# Supplementary material for: High-throughput quantum-mechanics/molecular-mechanics (ONIOM) macromolecular crystallographic refinement with PHENIX/DivCon: the impact of mixed Hamiltonian methods on ligand and protein structure
Source: Acta Crystallogr D Struct Biol. 2018 Oct 29;74(Pt 11):1063–77. doi: 10.1107/S2059798318012913 (PMC6213575; doi:10.1107/S2059798318012913)
Supplement: Supplementary file 4 [file d-74-01063-sup4.gz › results_PHENIX/1VCJ-H_refine_001.pdb]

REMARK Date 2017-01-10 Time 18:34:34 EST -0500 (1484091274.65 s)
REMARK PHENIX refinement
REMARK 
REMARK ****************** INPUT FILES AND LABELS ******************************
REMARK Reflections:
REMARK   file name      : 1VCJ.sf
REMARK   labels         : ['r1vcjsf,wavelength_id=1,_refln.F_meas_au,_refln.F_meas_sigma_au']
REMARK R-free flags:
REMARK   file name      : None
REMARK   label          : R-free-flags
REMARK   test_flag_value: 1
REMARK Model file name(s): 
REMARK   /scratch/oleg/2711111.gondor.quantumbioinc.com/1VCJ-H.pdb
REMARK 
REMARK ******************** REFINEMENT SUMMARY: QUICK FACTS *******************
REMARK Start: r_work = 0.2059 r_free = 0.2104 bonds = 0.012 angles = 1.750
REMARK Final: r_work = 0.1615 r_free = 0.2246 bonds = 0.014 angles = 1.313
REMARK ************************************************************************
REMARK 
REMARK ****************** REFINEMENT STATISTICS STEP BY STEP ******************
REMARK leading digit, like 1_, means number of macro-cycle                     
REMARK 0    : statistics at the very beginning when nothing is done yet        
REMARK 1_bss: bulk solvent correction and/or (anisotropic) scaling             
REMARK 1_xyz: refinement of coordinates                                        
REMARK 1_adp: refinement of ADPs (Atomic Displacement Parameters)              
REMARK 1_occ: refinement of occupancies                                        
REMARK ------------------------------------------------------------------------
REMARK  stage       r-work r-free bonds angles b_min b_max b_ave n_water shift
REMARK       0    : 0.2360 0.2398 0.012  1.75   2.0  78.6  13.6 318      0.000
REMARK       1_bss: 0.2059 0.2104 0.012  1.75   5.5  82.1  17.1 318      0.000
REMARK 1_settarget: 0.2059 0.2104 0.012  1.75   5.5  82.1  17.1 318      0.000
REMARK       1_nqh: 0.2062 0.2100 0.012  1.75   5.5  82.1  17.1 318      0.012
REMARK    1_weight: 0.2062 0.2100 0.012  1.75   5.5  82.1  17.1 318      0.012
REMARK    1_checkH: 0.2067 0.2102 0.012  1.75   5.5  82.1  17.1 318      0.462
REMARK    1_xyzrec: 0.1854 0.2202 0.015  1.31   5.5  82.1  17.1 318      0.553
REMARK    1_checkH: 0.1855 0.2201 0.015  1.31   5.5  82.1  17.1 318      0.554
REMARK   1_regHxyz: 0.1859 0.2199 0.015  1.31   5.5  82.1  17.1 318      0.560
REMARK       1_adp: 0.1748 0.2272 0.015  1.31   1.7  77.1  17.7 318      0.560
REMARK   1_regHadp: 0.1739 0.2276 0.015  1.31   1.7  77.1  17.7 318      0.560
REMARK       2_bss: 0.1736 0.2277 0.015  1.31   1.7  77.1  17.7 318      0.560
REMARK 2_settarget: 0.1736 0.2277 0.015  1.31   1.7  77.1  17.7 318      0.560
REMARK 2_updatecdl: 0.1736 0.2277 0.015  1.31   1.7  77.1  17.7 318      0.560
REMARK       2_nqh: 0.1737 0.2280 0.015  1.31   1.7  77.1  17.7 318      0.558
REMARK    2_weight: 0.1737 0.2280 0.015  1.31   1.7  77.1  17.7 318      0.558
REMARK    2_checkH: 0.1737 0.2281 0.015  1.31   1.7  77.1  17.7 318      0.557
REMARK    2_xyzrec: 0.1689 0.2251 0.013  1.28   1.7  77.1  17.7 318      0.582
REMARK    2_checkH: 0.1689 0.2251 0.013  1.28   1.7  77.1  17.7 318      0.582
REMARK   2_regHxyz: 0.1692 0.2249 0.013  1.28   1.7  77.1  17.7 318      0.583
REMARK       2_adp: 0.1672 0.2251 0.013  1.28   0.0  73.1  18.0 318      0.583
REMARK   2_regHadp: 0.1671 0.2251 0.013  1.28   0.0  73.1  18.0 318      0.583
REMARK       3_bss: 0.1670 0.2247 0.013  1.28   0.0  73.1  18.0 318      0.583
REMARK 3_settarget: 0.1670 0.2247 0.013  1.28   0.0  73.1  18.0 318      0.583
REMARK 3_updatecdl: 0.1670 0.2247 0.013  1.28   0.0  73.1  18.0 318      0.583
REMARK       3_nqh: 0.1670 0.2247 0.013  1.28   0.0  73.1  18.0 318      0.583
REMARK    3_weight: 0.1670 0.2247 0.013  1.28   0.0  73.1  18.0 318      0.583
REMARK    3_checkH: 0.1669 0.2246 0.013  1.28   0.0  73.1  18.0 318      0.583
REMARK    3_xyzrec: 0.1616 0.2252 0.014  1.31   0.0  73.1  18.0 318      0.604
REMARK    3_checkH: 0.1616 0.2252 0.014  1.31   0.0  73.1  18.0 318      0.604
REMARK   3_regHxyz: 0.1619 0.2252 0.014  1.31   0.0  73.1  18.0 318      0.605
REMARK       3_adp: 0.1616 0.2250 0.014  1.31   0.0  77.7  17.9 318      0.605
REMARK   3_regHadp: 0.1616 0.2249 0.014  1.31   0.0  77.7  17.9 318      0.605
REMARK         end: 0.1615 0.2246 0.014  1.31   0.0  77.7  17.9 318      0.605
REMARK ------------------------------------------------------------------------
REMARK MODEL CONTENT.
REMARK  ELEMENT        ATOM RECORD COUNT   OCCUPANCY SUM
REMARK        C                     1920         1920.00
REMARK        H                     3172         3172.00
REMARK        O                      634          634.00
REMARK        N                      533          533.00
REMARK        S                       28           28.00
REMARK      O1-                       47           47.00
REMARK    TOTAL                     6334         6334.00
REMARK -----------------------------------------------------------------------
REMARK r_free_flags.md5.hexdigest 3e4c177d0017233337a552048b22b888
REMARK 
REMARK IF THIS FILE IS FOR PDB DEPOSITION: REMOVE ALL FROM THIS LINE UP.
REMARK   3
REMARK   3 REFINEMENT.
REMARK   3   PROGRAM     : PHENIX (1.11.1_2575: ???)
REMARK   3   AUTHORS     : Adams,Afonine,Bunkoczi,Burnley,Chen,Dar,Davis,
REMARK   3               : Draizen,Echols,Gildea,Gros,Grosse-Kunstleve,Headd,
REMARK   3               : Hintze,Hung,Ioerger,Liebschner,McCoy,McKee,Moriarty,
REMARK   3               : Oeffner,Poon,Read,Richardson,Richardson,Sacchettini,
REMARK   3               : Sauter,Sobolev,Storoni,Terwilliger,Williams,Zwart
REMARK   3
REMARK   3  REFINEMENT TARGET : ML
REMARK   3  
REMARK   3  DATA USED IN REFINEMENT.
REMARK   3   RESOLUTION RANGE HIGH (ANGSTROMS) : 2.390   
REMARK   3   RESOLUTION RANGE LOW  (ANGSTROMS) : 16.408  
REMARK   3   MIN(FOBS/SIGMA_FOBS)              : 1.99  
REMARK   3   COMPLETENESS FOR RANGE        (%) : 81.22 
REMARK   3   NUMBER OF REFLECTIONS             : 18421     
REMARK   3   NUMBER OF REFLECTIONS (NON-ANOMALOUS) : 18421     
REMARK   3  
REMARK   3  FIT TO DATA USED IN REFINEMENT.
REMARK   3   R VALUE     (WORKING + TEST SET) : 0.1678
REMARK   3   R VALUE            (WORKING SET) : 0.1615
REMARK   3   FREE R VALUE                     : 0.2246
REMARK   3   FREE R VALUE TEST SET SIZE   (%) : 10.00 
REMARK   3   FREE R VALUE TEST SET COUNT      : 1842      
REMARK   3  
REMARK   3  FIT TO DATA USED IN REFINEMENT (IN BINS).
REMARK   3   BIN  RESOLUTION RANGE  COMPL.    NWORK NFREE   RWORK  RFREE  CCWORK CCFREE
REMARK   3     1 16.4086 -  5.5510    0.93     1583   176  0.1573 0.2278   0.939  0.886
REMARK   3     2  5.5510 -  4.4347    0.92     1489   166  0.1081 0.1413   0.970  0.946
REMARK   3     3  4.4347 -  3.8826    0.92     1464   162  0.1043 0.1514   0.967  0.916
REMARK   3     4  3.8826 -  3.5314    0.89     1414   157  0.1141 0.1717   0.960  0.899
REMARK   3     5  3.5314 -  3.2805    0.89     1388   154  0.1367 0.2017   0.940  0.807
REMARK   3     6  3.2805 -  3.0884    0.86     1343   149  0.1610 0.2501   0.917  0.804
REMARK   3     7  3.0884 -  2.9347    0.83     1286   143  0.1969 0.2757   0.866  0.748
REMARK   3     8  2.9347 -  2.8076    0.80     1244   139  0.2034 0.2916   0.830  0.666
REMARK   3     9  2.8076 -  2.7000    0.78     1211   134  0.2102 0.2852   0.799  0.704
REMARK   3    10  2.7000 -  2.6072    0.76     1170   130  0.2249 0.2805   0.761  0.713
REMARK   3    11  2.6072 -  2.5260    0.71     1097   122  0.2417 0.3048   0.733  0.642
REMARK   3    12  2.5260 -  2.4540    0.66     1023   114  0.2504 0.3441   0.718  0.492
REMARK   3    13  2.4540 -  2.3896    0.57      867    96  0.2870 0.3084   0.633  0.390
REMARK   3  
REMARK   3  BULK SOLVENT MODELLING.
REMARK   3   METHOD USED        : FLAT BULK SOLVENT MODEL
REMARK   3   SOLVENT RADIUS     : 1.11    
REMARK   3   SHRINKAGE RADIUS   : 0.90    
REMARK   3   GRID STEP FACTOR   : 4.00    
REMARK   3  
REMARK   3  ERROR ESTIMATES.
REMARK   3   COORDINATE ERROR (MAXIMUM-LIKELIHOOD BASED)     : 0.31    
REMARK   3   PHASE ERROR (DEGREES, MAXIMUM-LIKELIHOOD BASED) : 19.67   
REMARK   3  
REMARK   3  STRUCTURE FACTORS CALCULATION ALGORITHM : FFT
REMARK   3  
REMARK   3  RESTRAINTS LIBRARY
REMARK   3    GEOSTD + MON.LIB. + CDL v1.2
REMARK   3  
REMARK   3  DEVIATIONS FROM IDEAL VALUES.
REMARK   3                 RMSD     MAX  COUNT
REMARK   3   BOND      :  0.014   0.089   3139
REMARK   3   ANGLE     :  1.313   8.441   4252
REMARK   3   CHIRALITY :  0.064   0.233    446
REMARK   3   PLANARITY :  0.007   0.058    544
REMARK   3   DIHEDRAL  : 27.282 179.975   1865
REMARK   3   MIN NONBONDED DISTANCE : 2.080 
REMARK   3  
REMARK   3  MOLPROBITY STATISTICS.
REMARK   3   ALL-ATOM CLASHSCORE : 6.15
REMARK   3   RAMACHANDRAN PLOT:
REMARK   3     OUTLIERS : 0.26  %
REMARK   3     ALLOWED  : 3.88  %
REMARK   3     FAVORED  : 95.87 %
REMARK   3   ROTAMER OUTLIERS : 9.54 %
REMARK   3   CBETA DEVIATIONS : 0
REMARK   3   PEPTIDE PLANE:
REMARK   3     CIS-PROLINE     : 2
REMARK   3     CIS-GENERAL     : 0
REMARK   3     TWISTED PROLINE : 0
REMARK   3     TWISTED GENERAL : 0
REMARK   3  
REMARK   3  ATOMIC DISPLACEMENT PARAMETERS.
REMARK   3   WILSON B : 18.18
REMARK   3   RMS(B_ISO_OR_EQUIVALENT_BONDED) : 6.52
REMARK   3   ATOMS          NUMBER OF ATOMS
REMARK   3                    ISO.  ANISO. 
REMARK   3    ALL         :   6334       0
REMARK   3    ALL (NO H)  :   3162       0
REMARK   3    SOLVENT     :    106       0
REMARK   3    NON-SOLVENT :   3056       0
REMARK   3    HYDROGENS   :   3172       0
REMARK   3
HELIX    1   1 PRO A  100  PHE A  103  5               Generated by MOE    4
HELIX    2   2 ASP A  197  ASP A  199  5               Generated by MOE    3
SHEET    1       PHE A  92  ILE A  98                  Generated by MOE
SHEET    2       LEU A 113  CYS A 122                  Generated by MOE
SHEET    3       CYS A 127  ALA A 137                  Generated by MOE
SHEET    4       HIS A 155  LYS A 160                  Generated by MOE
SHEET    5       ILE A 171  ALA A 175                  Generated by MOE
SHEET    6       SER A 178  HIS A 183                  Generated by MOE
SHEET    7       TRP A 188  ASP A 194                  Generated by MOE
SHEET    8       LEU A 201  TYR A 206                  Generated by MOE
SHEET    9       ALA A 209  HIS A 215                  Generated by MOE
SHEET   10       ARG A 223  THR A 224                  Generated by MOE
SHEET   11       ASN A 230  ILE A 232                  Generated by MOE
SHEET   12       ASP A 235  GLY A 243                  Generated by MOE
SHEET   13       SER A 249  SER A 249                  Generated by MOE
SHEET   14       LYS A 250  ARG A 257                  Generated by MOE
SHEET   15       ARG A 260  ILE A 265                  Generated by MOE
SHEET   16       THR A 268  GLY A 269                  Generated by MOE
SHEET   17       GLU A 275  PHE A 281                  Generated by MOE
SHEET   18       THR A 286  ARG A 292                  Generated by MOE
SHEET   19       PRO A 301  ASN A 306                  Generated by MOE
SHEET   20       THR A 311  ALA A 312                  Generated by MOE
SHEET   21       GLU A 313  ILE A 314                  Generated by MOE
SHEET   22       ARG A 315  LEU A 316                  Generated by MOE
SHEET   23       PHE A 352  ARG A 356                  Generated by MOE
SHEET   24       ILE A 361  ARG A 367                  Generated by MOE
SHEET   25       MET A 375  TYR A 383                  Generated by MOE
SHEET   26       THR A 395  PRO A 406                  Generated by MOE
SHEET   27       SER A 410  LYS A 416                  Generated by MOE
SHEET   28       ASP A 421  ASP A 421                  Generated by MOE
SHEET   29       VAL A 422  HIS A 431                  Generated by MOE
SHEET   30       SER A 440  LEU A 448                  Generated by MOE
SSBOND   1 CYS A   87    CYS A  420 
SSBOND   2 CYS A  122    CYS A  127 
SSBOND   3 CYS A  182    CYS A  229 
SSBOND   4 CYS A  231    CYS A  236 
SSBOND   5 CYS A  277    CYS A  291 
SSBOND   6 CYS A  279    CYS A  289 
SSBOND   7 CYS A  318    CYS A  337 
SSBOND   8 CYS A  424    CYS A  447 
CRYST1  124.360  124.360   71.470  90.00  90.00  90.00 P 4 21 2
SCALE1      0.008041  0.000000  0.000000        0.00000
SCALE2      0.000000  0.008041  0.000000        0.00000
SCALE3      0.000000  0.000000  0.013992        0.00000
ATOM      1  N   PRO A  78      50.476  -3.229  33.007  1.00 57.78           N1+
ATOM      2  CA  PRO A  78      50.103  -4.495  33.652  1.00 39.66           C
ATOM      3  C   PRO A  78      48.769  -4.999  33.143  1.00 38.02           C
ATOM      4  O   PRO A  78      47.928  -4.175  32.785  1.00 50.06           O
ATOM      5  CB  PRO A  78      50.005  -4.133  35.140  1.00 46.30           C
ATOM      6  CG  PRO A  78      50.446  -2.683  35.269  1.00 48.98           C
ATOM      7  CD  PRO A  78      51.093  -2.295  33.964  1.00 61.63           C
ATOM      8  H2  PRO A  78      49.682  -2.740  32.780  1.00 69.34           H
ATOM      9  H3  PRO A  78      51.036  -3.309  32.231  1.00 69.34           H
ATOM     10  HA  PRO A  78      50.788  -5.169  33.518  1.00 47.59           H
ATOM     11  HB2 PRO A  78      50.592  -4.712  35.652  1.00 55.56           H
ATOM     12  HB3 PRO A  78      49.087  -4.235  35.437  1.00 55.56           H
ATOM     13  HG2 PRO A  78      51.082  -2.605  35.997  1.00 58.77           H
ATOM     14  HG3 PRO A  78      49.670  -2.126  35.438  1.00 58.77           H
ATOM     15  HD2 PRO A  78      50.874  -1.379  33.735  1.00 73.96           H
ATOM     16  HD3 PRO A  78      52.052  -2.435  34.006  1.00 73.96           H
ATOM     17  N   GLU A  79      48.568  -6.312  33.124  1.00 26.48           N
ATOM     18  CA  GLU A  79      47.369  -6.902  32.552  1.00 40.22           C
ATOM     19  C   GLU A  79      46.553  -7.588  33.646  1.00 28.23           C
ATOM     20  O   GLU A  79      47.082  -7.991  34.683  1.00 26.48           O
ATOM     21  CB  GLU A  79      47.770  -7.854  31.394  1.00 41.06           C
ATOM     22  CG  GLU A  79      46.968  -9.156  31.186  1.00 42.48           C
ATOM     23  CD  GLU A  79      47.783 -10.413  31.547  1.00 58.65           C
ATOM     24  OE1 GLU A  79      47.173 -11.517  31.488  1.00 57.64           O
ATOM     25  OE2 GLU A  79      49.007 -10.303  31.889  1.00 55.23           O1-
ATOM     26  H   GLU A  79      49.121  -6.889  33.442  1.00 31.77           H
ATOM     27  HA  GLU A  79      46.822  -6.195  32.176  1.00 48.26           H
ATOM     28  HB2 GLU A  79      47.708  -7.353  30.566  1.00 49.28           H
ATOM     29  HB3 GLU A  79      48.694  -8.115  31.534  1.00 49.28           H
ATOM     30  HG2 GLU A  79      46.179  -9.136  31.750  1.00 50.98           H
ATOM     31  HG3 GLU A  79      46.709  -9.222  30.253  1.00 50.98           H
ATOM     32  N   TRP A  80      45.253  -7.714  33.390  1.00 21.77           N
ATOM     33  CA  TRP A  80      44.307  -8.134  34.406  1.00 21.25           C
ATOM     34  C   TRP A  80      44.557  -9.562  34.889  1.00 24.35           C
ATOM     35  O   TRP A  80      44.941 -10.456  34.127  1.00 24.08           O
ATOM     36  CB  TRP A  80      42.906  -8.046  33.845  1.00 25.59           C
ATOM     37  CG  TRP A  80      42.421  -6.698  33.534  1.00 21.10           C
ATOM     38  CD1 TRP A  80      41.924  -6.281  32.357  1.00 18.28           C
ATOM     39  CD2 TRP A  80      42.347  -5.587  34.421  1.00 24.10           C
ATOM     40  NE1 TRP A  80      41.540  -4.975  32.438  1.00 21.88           N
ATOM     41  CE2 TRP A  80      41.785  -4.522  33.701  1.00 27.36           C
ATOM     42  CE3 TRP A  80      42.697  -5.388  35.758  1.00 31.35           C
ATOM     43  CZ2 TRP A  80      41.565  -3.265  34.263  1.00 24.18           C
ATOM     44  CZ3 TRP A  80      42.478  -4.138  36.320  1.00 28.63           C
ATOM     45  CH2 TRP A  80      41.911  -3.098  35.576  1.00 26.69           C
ATOM     46  H   TRP A  80      44.894  -7.559  32.624  1.00 26.12           H
ATOM     47  HA  TRP A  80      44.368  -7.538  35.169  1.00 25.50           H
ATOM     48  HB2 TRP A  80      42.874  -8.562  33.024  1.00 30.71           H
ATOM     49  HB3 TRP A  80      42.294  -8.432  34.492  1.00 30.71           H
ATOM     50  HD1 TRP A  80      41.847  -6.811  31.596  1.00 21.94           H
ATOM     51  HE1 TRP A  80      41.197  -4.513  31.798  1.00 26.25           H
ATOM     52  HE3 TRP A  80      43.060  -6.080  36.262  1.00 37.62           H
ATOM     53  HZ2 TRP A  80      41.199  -2.569  33.767  1.00 29.02           H
ATOM     54  HZ3 TRP A  80      42.703  -3.992  37.211  1.00 34.35           H
ATOM     55  HH2 TRP A  80      41.786  -2.268  35.977  1.00 32.03           H
ATOM     56  N   THR A  81      44.252  -9.773  36.162  1.00 23.63           N
ATOM     57  CA  THR A  81      44.284 -11.093  36.780  1.00 22.86           C
ATOM     58  C   THR A  81      43.078 -11.933  36.379  1.00 18.31           C
ATOM     59  O   THR A  81      41.960 -11.428  36.260  1.00 14.29           O
ATOM     60  CB  THR A  81      44.313 -10.952  38.300  1.00 18.75           C
ATOM     61  OG1 THR A  81      45.562 -10.380  38.679  1.00 34.12           O
ATOM     62  CG2 THR A  81      44.150 -12.297  39.008  1.00 38.35           C
ATOM     63  H   THR A  81      44.016  -9.149  36.705  1.00 28.35           H
ATOM     64  HA  THR A  81      45.088 -11.559  36.501  1.00 27.43           H
ATOM     65  HB  THR A  81      43.592 -10.368  38.583  1.00 22.50           H
ATOM     66  HG1 THR A  81      45.598 -10.294  39.514  1.00 40.95           H
ATOM     67 HG21 THR A  81      44.172 -12.170  39.970  1.00 46.02           H
ATOM     68 HG22 THR A  81      43.302 -12.700  38.763  1.00 46.02           H
ATOM     69 HG23 THR A  81      44.869 -12.895  38.752  1.00 46.02           H
ATOM     70  N   TYR A  82      43.316 -13.229  36.205  1.00 21.41           N
ATOM     71  CA  TYR A  82      42.321 -14.267  35.954  1.00 15.27           C
ATOM     72  C   TYR A  82      42.662 -15.423  36.881  1.00 15.96           C
ATOM     73  O   TYR A  82      43.825 -15.583  37.257  1.00 14.97           O
ATOM     74  CB  TYR A  82      42.334 -14.742  34.482  1.00 15.91           C
ATOM     75  CG  TYR A  82      41.734 -13.723  33.576  1.00 20.20           C
ATOM     76  CD1 TYR A  82      40.376 -13.720  33.318  1.00 20.82           C
ATOM     77  CD2 TYR A  82      42.514 -12.715  33.033  1.00 17.29           C
ATOM     78  CE1 TYR A  82      39.813 -12.751  32.537  1.00 19.61           C
ATOM     79  CE2 TYR A  82      41.958 -11.745  32.239  1.00 19.23           C
ATOM     80  CZ  TYR A  82      40.610 -11.763  31.993  1.00 17.11           C
ATOM     81  OH  TYR A  82      40.081 -10.781  31.184  1.00 24.43           O
ATOM     82  H   TYR A  82      44.113 -13.553  36.230  1.00 25.69           H
ATOM     83  HA  TYR A  82      41.435 -13.937  36.173  1.00 18.33           H
ATOM     84  HB2 TYR A  82      43.250 -14.896  34.203  1.00 19.09           H
ATOM     85  HB3 TYR A  82      41.817 -15.560  34.405  1.00 19.09           H
ATOM     86  HD1 TYR A  82      39.837 -14.378  33.693  1.00 24.99           H
ATOM     87  HD2 TYR A  82      43.427 -12.697  33.209  1.00 20.75           H
ATOM     88  HE1 TYR A  82      38.900 -12.766  32.361  1.00 23.54           H
ATOM     89  HE2 TYR A  82      42.492 -11.078  31.871  1.00 23.08           H
ATOM     90  HH  TYR A  82      40.688 -10.258  30.934  1.00 29.31           H
ATOM     91  N   PRO A  83      41.685 -16.233  37.281  1.00 18.04           N
ATOM     92  CA  PRO A  83      42.033 -17.507  37.928  1.00 14.66           C
ATOM     93  C   PRO A  83      42.609 -18.501  36.916  1.00 15.88           C
ATOM     94  O   PRO A  83      42.062 -18.687  35.829  1.00 22.63           O
ATOM     95  CB  PRO A  83      40.702 -17.982  38.509  1.00 20.47           C
ATOM     96  CG  PRO A  83      39.655 -17.286  37.705  1.00 12.96           C
ATOM     97  CD  PRO A  83      40.235 -15.983  37.270  1.00  9.52           C
ATOM     98  HA  PRO A  83      42.670 -17.364  38.646  1.00 17.59           H
ATOM     99  HB2 PRO A  83      40.627 -18.944  38.410  1.00 24.57           H
ATOM    100  HB3 PRO A  83      40.643 -17.727  39.443  1.00 24.57           H
ATOM    101  HG2 PRO A  83      39.428 -17.829  36.934  1.00 15.55           H
ATOM    102  HG3 PRO A  83      38.871 -17.139  38.257  1.00 15.55           H
ATOM    103  HD2 PRO A  83      39.937 -15.762  36.374  1.00 11.42           H
ATOM    104  HD3 PRO A  83      40.009 -15.284  37.903  1.00 11.42           H
ATOM    105  N   ARG A  84      43.744 -19.106  37.258  1.00 11.21           N
ATOM    106  CA  ARG A  84      44.347 -20.163  36.448  1.00 24.39           C
ATOM    107  C   ARG A  84      44.182 -21.514  37.143  1.00 13.37           C
ATOM    108  O   ARG A  84      43.592 -21.629  38.213  1.00 21.69           O
ATOM    109  CB  ARG A  84      45.828 -19.897  36.167  1.00 17.35           C
ATOM    110  CG  ARG A  84      46.134 -18.478  35.724  1.00 13.47           C
ATOM    111  CD  ARG A  84      47.042 -17.830  36.743  1.00 33.09           C
ATOM    112  NE  ARG A  84      48.463 -17.771  36.393  1.00 25.63           N
ATOM    113  CZ  ARG A  84      49.452 -17.722  37.290  1.00 15.73           C
ATOM    114  NH1 ARG A  84      50.703 -17.631  36.888  1.00 31.37           N
ATOM    115  NH2 ARG A  84      49.214 -17.788  38.594  1.00 18.23           N1+
ATOM    116  H   ARG A  84      44.192 -18.918  37.968  1.00 13.46           H
ATOM    117  HA  ARG A  84      43.886 -20.207  35.596  1.00 29.26           H
ATOM    118  HB2 ARG A  84      46.334 -20.068  36.977  1.00 20.82           H
ATOM    119  HB3 ARG A  84      46.124 -20.496  35.464  1.00 20.82           H
ATOM    120  HG2 ARG A  84      46.587 -18.492  34.866  1.00 16.16           H
ATOM    121  HG3 ARG A  84      45.311 -17.966  35.670  1.00 16.16           H
ATOM    122  HD2 ARG A  84      46.741 -16.919  36.884  1.00 39.71           H
ATOM    123  HD3 ARG A  84      46.970 -18.326  37.574  1.00 39.71           H
ATOM    124  HE  ARG A  84      48.677 -17.840  35.563  1.00 30.76           H
ATOM    125 HH11 ARG A  84      50.883 -17.601  36.047  1.00 37.64           H
ATOM    126 HH12 ARG A  84      51.341 -17.622  37.464  1.00 37.64           H
ATOM    127 HH21 ARG A  84      48.405 -17.838  38.881  1.00 21.87           H
ATOM    128 HH22 ARG A  84      49.867 -17.764  39.152  1.00 21.87           H
ATOM    129  N   LEU A  85      44.720 -22.554  36.527  1.00 16.73           N
ATOM    130  CA  LEU A  85      44.666 -23.848  37.174  1.00 19.45           C
ATOM    131  C   LEU A  85      45.535 -23.828  38.423  1.00 22.67           C
ATOM    132  O   LEU A  85      46.526 -23.101  38.501  1.00 30.09           O
ATOM    133  CB  LEU A  85      45.119 -24.937  36.212  1.00 19.96           C
ATOM    134  CG  LEU A  85      44.157 -25.329  35.065  1.00 19.83           C
ATOM    135  CD1 LEU A  85      44.526 -26.696  34.532  1.00 22.99           C
ATOM    136  CD2 LEU A  85      42.660 -25.335  35.475  1.00 23.43           C
ATOM    137  H   LEU A  85      45.109 -22.540  35.760  1.00 20.08           H
ATOM    138  HA  LEU A  85      43.752 -24.037  37.440  1.00 23.34           H
ATOM    139  HB2 LEU A  85      45.947 -24.646  35.800  1.00 23.96           H
ATOM    140  HB3 LEU A  85      45.286 -25.741  36.728  1.00 23.96           H
ATOM    141  HG  LEU A  85      44.262 -24.693  34.341  1.00 23.80           H
ATOM    142 HD11 LEU A  85      43.916 -26.930  33.815  1.00 27.59           H
ATOM    143 HD12 LEU A  85      45.436 -26.670  34.198  1.00 27.59           H
ATOM    144 HD13 LEU A  85      44.455 -27.344  35.251  1.00 27.59           H
ATOM    145 HD21 LEU A  85      42.124 -25.589  34.708  1.00 28.12           H
ATOM    146 HD22 LEU A  85      42.533 -25.974  36.194  1.00 28.12           H
ATOM    147 HD23 LEU A  85      42.411 -24.447  35.774  1.00 28.12           H
ATOM    148  N   SER A  86      45.135 -24.606  39.425  1.00 21.54           N
ATOM    149  CA  SER A  86      45.966 -24.742  40.619  1.00 23.44           C
ATOM    150  C   SER A  86      47.276 -25.453  40.283  1.00 24.49           C
ATOM    151  O   SER A  86      47.347 -26.252  39.339  1.00 19.71           O
ATOM    152  CB  SER A  86      45.229 -25.518  41.711  1.00 19.46           C
ATOM    153  OG  SER A  86      44.005 -24.899  42.049  1.00 32.17           O
ATOM    154  H   SER A  86      44.403 -25.056  39.441  1.00 25.85           H
ATOM    155  HA  SER A  86      46.178 -23.860  40.963  1.00 28.13           H
ATOM    156  HB2 SER A  86      45.049 -26.416  41.390  1.00 23.35           H
ATOM    157  HB3 SER A  86      45.790 -25.557  42.501  1.00 23.35           H
ATOM    158  HG  SER A  86      44.145 -24.120  42.330  1.00 38.60           H
ATOM    159  N   CYS A  87      48.326 -25.153  41.060  1.00 15.61           N
ATOM    160  CA  CYS A  87      49.575 -25.892  40.925  1.00 16.32           C
ATOM    161  C   CYS A  87      49.305 -27.310  41.393  1.00 16.88           C
ATOM    162  O   CYS A  87      48.351 -27.548  42.133  1.00 15.70           O
ATOM    163  CB  CYS A  87      50.700 -25.230  41.734  1.00 14.07           C
ATOM    164  SG  CYS A  87      50.948 -23.519  41.276  1.00 20.07           S
ATOM    165  H   CYS A  87      48.336 -24.538  41.660  1.00 18.73           H
ATOM    166  HA  CYS A  87      49.838 -25.918  39.992  1.00 19.59           H
ATOM    167  HB2 CYS A  87      50.474 -25.261  42.676  1.00 16.88           H
ATOM    168  HB3 CYS A  87      51.529 -25.709  41.575  1.00 16.88           H
ATOM    169  N   GLN A  88      50.110 -28.268  40.946  1.00 20.79           N
ATOM    170  CA  GLN A  88      49.769 -29.619  41.346  1.00 20.58           C
ATOM    171  C   GLN A  88      50.215 -29.893  42.780  1.00 26.99           C
ATOM    172  O   GLN A  88      51.158 -29.275  43.303  1.00 14.77           O
ATOM    173  CB  GLN A  88      50.346 -30.672  40.394  1.00 24.39           C
ATOM    174  CG  GLN A  88      49.237 -31.609  39.761  1.00 57.36           C
ATOM    175  CD  GLN A  88      48.052 -31.987  40.715  1.00 48.28           C
ATOM    176  OE1 GLN A  88      46.959 -31.411  40.615  1.00 44.38           O
ATOM    177  NE2 GLN A  88      48.258 -32.974  41.597  1.00 41.68           N
ATOM    178  H   GLN A  88      50.806 -28.174  40.449  1.00 24.95           H
ATOM    179  HA  GLN A  88      48.803 -29.708  41.322  1.00 24.70           H
ATOM    180  HB2 GLN A  88      50.807 -30.222  39.668  1.00 29.27           H
ATOM    181  HB3 GLN A  88      50.967 -31.233  40.883  1.00 29.27           H
ATOM    182  HG2 GLN A  88      48.858 -31.158  38.990  1.00 68.83           H
ATOM    183  HG3 GLN A  88      49.659 -32.436  39.479  1.00 68.83           H
ATOM    184 HE21 GLN A  88      49.019 -33.374  41.625  1.00 50.02           H
ATOM    185 HE22 GLN A  88      47.630 -33.208  42.135  1.00 50.02           H
ATOM    186  N   GLY A  89      49.470 -30.799  43.410  1.00 14.84           N
ATOM    187  CA  GLY A  89      49.657 -31.238  44.778  1.00 13.72           C
ATOM    188  C   GLY A  89      48.400 -31.947  45.223  1.00 23.29           C
ATOM    189  O   GLY A  89      47.381 -31.900  44.543  1.00 18.61           O
ATOM    190  H   GLY A  89      48.808 -31.195  43.030  1.00 17.81           H
ATOM    191  HA2 GLY A  89      50.408 -31.850  44.835  1.00 16.47           H
ATOM    192  HA3 GLY A  89      49.818 -30.477  45.357  1.00 16.47           H
ATOM    193  N   SER A  90      48.483 -32.630  46.391  1.00 12.93           N
ATOM    194  CA  SER A  90      47.315 -33.343  46.897  1.00 26.01           C
ATOM    195  C   SER A  90      47.228 -33.281  48.420  1.00 23.65           C
ATOM    196  O   SER A  90      46.477 -34.055  49.037  1.00 23.38           O
ATOM    197  CB  SER A  90      47.327 -34.798  46.395  1.00 21.62           C
ATOM    198  OG  SER A  90      48.644 -35.314  46.344  1.00 31.19           O
ATOM    199  H   SER A  90      49.185 -32.686  46.885  1.00 15.52           H
ATOM    200  HA  SER A  90      46.518 -32.919  46.542  1.00 31.21           H
ATOM    201  HB2 SER A  90      46.799 -35.344  46.999  1.00 25.95           H
ATOM    202  HB3 SER A  90      46.944 -34.827  45.504  1.00 25.95           H
ATOM    203  HG  SER A  90      48.631 -36.107  46.068  1.00 37.43           H
ATOM    204  N   THR A  91      47.936 -32.356  49.045  1.00 23.88           N
ATOM    205  CA  THR A  91      47.786 -32.198  50.479  1.00 17.48           C
ATOM    206  C   THR A  91      48.268 -30.814  50.878  1.00 18.88           C
ATOM    207  O   THR A  91      48.963 -30.129  50.125  1.00 11.91           O
ATOM    208  CB  THR A  91      48.550 -33.296  51.228  1.00 17.91           C
ATOM    209  OG1 THR A  91      48.068 -33.381  52.575  1.00 18.45           O
ATOM    210  CG2 THR A  91      50.065 -33.040  51.180  1.00 19.33           C
ATOM    211  H   THR A  91      48.497 -31.819  48.674  1.00 28.66           H
ATOM    212  HA  THR A  91      46.847 -32.271  50.711  1.00 20.97           H
ATOM    213  HB  THR A  91      48.383 -34.143  50.787  1.00 21.49           H
ATOM    214  HG1 THR A  91      48.483 -33.981  52.991  1.00 22.14           H
ATOM    215 HG21 THR A  91      50.535 -33.742  51.657  1.00 23.19           H
ATOM    216 HG22 THR A  91      50.370 -33.027  50.259  1.00 23.19           H
ATOM    217 HG23 THR A  91      50.270 -32.186  51.592  1.00 23.19           H
ATOM    218  N   PHE A  92      47.850 -30.393  52.063  1.00 21.03           N
ATOM    219  CA  PHE A  92      48.327 -29.148  52.634  1.00 14.11           C
ATOM    220  C   PHE A  92      49.426 -29.468  53.622  1.00 13.73           C
ATOM    221  O   PHE A  92      49.531 -30.591  54.124  1.00 16.42           O
ATOM    222  CB  PHE A  92      47.215 -28.359  53.332  1.00 16.91           C
ATOM    223  CG  PHE A  92      46.339 -27.568  52.399  1.00 16.47           C
ATOM    224  CD1 PHE A  92      46.002 -28.067  51.141  1.00 19.35           C
ATOM    225  CD2 PHE A  92      45.812 -26.343  52.799  1.00 15.68           C
ATOM    226  CE1 PHE A  92      45.170 -27.350  50.282  1.00 23.01           C
ATOM    227  CE2 PHE A  92      44.979 -25.606  51.944  1.00 22.50           C
ATOM    228  CZ  PHE A  92      44.652 -26.117  50.684  1.00 16.57           C
ATOM    229  H   PHE A  92      47.287 -30.815  52.558  1.00 25.24           H
ATOM    230  HA  PHE A  92      48.699 -28.593  51.931  1.00 16.93           H
ATOM    231  HB2 PHE A  92      46.647 -28.981  53.814  1.00 20.29           H
ATOM    232  HB3 PHE A  92      47.620 -27.735  53.955  1.00 20.29           H
ATOM    233  HD1 PHE A  92      46.341 -28.889  50.869  1.00 23.22           H
ATOM    234  HD2 PHE A  92      46.025 -26.003  53.639  1.00 18.82           H
ATOM    235  HE1 PHE A  92      44.961 -27.692  49.443  1.00 27.62           H
ATOM    236  HE2 PHE A  92      44.637 -24.786  52.218  1.00 26.99           H
ATOM    237  HZ  PHE A  92      44.102 -25.632  50.111  1.00 19.89           H
ATOM    238  N   GLN A  93      50.260 -28.468  53.867  1.00 17.57           N
ATOM    239  CA  GLN A  93      51.340 -28.562  54.821  1.00 13.45           C
ATOM    240  C   GLN A  93      51.514 -27.224  55.521  1.00 10.47           C
ATOM    241  O   GLN A  93      51.185 -26.160  54.989  1.00  7.24           O
ATOM    242  CB  GLN A  93      52.660 -28.972  54.128  1.00  6.12           C
ATOM    243  CG  GLN A  93      52.612 -30.312  53.409  1.00 11.92           C
ATOM    244  CD  GLN A  93      52.444 -31.501  54.335  1.00 13.42           C
ATOM    245  OE1 GLN A  93      52.234 -31.363  55.541  1.00 15.49           O
ATOM    246  NE2 GLN A  93      52.522 -32.679  53.764  1.00 13.07           N
ATOM    247  H   GLN A  93      50.215 -27.703  53.477  1.00 21.09           H
ATOM    248  HA  GLN A  93      51.123 -29.231  55.489  1.00 16.14           H
ATOM    249  HB2 GLN A  93      52.888 -28.294  53.473  1.00  7.34           H
ATOM    250  HB3 GLN A  93      53.358 -29.024  54.800  1.00  7.34           H
ATOM    251  HG2 GLN A  93      51.864 -30.309  52.792  1.00 14.30           H
ATOM    252  HG3 GLN A  93      53.441 -30.433  52.919  1.00 14.30           H
ATOM    253 HE21 GLN A  93      52.660 -32.738  52.918  1.00 15.69           H
ATOM    254 HE22 GLN A  93      52.434 -33.392  54.237  1.00 15.69           H
ATOM    255  N   LYS A  94      52.065 -27.297  56.723  1.00 15.71           N
ATOM    256  CA  LYS A  94      52.371 -26.088  57.459  1.00 14.28           C
ATOM    257  C   LYS A  94      53.341 -25.284  56.615  1.00 14.02           C
ATOM    258  O   LYS A  94      54.338 -25.808  56.111  1.00 14.39           O
ATOM    259  CB  LYS A  94      52.956 -26.434  58.814  1.00 11.06           C
ATOM    260  CG  LYS A  94      53.106 -25.333  59.761  1.00 16.46           C
ATOM    261  CD  LYS A  94      53.762 -25.880  61.010  1.00 14.33           C
ATOM    262  CE  LYS A  94      53.889 -24.836  62.087  1.00 14.01           C
ATOM    263  NZ  LYS A  94      54.565 -25.439  63.250  1.00 14.34           N1+
ATOM    264  H   LYS A  94      52.269 -28.027  57.129  1.00 18.85           H
ATOM    265  HA  LYS A  94      51.563 -25.568  57.589  1.00 17.13           H
ATOM    266  HB2 LYS A  94      52.382 -27.095  59.231  1.00 13.28           H
ATOM    267  HB3 LYS A  94      53.837 -26.815  58.675  1.00 13.28           H
ATOM    268  HG2 LYS A  94      53.676 -24.645  59.382  1.00 19.75           H
ATOM    269  HG3 LYS A  94      52.236 -24.974  59.994  1.00 19.75           H
ATOM    270  HD2 LYS A  94      53.225 -26.609  61.358  1.00 17.19           H
ATOM    271  HD3 LYS A  94      54.652 -26.197  60.790  1.00 17.19           H
ATOM    272  HE2 LYS A  94      54.424 -24.094  61.765  1.00 16.81           H
ATOM    273  HE3 LYS A  94      53.008 -24.534  62.359  1.00 16.81           H
ATOM    274  HZ1 LYS A  94      54.650 -24.836  63.898  1.00 17.20           H
ATOM    275  HZ2 LYS A  94      54.089 -26.127  63.554  1.00 17.20           H
ATOM    276  HZ3 LYS A  94      55.373 -25.727  63.015  1.00 17.20           H
ATOM    277  N   ALA A  95      52.985 -24.028  56.380  1.00  7.67           N
ATOM    278  CA  ALA A  95      53.827 -23.090  55.652  1.00 12.89           C
ATOM    279  C   ALA A  95      54.513 -22.103  56.594  1.00 16.93           C
ATOM    280  O   ALA A  95      55.735 -22.129  56.758  1.00 10.25           O
ATOM    281  CB  ALA A  95      52.962 -22.348  54.616  1.00 19.32           C
ATOM    282  H   ALA A  95      52.239 -23.687  56.639  1.00  9.20           H
ATOM    283  HA  ALA A  95      54.514 -23.582  55.176  1.00 15.46           H
ATOM    284  HB1 ALA A  95      53.520 -21.722  54.130  1.00 23.18           H
ATOM    285  HB2 ALA A  95      52.578 -22.996  54.004  1.00 23.18           H
ATOM    286  HB3 ALA A  95      52.255 -21.871  55.079  1.00 23.18           H
ATOM    287  N   LEU A  96      53.729 -21.276  57.274  1.00 12.27           N
ATOM    288  CA  LEU A  96      54.241 -20.072  57.895  1.00 17.12           C
ATOM    289  C   LEU A  96      53.369 -19.702  59.089  1.00 12.48           C
ATOM    290  O   LEU A  96      52.139 -19.714  59.004  1.00  7.27           O
ATOM    291  CB  LEU A  96      54.259 -18.937  56.863  1.00 10.45           C
ATOM    292  CG  LEU A  96      54.667 -17.545  57.365  1.00 13.59           C
ATOM    293  CD1 LEU A  96      56.128 -17.543  57.641  1.00 10.91           C
ATOM    294  CD2 LEU A  96      54.346 -16.445  56.377  1.00 24.74           C
ATOM    295  H   LEU A  96      52.886 -21.396  57.390  1.00 14.72           H
ATOM    296  HA  LEU A  96      55.147 -20.223  58.206  1.00 20.54           H
ATOM    297  HB2 LEU A  96      54.880 -19.180  56.158  1.00 12.54           H
ATOM    298  HB3 LEU A  96      53.367 -18.856  56.489  1.00 12.54           H
ATOM    299  HG  LEU A  96      54.202 -17.355  58.195  1.00 16.31           H
ATOM    300 HD11 LEU A  96      56.388 -16.663  57.958  1.00 13.09           H
ATOM    301 HD12 LEU A  96      56.323 -18.210  58.317  1.00 13.09           H
ATOM    302 HD13 LEU A  96      56.604 -17.753  56.822  1.00 13.09           H
ATOM    303 HD21 LEU A  96      54.626 -15.595  56.750  1.00 29.69           H
ATOM    304 HD22 LEU A  96      54.820 -16.616  55.549  1.00 29.69           H
ATOM    305 HD23 LEU A  96      53.389 -16.437  56.215  1.00 29.69           H
ATOM    306  N   LEU A  97      54.011 -19.366  60.194  1.00  5.64           N
ATOM    307  CA  LEU A  97      53.341 -18.723  61.311  1.00  6.62           C
ATOM    308  C   LEU A  97      53.788 -17.274  61.421  1.00  4.57           C
ATOM    309  O   LEU A  97      54.984 -16.966  61.349  1.00  6.13           O
ATOM    310  CB  LEU A  97      53.642 -19.436  62.613  1.00  5.98           C
ATOM    311  CG  LEU A  97      53.204 -18.789  63.907  1.00  9.10           C
ATOM    312  CD1 LEU A  97      51.654 -18.740  64.018  1.00 12.84           C
ATOM    313  CD2 LEU A  97      53.808 -19.609  65.022  1.00 20.23           C
ATOM    314  H   LEU A  97      54.850 -19.502  60.325  1.00  6.77           H
ATOM    315  HA  LEU A  97      52.382 -18.739  61.166  1.00  7.94           H
ATOM    316  HB2 LEU A  97      53.219 -20.308  62.578  1.00  7.18           H
ATOM    317  HB3 LEU A  97      54.603 -19.555  62.670  1.00  7.18           H
ATOM    318  HG  LEU A  97      53.552 -17.885  63.958  1.00 10.92           H
ATOM    319 HD11 LEU A  97      51.411 -18.320  64.857  1.00 15.41           H
ATOM    320 HD12 LEU A  97      51.301 -18.226  63.275  1.00 15.41           H
ATOM    321 HD13 LEU A  97      51.308 -19.646  63.988  1.00 15.41           H
ATOM    322 HD21 LEU A  97      53.549 -19.224  65.873  1.00 24.27           H
ATOM    323 HD22 LEU A  97      53.480 -20.520  64.957  1.00 24.27           H
ATOM    324 HD23 LEU A  97      54.774 -19.598  64.934  1.00 24.27           H
ATOM    325  N   ILE A  98      52.818 -16.395  61.591  1.00  7.17           N
ATOM    326  CA  ILE A  98      53.045 -14.999  61.950  1.00  5.05           C
ATOM    327  C   ILE A  98      52.522 -14.830  63.370  1.00  8.63           C
ATOM    328  O   ILE A  98      51.314 -14.698  63.581  1.00  4.60           O
ATOM    329  CB  ILE A  98      52.357 -14.041  60.966  1.00  6.86           C
ATOM    330  CG1 ILE A  98      52.878 -14.247  59.509  1.00  6.99           C
ATOM    331  CG2 ILE A  98      52.524 -12.622  61.398  1.00  9.76           C
ATOM    332  CD1 ILE A  98      54.323 -13.867  59.300  1.00  9.32           C
ATOM    333  H   ILE A  98      51.984 -16.588  61.501  1.00  8.60           H
ATOM    334  HA  ILE A  98      53.997 -14.814  61.947  1.00  6.06           H
ATOM    335  HB  ILE A  98      51.409 -14.243  60.971  1.00  8.24           H
ATOM    336 HG12 ILE A  98      52.784 -15.184  59.276  1.00  8.39           H
ATOM    337 HG13 ILE A  98      52.342 -13.706  58.909  1.00  8.39           H
ATOM    338 HG21 ILE A  98      52.080 -12.043  60.758  1.00 11.71           H
ATOM    339 HG22 ILE A  98      52.126 -12.511  62.276  1.00 11.71           H
ATOM    340 HG23 ILE A  98      53.470 -12.412  61.433  1.00 11.71           H
ATOM    341 HD11 ILE A  98      54.560 -14.027  58.373  1.00 11.19           H
ATOM    342 HD12 ILE A  98      54.436 -12.928  59.514  1.00 11.19           H
ATOM    343 HD13 ILE A  98      54.879 -14.409  59.882  1.00 11.19           H
ATOM    344  N   SER A  99      53.415 -14.864  64.366  1.00 10.09           N
ATOM    345  CA  SER A  99      53.011 -14.743  65.771  1.00  9.94           C
ATOM    346  C   SER A  99      53.622 -13.478  66.355  1.00  6.67           C
ATOM    347  O   SER A  99      54.665 -13.536  67.018  1.00 13.75           O
ATOM    348  CB  SER A  99      53.437 -15.969  66.582  1.00 13.84           C
ATOM    349  OG  SER A  99      52.911 -15.902  67.902  1.00  9.23           O
ATOM    350  H   SER A  99      54.263 -14.956  64.254  1.00 12.10           H
ATOM    351  HA  SER A  99      52.045 -14.667  65.820  1.00 11.93           H
ATOM    352  HB2 SER A  99      53.102 -16.769  66.148  1.00 16.61           H
ATOM    353  HB3 SER A  99      54.406 -15.997  66.628  1.00 16.61           H
ATOM    354  HG  SER A  99      53.150 -16.578  68.340  1.00 11.07           H
ATOM    355  N   PRO A 100      52.988 -12.325  66.173  1.00  7.56           N
ATOM    356  CA  PRO A 100      53.666 -11.078  66.545  1.00  5.75           C
ATOM    357  C   PRO A 100      53.872 -10.945  68.040  1.00  6.23           C
ATOM    358  O   PRO A 100      54.851 -10.335  68.485  1.00  3.03           O
ATOM    359  CB  PRO A 100      52.725  -9.986  66.017  1.00  4.56           C
ATOM    360  CG  PRO A 100      51.717 -10.658  65.156  1.00  9.41           C
ATOM    361  CD  PRO A 100      51.647 -12.079  65.622  1.00 18.27           C
ATOM    362  HA  PRO A 100      54.522 -11.011  66.094  1.00  6.90           H
ATOM    363  HB2 PRO A 100      52.290  -9.547  66.765  1.00  5.47           H
ATOM    364  HB3 PRO A 100      53.236  -9.344  65.499  1.00  5.47           H
ATOM    365  HG2 PRO A 100      50.857 -10.223  65.264  1.00 11.29           H
ATOM    366  HG3 PRO A 100      52.004 -10.619  64.230  1.00 11.29           H
ATOM    367  HD2 PRO A 100      50.974 -12.175  66.314  1.00 21.93           H
ATOM    368  HD3 PRO A 100      51.475 -12.672  64.874  1.00 21.93           H
ATOM    369  N   HIS A 101      52.960 -11.483  68.830  1.00  7.27           N
ATOM    370  CA  HIS A 101      53.008 -11.337  70.270  1.00  7.09           C
ATOM    371  C   HIS A 101      54.018 -12.271  70.937  1.00 10.50           C
ATOM    372  O   HIS A 101      54.117 -12.295  72.170  1.00 12.11           O
ATOM    373  CB  HIS A 101      51.585 -11.510  70.805  1.00  6.83           C
ATOM    374  CG  HIS A 101      50.670 -10.466  70.268  1.00  3.95           C
ATOM    375  ND1 HIS A 101      50.676  -9.179  70.744  1.00  4.94           N1+
ATOM    376  CD2 HIS A 101      49.796 -10.486  69.239  1.00  8.32           C
ATOM    377  CE1 HIS A 101      49.812  -8.455  70.061  1.00  7.97           C
ATOM    378  NE2 HIS A 101      49.263  -9.224  69.133  1.00 12.27           N
ATOM    379  H   HIS A 101      52.292 -11.946  68.550  1.00  8.73           H
ATOM    380  HA  HIS A 101      53.282 -10.429  70.473  1.00  8.50           H
ATOM    381  HB2 HIS A 101      51.595 -11.437  71.772  1.00  8.19           H
ATOM    382  HB3 HIS A 101      51.245 -12.378  70.537  1.00  8.19           H
ATOM    383  HD1 HIS A 101      51.157  -8.893  71.398  1.00  5.93           H
ATOM    384  HD2 HIS A 101      49.584 -11.220  68.709  1.00  9.98           H
ATOM    385  HE1 HIS A 101      49.621  -7.557  70.205  1.00  9.56           H
ATOM    386  HE2 HIS A 101      48.665  -8.978  68.567  1.00 14.72           H
ATOM    387  N   ARG A 102      54.754 -13.052  70.156  1.00  8.58           N
ATOM    388  CA  ARG A 102      56.007 -13.585  70.641  1.00  5.35           C
ATOM    389  C   ARG A 102      57.010 -12.487  70.975  1.00  8.89           C
ATOM    390  O   ARG A 102      58.038 -12.768  71.600  1.00  9.39           O
ATOM    391  CB  ARG A 102      56.577 -14.531  69.595  1.00  6.81           C
ATOM    392  CG  ARG A 102      56.049 -15.971  69.645  1.00  4.60           C
ATOM    393  CD  ARG A 102      56.591 -16.753  70.798  1.00  4.86           C
ATOM    394  NE  ARG A 102      57.940 -17.291  70.616  1.00  9.68           N
ATOM    395  CZ  ARG A 102      58.442 -18.284  71.351  1.00 11.09           C
ATOM    396  NH1 ARG A 102      59.654 -18.725  71.101  1.00 11.69           N
ATOM    397  NH2 ARG A 102      57.733 -18.864  72.314  1.00  4.03           N1+
ATOM    398  H   ARG A 102      54.550 -13.283  69.353  1.00 10.29           H
ATOM    399  HA  ARG A 102      55.841 -14.096  71.449  1.00  6.42           H
ATOM    400  HB2 ARG A 102      56.370 -14.176  68.716  1.00  8.17           H
ATOM    401  HB3 ARG A 102      57.539 -14.570  69.709  1.00  8.17           H
ATOM    402  HG2 ARG A 102      55.082 -15.950  69.726  1.00  5.52           H
ATOM    403  HG3 ARG A 102      56.303 -16.428  68.828  1.00  5.52           H
ATOM    404  HD2 ARG A 102      56.611 -16.176  71.577  1.00  5.83           H
ATOM    405  HD3 ARG A 102      55.999 -17.503  70.965  1.00  5.83           H
ATOM    406  HE  ARG A 102      58.475 -16.867  70.093  1.00 11.62           H
ATOM    407 HH11 ARG A 102      60.125 -18.359  70.481  1.00 14.02           H
ATOM    408 HH12 ARG A 102      59.986 -19.361  71.574  1.00 14.02           H
ATOM    409 HH21 ARG A 102      56.934 -18.593  72.483  1.00  4.84           H
ATOM    410 HH22 ARG A 102      58.076 -19.504  72.775  1.00  4.84           H
ATOM    411  N   PHE A 103      56.745 -11.243  70.587  1.00 15.71           N
ATOM    412  CA  PHE A 103      57.698 -10.163  70.824  1.00 19.82           C
ATOM    413  C   PHE A 103      57.094  -9.011  71.619  1.00 18.60           C
ATOM    414  O   PHE A 103      57.706  -7.945  71.667  1.00 17.28           O
ATOM    415  CB  PHE A 103      58.254  -9.640  69.495  1.00  7.19           C
ATOM    416  CG  PHE A 103      58.775 -10.712  68.582  1.00  4.64           C
ATOM    417  CD1 PHE A 103      58.066 -11.073  67.446  1.00  8.86           C
ATOM    418  CD2 PHE A 103      59.961 -11.351  68.853  1.00  5.67           C
ATOM    419  CE1 PHE A 103      58.532 -12.058  66.609  1.00 13.30           C
ATOM    420  CE2 PHE A 103      60.433 -12.343  68.038  1.00  5.46           C
ATOM    421  CZ  PHE A 103      59.737 -12.708  66.914  1.00  8.84           C
ATOM    422  H   PHE A 103      56.025 -10.999  70.187  1.00 18.85           H
ATOM    423  HA  PHE A 103      58.442 -10.514  71.337  1.00 23.79           H
ATOM    424  HB2 PHE A 103      57.548  -9.169  69.025  1.00  8.62           H
ATOM    425  HB3 PHE A 103      58.985  -9.030  69.682  1.00  8.62           H
ATOM    426  HD1 PHE A 103      57.263 -10.647  67.250  1.00 10.64           H
ATOM    427  HD2 PHE A 103      60.439 -11.121  69.616  1.00  6.80           H
ATOM    428  HE1 PHE A 103      58.049 -12.297  65.851  1.00 15.96           H
ATOM    429  HE2 PHE A 103      61.238 -12.763  68.241  1.00  6.55           H
ATOM    430  HZ  PHE A 103      60.066 -13.373  66.353  1.00 10.61           H
ATOM    431  N   GLY A 104      55.918  -9.199  72.234  1.00  6.91           N
ATOM    432  CA  GLY A 104      55.240  -8.214  73.051  1.00 14.98           C
ATOM    433  C   GLY A 104      55.521  -8.267  74.546  1.00  6.52           C
ATOM    434  O   GLY A 104      54.794  -7.647  75.316  1.00  8.43           O
ATOM    435  H   GLY A 104      55.479  -9.936  72.180  1.00  8.29           H
ATOM    436  HA2 GLY A 104      55.486  -7.329  72.737  1.00 17.98           H
ATOM    437  HA3 GLY A 104      54.283  -8.315  72.928  1.00 17.98           H
ATOM    438  N   GLU A 105      56.563  -8.951  74.999  1.00 13.41           N
ATOM    439  CA  GLU A 105      56.836  -8.997  76.429  1.00 14.90           C
ATOM    440  C   GLU A 105      57.085  -7.594  76.963  1.00 17.29           C
ATOM    441  O   GLU A 105      57.576  -6.717  76.255  1.00  7.16           O
ATOM    442  CB  GLU A 105      58.066  -9.872  76.745  1.00 13.87           C
ATOM    443  CG  GLU A 105      58.107 -11.234  76.080  1.00 17.56           C
ATOM    444  CD  GLU A 105      58.966 -11.244  74.811  1.00 16.03           C
ATOM    445  OE1 GLU A 105      59.918 -12.054  74.748  1.00  8.86           O
ATOM    446  OE2 GLU A 105      58.678 -10.451  73.882  1.00 16.68           O1-
ATOM    447  H   GLU A 105      57.118  -9.390  74.511  1.00 16.09           H
ATOM    448  HA  GLU A 105      56.069  -9.369  76.892  1.00 17.88           H
ATOM    449  HB2 GLU A 105      58.861  -9.391  76.468  1.00 16.64           H
ATOM    450  HB3 GLU A 105      58.097 -10.018  77.704  1.00 16.64           H
ATOM    451  HG2 GLU A 105      58.481 -11.878  76.701  1.00 21.08           H
ATOM    452  HG3 GLU A 105      57.205 -11.493  75.834  1.00 21.08           H
ATOM    453  N   ILE A 106      56.764  -7.416  78.246  1.00 19.17           N
ATOM    454  CA  ILE A 106      57.109  -6.207  78.995  1.00 19.80           C
ATOM    455  C   ILE A 106      58.618  -5.976  78.991  1.00 19.74           C
ATOM    456  O   ILE A 106      59.086  -4.828  78.963  1.00 15.35           O
ATOM    457  CB  ILE A 106      56.557  -6.335  80.432  1.00 14.29           C
ATOM    458  CG1 ILE A 106      55.094  -5.929  80.480  1.00 18.63           C
ATOM    459  CG2 ILE A 106      57.325  -5.506  81.402  1.00 16.94           C
ATOM    460  CD1 ILE A 106      54.366  -6.532  81.667  1.00 31.30           C
ATOM    461  H   ILE A 106      56.336  -7.997  78.715  1.00 23.00           H
ATOM    462  HA  ILE A 106      56.686  -5.441  78.576  1.00 23.76           H
ATOM    463  HB  ILE A 106      56.625  -7.264  80.703  1.00 17.14           H
ATOM    464 HG12 ILE A 106      55.035  -4.964  80.550  1.00 22.36           H
ATOM    465 HG13 ILE A 106      54.654  -6.233  79.671  1.00 22.36           H
ATOM    466 HG21 ILE A 106      56.943  -5.620  82.286  1.00 20.33           H
ATOM    467 HG22 ILE A 106      58.251  -5.797  81.402  1.00 20.33           H
ATOM    468 HG23 ILE A 106      57.271  -4.576  81.135  1.00 20.33           H
ATOM    469 HD11 ILE A 106      53.440  -6.242  81.650  1.00 37.56           H
ATOM    470 HD12 ILE A 106      54.411  -7.499  81.607  1.00 37.56           H
ATOM    471 HD13 ILE A 106      54.792  -6.231  82.485  1.00 37.56           H
ATOM    472  N   LYS A 107      59.396  -7.064  79.086  1.00 14.71           N
ATOM    473  CA  LYS A 107      60.854  -7.018  78.955  1.00 15.89           C
ATOM    474  C   LYS A 107      61.350  -6.767  77.534  1.00  9.97           C
ATOM    475  O   LYS A 107      62.535  -6.470  77.360  1.00 15.25           O
ATOM    476  CB  LYS A 107      61.508  -8.337  79.347  1.00 17.07           C
ATOM    477  CG  LYS A 107      61.250  -8.884  80.723  1.00 43.56           C
ATOM    478  CD  LYS A 107      61.605 -10.398  80.725  1.00 45.91           C
ATOM    479  CE  LYS A 107      62.385 -10.794  81.976  1.00 47.34           C
ATOM    480  NZ  LYS A 107      63.230 -12.006  81.749  1.00 38.83           N1+
ATOM    481  H   LYS A 107      59.092  -7.855  79.230  1.00 17.65           H
ATOM    482  HA  LYS A 107      61.206  -6.319  79.529  1.00 19.06           H
ATOM    483  HB2 LYS A 107      61.212  -9.013  78.716  1.00 20.48           H
ATOM    484  HB3 LYS A 107      62.468  -8.228  79.264  1.00 20.48           H
ATOM    485  HG2 LYS A 107      61.812  -8.429  81.369  1.00 52.27           H
ATOM    486  HG3 LYS A 107      60.312  -8.781  80.948  1.00 52.27           H
ATOM    487  HD2 LYS A 107      60.786 -10.917  80.701  1.00 55.10           H
ATOM    488  HD3 LYS A 107      62.152 -10.598  79.950  1.00 55.10           H
ATOM    489  HE2 LYS A 107      62.969 -10.063  82.232  1.00 56.81           H
ATOM    490  HE3 LYS A 107      61.761 -10.990  82.692  1.00 56.81           H
ATOM    491  HZ1 LYS A 107      63.672 -12.212  82.493  1.00 46.60           H
ATOM    492  HZ2 LYS A 107      62.716 -12.695  81.516  1.00 46.60           H
ATOM    493  HZ3 LYS A 107      63.816 -11.850  81.098  1.00 46.60           H
ATOM    494  N   GLY A 108      60.545  -7.028  76.513  1.00  9.30           N
ATOM    495  CA  GLY A 108      61.036  -6.904  75.165  1.00 13.24           C
ATOM    496  C   GLY A 108      61.050  -5.453  74.758  1.00  5.11           C
ATOM    497  O   GLY A 108      60.637  -4.567  75.497  1.00  2.05           O
ATOM    498  H   GLY A 108      59.724  -7.274  76.578  1.00 11.16           H
ATOM    499  HA2 GLY A 108      61.938  -7.256  75.107  1.00 15.89           H
ATOM    500  HA3 GLY A 108      60.464  -7.397  74.557  1.00 15.89           H
ATOM    501  N   ASN A 109      61.543  -5.208  73.559  1.00  5.10           N
ATOM    502  CA  ASN A 109      61.577  -3.850  73.024  1.00 11.61           C
ATOM    503  C   ASN A 109      60.776  -3.689  71.725  1.00  8.61           C
ATOM    504  O   ASN A 109      61.063  -2.781  70.942  1.00  7.88           O
ATOM    505  CB  ASN A 109      63.021  -3.404  72.787  1.00  6.27           C
ATOM    506  CG  ASN A 109      63.755  -3.059  74.056  1.00  6.22           C
ATOM    507  OD1 ASN A 109      63.279  -2.280  74.905  1.00  8.66           O
ATOM    508  ND2 ASN A 109      64.943  -3.622  74.182  1.00  2.97           N
ATOM    509  H   ASN A 109      61.865  -5.805  73.031  1.00  6.12           H
ATOM    510  HA  ASN A 109      61.191  -3.251  73.681  1.00 13.93           H
ATOM    511  HB2 ASN A 109      63.503  -4.123  72.349  1.00  7.53           H
ATOM    512  HB3 ASN A 109      63.017  -2.616  72.221  1.00  7.53           H
ATOM    513 HD21 ASN A 109      65.419  -3.470  74.881  1.00  3.57           H
ATOM    514 HD22 ASN A 109      65.241  -4.141  73.564  1.00  3.57           H
ATOM    515  N   SER A 110      59.747  -4.508  71.493  1.00  7.13           N
ATOM    516  CA  SER A 110      58.988  -4.441  70.238  1.00 11.13           C
ATOM    517  C   SER A 110      57.567  -3.908  70.424  1.00  8.07           C
ATOM    518  O   SER A 110      57.076  -3.725  71.538  1.00  4.17           O
ATOM    519  CB  SER A 110      58.935  -5.810  69.567  1.00 10.47           C
ATOM    520  OG  SER A 110      60.224  -6.152  69.057  1.00 16.75           O
ATOM    521  H   SER A 110      59.469  -5.108  72.042  1.00  8.56           H
ATOM    522  HA  SER A 110      59.448  -3.838  69.634  1.00 13.36           H
ATOM    523  HB2 SER A 110      58.663  -6.475  70.219  1.00 12.57           H
ATOM    524  HB3 SER A 110      58.300  -5.781  68.834  1.00 12.57           H
ATOM    525  HG  SER A 110      60.471  -5.581  68.493  1.00 20.10           H
ATOM    526  N   ALA A 111      56.905  -3.665  69.279  1.00 19.03           N
ATOM    527  CA  ALA A 111      55.594  -3.005  69.228  1.00  9.08           C
ATOM    528  C   ALA A 111      54.681  -3.695  68.220  1.00  5.40           C
ATOM    529  O   ALA A 111      54.194  -3.077  67.276  1.00  5.41           O
ATOM    530  CB  ALA A 111      55.744  -1.522  68.879  1.00 10.54           C
ATOM    531  H   ALA A 111      57.206  -3.880  68.502  1.00 22.84           H
ATOM    532  HA  ALA A 111      55.176  -3.067  70.102  1.00 10.90           H
ATOM    533  HB1 ALA A 111      54.864  -1.114  68.853  1.00 12.65           H
ATOM    534  HB2 ALA A 111      56.289  -1.092  69.557  1.00 12.65           H
ATOM    535  HB3 ALA A 111      56.171  -1.444  68.012  1.00 12.65           H
ATOM    536  N   PRO A 112      54.387  -4.966  68.422  1.00  6.34           N
ATOM    537  CA  PRO A 112      53.331  -5.605  67.629  1.00  8.87           C
ATOM    538  C   PRO A 112      51.969  -5.002  67.925  1.00  8.33           C
ATOM    539  O   PRO A 112      51.610  -4.749  69.078  1.00  6.43           O
ATOM    540  CB  PRO A 112      53.384  -7.059  68.078  1.00  7.28           C
ATOM    541  CG  PRO A 112      53.881  -6.962  69.474  1.00 12.97           C
ATOM    542  CD  PRO A 112      54.863  -5.837  69.490  1.00  7.17           C
ATOM    543  HA  PRO A 112      53.524  -5.544  66.681  1.00 10.64           H
ATOM    544  HB2 PRO A 112      52.496  -7.448  68.050  1.00  8.74           H
ATOM    545  HB3 PRO A 112      54.003  -7.557  67.521  1.00  8.74           H
ATOM    546  HG2 PRO A 112      53.139  -6.773  70.070  1.00 15.56           H
ATOM    547  HG3 PRO A 112      54.313  -7.794  69.722  1.00 15.56           H
ATOM    548  HD2 PRO A 112      54.835  -5.375  70.342  1.00  8.60           H
ATOM    549  HD3 PRO A 112      55.755  -6.163  69.290  1.00  8.60           H
ATOM    550  N   LEU A 113      51.217  -4.771  66.854  1.00 13.24           N
ATOM    551  CA  LEU A 113      49.917  -4.149  66.958  1.00 10.53           C
ATOM    552  C   LEU A 113      48.890  -5.174  67.401  1.00 12.37           C
ATOM    553  O   LEU A 113      48.985  -6.357  67.075  1.00 11.85           O
ATOM    554  CB  LEU A 113      49.481  -3.555  65.624  1.00  7.74           C
ATOM    555  CG  LEU A 113      50.161  -2.320  65.053  1.00 14.82           C
ATOM    556  CD1 LEU A 113      49.901  -2.274  63.513  1.00 13.93           C
ATOM    557  CD2 LEU A 113      49.616  -1.063  65.710  1.00  5.98           C
ATOM    558  H   LEU A 113      51.447  -4.969  66.049  1.00 15.88           H
ATOM    559  HA  LEU A 113      49.949  -3.438  67.618  1.00 12.63           H
ATOM    560  HB2 LEU A 113      49.577  -4.251  64.955  1.00  9.29           H
ATOM    561  HB3 LEU A 113      48.540  -3.333  65.703  1.00  9.29           H
ATOM    562  HG  LEU A 113      51.117  -2.368  65.209  1.00 17.78           H
ATOM    563 HD11 LEU A 113      50.334  -1.488  63.144  1.00 16.71           H
ATOM    564 HD12 LEU A 113      50.268  -3.075  63.107  1.00 16.71           H
ATOM    565 HD13 LEU A 113      48.945  -2.231  63.355  1.00 16.71           H
ATOM    566 HD21 LEU A 113      50.063  -0.290  65.332  1.00  7.18           H
ATOM    567 HD22 LEU A 113      48.662  -1.009  65.544  1.00  7.18           H
ATOM    568 HD23 LEU A 113      49.784  -1.109  66.665  1.00  7.18           H
ATOM    569  N   ILE A 114      47.914  -4.691  68.166  1.00 15.63           N
ATOM    570  CA  ILE A 114      46.761  -5.469  68.600  1.00 16.99           C
ATOM    571  C   ILE A 114      45.753  -5.485  67.452  1.00 15.34           C
ATOM    572  O   ILE A 114      45.233  -4.434  67.050  1.00 10.56           O
ATOM    573  CB  ILE A 114      46.163  -4.880  69.897  1.00 12.52           C
ATOM    574  CG1 ILE A 114      47.163  -5.074  71.035  1.00  8.28           C
ATOM    575  CG2 ILE A 114      44.874  -5.533  70.283  1.00 15.93           C
ATOM    576  CD1 ILE A 114      46.858  -4.324  72.270  1.00 18.65           C
ATOM    577  H   ILE A 114      47.900  -3.882  68.457  1.00 18.76           H
ATOM    578  HA  ILE A 114      47.036  -6.382  68.778  1.00 20.39           H
ATOM    579  HB  ILE A 114      46.010  -3.931  69.771  1.00 15.02           H
ATOM    580 HG12 ILE A 114      47.190  -6.016  71.264  1.00  9.94           H
ATOM    581 HG13 ILE A 114      48.038  -4.789  70.728  1.00  9.94           H
ATOM    582 HG21 ILE A 114      44.547  -5.126  71.100  1.00 19.12           H
ATOM    583 HG22 ILE A 114      44.230  -5.406  69.569  1.00 19.12           H
ATOM    584 HG23 ILE A 114      45.031  -6.480  70.424  1.00 19.12           H
ATOM    585 HD11 ILE A 114      47.545  -4.510  72.929  1.00 22.37           H
ATOM    586 HD12 ILE A 114      46.842  -3.375  72.067  1.00 22.37           H
ATOM    587 HD13 ILE A 114      45.992  -4.606  72.605  1.00 22.37           H
ATOM    588  N   ILE A 115      45.511  -6.683  66.903  1.00 12.28           N
ATOM    589  CA  ILE A 115      44.671  -6.902  65.733  1.00 15.81           C
ATOM    590  C   ILE A 115      43.630  -7.967  66.022  1.00 13.33           C
ATOM    591  O   ILE A 115      43.682  -8.684  67.023  1.00 13.55           O
ATOM    592  CB  ILE A 115      45.476  -7.347  64.499  1.00 19.31           C
ATOM    593  CG1 ILE A 115      46.213  -8.655  64.836  1.00 22.35           C
ATOM    594  CG2 ILE A 115      46.414  -6.239  64.082  1.00 22.28           C
ATOM    595  CD1 ILE A 115      47.071  -9.190  63.726  1.00 30.87           C
ATOM    596  H   ILE A 115      45.843  -7.413  67.213  1.00 14.73           H
ATOM    597  HA  ILE A 115      44.210  -6.078  65.513  1.00 18.97           H
ATOM    598  HB  ILE A 115      44.858  -7.519  63.772  1.00 23.17           H
ATOM    599 HG12 ILE A 115      46.787  -8.499  65.602  1.00 26.82           H
ATOM    600 HG13 ILE A 115      45.556  -9.334  65.054  1.00 26.82           H
ATOM    601 HG21 ILE A 115      46.917  -6.528  63.304  1.00 26.74           H
ATOM    602 HG22 ILE A 115      45.894  -5.450  63.865  1.00 26.74           H
ATOM    603 HG23 ILE A 115      47.020  -6.046  64.815  1.00 26.74           H
ATOM    604 HD11 ILE A 115      47.495 -10.010  64.022  1.00 37.05           H
ATOM    605 HD12 ILE A 115      46.512  -9.367  62.953  1.00 37.05           H
ATOM    606 HD13 ILE A 115      47.745  -8.530  63.502  1.00 37.05           H
ATOM    607  N   ARG A 116      42.703  -8.073  65.079  1.00 14.53           N
ATOM    608  CA  ARG A 116      41.805  -9.211  64.931  1.00 18.71           C
ATOM    609  C   ARG A 116      41.359  -9.248  63.474  1.00 11.11           C
ATOM    610  O   ARG A 116      41.677  -8.353  62.693  1.00 10.50           O
ATOM    611  CB  ARG A 116      40.633  -9.110  65.902  1.00 17.65           C
ATOM    612  CG  ARG A 116      40.691 -10.049  67.087  1.00  9.26           C
ATOM    613  CD  ARG A 116      40.046 -11.366  66.808  1.00 14.06           C
ATOM    614  NE  ARG A 116      38.659 -11.408  67.237  1.00 14.75           N
ATOM    615  CZ  ARG A 116      37.741 -12.184  66.686  1.00 10.92           C
ATOM    616  NH1 ARG A 116      36.509 -12.137  67.116  1.00 11.27           N
ATOM    617  NH2 ARG A 116      38.034 -12.995  65.694  1.00 14.99           N1+
ATOM    618  H   ARG A 116      42.570  -7.467  64.483  1.00 17.43           H
ATOM    619  HA  ARG A 116      42.290 -10.029  65.123  1.00 22.46           H
ATOM    620  HB2 ARG A 116      40.598  -8.205  66.249  1.00 21.17           H
ATOM    621  HB3 ARG A 116      39.815  -9.303  65.417  1.00 21.17           H
ATOM    622  HG2 ARG A 116      41.619 -10.211  67.316  1.00 11.11           H
ATOM    623  HG3 ARG A 116      40.229  -9.641  67.836  1.00 11.11           H
ATOM    624  HD2 ARG A 116      40.071 -11.535  65.853  1.00 16.87           H
ATOM    625  HD3 ARG A 116      40.529 -12.062  67.282  1.00 16.87           H
ATOM    626  HE  ARG A 116      38.442 -10.964  67.940  1.00 17.70           H
ATOM    627 HH11 ARG A 116      36.300 -11.615  67.766  1.00 13.53           H
ATOM    628 HH12 ARG A 116      35.911 -12.647  66.765  1.00 13.53           H
ATOM    629 HH21 ARG A 116      38.838 -13.032  65.392  1.00 17.99           H
ATOM    630 HH22 ARG A 116      37.422 -13.492  65.349  1.00 17.99           H
ATOM    631  N   GLU A 117      40.658 -10.314  63.114  1.00 12.63           N
ATOM    632  CA  GLU A 117      40.209 -10.545  61.744  1.00 11.47           C
ATOM    633  C   GLU A 117      41.342 -10.408  60.729  1.00 10.17           C
ATOM    634  O   GLU A 117      41.261  -9.589  59.792  1.00 13.91           O
ATOM    635  CB  GLU A 117      39.071  -9.593  61.406  1.00 11.95           C
ATOM    636  CG  GLU A 117      37.829  -9.780  62.241  1.00 18.23           C
ATOM    637  CD  GLU A 117      37.883  -9.077  63.569  1.00 14.66           C
ATOM    638  OE1 GLU A 117      38.461  -7.982  63.648  1.00 16.29           O
ATOM    639  OE2 GLU A 117      37.334  -9.616  64.550  1.00 19.23           O1-
ATOM    640  H   GLU A 117      40.422 -10.936  63.659  1.00 15.16           H
ATOM    641  HA  GLU A 117      39.865 -11.449  61.679  1.00 13.76           H
ATOM    642  HB2 GLU A 117      39.379  -8.683  61.536  1.00 14.34           H
ATOM    643  HB3 GLU A 117      38.824  -9.724  60.477  1.00 14.34           H
ATOM    644  HG2 GLU A 117      37.068  -9.431  61.751  1.00 21.88           H
ATOM    645  HG3 GLU A 117      37.706 -10.727  62.411  1.00 21.88           H
ATOM    646  N   PRO A 118      42.409 -11.171  60.848  1.00  9.83           N
ATOM    647  CA  PRO A 118      43.453 -11.109  59.814  1.00 10.26           C
ATOM    648  C   PRO A 118      43.040 -11.848  58.557  1.00  6.53           C
ATOM    649  O   PRO A 118      42.345 -12.856  58.600  1.00  1.30           O
ATOM    650  CB  PRO A 118      44.664 -11.781  60.470  1.00 14.95           C
ATOM    651  CG  PRO A 118      44.057 -12.781  61.437  1.00 14.89           C
ATOM    652  CD  PRO A 118      42.770 -12.082  61.955  1.00 16.07           C
ATOM    653  HA  PRO A 118      43.668 -10.188  59.597  1.00 12.31           H
ATOM    654  HB2 PRO A 118      45.196 -12.232  59.796  1.00 17.93           H
ATOM    655  HB3 PRO A 118      45.192 -11.119  60.944  1.00 17.93           H
ATOM    656  HG2 PRO A 118      43.839 -13.602  60.968  1.00 17.87           H
ATOM    657  HG3 PRO A 118      44.674 -12.952  62.165  1.00 17.87           H
ATOM    658  HD2 PRO A 118      42.066 -12.734  62.101  1.00 19.29           H
ATOM    659  HD3 PRO A 118      42.961 -11.577  62.761  1.00 19.29           H
ATOM    660  N   PHE A 119      43.457 -11.322  57.411  1.00  7.86           N
ATOM    661  CA  PHE A 119      43.390 -12.121  56.200  1.00 13.78           C
ATOM    662  C   PHE A 119      44.611 -11.856  55.334  1.00 12.18           C
ATOM    663  O   PHE A 119      45.355 -10.895  55.514  1.00 11.70           O
ATOM    664  CB  PHE A 119      42.104 -11.879  55.397  1.00 14.60           C
ATOM    665  CG  PHE A 119      41.904 -10.458  54.936  1.00 13.19           C
ATOM    666  CD1 PHE A 119      41.484  -9.501  55.798  1.00  9.44           C
ATOM    667  CD2 PHE A 119      42.081 -10.114  53.617  1.00 15.80           C
ATOM    668  CE1 PHE A 119      41.260  -8.219  55.363  1.00 12.28           C
ATOM    669  CE2 PHE A 119      41.856  -8.836  53.197  1.00 11.25           C
ATOM    670  CZ  PHE A 119      41.454  -7.897  54.068  1.00  9.85           C
ATOM    671  H   PHE A 119      43.773 -10.529  57.311  1.00  9.43           H
ATOM    672  HA  PHE A 119      43.405 -13.059  56.449  1.00 16.54           H
ATOM    673  HB2 PHE A 119      42.122 -12.443  54.608  1.00 17.52           H
ATOM    674  HB3 PHE A 119      41.344 -12.117  55.950  1.00 17.52           H
ATOM    675  HD1 PHE A 119      41.344  -9.715  56.692  1.00 11.33           H
ATOM    676  HD2 PHE A 119      42.356 -10.758  53.005  1.00 18.96           H
ATOM    677  HE1 PHE A 119      40.984  -7.567  55.966  1.00 14.73           H
ATOM    678  HE2 PHE A 119      41.991  -8.611  52.305  1.00 13.50           H
ATOM    679  HZ  PHE A 119      41.311  -7.025  53.779  1.00 11.82           H
ATOM    680  N   VAL A 120      44.800 -12.739  54.387  1.00  9.22           N
ATOM    681  CA  VAL A 120      45.864 -12.620  53.413  1.00 16.89           C
ATOM    682  C   VAL A 120      45.204 -12.454  52.058  1.00  9.68           C
ATOM    683  O   VAL A 120      44.225 -13.131  51.745  1.00 16.56           O
ATOM    684  CB  VAL A 120      46.814 -13.838  53.423  1.00  9.73           C
ATOM    685  CG1 VAL A 120      47.816 -13.712  52.323  1.00 19.98           C
ATOM    686  CG2 VAL A 120      47.535 -13.908  54.733  1.00 12.39           C
ATOM    687  H   VAL A 120      44.312 -13.440  54.280  1.00 11.07           H
ATOM    688  HA  VAL A 120      46.385 -11.823  53.600  1.00 20.27           H
ATOM    689  HB  VAL A 120      46.307 -14.655  53.297  1.00 11.68           H
ATOM    690 HG11 VAL A 120      48.405 -14.483  52.343  1.00 23.98           H
ATOM    691 HG12 VAL A 120      47.349 -13.673  51.474  1.00 23.98           H
ATOM    692 HG13 VAL A 120      48.330 -12.900  52.456  1.00 23.98           H
ATOM    693 HG21 VAL A 120      48.127 -14.677  54.726  1.00 14.87           H
ATOM    694 HG22 VAL A 120      48.049 -13.095  54.854  1.00 14.87           H
ATOM    695 HG23 VAL A 120      46.884 -13.998  55.447  1.00 14.87           H
ATOM    696  N   ALA A 121      45.745 -11.556  51.263  1.00 16.52           N
ATOM    697  CA  ALA A 121      45.350 -11.373  49.877  1.00 17.60           C
ATOM    698  C   ALA A 121      46.644 -11.230  49.120  1.00 12.13           C
ATOM    699  O   ALA A 121      47.605 -10.659  49.646  1.00 11.91           O
ATOM    700  CB  ALA A 121      44.459 -10.145  49.692  1.00 20.24           C
ATOM    701  H   ALA A 121      46.369 -11.017  51.510  1.00 19.82           H
ATOM    702  HA  ALA A 121      44.879 -12.158  49.558  1.00 21.12           H
ATOM    703  HB1 ALA A 121      44.223 -10.066  48.754  1.00 24.29           H
ATOM    704  HB2 ALA A 121      43.658 -10.252  50.228  1.00 24.29           H
ATOM    705  HB3 ALA A 121      44.946  -9.356  49.978  1.00 24.29           H
ATOM    706  N   CYS A 122      46.699 -11.810  47.930  1.00 16.45           N
ATOM    707  CA  CYS A 122      47.918 -11.772  47.139  1.00 13.33           C
ATOM    708  C   CYS A 122      47.683 -11.073  45.811  1.00 13.64           C
ATOM    709  O   CYS A 122      46.589 -11.140  45.254  1.00 21.81           O
ATOM    710  CB  CYS A 122      48.450 -13.165  46.881  1.00 20.00           C
ATOM    711  SG  CYS A 122      48.805 -14.037  48.362  1.00 12.66           S
ATOM    712  H   CYS A 122      46.047 -12.230  47.558  1.00 19.74           H
ATOM    713  HA  CYS A 122      48.596 -11.276  47.625  1.00 16.00           H
ATOM    714  HB2 CYS A 122      47.787 -13.671  46.387  1.00 24.00           H
ATOM    715  HB3 CYS A 122      49.270 -13.101  46.367  1.00 24.00           H
ATOM    716  N   GLY A 123      48.723 -10.427  45.303  1.00  9.39           N
ATOM    717  CA  GLY A 123      48.737  -9.956  43.947  1.00 15.14           C
ATOM    718  C   GLY A 123      49.639 -10.826  43.088  1.00 22.65           C
ATOM    719  O   GLY A 123      50.071 -11.920  43.489  1.00 14.52           O
ATOM    720  H   GLY A 123      49.442 -10.249  45.740  1.00 11.26           H
ATOM    721  HA2 GLY A 123      47.839  -9.979  43.581  1.00 18.16           H
ATOM    722  HA3 GLY A 123      49.063  -9.043  43.919  1.00 18.16           H
ATOM    723  N   PRO A 124      49.953 -10.343  41.882  1.00 11.00           N
ATOM    724  CA  PRO A 124      50.804 -11.133  40.982  1.00 17.94           C
ATOM    725  C   PRO A 124      52.239 -11.200  41.422  1.00 16.26           C
ATOM    726  O   PRO A 124      52.972 -12.076  40.954  1.00 31.82           O
ATOM    727  CB  PRO A 124      50.704 -10.392  39.649  1.00 18.05           C
ATOM    728  CG  PRO A 124      49.629  -9.408  39.799  1.00 10.07           C
ATOM    729  CD  PRO A 124      49.570  -9.065  41.266  1.00 27.04           C
ATOM    730  HA  PRO A 124      50.452 -12.031  40.881  1.00 21.53           H
ATOM    731  HB2 PRO A 124      51.546  -9.949  39.462  1.00 21.65           H
ATOM    732  HB3 PRO A 124      50.489 -11.024  38.945  1.00 21.65           H
ATOM    733  HG2 PRO A 124      49.837  -8.619  39.274  1.00 12.08           H
ATOM    734  HG3 PRO A 124      48.790  -9.798  39.508  1.00 12.08           H
ATOM    735  HD2 PRO A 124      50.214  -8.373  41.483  1.00 32.45           H
ATOM    736  HD3 PRO A 124      48.669  -8.816  41.525  1.00 32.45           H
ATOM    737  N   LYS A 125      52.664 -10.295  42.285  1.00 20.50           N
ATOM    738  CA  LYS A 125      54.060 -10.171  42.640  1.00 19.14           C
ATOM    739  C   LYS A 125      54.330 -10.229  44.141  1.00 25.74           C
ATOM    740  O   LYS A 125      55.485 -10.433  44.522  1.00 23.12           O
ATOM    741  CB  LYS A 125      54.616  -8.852  42.063  1.00 26.76           C
ATOM    742  CG  LYS A 125      56.148  -8.761  42.087  1.00 65.80           C
ATOM    743  CD  LYS A 125      56.810  -8.948  40.693  1.00 61.18           C
ATOM    744  CE  LYS A 125      56.482 -10.302  40.043  1.00 56.39           C
ATOM    745  NZ  LYS A 125      55.663 -10.135  38.800  1.00 63.27           N1+
ATOM    746  H   LYS A 125      52.152  -9.732  42.685  1.00 24.60           H
ATOM    747  HA  LYS A 125      54.548 -10.901  42.227  1.00 22.97           H
ATOM    748  HB2 LYS A 125      54.329  -8.768  41.141  1.00 32.11           H
ATOM    749  HB3 LYS A 125      54.268  -8.112  42.585  1.00 32.11           H
ATOM    750  HG2 LYS A 125      56.404  -7.888  42.422  1.00 78.96           H
ATOM    751  HG3 LYS A 125      56.492  -9.453  42.673  1.00 78.96           H
ATOM    752  HD2 LYS A 125      56.496  -8.248  40.099  1.00 73.42           H
ATOM    753  HD3 LYS A 125      57.773  -8.890  40.792  1.00 73.42           H
ATOM    754  HE2 LYS A 125      57.308 -10.750  39.804  1.00 67.66           H
ATOM    755  HE3 LYS A 125      55.976 -10.843  40.669  1.00 67.66           H
ATOM    756  HZ1 LYS A 125      55.487 -10.931  38.443  1.00 75.93           H
ATOM    757  HZ2 LYS A 125      54.896  -9.729  38.994  1.00 75.93           H
ATOM    758  HZ3 LYS A 125      56.109  -9.644  38.206  1.00 75.93           H
ATOM    759  N   GLU A 126      53.306 -10.121  44.987  1.00 26.15           N
ATOM    760  CA  GLU A 126      53.462  -9.962  46.430  1.00 18.01           C
ATOM    761  C   GLU A 126      52.169 -10.449  47.081  1.00 17.89           C
ATOM    762  O   GLU A 126      51.090 -10.345  46.489  1.00 11.17           O
ATOM    763  CB  GLU A 126      53.762  -8.484  46.747  1.00 28.98           C
ATOM    764  CG  GLU A 126      54.158  -8.083  48.194  1.00 37.83           C
ATOM    765  CD  GLU A 126      53.689  -6.647  48.551  1.00 42.46           C
ATOM    766  OE1 GLU A 126      54.154  -6.100  49.579  1.00 39.75           O
ATOM    767  OE2 GLU A 126      52.850  -6.064  47.803  1.00 46.11           O1-
ATOM    768  H   GLU A 126      52.483 -10.138  44.738  1.00 31.38           H
ATOM    769  HA  GLU A 126      54.199 -10.508  46.745  1.00 21.61           H
ATOM    770  HB2 GLU A 126      54.491  -8.203  46.172  1.00 34.78           H
ATOM    771  HB3 GLU A 126      52.971  -7.970  46.524  1.00 34.78           H
ATOM    772  HG2 GLU A 126      53.746  -8.699  48.819  1.00 45.39           H
ATOM    773  HG3 GLU A 126      55.124  -8.115  48.280  1.00 45.39           H
ATOM    774  N   CYS A 127      52.290 -11.064  48.250  1.00 13.41           N
ATOM    775  CA  CYS A 127      51.143 -11.293  49.124  1.00 14.38           C
ATOM    776  C   CYS A 127      51.173 -10.308  50.282  1.00 12.93           C
ATOM    777  O   CYS A 127      52.235  -9.807  50.657  1.00 13.27           O
ATOM    778  CB  CYS A 127      51.120 -12.721  49.662  1.00 11.31           C
ATOM    779  SG  CYS A 127      50.821 -13.945  48.374  1.00 18.21           S
ATOM    780  H   CYS A 127      53.032 -11.362  48.566  1.00 16.10           H
ATOM    781  HA  CYS A 127      50.326 -11.146  48.622  1.00 17.26           H
ATOM    782  HB2 CYS A 127      51.978 -12.919  50.070  1.00 13.57           H
ATOM    783  HB3 CYS A 127      50.413 -12.800  50.320  1.00 13.57           H
ATOM    784  N   ARG A 128      49.993 -10.009  50.845  1.00 15.57           N
ATOM    785  CA  ARG A 128      49.936  -9.098  51.982  1.00 10.72           C
ATOM    786  C   ARG A 128      49.049  -9.609  53.102  1.00  9.36           C
ATOM    787  O   ARG A 128      47.982 -10.193  52.891  1.00 13.31           O
ATOM    788  CB  ARG A 128      49.459  -7.733  51.575  1.00  8.32           C
ATOM    789  CG  ARG A 128      50.324  -7.155  50.502  1.00 17.43           C
ATOM    790  CD  ARG A 128      50.218  -5.654  50.433  1.00 15.93           C
ATOM    791  NE  ARG A 128      51.268  -5.074  51.250  1.00 19.82           N
ATOM    792  CZ  ARG A 128      51.077  -4.049  52.036  1.00 18.02           C
ATOM    793  NH1 ARG A 128      52.063  -3.594  52.746  1.00 10.97           N
ATOM    794  NH2 ARG A 128      49.883  -3.478  52.119  1.00 45.95           N1+
ATOM    795  H   ARG A 128      49.231 -10.316  50.590  1.00 18.68           H
ATOM    796  HA  ARG A 128      50.832  -9.000  52.341  1.00 12.87           H
ATOM    797  HB2 ARG A 128      48.553  -7.798  51.235  1.00  9.98           H
ATOM    798  HB3 ARG A 128      49.489  -7.141  52.343  1.00  9.98           H
ATOM    799  HG2 ARG A 128      51.250  -7.384  50.681  1.00 20.92           H
ATOM    800  HG3 ARG A 128      50.052  -7.516  49.644  1.00 20.92           H
ATOM    801  HD2 ARG A 128      50.336  -5.358  49.517  1.00 19.12           H
ATOM    802  HD3 ARG A 128      49.358  -5.369  50.780  1.00 19.12           H
ATOM    803  HE  ARG A 128      52.001  -5.515  51.335  1.00 23.79           H
ATOM    804 HH11 ARG A 128      52.838  -3.962  52.693  1.00 13.16           H
ATOM    805 HH12 ARG A 128      51.944  -2.916  53.263  1.00 13.16           H
ATOM    806 HH21 ARG A 128      49.228  -3.781  51.651  1.00 55.15           H
ATOM    807 HH22 ARG A 128      49.765  -2.803  52.638  1.00 55.15           H
ATOM    808  N   HIS A 129      49.491  -9.323  54.293  1.00  8.47           N
ATOM    809  CA  HIS A 129      48.832  -9.744  55.509  1.00 17.33           C
ATOM    810  C   HIS A 129      48.032  -8.541  56.030  1.00 13.78           C
ATOM    811  O   HIS A 129      48.600  -7.543  56.466  1.00  9.83           O
ATOM    812  CB  HIS A 129      49.910 -10.271  56.454  1.00 15.65           C
ATOM    813  CG  HIS A 129      49.386 -10.864  57.712  1.00  9.21           C
ATOM    814  ND1 HIS A 129      50.208 -11.186  58.768  1.00 10.78           N
ATOM    815  CD2 HIS A 129      48.129 -11.190  58.089  1.00 16.61           C
ATOM    816  CE1 HIS A 129      49.478 -11.688  59.747  1.00 21.02           C
ATOM    817  NE2 HIS A 129      48.215 -11.712  59.357  1.00 12.93           N
ATOM    818  H   HIS A 129      50.204  -8.864  54.437  1.00 10.17           H
ATOM    819  HA  HIS A 129      48.214 -10.465  55.311  1.00 20.79           H
ATOM    820  HB2 HIS A 129      50.496  -9.538  56.696  1.00 18.79           H
ATOM    821  HB3 HIS A 129      50.417 -10.958  55.994  1.00 18.79           H
ATOM    822  HD1 HIS A 129      51.060 -11.075  58.789  1.00 12.94           H
ATOM    823  HD2 HIS A 129      47.356 -11.092  57.582  1.00 19.93           H
ATOM    824  HE1 HIS A 129      49.799 -11.985  60.568  1.00 25.22           H
ATOM    825  N   PHE A 130      46.708  -8.605  55.895  1.00 18.98           N
ATOM    826  CA  PHE A 130      45.790  -7.570  56.348  1.00  7.09           C
ATOM    827  C   PHE A 130      45.217  -7.896  57.718  1.00 13.57           C
ATOM    828  O   PHE A 130      45.117  -9.067  58.119  1.00 10.59           O
ATOM    829  CB  PHE A 130      44.635  -7.409  55.347  1.00 18.04           C
ATOM    830  CG  PHE A 130      45.055  -6.808  54.003  1.00 15.19           C
ATOM    831  CD1 PHE A 130      45.492  -7.595  52.972  1.00  9.08           C
ATOM    832  CD2 PHE A 130      45.003  -5.458  53.794  1.00 11.49           C
ATOM    833  CE1 PHE A 130      45.872  -7.023  51.775  1.00 17.37           C
ATOM    834  CE2 PHE A 130      45.375  -4.924  52.606  1.00 13.41           C
ATOM    835  CZ  PHE A 130      45.819  -5.717  51.606  1.00  7.71           C
ATOM    836  H   PHE A 130      46.306  -9.269  55.527  1.00 22.78           H
ATOM    837  HA  PHE A 130      46.262  -6.725  56.408  1.00  8.50           H
ATOM    838  HB2 PHE A 130      44.250  -8.282  55.173  1.00 21.65           H
ATOM    839  HB3 PHE A 130      43.964  -6.826  55.735  1.00 21.65           H
ATOM    840  HD1 PHE A 130      45.543  -8.517  53.082  1.00 10.89           H
ATOM    841  HD2 PHE A 130      44.709  -4.899  54.476  1.00 13.78           H
ATOM    842  HE1 PHE A 130      46.171  -7.565  51.081  1.00 20.84           H
ATOM    843  HE2 PHE A 130      45.338  -4.003  52.483  1.00 16.09           H
ATOM    844  HZ  PHE A 130      46.069  -5.342  50.792  1.00  9.25           H
ATOM    845  N   ALA A 131      44.806  -6.845  58.432  1.00  6.71           N
ATOM    846  CA  ALA A 131      44.088  -7.052  59.686  1.00 12.01           C
ATOM    847  C   ALA A 131      43.414  -5.754  60.121  1.00 11.76           C
ATOM    848  O   ALA A 131      43.660  -4.681  59.573  1.00 12.46           O
ATOM    849  CB  ALA A 131      45.025  -7.558  60.793  1.00  8.50           C
ATOM    850  H   ALA A 131      44.927  -6.022  58.216  1.00  8.05           H
ATOM    851  HA  ALA A 131      43.397  -7.718  59.549  1.00 14.42           H
ATOM    852  HB1 ALA A 131      44.513  -7.683  61.607  1.00 10.21           H
ATOM    853  HB2 ALA A 131      45.415  -8.402  60.515  1.00 10.21           H
ATOM    854  HB3 ALA A 131      45.724  -6.902  60.939  1.00 10.21           H
ATOM    855  N   LEU A 132      42.556  -5.870  61.113  1.00  6.74           N
ATOM    856  CA  LEU A 132      41.865  -4.729  61.699  1.00 11.26           C
ATOM    857  C   LEU A 132      42.498  -4.453  63.051  1.00 13.31           C
ATOM    858  O   LEU A 132      42.263  -5.191  64.016  1.00 10.92           O
ATOM    859  CB  LEU A 132      40.380  -5.013  61.874  1.00  8.11           C
ATOM    860  CG  LEU A 132      39.379  -4.620  60.816  1.00 16.21           C
ATOM    861  CD1 LEU A 132      39.949  -4.425  59.454  1.00 12.18           C
ATOM    862  CD2 LEU A 132      38.375  -5.703  60.776  1.00 10.81           C
ATOM    863  H   LEU A 132      42.348  -6.620  61.479  1.00  8.08           H
ATOM    864  HA  LEU A 132      41.974  -3.949  61.133  1.00 13.51           H
ATOM    865  HB2 LEU A 132      40.284  -5.971  61.995  1.00  9.73           H
ATOM    866  HB3 LEU A 132      40.099  -4.570  62.690  1.00  9.73           H
ATOM    867  HG  LEU A 132      38.933  -3.800  61.082  1.00 19.45           H
ATOM    868 HD11 LEU A 132      39.235  -4.177  58.846  1.00 14.62           H
ATOM    869 HD12 LEU A 132      40.615  -3.721  59.489  1.00 14.62           H
ATOM    870 HD13 LEU A 132      40.359  -5.255  59.162  1.00 14.62           H
ATOM    871 HD21 LEU A 132      37.708  -5.490  60.105  1.00 12.97           H
ATOM    872 HD22 LEU A 132      38.819  -6.535  60.551  1.00 12.97           H
ATOM    873 HD23 LEU A 132      37.956  -5.776  61.648  1.00 12.97           H
ATOM    874  N   THR A 133      43.250  -3.371  63.138  1.00  6.61           N
ATOM    875  CA  THR A 133      43.928  -3.034  64.380  1.00 14.60           C
ATOM    876  C   THR A 133      43.006  -2.239  65.292  1.00 16.32           C
ATOM    877  O   THR A 133      42.117  -1.518  64.826  1.00 11.56           O
ATOM    878  CB  THR A 133      45.184  -2.217  64.114  1.00 17.32           C
ATOM    879  OG1 THR A 133      45.930  -2.112  65.311  1.00  4.31           O
ATOM    880  CG2 THR A 133      44.849  -0.803  63.615  1.00 16.28           C
ATOM    881  H   THR A 133      43.386  -2.815  62.496  1.00  7.93           H
ATOM    882  HA  THR A 133      44.185  -3.850  64.838  1.00 17.51           H
ATOM    883  HB  THR A 133      45.720  -2.661  63.438  1.00 20.79           H
ATOM    884  HG1 THR A 133      46.147  -2.876  65.582  1.00  5.17           H
ATOM    885 HG21 THR A 133      45.666  -0.306  63.454  1.00 19.54           H
ATOM    886 HG22 THR A 133      44.343  -0.855  62.789  1.00 19.54           H
ATOM    887 HG23 THR A 133      44.321  -0.334  64.279  1.00 19.54           H
ATOM    888  N   HIS A 134      43.223  -2.374  66.602  1.00  9.83           N
ATOM    889  CA  HIS A 134      42.648  -1.422  67.555  1.00 17.55           C
ATOM    890  C   HIS A 134      43.542  -0.195  67.781  1.00  7.57           C
ATOM    891  O   HIS A 134      43.331   0.544  68.741  1.00  4.84           O
ATOM    892  CB  HIS A 134      42.351  -2.097  68.892  1.00  6.09           C
ATOM    893  CG  HIS A 134      41.055  -2.846  68.928  1.00 19.10           C
ATOM    894  ND1 HIS A 134      40.951  -4.191  68.621  1.00 20.86           N
ATOM    895  CD2 HIS A 134      39.808  -2.441  69.264  1.00 15.91           C
ATOM    896  CE1 HIS A 134      39.695  -4.580  68.764  1.00 18.85           C
ATOM    897  NE2 HIS A 134      38.980  -3.535  69.146  1.00 27.50           N
ATOM    898  H   HIS A 134      43.692  -2.999  66.960  1.00 11.79           H
ATOM    899  HA  HIS A 134      41.805  -1.103  67.198  1.00 21.06           H
ATOM    900  HB2 HIS A 134      42.318  -1.417  69.583  1.00  7.31           H
ATOM    901  HB3 HIS A 134      43.062  -2.727  69.087  1.00  7.31           H
ATOM    902  HD2 HIS A 134      39.556  -1.583  69.521  1.00 19.09           H
ATOM    903  HE1 HIS A 134      39.369  -5.437  68.608  1.00 22.62           H
ATOM    904  HE2 HIS A 134      38.134  -3.539  69.300  1.00 33.00           H
ATOM    905  N   TYR A 135      44.521   0.051  66.910  1.00  7.01           N
ATOM    906  CA  TYR A 135      45.372   1.230  67.033  1.00 10.90           C
ATOM    907  C   TYR A 135      46.077   1.207  68.397  1.00 13.21           C
ATOM    908  O   TYR A 135      46.107   2.200  69.137  1.00 10.17           O
ATOM    909  CB  TYR A 135      44.540   2.504  66.839  1.00  7.48           C
ATOM    910  CG  TYR A 135      45.126   3.481  65.888  1.00  5.28           C
ATOM    911  CD1 TYR A 135      44.574   3.666  64.655  1.00 11.31           C
ATOM    912  CD2 TYR A 135      46.240   4.229  66.221  1.00 17.22           C
ATOM    913  CE1 TYR A 135      45.116   4.582  63.750  1.00 13.85           C
ATOM    914  CE2 TYR A 135      46.799   5.147  65.323  1.00  8.44           C
ATOM    915  CZ  TYR A 135      46.236   5.325  64.091  1.00 11.23           C
ATOM    916  OH  TYR A 135      46.775   6.258  63.186  1.00 12.08           O
ATOM    917  H   TYR A 135      44.711  -0.452  66.239  1.00  8.41           H
ATOM    918  HA  TYR A 135      46.052   1.206  66.341  1.00 13.08           H
ATOM    919  HB2 TYR A 135      43.665   2.255  66.504  1.00  8.97           H
ATOM    920  HB3 TYR A 135      44.448   2.948  67.697  1.00  8.97           H
ATOM    921  HD1 TYR A 135      43.823   3.174  64.412  1.00 13.57           H
ATOM    922  HD2 TYR A 135      46.632   4.114  67.056  1.00 20.66           H
ATOM    923  HE1 TYR A 135      44.723   4.695  62.915  1.00 16.62           H
ATOM    924  HE2 TYR A 135      47.546   5.642  65.570  1.00 10.13           H
ATOM    925  HH  TYR A 135      47.447   6.631  63.524  1.00 14.49           H
ATOM    926  N   ALA A 136      46.574   0.027  68.767  1.00 10.80           N
ATOM    927  CA  ALA A 136      47.232  -0.160  70.056  1.00  9.02           C
ATOM    928  C   ALA A 136      48.269  -1.255  69.906  1.00  8.17           C
ATOM    929  O   ALA A 136      48.126  -2.161  69.077  1.00 12.31           O
ATOM    930  CB  ALA A 136      46.224  -0.492  71.152  1.00  8.90           C
ATOM    931  H   ALA A 136      46.541  -0.685  68.285  1.00 12.96           H
ATOM    932  HA  ALA A 136      47.689   0.659  70.302  1.00 10.82           H
ATOM    933  HB1 ALA A 136      46.698  -0.608  71.991  1.00 10.68           H
ATOM    934  HB2 ALA A 136      45.590   0.237  71.229  1.00 10.68           H
ATOM    935  HB3 ALA A 136      45.761  -1.311  70.917  1.00 10.68           H
ATOM    936  N   ALA A 137      49.332  -1.140  70.682  1.00  9.51           N
ATOM    937  CA  ALA A 137      50.422  -2.104  70.677  1.00  9.44           C
ATOM    938  C   ALA A 137      50.510  -2.831  72.014  1.00  9.53           C
ATOM    939  O   ALA A 137      49.928  -2.415  73.026  1.00  5.81           O
ATOM    940  CB  ALA A 137      51.754  -1.417  70.389  1.00 17.00           C
ATOM    941  H   ALA A 137      49.451  -0.493  71.237  1.00 11.41           H
ATOM    942  HA  ALA A 137      50.263  -2.763  69.982  1.00 11.32           H
ATOM    943  HB1 ALA A 137      52.459  -2.082  70.391  1.00 20.40           H
ATOM    944  HB2 ALA A 137      51.706  -0.988  69.520  1.00 20.40           H
ATOM    945  HB3 ALA A 137      51.921  -0.753  71.077  1.00 20.40           H
ATOM    946  N   GLN A 138      51.273  -3.926  71.992  1.00  9.43           N
ATOM    947  CA  GLN A 138      51.660  -4.635  73.190  1.00 10.21           C
ATOM    948  C   GLN A 138      53.175  -4.639  73.284  1.00  6.14           C
ATOM    949  O   GLN A 138      53.843  -5.064  72.340  1.00  6.95           O
ATOM    950  CB  GLN A 138      51.175  -6.066  73.172  1.00 15.53           C
ATOM    951  CG  GLN A 138      51.568  -6.831  74.441  1.00  8.76           C
ATOM    952  CD  GLN A 138      51.690  -8.325  74.212  1.00  7.40           C
ATOM    953  OE1 GLN A 138      51.549  -8.801  73.120  1.00 11.00           O
ATOM    954  NE2 GLN A 138      51.921  -9.066  75.264  1.00 22.14           N
ATOM    955  H   GLN A 138      51.581  -4.279  71.272  1.00 11.31           H
ATOM    956  HA  GLN A 138      51.297  -4.188  73.971  1.00 12.25           H
ATOM    957  HB2 GLN A 138      50.208  -6.072  73.104  1.00 18.64           H
ATOM    958  HB3 GLN A 138      51.566  -6.524  72.411  1.00 18.64           H
ATOM    959  HG2 GLN A 138      52.427  -6.505  74.754  1.00 10.51           H
ATOM    960  HG3 GLN A 138      50.891  -6.686  75.120  1.00 10.51           H
ATOM    961 HE21 GLN A 138      51.996  -8.702  76.039  1.00 26.57           H
ATOM    962 HE22 GLN A 138      51.997  -9.919  75.181  1.00 26.57           H
ATOM    963  N   PRO A 139      53.754  -4.224  74.396  1.00 19.67           N
ATOM    964  CA  PRO A 139      53.075  -3.680  75.581  1.00 13.80           C
ATOM    965  C   PRO A 139      52.595  -2.256  75.343  1.00 13.84           C
ATOM    966  O   PRO A 139      53.189  -1.505  74.561  1.00 11.88           O
ATOM    967  CB  PRO A 139      54.156  -3.737  76.640  1.00 12.23           C
ATOM    968  CG  PRO A 139      55.394  -3.610  75.869  1.00 10.08           C
ATOM    969  CD  PRO A 139      55.212  -4.325  74.592  1.00 11.02           C
ATOM    970  HA  PRO A 139      52.328  -4.242  75.841  1.00 16.56           H
ATOM    971  HB2 PRO A 139      54.054  -2.998  77.259  1.00 14.67           H
ATOM    972  HB3 PRO A 139      54.121  -4.589  77.104  1.00 14.67           H
ATOM    973  HG2 PRO A 139      55.571  -2.670  75.705  1.00 12.09           H
ATOM    974  HG3 PRO A 139      56.124  -4.004  76.372  1.00 12.09           H
ATOM    975  HD2 PRO A 139      55.686  -3.873  73.876  1.00 13.23           H
ATOM    976  HD3 PRO A 139      55.483  -5.252  74.676  1.00 13.23           H
ATOM    977  N   GLY A 140      51.508  -1.890  76.001  1.00 11.87           N
ATOM    978  CA  GLY A 140      50.938  -0.566  75.827  1.00  9.39           C
ATOM    979  C   GLY A 140      49.904  -0.305  76.905  1.00 14.87           C
ATOM    980  O   GLY A 140      49.676  -1.127  77.789  1.00  8.00           O
ATOM    981  H   GLY A 140      51.080  -2.389  76.555  1.00 14.24           H
ATOM    982  HA2 GLY A 140      51.635   0.106  75.889  1.00 11.26           H
ATOM    983  HA3 GLY A 140      50.512  -0.500  74.958  1.00 11.26           H
ATOM    984  N   GLY A 141      49.252   0.852  76.808  1.00 18.55           N
ATOM    985  CA  GLY A 141      48.380   1.291  77.878  1.00 13.90           C
ATOM    986  C   GLY A 141      46.915   1.374  77.492  1.00 14.98           C
ATOM    987  O   GLY A 141      46.115   1.877  78.282  1.00 13.22           O
ATOM    988  H   GLY A 141      49.300   1.391  76.139  1.00 22.26           H
ATOM    989  HA2 GLY A 141      48.461   0.677  78.624  1.00 16.68           H
ATOM    990  HA3 GLY A 141      48.663   2.169  78.177  1.00 16.68           H
ATOM    991  N   TYR A 142      46.551   0.856  76.308  1.00  7.00           N
ATOM    992  CA  TYR A 142      45.198   0.952  75.758  1.00  9.75           C
ATOM    993  C   TYR A 142      44.566  -0.416  75.485  1.00 12.32           C
ATOM    994  O   TYR A 142      43.954  -0.628  74.429  1.00 15.74           O
ATOM    995  CB  TYR A 142      45.194   1.754  74.458  1.00  4.33           C
ATOM    996  CG  TYR A 142      45.723   3.139  74.594  1.00  4.22           C
ATOM    997  CD1 TYR A 142      47.054   3.433  74.279  1.00 12.99           C
ATOM    998  CD2 TYR A 142      44.911   4.154  75.028  1.00  4.77           C
ATOM    999  CE1 TYR A 142      47.545   4.688  74.399  1.00  9.81           C
ATOM   1000  CE2 TYR A 142      45.388   5.425  75.152  1.00  4.80           C
ATOM   1001  CZ  TYR A 142      46.697   5.684  74.854  1.00 10.49           C
ATOM   1002  OH  TYR A 142      47.144   6.959  75.008  1.00 14.97           O
ATOM   1003  H   TYR A 142      47.093   0.431  75.793  1.00  8.41           H
ATOM   1004  HA  TYR A 142      44.634   1.417  76.396  1.00 11.70           H
ATOM   1005  HB2 TYR A 142      45.742   1.291  73.805  1.00  5.19           H
ATOM   1006  HB3 TYR A 142      44.282   1.817  74.134  1.00  5.19           H
ATOM   1007  HD1 TYR A 142      47.613   2.751  73.983  1.00 15.58           H
ATOM   1008  HD2 TYR A 142      44.024   3.973  75.239  1.00  5.73           H
ATOM   1009  HE1 TYR A 142      48.434   4.874  74.198  1.00 11.77           H
ATOM   1010  HE2 TYR A 142      44.833   6.105  75.459  1.00  5.77           H
ATOM   1011  HH  TYR A 142      46.522   7.449  75.289  1.00 17.96           H
ATOM   1012  N   TYR A 143      44.691  -1.359  76.425  1.00 12.29           N
ATOM   1013  CA  TYR A 143      44.060  -2.663  76.271  1.00  9.81           C
ATOM   1014  C   TYR A 143      42.562  -2.619  76.540  1.00 12.73           C
ATOM   1015  O   TYR A 143      41.836  -3.450  75.989  1.00 20.57           O
ATOM   1016  CB  TYR A 143      44.672  -3.698  77.206  1.00 13.31           C
ATOM   1017  CG  TYR A 143      46.166  -3.906  77.064  1.00  6.37           C
ATOM   1018  CD1 TYR A 143      46.872  -4.550  78.081  1.00  6.76           C
ATOM   1019  CD2 TYR A 143      46.866  -3.490  75.940  1.00  9.10           C
ATOM   1020  CE1 TYR A 143      48.196  -4.757  78.002  1.00  6.78           C
ATOM   1021  CE2 TYR A 143      48.245  -3.708  75.846  1.00 11.99           C
ATOM   1022  CZ  TYR A 143      48.885  -4.341  76.893  1.00 16.89           C
ATOM   1023  OH  TYR A 143      50.220  -4.579  76.844  1.00 10.70           O
ATOM   1024  H   TYR A 143      45.135  -1.264  77.155  1.00 14.75           H
ATOM   1025  HA  TYR A 143      44.190  -2.969  75.360  1.00 11.77           H
ATOM   1026  HB2 TYR A 143      44.503  -3.423  78.121  1.00 15.97           H
ATOM   1027  HB3 TYR A 143      44.243  -4.552  77.041  1.00 15.97           H
ATOM   1028  HD1 TYR A 143      46.414  -4.833  78.840  1.00  8.12           H
ATOM   1029  HD2 TYR A 143      46.417  -3.062  75.247  1.00 10.92           H
ATOM   1030  HE1 TYR A 143      48.644  -5.187  78.694  1.00  8.14           H
ATOM   1031  HE2 TYR A 143      48.720  -3.429  75.098  1.00 14.39           H
ATOM   1032  HH  TYR A 143      50.467  -4.975  77.542  1.00 12.85           H
ATOM   1033  N   ASN A 144      42.066  -1.662  77.335  1.00 16.13           N
ATOM   1034  CA  ASN A 144      40.623  -1.595  77.584  1.00 19.10           C
ATOM   1035  C   ASN A 144      39.909  -1.324  76.268  1.00 18.06           C
ATOM   1036  O   ASN A 144      40.213  -0.336  75.587  1.00 22.91           O
ATOM   1037  CB  ASN A 144      40.292  -0.505  78.616  1.00 26.01           C
ATOM   1038  CG  ASN A 144      38.926  -0.742  79.324  1.00 25.09           C
ATOM   1039  OD1 ASN A 144      38.183  -1.643  78.943  1.00 24.59           O
ATOM   1040  ND2 ASN A 144      38.610   0.070  80.334  1.00 26.13           N
ATOM   1041  H   ASN A 144      42.531  -1.057  77.732  1.00 19.35           H
ATOM   1042  HA  ASN A 144      40.315  -2.447  77.929  1.00 22.92           H
ATOM   1043  HB2 ASN A 144      40.984  -0.493  79.296  1.00 31.21           H
ATOM   1044  HB3 ASN A 144      40.252   0.354  78.168  1.00 31.21           H
ATOM   1045 HD21 ASN A 144      37.863  -0.030  80.749  1.00 31.36           H
ATOM   1046 HD22 ASN A 144      39.152   0.695  80.570  1.00 31.36           H
ATOM   1047  N   GLY A 145      38.981  -2.221  75.898  1.00 17.29           N
ATOM   1048  CA  GLY A 145      38.222  -2.117  74.654  1.00 27.11           C
ATOM   1049  C   GLY A 145      38.764  -2.858  73.435  1.00 23.11           C
ATOM   1050  O   GLY A 145      38.120  -2.845  72.380  1.00 26.47           O
ATOM   1051  H   GLY A 145      38.774  -2.912  76.366  1.00 20.74           H
ATOM   1052  HA2 GLY A 145      37.324  -2.444  74.817  1.00 32.53           H
ATOM   1053  HA3 GLY A 145      38.154  -1.179  74.416  1.00 32.53           H
ATOM   1054  N   THR A 146      39.899  -3.510  73.534  1.00 18.71           N
ATOM   1055  CA  THR A 146      40.408  -4.254  72.404  1.00 23.15           C
ATOM   1056  C   THR A 146      39.717  -5.600  72.211  1.00 25.36           C
ATOM   1057  O   THR A 146      40.137  -6.372  71.343  1.00 25.32           O
ATOM   1058  CB  THR A 146      41.902  -4.460  72.592  1.00 23.62           C
ATOM   1059  OG1 THR A 146      42.116  -5.247  73.767  1.00 13.90           O
ATOM   1060  CG2 THR A 146      42.566  -3.111  72.747  1.00 14.27           C
ATOM   1061  H   THR A 146      40.393  -3.539  74.237  1.00 22.45           H
ATOM   1062  HA  THR A 146      40.276  -3.731  71.598  1.00 27.78           H
ATOM   1063  HB  THR A 146      42.275  -4.909  71.817  1.00 28.34           H
ATOM   1064  HG1 THR A 146      41.801  -4.852  74.438  1.00 16.68           H
ATOM   1065 HG21 THR A 146      43.522  -3.224  72.868  1.00 17.13           H
ATOM   1066 HG22 THR A 146      42.410  -2.571  71.956  1.00 17.13           H
ATOM   1067 HG23 THR A 146      42.203  -2.650  73.520  1.00 17.13           H
ATOM   1068  N   ARG A 147      38.690  -5.912  72.996  1.00 25.53           N
ATOM   1069  CA  ARG A 147      37.904  -7.131  72.792  1.00 43.33           C
ATOM   1070  C   ARG A 147      36.580  -6.826  72.107  1.00 30.24           C
ATOM   1071  O   ARG A 147      35.933  -7.737  71.567  1.00 28.89           O
ATOM   1072  CB  ARG A 147      37.651  -7.851  74.141  1.00 28.10           C
ATOM   1073  CG  ARG A 147      37.692  -9.383  74.089  1.00 31.16           C
ATOM   1074  CD  ARG A 147      37.352 -10.050  75.426  1.00 36.90           C
ATOM   1075  NE  ARG A 147      37.210 -11.500  75.299  1.00 37.38           N
ATOM   1076  CZ  ARG A 147      36.219 -12.086  74.629  1.00 50.81           C
ATOM   1077  NH1 ARG A 147      36.165 -13.412  74.558  1.00 34.32           N
ATOM   1078  NH2 ARG A 147      35.280 -11.357  74.011  1.00 56.72           N1+
ATOM   1079  H   ARG A 147      38.424  -5.433  73.659  1.00 30.64           H
ATOM   1080  HA  ARG A 147      38.403  -7.735  72.221  1.00 51.99           H
ATOM   1081  HB2 ARG A 147      38.328  -7.564  74.774  1.00 33.72           H
ATOM   1082  HB3 ARG A 147      36.774  -7.595  74.467  1.00 33.72           H
ATOM   1083  HG2 ARG A 147      37.050  -9.692  73.431  1.00 37.39           H
ATOM   1084  HG3 ARG A 147      38.585  -9.664  73.835  1.00 37.39           H
ATOM   1085  HD2 ARG A 147      38.064  -9.870  76.061  1.00 44.29           H
ATOM   1086  HD3 ARG A 147      36.513  -9.692  75.756  1.00 44.29           H
ATOM   1087  HE  ARG A 147      37.722 -11.998  75.778  1.00 44.86           H
ATOM   1088 HH11 ARG A 147      36.764 -13.889  74.950  1.00 41.18           H
ATOM   1089 HH12 ARG A 147      35.528 -13.794  74.125  1.00 41.18           H
ATOM   1090 HH21 ARG A 147      35.307 -10.498  74.049  1.00 68.06           H
ATOM   1091 HH22 ARG A 147      34.647 -11.748  73.580  1.00 68.06           H
ATOM   1092  N   LYS A 148      36.185  -5.562  72.105  1.00 28.27           N
ATOM   1093  CA  LYS A 148      35.008  -5.144  71.378  1.00 27.45           C
ATOM   1094  C   LYS A 148      35.396  -4.859  69.928  1.00 20.39           C
ATOM   1095  O   LYS A 148      36.562  -4.616  69.608  1.00 34.16           O
ATOM   1096  CB  LYS A 148      34.389  -3.924  72.053  1.00 22.02           C
ATOM   1097  CG  LYS A 148      35.057  -2.663  71.654  1.00 38.22           C
ATOM   1098  CD  LYS A 148      34.443  -1.504  72.347  1.00 52.02           C
ATOM   1099  CE  LYS A 148      33.750  -0.597  71.323  1.00 46.80           C
ATOM   1100  NZ  LYS A 148      32.847   0.417  71.951  1.00 39.46           N1+
ATOM   1101  H   LYS A 148      36.587  -4.925  72.521  1.00 33.93           H
ATOM   1102  HA  LYS A 148      34.354  -5.861  71.384  1.00 32.94           H
ATOM   1103  HB2 LYS A 148      33.454  -3.862  71.802  1.00 26.42           H
ATOM   1104  HB3 LYS A 148      34.471  -4.017  73.015  1.00 26.42           H
ATOM   1105  HG2 LYS A 148      35.995  -2.704  71.897  1.00 45.87           H
ATOM   1106  HG3 LYS A 148      34.960  -2.536  70.697  1.00 45.87           H
ATOM   1107  HD2 LYS A 148      33.779  -1.818  72.981  1.00 62.43           H
ATOM   1108  HD3 LYS A 148      35.132  -0.992  72.798  1.00 62.43           H
ATOM   1109  HE2 LYS A 148      34.427  -0.120  70.817  1.00 56.16           H
ATOM   1110  HE3 LYS A 148      33.216  -1.145  70.728  1.00 56.16           H
ATOM   1111  HZ1 LYS A 148      32.468   0.919  71.321  1.00 47.35           H
ATOM   1112  HZ2 LYS A 148      32.208   0.008  72.417  1.00 47.35           H
ATOM   1113  HZ3 LYS A 148      33.312   0.942  72.498  1.00 47.35           H
ATOM   1114  N   ASP A 149      34.406  -4.932  69.040  1.00 20.27           N
ATOM   1115  CA  ASP A 149      34.689  -5.080  67.624  1.00  6.28           C
ATOM   1116  C   ASP A 149      34.593  -3.769  66.855  1.00 16.39           C
ATOM   1117  O   ASP A 149      35.313  -3.603  65.862  1.00 13.29           O
ATOM   1118  CB  ASP A 149      33.774  -6.133  66.975  1.00  6.50           C
ATOM   1119  CG  ASP A 149      33.550  -7.395  67.841  1.00 18.98           C
ATOM   1120  OD1 ASP A 149      32.383  -7.683  68.218  1.00 31.65           O
ATOM   1121  OD2 ASP A 149      34.533  -8.118  68.145  1.00 20.52           O1-
ATOM   1122  H   ASP A 149      33.569  -4.897  69.234  1.00 24.32           H
ATOM   1123  HA  ASP A 149      35.601  -5.398  67.532  1.00  7.53           H
ATOM   1124  HB2 ASP A 149      32.907  -5.731  66.808  1.00  7.80           H
ATOM   1125  HB3 ASP A 149      34.172  -6.417  66.137  1.00  7.80           H
ATOM   1126  N   ARG A 150      33.770  -2.815  67.280  1.00 12.24           N
ATOM   1127  CA  ARG A 150      33.502  -1.640  66.459  1.00  9.45           C
ATOM   1128  C   ARG A 150      33.760  -0.391  67.279  1.00 13.45           C
ATOM   1129  O   ARG A 150      33.211  -0.230  68.369  1.00 19.06           O
ATOM   1130  CB  ARG A 150      32.072  -1.628  65.903  1.00 12.59           C
ATOM   1131  CG  ARG A 150      31.519  -2.958  65.438  1.00 10.40           C
ATOM   1132  CD  ARG A 150      30.132  -2.804  64.856  1.00 16.26           C
ATOM   1133  NE  ARG A 150      29.054  -2.825  65.846  1.00 17.21           N
ATOM   1134  CZ  ARG A 150      28.689  -3.888  66.526  1.00 14.24           C
ATOM   1135  NH1 ARG A 150      29.331  -5.031  66.381  1.00 22.97           N
ATOM   1136  NH2 ARG A 150      27.699  -3.800  67.383  1.00 28.82           N1+
ATOM   1137  H   ARG A 150      33.357  -2.824  68.035  1.00 14.69           H
ATOM   1138  HA  ARG A 150      34.115  -1.635  65.707  1.00 11.34           H
ATOM   1139  HB2 ARG A 150      31.480  -1.297  66.596  1.00 15.11           H
ATOM   1140  HB3 ARG A 150      32.046  -1.025  65.144  1.00 15.11           H
ATOM   1141  HG2 ARG A 150      32.099  -3.324  64.752  1.00 12.48           H
ATOM   1142  HG3 ARG A 150      31.467  -3.565  66.193  1.00 12.48           H
ATOM   1143  HD2 ARG A 150      30.084  -1.956  64.387  1.00 19.51           H
ATOM   1144  HD3 ARG A 150      29.974  -3.531  64.234  1.00 19.51           H
ATOM   1145  HE  ARG A 150      28.630  -2.091  65.992  1.00 20.65           H
ATOM   1146 HH11 ARG A 150      29.980  -5.092  65.819  1.00 27.56           H
ATOM   1147 HH12 ARG A 150      29.090  -5.720  66.835  1.00 27.56           H
ATOM   1148 HH21 ARG A 150      27.285  -3.053  67.486  1.00 34.59           H
ATOM   1149 HH22 ARG A 150      27.464  -4.489  67.841  1.00 34.59           H
ATOM   1150  N   ASN A 151      34.574   0.500  66.754  1.00 16.44           N
ATOM   1151  CA  ASN A 151      34.807   1.755  67.440  1.00 12.25           C
ATOM   1152  C   ASN A 151      35.390   2.712  66.411  1.00 10.54           C
ATOM   1153  O   ASN A 151      35.524   2.375  65.236  1.00 10.93           O
ATOM   1154  CB  ASN A 151      35.707   1.560  68.665  1.00 10.34           C
ATOM   1155  CG  ASN A 151      37.045   1.053  68.314  1.00 11.41           C
ATOM   1156  OD1 ASN A 151      37.696   1.551  67.397  1.00  9.05           O
ATOM   1157  ND2 ASN A 151      37.495   0.053  69.056  1.00 24.04           N
ATOM   1158  H   ASN A 151      35.000   0.407  66.012  1.00 19.72           H
ATOM   1159  HA  ASN A 151      33.958   2.116  67.742  1.00 14.70           H
ATOM   1160  HB2 ASN A 151      35.818   2.413  69.114  1.00 12.40           H
ATOM   1161  HB3 ASN A 151      35.292   0.921  69.264  1.00 12.40           H
ATOM   1162 HD21 ASN A 151      38.270  -0.285  68.899  1.00 28.85           H
ATOM   1163 HD22 ASN A 151      37.012  -0.258  69.696  1.00 28.85           H
ATOM   1164  N   LYS A 152      35.739   3.904  66.863  1.00 15.87           N
ATOM   1165  CA  LYS A 152      36.217   4.948  65.974  1.00 11.36           C
ATOM   1166  C   LYS A 152      37.726   4.954  65.832  1.00 12.49           C
ATOM   1167  O   LYS A 152      38.264   5.868  65.197  1.00 10.27           O
ATOM   1168  CB  LYS A 152      35.754   6.292  66.508  1.00  7.50           C
ATOM   1169  CG  LYS A 152      34.293   6.401  66.610  1.00  2.13           C
ATOM   1170  CD  LYS A 152      33.961   7.706  67.253  1.00 10.51           C
ATOM   1171  CE  LYS A 152      32.469   7.997  67.238  1.00 30.19           C
ATOM   1172  NZ  LYS A 152      32.161   9.121  68.199  1.00 30.48           N1+
ATOM   1173  H   LYS A 152      35.708   4.137  67.690  1.00 19.04           H
ATOM   1174  HA  LYS A 152      35.829   4.820  65.094  1.00 13.63           H
ATOM   1175  HB2 LYS A 152      36.126   6.424  67.393  1.00  9.01           H
ATOM   1176  HB3 LYS A 152      36.064   6.991  65.911  1.00  9.01           H
ATOM   1177  HG2 LYS A 152      33.897   6.379  65.725  1.00  2.55           H
ATOM   1178  HG3 LYS A 152      33.947   5.683  67.162  1.00  2.55           H
ATOM   1179  HD2 LYS A 152      34.255   7.688  68.178  1.00 12.62           H
ATOM   1180  HD3 LYS A 152      34.412   8.419  66.774  1.00 12.62           H
ATOM   1181  HE2 LYS A 152      32.198   8.269  66.347  1.00 36.22           H
ATOM   1182  HE3 LYS A 152      31.980   7.208  67.518  1.00 36.22           H
ATOM   1183  HZ1 LYS A 152      31.288   9.296  68.194  1.00 36.57           H
ATOM   1184  HZ2 LYS A 152      32.405   8.892  69.024  1.00 36.57           H
ATOM   1185  HZ3 LYS A 152      32.604   9.855  67.960  1.00 36.57           H
ATOM   1186  N   LEU A 153      38.415   3.974  66.431  1.00 11.66           N
ATOM   1187  CA  LEU A 153      39.859   3.840  66.335  1.00  7.51           C
ATOM   1188  C   LEU A 153      40.311   2.740  65.373  1.00 16.10           C
ATOM   1189  O   LEU A 153      41.436   2.801  64.867  1.00 14.83           O
ATOM   1190  CB  LEU A 153      40.435   3.563  67.731  1.00 14.09           C
ATOM   1191  CG  LEU A 153      40.758   4.736  68.701  1.00 14.89           C
ATOM   1192  CD1 LEU A 153      41.217   5.996  67.951  1.00 21.48           C
ATOM   1193  CD2 LEU A 153      39.651   5.087  69.622  1.00 33.60           C
ATOM   1194  H   LEU A 153      38.049   3.361  66.911  1.00 13.99           H
ATOM   1195  HA  LEU A 153      40.230   4.679  66.021  1.00  9.01           H
ATOM   1196  HB2 LEU A 153      39.805   2.991  68.195  1.00 16.91           H
ATOM   1197  HB3 LEU A 153      41.264   3.074  67.609  1.00 16.91           H
ATOM   1198  HG  LEU A 153      41.503   4.458  69.257  1.00 17.87           H
ATOM   1199 HD11 LEU A 153      41.406   6.695  68.596  1.00 25.77           H
ATOM   1200 HD12 LEU A 153      42.018   5.788  67.445  1.00 25.77           H
ATOM   1201 HD13 LEU A 153      40.510   6.280  67.351  1.00 25.77           H
ATOM   1202 HD21 LEU A 153      39.933   5.823  70.188  1.00 40.32           H
ATOM   1203 HD22 LEU A 153      38.877   5.351  69.099  1.00 40.32           H
ATOM   1204 HD23 LEU A 153      39.435   4.314  70.166  1.00 40.32           H
ATOM   1205  N   ARG A 154      39.471   1.757  65.075  1.00 17.94           N
ATOM   1206  CA  ARG A 154      39.947   0.590  64.349  1.00 18.79           C
ATOM   1207  C   ARG A 154      40.354   0.923  62.926  1.00 13.52           C
ATOM   1208  O   ARG A 154      39.659   1.647  62.222  1.00 14.44           O
ATOM   1209  CB  ARG A 154      38.876  -0.502  64.316  1.00 13.05           C
ATOM   1210  CG  ARG A 154      38.775  -1.215  65.670  1.00 18.79           C
ATOM   1211  CD  ARG A 154      38.122  -2.562  65.521  1.00 18.25           C
ATOM   1212  NE  ARG A 154      39.074  -3.664  65.468  1.00 12.16           N
ATOM   1213  CZ  ARG A 154      38.750  -4.887  65.067  1.00 17.88           C
ATOM   1214  NH1 ARG A 154      39.672  -5.851  65.013  1.00 13.35           N
ATOM   1215  NH2 ARG A 154      37.500  -5.151  64.698  1.00 19.54           N1+
ATOM   1216  H   ARG A 154      38.636   1.741  65.278  1.00 21.52           H
ATOM   1217  HA  ARG A 154      40.724   0.231  64.805  1.00 22.54           H
ATOM   1218  HB2 ARG A 154      38.015  -0.102  64.117  1.00 15.66           H
ATOM   1219  HB3 ARG A 154      39.107  -1.159  63.641  1.00 15.66           H
ATOM   1220  HG2 ARG A 154      39.666  -1.345  66.032  1.00 22.54           H
ATOM   1221  HG3 ARG A 154      38.239  -0.680  66.276  1.00 22.54           H
ATOM   1222  HD2 ARG A 154      37.535  -2.712  66.279  1.00 21.90           H
ATOM   1223  HD3 ARG A 154      37.608  -2.573  64.698  1.00 21.90           H
ATOM   1224  HE  ARG A 154      39.909  -3.479  65.563  1.00 14.59           H
ATOM   1225 HH11 ARG A 154      40.481  -5.686  65.254  1.00 16.02           H
ATOM   1226 HH12 ARG A 154      39.452  -6.643  64.760  1.00 16.02           H
ATOM   1227 HH21 ARG A 154      36.905  -4.530  64.722  1.00 23.45           H
ATOM   1228 HH22 ARG A 154      37.286  -5.942  64.438  1.00 23.45           H
ATOM   1229  N   HIS A 155      41.465   0.339  62.486  1.00  9.55           N
ATOM   1230  CA  HIS A 155      41.950   0.590  61.147  1.00 12.47           C
ATOM   1231  C   HIS A 155      42.307  -0.711  60.436  1.00 12.32           C
ATOM   1232  O   HIS A 155      42.832  -1.659  61.040  1.00  8.44           O
ATOM   1233  CB  HIS A 155      43.160   1.511  61.187  1.00 12.26           C
ATOM   1234  CG  HIS A 155      42.825   2.964  61.023  1.00 16.87           C
ATOM   1235  ND1 HIS A 155      42.162   3.682  61.994  1.00  8.90           N
ATOM   1236  CD2 HIS A 155      43.110   3.844  60.025  1.00 14.05           C
ATOM   1237  CE1 HIS A 155      42.048   4.939  61.600  1.00 11.51           C
ATOM   1238  NE2 HIS A 155      42.609   5.063  60.408  1.00  9.79           N
ATOM   1239  H   HIS A 155      41.950  -0.203  62.945  1.00 11.46           H
ATOM   1240  HA  HIS A 155      41.253   1.030  60.635  1.00 14.97           H
ATOM   1241  HB2 HIS A 155      43.764   1.264  60.469  1.00 14.72           H
ATOM   1242  HB3 HIS A 155      43.605   1.405  62.042  1.00 14.72           H
ATOM   1243  HD1 HIS A 155      41.878   3.366  62.741  1.00 10.67           H
ATOM   1244  HD2 HIS A 155      43.559   3.655  59.233  1.00 16.86           H
ATOM   1245  HE1 HIS A 155      41.626   5.619  62.073  1.00 13.81           H
ATOM   1246  N   LEU A 156      41.990  -0.747  59.145  1.00 14.30           N
ATOM   1247  CA  LEU A 156      42.569  -1.738  58.245  1.00 13.87           C
ATOM   1248  C   LEU A 156      44.027  -1.381  58.027  1.00 11.35           C
ATOM   1249  O   LEU A 156      44.329  -0.261  57.609  1.00 14.40           O
ATOM   1250  CB  LEU A 156      41.813  -1.778  56.919  1.00  8.14           C
ATOM   1251  CG  LEU A 156      42.196  -2.843  55.890  1.00 16.64           C
ATOM   1252  CD1 LEU A 156      41.731  -4.232  56.259  1.00  8.26           C
ATOM   1253  CD2 LEU A 156      41.667  -2.435  54.472  1.00 20.32           C
ATOM   1254  H   LEU A 156      41.439  -0.206  58.764  1.00 17.15           H
ATOM   1255  HA  LEU A 156      42.522  -2.616  58.655  1.00 16.65           H
ATOM   1256  HB2 LEU A 156      40.873  -1.908  57.119  1.00  9.76           H
ATOM   1257  HB3 LEU A 156      41.928  -0.917  56.488  1.00  9.76           H
ATOM   1258  HG  LEU A 156      43.164  -2.873  55.834  1.00 19.96           H
ATOM   1259 HD11 LEU A 156      42.007  -4.852  55.566  1.00  9.91           H
ATOM   1260 HD12 LEU A 156      42.130  -4.483  57.106  1.00  9.91           H
ATOM   1261 HD13 LEU A 156      40.764  -4.230  56.336  1.00  9.91           H
ATOM   1262 HD21 LEU A 156      41.919  -3.119  53.833  1.00 24.39           H
ATOM   1263 HD22 LEU A 156      40.701  -2.353  54.508  1.00 24.39           H
ATOM   1264 HD23 LEU A 156      42.062  -1.585  54.220  1.00 24.39           H
ATOM   1265  N   VAL A 157      44.927  -2.330  58.324  1.00 10.06           N
ATOM   1266  CA  VAL A 157      46.369  -2.170  58.149  1.00 13.41           C
ATOM   1267  C   VAL A 157      46.906  -3.382  57.378  1.00  8.79           C
ATOM   1268  O   VAL A 157      46.202  -4.375  57.170  1.00  4.50           O
ATOM   1269  CB  VAL A 157      47.119  -2.001  59.508  1.00 12.64           C
ATOM   1270  CG1 VAL A 157      46.663  -0.702  60.246  1.00  9.17           C
ATOM   1271  CG2 VAL A 157      46.940  -3.227  60.386  1.00  4.21           C
ATOM   1272  H   VAL A 157      44.712  -3.101  58.640  1.00 12.07           H
ATOM   1273  HA  VAL A 157      46.536  -1.378  57.615  1.00 16.09           H
ATOM   1274  HB  VAL A 157      48.068  -1.912  59.325  1.00 15.17           H
ATOM   1275 HG11 VAL A 157      47.147  -0.629  61.083  1.00 11.00           H
ATOM   1276 HG12 VAL A 157      46.855   0.064  59.683  1.00 11.00           H
ATOM   1277 HG13 VAL A 157      45.710  -0.756  60.418  1.00 11.00           H
ATOM   1278 HG21 VAL A 157      47.417  -3.090  61.220  1.00  5.05           H
ATOM   1279 HG22 VAL A 157      45.995  -3.354  60.562  1.00  5.05           H
ATOM   1280 HG23 VAL A 157      47.298  -4.001  59.924  1.00  5.05           H
ATOM   1281  N   SER A 158      48.162  -3.281  56.918  1.00  8.48           N
ATOM   1282  CA  SER A 158      48.774  -4.403  56.207  1.00 15.25           C
ATOM   1283  C   SER A 158      50.297  -4.323  56.219  1.00 12.76           C
ATOM   1284  O   SER A 158      50.892  -3.261  56.417  1.00  3.58           O
ATOM   1285  CB  SER A 158      48.316  -4.499  54.759  1.00 12.18           C
ATOM   1286  OG  SER A 158      48.912  -3.484  53.958  1.00 11.38           O
ATOM   1287  H   SER A 158      48.667  -2.589  57.005  1.00 10.18           H
ATOM   1288  HA  SER A 158      48.519  -5.226  56.651  1.00 18.29           H
ATOM   1289  HB2 SER A 158      48.570  -5.367  54.406  1.00 14.61           H
ATOM   1290  HB3 SER A 158      47.352  -4.399  54.727  1.00 14.61           H
ATOM   1291  HG  SER A 158      48.700  -2.726  54.251  1.00 13.66           H
ATOM   1292  N   VAL A 159      50.906  -5.495  56.012  1.00  4.84           N
ATOM   1293  CA  VAL A 159      52.335  -5.647  55.861  1.00  7.22           C
ATOM   1294  C   VAL A 159      52.491  -6.660  54.751  1.00 10.06           C
ATOM   1295  O   VAL A 159      51.598  -7.469  54.500  1.00  8.96           O
ATOM   1296  CB  VAL A 159      53.070  -6.177  57.128  1.00  7.33           C
ATOM   1297  CG1 VAL A 159      53.046  -5.185  58.252  1.00  9.72           C
ATOM   1298  CG2 VAL A 159      52.457  -7.507  57.576  1.00  6.47           C
ATOM   1299  H   VAL A 159      50.482  -6.242  55.955  1.00  5.81           H
ATOM   1300  HA  VAL A 159      52.735  -4.807  55.586  1.00  8.66           H
ATOM   1301  HB  VAL A 159      53.999  -6.342  56.901  1.00  8.79           H
ATOM   1302 HG11 VAL A 159      53.514  -5.560  59.014  1.00 11.66           H
ATOM   1303 HG12 VAL A 159      53.485  -4.370  57.963  1.00 11.66           H
ATOM   1304 HG13 VAL A 159      52.124  -4.999  58.489  1.00 11.66           H
ATOM   1305 HG21 VAL A 159      52.927  -7.821  58.365  1.00  7.76           H
ATOM   1306 HG22 VAL A 159      51.520  -7.369  57.783  1.00  7.76           H
ATOM   1307 HG23 VAL A 159      52.546  -8.154  56.859  1.00  7.76           H
ATOM   1308  N   LYS A 160      53.655  -6.636  54.117  1.00  6.19           N
ATOM   1309  CA  LYS A 160      54.069  -7.747  53.288  1.00  9.04           C
ATOM   1310  C   LYS A 160      53.953  -9.050  54.067  1.00  8.10           C
ATOM   1311  O   LYS A 160      54.422  -9.148  55.194  1.00  8.88           O
ATOM   1312  CB  LYS A 160      55.508  -7.536  52.854  1.00 10.05           C
ATOM   1313  CG  LYS A 160      55.827  -8.014  51.451  1.00 21.87           C
ATOM   1314  CD  LYS A 160      57.267  -8.565  51.298  1.00 30.45           C
ATOM   1315  CE  LYS A 160      57.320  -9.831  50.477  1.00 37.10           C
ATOM   1316  NZ  LYS A 160      56.136 -10.779  50.706  1.00 56.34           N1+
ATOM   1317  H   LYS A 160      54.220  -5.988  54.153  1.00  7.42           H
ATOM   1318  HA  LYS A 160      53.507  -7.800  52.500  1.00 10.85           H
ATOM   1319  HB2 LYS A 160      55.705  -6.587  52.892  1.00 12.05           H
ATOM   1320  HB3 LYS A 160      56.088  -8.015  53.466  1.00 12.05           H
ATOM   1321  HG2 LYS A 160      55.210  -8.725  51.214  1.00 26.24           H
ATOM   1322  HG3 LYS A 160      55.725  -7.271  50.836  1.00 26.24           H
ATOM   1323  HD2 LYS A 160      57.815  -7.897  50.856  1.00 36.54           H
ATOM   1324  HD3 LYS A 160      57.626  -8.761  52.177  1.00 36.54           H
ATOM   1325  HE2 LYS A 160      57.329  -9.593  49.537  1.00 44.52           H
ATOM   1326  HE3 LYS A 160      58.131 -10.313  50.700  1.00 44.52           H
ATOM   1327  HZ1 LYS A 160      56.224 -11.503  50.197  1.00 67.61           H
ATOM   1328  HZ2 LYS A 160      56.107 -11.027  51.560  1.00 67.61           H
ATOM   1329  HZ3 LYS A 160      55.374 -10.369  50.498  1.00 67.61           H
ATOM   1330  N   LEU A 161      53.345 -10.065  53.459  1.00 13.46           N
ATOM   1331  CA  LEU A 161      53.322 -11.388  54.079  1.00 11.13           C
ATOM   1332  C   LEU A 161      54.739 -11.885  54.345  1.00 13.05           C
ATOM   1333  O   LEU A 161      55.545 -12.026  53.411  1.00 10.29           O
ATOM   1334  CB  LEU A 161      52.575 -12.381  53.199  1.00 14.71           C
ATOM   1335  CG  LEU A 161      52.587 -13.794  53.791  1.00 14.26           C
ATOM   1336  CD1 LEU A 161      51.928 -13.847  55.167  1.00 16.32           C
ATOM   1337  CD2 LEU A 161      51.923 -14.745  52.803  1.00 18.94           C
ATOM   1338  H   LEU A 161      52.945 -10.017  52.699  1.00 16.15           H
ATOM   1339  HA  LEU A 161      52.858 -11.331  54.929  1.00 13.36           H
ATOM   1340  HB2 LEU A 161      51.652 -12.098  53.111  1.00 17.65           H
ATOM   1341  HB3 LEU A 161      52.999 -12.415  52.327  1.00 17.65           H
ATOM   1342  HG  LEU A 161      53.508 -14.077  53.897  1.00 17.11           H
ATOM   1343 HD11 LEU A 161      51.960 -14.759  55.497  1.00 19.59           H
ATOM   1344 HD12 LEU A 161      52.408 -13.259  55.770  1.00 19.59           H
ATOM   1345 HD13 LEU A 161      51.005 -13.557  55.086  1.00 19.59           H
ATOM   1346 HD21 LEU A 161      51.928 -15.641  53.174  1.00 22.72           H
ATOM   1347 HD22 LEU A 161      51.010 -14.455  52.651  1.00 22.72           H
ATOM   1348 HD23 LEU A 161      52.418 -14.729  51.969  1.00 22.72           H
ATOM   1349  N   GLY A 162      55.029 -12.173  55.622  1.00  5.24           N
ATOM   1350  CA  GLY A 162      56.368 -12.455  56.084  1.00  9.09           C
ATOM   1351  C   GLY A 162      56.905 -11.444  57.087  1.00 13.12           C
ATOM   1352  O   GLY A 162      57.765 -11.794  57.904  1.00 10.62           O
ATOM   1353  H   GLY A 162      54.439 -12.209  56.247  1.00  6.29           H
ATOM   1354  HA2 GLY A 162      56.382 -13.331  56.502  1.00 10.90           H
ATOM   1355  HA3 GLY A 162      56.969 -12.474  55.323  1.00 10.90           H
ATOM   1356  N   LYS A 163      56.411 -10.218  57.073  1.00  9.18           N
ATOM   1357  CA  LYS A 163      56.877  -9.221  58.017  1.00 11.56           C
ATOM   1358  C   LYS A 163      56.001  -9.293  59.247  1.00 11.92           C
ATOM   1359  O   LYS A 163      54.811  -9.592  59.175  1.00 12.82           O
ATOM   1360  CB  LYS A 163      56.802  -7.812  57.457  1.00  4.37           C
ATOM   1361  CG  LYS A 163      57.638  -7.572  56.259  1.00  9.10           C
ATOM   1362  CD  LYS A 163      59.096  -7.725  56.570  1.00 13.58           C
ATOM   1363  CE  LYS A 163      59.633  -6.446  57.092  1.00 18.29           C
ATOM   1364  NZ  LYS A 163      61.088  -6.588  57.374  1.00 24.02           N1+
ATOM   1365  H   LYS A 163      55.807  -9.939  56.529  1.00 11.02           H
ATOM   1366  HA  LYS A 163      57.793  -9.410  58.271  1.00 13.87           H
ATOM   1367  HB2 LYS A 163      55.882  -7.624  57.214  1.00  5.24           H
ATOM   1368  HB3 LYS A 163      57.090  -7.191  58.144  1.00  5.24           H
ATOM   1369  HG2 LYS A 163      57.404  -8.215  55.572  1.00 10.92           H
ATOM   1370  HG3 LYS A 163      57.488  -6.669  55.939  1.00 10.92           H
ATOM   1371  HD2 LYS A 163      59.215  -8.410  57.246  1.00 16.29           H
ATOM   1372  HD3 LYS A 163      59.579  -7.956  55.761  1.00 16.29           H
ATOM   1373  HE2 LYS A 163      59.513  -5.747  56.430  1.00 21.94           H
ATOM   1374  HE3 LYS A 163      59.179  -6.215  57.918  1.00 21.94           H
ATOM   1375  HZ1 LYS A 163      61.413  -5.821  57.688  1.00 28.82           H
ATOM   1376  HZ2 LYS A 163      61.220  -7.227  57.979  1.00 28.82           H
ATOM   1377  HZ3 LYS A 163      61.523  -6.802  56.628  1.00 28.82           H
ATOM   1378  N   ILE A 164      56.611  -9.004  60.379  1.00  6.94           N
ATOM   1379  CA  ILE A 164      55.842  -8.906  61.606  1.00  6.28           C
ATOM   1380  C   ILE A 164      55.036  -7.615  61.529  1.00  5.15           C
ATOM   1381  O   ILE A 164      55.576  -6.565  61.134  1.00  6.21           O
ATOM   1382  CB  ILE A 164      56.730  -8.927  62.833  1.00  8.31           C
ATOM   1383  CG1 ILE A 164      57.629 -10.173  62.840  1.00  6.48           C
ATOM   1384  CG2 ILE A 164      55.866  -8.825  64.097  1.00  4.98           C
ATOM   1385  CD1 ILE A 164      56.850 -11.502  62.863  1.00 15.08           C
ATOM   1386  H   ILE A 164      57.454  -8.862  60.466  1.00  8.32           H
ATOM   1387  HA  ILE A 164      55.224  -9.652  61.662  1.00  7.54           H
ATOM   1388  HB  ILE A 164      57.304  -8.145  62.799  1.00  9.97           H
ATOM   1389 HG12 ILE A 164      58.179 -10.165  62.041  1.00  7.77           H
ATOM   1390 HG13 ILE A 164      58.194 -10.146  63.628  1.00  7.77           H
ATOM   1391 HG21 ILE A 164      56.444  -8.839  64.875  1.00  5.97           H
ATOM   1392 HG22 ILE A 164      55.366  -7.994  64.070  1.00  5.97           H
ATOM   1393 HG23 ILE A 164      55.256  -9.578  64.123  1.00  5.97           H
ATOM   1394 HD11 ILE A 164      57.481 -12.238  62.866  1.00 18.10           H
ATOM   1395 HD12 ILE A 164      56.302 -11.532  63.663  1.00 18.10           H
ATOM   1396 HD13 ILE A 164      56.287 -11.551  62.074  1.00 18.10           H
ATOM   1397  N   PRO A 165      53.782  -7.625  61.896  1.00  3.32           N
ATOM   1398  CA  PRO A 165      52.997  -6.392  61.865  1.00  4.64           C
ATOM   1399  C   PRO A 165      53.090  -5.552  63.138  1.00  7.36           C
ATOM   1400  O   PRO A 165      52.223  -5.567  64.030  1.00  6.47           O
ATOM   1401  CB  PRO A 165      51.582  -6.912  61.620  1.00  5.35           C
ATOM   1402  CG  PRO A 165      51.709  -8.326  61.431  1.00  5.52           C
ATOM   1403  CD  PRO A 165      52.923  -8.788  62.038  1.00  4.51           C
ATOM   1404  HA  PRO A 165      53.267  -5.848  61.109  1.00  5.56           H
ATOM   1405  HB2 PRO A 165      51.028  -6.720  62.392  1.00  6.43           H
ATOM   1406  HB3 PRO A 165      51.216  -6.494  60.825  1.00  6.43           H
ATOM   1407  HG2 PRO A 165      50.948  -8.766  61.842  1.00  6.62           H
ATOM   1408  HG3 PRO A 165      51.725  -8.515  60.480  1.00  6.62           H
ATOM   1409  HD2 PRO A 165      52.781  -8.997  62.975  1.00  5.42           H
ATOM   1410  HD3 PRO A 165      53.285  -9.544  61.550  1.00  5.42           H
ATOM   1411  N   THR A 166      54.135  -4.730  63.156  1.00  6.57           N
ATOM   1412  CA  THR A 166      54.397  -3.765  64.203  1.00  4.42           C
ATOM   1413  C   THR A 166      53.894  -2.382  63.826  1.00  4.79           C
ATOM   1414  O   THR A 166      53.437  -2.137  62.718  1.00  6.97           O
ATOM   1415  CB  THR A 166      55.889  -3.716  64.483  1.00  5.77           C
ATOM   1416  OG1 THR A 166      56.555  -3.126  63.364  1.00  7.29           O
ATOM   1417  CG2 THR A 166      56.384  -5.116  64.717  1.00  8.72           C
ATOM   1418  H   THR A 166      54.732  -4.718  62.537  1.00  7.88           H
ATOM   1419  HA  THR A 166      53.944  -4.043  65.014  1.00  5.30           H
ATOM   1420  HB  THR A 166      56.056  -3.188  65.280  1.00  6.93           H
ATOM   1421  HG1 THR A 166      57.383  -3.093  63.507  1.00  8.75           H
ATOM   1422 HG21 THR A 166      57.337  -5.105  64.898  1.00 10.46           H
ATOM   1423 HG22 THR A 166      55.923  -5.507  65.476  1.00 10.46           H
ATOM   1424 HG23 THR A 166      56.218  -5.662  63.932  1.00 10.46           H
ATOM   1425  N   VAL A 167      53.993  -1.467  64.786  1.00  6.75           N
ATOM   1426  CA  VAL A 167      53.658  -0.071  64.541  1.00  7.63           C
ATOM   1427  C   VAL A 167      54.388   0.465  63.296  1.00  7.73           C
ATOM   1428  O   VAL A 167      53.814   1.214  62.485  1.00  5.47           O
ATOM   1429  CB  VAL A 167      53.987   0.757  65.800  1.00  5.84           C
ATOM   1430  CG1 VAL A 167      53.904   2.291  65.531  1.00  6.30           C
ATOM   1431  CG2 VAL A 167      53.080   0.339  66.952  1.00 14.14           C
ATOM   1432  H   VAL A 167      54.251  -1.631  65.590  1.00  8.10           H
ATOM   1433  HA  VAL A 167      52.705  -0.000  64.380  1.00  9.16           H
ATOM   1434  HB  VAL A 167      54.899   0.559  66.064  1.00  7.01           H
ATOM   1435 HG11 VAL A 167      54.117   2.766  66.350  1.00  7.56           H
ATOM   1436 HG12 VAL A 167      54.539   2.525  64.837  1.00  7.56           H
ATOM   1437 HG13 VAL A 167      53.004   2.513  65.245  1.00  7.56           H
ATOM   1438 HG21 VAL A 167      53.300   0.869  67.734  1.00 16.97           H
ATOM   1439 HG22 VAL A 167      52.156   0.492  66.697  1.00 16.97           H
ATOM   1440 HG23 VAL A 167      53.221  -0.602  67.139  1.00 16.97           H
ATOM   1441  N   GLU A 168      55.667   0.121  63.137  1.00  3.66           N
ATOM   1442  CA  GLU A 168      56.447   0.771  62.099  1.00  9.88           C
ATOM   1443  C   GLU A 168      56.380   0.025  60.768  1.00 17.53           C
ATOM   1444  O   GLU A 168      56.422   0.663  59.704  1.00 19.68           O
ATOM   1445  CB  GLU A 168      57.903   0.916  62.538  1.00  9.85           C
ATOM   1446  CG  GLU A 168      58.164   1.881  63.655  1.00 15.31           C
ATOM   1447  CD  GLU A 168      59.672   2.092  63.920  1.00 12.73           C
ATOM   1448  OE1 GLU A 168      60.482   1.102  64.117  1.00 29.44           O
ATOM   1449  OE2 GLU A 168      60.035   3.292  63.894  1.00  8.39           O1-
ATOM   1450  H   GLU A 168      56.090  -0.465  63.603  1.00  4.39           H
ATOM   1451  HA  GLU A 168      56.092   1.662  61.955  1.00 11.85           H
ATOM   1452  HB2 GLU A 168      58.221   0.047  62.828  1.00 11.82           H
ATOM   1453  HB3 GLU A 168      58.423   1.211  61.775  1.00 11.82           H
ATOM   1454  HG2 GLU A 168      57.776   2.740  63.427  1.00 18.38           H
ATOM   1455  HG3 GLU A 168      57.761   1.539  64.468  1.00 18.38           H
ATOM   1456  N   ASN A 169      56.275  -1.308  60.805  1.00  9.08           N
ATOM   1457  CA  ASN A 169      56.177  -2.082  59.577  1.00 10.83           C
ATOM   1458  C   ASN A 169      54.869  -1.818  58.856  1.00 13.68           C
ATOM   1459  O   ASN A 169      54.848  -1.801  57.628  1.00  9.60           O
ATOM   1460  CB  ASN A 169      56.317  -3.571  59.876  1.00 15.10           C
ATOM   1461  CG  ASN A 169      57.753  -4.044  59.782  1.00 12.21           C
ATOM   1462  OD1 ASN A 169      58.622  -3.305  59.360  1.00 14.99           O
ATOM   1463  ND2 ASN A 169      58.000  -5.283  60.166  1.00 15.90           N
ATOM   1464  H   ASN A 169      56.258  -1.779  61.525  1.00 10.90           H
ATOM   1465  HA  ASN A 169      56.902  -1.826  58.985  1.00 12.99           H
ATOM   1466  HB2 ASN A 169      56.001  -3.745  60.777  1.00 18.13           H
ATOM   1467  HB3 ASN A 169      55.790  -4.074  59.235  1.00 18.13           H
ATOM   1468 HD21 ASN A 169      58.801  -5.593  60.129  1.00 19.08           H
ATOM   1469 HD22 ASN A 169      57.359  -5.780  60.452  1.00 19.08           H
ATOM   1470  N   SER A 170      53.799  -1.530  59.585  1.00 11.59           N
ATOM   1471  CA  SER A 170      52.482  -1.578  58.986  1.00 11.77           C
ATOM   1472  C   SER A 170      52.170  -0.270  58.264  1.00 12.49           C
ATOM   1473  O   SER A 170      52.755   0.783  58.541  1.00  7.34           O
ATOM   1474  CB  SER A 170      51.422  -1.865  60.053  1.00 12.75           C
ATOM   1475  OG  SER A 170      51.744  -3.065  60.726  1.00 15.57           O
ATOM   1476  H   SER A 170      53.811  -1.308  60.416  1.00 13.90           H
ATOM   1477  HA  SER A 170      52.456  -2.296  58.334  1.00 14.12           H
ATOM   1478  HB2 SER A 170      51.404  -1.135  60.692  1.00 15.30           H
ATOM   1479  HB3 SER A 170      50.556  -1.960  59.627  1.00 15.30           H
ATOM   1480  HG  SER A 170      52.495  -2.995  61.095  1.00 18.69           H
ATOM   1481  N   ILE A 171      51.231  -0.372  57.327  1.00  7.93           N
ATOM   1482  CA  ILE A 171      50.631   0.755  56.633  1.00 17.22           C
ATOM   1483  C   ILE A 171      49.177   0.850  57.085  1.00 12.36           C
ATOM   1484  O   ILE A 171      48.452  -0.150  57.079  1.00  6.41           O
ATOM   1485  CB  ILE A 171      50.733   0.580  55.098  1.00 12.93           C
ATOM   1486  CG1 ILE A 171      52.169   0.277  54.707  1.00 19.44           C
ATOM   1487  CG2 ILE A 171      50.259   1.838  54.374  1.00 20.61           C
ATOM   1488  CD1 ILE A 171      52.383   0.074  53.173  1.00 43.04           C
ATOM   1489  H   ILE A 171      50.912  -1.127  57.066  1.00  9.51           H
ATOM   1490  HA  ILE A 171      51.088   1.574  56.883  1.00 20.66           H
ATOM   1491  HB  ILE A 171      50.172  -0.165  54.831  1.00 15.52           H
ATOM   1492 HG12 ILE A 171      52.731   1.016  54.989  1.00 23.33           H
ATOM   1493 HG13 ILE A 171      52.449  -0.537  55.155  1.00 23.33           H
ATOM   1494 HG21 ILE A 171      50.334   1.699  53.417  1.00 24.73           H
ATOM   1495 HG22 ILE A 171      49.335   2.010  54.612  1.00 24.73           H
ATOM   1496 HG23 ILE A 171      50.815   2.586  54.644  1.00 24.73           H
ATOM   1497 HD11 ILE A 171      53.320  -0.114  53.007  1.00 51.65           H
ATOM   1498 HD12 ILE A 171      51.838  -0.671  52.875  1.00 51.65           H
ATOM   1499 HD13 ILE A 171      52.120   0.883  52.708  1.00 51.65           H
ATOM   1500  N   PHE A 172      48.745   2.046  57.443  1.00  9.99           N
ATOM   1501  CA  PHE A 172      47.350   2.288  57.794  1.00  6.25           C
ATOM   1502  C   PHE A 172      46.596   2.721  56.538  1.00 12.67           C
ATOM   1503  O   PHE A 172      46.873   3.786  55.967  1.00 10.29           O
ATOM   1504  CB  PHE A 172      47.287   3.323  58.915  1.00  9.72           C
ATOM   1505  CG  PHE A 172      47.825   2.800  60.228  1.00  7.61           C
ATOM   1506  CD1 PHE A 172      49.179   2.600  60.408  1.00  9.80           C
ATOM   1507  CD2 PHE A 172      46.959   2.502  61.281  1.00  6.11           C
ATOM   1508  CE1 PHE A 172      49.664   2.096  61.617  1.00 20.09           C
ATOM   1509  CE2 PHE A 172      47.426   2.009  62.483  1.00 10.08           C
ATOM   1510  CZ  PHE A 172      48.789   1.796  62.653  1.00 11.03           C
ATOM   1511  H   PHE A 172      49.243   2.746  57.492  1.00 11.99           H
ATOM   1512  HA  PHE A 172      46.954   1.464  58.117  1.00  7.50           H
ATOM   1513  HB2 PHE A 172      47.815   4.096  58.662  1.00 11.66           H
ATOM   1514  HB3 PHE A 172      46.362   3.583  59.052  1.00 11.66           H
ATOM   1515  HD1 PHE A 172      49.770   2.787  59.714  1.00 11.76           H
ATOM   1516  HD2 PHE A 172      46.045   2.632  61.168  1.00  7.33           H
ATOM   1517  HE1 PHE A 172      50.577   1.962  61.730  1.00 24.11           H
ATOM   1518  HE2 PHE A 172      46.833   1.814  63.172  1.00 12.10           H
ATOM   1519  HZ  PHE A 172      49.114   1.473  63.462  1.00 13.23           H
ATOM   1520  N   HIS A 173      45.672   1.876  56.068  1.00 13.89           N
ATOM   1521  CA  HIS A 173      44.989   2.180  54.808  1.00  9.60           C
ATOM   1522  C   HIS A 173      43.805   3.100  54.995  1.00 12.57           C
ATOM   1523  O   HIS A 173      43.631   4.042  54.220  1.00 11.14           O
ATOM   1524  CB  HIS A 173      44.530   0.907  54.134  1.00 10.14           C
ATOM   1525  CG  HIS A 173      45.665   0.113  53.601  1.00 10.62           C
ATOM   1526  ND1 HIS A 173      46.591   0.658  52.741  1.00  7.81           N
ATOM   1527  CD2 HIS A 173      46.076  -1.149  53.869  1.00 12.73           C
ATOM   1528  CE1 HIS A 173      47.502  -0.258  52.465  1.00 16.16           C
ATOM   1529  NE2 HIS A 173      47.212  -1.360  53.133  1.00 13.63           N
ATOM   1530  H   HIS A 173      45.428   1.144  56.448  1.00 16.67           H
ATOM   1531  HA  HIS A 173      45.616   2.622  54.213  1.00 11.52           H
ATOM   1532  HB2 HIS A 173      43.946   1.133  53.393  1.00 12.17           H
ATOM   1533  HB3 HIS A 173      44.055   0.360  54.778  1.00 12.17           H
ATOM   1534  HD2 HIS A 173      45.653  -1.764  54.423  1.00 15.27           H
ATOM   1535  HE1 HIS A 173      48.228  -0.145  51.896  1.00 19.39           H
ATOM   1536  HE2 HIS A 173      47.665  -2.091  53.113  1.00 16.35           H
ATOM   1537  N   MET A 174      42.971   2.831  55.997  1.00  9.92           N
ATOM   1538  CA  MET A 174      41.766   3.601  56.202  1.00 11.99           C
ATOM   1539  C   MET A 174      41.113   3.154  57.499  1.00 12.73           C
ATOM   1540  O   MET A 174      41.330   2.041  57.977  1.00 17.22           O
ATOM   1541  CB  MET A 174      40.791   3.449  55.023  1.00 17.84           C
ATOM   1542  CG  MET A 174      39.931   2.222  55.064  1.00 23.27           C
ATOM   1543  SD  MET A 174      38.765   2.115  53.668  1.00 25.48           S
ATOM   1544  CE  MET A 174      39.738   1.215  52.498  1.00 22.57           C
ATOM   1545  H   MET A 174      43.088   2.201  56.571  1.00 11.90           H
ATOM   1546  HA  MET A 174      42.001   4.539  56.276  1.00 14.39           H
ATOM   1547  HB2 MET A 174      40.201   4.219  55.010  1.00 21.41           H
ATOM   1548  HB3 MET A 174      41.304   3.419  54.200  1.00 21.41           H
ATOM   1549  HG2 MET A 174      40.502   1.438  55.037  1.00 27.92           H
ATOM   1550  HG3 MET A 174      39.415   2.227  55.884  1.00 27.92           H
ATOM   1551  HE1 MET A 174      39.220   1.087  51.689  1.00 27.09           H
ATOM   1552  HE2 MET A 174      40.542   1.721  52.300  1.00 27.09           H
ATOM   1553  HE3 MET A 174      39.974   0.355  52.880  1.00 27.09           H
ATOM   1554  N   ALA A 175      40.298   4.041  58.050  1.00  9.26           N
ATOM   1555  CA  ALA A 175      39.489   3.699  59.203  1.00 12.66           C
ATOM   1556  C   ALA A 175      38.420   2.702  58.777  1.00 13.72           C
ATOM   1557  O   ALA A 175      37.762   2.888  57.745  1.00 15.07           O
ATOM   1558  CB  ALA A 175      38.849   4.963  59.799  1.00 12.92           C
ATOM   1559  H   ALA A 175      40.197   4.849  57.773  1.00 11.11           H
ATOM   1560  HA  ALA A 175      40.046   3.286  59.881  1.00 15.19           H
ATOM   1561  HB1 ALA A 175      38.313   4.713  60.568  1.00 15.50           H
ATOM   1562  HB2 ALA A 175      39.551   5.575  60.070  1.00 15.50           H
ATOM   1563  HB3 ALA A 175      38.289   5.380  59.126  1.00 15.50           H
ATOM   1564  N   ALA A 176      38.268   1.634  59.566  1.00 12.81           N
ATOM   1565  CA  ALA A 176      37.376   0.521  59.269  1.00 12.21           C
ATOM   1566  C   ALA A 176      37.309  -0.407  60.470  1.00  9.82           C
ATOM   1567  O   ALA A 176      38.331  -0.696  61.098  1.00  7.01           O
ATOM   1568  CB  ALA A 176      37.856  -0.263  58.036  1.00 11.56           C
ATOM   1569  H   ALA A 176      38.691   1.534  60.307  1.00 15.37           H
ATOM   1570  HA  ALA A 176      36.484   0.859  59.090  1.00 14.65           H
ATOM   1571  HB1 ALA A 176      37.241  -0.994  57.868  1.00 13.87           H
ATOM   1572  HB2 ALA A 176      37.879   0.334  57.272  1.00 13.87           H
ATOM   1573  HB3 ALA A 176      38.745  -0.611  58.211  1.00 13.87           H
ATOM   1574  N   TRP A 177      36.098  -0.876  60.774  1.00  9.89           N
ATOM   1575  CA  TRP A 177      35.932  -1.979  61.710  1.00 10.66           C
ATOM   1576  C   TRP A 177      35.444  -3.232  60.999  1.00 12.22           C
ATOM   1577  O   TRP A 177      35.057  -4.205  61.664  1.00 11.74           O
ATOM   1578  CB  TRP A 177      35.023  -1.603  62.901  1.00  9.85           C
ATOM   1579  CG  TRP A 177      33.854  -0.717  62.669  1.00 10.23           C
ATOM   1580  CD1 TRP A 177      33.753   0.612  63.000  1.00 12.16           C
ATOM   1581  CD2 TRP A 177      32.608  -1.086  62.103  1.00  6.00           C
ATOM   1582  NE1 TRP A 177      32.529   1.089  62.661  1.00  9.10           N
ATOM   1583  CE2 TRP A 177      31.796   0.067  62.107  1.00 13.00           C
ATOM   1584  CE3 TRP A 177      32.092  -2.282  61.599  1.00  9.99           C
ATOM   1585  CZ2 TRP A 177      30.479   0.057  61.630  1.00 12.42           C
ATOM   1586  CZ3 TRP A 177      30.807  -2.292  61.110  1.00 22.72           C
ATOM   1587  CH2 TRP A 177      30.008  -1.125  61.134  1.00 21.49           C
ATOM   1588  H   TRP A 177      35.361  -0.572  60.452  1.00 11.87           H
ATOM   1589  HA  TRP A 177      36.804  -2.188  62.079  1.00 12.80           H
ATOM   1590  HB2 TRP A 177      34.677  -2.427  63.278  1.00 11.82           H
ATOM   1591  HB3 TRP A 177      35.577  -1.163  63.565  1.00 11.82           H
ATOM   1592  HD1 TRP A 177      34.431   1.116  63.389  1.00 14.59           H
ATOM   1593  HE1 TRP A 177      32.256   1.896  62.778  1.00 10.91           H
ATOM   1594  HE3 TRP A 177      32.610  -3.055  61.590  1.00 11.99           H
ATOM   1595  HZ2 TRP A 177      29.957   0.827  61.629  1.00 14.90           H
ATOM   1596  HZ3 TRP A 177      30.453  -3.082  60.771  1.00 27.27           H
ATOM   1597  HH2 TRP A 177      29.144  -1.161  60.792  1.00 25.78           H
ATOM   1598  N   SER A 178      35.510  -3.247  59.666  1.00  8.36           N
ATOM   1599  CA  SER A 178      35.251  -4.438  58.880  1.00  9.34           C
ATOM   1600  C   SER A 178      35.897  -4.211  57.529  1.00 20.90           C
ATOM   1601  O   SER A 178      35.820  -3.102  56.982  1.00 19.02           O
ATOM   1602  CB  SER A 178      33.741  -4.702  58.735  1.00 17.82           C
ATOM   1603  OG  SER A 178      33.473  -5.827  57.900  1.00 16.84           O
ATOM   1604  H   SER A 178      35.708  -2.559  59.189  1.00 10.03           H
ATOM   1605  HA  SER A 178      35.665  -5.208  59.301  1.00 11.21           H
ATOM   1606  HB2 SER A 178      33.368  -4.870  59.614  1.00 21.39           H
ATOM   1607  HB3 SER A 178      33.324  -3.918  58.345  1.00 21.39           H
ATOM   1608  HG  SER A 178      33.825  -6.517  58.225  1.00 20.20           H
ATOM   1609  N   GLY A 179      36.537  -5.244  56.989  1.00 15.74           N
ATOM   1610  CA  GLY A 179      37.387  -4.994  55.847  1.00 13.32           C
ATOM   1611  C   GLY A 179      37.483  -6.134  54.854  1.00 27.36           C
ATOM   1612  O   GLY A 179      36.984  -7.246  55.057  1.00 18.87           O
ATOM   1613  H   GLY A 179      36.497  -6.062  57.254  1.00 18.89           H
ATOM   1614  HA2 GLY A 179      37.055  -4.214  55.374  1.00 15.98           H
ATOM   1615  HA3 GLY A 179      38.283  -4.795  56.160  1.00 15.98           H
ATOM   1616  N   SER A 180      38.152  -5.814  53.753  1.00 20.31           N
ATOM   1617  CA  SER A 180      38.438  -6.729  52.670  1.00  9.42           C
ATOM   1618  C   SER A 180      39.439  -6.020  51.782  1.00  9.25           C
ATOM   1619  O   SER A 180      39.544  -4.790  51.798  1.00 12.77           O
ATOM   1620  CB  SER A 180      37.181  -7.091  51.879  1.00 17.61           C
ATOM   1621  OG  SER A 180      37.476  -7.872  50.735  1.00 11.39           O
ATOM   1622  H   SER A 180      38.464  -5.026  53.609  1.00 24.37           H
ATOM   1623  HA  SER A 180      38.841  -7.541  53.017  1.00 11.30           H
ATOM   1624  HB2 SER A 180      36.585  -7.594  52.455  1.00 21.13           H
ATOM   1625  HB3 SER A 180      36.746  -6.272  51.593  1.00 21.13           H
ATOM   1626  HG  SER A 180      37.850  -8.588  50.965  1.00 13.66           H
ATOM   1627  N   ALA A 181      40.151  -6.807  50.997  1.00  8.53           N
ATOM   1628  CA  ALA A 181      41.048  -6.272  49.997  1.00 11.19           C
ATOM   1629  C   ALA A 181      41.254  -7.310  48.899  1.00  8.99           C
ATOM   1630  O   ALA A 181      41.045  -8.513  49.098  1.00 11.35           O
ATOM   1631  CB  ALA A 181      42.368  -5.838  50.666  1.00 13.48           C
ATOM   1632  H   ALA A 181      40.131  -7.667  51.026  1.00 10.24           H
ATOM   1633  HA  ALA A 181      40.643  -5.487  49.595  1.00 13.43           H
ATOM   1634  HB1 ALA A 181      42.963  -5.480  49.988  1.00 16.18           H
ATOM   1635  HB2 ALA A 181      42.176  -5.158  51.330  1.00 16.18           H
ATOM   1636  HB3 ALA A 181      42.775  -6.609  51.090  1.00 16.18           H
ATOM   1637  N   CYS A 182      41.626  -6.818  47.718  1.00 13.50           N
ATOM   1638  CA  CYS A 182      42.001  -7.688  46.608  1.00  8.59           C
ATOM   1639  C   CYS A 182      42.811  -6.916  45.581  1.00  9.30           C
ATOM   1640  O   CYS A 182      42.742  -5.692  45.492  1.00 17.87           O
ATOM   1641  CB  CYS A 182      40.760  -8.335  45.958  1.00 13.74           C
ATOM   1642  SG  CYS A 182      39.308  -7.291  45.663  1.00 13.20           S
ATOM   1643  H   CYS A 182      41.670  -5.979  47.535  1.00 16.20           H
ATOM   1644  HA  CYS A 182      42.561  -8.403  46.949  1.00 10.31           H
ATOM   1645  HB2 CYS A 182      41.029  -8.694  45.098  1.00 16.49           H
ATOM   1646  HB3 CYS A 182      40.472  -9.064  46.529  1.00 16.49           H
ATOM   1647  N   HIS A 183      43.580  -7.662  44.797  1.00 16.99           N
ATOM   1648  CA  HIS A 183      44.421  -7.120  43.729  1.00 11.82           C
ATOM   1649  C   HIS A 183      43.887  -7.584  42.382  1.00 10.56           C
ATOM   1650  O   HIS A 183      43.680  -8.785  42.173  1.00 15.52           O
ATOM   1651  CB  HIS A 183      45.863  -7.571  43.894  1.00  9.67           C
ATOM   1652  CG  HIS A 183      46.834  -6.656  43.252  1.00 14.04           C
ATOM   1653  ND1 HIS A 183      47.099  -6.684  41.903  1.00 14.90           N
ATOM   1654  CD2 HIS A 183      47.601  -5.678  43.772  1.00 10.21           C
ATOM   1655  CE1 HIS A 183      47.976  -5.748  41.615  1.00 12.35           C
ATOM   1656  NE2 HIS A 183      48.298  -5.123  42.733  1.00 13.66           N
ATOM   1657  H   HIS A 183      43.636  -8.518  44.866  1.00 20.38           H
ATOM   1658  HA  HIS A 183      44.395  -6.151  43.755  1.00 14.18           H
ATOM   1659  HB2 HIS A 183      45.967  -8.448  43.490  1.00 11.60           H
ATOM   1660  HB3 HIS A 183      46.074  -7.615  44.839  1.00 11.60           H
ATOM   1661  HD2 HIS A 183      47.637  -5.417  44.664  1.00 12.25           H
ATOM   1662  HE1 HIS A 183      48.322  -5.567  40.771  1.00 14.81           H
ATOM   1663  HE2 HIS A 183      48.865  -4.480  42.799  1.00 16.39           H
ATOM   1664  N   ASP A 184      43.672  -6.637  41.476  1.00 12.68           N
ATOM   1665  CA  ASP A 184      43.005  -6.874  40.199  1.00 13.77           C
ATOM   1666  C   ASP A 184      44.004  -7.110  39.060  1.00 18.50           C
ATOM   1667  O   ASP A 184      43.597  -7.303  37.912  1.00 20.03           O
ATOM   1668  CB  ASP A 184      42.053  -5.690  39.903  1.00 12.79           C
ATOM   1669  CG  ASP A 184      42.784  -4.382  39.612  1.00 17.91           C
ATOM   1670  OD1 ASP A 184      44.035  -4.402  39.483  1.00 17.34           O
ATOM   1671  OD2 ASP A 184      42.094  -3.330  39.500  1.00 14.69           O1-
ATOM   1672  H   ASP A 184      43.914  -5.819  41.582  1.00 15.21           H
ATOM   1673  HA  ASP A 184      42.461  -7.673  40.280  1.00 16.52           H
ATOM   1674  HB2 ASP A 184      41.513  -5.908  39.127  1.00 15.35           H
ATOM   1675  HB3 ASP A 184      41.481  -5.547  40.673  1.00 15.35           H
ATOM   1676  N   GLY A 185      45.301  -7.137  39.370  1.00 13.74           N
ATOM   1677  CA  GLY A 185      46.357  -7.302  38.405  1.00 18.16           C
ATOM   1678  C   GLY A 185      47.144  -6.026  38.125  1.00 25.07           C
ATOM   1679  O   GLY A 185      48.280  -6.115  37.625  1.00 21.97           O
ATOM   1680  H   GLY A 185      45.594  -7.058  40.175  1.00 16.48           H
ATOM   1681  HA2 GLY A 185      46.977  -7.976  38.723  1.00 21.79           H
ATOM   1682  HA3 GLY A 185      45.977  -7.611  37.568  1.00 21.79           H
ATOM   1683  N   ARG A 186      46.569  -4.842  38.411  1.00 11.78           N
ATOM   1684  CA  ARG A 186      47.272  -3.570  38.273  1.00 13.68           C
ATOM   1685  C   ARG A 186      47.340  -2.765  39.560  1.00 10.45           C
ATOM   1686  O   ARG A 186      48.316  -2.056  39.767  1.00 20.85           O
ATOM   1687  CB  ARG A 186      46.635  -2.628  37.210  1.00 13.60           C
ATOM   1688  CG  ARG A 186      45.888  -3.228  36.106  1.00 24.11           C
ATOM   1689  CD  ARG A 186      45.731  -2.258  34.942  1.00 33.00           C
ATOM   1690  NE  ARG A 186      44.980  -2.883  33.842  1.00 57.54           N
ATOM   1691  CZ  ARG A 186      45.276  -2.768  32.544  1.00 48.34           C
ATOM   1692  NH1 ARG A 186      44.532  -3.386  31.630  1.00 35.10           N
ATOM   1693  NH2 ARG A 186      46.326  -2.062  32.144  1.00 66.10           N1+
ATOM   1694  H   ARG A 186      45.760  -4.758  38.691  1.00 14.14           H
ATOM   1695  HA  ARG A 186      48.183  -3.752  37.994  1.00 16.42           H
ATOM   1696  HB2 ARG A 186      46.024  -2.032  37.670  1.00 16.31           H
ATOM   1697  HB3 ARG A 186      47.348  -2.104  36.813  1.00 16.31           H
ATOM   1698  HG2 ARG A 186      46.363  -4.011  35.787  1.00 28.93           H
ATOM   1699  HG3 ARG A 186      45.003  -3.476  36.416  1.00 28.93           H
ATOM   1700  HD2 ARG A 186      45.243  -1.474  35.240  1.00 39.60           H
ATOM   1701  HD3 ARG A 186      46.607  -2.006  34.612  1.00 39.60           H
ATOM   1702  HE  ARG A 186      44.296  -3.360  34.050  1.00 69.05           H
ATOM   1703 HH11 ARG A 186      43.850  -3.850  31.873  1.00 42.13           H
ATOM   1704 HH12 ARG A 186      44.726  -3.312  30.795  1.00 42.13           H
ATOM   1705 HH21 ARG A 186      46.819  -1.660  32.722  1.00 79.32           H
ATOM   1706 HH22 ARG A 186      46.507  -1.999  31.306  1.00 79.32           H
ATOM   1707  N   GLU A 187      46.325  -2.809  40.408  1.00 13.11           N
ATOM   1708  CA  GLU A 187      46.338  -1.993  41.602  1.00 12.51           C
ATOM   1709  C   GLU A 187      45.594  -2.721  42.708  1.00 15.10           C
ATOM   1710  O   GLU A 187      44.833  -3.658  42.461  1.00 15.48           O
ATOM   1711  CB  GLU A 187      45.682  -0.646  41.338  1.00 21.02           C
ATOM   1712  CG  GLU A 187      45.776   0.344  42.506  1.00 19.46           C
ATOM   1713  CD  GLU A 187      47.208   0.514  42.977  1.00 20.85           C
ATOM   1714  OE1 GLU A 187      47.596  -0.171  43.961  1.00 15.03           O
ATOM   1715  OE2 GLU A 187      47.944   1.316  42.339  1.00 23.65           O1-
ATOM   1716  H   GLU A 187      45.624  -3.298  40.314  1.00 15.74           H
ATOM   1717  HA  GLU A 187      47.253  -1.844  41.888  1.00 15.01           H
ATOM   1718  HB2 GLU A 187      46.110  -0.236  40.570  1.00 25.22           H
ATOM   1719  HB3 GLU A 187      44.741  -0.790  41.149  1.00 25.22           H
ATOM   1720  HG2 GLU A 187      45.445   1.209  42.219  1.00 23.35           H
ATOM   1721  HG3 GLU A 187      45.249   0.012  43.249  1.00 23.35           H
ATOM   1722  N   TRP A 188      45.812  -2.269  43.931  1.00 10.75           N
ATOM   1723  CA  TRP A 188      45.105  -2.811  45.080  1.00 14.76           C
ATOM   1724  C   TRP A 188      43.750  -2.115  45.250  1.00 18.63           C
ATOM   1725  O   TRP A 188      43.584  -0.936  44.915  1.00 13.91           O
ATOM   1726  CB  TRP A 188      45.942  -2.654  46.358  1.00 12.09           C
ATOM   1727  CG  TRP A 188      46.945  -3.761  46.626  1.00  6.27           C
ATOM   1728  CD1 TRP A 188      48.287  -3.702  46.491  1.00 10.90           C
ATOM   1729  CD2 TRP A 188      46.658  -5.057  47.143  1.00  9.76           C
ATOM   1730  NE1 TRP A 188      48.879  -4.909  46.879  1.00  6.83           N
ATOM   1731  CE2 TRP A 188      47.887  -5.753  47.273  1.00  8.03           C
ATOM   1732  CE3 TRP A 188      45.482  -5.710  47.474  1.00  8.47           C
ATOM   1733  CZ2 TRP A 188      47.961  -7.059  47.725  1.00 12.01           C
ATOM   1734  CZ3 TRP A 188      45.558  -6.989  47.921  1.00 15.62           C
ATOM   1735  CH2 TRP A 188      46.792  -7.662  48.043  1.00 10.95           C
ATOM   1736  H   TRP A 188      46.370  -1.644  44.125  1.00 12.90           H
ATOM   1737  HA  TRP A 188      44.944  -3.757  44.939  1.00 17.72           H
ATOM   1738  HB2 TRP A 188      46.437  -1.822  46.300  1.00 14.51           H
ATOM   1739  HB3 TRP A 188      45.339  -2.618  47.117  1.00 14.51           H
ATOM   1740  HD1 TRP A 188      48.756  -2.955  46.194  1.00 13.08           H
ATOM   1741  HE1 TRP A 188      49.720  -5.089  46.862  1.00  8.20           H
ATOM   1742  HE3 TRP A 188      44.661  -5.280  47.395  1.00 10.17           H
ATOM   1743  HZ2 TRP A 188      48.775  -7.501  47.805  1.00 14.41           H
ATOM   1744  HZ3 TRP A 188      44.775  -7.434  48.152  1.00 18.74           H
ATOM   1745  HH2 TRP A 188      46.803  -8.538  48.356  1.00 13.14           H
ATOM   1746  N   THR A 189      42.766  -2.883  45.725  1.00 13.21           N
ATOM   1747  CA  THR A 189      41.491  -2.354  46.177  1.00  8.73           C
ATOM   1748  C   THR A 189      41.365  -2.666  47.660  1.00 13.18           C
ATOM   1749  O   THR A 189      41.555  -3.810  48.068  1.00 16.32           O
ATOM   1750  CB  THR A 189      40.279  -2.949  45.434  1.00 16.28           C
ATOM   1751  OG1 THR A 189      40.205  -2.436  44.097  1.00 18.14           O
ATOM   1752  CG2 THR A 189      38.943  -2.584  46.185  1.00 12.21           C
ATOM   1753  H   THR A 189      42.822  -3.738  45.794  1.00 15.85           H
ATOM   1754  HA  THR A 189      41.481  -1.391  46.062  1.00 10.48           H
ATOM   1755  HB  THR A 189      40.361  -3.915  45.405  1.00 19.54           H
ATOM   1756  HG1 THR A 189      40.903  -2.635  43.674  1.00 21.77           H
ATOM   1757 HG21 THR A 189      38.184  -2.961  45.713  1.00 14.65           H
ATOM   1758 HG22 THR A 189      38.962  -2.941  47.087  1.00 14.65           H
ATOM   1759 HG23 THR A 189      38.840  -1.621  46.229  1.00 14.65           H
ATOM   1760  N   TYR A 190      41.010  -1.658  48.448  1.00 14.08           N
ATOM   1761  CA  TYR A 190      40.859  -1.779  49.882  1.00 10.17           C
ATOM   1762  C   TYR A 190      39.416  -1.469  50.250  1.00 13.51           C
ATOM   1763  O   TYR A 190      38.867  -0.441  49.837  1.00 18.93           O
ATOM   1764  CB  TYR A 190      41.773  -0.802  50.606  1.00 13.74           C
ATOM   1765  CG  TYR A 190      43.214  -0.841  50.204  1.00 14.65           C
ATOM   1766  CD1 TYR A 190      44.057  -1.817  50.682  1.00 13.84           C
ATOM   1767  CD2 TYR A 190      43.747   0.136  49.388  1.00 15.20           C
ATOM   1768  CE1 TYR A 190      45.392  -1.830  50.326  1.00 15.22           C
ATOM   1769  CE2 TYR A 190      45.095   0.119  49.031  1.00  9.74           C
ATOM   1770  CZ  TYR A 190      45.899  -0.863  49.487  1.00  7.14           C
ATOM   1771  OH  TYR A 190      47.224  -0.883  49.136  1.00  5.23           O
ATOM   1772  H   TYR A 190      40.846  -0.866  48.158  1.00 16.89           H
ATOM   1773  HA  TYR A 190      41.072  -2.682  50.165  1.00 12.20           H
ATOM   1774  HB2 TYR A 190      41.451   0.098  50.441  1.00 16.49           H
ATOM   1775  HB3 TYR A 190      41.732  -0.991  51.556  1.00 16.49           H
ATOM   1776  HD1 TYR A 190      43.723  -2.481  51.241  1.00 16.61           H
ATOM   1777  HD2 TYR A 190      43.196   0.810  49.062  1.00 18.24           H
ATOM   1778  HE1 TYR A 190      45.949  -2.505  50.642  1.00 18.26           H
ATOM   1779  HE2 TYR A 190      45.435   0.775  48.467  1.00 11.68           H
ATOM   1780  HH  TYR A 190      47.395  -0.239  48.624  1.00  6.28           H
ATOM   1781  N   ILE A 191      38.811  -2.338  51.032  1.00 10.92           N
ATOM   1782  CA  ILE A 191      37.452  -2.124  51.508  1.00 17.48           C
ATOM   1783  C   ILE A 191      37.472  -1.992  53.025  1.00 14.30           C
ATOM   1784  O   ILE A 191      38.193  -2.707  53.735  1.00 13.96           O
ATOM   1785  CB  ILE A 191      36.516  -3.256  51.056  1.00 13.15           C
ATOM   1786  CG1 ILE A 191      36.753  -3.591  49.587  1.00 16.05           C
ATOM   1787  CG2 ILE A 191      35.071  -2.870  51.242  1.00 19.80           C
ATOM   1788  CD1 ILE A 191      36.528  -2.478  48.644  1.00 20.83           C
ATOM   1789  H   ILE A 191      39.166  -3.072  51.307  1.00 13.10           H
ATOM   1790  HA  ILE A 191      37.116  -1.292  51.139  1.00 20.97           H
ATOM   1791  HB  ILE A 191      36.700  -4.045  51.589  1.00 15.78           H
ATOM   1792 HG12 ILE A 191      37.672  -3.881  49.481  1.00 19.26           H
ATOM   1793 HG13 ILE A 191      36.154  -4.311  49.335  1.00 19.26           H
ATOM   1794 HG21 ILE A 191      34.508  -3.604  50.948  1.00 23.76           H
ATOM   1795 HG22 ILE A 191      34.912  -2.687  52.181  1.00 23.76           H
ATOM   1796 HG23 ILE A 191      34.885  -2.078  50.713  1.00 23.76           H
ATOM   1797 HD11 ILE A 191      36.703  -2.789  47.742  1.00 25.00           H
ATOM   1798 HD12 ILE A 191      35.608  -2.182  48.720  1.00 25.00           H
ATOM   1799 HD13 ILE A 191      37.130  -1.750  48.866  1.00 25.00           H
ATOM   1800  N   GLY A 192      36.683  -1.067  53.517  1.00 12.22           N
ATOM   1801  CA  GLY A 192      36.699  -0.769  54.928  1.00 14.50           C
ATOM   1802  C   GLY A 192      35.363  -0.211  55.320  1.00 10.55           C
ATOM   1803  O   GLY A 192      34.886   0.719  54.680  1.00 20.62           O
ATOM   1804  H   GLY A 192      36.129  -0.597  53.058  1.00 14.66           H
ATOM   1805  HA2 GLY A 192      36.870  -1.576  55.439  1.00 17.40           H
ATOM   1806  HA3 GLY A 192      37.388  -0.115  55.125  1.00 17.40           H
ATOM   1807  N   VAL A 193      34.724  -0.777  56.331  1.00 11.77           N
ATOM   1808  CA  VAL A 193      33.410  -0.325  56.758  1.00 13.31           C
ATOM   1809  C   VAL A 193      33.523   0.338  58.119  1.00 13.45           C
ATOM   1810  O   VAL A 193      34.040  -0.258  59.077  1.00 11.44           O
ATOM   1811  CB  VAL A 193      32.410  -1.479  56.808  1.00  9.04           C
ATOM   1812  CG1 VAL A 193      31.000  -0.917  57.024  1.00 15.08           C
ATOM   1813  CG2 VAL A 193      32.503  -2.252  55.531  1.00 21.07           C
ATOM   1814  H   VAL A 193      35.035  -1.433  56.792  1.00 14.13           H
ATOM   1815  HA  VAL A 193      33.080   0.333  56.128  1.00 15.97           H
ATOM   1816  HB  VAL A 193      32.627  -2.069  57.547  1.00 10.85           H
ATOM   1817 HG11 VAL A 193      30.369  -1.653  57.055  1.00 18.10           H
ATOM   1818 HG12 VAL A 193      30.981  -0.428  57.861  1.00 18.10           H
ATOM   1819 HG13 VAL A 193      30.782  -0.324  56.288  1.00 18.10           H
ATOM   1820 HG21 VAL A 193      31.869  -2.985  55.559  1.00 25.28           H
ATOM   1821 HG22 VAL A 193      32.295  -1.662  54.789  1.00 25.28           H
ATOM   1822 HG23 VAL A 193      33.405  -2.597  55.436  1.00 25.28           H
ATOM   1823  N   ASP A 194      33.028   1.568  58.209  1.00 10.17           N
ATOM   1824  CA  ASP A 194      32.917   2.196  59.510  1.00 16.91           C
ATOM   1825  C   ASP A 194      31.660   3.046  59.535  1.00 13.15           C
ATOM   1826  O   ASP A 194      30.854   3.025  58.599  1.00 19.28           O
ATOM   1827  CB  ASP A 194      34.192   2.976  59.832  1.00 17.46           C
ATOM   1828  CG  ASP A 194      34.284   4.277  59.117  1.00 13.54           C
ATOM   1829  OD1 ASP A 194      35.058   5.131  59.573  1.00 12.77           O
ATOM   1830  OD2 ASP A 194      33.619   4.453  58.077  1.00 14.42           O1-
ATOM   1831  H   ASP A 194      32.757   2.046  57.548  1.00 12.20           H
ATOM   1832  HA  ASP A 194      32.818   1.504  60.183  1.00 20.30           H
ATOM   1833  HB2 ASP A 194      34.217   3.157  60.784  1.00 20.96           H
ATOM   1834  HB3 ASP A 194      34.960   2.441  59.577  1.00 20.96           H
ATOM   1835  N   GLY A 195      31.483   3.771  60.633  1.00 15.99           N
ATOM   1836  CA  GLY A 195      30.278   4.532  60.857  1.00  8.73           C
ATOM   1837  C   GLY A 195      29.440   3.998  61.994  1.00 14.56           C
ATOM   1838  O   GLY A 195      29.776   3.014  62.667  1.00 14.40           O
ATOM   1839  H   GLY A 195      32.059   3.834  61.269  1.00 19.19           H
ATOM   1840  HA2 GLY A 195      30.513   5.452  61.057  1.00 10.47           H
ATOM   1841  HA3 GLY A 195      29.739   4.523  60.050  1.00 10.47           H
ATOM   1842  N   PRO A 196      28.316   4.661  62.236  1.00 19.24           N
ATOM   1843  CA  PRO A 196      27.414   4.228  63.305  1.00 16.63           C
ATOM   1844  C   PRO A 196      26.655   2.965  62.928  1.00 17.79           C
ATOM   1845  O   PRO A 196      26.278   2.762  61.776  1.00 17.93           O
ATOM   1846  CB  PRO A 196      26.472   5.417  63.457  1.00 14.18           C
ATOM   1847  CG  PRO A 196      26.485   6.037  62.113  1.00 16.24           C
ATOM   1848  CD  PRO A 196      27.838   5.880  61.563  1.00 16.47           C
ATOM   1849  HA  PRO A 196      27.901   4.087  64.131  1.00 19.95           H
ATOM   1850  HB2 PRO A 196      25.582   5.108  63.689  1.00 17.01           H
ATOM   1851  HB3 PRO A 196      26.815   6.029  64.126  1.00 17.01           H
ATOM   1852  HG2 PRO A 196      25.838   5.587  61.547  1.00 19.49           H
ATOM   1853  HG3 PRO A 196      26.263   6.978  62.194  1.00 19.49           H
ATOM   1854  HD2 PRO A 196      27.801   5.747  60.603  1.00 19.76           H
ATOM   1855  HD3 PRO A 196      28.392   6.639  61.800  1.00 19.76           H
ATOM   1856  N   ASP A 197      26.418   2.118  63.936  1.00 18.32           N
ATOM   1857  CA  ASP A 197      25.848   0.806  63.669  1.00 23.45           C
ATOM   1858  C   ASP A 197      24.646   0.880  62.728  1.00 26.09           C
ATOM   1859  O   ASP A 197      24.532   0.063  61.804  1.00 22.13           O
ATOM   1860  CB  ASP A 197      25.440   0.138  64.971  1.00 20.06           C
ATOM   1861  CG  ASP A 197      26.595  -0.268  65.786  1.00 19.30           C
ATOM   1862  OD1 ASP A 197      26.428  -0.420  67.021  1.00 22.15           O
ATOM   1863  OD2 ASP A 197      27.669  -0.430  65.171  1.00 21.26           O1-
ATOM   1864  H   ASP A 197      26.577   2.279  64.766  1.00 21.99           H
ATOM   1865  HA  ASP A 197      26.523   0.250  63.248  1.00 28.13           H
ATOM   1866  HB2 ASP A 197      24.908   0.759  65.492  1.00 24.08           H
ATOM   1867  HB3 ASP A 197      24.921  -0.657  64.770  1.00 24.08           H
ATOM   1868  N   ASN A 198      23.754   1.870  62.922  1.00 24.04           N
ATOM   1869  CA  ASN A 198      22.470   1.911  62.213  1.00 24.54           C
ATOM   1870  C   ASN A 198      22.549   2.622  60.875  1.00 19.78           C
ATOM   1871  O   ASN A 198      21.536   2.688  60.181  1.00 20.96           O
ATOM   1872  CB  ASN A 198      21.380   2.577  63.070  1.00 24.17           C
ATOM   1873  CG  ASN A 198      21.711   3.998  63.451  1.00 28.11           C
ATOM   1874  OD1 ASN A 198      22.105   4.813  62.617  1.00 28.21           O
ATOM   1875  ND2 ASN A 198      21.545   4.304  64.738  1.00 53.42           N
ATOM   1876  H   ASN A 198      23.874   2.529  63.461  1.00 28.85           H
ATOM   1877  HA  ASN A 198      22.187   0.999  62.040  1.00 29.45           H
ATOM   1878  HB2 ASN A 198      20.549   2.588  62.570  1.00 29.00           H
ATOM   1879  HB3 ASN A 198      21.268   2.068  63.888  1.00 29.00           H
ATOM   1880 HD21 ASN A 198      21.718   5.100  65.016  1.00 64.11           H
ATOM   1881 HD22 ASN A 198      21.266   3.707  65.290  1.00 64.11           H
ATOM   1882  N   ASP A 199      23.718   3.149  60.505  1.00 22.79           N
ATOM   1883  CA  ASP A 199      23.918   3.797  59.211  1.00 16.90           C
ATOM   1884  C   ASP A 199      25.394   3.679  58.785  1.00 21.84           C
ATOM   1885  O   ASP A 199      26.010   4.657  58.350  1.00 20.51           O
ATOM   1886  CB  ASP A 199      23.493   5.262  59.274  1.00 21.90           C
ATOM   1887  CG  ASP A 199      22.982   5.785  57.959  1.00 28.46           C
ATOM   1888  OD1 ASP A 199      22.589   6.976  57.921  1.00 29.84           O
ATOM   1889  OD2 ASP A 199      22.943   5.008  56.984  1.00 28.29           O1-
ATOM   1890  H   ASP A 199      24.422   3.144  60.998  1.00 27.35           H
ATOM   1891  HA  ASP A 199      23.374   3.352  58.544  1.00 20.27           H
ATOM   1892  HB2 ASP A 199      22.784   5.356  59.929  1.00 26.28           H
ATOM   1893  HB3 ASP A 199      24.257   5.801  59.533  1.00 26.28           H
ATOM   1894  N   ALA A 200      25.967   2.476  58.870  1.00 16.37           N
ATOM   1895  CA  ALA A 200      27.372   2.279  58.532  1.00 16.23           C
ATOM   1896  C   ALA A 200      27.617   2.434  57.033  1.00 18.89           C
ATOM   1897  O   ALA A 200      26.676   2.624  56.275  1.00 14.73           O
ATOM   1898  CB  ALA A 200      27.829   0.901  58.981  1.00 24.57           C
ATOM   1899  H   ALA A 200      25.562   1.760  59.122  1.00 19.65           H
ATOM   1900  HA  ALA A 200      27.908   2.942  58.996  1.00 19.48           H
ATOM   1901  HB1 ALA A 200      28.763   0.787  58.748  1.00 29.49           H
ATOM   1902  HB2 ALA A 200      27.715   0.829  59.941  1.00 29.49           H
ATOM   1903  HB3 ALA A 200      27.291   0.230  58.532  1.00 29.49           H
ATOM   1904  N   LEU A 201      28.873   2.333  56.591  1.00 19.62           N
ATOM   1905  CA  LEU A 201      29.216   2.734  55.242  1.00 13.14           C
ATOM   1906  C   LEU A 201      30.414   1.952  54.725  1.00 11.80           C
ATOM   1907  O   LEU A 201      31.489   2.006  55.324  1.00 12.43           O
ATOM   1908  CB  LEU A 201      29.522   4.233  55.229  1.00 24.80           C
ATOM   1909  CG  LEU A 201      29.966   4.867  53.909  1.00 11.70           C
ATOM   1910  CD1 LEU A 201      28.753   5.108  53.058  1.00 19.54           C
ATOM   1911  CD2 LEU A 201      30.663   6.164  54.194  1.00 12.00           C
ATOM   1912  H   LEU A 201      29.534   2.038  57.054  1.00 23.54           H
ATOM   1913  HA  LEU A 201      28.463   2.568  54.654  1.00 15.76           H
ATOM   1914  HB2 LEU A 201      28.722   4.702  55.512  1.00 29.76           H
ATOM   1915  HB3 LEU A 201      30.229   4.397  55.873  1.00 29.76           H
ATOM   1916  HG  LEU A 201      30.574   4.274  53.440  1.00 14.04           H
ATOM   1917 HD11 LEU A 201      29.030   5.511  52.220  1.00 23.45           H
ATOM   1918 HD12 LEU A 201      28.313   4.261  52.889  1.00 23.45           H
ATOM   1919 HD13 LEU A 201      28.151   5.706  53.529  1.00 23.45           H
ATOM   1920 HD21 LEU A 201      30.942   6.563  53.355  1.00 14.39           H
ATOM   1921 HD22 LEU A 201      30.048   6.757  54.654  1.00 14.39           H
ATOM   1922 HD23 LEU A 201      31.436   5.991  54.753  1.00 14.39           H
ATOM   1923  N   VAL A 202      30.238   1.263  53.600  1.00 10.92           N
ATOM   1924  CA  VAL A 202      31.352   0.652  52.875  1.00 20.63           C
ATOM   1925  C   VAL A 202      32.128   1.753  52.160  1.00 12.34           C
ATOM   1926  O   VAL A 202      31.530   2.600  51.495  1.00 10.78           O
ATOM   1927  CB  VAL A 202      30.813  -0.387  51.881  1.00 15.80           C
ATOM   1928  CG1 VAL A 202      31.856  -0.825  50.880  1.00 11.72           C
ATOM   1929  CG2 VAL A 202      30.292  -1.573  52.636  1.00 14.88           C
ATOM   1930  H   VAL A 202      29.473   1.132  53.231  1.00 13.10           H
ATOM   1931  HA  VAL A 202      31.946   0.208  53.499  1.00 24.75           H
ATOM   1932  HB  VAL A 202      30.073   0.002  51.390  1.00 18.96           H
ATOM   1933 HG11 VAL A 202      31.463  -1.479  50.281  1.00 14.06           H
ATOM   1934 HG12 VAL A 202      32.155  -0.052  50.377  1.00 14.06           H
ATOM   1935 HG13 VAL A 202      32.604  -1.220  51.356  1.00 14.06           H
ATOM   1936 HG21 VAL A 202      29.954  -2.225  52.004  1.00 17.85           H
ATOM   1937 HG22 VAL A 202      31.016  -1.958  53.155  1.00 17.85           H
ATOM   1938 HG23 VAL A 202      29.580  -1.282  53.226  1.00 17.85           H
ATOM   1939  N   LYS A 203      33.451   1.771  52.319  1.00 15.02           N
ATOM   1940  CA  LYS A 203      34.306   2.765  51.664  1.00 17.21           C
ATOM   1941  C   LYS A 203      35.324   2.041  50.814  1.00 10.25           C
ATOM   1942  O   LYS A 203      35.951   1.077  51.266  1.00  9.68           O
ATOM   1943  CB  LYS A 203      35.038   3.686  52.654  1.00  9.68           C
ATOM   1944  CG  LYS A 203      34.109   4.311  53.691  1.00 10.60           C
ATOM   1945  CD  LYS A 203      34.826   5.216  54.706  1.00 18.03           C
ATOM   1946  CE  LYS A 203      35.878   4.451  55.458  1.00 12.02           C
ATOM   1947  NZ  LYS A 203      35.951   4.832  56.858  1.00 19.86           N1+
ATOM   1948  H   LYS A 203      33.884   1.210  52.806  1.00 18.02           H
ATOM   1949  HA  LYS A 203      33.763   3.318  51.081  1.00 20.65           H
ATOM   1950  HB2 LYS A 203      35.709   3.169  53.126  1.00 11.62           H
ATOM   1951  HB3 LYS A 203      35.461   4.405  52.160  1.00 11.62           H
ATOM   1952  HG2 LYS A 203      33.445   4.849  53.232  1.00 12.72           H
ATOM   1953  HG3 LYS A 203      33.670   3.601  54.186  1.00 12.72           H
ATOM   1954  HD2 LYS A 203      35.256   5.948  54.237  1.00 21.64           H
ATOM   1955  HD3 LYS A 203      34.181   5.557  55.345  1.00 21.64           H
ATOM   1956  HE2 LYS A 203      35.673   3.504  55.414  1.00 14.42           H
ATOM   1957  HE3 LYS A 203      36.743   4.623  55.054  1.00 14.42           H
ATOM   1958  HZ1 LYS A 203      36.583   4.360  57.270  1.00 23.84           H
ATOM   1959  HZ2 LYS A 203      36.145   5.698  56.928  1.00 23.84           H
ATOM   1960  HZ3 LYS A 203      35.169   4.678  57.256  1.00 23.84           H
ATOM   1961  N   ILE A 204      35.491   2.504  49.584  1.00 21.20           N
ATOM   1962  CA  ILE A 204      36.373   1.846  48.632  1.00 14.75           C
ATOM   1963  C   ILE A 204      37.550   2.762  48.362  1.00 14.37           C
ATOM   1964  O   ILE A 204      37.391   3.983  48.245  1.00 10.53           O
ATOM   1965  CB  ILE A 204      35.636   1.456  47.349  1.00  8.38           C
ATOM   1966  CG1 ILE A 204      34.488   0.516  47.730  1.00 18.36           C
ATOM   1967  CG2 ILE A 204      36.601   0.734  46.395  1.00 21.84           C
ATOM   1968  CD1 ILE A 204      33.633   0.061  46.582  1.00 22.85           C
ATOM   1969  H   ILE A 204      35.101   3.205  49.273  1.00 25.44           H
ATOM   1970  HA  ILE A 204      36.716   1.033  49.034  1.00 17.70           H
ATOM   1971  HB  ILE A 204      35.282   2.250  46.920  1.00 10.05           H
ATOM   1972 HG12 ILE A 204      34.863  -0.275  48.147  1.00 22.04           H
ATOM   1973 HG13 ILE A 204      33.911   0.974  48.361  1.00 22.04           H
ATOM   1974 HG21 ILE A 204      36.122   0.492  45.587  1.00 26.21           H
ATOM   1975 HG22 ILE A 204      37.336   1.329  46.179  1.00 26.21           H
ATOM   1976 HG23 ILE A 204      36.938  -0.064  46.832  1.00 26.21           H
ATOM   1977 HD11 ILE A 204      32.939  -0.526  46.920  1.00 27.42           H
ATOM   1978 HD12 ILE A 204      33.234   0.837  46.159  1.00 27.42           H
ATOM   1979 HD13 ILE A 204      34.188  -0.415  45.945  1.00 27.42           H
ATOM   1980  N   LYS A 205      38.741   2.175  48.362  1.00 21.31           N
ATOM   1981  CA  LYS A 205      39.976   2.891  48.100  1.00 14.43           C
ATOM   1982  C   LYS A 205      40.724   2.129  47.030  1.00 12.58           C
ATOM   1983  O   LYS A 205      40.905   0.913  47.146  1.00 14.47           O
ATOM   1984  CB  LYS A 205      40.835   2.991  49.350  1.00 14.97           C
ATOM   1985  CG  LYS A 205      42.026   3.871  49.153  1.00 17.40           C
ATOM   1986  CD  LYS A 205      42.992   3.713  50.288  1.00 15.90           C
ATOM   1987  CE  LYS A 205      43.856   4.898  50.433  1.00 10.41           C
ATOM   1988  NZ  LYS A 205      44.730   4.731  51.557  1.00 23.22           N1+
ATOM   1989  H   LYS A 205      38.859   1.337  48.517  1.00 25.58           H
ATOM   1990  HA  LYS A 205      39.781   3.784  47.776  1.00 17.32           H
ATOM   1991  HB2 LYS A 205      40.303   3.362  50.071  1.00 17.96           H
ATOM   1992  HB3 LYS A 205      41.150   2.106  49.589  1.00 17.96           H
ATOM   1993  HG2 LYS A 205      42.477   3.624  48.330  1.00 20.88           H
ATOM   1994  HG3 LYS A 205      41.741   4.797  49.119  1.00 20.88           H
ATOM   1995  HD2 LYS A 205      42.498   3.595  51.114  1.00 19.08           H
ATOM   1996  HD3 LYS A 205      43.558   2.943  50.122  1.00 19.08           H
ATOM   1997  HE2 LYS A 205      44.396   5.006  49.635  1.00 12.49           H
ATOM   1998  HE3 LYS A 205      43.307   5.684  50.582  1.00 12.49           H
ATOM   1999  HZ1 LYS A 205      45.252   5.446  51.645  1.00 27.86           H
ATOM   2000  HZ2 LYS A 205      44.252   4.628  52.301  1.00 27.86           H
ATOM   2001  HZ3 LYS A 205      45.242   4.012  51.441  1.00 27.86           H
ATOM   2002  N   TYR A 206      41.122   2.829  45.982  1.00 17.14           N
ATOM   2003  CA  TYR A 206      41.799   2.212  44.847  1.00 17.25           C
ATOM   2004  C   TYR A 206      43.201   2.792  44.811  1.00 13.39           C
ATOM   2005  O   TYR A 206      43.402   3.911  44.334  1.00 11.91           O
ATOM   2006  CB  TYR A 206      41.061   2.478  43.542  1.00 15.93           C
ATOM   2007  CG  TYR A 206      41.509   1.586  42.395  1.00 11.92           C
ATOM   2008  CD1 TYR A 206      41.272   0.231  42.429  1.00 18.10           C
ATOM   2009  CD2 TYR A 206      42.138   2.104  41.290  1.00  8.20           C
ATOM   2010  CE1 TYR A 206      41.666  -0.599  41.395  1.00 18.52           C
ATOM   2011  CE2 TYR A 206      42.538   1.304  40.265  1.00 11.91           C
ATOM   2012  CZ  TYR A 206      42.295  -0.060  40.312  1.00 21.05           C
ATOM   2013  OH  TYR A 206      42.682  -0.898  39.280  1.00 14.16           O
ATOM   2014  H   TYR A 206      41.012   3.678  45.900  1.00 20.57           H
ATOM   2015  HA  TYR A 206      41.860   1.253  44.982  1.00 20.70           H
ATOM   2016  HB2 TYR A 206      40.113   2.327  43.682  1.00 19.11           H
ATOM   2017  HB3 TYR A 206      41.212   3.399  43.278  1.00 19.11           H
ATOM   2018  HD1 TYR A 206      40.843  -0.137  43.168  1.00 21.72           H
ATOM   2019  HD2 TYR A 206      42.307   3.018  41.247  1.00  9.85           H
ATOM   2020  HE1 TYR A 206      41.501  -1.513  41.436  1.00 22.23           H
ATOM   2021  HE2 TYR A 206      42.964   1.674  39.526  1.00 14.29           H
ATOM   2022  HH  TYR A 206      42.469  -1.690  39.458  1.00 16.99           H
ATOM   2023  N   GLY A 207      44.167   2.033  45.310  1.00 15.09           N
ATOM   2024  CA  GLY A 207      45.503   2.573  45.416  1.00  3.14           C
ATOM   2025  C   GLY A 207      45.476   3.638  46.491  1.00 17.26           C
ATOM   2026  O   GLY A 207      44.960   3.426  47.598  1.00  9.61           O
ATOM   2027  H   GLY A 207      44.075   1.224  45.587  1.00 18.10           H
ATOM   2028  HA2 GLY A 207      46.132   1.877  45.666  1.00  3.77           H
ATOM   2029  HA3 GLY A 207      45.777   2.970  44.574  1.00  3.77           H
ATOM   2030  N   GLU A 208      45.995   4.813  46.171  1.00 12.34           N
ATOM   2031  CA  GLU A 208      46.063   5.871  47.169  1.00 18.39           C
ATOM   2032  C   GLU A 208      44.749   6.642  47.339  1.00 10.91           C
ATOM   2033  O   GLU A 208      44.652   7.459  48.259  1.00 17.09           O
ATOM   2034  CB  GLU A 208      47.170   6.847  46.774  1.00 22.45           C
ATOM   2035  CG  GLU A 208      47.809   7.529  47.932  1.00 33.00           C
ATOM   2036  CD  GLU A 208      48.888   6.676  48.519  1.00 32.47           C
ATOM   2037  OE1 GLU A 208      49.495   7.075  49.534  1.00 33.24           O
ATOM   2038  OE2 GLU A 208      49.098   5.580  47.965  1.00 39.28           O1-
ATOM   2039  H   GLU A 208      46.309   5.023  45.398  1.00 14.81           H
ATOM   2040  HA  GLU A 208      46.296   5.482  48.026  1.00 22.07           H
ATOM   2041  HB2 GLU A 208      47.862   6.360  46.299  1.00 26.94           H
ATOM   2042  HB3 GLU A 208      46.794   7.530  46.197  1.00 26.94           H
ATOM   2043  HG2 GLU A 208      48.204   8.364  47.637  1.00 39.60           H
ATOM   2044  HG3 GLU A 208      47.142   7.694  48.617  1.00 39.60           H
ATOM   2045  N   ALA A 209      43.764   6.410  46.470  1.00 11.21           N
ATOM   2046  CA  ALA A 209      42.623   7.292  46.236  1.00 12.59           C
ATOM   2047  C   ALA A 209      41.336   6.675  46.772  1.00 10.56           C
ATOM   2048  O   ALA A 209      41.053   5.502  46.513  1.00  8.66           O
ATOM   2049  CB  ALA A 209      42.442   7.575  44.733  1.00 10.30           C
ATOM   2050  H   ALA A 209      43.738   5.706  45.977  1.00 13.45           H
ATOM   2051  HA  ALA A 209      42.770   8.136  46.691  1.00 15.10           H
ATOM   2052  HB1 ALA A 209      41.678   8.161  44.612  1.00 12.36           H
ATOM   2053  HB2 ALA A 209      43.244   8.001  44.394  1.00 12.36           H
ATOM   2054  HB3 ALA A 209      42.291   6.736  44.270  1.00 12.36           H
ATOM   2055  N   TYR A 210      40.533   7.489  47.469  1.00  9.29           N
ATOM   2056  CA  TYR A 210      39.210   7.087  47.920  1.00  8.04           C
ATOM   2057  C   TYR A 210      38.243   7.394  46.793  1.00  9.39           C
ATOM   2058  O   TYR A 210      38.062   8.552  46.419  1.00 13.99           O
ATOM   2059  CB  TYR A 210      38.792   7.800  49.207  1.00 22.76           C
ATOM   2060  CG  TYR A 210      39.732   7.499  50.333  1.00 19.86           C
ATOM   2061  CD1 TYR A 210      40.882   8.267  50.529  1.00 11.64           C
ATOM   2062  CD2 TYR A 210      39.489   6.430  51.181  1.00 20.29           C
ATOM   2063  CE1 TYR A 210      41.750   7.965  51.535  1.00 23.90           C
ATOM   2064  CE2 TYR A 210      40.372   6.118  52.207  1.00 25.95           C
ATOM   2065  CZ  TYR A 210      41.493   6.880  52.368  1.00 21.80           C
ATOM   2066  OH  TYR A 210      42.339   6.558  53.385  1.00 28.29           O
ATOM   2067  H   TYR A 210      40.743   8.293  47.692  1.00 11.15           H
ATOM   2068  HA  TYR A 210      39.200   6.131  48.082  1.00  9.65           H
ATOM   2069  HB2 TYR A 210      38.794   8.758  49.057  1.00 27.31           H
ATOM   2070  HB3 TYR A 210      37.905   7.502  49.464  1.00 27.31           H
ATOM   2071  HD1 TYR A 210      41.062   8.982  49.962  1.00 13.97           H
ATOM   2072  HD2 TYR A 210      38.732   5.907  51.053  1.00 24.35           H
ATOM   2073  HE1 TYR A 210      42.516   8.478  51.660  1.00 28.68           H
ATOM   2074  HE2 TYR A 210      40.205   5.398  52.772  1.00 31.14           H
ATOM   2075  HH  TYR A 210      42.984   7.097  53.404  1.00 33.95           H
ATOM   2076  N   THR A 211      37.628   6.346  46.262  1.00 11.53           N
ATOM   2077  CA  THR A 211      36.969   6.374  44.965  1.00 11.62           C
ATOM   2078  C   THR A 211      35.452   6.222  45.000  1.00 12.20           C
ATOM   2079  O   THR A 211      34.804   6.682  44.061  1.00 19.39           O
ATOM   2080  CB  THR A 211      37.544   5.269  44.071  1.00 14.71           C
ATOM   2081  OG1 THR A 211      37.418   4.005  44.729  1.00  8.76           O
ATOM   2082  CG2 THR A 211      39.036   5.517  43.779  1.00 13.55           C
ATOM   2083  H   THR A 211      37.578   5.579  46.649  1.00 13.84           H
ATOM   2084  HA  THR A 211      37.166   7.224  44.542  1.00 13.95           H
ATOM   2085  HB  THR A 211      37.063   5.247  43.229  1.00 17.65           H
ATOM   2086  HG1 THR A 211      36.609   3.841  44.884  1.00 10.52           H
ATOM   2087 HG21 THR A 211      39.385   4.810  43.213  1.00 16.26           H
ATOM   2088 HG22 THR A 211      39.148   6.367  43.327  1.00 16.26           H
ATOM   2089 HG23 THR A 211      39.538   5.532  44.609  1.00 16.26           H
ATOM   2090  N   ASP A 212      34.868   5.602  46.034  1.00 16.04           N
ATOM   2091  CA  ASP A 212      33.423   5.335  46.079  1.00 17.35           C
ATOM   2092  C   ASP A 212      33.017   4.802  47.460  1.00  9.09           C
ATOM   2093  O   ASP A 212      33.859   4.376  48.253  1.00 14.53           O
ATOM   2094  CB  ASP A 212      33.031   4.334  44.977  1.00 19.91           C
ATOM   2095  CG  ASP A 212      31.571   4.426  44.570  1.00 20.61           C
ATOM   2096  OD1 ASP A 212      30.861   5.305  45.074  1.00 21.79           O
ATOM   2097  OD2 ASP A 212      31.128   3.604  43.741  1.00 30.99           O1-
ATOM   2098  H   ASP A 212      35.292   5.323  46.728  1.00 19.25           H
ATOM   2099  HA  ASP A 212      32.941   6.162  45.921  1.00 20.82           H
ATOM   2100  HB2 ASP A 212      33.571   4.507  44.190  1.00 23.89           H
ATOM   2101  HB3 ASP A 212      33.195   3.434  45.298  1.00 23.89           H
ATOM   2102  N   THR A 213      31.706   4.802  47.716  1.00  5.46           N
ATOM   2103  CA  THR A 213      31.116   4.283  48.948  1.00 15.58           C
ATOM   2104  C   THR A 213      29.769   3.635  48.650  1.00  8.56           C
ATOM   2105  O   THR A 213      29.155   3.885  47.611  1.00 13.54           O
ATOM   2106  CB  THR A 213      30.863   5.376  50.015  1.00 14.58           C
ATOM   2107  OG1 THR A 213      29.826   6.241  49.562  1.00 11.88           O
ATOM   2108  CG2 THR A 213      32.106   6.196  50.327  1.00  8.91           C
ATOM   2109  H   THR A 213      31.120   5.110  47.168  1.00  6.56           H
ATOM   2110  HA  THR A 213      31.703   3.611  49.329  1.00 18.70           H
ATOM   2111  HB  THR A 213      30.577   4.948  50.837  1.00 17.50           H
ATOM   2112  HG1 THR A 213      29.120   5.803  49.439  1.00 14.25           H
ATOM   2113 HG21 THR A 213      31.901   6.866  50.998  1.00 10.70           H
ATOM   2114 HG22 THR A 213      32.809   5.618  50.662  1.00 10.70           H
ATOM   2115 HG23 THR A 213      32.419   6.641  49.524  1.00 10.70           H
ATOM   2116  N   TYR A 214      29.307   2.812  49.602  1.00 12.83           N
ATOM   2117  CA  TYR A 214      28.010   2.135  49.560  1.00 15.68           C
ATOM   2118  C   TYR A 214      27.368   2.160  50.943  1.00 15.78           C
ATOM   2119  O   TYR A 214      28.049   1.886  51.935  1.00 15.47           O
ATOM   2120  CB  TYR A 214      28.168   0.679  49.100  1.00 14.71           C
ATOM   2121  CG  TYR A 214      26.884  -0.050  48.771  1.00 17.70           C
ATOM   2122  CD1 TYR A 214      26.355   0.009  47.503  1.00  9.96           C
ATOM   2123  CD2 TYR A 214      26.244  -0.863  49.713  1.00 21.59           C
ATOM   2124  CE1 TYR A 214      25.204  -0.704  47.162  1.00 14.67           C
ATOM   2125  CE2 TYR A 214      25.102  -1.577  49.382  1.00 17.32           C
ATOM   2126  CZ  TYR A 214      24.584  -1.486  48.104  1.00 23.85           C
ATOM   2127  OH  TYR A 214      23.435  -2.163  47.749  1.00 27.84           O
ATOM   2128  H   TYR A 214      29.753   2.625  50.313  1.00 15.40           H
ATOM   2129  HA  TYR A 214      27.423   2.594  48.938  1.00 18.81           H
ATOM   2130  HB2 TYR A 214      28.720   0.669  48.302  1.00 17.65           H
ATOM   2131  HB3 TYR A 214      28.611   0.182  49.805  1.00 17.65           H
ATOM   2132  HD1 TYR A 214      26.775   0.530  46.858  1.00 11.95           H
ATOM   2133  HD2 TYR A 214      26.596  -0.933  50.571  1.00 25.91           H
ATOM   2134  HE1 TYR A 214      24.853  -0.639  46.304  1.00 17.60           H
ATOM   2135  HE2 TYR A 214      24.677  -2.102  50.022  1.00 20.79           H
ATOM   2136  HH  TYR A 214      23.244  -2.003  46.947  1.00 33.41           H
ATOM   2137  N   HIS A 215      26.050   2.420  50.994  1.00 13.74           N
ATOM   2138  CA  HIS A 215      25.296   2.719  52.211  1.00 18.06           C
ATOM   2139  C   HIS A 215      24.526   1.525  52.749  1.00 12.19           C
ATOM   2140  O   HIS A 215      24.156   0.597  52.021  1.00 11.93           O
ATOM   2141  CB  HIS A 215      24.283   3.835  51.986  1.00  5.41           C
ATOM   2142  CG  HIS A 215      24.883   5.193  52.017  1.00 11.31           C
ATOM   2143  ND1 HIS A 215      25.280   5.839  50.870  1.00 15.68           N
ATOM   2144  CD2 HIS A 215      25.188   6.019  53.046  1.00 19.19           C
ATOM   2145  CE1 HIS A 215      25.784   7.015  51.183  1.00 22.09           C
ATOM   2146  NE2 HIS A 215      25.742   7.150  52.498  1.00 33.21           N
ATOM   2147  H   HIS A 215      25.553   2.427  50.292  1.00 16.49           H
ATOM   2148  HA  HIS A 215      25.914   3.011  52.899  1.00 21.67           H
ATOM   2149  HB2 HIS A 215      23.608   3.791  52.681  1.00  6.49           H
ATOM   2150  HB3 HIS A 215      23.869   3.712  51.117  1.00  6.49           H
ATOM   2151  HD2 HIS A 215      25.039   5.857  53.950  1.00 23.03           H
ATOM   2152  HE1 HIS A 215      26.118   7.642  50.582  1.00 26.51           H
ATOM   2153  HE2 HIS A 215      26.018   7.835  52.939  1.00 39.85           H
ATOM   2154  N   SER A 216      24.199   1.639  54.034  1.00 14.57           N
ATOM   2155  CA  SER A 216      23.506   0.595  54.778  1.00 19.15           C
ATOM   2156  C   SER A 216      22.077   0.504  54.285  1.00 15.45           C
ATOM   2157  O   SER A 216      21.363   1.511  54.294  1.00 14.82           O
ATOM   2158  CB  SER A 216      23.525   0.921  56.280  1.00 19.06           C
ATOM   2159  OG  SER A 216      22.760  -0.015  57.045  1.00 20.40           O
ATOM   2160  H   SER A 216      24.375   2.334  54.509  1.00 17.49           H
ATOM   2161  HA  SER A 216      23.944  -0.259  54.635  1.00 22.97           H
ATOM   2162  HB2 SER A 216      24.443   0.901  56.592  1.00 22.87           H
ATOM   2163  HB3 SER A 216      23.153   1.807  56.411  1.00 22.87           H
ATOM   2164  HG  SER A 216      23.071  -0.789  56.946  1.00 24.47           H
ATOM   2165  N   TYR A 217      21.672  -0.694  53.837  1.00 18.18           N
ATOM   2166  CA  TYR A 217      20.326  -0.920  53.308  1.00 14.53           C
ATOM   2167  C   TYR A 217      19.362  -1.495  54.329  1.00 14.36           C
ATOM   2168  O   TYR A 217      18.157  -1.303  54.186  1.00 19.25           O
ATOM   2169  CB  TYR A 217      20.347  -1.852  52.085  1.00 18.20           C
ATOM   2170  CG  TYR A 217      21.137  -3.135  52.216  1.00 18.37           C
ATOM   2171  CD1 TYR A 217      22.477  -3.169  51.908  1.00 17.56           C
ATOM   2172  CD2 TYR A 217      20.531  -4.315  52.620  1.00 12.46           C
ATOM   2173  CE1 TYR A 217      23.207  -4.339  52.026  1.00 18.43           C
ATOM   2174  CE2 TYR A 217      21.252  -5.492  52.732  1.00 11.97           C
ATOM   2175  CZ  TYR A 217      22.586  -5.487  52.439  1.00 12.50           C
ATOM   2176  OH  TYR A 217      23.311  -6.632  52.556  1.00  9.54           O
ATOM   2177  H   TYR A 217      22.168  -1.397  53.831  1.00 21.82           H
ATOM   2178  HA  TYR A 217      19.966  -0.068  53.017  1.00 17.44           H
ATOM   2179  HB2 TYR A 217      19.433  -2.099  51.878  1.00 21.84           H
ATOM   2180  HB3 TYR A 217      20.723  -1.361  51.338  1.00 21.84           H
ATOM   2181  HD1 TYR A 217      22.904  -2.389  51.635  1.00 21.08           H
ATOM   2182  HD2 TYR A 217      19.624  -4.315  52.826  1.00 14.95           H
ATOM   2183  HE1 TYR A 217      24.115  -4.346  51.825  1.00 22.12           H
ATOM   2184  HE2 TYR A 217      20.835  -6.273  53.016  1.00 14.36           H
ATOM   2185  HH  TYR A 217      22.817  -7.259  52.816  1.00 11.45           H
ATOM   2186  N   ALA A 218      19.863  -2.206  55.334  1.00 15.43           N
ATOM   2187  CA  ALA A 218      19.059  -2.696  56.439  1.00 17.13           C
ATOM   2188  C   ALA A 218      19.263  -1.921  57.733  1.00 15.21           C
ATOM   2189  O   ALA A 218      18.581  -2.215  58.728  1.00 15.35           O
ATOM   2190  CB  ALA A 218      19.374  -4.178  56.686  1.00 14.79           C
ATOM   2191  H   ALA A 218      20.693  -2.421  55.397  1.00 18.51           H
ATOM   2192  HA  ALA A 218      18.122  -2.628  56.197  1.00 20.55           H
ATOM   2193  HB1 ALA A 218      18.832  -4.497  57.425  1.00 17.75           H
ATOM   2194  HB2 ALA A 218      19.168  -4.683  55.883  1.00 17.75           H
ATOM   2195  HB3 ALA A 218      20.315  -4.269  56.902  1.00 17.75           H
ATOM   2196  N   HIS A 219      20.211  -0.983  57.759  1.00 16.65           N
ATOM   2197  CA  HIS A 219      20.447  -0.120  58.930  1.00 22.87           C
ATOM   2198  C   HIS A 219      20.739  -0.922  60.212  1.00 18.38           C
ATOM   2199  O   HIS A 219      20.314  -0.546  61.305  1.00 15.59           O
ATOM   2200  CB  HIS A 219      19.257   0.846  59.119  1.00 13.28           C
ATOM   2201  CG  HIS A 219      18.987   1.699  57.920  1.00 19.98           C
ATOM   2202  ND1 HIS A 219      19.816   2.737  57.545  1.00 26.90           N
ATOM   2203  CD2 HIS A 219      18.016   1.633  56.980  1.00 24.67           C
ATOM   2204  CE1 HIS A 219      19.362   3.280  56.432  1.00 27.57           C
ATOM   2205  NE2 HIS A 219      18.261   2.637  56.075  1.00 30.79           N
ATOM   2206  H   HIS A 219      20.741  -0.821  57.102  1.00 19.98           H
ATOM   2207  HA  HIS A 219      21.230   0.424  58.750  1.00 27.44           H
ATOM   2208  HB2 HIS A 219      19.446   1.435  59.867  1.00 15.93           H
ATOM   2209  HB3 HIS A 219      18.458   0.327  59.301  1.00 15.93           H
ATOM   2210  HD1 HIS A 219      20.524   2.985  57.966  1.00 32.28           H
ATOM   2211  HD2 HIS A 219      17.308   1.031  56.958  1.00 29.61           H
ATOM   2212  HE1 HIS A 219      19.736   4.007  55.989  1.00 33.08           H
ATOM   2213  N   ASN A 220      21.499  -2.024  60.085  1.00 16.47           N
ATOM   2214  CA  ASN A 220      21.972  -2.798  61.252  1.00 18.04           C
ATOM   2215  C   ASN A 220      23.369  -3.367  60.942  1.00 24.61           C
ATOM   2216  O   ASN A 220      23.506  -4.488  60.436  1.00 15.04           O
ATOM   2217  CB  ASN A 220      20.998  -3.912  61.613  1.00 22.34           C
ATOM   2218  CG  ASN A 220      21.048  -4.299  63.103  1.00 26.31           C
ATOM   2219  OD1 ASN A 220      22.079  -4.186  63.769  1.00 18.85           O
ATOM   2220  ND2 ASN A 220      19.920  -4.782  63.615  1.00 40.18           N
ATOM   2221  H   ASN A 220      21.755  -2.347  59.331  1.00 19.76           H
ATOM   2222  HA  ASN A 220      22.050  -2.206  62.016  1.00 21.65           H
ATOM   2223  HB2 ASN A 220      20.096  -3.618  61.411  1.00 26.81           H
ATOM   2224  HB3 ASN A 220      21.214  -4.700  61.092  1.00 26.81           H
ATOM   2225 HD21 ASN A 220      19.888  -5.015  64.442  1.00 48.21           H
ATOM   2226 HD22 ASN A 220      19.222  -4.860  63.118  1.00 48.21           H
ATOM   2227  N   ILE A 221      24.397  -2.591  61.298  1.00 20.67           N
ATOM   2228  CA  ILE A 221      25.798  -2.934  61.104  1.00 14.25           C
ATOM   2229  C   ILE A 221      26.062  -3.487  59.716  1.00 13.76           C
ATOM   2230  O   ILE A 221      26.299  -4.696  59.561  1.00 18.28           O
ATOM   2231  CB  ILE A 221      26.287  -3.954  62.147  1.00 16.58           C
ATOM   2232  CG1 ILE A 221      25.869  -3.561  63.550  1.00 13.80           C
ATOM   2233  CG2 ILE A 221      27.811  -4.063  62.106  1.00 14.99           C
ATOM   2234  CD1 ILE A 221      25.926  -4.738  64.477  1.00 19.34           C
ATOM   2235  H   ILE A 221      24.294  -1.824  61.672  1.00 24.81           H
ATOM   2236  HA  ILE A 221      26.331  -2.130  61.207  1.00 17.10           H
ATOM   2237  HB  ILE A 221      25.906  -4.821  61.939  1.00 19.90           H
ATOM   2238 HG12 ILE A 221      26.470  -2.878  63.886  1.00 16.56           H
ATOM   2239 HG13 ILE A 221      24.957  -3.230  63.533  1.00 16.56           H
ATOM   2240 HG21 ILE A 221      28.099  -4.710  62.769  1.00 17.99           H
ATOM   2241 HG22 ILE A 221      28.083  -4.353  61.221  1.00 17.99           H
ATOM   2242 HG23 ILE A 221      28.194  -3.194  62.302  1.00 17.99           H
ATOM   2243 HD11 ILE A 221      25.654  -4.455  65.363  1.00 23.21           H
ATOM   2244 HD12 ILE A 221      25.327  -5.427  64.150  1.00 23.21           H
ATOM   2245 HD13 ILE A 221      26.836  -5.075  64.502  1.00 23.21           H
ATOM   2246  N   LEU A 222      26.056  -2.621  58.706  1.00 14.52           N
ATOM   2247  CA  LEU A 222      26.593  -3.007  57.409  1.00 16.66           C
ATOM   2248  C   LEU A 222      28.009  -3.521  57.600  1.00 11.51           C
ATOM   2249  O   LEU A 222      28.793  -2.928  58.344  1.00 18.74           O
ATOM   2250  CB  LEU A 222      26.581  -1.807  56.465  1.00 15.65           C
ATOM   2251  CG  LEU A 222      27.104  -1.963  55.035  1.00 12.63           C
ATOM   2252  CD1 LEU A 222      26.385  -2.999  54.257  1.00  9.18           C
ATOM   2253  CD2 LEU A 222      27.001  -0.645  54.282  1.00 14.87           C
ATOM   2254  H   LEU A 222      25.752  -1.818  58.746  1.00 17.43           H
ATOM   2255  HA  LEU A 222      26.051  -3.714  57.025  1.00 19.99           H
ATOM   2256  HB2 LEU A 222      25.662  -1.503  56.392  1.00 18.79           H
ATOM   2257  HB3 LEU A 222      27.109  -1.106  56.878  1.00 18.79           H
ATOM   2258  HG  LEU A 222      28.041  -2.213  55.070  1.00 15.16           H
ATOM   2259 HD11 LEU A 222      26.766  -3.045  53.366  1.00 11.02           H
ATOM   2260 HD12 LEU A 222      26.485  -3.855  54.703  1.00 11.02           H
ATOM   2261 HD13 LEU A 222      25.447  -2.760  54.205  1.00 11.02           H
ATOM   2262 HD21 LEU A 222      27.338  -0.770  53.381  1.00 17.85           H
ATOM   2263 HD22 LEU A 222      26.071  -0.371  54.253  1.00 17.85           H
ATOM   2264 HD23 LEU A 222      27.530   0.024  54.744  1.00 17.85           H
ATOM   2265  N   ARG A 223      28.335  -4.630  56.947  1.00  7.86           N
ATOM   2266  CA  ARG A 223      29.602  -5.307  57.196  1.00 18.68           C
ATOM   2267  C   ARG A 223      30.010  -6.103  55.970  1.00 10.30           C
ATOM   2268  O   ARG A 223      29.230  -6.286  55.039  1.00  9.83           O
ATOM   2269  CB  ARG A 223      29.511  -6.237  58.412  1.00 22.03           C
ATOM   2270  CG  ARG A 223      28.221  -7.036  58.516  1.00 18.60           C
ATOM   2271  CD  ARG A 223      27.998  -7.542  59.941  1.00 17.93           C
ATOM   2272  NE  ARG A 223      27.090  -8.695  59.992  1.00 15.49           N
ATOM   2273  CZ  ARG A 223      25.769  -8.599  60.124  1.00 26.59           C
ATOM   2274  NH1 ARG A 223      25.041  -9.711  60.184  1.00 35.74           N
ATOM   2275  NH2 ARG A 223      25.172  -7.406  60.197  1.00 18.98           N1+
ATOM   2276  H   ARG A 223      27.840  -5.010  56.355  1.00  9.43           H
ATOM   2277  HA  ARG A 223      30.289  -4.645  57.371  1.00 22.41           H
ATOM   2278  HB2 ARG A 223      30.244  -6.871  58.370  1.00 26.43           H
ATOM   2279  HB3 ARG A 223      29.589  -5.702  59.216  1.00 26.43           H
ATOM   2280  HG2 ARG A 223      27.472  -6.469  58.273  1.00 22.32           H
ATOM   2281  HG3 ARG A 223      28.269  -7.803  57.924  1.00 22.32           H
ATOM   2282  HD2 ARG A 223      28.850  -7.813  60.317  1.00 21.52           H
ATOM   2283  HD3 ARG A 223      27.611  -6.829  60.473  1.00 21.52           H
ATOM   2284  HE  ARG A 223      27.436  -9.481  59.970  1.00 18.59           H
ATOM   2285 HH11 ARG A 223      25.424 -10.479  60.131  1.00 42.88           H
ATOM   2286 HH12 ARG A 223      24.185  -9.662  60.258  1.00 42.88           H
ATOM   2287 HH21 ARG A 223      25.644  -6.687  60.165  1.00 22.78           H
ATOM   2288 HH22 ARG A 223      24.318  -7.357  60.278  1.00 22.78           H
ATOM   2289  N   THR A 224      31.234  -6.616  55.985  1.00 15.28           N
ATOM   2290  CA  THR A 224      31.783  -7.248  54.787  1.00  9.74           C
ATOM   2291  C   THR A 224      32.536  -8.509  55.212  1.00 17.10           C
ATOM   2292  O   THR A 224      32.359  -9.029  56.326  1.00 18.02           O
ATOM   2293  CB  THR A 224      32.590  -6.215  53.966  1.00 13.22           C
ATOM   2294  OG1 THR A 224      32.855  -6.745  52.676  1.00 17.07           O
ATOM   2295  CG2 THR A 224      33.864  -5.829  54.597  1.00 24.90           C
ATOM   2296  H   THR A 224      31.761  -6.614  56.664  1.00 18.34           H
ATOM   2297  HA  THR A 224      31.042  -7.534  54.230  1.00 11.69           H
ATOM   2298  HB  THR A 224      32.056  -5.411  53.868  1.00 15.86           H
ATOM   2299  HG1 THR A 224      32.134  -6.912  52.280  1.00 20.49           H
ATOM   2300 HG21 THR A 224      34.326  -5.182  54.041  1.00 29.88           H
ATOM   2301 HG22 THR A 224      33.697  -5.436  55.467  1.00 29.88           H
ATOM   2302 HG23 THR A 224      34.429  -6.611  54.707  1.00 29.88           H
ATOM   2303  N   GLN A 225      33.374  -9.020  54.301  1.00 18.14           N
ATOM   2304  CA  GLN A 225      33.808 -10.416  54.347  1.00 15.51           C
ATOM   2305  C   GLN A 225      34.855 -10.709  55.435  1.00 14.17           C
ATOM   2306  O   GLN A 225      34.874 -11.818  55.985  1.00 10.46           O
ATOM   2307  CB  GLN A 225      34.389 -10.827  53.008  1.00 12.52           C
ATOM   2308  CG  GLN A 225      33.486 -10.759  51.820  1.00 17.58           C
ATOM   2309  CD  GLN A 225      34.202 -11.229  50.554  1.00 16.52           C
ATOM   2310  OE1 GLN A 225      33.747 -10.989  49.453  1.00 12.19           O
ATOM   2311  NE2 GLN A 225      35.331 -11.908  50.710  1.00 16.42           N
ATOM   2312  H   GLN A 225      33.706  -8.573  53.645  1.00 21.77           H
ATOM   2313  HA  GLN A 225      33.036 -10.976  54.520  1.00 18.62           H
ATOM   2314  HB2 GLN A 225      35.148 -10.254  52.821  1.00 15.03           H
ATOM   2315  HB3 GLN A 225      34.693 -11.745  53.081  1.00 15.03           H
ATOM   2316  HG2 GLN A 225      32.718 -11.333  51.967  1.00 21.10           H
ATOM   2317  HG3 GLN A 225      33.200  -9.842  51.686  1.00 21.10           H
ATOM   2318 HE21 GLN A 225      35.631 -12.068  51.500  1.00 19.71           H
ATOM   2319 HE22 GLN A 225      35.762 -12.189  50.021  1.00 19.71           H
ATOM   2320  N   GLU A 226      35.750  -9.766  55.737  1.00 13.72           N
ATOM   2321  CA  GLU A 226      36.960 -10.060  56.527  1.00 14.90           C
ATOM   2322  C   GLU A 226      37.809 -11.116  55.823  1.00 13.03           C
ATOM   2323  O   GLU A 226      38.436 -11.964  56.455  1.00  7.14           O
ATOM   2324  CB  GLU A 226      36.643 -10.524  57.957  1.00  4.72           C
ATOM   2325  CG  GLU A 226      35.442  -9.920  58.644  1.00 11.51           C
ATOM   2326  CD  GLU A 226      35.428  -8.409  58.682  1.00 12.16           C
ATOM   2327  OE1 GLU A 226      34.311  -7.839  58.778  1.00 14.75           O
ATOM   2328  OE2 GLU A 226      36.513  -7.807  58.599  1.00 10.72           O1-
ATOM   2329  H   GLU A 226      35.683  -8.943  55.496  1.00 16.47           H
ATOM   2330  HA  GLU A 226      37.491  -9.251  56.591  1.00 17.88           H
ATOM   2331  HB2 GLU A 226      36.504 -11.484  57.936  1.00  5.67           H
ATOM   2332  HB3 GLU A 226      37.414 -10.328  58.512  1.00  5.67           H
ATOM   2333  HG2 GLU A 226      34.642 -10.209  58.179  1.00 13.81           H
ATOM   2334  HG3 GLU A 226      35.418 -10.236  59.561  1.00 13.81           H
ATOM   2335  N   SER A 227      37.815 -11.079  54.503  1.00 14.62           N
ATOM   2336  CA  SER A 227      38.739 -11.888  53.728  1.00 10.53           C
ATOM   2337  C   SER A 227      38.768 -11.330  52.311  1.00  9.83           C
ATOM   2338  O   SER A 227      38.047 -10.388  51.974  1.00 12.23           O
ATOM   2339  CB  SER A 227      38.345 -13.365  53.795  1.00  8.03           C
ATOM   2340  OG  SER A 227      36.997 -13.534  53.438  1.00 17.23           O
ATOM   2341  H   SER A 227      37.291 -10.591  54.027  1.00 17.54           H
ATOM   2342  HA  SER A 227      39.629 -11.798  54.104  1.00 12.64           H
ATOM   2343  HB2 SER A 227      38.901 -13.868  53.180  1.00  9.64           H
ATOM   2344  HB3 SER A 227      38.476 -13.686  54.700  1.00  9.64           H
ATOM   2345  HG  SER A 227      36.870 -13.258  52.655  1.00 20.67           H
ATOM   2346  N   ALA A 228      39.605 -11.922  51.478  1.00 11.44           N
ATOM   2347  CA  ALA A 228      39.933 -11.300  50.211  1.00 11.40           C
ATOM   2348  C   ALA A 228      38.701 -11.230  49.335  1.00 14.54           C
ATOM   2349  O   ALA A 228      37.872 -12.141  49.330  1.00  9.16           O
ATOM   2350  CB  ALA A 228      41.041 -12.093  49.512  1.00 16.14           C
ATOM   2351  H   ALA A 228      39.992 -12.676  51.621  1.00 13.73           H
ATOM   2352  HA  ALA A 228      40.252 -10.398  50.366  1.00 13.68           H
ATOM   2353  HB1 ALA A 228      41.250 -11.666  48.667  1.00 19.37           H
ATOM   2354  HB2 ALA A 228      41.828 -12.104  50.080  1.00 19.37           H
ATOM   2355  HB3 ALA A 228      40.732 -13.000  49.358  1.00 19.37           H
ATOM   2356  N   CYS A 229      38.561 -10.123  48.616  1.00 22.19           N
ATOM   2357  CA  CYS A 229      37.641 -10.106  47.493  1.00  9.92           C
ATOM   2358  C   CYS A 229      38.337 -10.684  46.268  1.00 22.90           C
ATOM   2359  O   CYS A 229      39.542 -10.932  46.264  1.00 20.89           O
ATOM   2360  CB  CYS A 229      37.118  -8.698  47.220  1.00 18.12           C
ATOM   2361  SG  CYS A 229      38.277  -7.310  47.405  1.00 14.04           S
ATOM   2362  H   CYS A 229      38.979  -9.385  48.755  1.00 26.63           H
ATOM   2363  HA  CYS A 229      36.881 -10.672  47.700  1.00 11.90           H
ATOM   2364  HB2 CYS A 229      36.791  -8.673  46.307  1.00 21.75           H
ATOM   2365  HB3 CYS A 229      36.379  -8.531  47.826  1.00 21.75           H
ATOM   2366  N   ASN A 230      37.566 -10.933  45.219  1.00 22.95           N
ATOM   2367  CA  ASN A 230      38.075 -11.703  44.094  1.00 20.28           C
ATOM   2368  C   ASN A 230      37.827 -10.938  42.803  1.00 17.87           C
ATOM   2369  O   ASN A 230      36.686 -10.573  42.508  1.00 19.75           O
ATOM   2370  CB  ASN A 230      37.431 -13.095  44.072  1.00 16.72           C
ATOM   2371  CG  ASN A 230      37.635 -13.848  45.366  1.00 19.98           C
ATOM   2372  OD1 ASN A 230      36.833 -13.726  46.281  1.00 20.49           O
ATOM   2373  ND2 ASN A 230      38.711 -14.633  45.457  1.00 28.55           N
ATOM   2374  H   ASN A 230      36.752 -10.669  45.133  1.00 27.54           H
ATOM   2375  HA  ASN A 230      39.033 -11.817  44.196  1.00 24.34           H
ATOM   2376  HB2 ASN A 230      36.477 -13.000  43.926  1.00 20.07           H
ATOM   2377  HB3 ASN A 230      37.828 -13.616  43.356  1.00 20.07           H
ATOM   2378 HD21 ASN A 230      38.860 -15.077  46.178  1.00 34.25           H
ATOM   2379 HD22 ASN A 230      39.256 -14.694  44.794  1.00 34.25           H
ATOM   2380  N   CYS A 231      38.903 -10.687  42.055  1.00 15.87           N
ATOM   2381  CA  CYS A 231      38.882  -9.938  40.812  1.00 21.82           C
ATOM   2382  C   CYS A 231      39.133 -10.847  39.616  1.00 18.97           C
ATOM   2383  O   CYS A 231      39.954 -11.762  39.681  1.00 15.19           O
ATOM   2384  CB  CYS A 231      39.951  -8.833  40.811  1.00 22.85           C
ATOM   2385  SG  CYS A 231      39.873  -7.665  42.199  1.00 18.41           S
ATOM   2386  H   CYS A 231      39.692 -10.959  42.264  1.00 19.04           H
ATOM   2387  HA  CYS A 231      38.013  -9.521  40.703  1.00 26.18           H
ATOM   2388  HB2 CYS A 231      40.825  -9.253  40.833  1.00 27.41           H
ATOM   2389  HB3 CYS A 231      39.860  -8.320  39.994  1.00 27.41           H
ATOM   2390  N   ILE A 232      38.467 -10.523  38.498  1.00 17.49           N
ATOM   2391  CA  ILE A 232      38.569 -11.261  37.240  1.00 10.50           C
ATOM   2392  C   ILE A 232      38.403 -10.252  36.111  1.00 20.95           C
ATOM   2393  O   ILE A 232      37.443  -9.473  36.088  1.00 20.96           O
ATOM   2394  CB  ILE A 232      37.527 -12.396  37.147  1.00 10.55           C
ATOM   2395  CG1 ILE A 232      37.615 -13.158  35.851  1.00 19.84           C
ATOM   2396  CG2 ILE A 232      36.132 -11.855  37.287  1.00 24.53           C
ATOM   2397  CD1 ILE A 232      36.768 -14.414  35.867  1.00 12.46           C
ATOM   2398  H   ILE A 232      37.931  -9.853  38.449  1.00 20.99           H
ATOM   2399  HA  ILE A 232      39.453 -11.654  37.169  1.00 12.60           H
ATOM   2400  HB  ILE A 232      37.688 -13.016  37.876  1.00 12.65           H
ATOM   2401 HG12 ILE A 232      37.302 -12.592  35.128  1.00 23.81           H
ATOM   2402 HG13 ILE A 232      38.536 -13.418  35.696  1.00 23.81           H
ATOM   2403 HG21 ILE A 232      35.501 -12.589  37.225  1.00 29.44           H
ATOM   2404 HG22 ILE A 232      36.048 -11.418  38.149  1.00 29.44           H
ATOM   2405 HG23 ILE A 232      35.969 -11.216  36.575  1.00 29.44           H
ATOM   2406 HD11 ILE A 232      36.858 -14.866  35.014  1.00 14.95           H
ATOM   2407 HD12 ILE A 232      37.074 -14.992  36.583  1.00 14.95           H
ATOM   2408 HD13 ILE A 232      35.841 -14.167  36.015  1.00 14.95           H
ATOM   2409  N   GLY A 233      39.360 -10.249  35.192  1.00 17.77           N
ATOM   2410  CA  GLY A 233      39.425  -9.253  34.141  1.00 26.29           C
ATOM   2411  C   GLY A 233      39.255  -7.807  34.569  1.00 20.04           C
ATOM   2412  O   GLY A 233      38.806  -6.988  33.764  1.00 19.07           O
ATOM   2413  H   GLY A 233      39.996 -10.828  35.159  1.00 21.33           H
ATOM   2414  HA2 GLY A 233      40.284  -9.328  33.696  1.00 31.55           H
ATOM   2415  HA3 GLY A 233      38.736  -9.448  33.487  1.00 31.55           H
ATOM   2416  N   GLY A 234      39.644  -7.458  35.797  1.00 30.54           N
ATOM   2417  CA  GLY A 234      39.474  -6.106  36.296  1.00 22.26           C
ATOM   2418  C   GLY A 234      38.144  -5.823  36.957  1.00 12.32           C
ATOM   2419  O   GLY A 234      37.941  -4.702  37.431  1.00 14.78           O
ATOM   2420  H   GLY A 234      40.011  -7.994  36.360  1.00 36.65           H
ATOM   2421  HA2 GLY A 234      40.173  -5.921  36.943  1.00 26.71           H
ATOM   2422  HA3 GLY A 234      39.578  -5.484  35.559  1.00 26.71           H
ATOM   2423  N   ASP A 235      37.223  -6.782  36.970  1.00 18.62           N
ATOM   2424  CA  ASP A 235      36.016  -6.713  37.786  1.00 17.73           C
ATOM   2425  C   ASP A 235      36.257  -7.468  39.079  1.00 22.46           C
ATOM   2426  O   ASP A 235      36.638  -8.644  39.048  1.00 24.64           O
ATOM   2427  CB  ASP A 235      34.819  -7.360  37.099  1.00 29.21           C
ATOM   2428  CG  ASP A 235      34.405  -6.646  35.858  1.00 26.75           C
ATOM   2429  OD1 ASP A 235      34.230  -7.343  34.835  1.00 31.02           O
ATOM   2430  OD2 ASP A 235      34.274  -5.405  35.912  1.00 18.20           O1-
ATOM   2431  H   ASP A 235      37.278  -7.501  36.502  1.00 22.34           H
ATOM   2432  HA  ASP A 235      35.804  -5.789  37.991  1.00 21.28           H
ATOM   2433  HB2 ASP A 235      35.048  -8.271  36.858  1.00 35.05           H
ATOM   2434  HB3 ASP A 235      34.066  -7.358  37.710  1.00 35.05           H
ATOM   2435  N   CYS A 236      36.000  -6.814  40.203  1.00 19.37           N
ATOM   2436  CA  CYS A 236      36.144  -7.429  41.511  1.00 19.32           C
ATOM   2437  C   CYS A 236      34.776  -7.517  42.166  1.00 12.48           C
ATOM   2438  O   CYS A 236      33.968  -6.595  42.045  1.00 14.31           O
ATOM   2439  CB  CYS A 236      37.113  -6.625  42.376  1.00 18.61           C
ATOM   2440  SG  CYS A 236      38.615  -6.211  41.602  1.00 16.13           S
ATOM   2441  H   CYS A 236      35.735  -5.996  40.233  1.00 23.24           H
ATOM   2442  HA  CYS A 236      36.495  -8.327  41.409  1.00 23.19           H
ATOM   2443  HB2 CYS A 236      36.681  -5.798  42.638  1.00 22.34           H
ATOM   2444  HB3 CYS A 236      37.326  -7.146  43.167  1.00 22.34           H
ATOM   2445  N   TYR A 237      34.511  -8.635  42.840  1.00 17.37           N
ATOM   2446  CA  TYR A 237      33.245  -8.864  43.527  1.00 14.32           C
ATOM   2447  C   TYR A 237      33.474  -8.998  45.031  1.00 12.16           C
ATOM   2448  O   TYR A 237      34.461  -9.597  45.466  1.00 13.17           O
ATOM   2449  CB  TYR A 237      32.562 -10.125  42.994  1.00  8.65           C
ATOM   2450  CG  TYR A 237      32.209 -10.117  41.535  1.00 21.94           C
ATOM   2451  CD1 TYR A 237      33.149 -10.423  40.572  1.00 17.42           C
ATOM   2452  CD2 TYR A 237      30.923  -9.844  41.125  1.00 25.65           C
ATOM   2453  CE1 TYR A 237      32.820 -10.427  39.247  1.00 14.93           C
ATOM   2454  CE2 TYR A 237      30.590  -9.851  39.791  1.00 18.61           C
ATOM   2455  CZ  TYR A 237      31.536 -10.148  38.867  1.00 20.20           C
ATOM   2456  OH  TYR A 237      31.187 -10.157  37.547  1.00 28.20           O
ATOM   2457  H   TYR A 237      35.064  -9.290  42.914  1.00 20.85           H
ATOM   2458  HA  TYR A 237      32.655  -8.109  43.374  1.00 17.19           H
ATOM   2459  HB2 TYR A 237      33.154 -10.879  43.143  1.00 10.38           H
ATOM   2460  HB3 TYR A 237      31.739 -10.259  43.489  1.00 10.38           H
ATOM   2461  HD1 TYR A 237      34.022 -10.615  40.828  1.00 20.91           H
ATOM   2462  HD2 TYR A 237      30.273  -9.643  41.759  1.00 30.78           H
ATOM   2463  HE1 TYR A 237      33.463 -10.631  38.607  1.00 17.92           H
ATOM   2464  HE2 TYR A 237      29.719  -9.662  39.526  1.00 22.33           H
ATOM   2465  HH  TYR A 237      30.372  -9.969  37.464  1.00 33.84           H
ATOM   2466  N   LEU A 238      32.509  -8.524  45.815  1.00 24.01           N
ATOM   2467  CA  LEU A 238      32.639  -8.367  47.262  1.00  9.97           C
ATOM   2468  C   LEU A 238      31.297  -8.634  47.911  1.00  9.16           C
ATOM   2469  O   LEU A 238      30.299  -8.016  47.529  1.00 12.23           O
ATOM   2470  CB  LEU A 238      33.087  -6.944  47.586  1.00  6.33           C
ATOM   2471  CG  LEU A 238      33.018  -6.443  49.011  1.00 11.22           C
ATOM   2472  CD1 LEU A 238      34.264  -6.919  49.757  1.00 23.78           C
ATOM   2473  CD2 LEU A 238      32.923  -4.923  49.023  1.00 10.71           C
ATOM   2474  H   LEU A 238      31.740  -8.278  45.519  1.00 28.81           H
ATOM   2475  HA  LEU A 238      33.292  -8.994  47.610  1.00 11.96           H
ATOM   2476  HB2 LEU A 238      34.012  -6.859  47.308  1.00  7.59           H
ATOM   2477  HB3 LEU A 238      32.545  -6.340  47.054  1.00  7.59           H
ATOM   2478  HG  LEU A 238      32.234  -6.809  49.450  1.00 13.47           H
ATOM   2479 HD11 LEU A 238      34.225  -6.600  50.672  1.00 28.54           H
ATOM   2480 HD12 LEU A 238      34.288  -7.889  49.744  1.00 28.54           H
ATOM   2481 HD13 LEU A 238      35.051  -6.562  49.315  1.00 28.54           H
ATOM   2482 HD21 LEU A 238      32.880  -4.617  49.942  1.00 12.85           H
ATOM   2483 HD22 LEU A 238      33.708  -4.555  48.588  1.00 12.85           H
ATOM   2484 HD23 LEU A 238      32.123  -4.653  48.546  1.00 12.85           H
ATOM   2485  N   MET A 239      31.254  -9.574  48.848  1.00 11.05           N
ATOM   2486  CA  MET A 239      30.045  -9.799  49.625  1.00 11.47           C
ATOM   2487  C   MET A 239      29.991  -8.767  50.727  1.00 12.52           C
ATOM   2488  O   MET A 239      31.001  -8.451  51.363  1.00 10.96           O
ATOM   2489  CB  MET A 239      29.965 -11.202  50.246  1.00 12.69           C
ATOM   2490  CG  MET A 239      28.773 -11.398  51.256  1.00 27.28           C
ATOM   2491  SD  MET A 239      29.133 -11.667  53.093  1.00 24.63           S
ATOM   2492  CE  MET A 239      29.701 -10.137  53.687  1.00 16.59           C
ATOM   2493  H   MET A 239      31.910 -10.093  49.052  1.00 13.27           H
ATOM   2494  HA  MET A 239      29.275  -9.684  49.047  1.00 13.77           H
ATOM   2495  HB2 MET A 239      29.857 -11.852  49.534  1.00 15.23           H
ATOM   2496  HB3 MET A 239      30.789 -11.377  50.726  1.00 15.23           H
ATOM   2497  HG2 MET A 239      28.210 -10.610  51.198  1.00 32.73           H
ATOM   2498  HG3 MET A 239      28.263 -12.168  50.960  1.00 32.73           H
ATOM   2499  HE1 MET A 239      29.902 -10.221  54.632  1.00 19.91           H
ATOM   2500  HE2 MET A 239      30.501  -9.887  53.199  1.00 19.91           H
ATOM   2501  HE3 MET A 239      29.009  -9.471  53.552  1.00 19.91           H
ATOM   2502  N   ILE A 240      28.789  -8.251  50.931  1.00  9.02           N
ATOM   2503  CA  ILE A 240      28.430  -7.396  52.038  1.00 13.26           C
ATOM   2504  C   ILE A 240      27.134  -7.956  52.588  1.00 12.20           C
ATOM   2505  O   ILE A 240      26.450  -8.758  51.949  1.00 18.60           O
ATOM   2506  CB  ILE A 240      28.261  -5.901  51.640  1.00  9.93           C
ATOM   2507  CG1 ILE A 240      27.203  -5.700  50.507  1.00 14.66           C
ATOM   2508  CG2 ILE A 240      29.625  -5.311  51.288  1.00 12.06           C
ATOM   2509  CD1 ILE A 240      26.767  -4.224  50.249  1.00 11.84           C
ATOM   2510  H   ILE A 240      28.126  -8.396  50.403  1.00 10.83           H
ATOM   2511  HA  ILE A 240      29.110  -7.456  52.728  1.00 15.91           H
ATOM   2512  HB  ILE A 240      27.937  -5.430  52.423  1.00 11.91           H
ATOM   2513 HG12 ILE A 240      27.572  -6.043  49.678  1.00 17.59           H
ATOM   2514 HG13 ILE A 240      26.406  -6.203  50.739  1.00 17.59           H
ATOM   2515 HG21 ILE A 240      29.511  -4.380  51.041  1.00 14.48           H
ATOM   2516 HG22 ILE A 240      30.208  -5.380  52.061  1.00 14.48           H
ATOM   2517 HG23 ILE A 240      30.001  -5.807  50.544  1.00 14.48           H
ATOM   2518 HD11 ILE A 240      26.113  -4.209  49.533  1.00 14.21           H
ATOM   2519 HD12 ILE A 240      26.377  -3.864  51.061  1.00 14.21           H
ATOM   2520 HD13 ILE A 240      27.546  -3.705  49.997  1.00 14.21           H
ATOM   2521  N   THR A 241      26.812  -7.533  53.801  1.00  9.34           N
ATOM   2522  CA  THR A 241      25.555  -7.894  54.396  1.00 10.16           C
ATOM   2523  C   THR A 241      25.140  -6.799  55.370  1.00 11.04           C
ATOM   2524  O   THR A 241      25.959  -5.991  55.808  1.00  9.97           O
ATOM   2525  CB  THR A 241      25.649  -9.244  55.084  1.00 11.17           C
ATOM   2526  OG1 THR A 241      24.320  -9.694  55.352  1.00 15.36           O
ATOM   2527  CG2 THR A 241      26.453  -9.150  56.369  1.00 15.98           C
ATOM   2528  H   THR A 241      27.310  -7.036  54.295  1.00 11.20           H
ATOM   2529  HA  THR A 241      24.879  -7.955  53.702  1.00 12.19           H
ATOM   2530  HB  THR A 241      26.089  -9.876  54.494  1.00 13.40           H
ATOM   2531  HG1 THR A 241      24.341 -10.442  55.734  1.00 18.43           H
ATOM   2532 HG21 THR A 241      26.503 -10.021  56.794  1.00 19.18           H
ATOM   2533 HG22 THR A 241      27.353  -8.842  56.176  1.00 19.18           H
ATOM   2534 HG23 THR A 241      26.031  -8.525  56.979  1.00 19.18           H
ATOM   2535  N   ASP A 242      23.843  -6.774  55.686  1.00 11.59           N
ATOM   2536  CA  ASP A 242      23.274  -5.799  56.599  1.00 11.35           C
ATOM   2537  C   ASP A 242      22.155  -6.491  57.376  1.00 19.39           C
ATOM   2538  O   ASP A 242      21.378  -7.255  56.795  1.00 11.60           O
ATOM   2539  CB  ASP A 242      22.763  -4.602  55.813  1.00  8.80           C
ATOM   2540  CG  ASP A 242      22.703  -3.340  56.633  1.00 14.99           C
ATOM   2541  OD1 ASP A 242      22.550  -3.412  57.870  1.00 22.66           O
ATOM   2542  OD2 ASP A 242      22.788  -2.256  56.029  1.00 16.45           O1-
ATOM   2543  H   ASP A 242      23.264  -7.328  55.373  1.00 13.91           H
ATOM   2544  HA  ASP A 242      23.951  -5.499  57.225  1.00 13.62           H
ATOM   2545  HB2 ASP A 242      23.356  -4.442  55.062  1.00 10.56           H
ATOM   2546  HB3 ASP A 242      21.868  -4.793  55.493  1.00 10.56           H
ATOM   2547  N   GLY A 243      22.105  -6.283  58.692  1.00 18.18           N
ATOM   2548  CA  GLY A 243      21.061  -6.950  59.456  1.00 19.31           C
ATOM   2549  C   GLY A 243      21.387  -7.484  60.827  1.00 13.75           C
ATOM   2550  O   GLY A 243      22.522  -7.448  61.298  1.00 21.42           O
ATOM   2551  H   GLY A 243      22.639  -5.784  59.146  1.00 21.82           H
ATOM   2552  HA2 GLY A 243      20.323  -6.329  59.561  1.00 23.17           H
ATOM   2553  HA3 GLY A 243      20.735  -7.698  58.930  1.00 23.17           H
ATOM   2554  N   SER A 244      20.371  -8.008  61.485  1.00 20.27           N
ATOM   2555  CA  SER A 244      20.573  -8.490  62.843  1.00 25.81           C
ATOM   2556  C   SER A 244      21.419  -9.751  62.844  1.00 17.40           C
ATOM   2557  O   SER A 244      21.206 -10.666  62.042  1.00 13.04           O
ATOM   2558  CB  SER A 244      19.245  -8.783  63.517  1.00 17.38           C
ATOM   2559  OG  SER A 244      19.467  -9.446  64.739  1.00 30.53           O
ATOM   2560  H   SER A 244      19.572  -8.097  61.181  1.00 24.33           H
ATOM   2561  HA  SER A 244      21.035  -7.811  63.359  1.00 30.98           H
ATOM   2562  HB2 SER A 244      18.782  -7.948  63.687  1.00 20.86           H
ATOM   2563  HB3 SER A 244      18.712  -9.350  62.939  1.00 20.86           H
ATOM   2564  HG  SER A 244      18.734  -9.610  65.115  1.00 36.63           H
ATOM   2565  N   ALA A 245      22.389  -9.788  63.755  1.00 18.60           N
ATOM   2566  CA  ALA A 245      23.177 -10.999  63.937  1.00 16.70           C
ATOM   2567  C   ALA A 245      22.296 -12.152  64.388  1.00 16.94           C
ATOM   2568  O   ALA A 245      22.573 -13.323  64.070  1.00 11.24           O
ATOM   2569  CB  ALA A 245      24.283 -10.763  64.964  1.00 25.17           C
ATOM   2570  H   ALA A 245      22.606  -9.136  64.273  1.00 22.32           H
ATOM   2571  HA  ALA A 245      23.590 -11.243  63.094  1.00 20.04           H
ATOM   2572  HB1 ALA A 245      24.795 -11.581  65.069  1.00 30.20           H
ATOM   2573  HB2 ALA A 245      24.859 -10.050  64.649  1.00 30.20           H
ATOM   2574  HB3 ALA A 245      23.879 -10.514  65.810  1.00 30.20           H
ATOM   2575  N   SER A 246      21.240 -11.830  65.145  1.00 21.30           N
ATOM   2576  CA  SER A 246      20.345 -12.807  65.753  1.00 18.25           C
ATOM   2577  C   SER A 246      19.109 -13.045  64.897  1.00 21.28           C
ATOM   2578  O   SER A 246      18.205 -13.772  65.313  1.00 21.71           O
ATOM   2579  CB  SER A 246      19.942 -12.349  67.152  1.00 12.38           C
ATOM   2580  OG  SER A 246      18.906 -11.384  67.046  1.00 34.21           O
ATOM   2581  H   SER A 246      21.018 -11.018  65.323  1.00 25.56           H
ATOM   2582  HA  SER A 246      20.815 -13.651  65.840  1.00 21.89           H
ATOM   2583  HB2 SER A 246      19.619 -13.111  67.658  1.00 14.86           H
ATOM   2584  HB3 SER A 246      20.708 -11.951  67.593  1.00 14.86           H
ATOM   2585  HG  SER A 246      18.676 -11.125  67.812  1.00 41.05           H
ATOM   2586  N   GLY A 247      19.071 -12.473  63.696  1.00 20.76           N
ATOM   2587  CA  GLY A 247      17.924 -12.603  62.840  1.00 12.66           C
ATOM   2588  C   GLY A 247      18.288 -12.596  61.380  1.00 18.54           C
ATOM   2589  O   GLY A 247      19.119 -13.393  60.943  1.00 22.66           O
ATOM   2590  H   GLY A 247      19.708 -12.002  63.361  1.00 24.92           H
ATOM   2591  HA2 GLY A 247      17.467 -13.436  63.038  1.00 15.19           H
ATOM   2592  HA3 GLY A 247      17.312 -11.870  63.007  1.00 15.19           H
ATOM   2593  N   ILE A 248      17.686 -11.698  60.607  1.00 22.29           N
ATOM   2594  CA  ILE A 248      17.782 -11.758  59.155  1.00 26.88           C
ATOM   2595  C   ILE A 248      18.870 -10.814  58.663  1.00 16.91           C
ATOM   2596  O   ILE A 248      18.898  -9.632  59.023  1.00 20.11           O
ATOM   2597  CB  ILE A 248      16.410 -11.470  58.506  1.00 29.62           C
ATOM   2598  CG1 ILE A 248      15.577 -12.775  58.537  1.00 26.84           C
ATOM   2599  CG2 ILE A 248      16.537 -10.925  57.057  1.00 18.94           C
ATOM   2600  CD1 ILE A 248      14.118 -12.616  58.245  1.00 36.07           C
ATOM   2601  H   ILE A 248      17.215 -11.042  60.901  1.00 26.75           H
ATOM   2602  HA  ILE A 248      18.040 -12.657  58.900  1.00 32.26           H
ATOM   2603  HB  ILE A 248      15.953 -10.804  59.043  1.00 35.54           H
ATOM   2604 HG12 ILE A 248      15.941 -13.387  57.878  1.00 32.21           H
ATOM   2605 HG13 ILE A 248      15.656 -13.168  59.421  1.00 32.21           H
ATOM   2606 HG21 ILE A 248      15.649 -10.763  56.703  1.00 22.73           H
ATOM   2607 HG22 ILE A 248      17.042 -10.097  57.075  1.00 22.73           H
ATOM   2608 HG23 ILE A 248      16.997 -11.583  56.512  1.00 22.73           H
ATOM   2609 HD11 ILE A 248      13.691 -13.486  58.289  1.00 43.29           H
ATOM   2610 HD12 ILE A 248      13.728 -12.021  58.904  1.00 43.29           H
ATOM   2611 HD13 ILE A 248      14.014 -12.240  57.357  1.00 43.29           H
ATOM   2612  N   SER A 249      19.771 -11.346  57.833  1.00 16.45           N
ATOM   2613  CA  SER A 249      20.871 -10.573  57.238  1.00 24.68           C
ATOM   2614  C   SER A 249      20.997 -10.983  55.774  1.00 18.15           C
ATOM   2615  O   SER A 249      21.750 -11.900  55.427  1.00 22.79           O
ATOM   2616  CB  SER A 249      22.182 -10.794  57.986  1.00 17.12           C
ATOM   2617  OG  SER A 249      22.184 -10.150  59.249  1.00 21.63           O
ATOM   2618  H   SER A 249      19.767 -12.172  57.593  1.00 19.74           H
ATOM   2619  HA  SER A 249      20.656  -9.628  57.273  1.00 29.61           H
ATOM   2620  HB2 SER A 249      22.307 -11.747  58.120  1.00 20.54           H
ATOM   2621  HB3 SER A 249      22.910 -10.439  57.452  1.00 20.54           H
ATOM   2622  HG  SER A 249      21.560 -10.449  59.725  1.00 25.96           H
ATOM   2623  N   LYS A 250      20.262 -10.299  54.911  1.00 24.69           N
ATOM   2624  CA  LYS A 250      20.284 -10.631  53.489  1.00 18.09           C
ATOM   2625  C   LYS A 250      21.494  -9.958  52.889  1.00 28.03           C
ATOM   2626  O   LYS A 250      21.629  -8.728  52.978  1.00 30.17           O
ATOM   2627  CB  LYS A 250      19.026 -10.154  52.769  1.00 23.85           C
ATOM   2628  CG  LYS A 250      17.697 -10.776  53.204  1.00 28.20           C
ATOM   2629  CD  LYS A 250      16.581 -10.247  52.313  1.00 24.04           C
ATOM   2630  CE  LYS A 250      15.235 -10.205  53.047  1.00 32.81           C
ATOM   2631  NZ  LYS A 250      14.591 -11.566  53.103  1.00 60.56           N1+
ATOM   2632  H   LYS A 250      19.746  -9.643  55.117  1.00 29.63           H
ATOM   2633  HA  LYS A 250      20.368 -11.591  53.375  1.00 21.71           H
ATOM   2634  HB2 LYS A 250      18.950  -9.196  52.900  1.00 28.62           H
ATOM   2635  HB3 LYS A 250      19.132 -10.339  51.823  1.00 28.62           H
ATOM   2636  HG2 LYS A 250      17.740 -11.740  53.110  1.00 33.84           H
ATOM   2637  HG3 LYS A 250      17.505 -10.529  54.123  1.00 33.84           H
ATOM   2638  HD2 LYS A 250      16.799  -9.346  52.029  1.00 28.85           H
ATOM   2639  HD3 LYS A 250      16.487 -10.827  51.541  1.00 28.85           H
ATOM   2640  HE2 LYS A 250      15.376  -9.898  53.957  1.00 39.37           H
ATOM   2641  HE3 LYS A 250      14.634  -9.604  52.580  1.00 39.37           H
ATOM   2642  HZ1 LYS A 250      13.813 -11.517  53.533  1.00 72.67           H
ATOM   2643  HZ2 LYS A 250      14.448 -11.868  52.278  1.00 72.67           H
ATOM   2644  HZ3 LYS A 250      15.123 -12.136  53.532  1.00 72.67           H
ATOM   2645  N   CYS A 251      22.370 -10.755  52.294  1.00 28.50           N
ATOM   2646  CA  CYS A 251      23.620 -10.230  51.777  1.00 20.41           C
ATOM   2647  C   CYS A 251      23.449  -9.779  50.332  1.00 26.47           C
ATOM   2648  O   CYS A 251      22.474 -10.119  49.650  1.00 26.45           O
ATOM   2649  CB  CYS A 251      24.724 -11.272  51.896  1.00 14.17           C
ATOM   2650  SG  CYS A 251      24.529 -12.712  50.850  1.00 16.92           S
ATOM   2651  H   CYS A 251      22.265 -11.601  52.178  1.00 34.19           H
ATOM   2652  HA  CYS A 251      23.879  -9.457  52.303  1.00 24.49           H
ATOM   2653  HB2 CYS A 251      25.568 -10.854  51.663  1.00 17.01           H
ATOM   2654  HB3 CYS A 251      24.757 -11.581  52.815  1.00 17.01           H
ATOM   2655  HG  CYS A 251      24.505 -12.361  49.703  1.00 20.30           H
ATOM   2656  N   ARG A 252      24.416  -8.982  49.886  1.00 19.14           N
ATOM   2657  CA  ARG A 252      24.499  -8.484  48.523  1.00 13.69           C
ATOM   2658  C   ARG A 252      25.927  -8.619  48.011  1.00 15.30           C
ATOM   2659  O   ARG A 252      26.878  -8.738  48.776  1.00 16.73           O
ATOM   2660  CB  ARG A 252      24.098  -7.021  48.474  1.00 19.42           C
ATOM   2661  CG  ARG A 252      22.656  -6.787  48.529  1.00 22.02           C
ATOM   2662  CD  ARG A 252      22.362  -5.341  48.642  1.00 17.81           C
ATOM   2663  NE  ARG A 252      21.023  -5.213  49.146  1.00 15.08           N
ATOM   2664  CZ  ARG A 252      20.278  -4.140  48.982  1.00 12.40           C
ATOM   2665  NH1 ARG A 252      19.053  -4.120  49.479  1.00 26.93           N
ATOM   2666  NH2 ARG A 252      20.750  -3.089  48.335  1.00 21.77           N1+
ATOM   2667  H   ARG A 252      25.062  -8.705  50.381  1.00 22.97           H
ATOM   2668  HA  ARG A 252      23.908  -8.993  47.947  1.00 16.42           H
ATOM   2669  HB2 ARG A 252      24.500  -6.564  49.229  1.00 23.30           H
ATOM   2670  HB3 ARG A 252      24.428  -6.637  47.647  1.00 23.30           H
ATOM   2671  HG2 ARG A 252      22.243  -7.120  47.717  1.00 26.43           H
ATOM   2672  HG3 ARG A 252      22.285  -7.236  49.305  1.00 26.43           H
ATOM   2673  HD2 ARG A 252      22.977  -4.924  49.266  1.00 21.37           H
ATOM   2674  HD3 ARG A 252      22.413  -4.922  47.769  1.00 21.37           H
ATOM   2675  HE  ARG A 252      20.657  -5.908  49.496  1.00 18.09           H
ATOM   2676 HH11 ARG A 252      18.750  -4.804  49.903  1.00 32.31           H
ATOM   2677 HH12 ARG A 252      18.561  -3.422  49.381  1.00 32.31           H
ATOM   2678 HH21 ARG A 252      21.546  -3.106  48.012  1.00 26.12           H
ATOM   2679 HH22 ARG A 252      20.259  -2.391  48.233  1.00 26.12           H
ATOM   2680  N   PHE A 253      26.088  -8.555  46.706  1.00 14.68           N
ATOM   2681  CA  PHE A 253      27.417  -8.560  46.131  1.00 15.74           C
ATOM   2682  C   PHE A 253      27.639  -7.263  45.396  1.00 13.66           C
ATOM   2683  O   PHE A 253      26.738  -6.772  44.722  1.00 17.02           O
ATOM   2684  CB  PHE A 253      27.625  -9.767  45.227  1.00 15.36           C
ATOM   2685  CG  PHE A 253      28.032 -10.985  45.988  1.00 27.89           C
ATOM   2686  CD1 PHE A 253      27.157 -11.566  46.921  1.00 33.05           C
ATOM   2687  CD2 PHE A 253      29.311 -11.497  45.857  1.00 28.17           C
ATOM   2688  CE1 PHE A 253      27.528 -12.666  47.678  1.00 27.41           C
ATOM   2689  CE2 PHE A 253      29.689 -12.606  46.580  1.00 33.65           C
ATOM   2690  CZ  PHE A 253      28.788 -13.200  47.501  1.00 41.10           C
ATOM   2691  H   PHE A 253      25.449  -8.508  46.133  1.00 17.62           H
ATOM   2692  HA  PHE A 253      28.069  -8.610  46.848  1.00 18.89           H
ATOM   2693  HB2 PHE A 253      26.795  -9.964  44.766  1.00 18.44           H
ATOM   2694  HB3 PHE A 253      28.323  -9.565  44.585  1.00 18.44           H
ATOM   2695  HD1 PHE A 253      26.306 -11.207  47.029  1.00 39.66           H
ATOM   2696  HD2 PHE A 253      29.902 -11.118  45.247  1.00 33.81           H
ATOM   2697  HE1 PHE A 253      26.929 -13.055  48.273  1.00 32.89           H
ATOM   2698  HE2 PHE A 253      30.543 -12.959  46.474  1.00 40.38           H
ATOM   2699  HZ  PHE A 253      29.052 -13.941  47.997  1.00 49.33           H
ATOM   2700  N   LEU A 254      28.799  -6.665  45.617  1.00 25.45           N
ATOM   2701  CA  LEU A 254      29.205  -5.483  44.882  1.00 18.50           C
ATOM   2702  C   LEU A 254      30.144  -5.892  43.758  1.00 17.48           C
ATOM   2703  O   LEU A 254      31.062  -6.700  43.950  1.00 14.58           O
ATOM   2704  CB  LEU A 254      29.875  -4.467  45.818  1.00 10.69           C
ATOM   2705  CG  LEU A 254      28.994  -3.798  46.895  1.00  8.26           C
ATOM   2706  CD1 LEU A 254      29.656  -2.523  47.473  1.00 12.77           C
ATOM   2707  CD2 LEU A 254      27.612  -3.448  46.363  1.00 17.80           C
ATOM   2708  H   LEU A 254      29.376  -6.930  46.197  1.00 30.54           H
ATOM   2709  HA  LEU A 254      28.423  -5.065  44.489  1.00 22.20           H
ATOM   2710  HB2 LEU A 254      30.597  -4.917  46.282  1.00 12.83           H
ATOM   2711  HB3 LEU A 254      30.244  -3.755  45.271  1.00 12.83           H
ATOM   2712  HG  LEU A 254      28.876  -4.423  47.627  1.00  9.91           H
ATOM   2713 HD11 LEU A 254      29.069  -2.139  48.143  1.00 15.32           H
ATOM   2714 HD12 LEU A 254      30.505  -2.763  47.875  1.00 15.32           H
ATOM   2715 HD13 LEU A 254      29.798  -1.888  46.753  1.00 15.32           H
ATOM   2716 HD21 LEU A 254      27.098  -3.032  47.073  1.00 21.36           H
ATOM   2717 HD22 LEU A 254      27.707  -2.834  45.619  1.00 21.36           H
ATOM   2718 HD23 LEU A 254      27.173  -4.261  46.068  1.00 21.36           H
ATOM   2719  N   LYS A 255      29.897  -5.363  42.591  1.00 16.21           N
ATOM   2720  CA  LYS A 255      30.803  -5.519  41.474  1.00 14.27           C
ATOM   2721  C   LYS A 255      31.579  -4.214  41.337  1.00 16.92           C
ATOM   2722  O   LYS A 255      31.005  -3.174  41.010  1.00 19.94           O
ATOM   2723  CB  LYS A 255      30.036  -5.854  40.207  1.00 16.65           C
ATOM   2724  CG  LYS A 255      30.939  -6.068  39.015  1.00 22.88           C
ATOM   2725  CD  LYS A 255      30.130  -6.454  37.813  1.00 19.97           C
ATOM   2726  CE  LYS A 255      31.054  -6.800  36.696  1.00 29.64           C
ATOM   2727  NZ  LYS A 255      30.321  -7.466  35.584  1.00 31.76           N1+
ATOM   2728  H   LYS A 255      29.197  -4.897  42.410  1.00 19.45           H
ATOM   2729  HA  LYS A 255      31.430  -6.236  41.657  1.00 17.13           H
ATOM   2730  HB2 LYS A 255      29.530  -6.669  40.351  1.00 19.97           H
ATOM   2731  HB3 LYS A 255      29.434  -5.122  40.000  1.00 19.97           H
ATOM   2732  HG2 LYS A 255      31.414  -5.246  38.816  1.00 27.46           H
ATOM   2733  HG3 LYS A 255      31.565  -6.784  39.207  1.00 27.46           H
ATOM   2734  HD2 LYS A 255      29.585  -7.229  38.020  1.00 23.97           H
ATOM   2735  HD3 LYS A 255      29.575  -5.707  37.539  1.00 23.97           H
ATOM   2736  HE2 LYS A 255      31.461  -5.990  36.351  1.00 35.57           H
ATOM   2737  HE3 LYS A 255      31.736  -7.409  37.019  1.00 35.57           H
ATOM   2738  HZ1 LYS A 255      30.884  -7.667  34.925  1.00 38.11           H
ATOM   2739  HZ2 LYS A 255      29.940  -8.215  35.876  1.00 38.11           H
ATOM   2740  HZ3 LYS A 255      29.689  -6.924  35.269  1.00 38.11           H
ATOM   2741  N   ILE A 256      32.871  -4.263  41.611  1.00 15.90           N
ATOM   2742  CA  ILE A 256      33.689  -3.070  41.673  1.00 11.01           C
ATOM   2743  C   ILE A 256      34.709  -3.116  40.552  1.00 21.02           C
ATOM   2744  O   ILE A 256      35.283  -4.170  40.238  1.00 18.48           O
ATOM   2745  CB  ILE A 256      34.366  -2.940  43.051  1.00 23.53           C
ATOM   2746  CG1 ILE A 256      33.306  -2.996  44.200  1.00 18.52           C
ATOM   2747  CG2 ILE A 256      35.207  -1.618  43.119  1.00 16.97           C
ATOM   2748  CD1 ILE A 256      33.833  -3.462  45.498  1.00  3.67           C
ATOM   2749  H   ILE A 256      33.303  -4.990  41.767  1.00 19.08           H
ATOM   2750  HA  ILE A 256      33.127  -2.291  41.538  1.00 13.21           H
ATOM   2751  HB  ILE A 256      34.971  -3.689  43.162  1.00 28.24           H
ATOM   2752 HG12 ILE A 256      32.945  -2.105  44.332  1.00 22.22           H
ATOM   2753 HG13 ILE A 256      32.595  -3.601  43.937  1.00 22.22           H
ATOM   2754 HG21 ILE A 256      35.624  -1.555  43.992  1.00 20.36           H
ATOM   2755 HG22 ILE A 256      35.887  -1.642  42.428  1.00 20.36           H
ATOM   2756 HG23 ILE A 256      34.617  -0.862  42.977  1.00 20.36           H
ATOM   2757 HD11 ILE A 256      33.113  -3.465  46.148  1.00  4.41           H
ATOM   2758 HD12 ILE A 256      34.187  -4.358  45.391  1.00  4.41           H
ATOM   2759 HD13 ILE A 256      34.537  -2.860  45.787  1.00  4.41           H
ATOM   2760  N   ARG A 257      34.943  -1.960  39.949  1.00 19.80           N
ATOM   2761  CA  ARG A 257      35.894  -1.858  38.855  1.00 15.90           C
ATOM   2762  C   ARG A 257      36.687  -0.571  39.017  1.00 11.01           C
ATOM   2763  O   ARG A 257      36.105   0.507  39.144  1.00  9.50           O
ATOM   2764  CB  ARG A 257      35.149  -1.895  37.535  1.00 24.95           C
ATOM   2765  CG  ARG A 257      36.062  -1.771  36.357  1.00 27.41           C
ATOM   2766  CD  ARG A 257      35.540  -2.575  35.179  1.00 25.48           C
ATOM   2767  NE  ARG A 257      36.537  -2.629  34.125  1.00 28.93           N
ATOM   2768  CZ  ARG A 257      37.025  -3.759  33.615  1.00 32.25           C
ATOM   2769  NH1 ARG A 257      37.964  -3.692  32.673  1.00 28.18           N
ATOM   2770  NH2 ARG A 257      36.592  -4.949  34.022  1.00 26.95           N1+
ATOM   2771  H   ARG A 257      34.562  -1.217  40.156  1.00 23.76           H
ATOM   2772  HA  ARG A 257      36.509  -2.608  38.886  1.00 19.08           H
ATOM   2773  HB2 ARG A 257      34.677  -2.739  37.462  1.00 29.94           H
ATOM   2774  HB3 ARG A 257      34.520  -1.158  37.506  1.00 29.94           H
ATOM   2775  HG2 ARG A 257      36.119  -0.840  36.090  1.00 32.90           H
ATOM   2776  HG3 ARG A 257      36.940  -2.110  36.593  1.00 32.90           H
ATOM   2777  HD2 ARG A 257      35.346  -3.481  35.465  1.00 30.57           H
ATOM   2778  HD3 ARG A 257      34.741  -2.152  34.826  1.00 30.57           H
ATOM   2779  HE  ARG A 257      36.791  -1.886  33.773  1.00 34.71           H
ATOM   2780 HH11 ARG A 257      38.243  -2.927  32.398  1.00 33.82           H
ATOM   2781 HH12 ARG A 257      38.275  -4.414  32.325  1.00 33.82           H
ATOM   2782 HH21 ARG A 257      35.992  -5.001  34.637  1.00 32.35           H
ATOM   2783 HH22 ARG A 257      36.917  -5.666  33.676  1.00 32.35           H
ATOM   2784  N   GLU A 258      38.009  -0.699  39.080  1.00 18.07           N
ATOM   2785  CA  GLU A 258      38.910   0.431  39.331  1.00 14.86           C
ATOM   2786  C   GLU A 258      38.419   1.320  40.469  1.00 16.25           C
ATOM   2787  O   GLU A 258      38.549   2.544  40.420  1.00 13.20           O
ATOM   2788  CB  GLU A 258      39.090   1.251  38.066  1.00 18.28           C
ATOM   2789  CG  GLU A 258      40.046   0.613  37.067  1.00 17.79           C
ATOM   2790  CD  GLU A 258      39.962   1.196  35.689  1.00 16.84           C
ATOM   2791  OE1 GLU A 258      38.855   1.542  35.234  1.00 38.93           O
ATOM   2792  OE2 GLU A 258      41.018   1.303  35.055  1.00 26.18           O1-
ATOM   2793  H   GLU A 258      38.421  -1.447  38.979  1.00 21.68           H
ATOM   2794  HA  GLU A 258      39.779   0.084  39.584  1.00 17.84           H
ATOM   2795  HB2 GLU A 258      38.229   1.353  37.631  1.00 21.94           H
ATOM   2796  HB3 GLU A 258      39.445   2.122  38.304  1.00 21.94           H
ATOM   2797  HG2 GLU A 258      40.955   0.732  37.384  1.00 21.35           H
ATOM   2798  HG3 GLU A 258      39.842  -0.333  37.001  1.00 21.35           H
ATOM   2799  N   GLY A 259      37.853   0.697  41.506  1.00 14.43           N
ATOM   2800  CA  GLY A 259      37.498   1.399  42.715  1.00  7.28           C
ATOM   2801  C   GLY A 259      36.062   1.852  42.828  1.00 18.58           C
ATOM   2802  O   GLY A 259      35.695   2.410  43.876  1.00 13.21           O
ATOM   2803  H   GLY A 259      37.667  -0.143  41.524  1.00 17.31           H
ATOM   2804  HA2 GLY A 259      37.685   0.825  43.474  1.00  8.74           H
ATOM   2805  HA3 GLY A 259      38.060   2.186  42.794  1.00  8.74           H
ATOM   2806  N   ARG A 260      35.233   1.646  41.796  1.00 20.68           N
ATOM   2807  CA  ARG A 260      33.886   2.205  41.800  1.00 16.60           C
ATOM   2808  C   ARG A 260      32.829   1.151  41.505  1.00 18.78           C
ATOM   2809  O   ARG A 260      32.937   0.372  40.552  1.00 13.52           O
ATOM   2810  CB  ARG A 260      33.806   3.375  40.834  1.00 20.29           C
ATOM   2811  CG  ARG A 260      34.544   4.575  41.401  1.00 24.92           C
ATOM   2812  CD  ARG A 260      34.534   5.813  40.552  1.00 11.81           C
ATOM   2813  NE  ARG A 260      35.798   5.855  39.866  1.00 37.19           N
ATOM   2814  CZ  ARG A 260      36.826   6.620  40.218  1.00 20.76           C
ATOM   2815  NH1 ARG A 260      37.934   6.542  39.504  1.00 37.41           N
ATOM   2816  NH2 ARG A 260      36.749   7.484  41.221  1.00 26.54           N1+
ATOM   2817  H   ARG A 260      35.429   1.192  41.092  1.00 24.82           H
ATOM   2818  HA  ARG A 260      33.704   2.552  42.688  1.00 19.92           H
ATOM   2819  HB2 ARG A 260      34.220   3.129  39.992  1.00 24.35           H
ATOM   2820  HB3 ARG A 260      32.878   3.620  40.697  1.00 24.35           H
ATOM   2821  HG2 ARG A 260      34.141   4.805  42.254  1.00 29.90           H
ATOM   2822  HG3 ARG A 260      35.471   4.326  41.539  1.00 29.90           H
ATOM   2823  HD2 ARG A 260      33.818   5.765  39.899  1.00 14.17           H
ATOM   2824  HD3 ARG A 260      34.447   6.601  41.111  1.00 14.17           H
ATOM   2825  HE  ARG A 260      35.895   5.348  39.178  1.00 44.63           H
ATOM   2826 HH11 ARG A 260      37.983   5.992  38.844  1.00 44.90           H
ATOM   2827 HH12 ARG A 260      38.608   7.040  39.699  1.00 44.90           H
ATOM   2828 HH21 ARG A 260      36.029   7.536  41.688  1.00 31.85           H
ATOM   2829 HH22 ARG A 260      37.427   7.974  41.419  1.00 31.85           H
ATOM   2830  N   ILE A 261      31.793   1.157  42.331  1.00 21.96           N
ATOM   2831  CA  ILE A 261      30.752   0.159  42.211  1.00 27.22           C
ATOM   2832  C   ILE A 261      30.067   0.340  40.870  1.00 11.52           C
ATOM   2833  O   ILE A 261      29.560   1.421  40.557  1.00 21.06           O
ATOM   2834  CB  ILE A 261      29.758   0.273  43.373  1.00 29.52           C
ATOM   2835  CG1 ILE A 261      30.493   0.222  44.726  1.00 14.09           C
ATOM   2836  CG2 ILE A 261      28.695  -0.855  43.246  1.00 20.83           C
ATOM   2837  CD1 ILE A 261      29.774   0.857  45.842  1.00 18.25           C
ATOM   2838  H   ILE A 261      31.671   1.726  42.964  1.00 26.36           H
ATOM   2839  HA  ILE A 261      31.149  -0.726  42.234  1.00 32.67           H
ATOM   2840  HB  ILE A 261      29.305   1.128  43.304  1.00 35.43           H
ATOM   2841 HG12 ILE A 261      30.640  -0.707  44.963  1.00 16.90           H
ATOM   2842 HG13 ILE A 261      31.346   0.674  44.631  1.00 16.90           H
ATOM   2843 HG21 ILE A 261      28.067  -0.781  43.982  1.00 25.00           H
ATOM   2844 HG22 ILE A 261      28.229  -0.755  42.401  1.00 25.00           H
ATOM   2845 HG23 ILE A 261      29.143  -1.715  43.277  1.00 25.00           H
ATOM   2846 HD11 ILE A 261      30.308   0.777  46.648  1.00 21.90           H
ATOM   2847 HD12 ILE A 261      29.629   1.793  45.632  1.00 21.90           H
ATOM   2848 HD13 ILE A 261      28.922   0.410  45.964  1.00 21.90           H
ATOM   2849  N   ILE A 262      30.059  -0.706  40.058  1.00 18.06           N
ATOM   2850  CA  ILE A 262      29.352  -0.664  38.784  1.00 20.07           C
ATOM   2851  C   ILE A 262      28.142  -1.558  38.780  1.00 18.43           C
ATOM   2852  O   ILE A 262      27.465  -1.654  37.754  1.00 32.29           O
ATOM   2853  CB  ILE A 262      30.278  -1.004  37.599  1.00 13.03           C
ATOM   2854  CG1 ILE A 262      30.925  -2.386  37.733  1.00 16.00           C
ATOM   2855  CG2 ILE A 262      31.356   0.074  37.460  1.00 23.03           C
ATOM   2856  CD1 ILE A 262      31.613  -2.855  36.405  1.00 26.85           C
ATOM   2857  H   ILE A 262      30.454  -1.453  40.220  1.00 21.68           H
ATOM   2858  HA  ILE A 262      29.035   0.242  38.646  1.00 24.08           H
ATOM   2859  HB  ILE A 262      29.744  -1.001  36.789  1.00 15.64           H
ATOM   2860 HG12 ILE A 262      31.601  -2.353  38.428  1.00 19.20           H
ATOM   2861 HG13 ILE A 262      30.242  -3.035  37.964  1.00 19.20           H
ATOM   2862 HG21 ILE A 262      31.932  -0.150  36.712  1.00 27.63           H
ATOM   2863 HG22 ILE A 262      30.928   0.930  37.303  1.00 27.63           H
ATOM   2864 HG23 ILE A 262      31.875   0.109  38.279  1.00 27.63           H
ATOM   2865 HD11 ILE A 262      32.005  -3.732  36.545  1.00 32.22           H
ATOM   2866 HD12 ILE A 262      30.946  -2.899  35.702  1.00 32.22           H
ATOM   2867 HD13 ILE A 262      32.305  -2.218  36.165  1.00 32.22           H
ATOM   2868  N   LYS A 263      27.840  -2.224  39.889  1.00 37.75           N
ATOM   2869  CA  LYS A 263      26.644  -3.065  39.945  1.00 27.49           C
ATOM   2870  C   LYS A 263      26.414  -3.668  41.326  1.00 19.91           C
ATOM   2871  O   LYS A 263      27.358  -3.941  42.073  1.00 30.02           O
ATOM   2872  CB  LYS A 263      26.753  -4.189  38.918  1.00 21.96           C
ATOM   2873  CG  LYS A 263      25.440  -4.863  38.578  1.00 21.51           C
ATOM   2874  CD  LYS A 263      25.638  -6.111  37.628  1.00 33.21           C
ATOM   2875  CE  LYS A 263      25.807  -5.778  36.147  1.00 32.11           C
ATOM   2876  NZ  LYS A 263      26.967  -4.858  35.849  1.00 61.58           N1+
ATOM   2877  H   LYS A 263      28.302  -2.209  40.614  1.00 45.30           H
ATOM   2878  HA  LYS A 263      25.869  -2.527  39.720  1.00 32.99           H
ATOM   2879  HB2 LYS A 263      27.117  -3.823  38.097  1.00 26.35           H
ATOM   2880  HB3 LYS A 263      27.351  -4.869  39.266  1.00 26.35           H
ATOM   2881  HG2 LYS A 263      25.019  -5.171  39.396  1.00 25.82           H
ATOM   2882  HG3 LYS A 263      24.865  -4.228  38.125  1.00 25.82           H
ATOM   2883  HD2 LYS A 263      26.431  -6.592  37.912  1.00 39.86           H
ATOM   2884  HD3 LYS A 263      24.862  -6.687  37.711  1.00 39.86           H
ATOM   2885  HE2 LYS A 263      25.951  -6.603  35.657  1.00 38.53           H
ATOM   2886  HE3 LYS A 263      24.999  -5.346  35.831  1.00 38.53           H
ATOM   2887  HZ1 LYS A 263      27.014  -4.702  34.974  1.00 73.89           H
ATOM   2888  HZ2 LYS A 263      26.859  -4.085  36.276  1.00 73.89           H
ATOM   2889  HZ3 LYS A 263      27.729  -5.233  36.117  1.00 73.89           H
ATOM   2890  N   GLU A 264      25.157  -3.914  41.661  1.00 21.31           N
ATOM   2891  CA  GLU A 264      24.811  -4.534  42.927  1.00 24.29           C
ATOM   2892  C   GLU A 264      23.964  -5.771  42.639  1.00 23.74           C
ATOM   2893  O   GLU A 264      22.932  -5.673  41.975  1.00 32.89           O
ATOM   2894  CB  GLU A 264      24.131  -3.494  43.823  1.00 15.40           C
ATOM   2895  CG  GLU A 264      22.697  -3.676  44.184  1.00 25.31           C
ATOM   2896  CD  GLU A 264      22.010  -2.338  44.468  1.00 31.69           C
ATOM   2897  OE1 GLU A 264      22.704  -1.352  44.793  1.00 22.34           O
ATOM   2898  OE2 GLU A 264      20.768  -2.286  44.361  1.00 49.16           O1-
ATOM   2899  H   GLU A 264      24.478  -3.728  41.166  1.00 25.57           H
ATOM   2900  HA  GLU A 264      25.623  -4.824  43.370  1.00 29.15           H
ATOM   2901  HB2 GLU A 264      24.625  -3.457  44.657  1.00 18.48           H
ATOM   2902  HB3 GLU A 264      24.199  -2.634  43.380  1.00 18.48           H
ATOM   2903  HG2 GLU A 264      22.234  -4.104  43.447  1.00 30.37           H
ATOM   2904  HG3 GLU A 264      22.635  -4.224  44.982  1.00 30.37           H
ATOM   2905  N   ILE A 265      24.459  -6.941  43.057  1.00 27.30           N
ATOM   2906  CA  ILE A 265      23.840  -8.231  42.776  1.00 16.73           C
ATOM   2907  C   ILE A 265      23.044  -8.668  44.002  1.00 23.58           C
ATOM   2908  O   ILE A 265      23.587  -8.783  45.111  1.00 21.46           O
ATOM   2909  CB  ILE A 265      24.889  -9.283  42.386  1.00 19.15           C
ATOM   2910  CG1 ILE A 265      25.341  -9.122  40.926  1.00 21.24           C
ATOM   2911  CG2 ILE A 265      24.334 -10.683  42.537  1.00 22.88           C
ATOM   2912  CD1 ILE A 265      26.719  -8.598  40.795  1.00 21.52           C
ATOM   2913  H   ILE A 265      25.180  -7.010  43.521  1.00 32.76           H
ATOM   2914  HA  ILE A 265      23.222  -8.132  42.035  1.00 20.08           H
ATOM   2915  HB  ILE A 265      25.661  -9.186  42.965  1.00 22.98           H
ATOM   2916 HG12 ILE A 265      25.308  -9.988  40.490  1.00 25.49           H
ATOM   2917 HG13 ILE A 265      24.742  -8.504  40.478  1.00 25.49           H
ATOM   2918 HG21 ILE A 265      25.018 -11.323  42.283  1.00 27.46           H
ATOM   2919 HG22 ILE A 265      24.077 -10.823  43.462  1.00 27.46           H
ATOM   2920 HG23 ILE A 265      23.561 -10.780  41.960  1.00 27.46           H
ATOM   2921 HD11 ILE A 265      26.939  -8.522  39.854  1.00 25.82           H
ATOM   2922 HD12 ILE A 265      26.766  -7.727  41.218  1.00 25.82           H
ATOM   2923 HD13 ILE A 265      27.332  -9.212  41.230  1.00 25.82           H
ATOM   2924  N   LEU A 266      21.747  -8.892  43.800  1.00 26.79           N
ATOM   2925  CA  LEU A 266      20.857  -9.397  44.842  1.00 13.60           C
ATOM   2926  C   LEU A 266      20.735 -10.910  44.740  1.00 16.07           C
ATOM   2927  O   LEU A 266      20.251 -11.411  43.705  1.00 28.98           O
ATOM   2928  CB  LEU A 266      19.480  -8.761  44.706  1.00 27.50           C
ATOM   2929  CG  LEU A 266      19.232  -7.306  45.104  1.00 29.50           C
ATOM   2930  CD1 LEU A 266      20.494  -6.512  45.480  1.00 24.10           C
ATOM   2931  CD2 LEU A 266      18.491  -6.620  43.952  1.00 38.99           C
ATOM   2932  H   LEU A 266      21.350  -8.755  43.049  1.00 32.15           H
ATOM   2933  HA  LEU A 266      21.217  -9.173  45.715  1.00 16.32           H
ATOM   2934  HB2 LEU A 266      19.224  -8.833  43.773  1.00 33.00           H
ATOM   2935  HB3 LEU A 266      18.867  -9.294  45.236  1.00 33.00           H
ATOM   2936  HG  LEU A 266      18.644  -7.296  45.875  1.00 35.40           H
ATOM   2937 HD11 LEU A 266      20.238  -5.607  45.716  1.00 28.91           H
ATOM   2938 HD12 LEU A 266      20.924  -6.942  46.235  1.00 28.91           H
ATOM   2939 HD13 LEU A 266      21.096  -6.498  44.719  1.00 28.91           H
ATOM   2940 HD21 LEU A 266      18.326  -5.694  44.191  1.00 46.79           H
ATOM   2941 HD22 LEU A 266      19.040  -6.663  43.154  1.00 46.79           H
ATOM   2942 HD23 LEU A 266      17.649  -7.078  43.801  1.00 46.79           H
ATOM   2943  N   PRO A 267      21.152 -11.688  45.736  1.00 18.74           N
ATOM   2944  CA  PRO A 267      21.103 -13.140  45.568  1.00 20.89           C
ATOM   2945  C   PRO A 267      19.710 -13.693  45.763  1.00 29.60           C
ATOM   2946  O   PRO A 267      18.852 -13.091  46.409  1.00 21.77           O
ATOM   2947  CB  PRO A 267      22.068 -13.664  46.634  1.00 17.68           C
ATOM   2948  CG  PRO A 267      22.958 -12.494  46.936  1.00 20.12           C
ATOM   2949  CD  PRO A 267      22.044 -11.318  46.852  1.00 27.99           C
ATOM   2950  HA  PRO A 267      21.429 -13.389  44.689  1.00 25.06           H
ATOM   2951  HB2 PRO A 267      21.573 -13.934  47.423  1.00 21.21           H
ATOM   2952  HB3 PRO A 267      22.582 -14.405  46.277  1.00 21.21           H
ATOM   2953  HG2 PRO A 267      23.328 -12.583  47.829  1.00 24.14           H
ATOM   2954  HG3 PRO A 267      23.662 -12.434  46.272  1.00 24.14           H
ATOM   2955  HD2 PRO A 267      21.538 -11.220  47.674  1.00 33.59           H
ATOM   2956  HD3 PRO A 267      22.542 -10.514  46.639  1.00 33.59           H
ATOM   2957  N   THR A 268      19.514 -14.851  45.152  1.00 24.53           N
ATOM   2958  CA  THR A 268      18.311 -15.656  45.195  1.00 17.80           C
ATOM   2959  C   THR A 268      18.487 -16.816  46.169  1.00 23.42           C
ATOM   2960  O   THR A 268      19.601 -17.213  46.506  1.00 21.84           O
ATOM   2961  CB  THR A 268      18.036 -16.149  43.776  1.00 21.07           C
ATOM   2962  OG1 THR A 268      17.371 -15.095  43.092  1.00 21.37           O
ATOM   2963  CG2 THR A 268      17.203 -17.405  43.701  1.00 33.51           C
ATOM   2964  H   THR A 268      20.122 -15.216  44.665  1.00 29.44           H
ATOM   2965  HA  THR A 268      17.563 -15.113  45.488  1.00 21.36           H
ATOM   2966  HB  THR A 268      18.882 -16.325  43.335  1.00 25.29           H
ATOM   2967  HG1 THR A 268      17.201 -15.327  42.303  1.00 25.64           H
ATOM   2968 HG21 THR A 268      17.068 -17.658  42.775  1.00 40.21           H
ATOM   2969 HG22 THR A 268      17.653 -18.129  44.164  1.00 40.21           H
ATOM   2970 HG23 THR A 268      16.339 -17.255  44.116  1.00 40.21           H
ATOM   2971  N   GLY A 269      17.374 -17.346  46.633  1.00 21.88           N
ATOM   2972  CA  GLY A 269      17.372 -18.643  47.274  1.00 11.57           C
ATOM   2973  C   GLY A 269      17.237 -18.488  48.771  1.00 13.27           C
ATOM   2974  O   GLY A 269      16.361 -17.777  49.249  1.00 20.03           O
ATOM   2975  H   GLY A 269      16.600 -16.973  46.590  1.00 26.26           H
ATOM   2976  HA2 GLY A 269      16.628 -19.172  46.945  1.00 13.88           H
ATOM   2977  HA3 GLY A 269      18.200 -19.109  47.080  1.00 13.88           H
ATOM   2978  N   ARG A 270      18.120 -19.148  49.511  1.00 23.31           N
ATOM   2979  CA  ARG A 270      18.068 -19.096  50.973  1.00 31.69           C
ATOM   2980  C   ARG A 270      18.843 -17.885  51.431  1.00 15.87           C
ATOM   2981  O   ARG A 270      20.044 -17.951  51.639  1.00 27.42           O
ATOM   2982  CB  ARG A 270      18.654 -20.339  51.607  1.00  9.23           C
ATOM   2983  CG  ARG A 270      18.130 -20.558  52.997  1.00 21.43           C
ATOM   2984  CD  ARG A 270      19.175 -21.108  53.929  1.00 18.69           C
ATOM   2985  NE  ARG A 270      19.764 -20.101  54.805  1.00 16.43           N
ATOM   2986  CZ  ARG A 270      19.733 -20.130  56.139  1.00 21.22           C
ATOM   2987  NH1 ARG A 270      20.355 -19.187  56.815  1.00 25.81           N
ATOM   2988  NH2 ARG A 270      19.112 -21.073  56.818  1.00 16.43           N1+
ATOM   2989  H   ARG A 270      18.757 -19.632  49.196  1.00 27.98           H
ATOM   2990  HA  ARG A 270      17.147 -19.004  51.264  1.00 38.03           H
ATOM   2991  HB2 ARG A 270      18.419 -21.112  51.070  1.00 11.08           H
ATOM   2992  HB3 ARG A 270      19.618 -20.247  51.658  1.00 11.08           H
ATOM   2993  HG2 ARG A 270      17.822 -19.712  53.356  1.00 25.72           H
ATOM   2994  HG3 ARG A 270      17.396 -21.191  52.963  1.00 25.72           H
ATOM   2995  HD2 ARG A 270      18.768 -21.787  54.490  1.00 22.43           H
ATOM   2996  HD3 ARG A 270      19.889 -21.499  53.403  1.00 22.43           H
ATOM   2997  HE  ARG A 270      20.162 -19.436  54.432  1.00 19.72           H
ATOM   2998 HH11 ARG A 270      20.758 -18.553  56.397  1.00 30.97           H
ATOM   2999 HH12 ARG A 270      20.323 -19.182  57.675  1.00 30.97           H
ATOM   3000 HH21 ARG A 270      18.712 -21.709  56.401  1.00 19.72           H
ATOM   3001 HH22 ARG A 270      19.110 -21.053  57.678  1.00 19.72           H
ATOM   3002  N   VAL A 271      18.137 -16.786  51.649  1.00 16.21           N
ATOM   3003  CA  VAL A 271      18.772 -15.503  51.872  1.00 14.42           C
ATOM   3004  C   VAL A 271      18.656 -15.031  53.317  1.00 19.68           C
ATOM   3005  O   VAL A 271      19.155 -13.950  53.647  1.00 20.04           O
ATOM   3006  CB  VAL A 271      18.174 -14.466  50.914  1.00 21.71           C
ATOM   3007  CG1 VAL A 271      18.333 -14.940  49.419  1.00 19.82           C
ATOM   3008  CG2 VAL A 271      16.747 -14.250  51.288  1.00 15.13           C
ATOM   3009  H   VAL A 271      17.278 -16.759  51.673  1.00 19.45           H
ATOM   3010  HA  VAL A 271      19.716 -15.585  51.665  1.00 17.30           H
ATOM   3011  HB  VAL A 271      18.646 -13.625  51.018  1.00 26.05           H
ATOM   3012 HG11 VAL A 271      17.949 -14.270  48.833  1.00 23.79           H
ATOM   3013 HG12 VAL A 271      19.277 -15.051  49.222  1.00 23.79           H
ATOM   3014 HG13 VAL A 271      17.870 -15.785  49.305  1.00 23.79           H
ATOM   3015 HG21 VAL A 271      16.359 -13.595  50.688  1.00 18.15           H
ATOM   3016 HG22 VAL A 271      16.271 -15.092  51.213  1.00 18.15           H
ATOM   3017 HG23 VAL A 271      16.706 -13.928  52.202  1.00 18.15           H
ATOM   3018  N   GLU A 272      18.026 -15.803  54.195  1.00 17.95           N
ATOM   3019  CA  GLU A 272      17.651 -15.234  55.482  1.00 21.58           C
ATOM   3020  C   GLU A 272      18.866 -14.821  56.328  1.00 22.29           C
ATOM   3021  O   GLU A 272      18.742 -13.917  57.164  1.00 19.65           O
ATOM   3022  CB  GLU A 272      16.722 -16.195  56.249  1.00 20.70           C
ATOM   3023  CG  GLU A 272      16.928 -17.668  56.052  1.00 22.05           C
ATOM   3024  CD  GLU A 272      15.909 -18.308  55.087  1.00 33.42           C
ATOM   3025  OE1 GLU A 272      15.667 -17.743  54.000  1.00 31.56           O
ATOM   3026  OE2 GLU A 272      15.357 -19.388  55.412  1.00 40.35           O1-
ATOM   3027  H   GLU A 272      17.811 -16.628  54.078  1.00 21.54           H
ATOM   3028  HA  GLU A 272      17.141 -14.426  55.311  1.00 25.90           H
ATOM   3029  HB2 GLU A 272      16.826 -16.018  57.197  1.00 24.84           H
ATOM   3030  HB3 GLU A 272      15.808 -16.000  55.988  1.00 24.84           H
ATOM   3031  HG2 GLU A 272      17.816 -17.814  55.688  1.00 26.46           H
ATOM   3032  HG3 GLU A 272      16.847 -18.113  56.910  1.00 26.46           H
ATOM   3033  N   HIS A 273      20.037 -15.438  56.139  1.00 20.23           N
ATOM   3034  CA  HIS A 273      21.234 -14.994  56.871  1.00 18.50           C
ATOM   3035  C   HIS A 273      22.518 -15.417  56.169  1.00 17.06           C
ATOM   3036  O   HIS A 273      22.751 -16.617  55.981  1.00 10.57           O
ATOM   3037  CB  HIS A 273      21.249 -15.521  58.301  1.00 15.18           C
ATOM   3038  CG  HIS A 273      22.154 -14.730  59.210  1.00 23.13           C
ATOM   3039  ND1 HIS A 273      21.677 -13.986  60.269  1.00 20.57           N
ATOM   3040  CD2 HIS A 273      23.497 -14.523  59.184  1.00 16.21           C
ATOM   3041  CE1 HIS A 273      22.683 -13.376  60.867  1.00 18.64           C
ATOM   3042  NE2 HIS A 273      23.797 -13.671  60.219  1.00 18.38           N
ATOM   3043  H   HIS A 273      20.166 -16.101  55.606  1.00 24.28           H
ATOM   3044  HA  HIS A 273      21.228 -14.025  56.914  1.00 22.20           H
ATOM   3045  HB2 HIS A 273      21.561 -16.439  58.295  1.00 18.21           H
ATOM   3046  HB3 HIS A 273      20.350 -15.478  58.663  1.00 18.21           H
ATOM   3047  HD1 HIS A 273      20.853 -13.935  60.508  1.00 24.69           H
ATOM   3048  HD2 HIS A 273      24.098 -14.883  58.573  1.00 19.45           H
ATOM   3049  HE1 HIS A 273      22.618 -12.822  61.612  1.00 22.37           H
ATOM   3050  N   THR A 274      23.367 -14.441  55.814  1.00 11.16           N
ATOM   3051  CA  THR A 274      24.632 -14.732  55.136  1.00 22.39           C
ATOM   3052  C   THR A 274      25.643 -13.651  55.486  1.00 25.57           C
ATOM   3053  O   THR A 274      25.449 -12.486  55.130  1.00 17.31           O
ATOM   3054  CB  THR A 274      24.434 -14.835  53.623  1.00  7.63           C
ATOM   3055  OG1 THR A 274      23.436 -15.806  53.359  1.00 17.31           O
ATOM   3056  CG2 THR A 274      25.636 -15.259  52.952  1.00 15.53           C
ATOM   3057  H   THR A 274      23.230 -13.604  55.956  1.00 13.39           H
ATOM   3058  HA  THR A 274      24.975 -15.582  55.454  1.00 26.87           H
ATOM   3059  HB  THR A 274      24.161 -13.975  53.266  1.00  9.15           H
ATOM   3060  HG1 THR A 274      22.713 -15.581  53.723  1.00 20.77           H
ATOM   3061 HG21 THR A 274      25.479 -15.314  51.996  1.00 18.64           H
ATOM   3062 HG22 THR A 274      26.350 -14.624  53.118  1.00 18.64           H
ATOM   3063 HG23 THR A 274      25.907 -16.131  53.278  1.00 18.64           H
ATOM   3064  N   GLU A 275      26.737 -14.058  56.144  1.00 22.95           N
ATOM   3065  CA  GLU A 275      27.673 -13.149  56.784  1.00 30.93           C
ATOM   3066  C   GLU A 275      29.078 -13.711  56.558  1.00 21.77           C
ATOM   3067  O   GLU A 275      29.252 -14.912  56.331  1.00 12.99           O
ATOM   3068  CB  GLU A 275      27.275 -12.949  58.326  1.00 16.32           C
ATOM   3069  CG  GLU A 275      28.044 -11.937  59.255  1.00 21.90           C
ATOM   3070  CD  GLU A 275      28.955 -10.883  58.538  1.00 45.57           C
ATOM   3071  OE1 GLU A 275      29.096 -10.860  57.277  1.00 46.23           O
ATOM   3072  OE2 GLU A 275      29.603 -10.078  59.262  1.00 56.60           O1-
ATOM   3073  H   GLU A 275      26.956 -14.885  56.231  1.00 27.54           H
ATOM   3074  HA  GLU A 275      27.623 -12.284  56.348  1.00 37.12           H
ATOM   3075  HB2 GLU A 275      26.344 -12.678  58.346  1.00 19.59           H
ATOM   3076  HB3 GLU A 275      27.350 -13.817  58.753  1.00 19.59           H
ATOM   3077  HG2 GLU A 275      27.389 -11.445  59.775  1.00 26.28           H
ATOM   3078  HG3 GLU A 275      28.611 -12.447  59.855  1.00 26.28           H
ATOM   3079  N   GLU A 276      30.074 -12.820  56.556  1.00 13.49           N
ATOM   3080  CA  GLU A 276      31.477 -13.197  56.557  1.00 11.87           C
ATOM   3081  C   GLU A 276      31.795 -14.283  55.527  1.00 10.09           C
ATOM   3082  O   GLU A 276      32.490 -15.259  55.815  1.00  5.67           O
ATOM   3083  CB  GLU A 276      31.915 -13.635  57.945  1.00 11.92           C
ATOM   3084  CG  GLU A 276      31.663 -12.605  59.010  1.00 15.32           C
ATOM   3085  CD  GLU A 276      32.117 -13.045  60.404  1.00 23.36           C
ATOM   3086  OE1 GLU A 276      32.233 -12.185  61.330  1.00 13.20           O
ATOM   3087  OE2 GLU A 276      32.308 -14.272  60.566  1.00 12.68           O1-
ATOM   3088  H   GLU A 276      29.951 -11.969  56.554  1.00 16.19           H
ATOM   3089  HA  GLU A 276      32.001 -12.416  56.322  1.00 14.25           H
ATOM   3090  HB2 GLU A 276      31.429 -14.438  58.188  1.00 14.31           H
ATOM   3091  HB3 GLU A 276      32.867 -13.818  57.929  1.00 14.31           H
ATOM   3092  HG2 GLU A 276      32.144 -11.795  58.783  1.00 18.38           H
ATOM   3093  HG3 GLU A 276      30.711 -12.423  59.051  1.00 18.38           H
ATOM   3094  N   CYS A 277      31.331 -14.064  54.292  1.00 17.72           N
ATOM   3095  CA  CYS A 277      31.564 -15.003  53.196  1.00  9.56           C
ATOM   3096  C   CYS A 277      33.040 -15.078  52.794  1.00  8.04           C
ATOM   3097  O   CYS A 277      33.740 -14.067  52.678  1.00  8.04           O
ATOM   3098  CB  CYS A 277      30.720 -14.615  51.996  1.00 16.38           C
ATOM   3099  SG  CYS A 277      28.968 -14.983  52.211  1.00 18.07           S
ATOM   3100  H   CYS A 277      30.874 -13.372  54.064  1.00 21.26           H
ATOM   3101  HA  CYS A 277      31.288 -15.889  53.479  1.00 11.47           H
ATOM   3102  HB2 CYS A 277      30.808 -13.661  51.845  1.00 19.66           H
ATOM   3103  HB3 CYS A 277      31.034 -15.103  51.220  1.00 19.66           H
ATOM   3104  N   THR A 278      33.512 -16.298  52.641  1.00 10.78           N
ATOM   3105  CA  THR A 278      34.847 -16.592  52.157  1.00 13.06           C
ATOM   3106  C   THR A 278      34.655 -17.033  50.717  1.00 10.20           C
ATOM   3107  O   THR A 278      34.084 -18.095  50.458  1.00 13.36           O
ATOM   3108  CB  THR A 278      35.505 -17.692  52.986  1.00  8.71           C
ATOM   3109  OG1 THR A 278      35.424 -17.369  54.372  1.00  9.60           O
ATOM   3110  CG2 THR A 278      36.946 -17.849  52.603  1.00 11.29           C
ATOM   3111  H   THR A 278      33.057 -17.006  52.820  1.00 12.94           H
ATOM   3112  HA  THR A 278      35.399 -15.795  52.180  1.00 15.67           H
ATOM   3113  HB  THR A 278      35.051 -18.534  52.823  1.00 10.45           H
ATOM   3114  HG1 THR A 278      35.786 -17.974  54.829  1.00 11.52           H
ATOM   3115 HG21 THR A 278      37.355 -18.550  53.135  1.00 13.54           H
ATOM   3116 HG22 THR A 278      37.016 -18.084  51.665  1.00 13.54           H
ATOM   3117 HG23 THR A 278      37.422 -17.018  52.756  1.00 13.54           H
ATOM   3118  N   CYS A 279      35.103 -16.225  49.783  1.00 13.43           N
ATOM   3119  CA  CYS A 279      34.811 -16.485  48.389  1.00 18.55           C
ATOM   3120  C   CYS A 279      36.091 -16.780  47.614  1.00 10.55           C
ATOM   3121  O   CYS A 279      37.177 -16.357  48.004  1.00  9.48           O
ATOM   3122  CB  CYS A 279      34.107 -15.316  47.775  1.00 10.95           C
ATOM   3123  SG  CYS A 279      32.705 -14.847  48.684  1.00 10.75           S
ATOM   3124  H   CYS A 279      35.575 -15.520  49.926  1.00 16.11           H
ATOM   3125  HA  CYS A 279      34.230 -17.259  48.322  1.00 22.25           H
ATOM   3126  HB2 CYS A 279      34.714 -14.560  47.745  1.00 13.14           H
ATOM   3127  HB3 CYS A 279      33.822 -15.551  46.879  1.00 13.14           H
ATOM   3128  N   GLY A 280      35.938 -17.521  46.520  1.00 12.26           N
ATOM   3129  CA  GLY A 280      37.006 -17.763  45.561  1.00 19.56           C
ATOM   3130  C   GLY A 280      36.432 -18.303  44.264  1.00 17.45           C
ATOM   3131  O   GLY A 280      35.247 -18.631  44.161  1.00 14.91           O
ATOM   3132  H   GLY A 280      35.199 -17.906  46.307  1.00 14.72           H
ATOM   3133  HA2 GLY A 280      37.478 -16.936  45.376  1.00 23.47           H
ATOM   3134  HA3 GLY A 280      37.634 -18.410  45.921  1.00 23.47           H
ATOM   3135  N   PHE A 281      37.312 -18.427  43.286  1.00 18.91           N
ATOM   3136  CA  PHE A 281      36.938 -18.787  41.928  1.00 23.19           C
ATOM   3137  C   PHE A 281      36.892 -20.312  41.813  1.00 21.45           C
ATOM   3138  O   PHE A 281      37.888 -20.994  42.097  1.00 10.67           O
ATOM   3139  CB  PHE A 281      37.931 -18.161  40.926  1.00 22.21           C
ATOM   3140  CG  PHE A 281      37.617 -16.719  40.583  1.00 18.21           C
ATOM   3141  CD1 PHE A 281      38.402 -15.682  41.051  1.00 19.29           C
ATOM   3142  CD2 PHE A 281      36.519 -16.411  39.786  1.00 23.15           C
ATOM   3143  CE1 PHE A 281      38.097 -14.337  40.712  1.00 16.03           C
ATOM   3144  CE2 PHE A 281      36.206 -15.090  39.457  1.00 24.99           C
ATOM   3145  CZ  PHE A 281      36.991 -14.058  39.932  1.00 21.98           C
ATOM   3146  H   PHE A 281      38.158 -18.305  43.386  1.00 22.69           H
ATOM   3147  HA  PHE A 281      36.053 -18.441  41.737  1.00 27.83           H
ATOM   3148  HB2 PHE A 281      38.822 -18.188  41.309  1.00 26.65           H
ATOM   3149  HB3 PHE A 281      37.911 -18.673  40.103  1.00 26.65           H
ATOM   3150  HD1 PHE A 281      39.143 -15.867  41.582  1.00 23.15           H
ATOM   3151  HD2 PHE A 281      35.980 -17.099  39.468  1.00 27.78           H
ATOM   3152  HE1 PHE A 281      38.627 -13.644  41.034  1.00 19.24           H
ATOM   3153  HE2 PHE A 281      35.466 -14.905  38.925  1.00 29.99           H
ATOM   3154  HZ  PHE A 281      36.790 -13.179  39.709  1.00 26.37           H
ATOM   3155  N   ALA A 282      35.725 -20.851  41.429  1.00 22.47           N
ATOM   3156  CA  ALA A 282      35.668 -22.264  41.058  1.00 23.40           C
ATOM   3157  C   ALA A 282      36.059 -22.451  39.606  1.00 22.24           C
ATOM   3158  O   ALA A 282      36.432 -23.561  39.203  1.00 19.92           O
ATOM   3159  CB  ALA A 282      34.270 -22.846  41.299  1.00 20.60           C
ATOM   3160  H   ALA A 282      34.977 -20.431  41.378  1.00 26.97           H
ATOM   3161  HA  ALA A 282      36.298 -22.759  41.605  1.00 28.08           H
ATOM   3162  HB1 ALA A 282      34.270 -23.782  41.042  1.00 24.72           H
ATOM   3163  HB2 ALA A 282      34.051 -22.761  42.240  1.00 24.72           H
ATOM   3164  HB3 ALA A 282      33.627 -22.356  40.763  1.00 24.72           H
ATOM   3165  N   SER A 283      36.030 -21.374  38.836  1.00 20.81           N
ATOM   3166  CA  SER A 283      36.382 -21.406  37.423  1.00 20.33           C
ATOM   3167  C   SER A 283      36.382 -19.960  36.956  1.00 21.29           C
ATOM   3168  O   SER A 283      36.224 -19.042  37.772  1.00 23.08           O
ATOM   3169  CB  SER A 283      35.384 -22.237  36.627  1.00 15.88           C
ATOM   3170  OG  SER A 283      34.217 -21.473  36.429  1.00 15.02           O
ATOM   3171  H   SER A 283      35.805 -20.593  39.115  1.00 24.98           H
ATOM   3172  HA  SER A 283      37.270 -21.778  37.307  1.00 24.40           H
ATOM   3173  HB2 SER A 283      35.769 -22.466  35.767  1.00 19.06           H
ATOM   3174  HB3 SER A 283      35.163 -23.040  37.125  1.00 19.06           H
ATOM   3175  HG  SER A 283      33.654 -21.916  35.991  1.00 18.02           H
ATOM   3176  N   ASN A 284      36.511 -19.752  35.638  1.00 25.48           N
ATOM   3177  CA  ASN A 284      36.385 -18.414  35.065  1.00 19.33           C
ATOM   3178  C   ASN A 284      34.932 -17.940  35.065  1.00 21.30           C
ATOM   3179  O   ASN A 284      34.679 -16.748  34.888  1.00 25.57           O
ATOM   3180  CB  ASN A 284      37.001 -18.377  33.663  1.00 14.07           C
ATOM   3181  CG  ASN A 284      38.491 -17.901  33.677  1.00 30.01           C
ATOM   3182  OD1 ASN A 284      38.803 -17.025  34.468  1.00 20.56           O
ATOM   3183  ND2 ASN A 284      39.402 -18.490  32.832  1.00 15.72           N
ATOM   3184  H   ASN A 284      36.670 -20.369  35.061  1.00 30.58           H
ATOM   3185  HA  ASN A 284      36.889 -17.798  35.619  1.00 23.20           H
ATOM   3186  HB2 ASN A 284      36.974 -19.268  33.281  1.00 16.88           H
ATOM   3187  HB3 ASN A 284      36.494 -17.762  33.110  1.00 16.88           H
ATOM   3188 HD21 ASN A 284      40.222 -18.231  32.836  1.00 18.86           H
ATOM   3189 HD22 ASN A 284      39.152 -19.117  32.300  1.00 18.86           H
ATOM   3190  N   LYS A 285      33.989 -18.826  35.375  1.00 24.11           N
ATOM   3191  CA  LYS A 285      32.565 -18.555  35.275  1.00 25.24           C
ATOM   3192  C   LYS A 285      31.895 -18.340  36.622  1.00 23.17           C
ATOM   3193  O   LYS A 285      30.975 -17.521  36.709  1.00 21.00           O
ATOM   3194  CB  LYS A 285      31.875 -19.721  34.553  1.00 17.36           C
ATOM   3195  CG  LYS A 285      30.338 -19.695  34.506  1.00 53.91           C
ATOM   3196  CD  LYS A 285      29.805 -18.782  33.386  1.00 62.83           C
ATOM   3197  CE  LYS A 285      28.588 -19.425  32.652  1.00 64.50           C
ATOM   3198  NZ  LYS A 285      27.936 -18.486  31.660  1.00 64.63           N1+
ATOM   3199  H   LYS A 285      34.161 -19.620  35.655  1.00 28.94           H
ATOM   3200  HA  LYS A 285      32.433 -17.754  34.744  1.00 30.29           H
ATOM   3201  HB2 LYS A 285      32.189 -19.736  33.635  1.00 20.83           H
ATOM   3202  HB3 LYS A 285      32.134 -20.545  34.994  1.00 20.83           H
ATOM   3203  HG2 LYS A 285      30.010 -20.594  34.344  1.00 64.70           H
ATOM   3204  HG3 LYS A 285      29.999 -19.364  35.352  1.00 64.70           H
ATOM   3205  HD2 LYS A 285      29.517 -17.939  33.770  1.00 75.40           H
ATOM   3206  HD3 LYS A 285      30.507 -18.631  32.734  1.00 75.40           H
ATOM   3207  HE2 LYS A 285      28.890 -20.209  32.168  1.00 77.40           H
ATOM   3208  HE3 LYS A 285      27.921 -19.677  33.309  1.00 77.40           H
ATOM   3209  HZ1 LYS A 285      27.249 -18.891  31.265  1.00 77.56           H
ATOM   3210  HZ2 LYS A 285      27.642 -17.758  32.079  1.00 77.56           H
ATOM   3211  HZ3 LYS A 285      28.526 -18.243  31.039  1.00 77.56           H
ATOM   3212  N   THR A 286      32.338 -19.037  37.676  1.00 26.02           N
ATOM   3213  CA  THR A 286      31.634 -19.047  38.946  1.00 18.91           C
ATOM   3214  C   THR A 286      32.568 -18.718  40.093  1.00 25.06           C
ATOM   3215  O   THR A 286      33.702 -19.214  40.158  1.00 23.54           O
ATOM   3216  CB  THR A 286      31.001 -20.400  39.220  1.00 17.19           C
ATOM   3217  OG1 THR A 286      30.342 -20.860  38.043  1.00 27.48           O
ATOM   3218  CG2 THR A 286      29.975 -20.254  40.333  1.00 33.58           C
ATOM   3219  H   THR A 286      33.052 -19.515  37.672  1.00 31.23           H
ATOM   3220  HA  THR A 286      30.930 -18.381  38.926  1.00 22.69           H
ATOM   3221  HB  THR A 286      31.679 -21.037  39.494  1.00 20.63           H
ATOM   3222  HG1 THR A 286      29.989 -21.608  38.186  1.00 32.97           H
ATOM   3223 HG21 THR A 286      29.563 -21.112  40.519  1.00 40.29           H
ATOM   3224 HG22 THR A 286      30.405 -19.930  41.140  1.00 40.29           H
ATOM   3225 HG23 THR A 286      29.287 -19.624  40.069  1.00 40.29           H
ATOM   3226  N   ILE A 287      32.067 -17.878  40.995  1.00 16.90           N
ATOM   3227  CA  ILE A 287      32.625 -17.708  42.332  1.00 14.83           C
ATOM   3228  C   ILE A 287      31.744 -18.459  43.315  1.00 11.73           C
ATOM   3229  O   ILE A 287      30.515 -18.444  43.212  1.00 24.48           O
ATOM   3230  CB  ILE A 287      32.729 -16.220  42.703  1.00 14.45           C
ATOM   3231  CG1 ILE A 287      33.713 -15.517  41.753  1.00 12.91           C
ATOM   3232  CG2 ILE A 287      33.167 -16.062  44.174  1.00 12.83           C
ATOM   3233  CD1 ILE A 287      33.711 -13.946  41.816  1.00 16.33           C
ATOM   3234  H   ILE A 287      31.382 -17.379  40.849  1.00 20.28           H
ATOM   3235  HA  ILE A 287      33.514 -18.094  42.361  1.00 17.80           H
ATOM   3236  HB  ILE A 287      31.855 -15.814  42.597  1.00 17.34           H
ATOM   3237 HG12 ILE A 287      34.611 -15.815  41.965  1.00 15.49           H
ATOM   3238 HG13 ILE A 287      33.495 -15.771  40.842  1.00 15.49           H
ATOM   3239 HG21 ILE A 287      33.226 -15.117  44.386  1.00 15.40           H
ATOM   3240 HG22 ILE A 287      32.510 -16.489  44.746  1.00 15.40           H
ATOM   3241 HG23 ILE A 287      34.033 -16.483  44.293  1.00 15.40           H
ATOM   3242 HD11 ILE A 287      34.362 -13.604  41.183  1.00 19.59           H
ATOM   3243 HD12 ILE A 287      32.826 -13.622  41.588  1.00 19.59           H
ATOM   3244 HD13 ILE A 287      33.945 -13.666  42.715  1.00 19.59           H
ATOM   3245  N   GLU A 288      32.371 -19.121  44.266  1.00 19.45           N
ATOM   3246  CA  GLU A 288      31.665 -19.787  45.345  1.00 18.92           C
ATOM   3247  C   GLU A 288      32.117 -19.201  46.668  1.00 14.18           C
ATOM   3248  O   GLU A 288      33.272 -18.800  46.826  1.00 19.91           O
ATOM   3249  CB  GLU A 288      31.894 -21.312  45.300  1.00 17.02           C
ATOM   3250  CG  GLU A 288      31.370 -21.907  43.990  1.00 17.93           C
ATOM   3251  CD  GLU A 288      31.661 -23.369  43.838  1.00 16.94           C
ATOM   3252  OE1 GLU A 288      30.784 -24.103  43.321  1.00 22.57           O
ATOM   3253  OE2 GLU A 288      32.770 -23.777  44.230  1.00 17.00           O1-
ATOM   3254  H   GLU A 288      33.226 -19.203  44.310  1.00 23.34           H
ATOM   3255  HA  GLU A 288      30.714 -19.622  45.252  1.00 22.70           H
ATOM   3256  HB2 GLU A 288      32.844 -21.497  45.361  1.00 20.43           H
ATOM   3257  HB3 GLU A 288      31.421 -21.730  46.037  1.00 20.43           H
ATOM   3258  HG2 GLU A 288      30.407 -21.791  43.956  1.00 21.52           H
ATOM   3259  HG3 GLU A 288      31.784 -21.443  43.246  1.00 21.52           H
ATOM   3260  N   CYS A 289      31.189 -19.107  47.595  1.00 20.30           N
ATOM   3261  CA  CYS A 289      31.512 -18.688  48.937  1.00 15.75           C
ATOM   3262  C   CYS A 289      30.954 -19.715  49.899  1.00 10.73           C
ATOM   3263  O   CYS A 289      29.834 -20.194  49.729  1.00 19.78           O
ATOM   3264  CB  CYS A 289      30.940 -17.288  49.252  1.00 16.30           C
ATOM   3265  SG  CYS A 289      31.252 -16.056  47.982  1.00 14.15           S
ATOM   3266  H   CYS A 289      30.356 -19.281  47.470  1.00 24.37           H
ATOM   3267  HA  CYS A 289      32.476 -18.658  49.044  1.00 18.90           H
ATOM   3268  HB2 CYS A 289      29.979 -17.362  49.361  1.00 19.56           H
ATOM   3269  HB3 CYS A 289      31.339 -16.968  50.077  1.00 19.56           H
ATOM   3270  N   ALA A 290      31.750 -20.081  50.885  1.00 13.92           N
ATOM   3271  CA  ALA A 290      31.227 -20.668  52.109  1.00 19.72           C
ATOM   3272  C   ALA A 290      31.117 -19.535  53.112  1.00 12.18           C
ATOM   3273  O   ALA A 290      32.073 -18.773  53.303  1.00 11.98           O
ATOM   3274  CB  ALA A 290      32.127 -21.794  52.638  1.00 21.83           C
ATOM   3275  H   ALA A 290      32.606 -19.999  50.873  1.00 16.71           H
ATOM   3276  HA  ALA A 290      30.341 -21.028  51.947  1.00 23.66           H
ATOM   3277  HB1 ALA A 290      31.738 -22.152  53.451  1.00 26.19           H
ATOM   3278  HB2 ALA A 290      32.189 -22.490  51.966  1.00 26.19           H
ATOM   3279  HB3 ALA A 290      33.008 -21.433  52.823  1.00 26.19           H
ATOM   3280  N   CYS A 291      29.956 -19.423  53.731  1.00 18.58           N
ATOM   3281  CA  CYS A 291      29.598 -18.267  54.535  1.00 24.80           C
ATOM   3282  C   CYS A 291      29.123 -18.723  55.927  1.00 14.58           C
ATOM   3283  O   CYS A 291      29.071 -19.918  56.238  1.00 20.59           O
ATOM   3284  CB  CYS A 291      28.537 -17.430  53.805  1.00 21.47           C
ATOM   3285  SG  CYS A 291      28.909 -16.991  52.085  1.00 12.42           S
ATOM   3286  H   CYS A 291      29.339 -20.022  53.700  1.00 22.30           H
ATOM   3287  HA  CYS A 291      30.384 -17.712  54.655  1.00 29.76           H
ATOM   3288  HB2 CYS A 291      27.705 -17.929  53.801  1.00 25.76           H
ATOM   3289  HB3 CYS A 291      28.413 -16.602  54.294  1.00 25.76           H
ATOM   3290  N   ARG A 292      28.780 -17.738  56.759  1.00 15.45           N
ATOM   3291  CA  ARG A 292      28.338 -17.917  58.137  1.00  8.60           C
ATOM   3292  C   ARG A 292      26.866 -17.572  58.231  1.00  9.86           C
ATOM   3293  O   ARG A 292      26.469 -16.473  57.836  1.00 11.68           O
ATOM   3294  CB  ARG A 292      29.126 -16.997  59.078  1.00 12.08           C
ATOM   3295  CG  ARG A 292      29.089 -17.366  60.549  1.00 10.48           C
ATOM   3296  CD  ARG A 292      28.794 -16.242  61.487  1.00 15.26           C
ATOM   3297  NE  ARG A 292      30.014 -15.661  62.032  1.00 21.81           N
ATOM   3298  CZ  ARG A 292      30.196 -15.308  63.309  1.00 13.96           C
ATOM   3299  NH1 ARG A 292      31.319 -14.768  63.717  1.00 14.34           N
ATOM   3300  NH2 ARG A 292      29.276 -15.505  64.211  1.00 11.56           N1+
ATOM   3301  H   ARG A 292      28.799 -16.910  56.528  1.00 18.53           H
ATOM   3302  HA  ARG A 292      28.466 -18.838  58.411  1.00 10.32           H
ATOM   3303  HB2 ARG A 292      30.056 -17.002  58.801  1.00 14.50           H
ATOM   3304  HB3 ARG A 292      28.770 -16.099  58.995  1.00 14.50           H
ATOM   3305  HG2 ARG A 292      28.404 -18.040  60.679  1.00 12.58           H
ATOM   3306  HG3 ARG A 292      29.953 -17.731  60.796  1.00 12.58           H
ATOM   3307  HD2 ARG A 292      28.313 -15.547  61.012  1.00 18.31           H
ATOM   3308  HD3 ARG A 292      28.260 -16.574  62.226  1.00 18.31           H
ATOM   3309  HE  ARG A 292      30.669 -15.535  61.489  1.00 26.18           H
ATOM   3310 HH11 ARG A 292      31.958 -14.629  63.158  1.00 17.21           H
ATOM   3311 HH12 ARG A 292      31.421 -14.563  64.546  1.00 17.21           H
ATOM   3312 HH21 ARG A 292      28.522 -15.852  63.987  1.00 13.88           H
ATOM   3313 HH22 ARG A 292      29.419 -15.276  65.027  1.00 13.88           H
ATOM   3314  N   ASP A 293      26.062 -18.522  58.715  1.00 18.61           N
ATOM   3315  CA  ASP A 293      24.752 -18.247  59.299  1.00 16.85           C
ATOM   3316  C   ASP A 293      24.892 -18.265  60.810  1.00  8.67           C
ATOM   3317  O   ASP A 293      25.215 -19.315  61.413  1.00  7.74           O
ATOM   3318  CB  ASP A 293      23.691 -19.264  58.881  1.00 16.27           C
ATOM   3319  CG  ASP A 293      22.278 -18.901  59.400  1.00 14.61           C
ATOM   3320  OD1 ASP A 293      21.263 -19.271  58.756  1.00 20.40           O
ATOM   3321  OD2 ASP A 293      22.165 -18.209  60.434  1.00 19.13           O1-
ATOM   3322  H   ASP A 293      26.263 -19.358  58.714  1.00 22.33           H
ATOM   3323  HA  ASP A 293      24.455 -17.364  59.028  1.00 20.22           H
ATOM   3324  HB2 ASP A 293      23.654 -19.302  57.912  1.00 19.53           H
ATOM   3325  HB3 ASP A 293      23.928 -20.134  59.239  1.00 19.53           H
ATOM   3326  N   ASN A 294      24.560 -17.117  61.403  1.00 12.42           N
ATOM   3327  CA  ASN A 294      24.710 -16.821  62.826  1.00 14.34           C
ATOM   3328  C   ASN A 294      23.446 -17.048  63.669  1.00  5.97           C
ATOM   3329  O   ASN A 294      23.573 -17.256  64.874  1.00 12.01           O
ATOM   3330  CB  ASN A 294      25.188 -15.362  62.985  1.00 13.72           C
ATOM   3331  CG  ASN A 294      25.822 -15.102  64.319  1.00  9.83           C
ATOM   3332  OD1 ASN A 294      26.650 -15.876  64.807  1.00  9.79           O
ATOM   3333  ND2 ASN A 294      25.429 -14.014  64.926  1.00  8.06           N
ATOM   3334  H   ASN A 294      24.225 -16.455  60.969  1.00 14.91           H
ATOM   3335  HA  ASN A 294      25.404 -17.395  63.185  1.00 17.21           H
ATOM   3336  HB2 ASN A 294      25.845 -15.168  62.298  1.00 16.47           H
ATOM   3337  HB3 ASN A 294      24.427 -14.768  62.893  1.00 16.47           H
ATOM   3338 HD21 ASN A 294      25.755 -13.809  65.695  1.00  9.67           H
ATOM   3339 HD22 ASN A 294      24.844 -13.503  64.557  1.00  9.67           H
ATOM   3340  N   SER A 295      22.250 -17.104  63.077  1.00 14.72           N
ATOM   3341  CA  SER A 295      20.981 -17.158  63.817  1.00 22.16           C
ATOM   3342  C   SER A 295      20.292 -18.502  63.765  1.00 19.22           C
ATOM   3343  O   SER A 295      19.614 -18.861  64.724  1.00 17.62           O
ATOM   3344  CB  SER A 295      19.954 -16.146  63.273  1.00 24.71           C
ATOM   3345  OG  SER A 295      20.536 -14.950  62.766  1.00 30.77           O
ATOM   3346  H   SER A 295      22.143 -17.112  62.223  1.00 17.66           H
ATOM   3347  HA  SER A 295      21.150 -16.944  64.748  1.00 26.59           H
ATOM   3348  HB2 SER A 295      19.456 -16.570  62.557  1.00 29.65           H
ATOM   3349  HB3 SER A 295      19.347 -15.910  63.991  1.00 29.65           H
ATOM   3350  HG  SER A 295      19.935 -14.436  62.484  1.00 36.92           H
ATOM   3351  N   TYR A 296      20.409 -19.218  62.644  1.00 23.05           N
ATOM   3352  CA  TYR A 296      19.453 -20.254  62.282  1.00 21.50           C
ATOM   3353  C   TYR A 296      20.031 -21.647  62.122  1.00 13.66           C
ATOM   3354  O   TYR A 296      19.264 -22.612  62.158  1.00 14.76           O
ATOM   3355  CB  TYR A 296      18.751 -19.896  60.963  1.00 16.12           C
ATOM   3356  CG  TYR A 296      17.968 -18.609  61.029  1.00 17.63           C
ATOM   3357  CD1 TYR A 296      17.037 -18.375  62.054  1.00 16.06           C
ATOM   3358  CD2 TYR A 296      18.153 -17.621  60.066  1.00 15.24           C
ATOM   3359  CE1 TYR A 296      16.314 -17.159  62.098  1.00 24.24           C
ATOM   3360  CE2 TYR A 296      17.456 -16.426  60.110  1.00 24.49           C
ATOM   3361  CZ  TYR A 296      16.535 -16.198  61.124  1.00 26.72           C
ATOM   3362  OH  TYR A 296      15.838 -15.007  61.155  1.00 29.84           O
ATOM   3363  H   TYR A 296      21.044 -19.117  62.073  1.00 27.65           H
ATOM   3364  HA  TYR A 296      18.773 -20.299  62.972  1.00 25.80           H
ATOM   3365  HB2 TYR A 296      19.421 -19.801  60.268  1.00 19.35           H
ATOM   3366  HB3 TYR A 296      18.135 -20.608  60.732  1.00 19.35           H
ATOM   3367  HD1 TYR A 296      16.895 -19.022  62.707  1.00 19.27           H
ATOM   3368  HD2 TYR A 296      18.770 -17.762  59.385  1.00 18.29           H
ATOM   3369  HE1 TYR A 296      15.699 -17.003  62.779  1.00 29.08           H
ATOM   3370  HE2 TYR A 296      17.597 -15.781  59.455  1.00 29.39           H
ATOM   3371  HH  TYR A 296      15.317 -14.996  61.813  1.00 35.81           H
ATOM   3372  N   THR A 297      21.330 -21.801  61.923  1.00 15.89           N
ATOM   3373  CA  THR A 297      21.799 -23.146  61.667  1.00 12.85           C
ATOM   3374  C   THR A 297      23.298 -23.237  61.909  1.00 14.42           C
ATOM   3375  O   THR A 297      24.034 -22.234  61.898  1.00 14.75           O
ATOM   3376  CB  THR A 297      21.427 -23.591  60.232  1.00 21.30           C
ATOM   3377  OG1 THR A 297      21.745 -24.983  60.027  1.00 19.99           O
ATOM   3378  CG2 THR A 297      22.151 -22.762  59.152  1.00 18.55           C
ATOM   3379  H   THR A 297      21.928 -21.183  61.930  1.00 19.07           H
ATOM   3380  HA  THR A 297      21.362 -23.752  62.287  1.00 15.41           H
ATOM   3381  HB  THR A 297      20.473 -23.468  60.107  1.00 25.56           H
ATOM   3382  HG1 THR A 297      21.319 -25.458  60.572  1.00 23.99           H
ATOM   3383 HG21 THR A 297      21.893 -23.071  58.270  1.00 22.26           H
ATOM   3384 HG22 THR A 297      21.916 -21.825  59.241  1.00 22.26           H
ATOM   3385 HG23 THR A 297      23.112 -22.857  59.251  1.00 22.26           H
ATOM   3386  N   ALA A 298      23.721 -24.468  62.175  1.00 14.18           N
ATOM   3387  CA  ALA A 298      25.119 -24.848  62.143  1.00 15.16           C
ATOM   3388  C   ALA A 298      25.614 -25.244  60.748  1.00  8.16           C
ATOM   3389  O   ALA A 298      26.783 -25.601  60.617  1.00 14.09           O
ATOM   3390  CB  ALA A 298      25.338 -25.997  63.114  1.00 10.23           C
ATOM   3391  H   ALA A 298      23.197 -25.117  62.383  1.00 17.01           H
ATOM   3392  HA  ALA A 298      25.654 -24.097  62.445  1.00 18.19           H
ATOM   3393  HB1 ALA A 298      26.274 -26.253  63.094  1.00 12.27           H
ATOM   3394  HB2 ALA A 298      25.094 -25.707  64.007  1.00 12.27           H
ATOM   3395  HB3 ALA A 298      24.784 -26.747  62.846  1.00 12.27           H
ATOM   3396  N   LYS A 299      24.756 -25.255  59.724  1.00  9.19           N
ATOM   3397  CA  LYS A 299      25.199 -25.434  58.337  1.00  9.10           C
ATOM   3398  C   LYS A 299      25.662 -24.100  57.748  1.00 11.97           C
ATOM   3399  O   LYS A 299      25.110 -23.038  58.062  1.00 19.74           O
ATOM   3400  CB  LYS A 299      24.080 -25.989  57.448  1.00 13.36           C
ATOM   3401  CG  LYS A 299      23.543 -27.357  57.825  1.00 17.58           C
ATOM   3402  CD  LYS A 299      22.407 -27.823  56.885  1.00 12.41           C
ATOM   3403  CE  LYS A 299      21.845 -29.158  57.340  1.00 14.50           C
ATOM   3404  NZ  LYS A 299      20.687 -29.620  56.556  1.00 14.49           N1+
ATOM   3405  H   LYS A 299      23.906 -25.159  59.807  1.00 11.02           H
ATOM   3406  HA  LYS A 299      25.945 -26.054  58.314  1.00 10.92           H
ATOM   3407  HB2 LYS A 299      23.335 -25.369  57.473  1.00 16.03           H
ATOM   3408  HB3 LYS A 299      24.416 -26.052  56.539  1.00 16.03           H
ATOM   3409  HG2 LYS A 299      24.262 -28.006  57.773  1.00 21.10           H
ATOM   3410  HG3 LYS A 299      23.191 -27.322  58.729  1.00 21.10           H
ATOM   3411  HD2 LYS A 299      21.690 -27.169  56.897  1.00 14.89           H
ATOM   3412  HD3 LYS A 299      22.754 -27.927  55.986  1.00 14.89           H
ATOM   3413  HE2 LYS A 299      22.540 -29.831  57.265  1.00 17.40           H
ATOM   3414  HE3 LYS A 299      21.563 -29.079  58.265  1.00 17.40           H
ATOM   3415  HZ1 LYS A 299      20.403 -30.404  56.867  1.00 17.39           H
ATOM   3416  HZ2 LYS A 299      20.025 -29.028  56.614  1.00 17.39           H
ATOM   3417  HZ3 LYS A 299      20.917 -29.714  55.701  1.00 17.39           H
ATOM   3418  N   ARG A 300      26.646 -24.161  56.855  1.00  7.53           N
ATOM   3419  CA  ARG A 300      27.146 -22.938  56.224  1.00 10.83           C
ATOM   3420  C   ARG A 300      26.344 -22.630  54.962  1.00 13.03           C
ATOM   3421  O   ARG A 300      26.236 -23.485  54.082  1.00 13.68           O
ATOM   3422  CB  ARG A 300      28.628 -23.046  55.854  1.00 17.65           C
ATOM   3423  CG  ARG A 300      29.606 -23.122  57.039  1.00 12.58           C
ATOM   3424  CD  ARG A 300      31.014 -22.689  56.650  1.00 10.00           C
ATOM   3425  NE  ARG A 300      31.924 -22.645  57.796  1.00 18.90           N
ATOM   3426  CZ  ARG A 300      31.900 -21.713  58.736  1.00 14.95           C
ATOM   3427  NH1 ARG A 300      32.766 -21.767  59.728  1.00 14.81           N
ATOM   3428  NH2 ARG A 300      31.000 -20.728  58.690  1.00 20.19           N1+
ATOM   3429  H   ARG A 300      27.036 -24.883  56.599  1.00  9.03           H
ATOM   3430  HA  ARG A 300      27.040 -22.196  56.840  1.00 12.99           H
ATOM   3431  HB2 ARG A 300      28.753 -23.848  55.323  1.00 21.18           H
ATOM   3432  HB3 ARG A 300      28.869 -22.268  55.328  1.00 21.18           H
ATOM   3433  HG2 ARG A 300      29.294 -22.535  57.746  1.00 15.10           H
ATOM   3434  HG3 ARG A 300      29.648 -24.036  57.359  1.00 15.10           H
ATOM   3435  HD2 ARG A 300      31.372 -23.319  56.006  1.00 12.00           H
ATOM   3436  HD3 ARG A 300      30.977 -21.801  56.262  1.00 12.00           H
ATOM   3437  HE  ARG A 300      32.514 -23.267  57.863  1.00 22.68           H
ATOM   3438 HH11 ARG A 300      33.345 -22.402  59.759  1.00 17.77           H
ATOM   3439 HH12 ARG A 300      32.754 -21.166  60.343  1.00 17.77           H
ATOM   3440 HH21 ARG A 300      30.435 -20.693  58.043  1.00 24.22           H
ATOM   3441 HH22 ARG A 300      30.989 -20.127  59.304  1.00 24.22           H
ATOM   3442  N   PRO A 301      25.793 -21.433  54.819  1.00 10.42           N
ATOM   3443  CA  PRO A 301      25.219 -21.046  53.524  1.00 11.62           C
ATOM   3444  C   PRO A 301      26.290 -21.034  52.449  1.00 13.98           C
ATOM   3445  O   PRO A 301      27.404 -20.552  52.667  1.00 22.66           O
ATOM   3446  CB  PRO A 301      24.665 -19.638  53.781  1.00  8.60           C
ATOM   3447  CG  PRO A 301      24.513 -19.574  55.302  1.00 28.56           C
ATOM   3448  CD  PRO A 301      25.608 -20.411  55.855  1.00 11.83           C
ATOM   3449  HA  PRO A 301      24.499 -21.645  53.270  1.00 13.94           H
ATOM   3450  HB2 PRO A 301      25.297 -18.972  53.468  1.00 10.32           H
ATOM   3451  HB3 PRO A 301      23.806 -19.536  53.343  1.00 10.32           H
ATOM   3452  HG2 PRO A 301      24.603 -18.655  55.599  1.00 34.27           H
ATOM   3453  HG3 PRO A 301      23.648 -19.931  55.558  1.00 34.27           H
ATOM   3454  HD2 PRO A 301      26.416 -19.885  55.962  1.00 14.20           H
ATOM   3455  HD3 PRO A 301      25.334 -20.820  56.691  1.00 14.20           H
ATOM   3456  N   PHE A 302      25.945 -21.536  51.271  1.00 11.97           N
ATOM   3457  CA  PHE A 302      26.903 -21.666  50.176  1.00 13.39           C
ATOM   3458  C   PHE A 302      26.414 -20.871  48.980  1.00 15.81           C
ATOM   3459  O   PHE A 302      25.345 -21.158  48.438  1.00 23.62           O
ATOM   3460  CB  PHE A 302      27.087 -23.136  49.808  1.00 12.89           C
ATOM   3461  CG  PHE A 302      28.291 -23.416  48.967  1.00 16.97           C
ATOM   3462  CD1 PHE A 302      29.467 -23.856  49.554  1.00 24.28           C
ATOM   3463  CD2 PHE A 302      28.254 -23.271  47.604  1.00  8.40           C
ATOM   3464  CE1 PHE A 302      30.575 -24.142  48.786  1.00 12.49           C
ATOM   3465  CE2 PHE A 302      29.369 -23.573  46.837  1.00 23.17           C
ATOM   3466  CZ  PHE A 302      30.526 -23.997  47.434  1.00 17.99           C
ATOM   3467  H   PHE A 302      25.154 -21.813  51.077  1.00 14.36           H
ATOM   3468  HA  PHE A 302      27.761 -21.309  50.453  1.00 16.07           H
ATOM   3469  HB2 PHE A 302      27.172 -23.652  50.625  1.00 15.47           H
ATOM   3470  HB3 PHE A 302      26.307 -23.433  49.314  1.00 15.47           H
ATOM   3471  HD1 PHE A 302      29.507 -23.963  50.477  1.00 29.13           H
ATOM   3472  HD2 PHE A 302      27.470 -22.990  47.190  1.00 10.08           H
ATOM   3473  HE1 PHE A 302      31.359 -24.433  49.194  1.00 14.99           H
ATOM   3474  HE2 PHE A 302      29.338 -23.466  45.914  1.00 27.81           H
ATOM   3475  HZ  PHE A 302      31.276 -24.185  46.917  1.00 21.59           H
ATOM   3476  N   VAL A 303      27.197 -19.885  48.561  1.00 30.26           N
ATOM   3477  CA  VAL A 303      26.845 -19.019  47.438  1.00 18.66           C
ATOM   3478  C   VAL A 303      27.498 -19.534  46.168  1.00 16.95           C
ATOM   3479  O   VAL A 303      28.690 -19.848  46.162  1.00 15.01           O
ATOM   3480  CB  VAL A 303      27.291 -17.576  47.688  1.00 19.61           C
ATOM   3481  CG1 VAL A 303      26.722 -16.708  46.633  1.00 16.32           C
ATOM   3482  CG2 VAL A 303      26.884 -17.122  49.079  1.00 21.42           C
ATOM   3483  H   VAL A 303      27.955 -19.691  48.919  1.00 36.32           H
ATOM   3484  HA  VAL A 303      25.883 -19.027  47.313  1.00 22.39           H
ATOM   3485  HB  VAL A 303      28.258 -17.529  47.627  1.00 23.53           H
ATOM   3486 HG11 VAL A 303      27.004 -15.794  46.791  1.00 19.58           H
ATOM   3487 HG12 VAL A 303      27.044 -17.010  45.769  1.00 19.58           H
ATOM   3488 HG13 VAL A 303      25.754 -16.767  46.665  1.00 19.58           H
ATOM   3489 HG21 VAL A 303      27.179 -16.208  49.210  1.00 25.70           H
ATOM   3490 HG22 VAL A 303      25.919 -17.175  49.158  1.00 25.70           H
ATOM   3491 HG23 VAL A 303      27.302 -17.702  49.734  1.00 25.70           H
ATOM   3492  N   LYS A 304      26.712 -19.626  45.097  1.00 33.97           N
ATOM   3493  CA  LYS A 304      27.205 -19.785  43.732  1.00 12.41           C
ATOM   3494  C   LYS A 304      26.866 -18.496  43.008  1.00 21.07           C
ATOM   3495  O   LYS A 304      25.711 -18.054  43.042  1.00 19.48           O
ATOM   3496  CB  LYS A 304      26.563 -20.980  43.038  1.00 18.77           C
ATOM   3497  CG  LYS A 304      26.947 -22.279  43.672  1.00 23.00           C
ATOM   3498  CD  LYS A 304      26.379 -23.448  42.892  1.00 23.74           C
ATOM   3499  CE  LYS A 304      26.609 -24.745  43.633  1.00 24.29           C
ATOM   3500  NZ  LYS A 304      26.237 -25.895  42.780  1.00 25.78           N1+
ATOM   3501  H   LYS A 304      25.854 -19.597  45.140  1.00 40.77           H
ATOM   3502  HA  LYS A 304      28.168 -19.902  43.737  1.00 14.90           H
ATOM   3503  HB2 LYS A 304      25.598 -20.895  43.087  1.00 22.52           H
ATOM   3504  HB3 LYS A 304      26.849 -21.001  42.112  1.00 22.52           H
ATOM   3505  HG2 LYS A 304      27.914 -22.359  43.683  1.00 27.61           H
ATOM   3506  HG3 LYS A 304      26.595 -22.313  44.575  1.00 27.61           H
ATOM   3507  HD2 LYS A 304      25.424 -23.326  42.777  1.00 28.49           H
ATOM   3508  HD3 LYS A 304      26.820 -23.505  42.030  1.00 28.49           H
ATOM   3509  HE2 LYS A 304      27.548 -24.824  43.864  1.00 29.15           H
ATOM   3510  HE3 LYS A 304      26.059 -24.764  44.432  1.00 29.15           H
ATOM   3511  HZ1 LYS A 304      26.374 -26.656  43.220  1.00 30.94           H
ATOM   3512  HZ2 LYS A 304      25.378 -25.841  42.556  1.00 30.94           H
ATOM   3513  HZ3 LYS A 304      26.730 -25.896  42.040  1.00 30.94           H
ATOM   3514  N   LEU A 305      27.875 -17.897  42.375  1.00 18.68           N
ATOM   3515  CA  LEU A 305      27.776 -16.586  41.756  1.00 23.89           C
ATOM   3516  C   LEU A 305      28.295 -16.691  40.336  1.00 21.15           C
ATOM   3517  O   LEU A 305      29.424 -17.144  40.116  1.00 18.66           O
ATOM   3518  CB  LEU A 305      28.572 -15.544  42.543  1.00 25.49           C
ATOM   3519  CG  LEU A 305      28.379 -14.058  42.185  1.00 36.59           C
ATOM   3520  CD1 LEU A 305      28.899 -13.182  43.354  1.00 43.44           C
ATOM   3521  CD2 LEU A 305      29.092 -13.712  40.886  1.00 21.57           C
ATOM   3522  H   LEU A 305      28.654 -18.250  42.290  1.00 22.42           H
ATOM   3523  HA  LEU A 305      26.846 -16.308  41.727  1.00 28.67           H
ATOM   3524  HB2 LEU A 305      28.341 -15.640  43.480  1.00 30.59           H
ATOM   3525  HB3 LEU A 305      29.514 -15.741  42.427  1.00 30.59           H
ATOM   3526  HG  LEU A 305      27.433 -13.878  42.069  1.00 43.91           H
ATOM   3527 HD11 LEU A 305      28.777 -12.247  43.125  1.00 52.13           H
ATOM   3528 HD12 LEU A 305      28.398 -13.395  44.156  1.00 52.13           H
ATOM   3529 HD13 LEU A 305      29.841 -13.368  43.493  1.00 52.13           H
ATOM   3530 HD21 LEU A 305      28.952 -12.773  40.690  1.00 25.88           H
ATOM   3531 HD22 LEU A 305      30.040 -13.891  40.989  1.00 25.88           H
ATOM   3532 HD23 LEU A 305      28.727 -14.258  40.172  1.00 25.88           H
ATOM   3533  N   ASN A 306      27.476 -16.266  39.384  1.00 14.07           N
ATOM   3534  CA  ASN A 306      27.798 -16.398  37.975  1.00 25.02           C
ATOM   3535  C   ASN A 306      28.294 -15.064  37.444  1.00 14.08           C
ATOM   3536  O   ASN A 306      27.532 -14.107  37.303  1.00 14.18           O
ATOM   3537  CB  ASN A 306      26.600 -16.856  37.177  1.00 23.10           C
ATOM   3538  CG  ASN A 306      26.972 -17.189  35.753  1.00 27.10           C
ATOM   3539  OD1 ASN A 306      27.686 -16.441  35.085  1.00 30.34           O
ATOM   3540  ND2 ASN A 306      26.504 -18.321  35.284  1.00 32.49           N
ATOM   3541  H   ASN A 306      26.716 -15.892  39.533  1.00 16.89           H
ATOM   3542  HA  ASN A 306      28.506 -17.052  37.867  1.00 30.02           H
ATOM   3543  HB2 ASN A 306      26.229 -17.653  37.588  1.00 27.72           H
ATOM   3544  HB3 ASN A 306      25.937 -16.148  37.160  1.00 27.72           H
ATOM   3545 HD21 ASN A 306      26.684 -18.560  34.478  1.00 38.99           H
ATOM   3546 HD22 ASN A 306      26.016 -18.824  35.783  1.00 38.99           H
ATOM   3547  N   VAL A 307      29.571 -15.036  37.114  1.00 12.33           N
ATOM   3548  CA  VAL A 307      30.235 -13.805  36.734  1.00 30.27           C
ATOM   3549  C   VAL A 307      29.849 -13.344  35.342  1.00 32.54           C
ATOM   3550  O   VAL A 307      30.108 -12.188  34.989  1.00 33.34           O
ATOM   3551  CB  VAL A 307      31.730 -14.114  36.941  1.00 26.13           C
ATOM   3552  CG1 VAL A 307      32.606 -13.359  35.979  1.00 35.92           C
ATOM   3553  CG2 VAL A 307      32.084 -13.782  38.358  1.00 28.51           C
ATOM   3554  H   VAL A 307      30.083 -15.727  37.102  1.00 14.80           H
ATOM   3555  HA  VAL A 307      29.986 -13.106  37.359  1.00 36.33           H
ATOM   3556  HB  VAL A 307      31.880 -15.062  36.806  1.00 31.36           H
ATOM   3557 HG11 VAL A 307      33.532 -13.588  36.151  1.00 43.10           H
ATOM   3558 HG12 VAL A 307      32.365 -13.607  35.073  1.00 43.10           H
ATOM   3559 HG13 VAL A 307      32.470 -12.407  36.109  1.00 43.10           H
ATOM   3560 HG21 VAL A 307      33.024 -13.972  38.501  1.00 34.21           H
ATOM   3561 HG22 VAL A 307      31.908 -12.841  38.514  1.00 34.21           H
ATOM   3562 HG23 VAL A 307      31.542 -14.323  38.953  1.00 34.21           H
ATOM   3563  N   GLU A 308      29.248 -14.221  34.543  1.00 18.53           N
ATOM   3564  CA  GLU A 308      28.845 -13.886  33.190  1.00 22.77           C
ATOM   3565  C   GLU A 308      27.432 -13.352  33.116  1.00 25.71           C
ATOM   3566  O   GLU A 308      27.127 -12.526  32.248  1.00 20.35           O
ATOM   3567  CB  GLU A 308      28.930 -15.110  32.282  1.00 48.75           C
ATOM   3568  CG  GLU A 308      30.335 -15.652  32.111  1.00 52.96           C
ATOM   3569  CD  GLU A 308      30.410 -16.628  30.972  1.00 54.53           C
ATOM   3570  OE1 GLU A 308      29.345 -16.874  30.350  1.00 46.55           O
ATOM   3571  OE2 GLU A 308      31.521 -17.146  30.715  1.00 49.93           O1-
ATOM   3572  H   GLU A 308      29.061 -15.029  34.769  1.00 22.24           H
ATOM   3573  HA  GLU A 308      29.443 -13.207  32.840  1.00 27.32           H
ATOM   3574  HB2 GLU A 308      28.384 -15.817  32.660  1.00 58.50           H
ATOM   3575  HB3 GLU A 308      28.596 -14.871  31.404  1.00 58.50           H
ATOM   3576  HG2 GLU A 308      30.941 -14.919  31.923  1.00 63.56           H
ATOM   3577  HG3 GLU A 308      30.603 -16.111  32.922  1.00 63.56           H
ATOM   3578  N   THR A 309      26.564 -13.829  33.987  1.00 28.89           N
ATOM   3579  CA  THR A 309      25.235 -13.280  34.128  1.00 17.31           C
ATOM   3580  C   THR A 309      25.101 -12.354  35.322  1.00 19.85           C
ATOM   3581  O   THR A 309      24.011 -11.825  35.545  1.00 21.15           O
ATOM   3582  CB  THR A 309      24.235 -14.416  34.268  1.00 21.82           C
ATOM   3583  OG1 THR A 309      24.561 -15.180  35.428  1.00 27.44           O
ATOM   3584  CG2 THR A 309      24.292 -15.322  33.049  1.00 29.30           C
ATOM   3585  H   THR A 309      26.726 -14.485  34.519  1.00 34.67           H
ATOM   3586  HA  THR A 309      25.012 -12.777  33.329  1.00 20.78           H
ATOM   3587  HB  THR A 309      23.338 -14.057  34.351  1.00 26.18           H
ATOM   3588  HG1 THR A 309      24.015 -15.812  35.518  1.00 32.93           H
ATOM   3589 HG21 THR A 309      23.652 -16.044  33.143  1.00 35.16           H
ATOM   3590 HG22 THR A 309      24.080 -14.815  32.249  1.00 35.16           H
ATOM   3591 HG23 THR A 309      25.182 -15.698  32.957  1.00 35.16           H
ATOM   3592  N   ASP A 310      26.161 -12.156  36.100  1.00 14.19           N
ATOM   3593  CA  ASP A 310      26.065 -11.480  37.399  1.00 21.32           C
ATOM   3594  C   ASP A 310      24.769 -11.834  38.142  1.00 11.29           C
ATOM   3595  O   ASP A 310      23.933 -10.995  38.468  1.00 15.77           O
ATOM   3596  CB  ASP A 310      26.198  -9.973  37.230  1.00 23.57           C
ATOM   3597  CG  ASP A 310      27.589  -9.576  36.903  1.00 30.84           C
ATOM   3598  OD1 ASP A 310      27.749  -8.676  36.065  1.00 29.94           O
ATOM   3599  OD2 ASP A 310      28.529 -10.201  37.442  1.00 48.49           O1-
ATOM   3600  H   ASP A 310      26.959 -12.406  35.898  1.00 17.03           H
ATOM   3601  HA  ASP A 310      26.805 -11.776  37.952  1.00 25.58           H
ATOM   3602  HB2 ASP A 310      25.622  -9.681  36.507  1.00 28.29           H
ATOM   3603  HB3 ASP A 310      25.945  -9.536  38.058  1.00 28.29           H
ATOM   3604  N   THR A 311      24.626 -13.105  38.434  1.00 17.51           N
ATOM   3605  CA  THR A 311      23.510 -13.550  39.247  1.00 20.00           C
ATOM   3606  C   THR A 311      24.048 -14.566  40.244  1.00 26.67           C
ATOM   3607  O   THR A 311      24.935 -15.365  39.917  1.00 22.65           O
ATOM   3608  CB  THR A 311      22.373 -14.176  38.403  1.00 16.23           C
ATOM   3609  OG1 THR A 311      22.888 -15.215  37.572  1.00 19.90           O
ATOM   3610  CG2 THR A 311      21.686 -13.157  37.500  1.00 12.96           C
ATOM   3611  H   THR A 311      25.156 -13.732  38.178  1.00 21.01           H
ATOM   3612  HA  THR A 311      23.149 -12.797  39.740  1.00 23.99           H
ATOM   3613  HB  THR A 311      21.704 -14.549  38.999  1.00 19.47           H
ATOM   3614  HG1 THR A 311      22.268 -15.552  37.116  1.00 23.89           H
ATOM   3615 HG21 THR A 311      20.982 -13.587  36.990  1.00 15.55           H
ATOM   3616 HG22 THR A 311      21.298 -12.448  38.036  1.00 15.55           H
ATOM   3617 HG23 THR A 311      22.330 -12.771  36.886  1.00 15.55           H
ATOM   3618  N   ALA A 312      23.504 -14.513  41.456  1.00  9.36           N
ATOM   3619  CA  ALA A 312      23.908 -15.333  42.582  1.00  9.88           C
ATOM   3620  C   ALA A 312      22.709 -16.070  43.178  1.00 11.23           C
ATOM   3621  O   ALA A 312      21.586 -15.575  43.185  1.00 20.05           O
ATOM   3622  CB  ALA A 312      24.543 -14.479  43.672  1.00 26.08           C
ATOM   3623  H   ALA A 312      22.861 -13.977  41.654  1.00 11.23           H
ATOM   3624  HA  ALA A 312      24.559 -15.990  42.288  1.00 11.85           H
ATOM   3625  HB1 ALA A 312      24.803 -15.051  44.410  1.00 31.30           H
ATOM   3626  HB2 ALA A 312      25.324 -14.032  43.308  1.00 31.30           H
ATOM   3627  HB3 ALA A 312      23.897 -13.822  43.974  1.00 31.30           H
ATOM   3628  N   GLU A 313      22.952 -17.249  43.719  1.00 21.23           N
ATOM   3629  CA  GLU A 313      21.919 -17.986  44.420  1.00 22.73           C
ATOM   3630  C   GLU A 313      22.601 -18.641  45.598  1.00 16.34           C
ATOM   3631  O   GLU A 313      23.784 -18.976  45.524  1.00 17.06           O
ATOM   3632  CB  GLU A 313      21.271 -19.027  43.520  1.00 25.46           C
ATOM   3633  CG  GLU A 313      20.276 -19.982  44.173  1.00 29.87           C
ATOM   3634  CD  GLU A 313      19.965 -21.161  43.239  1.00 33.47           C
ATOM   3635  OE1 GLU A 313      20.573 -21.245  42.146  1.00 40.02           O
ATOM   3636  OE2 GLU A 313      19.137 -22.009  43.594  1.00 33.03           O1-
ATOM   3637  H   GLU A 313      23.713 -17.647  43.694  1.00 25.47           H
ATOM   3638  HA  GLU A 313      21.237 -17.378  44.745  1.00 27.27           H
ATOM   3639  HB2 GLU A 313      20.798 -18.562  42.812  1.00 30.55           H
ATOM   3640  HB3 GLU A 313      21.974 -19.570  43.131  1.00 30.55           H
ATOM   3641  HG2 GLU A 313      20.655 -20.333  44.994  1.00 35.85           H
ATOM   3642  HG3 GLU A 313      19.448 -19.510  44.357  1.00 35.85           H
ATOM   3643  N   ILE A 314      21.838 -18.841  46.665  1.00 26.10           N
ATOM   3644  CA  ILE A 314      22.347 -19.352  47.929  1.00 17.19           C
ATOM   3645  C   ILE A 314      21.458 -20.497  48.382  1.00 21.18           C
ATOM   3646  O   ILE A 314      20.223 -20.405  48.313  1.00 11.85           O
ATOM   3647  CB  ILE A 314      22.379 -18.269  49.038  1.00 16.88           C
ATOM   3648  CG1 ILE A 314      23.039 -16.972  48.573  1.00 25.18           C
ATOM   3649  CG2 ILE A 314      23.171 -18.762  50.260  1.00 18.76           C
ATOM   3650  CD1 ILE A 314      22.917 -15.843  49.614  1.00 35.48           C
ATOM   3651  H   ILE A 314      20.993 -18.683  46.680  1.00 31.32           H
ATOM   3652  HA  ILE A 314      23.247 -19.691  47.803  1.00 20.62           H
ATOM   3653  HB  ILE A 314      21.469 -18.076  49.312  1.00 20.26           H
ATOM   3654 HG12 ILE A 314      23.982 -17.136  48.415  1.00 30.22           H
ATOM   3655 HG13 ILE A 314      22.611 -16.675  47.755  1.00 30.22           H
ATOM   3656 HG21 ILE A 314      23.174 -18.066  50.935  1.00 22.52           H
ATOM   3657 HG22 ILE A 314      22.747 -19.561  50.609  1.00 22.52           H
ATOM   3658 HG23 ILE A 314      24.080 -18.962  49.986  1.00 22.52           H
ATOM   3659 HD11 ILE A 314      23.351 -15.047  49.269  1.00 42.58           H
ATOM   3660 HD12 ILE A 314      21.978 -15.664  49.777  1.00 42.58           H
ATOM   3661 HD13 ILE A 314      23.348 -16.125  50.436  1.00 42.58           H
ATOM   3662  N   ARG A 315      22.093 -21.552  48.896  1.00 16.29           N
ATOM   3663  CA  ARG A 315      21.438 -22.484  49.803  1.00 18.76           C
ATOM   3664  C   ARG A 315      22.493 -23.195  50.642  1.00 16.36           C
ATOM   3665  O   ARG A 315      23.693 -23.127  50.363  1.00 14.81           O
ATOM   3666  CB  ARG A 315      20.575 -23.491  49.060  1.00 26.01           C
ATOM   3667  CG  ARG A 315      21.138 -23.883  47.740  1.00 25.24           C
ATOM   3668  CD  ARG A 315      20.057 -24.422  46.844  1.00 46.14           C
ATOM   3669  NE  ARG A 315      18.991 -23.430  46.673  1.00 51.96           N
ATOM   3670  CZ  ARG A 315      18.103 -23.449  45.688  1.00 71.17           C
ATOM   3671  NH1 ARG A 315      17.173 -22.476  45.644  1.00 35.39           N
ATOM   3672  NH2 ARG A 315      18.169 -24.434  44.757  1.00 60.79           N1+
ATOM   3673  H   ARG A 315      22.913 -21.748  48.729  1.00 19.55           H
ATOM   3674  HA  ARG A 315      20.864 -21.986  50.405  1.00 22.51           H
ATOM   3675  HB2 ARG A 315      20.492 -24.293  49.600  1.00 31.21           H
ATOM   3676  HB3 ARG A 315      19.699 -23.103  48.908  1.00 31.21           H
ATOM   3677  HG2 ARG A 315      21.532 -23.106  47.313  1.00 30.28           H
ATOM   3678  HG3 ARG A 315      21.806 -24.575  47.866  1.00 30.28           H
ATOM   3679  HD2 ARG A 315      20.430 -24.626  45.972  1.00 55.36           H
ATOM   3680  HD3 ARG A 315      19.674 -25.219  47.243  1.00 55.36           H
ATOM   3681  HE  ARG A 315      18.937 -22.794  47.250  1.00 62.35           H
ATOM   3682 HH11 ARG A 315      17.161 -21.865  46.249  1.00 42.47           H
ATOM   3683 HH12 ARG A 315      16.589 -22.467  45.013  1.00 42.47           H
ATOM   3684 HH21 ARG A 315      18.777 -25.040  44.814  1.00 72.95           H
ATOM   3685 HH22 ARG A 315      17.600 -24.455  44.112  1.00 72.95           H
ATOM   3686  N   LEU A 316      22.010 -23.903  51.664  1.00 11.15           N
ATOM   3687  CA  LEU A 316      22.881 -24.557  52.646  1.00 23.74           C
ATOM   3688  C   LEU A 316      23.681 -25.708  52.048  1.00 16.72           C
ATOM   3689  O   LEU A 316      23.192 -26.459  51.206  1.00 21.28           O
ATOM   3690  CB  LEU A 316      22.049 -25.084  53.810  1.00 13.23           C
ATOM   3691  CG  LEU A 316      21.135 -24.020  54.403  1.00  7.26           C
ATOM   3692  CD1 LEU A 316      20.306 -24.552  55.556  1.00 11.19           C
ATOM   3693  CD2 LEU A 316      21.984 -22.860  54.844  1.00 19.59           C
ATOM   3694  H   LEU A 316      21.172 -24.022  51.813  1.00 13.37           H
ATOM   3695  HA  LEU A 316      23.508 -23.905  52.995  1.00 28.49           H
ATOM   3696  HB2 LEU A 316      21.494 -25.816  53.498  1.00 15.88           H
ATOM   3697  HB3 LEU A 316      22.644 -25.393  54.511  1.00 15.88           H
ATOM   3698  HG  LEU A 316      20.528 -23.704  53.715  1.00  8.71           H
ATOM   3699 HD11 LEU A 316      19.744 -23.838  55.896  1.00 13.43           H
ATOM   3700 HD12 LEU A 316      19.755 -25.284  55.237  1.00 13.43           H
ATOM   3701 HD13 LEU A 316      20.902 -24.865  56.254  1.00 13.43           H
ATOM   3702 HD21 LEU A 316      21.410 -22.176  55.223  1.00 23.51           H
ATOM   3703 HD22 LEU A 316      22.617 -23.168  55.510  1.00 23.51           H
ATOM   3704 HD23 LEU A 316      22.458 -22.506  54.075  1.00 23.51           H
ATOM   3705  N   MET A 317      24.929 -25.830  52.483  1.00 13.75           N
ATOM   3706  CA  MET A 317      25.688 -27.032  52.188  1.00 16.94           C
ATOM   3707  C   MET A 317      24.952 -28.209  52.780  1.00 18.88           C
ATOM   3708  O   MET A 317      24.453 -28.142  53.910  1.00 19.65           O
ATOM   3709  CB  MET A 317      27.108 -26.965  52.770  1.00 21.92           C
ATOM   3710  CG  MET A 317      27.969 -25.770  52.327  1.00 21.25           C
ATOM   3711  SD  MET A 317      29.624 -25.793  53.021  1.00 20.26           S
ATOM   3712  CE  MET A 317      30.283 -27.291  52.323  1.00 15.73           C
ATOM   3713  H   MET A 317      25.353 -25.240  52.944  1.00 16.50           H
ATOM   3714  HA  MET A 317      25.755 -27.144  51.227  1.00 20.33           H
ATOM   3715  HB2 MET A 317      27.039 -26.928  53.736  1.00 26.30           H
ATOM   3716  HB3 MET A 317      27.580 -27.771  52.512  1.00 26.30           H
ATOM   3717  HG2 MET A 317      28.050 -25.782  51.361  1.00 25.50           H
ATOM   3718  HG3 MET A 317      27.537 -24.949  52.613  1.00 25.50           H
ATOM   3719  HE1 MET A 317      31.194 -27.411  52.635  1.00 18.87           H
ATOM   3720  HE2 MET A 317      29.734 -28.039  52.607  1.00 18.87           H
ATOM   3721  HE3 MET A 317      30.270 -27.220  51.356  1.00 18.87           H
ATOM   3722  N   CYS A 318      24.907 -29.296  52.021  1.00 25.92           N
ATOM   3723  CA  CYS A 318      24.214 -30.505  52.458  1.00 28.24           C
ATOM   3724  C   CYS A 318      25.057 -31.444  53.328  1.00 16.06           C
ATOM   3725  O   CYS A 318      24.487 -32.347  53.944  1.00 21.01           O
ATOM   3726  CB  CYS A 318      23.703 -31.300  51.237  1.00 25.67           C
ATOM   3727  SG  CYS A 318      22.437 -32.512  51.714  1.00 23.85           S
ATOM   3728  H   CYS A 318      25.271 -29.361  51.244  1.00 31.11           H
ATOM   3729  HA  CYS A 318      23.439 -30.243  52.980  1.00 33.89           H
ATOM   3730  HB2 CYS A 318      23.310 -30.686  50.597  1.00 30.80           H
ATOM   3731  HB3 CYS A 318      24.444 -31.778  50.833  1.00 30.80           H
ATOM   3732  N   THR A 319      26.379 -31.266  53.412  1.00 18.07           N
ATOM   3733  CA  THR A 319      27.234 -32.320  53.964  1.00 25.82           C
ATOM   3734  C   THR A 319      26.956 -32.575  55.455  1.00 31.53           C
ATOM   3735  O   THR A 319      26.724 -31.643  56.228  1.00 15.23           O
ATOM   3736  CB  THR A 319      28.719 -31.974  53.767  1.00 17.98           C
ATOM   3737  OG1 THR A 319      29.545 -32.952  54.407  1.00 20.54           O
ATOM   3738  CG2 THR A 319      29.038 -30.642  54.389  1.00 16.68           C
ATOM   3739  H   THR A 319      26.798 -30.558  53.161  1.00 21.68           H
ATOM   3740  HA  THR A 319      27.058 -33.145  53.486  1.00 30.99           H
ATOM   3741  HB  THR A 319      28.926 -31.936  52.821  1.00 21.57           H
ATOM   3742  HG1 THR A 319      29.398 -33.712  54.079  1.00 24.64           H
ATOM   3743 HG21 THR A 319      29.976 -30.432  54.260  1.00 20.02           H
ATOM   3744 HG22 THR A 319      28.500 -29.948  53.977  1.00 20.02           H
ATOM   3745 HG23 THR A 319      28.848 -30.666  55.340  1.00 20.02           H
ATOM   3746  N   LYS A 320      26.972 -33.863  55.846  1.00 21.18           N
ATOM   3747  CA  LYS A 320      26.931 -34.258  57.252  1.00 15.69           C
ATOM   3748  C   LYS A 320      27.976 -33.516  58.082  1.00 20.25           C
ATOM   3749  O   LYS A 320      27.806 -33.342  59.297  1.00 18.93           O
ATOM   3750  CB  LYS A 320      27.200 -35.769  57.395  1.00 26.12           C
ATOM   3751  CG  LYS A 320      26.161 -36.721  56.831  1.00 29.59           C
ATOM   3752  CD  LYS A 320      26.775 -38.144  56.701  1.00 40.10           C
ATOM   3753  CE  LYS A 320      26.067 -39.187  57.589  1.00 45.81           C
ATOM   3754  NZ  LYS A 320      27.038 -40.042  58.406  1.00 47.75           N1+
ATOM   3755  H   LYS A 320      27.007 -34.529  55.302  1.00 25.42           H
ATOM   3756  HA  LYS A 320      26.053 -34.065  57.617  1.00 18.83           H
ATOM   3757  HB2 LYS A 320      28.038 -35.968  56.950  1.00 31.35           H
ATOM   3758  HB3 LYS A 320      27.286 -35.970  58.340  1.00 31.35           H
ATOM   3759  HG2 LYS A 320      25.400 -36.765  57.430  1.00 35.50           H
ATOM   3760  HG3 LYS A 320      25.887 -36.420  55.951  1.00 35.50           H
ATOM   3761  HD2 LYS A 320      26.701 -38.436  55.779  1.00 48.12           H
ATOM   3762  HD3 LYS A 320      27.708 -38.111  56.965  1.00 48.12           H
ATOM   3763  HE2 LYS A 320      25.480 -38.727  58.209  1.00 54.98           H
ATOM   3764  HE3 LYS A 320      25.549 -39.782  57.023  1.00 54.98           H
ATOM   3765  HZ1 LYS A 320      26.586 -40.628  58.901  1.00 57.29           H
ATOM   3766  HZ2 LYS A 320      27.585 -40.485  57.861  1.00 57.29           H
ATOM   3767  HZ3 LYS A 320      27.522 -39.523  58.943  1.00 57.29           H
ATOM   3768  N   THR A 321      29.089 -33.134  57.459  1.00 13.63           N
ATOM   3769  CA  THR A 321      30.237 -32.571  58.173  1.00 14.64           C
ATOM   3770  C   THR A 321      30.038 -31.065  58.368  1.00 14.83           C
ATOM   3771  O   THR A 321      30.631 -30.243  57.674  1.00 17.22           O
ATOM   3772  CB  THR A 321      31.522 -32.838  57.398  1.00 14.67           C
ATOM   3773  OG1 THR A 321      31.567 -34.206  56.966  1.00 25.33           O
ATOM   3774  CG2 THR A 321      32.723 -32.537  58.244  1.00 18.08           C
ATOM   3775  H   THR A 321      29.207 -33.191  56.609  1.00 16.36           H
ATOM   3776  HA  THR A 321      30.312 -32.988  59.045  1.00 17.57           H
ATOM   3777  HB  THR A 321      31.549 -32.259  56.621  1.00 17.61           H
ATOM   3778  HG1 THR A 321      31.540 -34.719  57.631  1.00 30.39           H
ATOM   3779 HG21 THR A 321      33.534 -32.711  57.740  1.00 21.70           H
ATOM   3780 HG22 THR A 321      32.714 -31.606  58.515  1.00 21.70           H
ATOM   3781 HG23 THR A 321      32.719 -33.096  59.037  1.00 21.70           H
ATOM   3782  N   TYR A 322      29.164 -30.699  59.316  1.00 12.95           N
ATOM   3783  CA  TYR A 322      28.832 -29.287  59.546  1.00 19.38           C
ATOM   3784  C   TYR A 322      30.094 -28.476  59.875  1.00 13.50           C
ATOM   3785  O   TYR A 322      30.971 -28.906  60.631  1.00 15.87           O
ATOM   3786  CB  TYR A 322      27.776 -29.133  60.670  1.00 11.21           C
ATOM   3787  CG  TYR A 322      26.683 -30.182  60.611  1.00 16.47           C
ATOM   3788  CD1 TYR A 322      26.007 -30.432  59.435  1.00 15.74           C
ATOM   3789  CD2 TYR A 322      26.371 -30.964  61.705  1.00 19.73           C
ATOM   3790  CE1 TYR A 322      25.032 -31.405  59.360  1.00 16.88           C
ATOM   3791  CE2 TYR A 322      25.381 -31.947  61.622  1.00 20.70           C
ATOM   3792  CZ  TYR A 322      24.729 -32.155  60.449  1.00 17.59           C
ATOM   3793  OH  TYR A 322      23.766 -33.127  60.333  1.00 26.84           O
ATOM   3794  H   TYR A 322      28.752 -31.246  59.835  1.00 15.54           H
ATOM   3795  HA  TYR A 322      28.450 -28.921  58.732  1.00 23.25           H
ATOM   3796  HB2 TYR A 322      28.219 -29.212  61.529  1.00 13.45           H
ATOM   3797  HB3 TYR A 322      27.358 -28.262  60.592  1.00 13.45           H
ATOM   3798  HD1 TYR A 322      26.206 -29.928  58.679  1.00 18.88           H
ATOM   3799  HD2 TYR A 322      26.817 -30.827  62.510  1.00 23.68           H
ATOM   3800  HE1 TYR A 322      24.586 -31.552  58.558  1.00 20.26           H
ATOM   3801  HE2 TYR A 322      25.176 -32.464  62.366  1.00 24.84           H
ATOM   3802  HH  TYR A 322      23.463 -33.139  59.550  1.00 32.21           H
ATOM   3803  N   LEU A 323      30.182 -27.288  59.299  1.00  8.61           N
ATOM   3804  CA  LEU A 323      31.410 -26.516  59.314  1.00  9.96           C
ATOM   3805  C   LEU A 323      31.325 -25.293  60.230  1.00 11.08           C
ATOM   3806  O   LEU A 323      32.365 -24.685  60.504  1.00 13.59           O
ATOM   3807  CB  LEU A 323      31.795 -26.101  57.867  1.00  8.36           C
ATOM   3808  CG  LEU A 323      32.218 -27.222  56.887  1.00 10.03           C
ATOM   3809  CD1 LEU A 323      32.522 -26.774  55.437  1.00  8.89           C
ATOM   3810  CD2 LEU A 323      33.456 -27.966  57.367  1.00 18.98           C
ATOM   3811  H   LEU A 323      29.534 -26.902  58.886  1.00 10.33           H
ATOM   3812  HA  LEU A 323      32.122 -27.081  59.652  1.00 11.95           H
ATOM   3813  HB2 LEU A 323      31.031 -25.653  57.471  1.00 10.03           H
ATOM   3814  HB3 LEU A 323      32.536 -25.478  57.921  1.00 10.03           H
ATOM   3815  HG  LEU A 323      31.496 -27.869  56.841  1.00 12.04           H
ATOM   3816 HD11 LEU A 323      32.775 -27.551  54.914  1.00 10.67           H
ATOM   3817 HD12 LEU A 323      31.727 -26.366  55.060  1.00 10.67           H
ATOM   3818 HD13 LEU A 323      33.249 -26.133  55.451  1.00 10.67           H
ATOM   3819 HD21 LEU A 323      33.680 -28.655  56.722  1.00 22.77           H
ATOM   3820 HD22 LEU A 323      34.190 -27.337  57.448  1.00 22.77           H
ATOM   3821 HD23 LEU A 323      33.268 -28.368  58.229  1.00 22.77           H
ATOM   3822  N   ASP A 324      30.134 -24.943  60.740  1.00  8.69           N
ATOM   3823  CA  ASP A 324      29.944 -23.818  61.644  1.00  8.76           C
ATOM   3824  C   ASP A 324      30.393 -24.226  63.048  1.00 10.63           C
ATOM   3825  O   ASP A 324      30.530 -25.406  63.365  1.00  7.27           O
ATOM   3826  CB  ASP A 324      28.462 -23.359  61.651  1.00 13.47           C
ATOM   3827  CG  ASP A 324      28.281 -21.833  61.897  1.00 18.68           C
ATOM   3828  OD1 ASP A 324      27.118 -21.350  62.165  1.00 17.60           O
ATOM   3829  OD2 ASP A 324      29.307 -21.135  61.799  1.00 12.44           O1-
ATOM   3830  H   ASP A 324      29.404 -25.361  60.565  1.00 10.43           H
ATOM   3831  HA  ASP A 324      30.493 -23.074  61.352  1.00 10.52           H
ATOM   3832  HB2 ASP A 324      28.066 -23.571  60.791  1.00 16.16           H
ATOM   3833  HB3 ASP A 324      27.992 -23.831  62.356  1.00 16.16           H
ATOM   3834  N   THR A 325      30.653 -23.226  63.885  1.00 13.63           N
ATOM   3835  CA  THR A 325      30.822 -23.469  65.316  1.00 17.84           C
ATOM   3836  C   THR A 325      29.997 -22.454  66.101  1.00  7.37           C
ATOM   3837  O   THR A 325      30.202 -21.242  65.952  1.00 10.59           O
ATOM   3838  CB  THR A 325      32.297 -23.383  65.759  1.00  9.88           C
ATOM   3839  OG1 THR A 325      33.069 -24.362  65.066  1.00  7.40           O
ATOM   3840  CG2 THR A 325      32.419 -23.655  67.250  1.00  5.61           C
ATOM   3841  H   THR A 325      30.736 -22.402  63.652  1.00 16.36           H
ATOM   3842  HA  THR A 325      30.494 -24.357  65.529  1.00 21.40           H
ATOM   3843  HB  THR A 325      32.646 -22.497  65.573  1.00 11.86           H
ATOM   3844  HG1 THR A 325      33.873 -24.317  65.306  1.00  8.88           H
ATOM   3845 HG21 THR A 325      33.348 -23.599  67.522  1.00  6.73           H
ATOM   3846 HG22 THR A 325      31.904 -23.000  67.749  1.00  6.73           H
ATOM   3847 HG23 THR A 325      32.083 -24.541  67.454  1.00  6.73           H
ATOM   3848  N   PRO A 326      29.111 -22.890  66.979  1.00 10.19           N
ATOM   3849  CA  PRO A 326      28.902 -24.286  67.362  1.00 12.65           C
ATOM   3850  C   PRO A 326      28.024 -25.050  66.396  1.00 13.57           C
ATOM   3851  O   PRO A 326      27.450 -24.488  65.458  1.00 16.37           O
ATOM   3852  CB  PRO A 326      28.244 -24.179  68.729  1.00 10.88           C
ATOM   3853  CG  PRO A 326      27.506 -22.901  68.701  1.00 19.88           C
ATOM   3854  CD  PRO A 326      28.259 -21.970  67.752  1.00 20.56           C
ATOM   3855  HA  PRO A 326      29.753 -24.741  67.451  1.00 15.18           H
ATOM   3856  HB2 PRO A 326      27.636 -24.924  68.858  1.00 13.06           H
ATOM   3857  HB3 PRO A 326      28.925 -24.167  69.419  1.00 13.06           H
ATOM   3858  HG2 PRO A 326      26.605 -23.057  68.377  1.00 23.86           H
ATOM   3859  HG3 PRO A 326      27.483 -22.525  69.595  1.00 23.86           H
ATOM   3860  HD2 PRO A 326      27.638 -21.511  67.165  1.00 24.67           H
ATOM   3861  HD3 PRO A 326      28.804 -21.344  68.253  1.00 24.67           H
ATOM   3862  N   ARG A 327      27.937 -26.346  66.646  1.00  7.72           N
ATOM   3863  CA  ARG A 327      27.339 -27.295  65.727  1.00 10.79           C
ATOM   3864  C   ARG A 327      27.104 -28.584  66.484  1.00 20.05           C
ATOM   3865  O   ARG A 327      27.828 -28.884  67.443  1.00 12.84           O
ATOM   3866  CB  ARG A 327      28.262 -27.580  64.524  1.00 15.21           C
ATOM   3867  CG  ARG A 327      29.434 -28.553  64.900  1.00  6.95           C
ATOM   3868  CD  ARG A 327      30.387 -28.942  63.798  1.00  8.24           C
ATOM   3869  NE  ARG A 327      31.600 -28.186  63.968  1.00 21.63           N
ATOM   3870  CZ  ARG A 327      32.721 -28.644  64.501  1.00 17.73           C
ATOM   3871  NH1 ARG A 327      33.717 -27.802  64.655  1.00 24.56           N
ATOM   3872  NH2 ARG A 327      32.859 -29.900  64.855  1.00 28.52           N1+
ATOM   3873  H   ARG A 327      28.229 -26.711  67.369  1.00  9.26           H
ATOM   3874  HA  ARG A 327      26.489 -26.956  65.403  1.00 12.94           H
ATOM   3875  HB2 ARG A 327      27.743 -27.990  63.815  1.00 18.25           H
ATOM   3876  HB3 ARG A 327      28.649 -26.746  64.215  1.00 18.25           H
ATOM   3877  HG2 ARG A 327      29.961 -28.134  65.598  1.00  8.35           H
ATOM   3878  HG3 ARG A 327      29.045 -29.373  65.243  1.00  8.35           H
ATOM   3879  HD2 ARG A 327      30.595 -29.888  63.859  1.00  9.89           H
ATOM   3880  HD3 ARG A 327      30.000 -28.727  62.935  1.00  9.89           H
ATOM   3881  HE  ARG A 327      31.596 -27.368  63.700  1.00 25.96           H
ATOM   3882 HH11 ARG A 327      33.630 -26.984  64.404  1.00 29.47           H
ATOM   3883 HH12 ARG A 327      34.470 -28.079  64.965  1.00 29.47           H
ATOM   3884 HH21 ARG A 327      32.200 -30.446  64.770  1.00 34.23           H
ATOM   3885 HH22 ARG A 327      33.604 -30.174  65.186  1.00 34.23           H
ATOM   3886  N   PRO A 328      26.163 -29.400  66.040  1.00 17.59           N
ATOM   3887  CA  PRO A 328      25.918 -30.678  66.721  1.00 14.94           C
ATOM   3888  C   PRO A 328      26.777 -31.796  66.153  1.00 17.00           C
ATOM   3889  O   PRO A 328      27.541 -31.547  65.219  1.00 16.15           O
ATOM   3890  CB  PRO A 328      24.429 -30.917  66.464  1.00 15.91           C
ATOM   3891  CG  PRO A 328      24.210 -30.272  65.064  1.00 19.31           C
ATOM   3892  CD  PRO A 328      25.168 -29.109  64.986  1.00 11.84           C
ATOM   3893  HA  PRO A 328      26.076 -30.594  67.674  1.00 17.93           H
ATOM   3894  HB2 PRO A 328      24.244 -31.869  66.444  1.00 19.09           H
ATOM   3895  HB3 PRO A 328      23.898 -30.471  67.142  1.00 19.09           H
ATOM   3896  HG2 PRO A 328      24.409 -30.923  64.372  1.00 23.17           H
ATOM   3897  HG3 PRO A 328      23.294 -29.964  64.989  1.00 23.17           H
ATOM   3898  HD2 PRO A 328      25.596 -29.082  64.116  1.00 14.21           H
ATOM   3899  HD3 PRO A 328      24.705 -28.279  65.180  1.00 14.21           H
ATOM   3900  N   ASP A 329      26.668 -33.022  66.685  1.00 21.01           N
ATOM   3901  CA  ASP A 329      27.368 -34.152  66.088  1.00 17.91           C
ATOM   3902  C   ASP A 329      27.102 -34.177  64.589  1.00 18.94           C
ATOM   3903  O   ASP A 329      26.048 -33.750  64.130  1.00 20.91           O
ATOM   3904  CB  ASP A 329      26.900 -35.462  66.703  1.00 19.21           C
ATOM   3905  CG  ASP A 329      27.295 -35.610  68.178  1.00 28.70           C
ATOM   3906  OD1 ASP A 329      28.380 -35.133  68.578  1.00 33.59           O
ATOM   3907  OD2 ASP A 329      26.525 -36.241  68.935  1.00 27.92           O1-
ATOM   3908  H   ASP A 329      26.202 -33.217  67.381  1.00 25.21           H
ATOM   3909  HA  ASP A 329      28.322 -34.061  66.235  1.00 21.49           H
ATOM   3910  HB2 ASP A 329      25.932 -35.509  66.647  1.00 23.05           H
ATOM   3911  HB3 ASP A 329      27.295 -36.199  66.212  1.00 23.05           H
ATOM   3912  N   ASP A 330      28.081 -34.636  63.816  1.00 20.41           N
ATOM   3913  CA  ASP A 330      27.896 -34.772  62.384  1.00 16.37           C
ATOM   3914  C   ASP A 330      26.732 -35.718  62.102  1.00 27.64           C
ATOM   3915  O   ASP A 330      26.439 -36.633  62.883  1.00 21.22           O
ATOM   3916  CB  ASP A 330      29.162 -35.323  61.741  1.00 17.10           C
ATOM   3917  CG  ASP A 330      30.346 -34.397  61.885  1.00 19.95           C
ATOM   3918  OD1 ASP A 330      30.162 -33.205  62.223  1.00 15.48           O
ATOM   3919  OD2 ASP A 330      31.476 -34.878  61.670  1.00 18.47           O1-
ATOM   3920  H   ASP A 330      28.858 -34.874  64.099  1.00 24.49           H
ATOM   3921  HA  ASP A 330      27.697 -33.907  61.994  1.00 19.64           H
ATOM   3922  HB2 ASP A 330      29.389 -36.166  62.163  1.00 20.52           H
ATOM   3923  HB3 ASP A 330      29.002 -35.459  60.794  1.00 20.52           H
ATOM   3924  N   GLY A 331      26.058 -35.489  60.977  1.00 20.53           N
ATOM   3925  CA  GLY A 331      24.916 -36.299  60.613  1.00 25.77           C
ATOM   3926  C   GLY A 331      23.698 -36.127  61.492  1.00 18.06           C
ATOM   3927  O   GLY A 331      22.666 -36.749  61.236  1.00 17.21           O
ATOM   3928  H   GLY A 331      26.246 -34.868  60.412  1.00 24.63           H
ATOM   3929  HA2 GLY A 331      24.658 -36.086  59.702  1.00 30.92           H
ATOM   3930  HA3 GLY A 331      25.173 -37.234  60.640  1.00 30.92           H
ATOM   3931  N   SER A 332      23.787 -35.287  62.502  1.00 24.44           N
ATOM   3932  CA  SER A 332      22.766 -35.142  63.526  1.00 13.82           C
ATOM   3933  C   SER A 332      21.478 -34.478  63.019  1.00 12.33           C
ATOM   3934  O   SER A 332      20.411 -34.700  63.588  1.00 21.51           O
ATOM   3935  CB  SER A 332      23.398 -34.333  64.657  1.00 20.34           C
ATOM   3936  OG  SER A 332      22.725 -34.445  65.848  1.00 35.06           O
ATOM   3937  H   SER A 332      24.460 -34.765  62.622  1.00 29.33           H
ATOM   3938  HA  SER A 332      22.537 -36.018  63.872  1.00 16.59           H
ATOM   3939  HB2 SER A 332      24.308 -34.644  64.788  1.00 24.41           H
ATOM   3940  HB3 SER A 332      23.410 -33.398  64.398  1.00 24.41           H
ATOM   3941  HG  SER A 332      23.107 -33.986  66.438  1.00 42.07           H
ATOM   3942  N   ILE A 333      21.545 -33.653  61.984  1.00 16.14           N
ATOM   3943  CA  ILE A 333      20.429 -32.803  61.582  1.00 17.51           C
ATOM   3944  C   ILE A 333      19.606 -33.578  60.565  1.00 26.16           C
ATOM   3945  O   ILE A 333      20.033 -33.780  59.423  1.00 24.94           O
ATOM   3946  CB  ILE A 333      20.911 -31.473  60.990  1.00 21.82           C
ATOM   3947  CG1 ILE A 333      21.547 -30.616  62.050  1.00 18.34           C
ATOM   3948  CG2 ILE A 333      19.759 -30.674  60.405  1.00 19.23           C
ATOM   3949  CD1 ILE A 333      22.487 -29.605  61.433  1.00 30.93           C
ATOM   3950  H   ILE A 333      22.241 -33.565  61.486  1.00 19.36           H
ATOM   3951  HA  ILE A 333      19.871 -32.614  62.353  1.00 21.01           H
ATOM   3952  HB  ILE A 333      21.561 -31.651  60.292  1.00 26.18           H
ATOM   3953 HG12 ILE A 333      20.857 -30.137  62.534  1.00 22.01           H
ATOM   3954 HG13 ILE A 333      22.057 -31.178  62.655  1.00 22.01           H
ATOM   3955 HG21 ILE A 333      20.103 -29.843  60.042  1.00 23.07           H
ATOM   3956 HG22 ILE A 333      19.340 -31.195  59.702  1.00 23.07           H
ATOM   3957 HG23 ILE A 333      19.116 -30.488  61.107  1.00 23.07           H
ATOM   3958 HD11 ILE A 333      22.881 -29.069  62.139  1.00 37.12           H
ATOM   3959 HD12 ILE A 333      23.182 -30.076  60.947  1.00 37.12           H
ATOM   3960 HD13 ILE A 333      21.986 -29.037  60.827  1.00 37.12           H
ATOM   3961  N   ALA A 334      18.405 -33.959  60.957  1.00 19.94           N
ATOM   3962  CA  ALA A 334      17.599 -34.804  60.099  1.00 20.70           C
ATOM   3963  C   ALA A 334      17.008 -33.983  58.962  1.00 17.17           C
ATOM   3964  O   ALA A 334      16.954 -32.752  59.014  1.00 39.13           O
ATOM   3965  CB  ALA A 334      16.482 -35.462  60.918  1.00 33.39           C
ATOM   3966  H   ALA A 334      18.036 -33.745  61.704  1.00 23.93           H
ATOM   3967  HA  ALA A 334      18.154 -35.503  59.718  1.00 24.84           H
ATOM   3968  HB1 ALA A 334      15.951 -36.024  60.332  1.00 40.07           H
ATOM   3969  HB2 ALA A 334      16.880 -35.998  61.621  1.00 40.07           H
ATOM   3970  HB3 ALA A 334      15.925 -34.768  61.305  1.00 40.07           H
ATOM   3971  N   GLY A 335      16.561 -34.674  57.922  1.00 19.22           N
ATOM   3972  CA  GLY A 335      15.713 -34.052  56.930  1.00 25.41           C
ATOM   3973  C   GLY A 335      16.411 -33.978  55.610  1.00 11.13           C
ATOM   3974  O   GLY A 335      17.464 -34.586  55.410  1.00 24.31           O
ATOM   3975  H   GLY A 335      16.736 -35.503  57.772  1.00 23.06           H
ATOM   3976  HA2 GLY A 335      14.898 -34.566  56.824  1.00 30.49           H
ATOM   3977  HA3 GLY A 335      15.482 -33.153  57.212  1.00 30.49           H
ATOM   3978  N   PRO A 336      15.857 -33.227  54.682  1.00 15.81           N
ATOM   3979  CA  PRO A 336      16.572 -32.960  53.433  1.00 19.25           C
ATOM   3980  C   PRO A 336      17.666 -31.913  53.643  1.00 19.98           C
ATOM   3981  O   PRO A 336      17.815 -31.328  54.715  1.00 14.30           O
ATOM   3982  CB  PRO A 336      15.472 -32.454  52.518  1.00 27.03           C
ATOM   3983  CG  PRO A 336      14.532 -31.723  53.465  1.00 25.85           C
ATOM   3984  CD  PRO A 336      14.565 -32.522  54.748  1.00 24.52           C
ATOM   3985  HA  PRO A 336      16.955 -33.774  53.071  1.00 23.10           H
ATOM   3986  HB2 PRO A 336      15.842 -31.847  51.858  1.00 32.44           H
ATOM   3987  HB3 PRO A 336      15.024 -33.202  52.093  1.00 32.44           H
ATOM   3988  HG2 PRO A 336      14.856 -30.820  53.615  1.00 31.02           H
ATOM   3989  HG3 PRO A 336      13.637 -31.709  53.092  1.00 31.02           H
ATOM   3990  HD2 PRO A 336      14.542 -31.930  55.516  1.00 29.42           H
ATOM   3991  HD3 PRO A 336      13.833 -33.159  54.767  1.00 29.42           H
ATOM   3992  N   CYS A 337      18.444 -31.678  52.577  1.00 34.03           N
ATOM   3993  CA  CYS A 337      19.552 -30.727  52.653  1.00 18.85           C
ATOM   3994  C   CYS A 337      19.134 -29.373  53.196  1.00 24.30           C
ATOM   3995  O   CYS A 337      19.933 -28.692  53.848  1.00 30.19           O
ATOM   3996  CB  CYS A 337      20.171 -30.506  51.289  1.00 25.04           C
ATOM   3997  SG  CYS A 337      20.859 -31.980  50.596  1.00 11.11           S
ATOM   3998  H   CYS A 337      18.350 -32.054  51.809  1.00 40.83           H
ATOM   3999  HA  CYS A 337      20.237 -31.087  53.238  1.00 22.62           H
ATOM   4000  HB2 CYS A 337      19.489 -30.180  50.682  1.00 30.04           H
ATOM   4001  HB3 CYS A 337      20.884 -29.852  51.368  1.00 30.04           H
ATOM   4002  N   GLU A 338      17.916 -28.946  52.944  1.00 24.47           N
ATOM   4003  CA  GLU A 338      17.608 -27.576  53.300  1.00 24.49           C
ATOM   4004  C   GLU A 338      17.187 -27.430  54.761  1.00 15.88           C
ATOM   4005  O   GLU A 338      16.813 -26.324  55.172  1.00 22.77           O
ATOM   4006  CB  GLU A 338      16.548 -27.021  52.336  1.00 16.68           C
ATOM   4007  CG  GLU A 338      15.265 -27.832  52.275  1.00 40.00           C
ATOM   4008  CD  GLU A 338      15.234 -28.923  51.183  1.00 49.83           C
ATOM   4009  OE1 GLU A 338      14.207 -29.636  51.174  1.00 49.93           O
ATOM   4010  OE2 GLU A 338      16.188 -29.068  50.351  1.00 35.64           O1-
ATOM   4011  H   GLU A 338      17.278 -29.399  52.588  1.00 29.36           H
ATOM   4012  HA  GLU A 338      18.411 -27.045  53.180  1.00 29.39           H
ATOM   4013  HB2 GLU A 338      16.314 -26.122  52.616  1.00 20.01           H
ATOM   4014  HB3 GLU A 338      16.923 -26.997  51.442  1.00 20.01           H
ATOM   4015  HG2 GLU A 338      15.136 -28.271  53.130  1.00 48.00           H
ATOM   4016  HG3 GLU A 338      14.525 -27.228  52.105  1.00 48.00           H
ATOM   4017  N   SER A 339      17.265 -28.496  55.563  1.00 22.96           N
ATOM   4018  CA  SER A 339      16.826 -28.411  56.956  1.00 17.51           C
ATOM   4019  C   SER A 339      17.812 -27.586  57.765  1.00 16.50           C
ATOM   4020  O   SER A 339      19.018 -27.842  57.738  1.00 25.18           O
ATOM   4021  CB  SER A 339      16.699 -29.798  57.603  1.00 34.10           C
ATOM   4022  OG  SER A 339      15.895 -30.696  56.846  1.00 37.85           O
ATOM   4023  H   SER A 339      17.564 -29.267  55.328  1.00 27.56           H
ATOM   4024  HA  SER A 339      15.960 -27.976  56.994  1.00 21.01           H
ATOM   4025  HB2 SER A 339      17.586 -30.179  57.693  1.00 40.92           H
ATOM   4026  HB3 SER A 339      16.300 -29.693  58.481  1.00 40.92           H
ATOM   4027  HG  SER A 339      16.228 -30.806  56.083  1.00 45.42           H
ATOM   4028  N   ASN A 340      17.301 -26.609  58.506  1.00 19.53           N
ATOM   4029  CA  ASN A 340      18.183 -25.825  59.362  1.00 22.44           C
ATOM   4030  C   ASN A 340      18.624 -26.615  60.578  1.00 16.39           C
ATOM   4031  O   ASN A 340      19.753 -26.457  61.042  1.00 21.30           O
ATOM   4032  CB  ASN A 340      17.493 -24.541  59.806  1.00 17.03           C
ATOM   4033  CG  ASN A 340      17.297 -23.575  58.673  1.00 17.53           C
ATOM   4034  OD1 ASN A 340      17.910 -23.708  57.618  1.00 24.23           O
ATOM   4035  ND2 ASN A 340      16.459 -22.578  58.893  1.00 31.81           N
ATOM   4036  H   ASN A 340      16.471 -26.384  58.532  1.00 23.43           H
ATOM   4037  HA  ASN A 340      18.976 -25.581  58.859  1.00 26.93           H
ATOM   4038  HB2 ASN A 340      16.621 -24.759  60.170  1.00 20.43           H
ATOM   4039  HB3 ASN A 340      18.036 -24.106  60.482  1.00 20.43           H
ATOM   4040 HD21 ASN A 340      16.311 -21.997  58.277  1.00 38.18           H
ATOM   4041 HD22 ASN A 340      16.061 -22.511  59.653  1.00 38.18           H
ATOM   4042  N   GLY A 341      17.773 -27.476  61.101  1.00 20.88           N
ATOM   4043  CA  GLY A 341      18.068 -28.034  62.409  1.00 20.55           C
ATOM   4044  C   GLY A 341      17.916 -26.989  63.509  1.00 12.62           C
ATOM   4045  O   GLY A 341      17.239 -25.973  63.366  1.00 14.34           O
ATOM   4046  H   GLY A 341      17.043 -27.747  60.737  1.00 25.06           H
ATOM   4047  HA2 GLY A 341      17.463 -28.769  62.593  1.00 24.66           H
ATOM   4048  HA3 GLY A 341      18.978 -28.369  62.423  1.00 24.66           H
ATOM   4049  N   ASP A 342      18.537 -27.257  64.639  1.00 20.16           N
ATOM   4050  CA  ASP A 342      18.473 -26.268  65.695  1.00 15.40           C
ATOM   4051  C   ASP A 342      19.274 -25.024  65.319  1.00 14.13           C
ATOM   4052  O   ASP A 342      20.226 -25.082  64.532  1.00 16.67           O
ATOM   4053  CB  ASP A 342      18.953 -26.879  67.005  1.00 26.71           C
ATOM   4054  CG  ASP A 342      17.970 -27.915  67.546  1.00 32.10           C
ATOM   4055  OD1 ASP A 342      16.823 -27.957  67.056  1.00 19.75           O
ATOM   4056  OD2 ASP A 342      18.342 -28.678  68.459  1.00 41.14           O1-
ATOM   4057  H   ASP A 342      18.985 -27.970  64.818  1.00 24.19           H
ATOM   4058  HA  ASP A 342      17.549 -26.000  65.816  1.00 18.48           H
ATOM   4059  HB2 ASP A 342      19.806 -27.317  66.858  1.00 32.06           H
ATOM   4060  HB3 ASP A 342      19.048 -26.177  67.667  1.00 32.06           H
ATOM   4061  N   LYS A 343      18.866 -23.880  65.890  1.00 12.61           N
ATOM   4062  CA  LYS A 343      19.524 -22.607  65.589  1.00 16.64           C
ATOM   4063  C   LYS A 343      21.021 -22.676  65.815  1.00  8.90           C
ATOM   4064  O   LYS A 343      21.804 -22.205  64.988  1.00 19.00           O
ATOM   4065  CB  LYS A 343      18.954 -21.483  66.462  1.00 20.36           C
ATOM   4066  CG  LYS A 343      17.507 -21.086  66.211  1.00  9.50           C
ATOM   4067  CD  LYS A 343      17.039 -20.113  67.308  1.00 24.70           C
ATOM   4068  CE  LYS A 343      16.640 -18.740  66.766  1.00 49.61           C
ATOM   4069  NZ  LYS A 343      15.377 -18.826  65.954  1.00 52.66           N1+
ATOM   4070  H   LYS A 343      18.216 -23.819  66.450  1.00 15.13           H
ATOM   4071  HA  LYS A 343      19.367 -22.379  64.660  1.00 19.97           H
ATOM   4072  HB2 LYS A 343      19.019 -21.758  67.390  1.00 24.43           H
ATOM   4073  HB3 LYS A 343      19.496 -20.690  66.325  1.00 24.43           H
ATOM   4074  HG2 LYS A 343      17.436 -20.642  65.352  1.00 11.40           H
ATOM   4075  HG3 LYS A 343      16.944 -21.875  66.236  1.00 11.40           H
ATOM   4076  HD2 LYS A 343      16.268 -20.493  67.757  1.00 29.64           H
ATOM   4077  HD3 LYS A 343      17.761 -19.984  67.943  1.00 29.64           H
ATOM   4078  HE2 LYS A 343      16.485 -18.134  67.508  1.00 59.54           H
ATOM   4079  HE3 LYS A 343      17.347 -18.401  66.196  1.00 59.54           H
ATOM   4080  HZ1 LYS A 343      15.159 -18.020  65.647  1.00 63.19           H
ATOM   4081  HZ2 LYS A 343      15.496 -19.376  65.265  1.00 63.19           H
ATOM   4082  HZ3 LYS A 343      14.712 -19.133  66.459  1.00 63.19           H
ATOM   4083  N   TRP A 344      21.427 -23.252  66.931  1.00 11.29           N
ATOM   4084  CA  TRP A 344      22.813 -23.251  67.365  1.00 15.35           C
ATOM   4085  C   TRP A 344      23.394 -21.856  67.214  1.00 15.43           C
ATOM   4086  O   TRP A 344      24.356 -21.599  66.477  1.00 16.94           O
ATOM   4087  CB  TRP A 344      23.613 -24.275  66.605  1.00 12.35           C
ATOM   4088  CG  TRP A 344      23.250 -25.647  67.000  1.00 12.18           C
ATOM   4089  CD1 TRP A 344      22.565 -26.533  66.253  1.00 18.71           C
ATOM   4090  CD2 TRP A 344      23.559 -26.305  68.225  1.00  7.28           C
ATOM   4091  NE1 TRP A 344      22.419 -27.705  66.923  1.00  7.67           N
ATOM   4092  CE2 TRP A 344      23.015 -27.591  68.146  1.00 12.21           C
ATOM   4093  CE3 TRP A 344      24.222 -25.927  69.395  1.00 19.52           C
ATOM   4094  CZ2 TRP A 344      23.123 -28.519  69.188  1.00 13.00           C
ATOM   4095  CZ3 TRP A 344      24.314 -26.853  70.445  1.00 10.49           C
ATOM   4096  CH2 TRP A 344      23.771 -28.117  70.330  1.00 13.18           C
ATOM   4097  H   TRP A 344      20.902 -23.665  67.473  1.00 13.55           H
ATOM   4098  HA  TRP A 344      22.847 -23.486  68.305  1.00 18.42           H
ATOM   4099  HB2 TRP A 344      23.441 -24.176  65.656  1.00 14.82           H
ATOM   4100  HB3 TRP A 344      24.557 -24.146  66.790  1.00 14.82           H
ATOM   4101  HD1 TRP A 344      22.254 -26.372  65.392  1.00 22.45           H
ATOM   4102  HE1 TRP A 344      22.015 -28.404  66.627  1.00  9.20           H
ATOM   4103  HE3 TRP A 344      24.584 -25.074  69.480  1.00 23.43           H
ATOM   4104  HZ2 TRP A 344      22.752 -29.369  69.118  1.00 15.60           H
ATOM   4105  HZ3 TRP A 344      24.762 -26.617  71.225  1.00 12.59           H
ATOM   4106  HH2 TRP A 344      23.860 -28.716  71.036  1.00 15.81           H
ATOM   4107  N   LEU A 345      22.759 -20.974  67.968  1.00 30.41           N
ATOM   4108  CA  LEU A 345      22.994 -19.557  67.884  1.00 16.21           C
ATOM   4109  C   LEU A 345      24.463 -19.276  67.892  1.00 13.15           C
ATOM   4110  O   LEU A 345      25.184 -19.642  68.820  1.00 13.98           O
ATOM   4111  CB  LEU A 345      22.328 -18.836  69.042  1.00 10.16           C
ATOM   4112  CG  LEU A 345      22.156 -17.340  68.846  1.00 24.01           C
ATOM   4113  CD1 LEU A 345      21.443 -16.989  67.527  1.00 32.58           C
ATOM   4114  CD2 LEU A 345      21.385 -16.782  70.025  1.00 31.29           C
ATOM   4115  H   LEU A 345      22.168 -21.187  68.554  1.00 36.49           H
ATOM   4116  HA  LEU A 345      22.621 -19.216  67.056  1.00 19.45           H
ATOM   4117  HB2 LEU A 345      21.446 -19.217  69.177  1.00 12.19           H
ATOM   4118  HB3 LEU A 345      22.865 -18.968  69.838  1.00 12.19           H
ATOM   4119  HG  LEU A 345      23.031 -16.920  68.834  1.00 28.81           H
ATOM   4120 HD11 LEU A 345      21.363 -16.025  67.458  1.00 39.10           H
ATOM   4121 HD12 LEU A 345      21.965 -17.332  66.785  1.00 39.10           H
ATOM   4122 HD13 LEU A 345      20.562 -17.395  67.527  1.00 39.10           H
ATOM   4123 HD21 LEU A 345      21.273 -15.826  69.904  1.00 37.55           H
ATOM   4124 HD22 LEU A 345      20.518 -17.214  70.067  1.00 37.55           H
ATOM   4125 HD23 LEU A 345      21.883 -16.957  70.839  1.00 37.55           H
ATOM   4126  N   GLY A 346      24.876 -18.625  66.853  1.00 16.91           N
ATOM   4127  CA  GLY A 346      26.229 -18.227  66.683  1.00  9.59           C
ATOM   4128  C   GLY A 346      26.800 -18.809  65.422  1.00 14.13           C
ATOM   4129  O   GLY A 346      26.096 -19.354  64.552  1.00 18.15           O
ATOM   4130  H   GLY A 346      24.366 -18.392  66.201  1.00 20.29           H
ATOM   4131  HA2 GLY A 346      26.283 -17.260  66.633  1.00 11.51           H
ATOM   4132  HA3 GLY A 346      26.759 -18.532  67.436  1.00 11.51           H
ATOM   4133  N   GLY A 347      28.116 -18.703  65.347  1.00 17.25           N
ATOM   4134  CA  GLY A 347      28.847 -19.195  64.206  1.00 27.23           C
ATOM   4135  C   GLY A 347      30.279 -18.702  64.260  1.00 22.33           C
ATOM   4136  O   GLY A 347      30.766 -18.235  65.299  1.00  9.61           O
ATOM   4137  H   GLY A 347      28.611 -18.345  65.953  1.00 20.70           H
ATOM   4138  HA2 GLY A 347      28.847 -20.165  64.205  1.00 32.67           H
ATOM   4139  HA3 GLY A 347      28.435 -18.879  63.387  1.00 32.67           H
ATOM   4140  N   ILE A 348      30.937 -18.835  63.109  1.00 14.13           N
ATOM   4141  CA  ILE A 348      32.313 -18.426  62.939  1.00 18.91           C
ATOM   4142  C   ILE A 348      32.595 -18.367  61.443  1.00 12.93           C
ATOM   4143  O   ILE A 348      32.046 -19.142  60.660  1.00  8.60           O
ATOM   4144  CB  ILE A 348      33.276 -19.395  63.659  1.00  8.39           C
ATOM   4145  CG1 ILE A 348      34.648 -18.749  63.749  1.00  7.64           C
ATOM   4146  CG2 ILE A 348      33.379 -20.706  62.888  1.00 14.83           C
ATOM   4147  CD1 ILE A 348      35.687 -19.643  64.359  1.00 19.38           C
ATOM   4148  H   ILE A 348      30.590 -19.170  62.397  1.00 16.95           H
ATOM   4149  HA  ILE A 348      32.435 -17.538  63.310  1.00 22.69           H
ATOM   4150  HB  ILE A 348      32.944 -19.572  64.553  1.00 10.06           H
ATOM   4151 HG12 ILE A 348      34.943 -18.515  62.856  1.00  9.17           H
ATOM   4152 HG13 ILE A 348      34.583 -17.951  64.296  1.00  9.17           H
ATOM   4153 HG21 ILE A 348      33.987 -21.300  63.355  1.00 17.79           H
ATOM   4154 HG22 ILE A 348      32.499 -21.110  62.833  1.00 17.79           H
ATOM   4155 HG23 ILE A 348      33.715 -20.523  61.996  1.00 17.79           H
ATOM   4156 HD11 ILE A 348      36.534 -19.169  64.385  1.00 23.26           H
ATOM   4157 HD12 ILE A 348      35.412 -19.879  65.258  1.00 23.26           H
ATOM   4158 HD13 ILE A 348      35.772 -20.443  63.817  1.00 23.26           H
ATOM   4159  N   LYS A 349      33.478 -17.462  61.051  1.00 11.50           N
ATOM   4160  CA  LYS A 349      33.947 -17.448  59.673  1.00 10.39           C
ATOM   4161  C   LYS A 349      34.794 -18.694  59.429  1.00 12.11           C
ATOM   4162  O   LYS A 349      35.653 -19.044  60.246  1.00  6.40           O
ATOM   4163  CB  LYS A 349      34.742 -16.168  59.426  1.00  9.14           C
ATOM   4164  CG  LYS A 349      35.069 -15.834  57.978  1.00 18.87           C
ATOM   4165  CD  LYS A 349      36.194 -14.774  57.854  1.00 12.70           C
ATOM   4166  CE  LYS A 349      36.736 -14.742  56.423  1.00  9.43           C
ATOM   4167  NZ  LYS A 349      35.622 -14.759  55.387  1.00 23.51           N1+
ATOM   4168  H   LYS A 349      33.819 -16.853  61.554  1.00 13.80           H
ATOM   4169  HA  LYS A 349      33.188 -17.465  59.069  1.00 12.47           H
ATOM   4170  HB2 LYS A 349      34.235 -15.423  59.785  1.00 10.97           H
ATOM   4171  HB3 LYS A 349      35.585 -16.239  59.901  1.00 10.97           H
ATOM   4172  HG2 LYS A 349      35.364 -16.640  57.526  1.00 22.64           H
ATOM   4173  HG3 LYS A 349      34.275 -15.482  57.546  1.00 22.64           H
ATOM   4174  HD2 LYS A 349      35.838 -13.897  58.069  1.00 15.24           H
ATOM   4175  HD3 LYS A 349      36.922 -15.001  58.454  1.00 15.24           H
ATOM   4176  HE2 LYS A 349      37.253 -13.931  56.297  1.00 11.32           H
ATOM   4177  HE3 LYS A 349      37.295 -15.521  56.278  1.00 11.32           H
ATOM   4178  HZ1 LYS A 349      35.969 -14.740  54.568  1.00 28.21           H
ATOM   4179  HZ2 LYS A 349      35.135 -15.498  55.478  1.00 28.21           H
ATOM   4180  HZ3 LYS A 349      35.095 -14.050  55.495  1.00 28.21           H
ATOM   4181  N   GLY A 350      34.553 -19.363  58.309  1.00 19.42           N
ATOM   4182  CA  GLY A 350      35.244 -20.602  57.962  1.00 18.40           C
ATOM   4183  C   GLY A 350      36.158 -20.438  56.760  1.00 13.89           C
ATOM   4184  O   GLY A 350      35.880 -19.657  55.844  1.00 14.12           O
ATOM   4185  H   GLY A 350      33.979 -19.114  57.718  1.00 23.31           H
ATOM   4186  HA2 GLY A 350      35.778 -20.896  58.717  1.00 22.08           H
ATOM   4187  HA3 GLY A 350      34.592 -21.291  57.760  1.00 22.08           H
ATOM   4188  N   GLY A 351      37.267 -21.153  56.787  1.00 15.33           N
ATOM   4189  CA  GLY A 351      38.156 -21.142  55.647  1.00 18.79           C
ATOM   4190  C   GLY A 351      37.590 -21.952  54.496  1.00 15.28           C
ATOM   4191  O   GLY A 351      36.841 -22.909  54.680  1.00 10.66           O
ATOM   4192  H   GLY A 351      37.523 -21.647  57.443  1.00 18.40           H
ATOM   4193  HA2 GLY A 351      38.292 -20.229  55.348  1.00 22.55           H
ATOM   4194  HA3 GLY A 351      39.014 -21.517  55.899  1.00 22.55           H
ATOM   4195  N   PHE A 352      37.976 -21.572  53.283  1.00 17.54           N
ATOM   4196  CA  PHE A 352      37.477 -22.261  52.101  1.00 17.10           C
ATOM   4197  C   PHE A 352      38.320 -21.829  50.917  1.00 11.98           C
ATOM   4198  O   PHE A 352      38.634 -20.637  50.774  1.00 12.52           O
ATOM   4199  CB  PHE A 352      35.980 -21.938  51.905  1.00 14.04           C
ATOM   4200  CG  PHE A 352      35.407 -22.342  50.582  1.00 10.75           C
ATOM   4201  CD1 PHE A 352      35.338 -23.663  50.211  1.00 22.30           C
ATOM   4202  CD2 PHE A 352      34.855 -21.399  49.753  1.00 18.84           C
ATOM   4203  CE1 PHE A 352      34.774 -24.032  49.003  1.00 18.21           C
ATOM   4204  CE2 PHE A 352      34.280 -21.764  48.532  1.00 21.08           C
ATOM   4205  CZ  PHE A 352      34.246 -23.075  48.165  1.00 21.51           C
ATOM   4206  H   PHE A 352      38.520 -20.926  53.119  1.00 21.05           H
ATOM   4207  HA  PHE A 352      37.574 -23.219  52.217  1.00 20.53           H
ATOM   4208  HB2 PHE A 352      35.474 -22.397  52.594  1.00 16.84           H
ATOM   4209  HB3 PHE A 352      35.858 -20.980  51.996  1.00 16.84           H
ATOM   4210  HD1 PHE A 352      35.696 -24.316  50.769  1.00 26.76           H
ATOM   4211  HD2 PHE A 352      34.879 -20.502  49.997  1.00 22.61           H
ATOM   4212  HE1 PHE A 352      34.751 -24.928  48.757  1.00 21.85           H
ATOM   4213  HE2 PHE A 352      33.927 -21.113  47.970  1.00 25.30           H
ATOM   4214  HZ  PHE A 352      33.867 -23.323  47.353  1.00 25.81           H
ATOM   4215  N   VAL A 353      38.732 -22.803  50.107  1.00 10.49           N
ATOM   4216  CA  VAL A 353      39.554 -22.504  48.941  1.00 10.17           C
ATOM   4217  C   VAL A 353      39.467 -23.661  47.957  1.00 16.12           C
ATOM   4218  O   VAL A 353      39.347 -24.828  48.349  1.00 14.44           O
ATOM   4219  CB  VAL A 353      41.019 -22.217  49.348  1.00 14.36           C
ATOM   4220  CG1 VAL A 353      41.732 -23.513  49.758  1.00 13.26           C
ATOM   4221  CG2 VAL A 353      41.761 -21.520  48.226  1.00 15.63           C
ATOM   4222  H   VAL A 353      38.549 -23.637  50.210  1.00 12.59           H
ATOM   4223  HA  VAL A 353      39.205 -21.712  48.503  1.00 12.20           H
ATOM   4224  HB  VAL A 353      41.019 -21.624  50.116  1.00 17.23           H
ATOM   4225 HG11 VAL A 353      42.646 -23.304  50.007  1.00 15.92           H
ATOM   4226 HG12 VAL A 353      41.264 -23.905  50.511  1.00 15.92           H
ATOM   4227 HG13 VAL A 353      41.725 -24.127  49.007  1.00 15.92           H
ATOM   4228 HG21 VAL A 353      42.674 -21.353  48.508  1.00 18.76           H
ATOM   4229 HG22 VAL A 353      41.756 -22.092  47.442  1.00 18.76           H
ATOM   4230 HG23 VAL A 353      41.316 -20.681  48.027  1.00 18.76           H
ATOM   4231  N   HIS A 354      39.607 -23.329  46.674  1.00  9.06           N
ATOM   4232  CA  HIS A 354      39.451 -24.215  45.527  1.00  9.19           C
ATOM   4233  C   HIS A 354      40.781 -24.771  45.020  1.00 17.20           C
ATOM   4234  O   HIS A 354      41.783 -24.059  44.937  1.00 12.32           O
ATOM   4235  CB  HIS A 354      38.795 -23.454  44.366  1.00 11.16           C
ATOM   4236  CG  HIS A 354      37.397 -22.999  44.654  1.00 19.23           C
ATOM   4237  ND1 HIS A 354      37.101 -21.753  45.169  1.00 13.53           N
ATOM   4238  CD2 HIS A 354      36.213 -23.634  44.500  1.00 12.95           C
ATOM   4239  CE1 HIS A 354      35.795 -21.642  45.314  1.00 16.69           C
ATOM   4240  NE2 HIS A 354      35.234 -22.772  44.920  1.00 17.82           N
ATOM   4241  H   HIS A 354      39.809 -22.529  46.431  1.00 10.87           H
ATOM   4242  HA  HIS A 354      38.879 -24.960  45.770  1.00 11.02           H
ATOM   4243  HB2 HIS A 354      38.764 -24.035  43.590  1.00 13.39           H
ATOM   4244  HB3 HIS A 354      39.328 -22.668  44.167  1.00 13.39           H
ATOM   4245  HD2 HIS A 354      36.087 -24.496  44.173  1.00 15.54           H
ATOM   4246  HE1 HIS A 354      35.345 -20.897  45.644  1.00 20.03           H
ATOM   4247  HE2 HIS A 354      34.390 -22.937  44.920  1.00 21.38           H
ATOM   4248  N   GLN A 355      40.757 -26.035  44.600  1.00 14.49           N
ATOM   4249  CA  GLN A 355      41.851 -26.638  43.850  1.00 12.99           C
ATOM   4250  C   GLN A 355      41.313 -26.976  42.456  1.00 15.35           C
ATOM   4251  O   GLN A 355      40.631 -27.988  42.278  1.00 18.44           O
ATOM   4252  CB  GLN A 355      42.377 -27.872  44.589  1.00 18.55           C
ATOM   4253  CG  GLN A 355      43.646 -28.491  43.975  1.00  9.96           C
ATOM   4254  CD  GLN A 355      44.015 -29.880  44.489  1.00  8.90           C
ATOM   4255  OE1 GLN A 355      43.351 -30.469  45.351  1.00 17.85           O
ATOM   4256  NE2 GLN A 355      45.092 -30.419  43.941  1.00 16.92           N
ATOM   4257  H   GLN A 355      40.102 -26.573  44.742  1.00 17.39           H
ATOM   4258  HA  GLN A 355      42.575 -26.000  43.758  1.00 15.59           H
ATOM   4259  HB2 GLN A 355      42.584 -27.621  45.503  1.00 22.25           H
ATOM   4260  HB3 GLN A 355      41.686 -28.553  44.586  1.00 22.25           H
ATOM   4261  HG2 GLN A 355      43.521 -28.559  43.015  1.00 11.95           H
ATOM   4262  HG3 GLN A 355      44.395 -27.903  44.162  1.00 11.95           H
ATOM   4263 HE21 GLN A 355      45.529 -29.988  43.339  1.00 20.30           H
ATOM   4264 HE22 GLN A 355      45.354 -31.201  44.186  1.00 20.30           H
ATOM   4265  N   ARG A 356      41.610 -26.127  41.473  1.00 19.66           N
ATOM   4266  CA  ARG A 356      41.095 -26.264  40.112  1.00 20.00           C
ATOM   4267  C   ARG A 356      42.014 -27.126  39.264  1.00 22.12           C
ATOM   4268  O   ARG A 356      43.156 -26.741  38.986  1.00 13.18           O
ATOM   4269  CB  ARG A 356      40.977 -24.899  39.444  1.00 20.01           C
ATOM   4270  CG  ARG A 356      39.937 -24.013  40.012  1.00  8.02           C
ATOM   4271  CD  ARG A 356      40.203 -22.585  39.554  1.00 23.40           C
ATOM   4272  NE  ARG A 356      40.397 -21.775  40.740  1.00 33.69           N
ATOM   4273  CZ  ARG A 356      41.462 -21.042  40.989  1.00 24.75           C
ATOM   4274  NH1 ARG A 356      41.521 -20.401  42.115  1.00 31.11           N
ATOM   4275  NH2 ARG A 356      42.446 -20.913  40.125  1.00 28.94           N1+
ATOM   4276  H   ARG A 356      42.123 -25.444  41.575  1.00 23.59           H
ATOM   4277  HA  ARG A 356      40.217 -26.675  40.135  1.00 24.00           H
ATOM   4278  HB2 ARG A 356      41.828 -24.441  39.526  1.00 24.01           H
ATOM   4279  HB3 ARG A 356      40.767 -25.032  38.507  1.00 24.01           H
ATOM   4280  HG2 ARG A 356      39.063 -24.286  39.693  1.00  9.62           H
ATOM   4281  HG3 ARG A 356      39.974 -24.042  40.981  1.00  9.62           H
ATOM   4282  HD2 ARG A 356      41.008 -22.553  39.014  1.00 28.08           H
ATOM   4283  HD3 ARG A 356      39.439 -22.246  39.061  1.00 28.08           H
ATOM   4284  HE  ARG A 356      39.768 -21.773  41.326  1.00 40.42           H
ATOM   4285 HH11 ARG A 356      40.876 -20.464  42.680  1.00 37.33           H
ATOM   4286 HH12 ARG A 356      42.195 -19.895  42.287  1.00 37.33           H
ATOM   4287 HH21 ARG A 356      42.423 -21.341  39.379  1.00 34.73           H
ATOM   4288 HH22 ARG A 356      43.123 -20.417  40.314  1.00 34.73           H
ATOM   4289  N   MET A 357      41.486 -28.241  38.786  1.00 23.49           N
ATOM   4290  CA  MET A 357      42.166 -29.088  37.822  1.00 17.50           C
ATOM   4291  C   MET A 357      41.362 -29.140  36.526  1.00 25.19           C
ATOM   4292  O   MET A 357      40.169 -28.810  36.520  1.00 24.13           O
ATOM   4293  CB  MET A 357      42.326 -30.459  38.416  1.00 23.74           C
ATOM   4294  CG  MET A 357      42.442 -30.354  39.891  1.00 18.48           C
ATOM   4295  SD  MET A 357      43.474 -31.622  40.485  1.00 38.55           S
ATOM   4296  CE  MET A 357      42.371 -32.220  41.743  1.00 27.80           C
ATOM   4297  H   MET A 357      40.711 -28.536  39.013  1.00 28.18           H
ATOM   4298  HA  MET A 357      43.048 -28.728  37.640  1.00 21.00           H
ATOM   4299  HB2 MET A 357      41.549 -30.999  38.204  1.00 28.49           H
ATOM   4300  HB3 MET A 357      43.133 -30.872  38.071  1.00 28.49           H
ATOM   4301  HG2 MET A 357      42.834 -29.499  40.128  1.00 22.18           H
ATOM   4302  HG3 MET A 357      41.566 -30.453  40.295  1.00 22.18           H
ATOM   4303  HE1 MET A 357      42.792 -32.963  42.204  1.00 33.36           H
ATOM   4304  HE2 MET A 357      42.189 -31.502  42.369  1.00 33.36           H
ATOM   4305  HE3 MET A 357      41.546 -32.513  41.326  1.00 33.36           H
ATOM   4306  N   ALA A 358      42.024 -29.536  35.419  1.00 26.36           N
ATOM   4307  CA  ALA A 358      41.344 -29.581  34.114  1.00 31.14           C
ATOM   4308  C   ALA A 358      40.072 -30.405  34.207  1.00 22.45           C
ATOM   4309  O   ALA A 358      39.028 -30.037  33.654  1.00 23.44           O
ATOM   4310  CB  ALA A 358      42.271 -30.156  33.029  1.00 22.49           C
ATOM   4311  H   ALA A 358      42.849 -29.778  35.400  1.00 31.63           H
ATOM   4312  HA  ALA A 358      41.100 -28.679  33.854  1.00 37.37           H
ATOM   4313  HB1 ALA A 358      41.795 -30.173  32.184  1.00 26.99           H
ATOM   4314  HB2 ALA A 358      43.058 -29.594  32.956  1.00 26.99           H
ATOM   4315  HB3 ALA A 358      42.530 -31.057  33.281  1.00 26.99           H
ATOM   4316  N   SER A 359      40.130 -31.468  34.999  1.00 25.98           N
ATOM   4317  CA  SER A 359      39.149 -32.541  35.038  1.00 40.70           C
ATOM   4318  C   SER A 359      38.212 -32.496  36.235  1.00 22.95           C
ATOM   4319  O   SER A 359      37.159 -33.128  36.185  1.00 29.38           O
ATOM   4320  CB  SER A 359      39.893 -33.883  35.092  1.00 44.67           C
ATOM   4321  OG  SER A 359      40.961 -33.811  36.078  1.00 35.73           O
ATOM   4322  H   SER A 359      40.772 -31.594  35.557  1.00 31.18           H
ATOM   4323  HA  SER A 359      38.614 -32.519  34.229  1.00 48.84           H
ATOM   4324  HB2 SER A 359      39.272 -34.583  35.345  1.00 53.60           H
ATOM   4325  HB3 SER A 359      40.275 -34.071  34.221  1.00 53.60           H
ATOM   4326  HG  SER A 359      41.371 -34.543  36.111  1.00 42.87           H
ATOM   4327  N   LYS A 360      38.578 -31.790  37.298  1.00 23.09           N
ATOM   4328  CA  LYS A 360      38.108 -32.079  38.646  1.00 22.52           C
ATOM   4329  C   LYS A 360      38.252 -30.808  39.481  1.00 24.40           C
ATOM   4330  O   LYS A 360      39.197 -30.043  39.279  1.00 22.91           O
ATOM   4331  CB  LYS A 360      38.973 -33.205  39.242  1.00 20.94           C
ATOM   4332  CG  LYS A 360      38.394 -34.021  40.375  1.00 33.07           C
ATOM   4333  CD  LYS A 360      39.492 -34.921  41.076  1.00 44.76           C
ATOM   4334  CE  LYS A 360      38.900 -36.224  41.740  1.00 51.25           C
ATOM   4335  NZ  LYS A 360      39.649 -36.774  42.946  1.00 29.53           N1+
ATOM   4336  H   LYS A 360      39.114 -31.119  37.262  1.00 27.70           H
ATOM   4337  HA  LYS A 360      37.178 -32.356  38.632  1.00 27.02           H
ATOM   4338  HB2 LYS A 360      39.188 -33.825  38.528  1.00 25.13           H
ATOM   4339  HB3 LYS A 360      39.794 -32.807  39.573  1.00 25.13           H
ATOM   4340  HG2 LYS A 360      38.022 -33.423  41.041  1.00 39.69           H
ATOM   4341  HG3 LYS A 360      37.702 -34.605  40.025  1.00 39.69           H
ATOM   4342  HD2 LYS A 360      40.145 -35.195  40.413  1.00 53.71           H
ATOM   4343  HD3 LYS A 360      39.926 -34.403  41.772  1.00 53.71           H
ATOM   4344  HE2 LYS A 360      37.994 -36.032  42.029  1.00 61.50           H
ATOM   4345  HE3 LYS A 360      38.881 -36.924  41.070  1.00 61.50           H
ATOM   4346  HZ1 LYS A 360      39.242 -37.505  43.249  1.00 35.43           H
ATOM   4347  HZ2 LYS A 360      40.484 -36.982  42.716  1.00 35.43           H
ATOM   4348  HZ3 LYS A 360      39.671 -36.165  43.594  1.00 35.43           H
ATOM   4349  N   ILE A 361      37.339 -30.569  40.426  1.00 20.70           N
ATOM   4350  CA  ILE A 361      37.481 -29.438  41.335  1.00 15.07           C
ATOM   4351  C   ILE A 361      37.646 -29.938  42.757  1.00 16.60           C
ATOM   4352  O   ILE A 361      36.810 -30.686  43.264  1.00 19.82           O
ATOM   4353  CB  ILE A 361      36.299 -28.471  41.246  1.00 17.64           C
ATOM   4354  CG1 ILE A 361      36.831 -27.084  41.560  1.00 10.94           C
ATOM   4355  CG2 ILE A 361      35.198 -28.841  42.239  1.00 36.68           C
ATOM   4356  CD1 ILE A 361      35.770 -25.990  41.591  1.00 37.55           C
ATOM   4357  H   ILE A 361      36.635 -31.045  40.558  1.00 24.85           H
ATOM   4358  HA  ILE A 361      38.284 -28.947  41.099  1.00 18.09           H
ATOM   4359  HB  ILE A 361      35.939 -28.483  40.345  1.00 21.16           H
ATOM   4360 HG12 ILE A 361      37.257 -27.105  42.431  1.00 13.13           H
ATOM   4361 HG13 ILE A 361      37.483 -26.842  40.883  1.00 13.13           H
ATOM   4362 HG21 ILE A 361      34.469 -28.207  42.153  1.00 44.01           H
ATOM   4363 HG22 ILE A 361      34.883 -29.737  42.042  1.00 44.01           H
ATOM   4364 HG23 ILE A 361      35.561 -28.808  43.138  1.00 44.01           H
ATOM   4365 HD11 ILE A 361      36.196 -25.144  41.797  1.00 45.06           H
ATOM   4366 HD12 ILE A 361      35.341 -25.943  40.723  1.00 45.06           H
ATOM   4367 HD13 ILE A 361      35.115 -26.206  42.273  1.00 45.06           H
ATOM   4368  N   GLY A 362      38.721 -29.491  43.417  1.00 17.84           N
ATOM   4369  CA  GLY A 362      38.872 -29.693  44.846  1.00 19.81           C
ATOM   4370  C   GLY A 362      38.291 -28.515  45.613  1.00 13.07           C
ATOM   4371  O   GLY A 362      38.544 -27.356  45.272  1.00  7.12           O
ATOM   4372  H   GLY A 362      39.375 -29.068  43.051  1.00 21.40           H
ATOM   4373  HA2 GLY A 362      38.408 -30.501  45.116  1.00 23.78           H
ATOM   4374  HA3 GLY A 362      39.811 -29.780  45.070  1.00 23.78           H
ATOM   4375  N   ARG A 363      37.472 -28.821  46.624  1.00 13.78           N
ATOM   4376  CA  ARG A 363      36.981 -27.840  47.579  1.00 13.38           C
ATOM   4377  C   ARG A 363      37.559 -28.163  48.949  1.00 11.20           C
ATOM   4378  O   ARG A 363      37.208 -29.183  49.548  1.00 14.98           O
ATOM   4379  CB  ARG A 363      35.459 -27.856  47.638  1.00 22.88           C
ATOM   4380  CG  ARG A 363      34.834 -27.429  46.348  1.00 17.00           C
ATOM   4381  CD  ARG A 363      33.394 -26.969  46.597  1.00 20.63           C
ATOM   4382  NE  ARG A 363      32.861 -26.499  45.335  1.00 19.04           N
ATOM   4383  CZ  ARG A 363      32.456 -27.278  44.342  1.00 17.99           C
ATOM   4384  NH1 ARG A 363      32.044 -26.710  43.243  1.00 18.07           N
ATOM   4385  NH2 ARG A 363      32.462 -28.608  44.433  1.00 21.12           N1+
ATOM   4386  H   ARG A 363      37.182 -29.617  46.776  1.00 16.53           H
ATOM   4387  HA  ARG A 363      37.274 -26.953  47.318  1.00 16.05           H
ATOM   4388  HB2 ARG A 363      35.159 -28.758  47.834  1.00 27.46           H
ATOM   4389  HB3 ARG A 363      35.162 -27.248  48.333  1.00 27.46           H
ATOM   4390  HG2 ARG A 363      35.335 -26.687  45.973  1.00 20.40           H
ATOM   4391  HG3 ARG A 363      34.817 -28.177  45.730  1.00 20.40           H
ATOM   4392  HD2 ARG A 363      32.857 -27.714  46.909  1.00 24.75           H
ATOM   4393  HD3 ARG A 363      33.384 -26.240  47.236  1.00 24.75           H
ATOM   4394  HE  ARG A 363      32.802 -25.648  45.222  1.00 22.85           H
ATOM   4395 HH11 ARG A 363      32.028 -25.853  43.183  1.00 21.68           H
ATOM   4396 HH12 ARG A 363      31.757 -27.193  42.592  1.00 21.68           H
ATOM   4397 HH21 ARG A 363      32.745 -28.989  45.151  1.00 25.34           H
ATOM   4398 HH22 ARG A 363      32.187 -29.086  43.773  1.00 25.34           H
ATOM   4399  N   TRP A 364      38.414 -27.285  49.450  1.00 12.82           N
ATOM   4400  CA  TRP A 364      39.020 -27.432  50.764  1.00 12.54           C
ATOM   4401  C   TRP A 364      38.319 -26.530  51.778  1.00 17.55           C
ATOM   4402  O   TRP A 364      38.037 -25.359  51.500  1.00 20.46           O
ATOM   4403  CB  TRP A 364      40.506 -27.087  50.714  1.00  9.26           C
ATOM   4404  CG  TRP A 364      41.288 -27.955  49.802  1.00 11.85           C
ATOM   4405  CD1 TRP A 364      41.399 -27.830  48.446  1.00 26.45           C
ATOM   4406  CD2 TRP A 364      42.067 -29.084  50.166  1.00 13.45           C
ATOM   4407  NE1 TRP A 364      42.202 -28.829  47.938  1.00 15.48           N
ATOM   4408  CE2 TRP A 364      42.623 -29.609  48.980  1.00 17.47           C
ATOM   4409  CE3 TRP A 364      42.353 -29.710  51.384  1.00 18.77           C
ATOM   4410  CZ2 TRP A 364      43.441 -30.714  48.976  1.00 17.37           C
ATOM   4411  CZ3 TRP A 364      43.152 -30.808  51.374  1.00 14.43           C
ATOM   4412  CH2 TRP A 364      43.692 -31.302  50.181  1.00 23.32           C
ATOM   4413  H   TRP A 364      38.666 -26.574  49.036  1.00 15.38           H
ATOM   4414  HA  TRP A 364      38.929 -28.352  51.059  1.00 15.04           H
ATOM   4415  HB2 TRP A 364      40.604 -26.171  50.409  1.00 11.11           H
ATOM   4416  HB3 TRP A 364      40.879 -27.179  51.604  1.00 11.11           H
ATOM   4417  HD1 TRP A 364      40.985 -27.171  47.937  1.00 31.73           H
ATOM   4418  HE1 TRP A 364      42.407 -28.939  47.110  1.00 18.58           H
ATOM   4419  HE3 TRP A 364      41.993 -29.390  52.180  1.00 22.53           H
ATOM   4420  HZ2 TRP A 364      43.802 -31.049  48.187  1.00 20.84           H
ATOM   4421  HZ3 TRP A 364      43.351 -31.235  52.176  1.00 17.31           H
ATOM   4422  HH2 TRP A 364      44.242 -32.052  50.211  1.00 27.98           H
ATOM   4423  N   TYR A 365      38.058 -27.081  52.960  1.00 10.88           N
ATOM   4424  CA  TYR A 365      37.340 -26.399  54.019  1.00 10.95           C
ATOM   4425  C   TYR A 365      38.063 -26.609  55.329  1.00 19.21           C
ATOM   4426  O   TYR A 365      38.678 -27.661  55.540  1.00 21.47           O
ATOM   4427  CB  TYR A 365      35.932 -26.958  54.220  1.00 12.22           C
ATOM   4428  CG  TYR A 365      35.062 -27.025  52.982  1.00 10.31           C
ATOM   4429  CD1 TYR A 365      34.264 -25.953  52.606  1.00 11.55           C
ATOM   4430  CD2 TYR A 365      35.017 -28.173  52.212  1.00 10.92           C
ATOM   4431  CE1 TYR A 365      33.437 -26.027  51.497  1.00 18.15           C
ATOM   4432  CE2 TYR A 365      34.197 -28.239  51.072  1.00 21.87           C
ATOM   4433  CZ  TYR A 365      33.409 -27.169  50.737  1.00 12.37           C
ATOM   4434  OH  TYR A 365      32.614 -27.221  49.634  1.00 20.06           O
ATOM   4435  H   TYR A 365      38.299 -27.878  53.174  1.00 13.05           H
ATOM   4436  HA  TYR A 365      37.284 -25.449  53.832  1.00 13.15           H
ATOM   4437  HB2 TYR A 365      36.009 -27.860  54.568  1.00 14.66           H
ATOM   4438  HB3 TYR A 365      35.472 -26.401  54.868  1.00 14.66           H
ATOM   4439  HD1 TYR A 365      34.268 -25.179  53.122  1.00 13.86           H
ATOM   4440  HD2 TYR A 365      35.543 -28.904  52.444  1.00 13.11           H
ATOM   4441  HE1 TYR A 365      32.914 -25.296  51.257  1.00 21.78           H
ATOM   4442  HE2 TYR A 365      34.173 -29.014  50.558  1.00 26.24           H
ATOM   4443  HH  TYR A 365      32.204 -26.494  49.541  1.00 24.07           H
ATOM   4444  N   SER A 366      37.943 -25.629  56.229  1.00 10.36           N
ATOM   4445  CA  SER A 366      38.444 -25.777  57.585  1.00 16.59           C
ATOM   4446  C   SER A 366      37.333 -25.538  58.589  1.00 16.46           C
ATOM   4447  O   SER A 366      36.376 -24.811  58.313  1.00 18.74           O
ATOM   4448  CB  SER A 366      39.583 -24.795  57.905  1.00 17.97           C
ATOM   4449  OG  SER A 366      39.084 -23.495  58.097  1.00 17.69           O
ATOM   4450  H   SER A 366      37.573 -24.869  56.073  1.00 12.43           H
ATOM   4451  HA  SER A 366      38.777 -26.680  57.708  1.00 19.91           H
ATOM   4452  HB2 SER A 366      40.031 -25.084  58.716  1.00 21.56           H
ATOM   4453  HB3 SER A 366      40.210 -24.786  57.165  1.00 21.56           H
ATOM   4454  HG  SER A 366      38.692 -23.232  57.402  1.00 21.22           H
ATOM   4455  N   ARG A 367      37.505 -26.121  59.776  1.00 12.63           N
ATOM   4456  CA  ARG A 367      36.509 -26.041  60.831  1.00  9.05           C
ATOM   4457  C   ARG A 367      37.155 -26.334  62.185  1.00 19.38           C
ATOM   4458  O   ARG A 367      38.097 -27.127  62.292  1.00 20.66           O
ATOM   4459  CB  ARG A 367      35.369 -26.995  60.495  1.00 12.04           C
ATOM   4460  CG  ARG A 367      34.852 -27.967  61.529  1.00  9.96           C
ATOM   4461  CD  ARG A 367      34.997 -29.401  61.137  1.00 14.36           C
ATOM   4462  NE  ARG A 367      33.695 -30.062  61.035  1.00 23.05           N
ATOM   4463  CZ  ARG A 367      33.382 -31.230  61.600  1.00 17.99           C
ATOM   4464  NH1 ARG A 367      32.166 -31.738  61.464  1.00 18.34           N
ATOM   4465  NH2 ARG A 367      34.258 -31.909  62.289  1.00 35.92           N1+
ATOM   4466  H   ARG A 367      38.203 -26.575  59.993  1.00 15.15           H
ATOM   4467  HA  ARG A 367      36.149 -25.141  60.859  1.00 10.86           H
ATOM   4468  HB2 ARG A 367      34.610 -26.454  60.226  1.00 14.45           H
ATOM   4469  HB3 ARG A 367      35.652 -27.528  59.736  1.00 14.45           H
ATOM   4470  HG2 ARG A 367      35.344 -27.835  62.354  1.00 11.95           H
ATOM   4471  HG3 ARG A 367      33.909 -27.794  61.677  1.00 11.95           H
ATOM   4472  HD2 ARG A 367      35.433 -29.454  60.273  1.00 17.23           H
ATOM   4473  HD3 ARG A 367      35.522 -29.865  61.808  1.00 17.23           H
ATOM   4474  HE  ARG A 367      33.084 -29.668  60.575  1.00 27.66           H
ATOM   4475 HH11 ARG A 367      31.571 -31.314  61.010  1.00 22.01           H
ATOM   4476 HH12 ARG A 367      31.974 -32.496  61.822  1.00 22.01           H
ATOM   4477 HH21 ARG A 367      35.053 -31.600  62.397  1.00 43.11           H
ATOM   4478 HH22 ARG A 367      34.037 -32.662  62.642  1.00 43.11           H
ATOM   4479  N   THR A 368      36.653 -25.660  63.216  1.00 11.37           N
ATOM   4480  CA  THR A 368      37.209 -25.850  64.542  1.00 14.40           C
ATOM   4481  C   THR A 368      37.131 -27.317  64.928  1.00 13.19           C
ATOM   4482  O   THR A 368      36.267 -28.064  64.471  1.00 11.18           O
ATOM   4483  CB  THR A 368      36.496 -24.983  65.593  1.00 11.68           C
ATOM   4484  OG1 THR A 368      35.107 -25.338  65.695  1.00 21.74           O
ATOM   4485  CG2 THR A 368      36.618 -23.511  65.254  1.00  7.27           C
ATOM   4486  H   THR A 368      36.003 -25.099  63.172  1.00 13.65           H
ATOM   4487  HA  THR A 368      38.145 -25.594  64.529  1.00 17.28           H
ATOM   4488  HB  THR A 368      36.919 -25.125  66.454  1.00 14.01           H
ATOM   4489  HG1 THR A 368      35.032 -26.144  65.921  1.00 26.09           H
ATOM   4490 HG21 THR A 368      36.164 -22.979  65.926  1.00  8.72           H
ATOM   4491 HG22 THR A 368      37.553 -23.254  65.227  1.00  8.72           H
ATOM   4492 HG23 THR A 368      36.217 -23.336  64.388  1.00  8.72           H
ATOM   4493  N   MET A 369      38.074 -27.741  65.759  1.00 10.68           N
ATOM   4494  CA  MET A 369      38.027 -29.111  66.236  1.00 10.68           C
ATOM   4495  C   MET A 369      36.934 -29.275  67.294  1.00  9.04           C
ATOM   4496  O   MET A 369      36.070 -30.142  67.167  1.00 16.37           O
ATOM   4497  CB  MET A 369      39.406 -29.517  66.735  1.00 13.47           C
ATOM   4498  CG  MET A 369      39.547 -30.958  67.120  1.00 14.91           C
ATOM   4499  SD  MET A 369      41.280 -31.380  67.234  1.00 34.28           S
ATOM   4500  CE  MET A 369      41.655 -31.326  65.519  1.00 32.33           C
ATOM   4501  H   MET A 369      38.732 -27.271  66.052  1.00 12.81           H
ATOM   4502  HA  MET A 369      37.812 -29.687  65.486  1.00 12.81           H
ATOM   4503  HB2 MET A 369      40.052 -29.338  66.034  1.00 16.17           H
ATOM   4504  HB3 MET A 369      39.619 -28.984  67.517  1.00 16.17           H
ATOM   4505  HG2 MET A 369      39.134 -31.106  67.985  1.00 17.89           H
ATOM   4506  HG3 MET A 369      39.135 -31.518  66.444  1.00 17.89           H
ATOM   4507  HE1 MET A 369      42.593 -31.539  65.395  1.00 38.79           H
ATOM   4508  HE2 MET A 369      41.103 -31.976  65.055  1.00 38.79           H
ATOM   4509  HE3 MET A 369      41.470 -30.435  65.184  1.00 38.79           H
ATOM   4510  N   SER A 370      36.905 -28.425  68.310  1.00  6.17           N
ATOM   4511  CA  SER A 370      35.783 -28.475  69.224  1.00  6.10           C
ATOM   4512  C   SER A 370      34.503 -28.060  68.514  1.00  5.63           C
ATOM   4513  O   SER A 370      34.483 -27.095  67.746  1.00  8.16           O
ATOM   4514  CB  SER A 370      36.029 -27.578  70.447  1.00 15.48           C
ATOM   4515  OG  SER A 370      34.859 -27.382  71.285  1.00  6.75           O
ATOM   4516  H   SER A 370      37.501 -27.831  68.486  1.00  7.40           H
ATOM   4517  HA  SER A 370      35.671 -29.386  69.538  1.00  7.32           H
ATOM   4518  HB2 SER A 370      36.726 -27.983  70.986  1.00 18.58           H
ATOM   4519  HB3 SER A 370      36.328 -26.711  70.133  1.00 18.58           H
ATOM   4520  HG  SER A 370      35.052 -26.886  71.935  1.00  8.10           H
ATOM   4521  N   LYS A 371      33.428 -28.790  68.811  1.00  6.25           N
ATOM   4522  CA  LYS A 371      32.094 -28.483  68.293  1.00 11.60           C
ATOM   4523  C   LYS A 371      31.535 -27.199  68.873  1.00 13.82           C
ATOM   4524  O   LYS A 371      30.714 -26.547  68.228  1.00 13.48           O
ATOM   4525  CB  LYS A 371      31.130 -29.618  68.631  1.00  9.30           C
ATOM   4526  CG  LYS A 371      30.924 -30.681  67.558  1.00 27.58           C
ATOM   4527  CD  LYS A 371      30.781 -32.126  68.117  1.00 14.15           C
ATOM   4528  CE  LYS A 371      29.782 -32.245  69.255  1.00 15.45           C
ATOM   4529  NZ  LYS A 371      30.088 -33.459  70.155  1.00 33.62           N1+
ATOM   4530  H   LYS A 371      33.446 -29.482  69.321  1.00  7.50           H
ATOM   4531  HA  LYS A 371      32.135 -28.392  67.328  1.00 13.92           H
ATOM   4532  HB2 LYS A 371      31.460 -30.070  69.423  1.00 11.15           H
ATOM   4533  HB3 LYS A 371      30.261 -29.231  68.822  1.00 11.15           H
ATOM   4534  HG2 LYS A 371      30.115 -30.473  67.064  1.00 33.09           H
ATOM   4535  HG3 LYS A 371      31.686 -30.670  66.959  1.00 33.09           H
ATOM   4536  HD2 LYS A 371      30.486 -32.710  67.401  1.00 16.98           H
ATOM   4537  HD3 LYS A 371      31.644 -32.420  68.447  1.00 16.98           H
ATOM   4538  HE2 LYS A 371      29.823 -31.444  69.801  1.00 18.54           H
ATOM   4539  HE3 LYS A 371      28.891 -32.356  68.889  1.00 18.54           H
ATOM   4540  HZ1 LYS A 371      29.491 -33.507  70.813  1.00 40.35           H
ATOM   4541  HZ2 LYS A 371      30.053 -34.208  69.677  1.00 40.35           H
ATOM   4542  HZ3 LYS A 371      30.901 -33.378  70.508  1.00 40.35           H
ATOM   4543  N   THR A 372      31.924 -26.849  70.102  1.00 16.46           N
ATOM   4544  CA  THR A 372      31.288 -25.775  70.857  1.00 17.81           C
ATOM   4545  C   THR A 372      32.154 -24.523  70.985  1.00 11.62           C
ATOM   4546  O   THR A 372      31.630 -23.463  71.323  1.00  8.62           O
ATOM   4547  CB  THR A 372      30.945 -26.263  72.274  1.00 11.02           C
ATOM   4548  OG1 THR A 372      32.150 -26.666  72.933  1.00 13.49           O
ATOM   4549  CG2 THR A 372      29.977 -27.413  72.233  1.00 13.60           C
ATOM   4550  H   THR A 372      32.569 -27.229  70.525  1.00 19.76           H
ATOM   4551  HA  THR A 372      30.461 -25.525  70.416  1.00 21.37           H
ATOM   4552  HB  THR A 372      30.535 -25.538  72.771  1.00 13.23           H
ATOM   4553  HG1 THR A 372      32.681 -26.017  72.982  1.00 16.19           H
ATOM   4554 HG21 THR A 372      29.773 -27.707  73.135  1.00 16.32           H
ATOM   4555 HG22 THR A 372      29.155 -27.139  71.797  1.00 16.32           H
ATOM   4556 HG23 THR A 372      30.363 -28.154  71.740  1.00 16.32           H
ATOM   4557  N   ASN A 373      33.445 -24.619  70.700  1.00  9.34           N
ATOM   4558  CA  ASN A 373      34.401 -23.609  71.098  1.00 11.23           C
ATOM   4559  C   ASN A 373      35.462 -23.446  70.019  1.00  9.06           C
ATOM   4560  O   ASN A 373      35.764 -24.370  69.258  1.00 13.40           O
ATOM   4561  CB  ASN A 373      35.033 -23.983  72.444  1.00 22.70           C
ATOM   4562  CG  ASN A 373      34.109 -23.732  73.648  1.00 20.58           C
ATOM   4563  OD1 ASN A 373      33.224 -24.520  73.948  1.00 16.36           O
ATOM   4564  ND2 ASN A 373      34.357 -22.640  74.345  1.00 34.07           N
ATOM   4565  H   ASN A 373      33.794 -25.274  70.267  1.00 11.21           H
ATOM   4566  HA  ASN A 373      33.944 -22.760  71.204  1.00 13.48           H
ATOM   4567  HB2 ASN A 373      35.259 -24.926  72.433  1.00 27.24           H
ATOM   4568  HB3 ASN A 373      35.837 -23.454  72.570  1.00 27.24           H
ATOM   4569 HD21 ASN A 373      33.874 -22.448  75.029  1.00 40.89           H
ATOM   4570 HD22 ASN A 373      35.003 -22.121  74.114  1.00 40.89           H
ATOM   4571  N   ARG A 374      36.026 -22.245  69.965  1.00  6.69           N
ATOM   4572  CA  ARG A 374      36.993 -21.889  68.935  1.00  7.17           C
ATOM   4573  C   ARG A 374      38.382 -22.397  69.317  1.00  6.95           C
ATOM   4574  O   ARG A 374      39.323 -21.642  69.534  1.00 11.40           O
ATOM   4575  CB  ARG A 374      37.003 -20.387  68.719  1.00  6.01           C
ATOM   4576  CG  ARG A 374      35.726 -19.681  69.007  1.00  4.64           C
ATOM   4577  CD  ARG A 374      35.005 -19.176  67.816  1.00  8.65           C
ATOM   4578  NE  ARG A 374      35.243 -17.752  67.658  1.00  9.65           N
ATOM   4579  CZ  ARG A 374      34.344 -16.858  67.268  1.00  4.94           C
ATOM   4580  NH1 ARG A 374      34.693 -15.590  67.155  1.00  6.19           N
ATOM   4581  NH2 ARG A 374      33.117 -17.205  66.980  1.00  5.40           N1+
ATOM   4582  H   ARG A 374      35.861 -21.610  70.521  1.00  8.03           H
ATOM   4583  HA  ARG A 374      36.738 -22.311  68.100  1.00  8.60           H
ATOM   4584  HB2 ARG A 374      37.684 -20.000  69.292  1.00  7.21           H
ATOM   4585  HB3 ARG A 374      37.226 -20.214  67.791  1.00  7.21           H
ATOM   4586  HG2 ARG A 374      35.132 -20.294  69.469  1.00  5.57           H
ATOM   4587  HG3 ARG A 374      35.916 -18.921  69.578  1.00  5.57           H
ATOM   4588  HD2 ARG A 374      35.328 -19.632  67.023  1.00 10.38           H
ATOM   4589  HD3 ARG A 374      34.053 -19.319  67.928  1.00 10.38           H
ATOM   4590  HE  ARG A 374      36.035 -17.464  67.831  1.00 11.58           H
ATOM   4591 HH11 ARG A 374      35.496 -15.346  67.341  1.00  7.43           H
ATOM   4592 HH12 ARG A 374      34.114 -15.005  66.905  1.00  7.43           H
ATOM   4593 HH21 ARG A 374      32.875 -18.027  67.046  1.00  6.47           H
ATOM   4594 HH22 ARG A 374      32.549 -16.609  66.729  1.00  6.47           H
ATOM   4595  N   MET A 375      38.473 -23.711  69.428  1.00  9.09           N
ATOM   4596  CA  MET A 375      39.705 -24.422  69.715  1.00  2.89           C
ATOM   4597  C   MET A 375      39.945 -25.472  68.640  1.00 11.22           C
ATOM   4598  O   MET A 375      39.018 -26.176  68.207  1.00 11.14           O
ATOM   4599  CB  MET A 375      39.632 -25.110  71.053  1.00 11.49           C
ATOM   4600  CG  MET A 375      39.143 -24.268  72.234  1.00  9.35           C
ATOM   4601  SD  MET A 375      40.360 -22.986  72.659  1.00 15.90           S
ATOM   4602  CE  MET A 375      41.650 -23.949  73.444  1.00 22.35           C
ATOM   4603  H   MET A 375      37.799 -24.238  69.337  1.00 10.90           H
ATOM   4604  HA  MET A 375      40.446 -23.796  69.730  1.00  3.47           H
ATOM   4605  HB2 MET A 375      39.030 -25.866  70.972  1.00 13.79           H
ATOM   4606  HB3 MET A 375      40.519 -25.431  71.278  1.00 13.79           H
ATOM   4607  HG2 MET A 375      38.310 -23.832  71.996  1.00 11.22           H
ATOM   4608  HG3 MET A 375      39.017 -24.839  73.008  1.00 11.22           H
ATOM   4609  HE1 MET A 375      42.366 -23.354  73.718  1.00 26.82           H
ATOM   4610  HE2 MET A 375      41.280 -24.400  74.220  1.00 26.82           H
ATOM   4611  HE3 MET A 375      41.986 -24.602  72.811  1.00 26.82           H
ATOM   4612  N   GLY A 376      41.184 -25.572  68.204  1.00  3.83           N
ATOM   4613  CA  GLY A 376      41.534 -26.525  67.175  1.00 11.11           C
ATOM   4614  C   GLY A 376      41.101 -26.089  65.777  1.00 14.16           C
ATOM   4615  O   GLY A 376      40.239 -25.213  65.636  1.00 12.89           O
ATOM   4616  H   GLY A 376      41.843 -25.098  68.488  1.00  4.60           H
ATOM   4617  HA2 GLY A 376      42.496 -26.652  67.170  1.00 13.33           H
ATOM   4618  HA3 GLY A 376      41.115 -27.377  67.372  1.00 13.33           H
ATOM   4619  N   MET A 377      41.729 -26.668  64.744  1.00  4.36           N
ATOM   4620  CA  MET A 377      41.323 -26.448  63.348  1.00 17.38           C
ATOM   4621  C   MET A 377      41.684 -27.667  62.487  1.00 16.53           C
ATOM   4622  O   MET A 377      42.867 -27.991  62.346  1.00  9.79           O
ATOM   4623  CB  MET A 377      41.983 -25.179  62.778  1.00 14.19           C
ATOM   4624  CG  MET A 377      41.231 -24.586  61.563  1.00  7.41           C
ATOM   4625  SD  MET A 377      39.584 -23.974  61.965  1.00 15.01           S
ATOM   4626  CE  MET A 377      39.860 -22.702  63.188  1.00 11.87           C
ATOM   4627  H   MET A 377      42.401 -27.199  64.827  1.00  5.23           H
ATOM   4628  HA  MET A 377      40.362 -26.320  63.320  1.00 20.85           H
ATOM   4629  HB2 MET A 377      42.009 -24.501  63.471  1.00 17.03           H
ATOM   4630  HB3 MET A 377      42.885 -25.395  62.494  1.00 17.03           H
ATOM   4631  HG2 MET A 377      41.746 -23.844  61.208  1.00  8.90           H
ATOM   4632  HG3 MET A 377      41.136 -25.275  60.886  1.00  8.90           H
ATOM   4633  HE1 MET A 377      39.006 -22.326  63.451  1.00 14.25           H
ATOM   4634  HE2 MET A 377      40.301 -23.095  63.957  1.00 14.25           H
ATOM   4635  HE3 MET A 377      40.421 -22.011  62.802  1.00 14.25           H
ATOM   4636  N   GLU A 378      40.672 -28.300  61.879  1.00 11.60           N
ATOM   4637  CA  GLU A 378      40.799 -29.463  61.010  1.00  8.78           C
ATOM   4638  C   GLU A 378      40.625 -29.049  59.552  1.00 11.71           C
ATOM   4639  O   GLU A 378      39.756 -28.235  59.225  1.00  9.20           O
ATOM   4640  CB  GLU A 378      39.707 -30.505  61.318  1.00 28.61           C
ATOM   4641  CG  GLU A 378      39.828 -31.353  62.599  1.00 27.84           C
ATOM   4642  CD  GLU A 378      38.504 -32.022  62.989  1.00 36.64           C
ATOM   4643  OE1 GLU A 378      38.575 -33.020  63.740  1.00 36.26           O
ATOM   4644  OE2 GLU A 378      37.412 -31.560  62.548  1.00 23.95           O1-
ATOM   4645  H   GLU A 378      39.853 -28.049  61.966  1.00 13.92           H
ATOM   4646  HA  GLU A 378      41.671 -29.872  61.123  1.00 10.54           H
ATOM   4647  HB2 GLU A 378      38.860 -30.036  61.372  1.00 34.33           H
ATOM   4648  HB3 GLU A 378      39.674 -31.126  60.574  1.00 34.33           H
ATOM   4649  HG2 GLU A 378      40.487 -32.051  62.457  1.00 33.41           H
ATOM   4650  HG3 GLU A 378      40.104 -30.781  63.333  1.00 33.41           H
ATOM   4651  N   LEU A 379      41.396 -29.673  58.668  1.00 24.24           N
ATOM   4652  CA  LEU A 379      41.290 -29.457  57.230  1.00 12.27           C
ATOM   4653  C   LEU A 379      40.411 -30.543  56.616  1.00 15.25           C
ATOM   4654  O   LEU A 379      40.608 -31.724  56.906  1.00 11.00           O
ATOM   4655  CB  LEU A 379      42.676 -29.508  56.607  1.00 19.24           C
ATOM   4656  CG  LEU A 379      43.100 -28.576  55.474  1.00 17.49           C
ATOM   4657  CD1 LEU A 379      43.928 -29.375  54.536  1.00 14.20           C
ATOM   4658  CD2 LEU A 379      41.957 -27.914  54.728  1.00 28.52           C
ATOM   4659  H   LEU A 379      42.004 -30.242  58.883  1.00 29.09           H
ATOM   4660  HA  LEU A 379      40.893 -28.590  57.052  1.00 14.72           H
ATOM   4661  HB2 LEU A 379      43.312 -29.362  57.324  1.00 23.09           H
ATOM   4662  HB3 LEU A 379      42.799 -30.409  56.269  1.00 23.09           H
ATOM   4663  HG  LEU A 379      43.660 -27.874  55.840  1.00 20.98           H
ATOM   4664 HD11 LEU A 379      44.213 -28.805  53.804  1.00 17.04           H
ATOM   4665 HD12 LEU A 379      44.702 -29.716  55.011  1.00 17.04           H
ATOM   4666 HD13 LEU A 379      43.397 -30.111  54.196  1.00 17.04           H
ATOM   4667 HD21 LEU A 379      42.321 -27.345  54.033  1.00 34.22           H
ATOM   4668 HD22 LEU A 379      41.397 -28.602  54.334  1.00 34.22           H
ATOM   4669 HD23 LEU A 379      41.438 -27.383  55.353  1.00 34.22           H
ATOM   4670  N   TYR A 380      39.450 -30.156  55.764  1.00 13.83           N
ATOM   4671  CA  TYR A 380      38.645 -31.130  55.040  1.00 15.08           C
ATOM   4672  C   TYR A 380      38.700 -30.844  53.555  1.00 19.18           C
ATOM   4673  O   TYR A 380      38.876 -29.700  53.131  1.00 23.90           O
ATOM   4674  CB  TYR A 380      37.181 -31.127  55.461  1.00 13.22           C
ATOM   4675  CG  TYR A 380      36.962 -31.772  56.777  1.00 17.37           C
ATOM   4676  CD1 TYR A 380      36.997 -31.028  57.943  1.00 14.05           C
ATOM   4677  CD2 TYR A 380      36.738 -33.131  56.868  1.00 24.31           C
ATOM   4678  CE1 TYR A 380      36.800 -31.601  59.132  1.00 12.09           C
ATOM   4679  CE2 TYR A 380      36.542 -33.715  58.087  1.00 14.82           C
ATOM   4680  CZ  TYR A 380      36.584 -32.939  59.205  1.00 10.51           C
ATOM   4681  OH  TYR A 380      36.417 -33.505  60.417  1.00 20.33           O
ATOM   4682  H   TYR A 380      39.250 -29.337  55.594  1.00 16.60           H
ATOM   4683  HA  TYR A 380      39.003 -32.018  55.193  1.00 18.10           H
ATOM   4684  HB2 TYR A 380      36.871 -30.210  55.521  1.00 15.87           H
ATOM   4685  HB3 TYR A 380      36.661 -31.610  54.799  1.00 15.87           H
ATOM   4686  HD1 TYR A 380      37.147 -30.111  57.897  1.00 16.86           H
ATOM   4687  HD2 TYR A 380      36.714 -33.649  56.097  1.00 29.17           H
ATOM   4688  HE1 TYR A 380      36.832 -31.090  59.908  1.00 14.51           H
ATOM   4689  HE2 TYR A 380      36.395 -34.631  58.153  1.00 17.78           H
ATOM   4690  HH  TYR A 380      36.471 -32.920  61.017  1.00 24.39           H
ATOM   4691  N   VAL A 381      38.504 -31.899  52.764  1.00 22.57           N
ATOM   4692  CA  VAL A 381      38.478 -31.789  51.317  1.00 16.54           C
ATOM   4693  C   VAL A 381      37.295 -32.569  50.807  1.00 15.46           C
ATOM   4694  O   VAL A 381      36.797 -33.490  51.456  1.00 16.69           O
ATOM   4695  CB  VAL A 381      39.759 -32.314  50.642  1.00 26.66           C
ATOM   4696  CG1 VAL A 381      39.913 -33.807  50.835  1.00 23.04           C
ATOM   4697  CG2 VAL A 381      39.775 -31.991  49.147  1.00 17.28           C
ATOM   4698  H   VAL A 381      38.382 -32.700  53.052  1.00 27.09           H
ATOM   4699  HA  VAL A 381      38.361 -30.858  51.068  1.00 19.85           H
ATOM   4700  HB  VAL A 381      40.527 -31.881  51.048  1.00 31.99           H
ATOM   4701 HG11 VAL A 381      40.728 -34.099  50.397  1.00 27.65           H
ATOM   4702 HG12 VAL A 381      39.960 -34.000  51.784  1.00 27.65           H
ATOM   4703 HG13 VAL A 381      39.147 -34.256  50.443  1.00 27.65           H
ATOM   4704 HG21 VAL A 381      40.594 -32.336  48.758  1.00 20.73           H
ATOM   4705 HG22 VAL A 381      39.007 -32.408  48.726  1.00 20.73           H
ATOM   4706 HG23 VAL A 381      39.733 -31.029  49.031  1.00 20.73           H
ATOM   4707  N   ARG A 382      36.878 -32.188  49.607  1.00 15.62           N
ATOM   4708  CA  ARG A 382      35.884 -32.902  48.820  1.00 12.27           C
ATOM   4709  C   ARG A 382      36.155 -32.571  47.358  1.00 16.00           C
ATOM   4710  O   ARG A 382      36.340 -31.393  47.022  1.00 23.38           O
ATOM   4711  CB  ARG A 382      34.480 -32.469  49.230  1.00 25.43           C
ATOM   4712  CG  ARG A 382      33.591 -33.568  49.574  1.00 27.27           C
ATOM   4713  CD  ARG A 382      33.017 -34.163  48.361  1.00 38.54           C
ATOM   4714  NE  ARG A 382      32.262 -35.377  48.686  1.00 39.66           N
ATOM   4715  CZ  ARG A 382      31.286 -35.866  47.925  1.00 54.27           C
ATOM   4716  NH1 ARG A 382      30.669 -36.995  48.276  1.00 55.25           N
ATOM   4717  NH2 ARG A 382      30.916 -35.217  46.818  1.00 60.70           N1+
ATOM   4718  H   ARG A 382      37.172 -31.485  49.210  1.00 18.74           H
ATOM   4719  HA  ARG A 382      35.975 -33.859  48.953  1.00 14.72           H
ATOM   4720  HB2 ARG A 382      34.547 -31.891  50.006  1.00 30.52           H
ATOM   4721  HB3 ARG A 382      34.077 -31.984  48.493  1.00 30.52           H
ATOM   4722  HG2 ARG A 382      34.091 -34.252  50.045  1.00 32.72           H
ATOM   4723  HG3 ARG A 382      32.866 -33.236  50.126  1.00 32.72           H
ATOM   4724  HD2 ARG A 382      32.413 -33.528  47.945  1.00 46.24           H
ATOM   4725  HD3 ARG A 382      33.732 -34.401  47.750  1.00 46.24           H
ATOM   4726  HE  ARG A 382      32.393 -35.739  49.455  1.00 47.59           H
ATOM   4727 HH11 ARG A 382      30.901 -37.407  48.994  1.00 66.30           H
ATOM   4728 HH12 ARG A 382      30.026 -37.301  47.793  1.00 66.30           H
ATOM   4729 HH21 ARG A 382      31.321 -34.493  46.589  1.00 72.84           H
ATOM   4730 HH22 ARG A 382      30.281 -35.528  46.329  1.00 72.84           H
ATOM   4731  N   TYR A 383      36.223 -33.591  46.501  1.00 16.17           N
ATOM   4732  CA  TYR A 383      36.419 -33.395  45.069  1.00 20.40           C
ATOM   4733  C   TYR A 383      35.080 -33.572  44.359  1.00 14.01           C
ATOM   4734  O   TYR A 383      34.412 -34.596  44.527  1.00 18.17           O
ATOM   4735  CB  TYR A 383      37.487 -34.343  44.490  1.00 14.36           C
ATOM   4736  CG  TYR A 383      38.902 -34.018  44.921  1.00 18.92           C
ATOM   4737  CD1 TYR A 383      39.462 -34.626  46.023  1.00 23.64           C
ATOM   4738  CD2 TYR A 383      39.670 -33.090  44.246  1.00 27.22           C
ATOM   4739  CE1 TYR A 383      40.744 -34.332  46.437  1.00 22.63           C
ATOM   4740  CE2 TYR A 383      40.960 -32.791  44.669  1.00 21.41           C
ATOM   4741  CZ  TYR A 383      41.483 -33.418  45.754  1.00 28.79           C
ATOM   4742  OH  TYR A 383      42.756 -33.110  46.183  1.00 45.29           O
ATOM   4743  H   TYR A 383      36.156 -34.417  46.731  1.00 19.41           H
ATOM   4744  HA  TYR A 383      36.718 -32.485  44.916  1.00 24.48           H
ATOM   4745  HB2 TYR A 383      37.290 -35.247  44.780  1.00 17.23           H
ATOM   4746  HB3 TYR A 383      37.454 -34.294  43.522  1.00 17.23           H
ATOM   4747  HD1 TYR A 383      38.965 -35.253  46.497  1.00 28.37           H
ATOM   4748  HD2 TYR A 383      39.319 -32.657  43.502  1.00 32.67           H
ATOM   4749  HE1 TYR A 383      41.100 -34.754  47.184  1.00 27.16           H
ATOM   4750  HE2 TYR A 383      41.467 -32.164  44.205  1.00 25.69           H
ATOM   4751  HH  TYR A 383      43.099 -32.535  45.676  1.00 54.35           H
ATOM   4752  N   ASP A 384      34.685 -32.545  43.595  1.00 19.15           N
ATOM   4753  CA  ASP A 384      33.435 -32.493  42.840  1.00 18.10           C
ATOM   4754  C   ASP A 384      32.204 -32.648  43.705  1.00 18.11           C
ATOM   4755  O   ASP A 384      32.257 -32.511  44.930  1.00 42.47           O
ATOM   4756  CB  ASP A 384      33.408 -33.577  41.763  1.00 25.32           C
ATOM   4757  CG  ASP A 384      34.689 -33.663  41.036  1.00 28.83           C
ATOM   4758  OD1 ASP A 384      35.374 -34.688  41.224  1.00 29.67           O
ATOM   4759  OD2 ASP A 384      35.030 -32.683  40.329  1.00 33.38           O1-
ATOM   4760  H   ASP A 384      35.155 -31.832  43.499  1.00 22.98           H
ATOM   4761  HA  ASP A 384      33.377 -31.633  42.395  1.00 21.72           H
ATOM   4762  HB2 ASP A 384      33.238 -34.437  42.180  1.00 30.38           H
ATOM   4763  HB3 ASP A 384      32.709 -33.373  41.122  1.00 30.38           H
ATOM   4764  N   GLY A 385      31.093 -32.947  43.065  1.00 19.58           N
ATOM   4765  CA  GLY A 385      29.830 -32.955  43.747  1.00 22.96           C
ATOM   4766  C   GLY A 385      29.266 -31.560  43.793  1.00 17.05           C
ATOM   4767  O   GLY A 385      29.886 -30.576  43.409  1.00 18.90           O
ATOM   4768  H   GLY A 385      31.048 -33.151  42.231  1.00 23.50           H
ATOM   4769  HA2 GLY A 385      29.205 -33.532  43.280  1.00 27.56           H
ATOM   4770  HA3 GLY A 385      29.943 -33.280  44.653  1.00 27.56           H
ATOM   4771  N   ASP A 386      28.061 -31.483  44.287  1.00 15.35           N
ATOM   4772  CA  ASP A 386      27.380 -30.228  44.412  1.00 14.06           C
ATOM   4773  C   ASP A 386      27.266 -29.963  45.897  1.00 16.99           C
ATOM   4774  O   ASP A 386      26.584 -30.730  46.587  1.00 21.83           O
ATOM   4775  CB  ASP A 386      26.011 -30.330  43.750  1.00 19.63           C
ATOM   4776  CG  ASP A 386      25.202 -29.078  43.847  1.00 21.45           C
ATOM   4777  OD1 ASP A 386      25.549 -28.197  44.651  1.00 23.45           O
ATOM   4778  OD2 ASP A 386      24.189 -28.999  43.108  1.00 28.20           O1-
ATOM   4779  H   ASP A 386      27.606 -32.158  44.564  1.00 18.42           H
ATOM   4780  HA  ASP A 386      27.892 -29.518  43.993  1.00 16.87           H
ATOM   4781  HB2 ASP A 386      26.132 -30.533  42.810  1.00 23.55           H
ATOM   4782  HB3 ASP A 386      25.509 -31.041  44.178  1.00 23.55           H
ATOM   4783  N   PRO A 387      27.958 -28.972  46.451  1.00 30.37           N
ATOM   4784  CA  PRO A 387      27.846 -28.735  47.904  1.00 21.61           C
ATOM   4785  C   PRO A 387      26.400 -28.593  48.378  1.00 13.70           C
ATOM   4786  O   PRO A 387      26.119 -28.892  49.544  1.00 19.85           O
ATOM   4787  CB  PRO A 387      28.636 -27.433  48.110  1.00 28.29           C
ATOM   4788  CG  PRO A 387      29.597 -27.368  46.940  1.00 28.53           C
ATOM   4789  CD  PRO A 387      28.846 -27.992  45.786  1.00 25.05           C
ATOM   4790  HA  PRO A 387      28.276 -29.451  48.396  1.00 25.93           H
ATOM   4791  HB2 PRO A 387      28.029 -26.677  48.098  1.00 33.94           H
ATOM   4792  HB3 PRO A 387      29.119 -27.473  48.950  1.00 33.94           H
ATOM   4793  HG2 PRO A 387      29.817 -26.443  46.747  1.00 34.23           H
ATOM   4794  HG3 PRO A 387      30.398 -27.876  47.144  1.00 34.23           H
ATOM   4795  HD2 PRO A 387      28.321 -27.321  45.321  1.00 30.06           H
ATOM   4796  HD3 PRO A 387      29.460 -28.443  45.186  1.00 30.06           H
ATOM   4797  N   TRP A 388      25.481 -28.181  47.487  1.00 14.84           N
ATOM   4798  CA  TRP A 388      24.076 -27.953  47.831  1.00 19.77           C
ATOM   4799  C   TRP A 388      23.266 -29.240  47.978  1.00 18.82           C
ATOM   4800  O   TRP A 388      22.258 -29.234  48.686  1.00 15.26           O
ATOM   4801  CB  TRP A 388      23.391 -27.088  46.761  1.00 22.60           C
ATOM   4802  CG  TRP A 388      23.800 -25.646  46.730  1.00 29.24           C
ATOM   4803  CD1 TRP A 388      24.503 -24.970  47.684  1.00 26.97           C
ATOM   4804  CD2 TRP A 388      23.512 -24.696  45.698  1.00 23.88           C
ATOM   4805  NE1 TRP A 388      24.672 -23.648  47.308  1.00 19.68           N
ATOM   4806  CE2 TRP A 388      24.076 -23.457  46.095  1.00 20.94           C
ATOM   4807  CE3 TRP A 388      22.830 -24.765  44.490  1.00 18.05           C
ATOM   4808  CZ2 TRP A 388      23.980 -22.306  45.323  1.00 19.38           C
ATOM   4809  CZ3 TRP A 388      22.724 -23.607  43.715  1.00 19.17           C
ATOM   4810  CH2 TRP A 388      23.298 -22.404  44.131  1.00 26.04           C
ATOM   4811  H   TRP A 388      25.657 -28.025  46.660  1.00 17.81           H
ATOM   4812  HA  TRP A 388      24.033 -27.475  48.674  1.00 23.73           H
ATOM   4813  HB2 TRP A 388      23.590 -27.465  45.890  1.00 27.12           H
ATOM   4814  HB3 TRP A 388      22.433 -27.115  46.914  1.00 27.12           H
ATOM   4815  HD1 TRP A 388      24.825 -25.344  48.472  1.00 32.36           H
ATOM   4816  HE1 TRP A 388      25.092 -23.048  47.759  1.00 23.62           H
ATOM   4817  HE3 TRP A 388      22.443 -25.562  44.207  1.00 21.65           H
ATOM   4818  HZ2 TRP A 388      24.358 -21.503  45.601  1.00 23.26           H
ATOM   4819  HZ3 TRP A 388      22.278 -23.642  42.900  1.00 23.00           H
ATOM   4820  HH2 TRP A 388      23.219 -21.652  43.589  1.00 31.25           H
ATOM   4821  N   THR A 389      23.656 -30.326  47.293  1.00 22.81           N
ATOM   4822  CA  THR A 389      22.884 -31.570  47.256  1.00 23.01           C
ATOM   4823  C   THR A 389      23.630 -32.802  47.748  1.00 24.28           C
ATOM   4824  O   THR A 389      23.042 -33.891  47.778  1.00 33.34           O
ATOM   4825  CB  THR A 389      22.394 -31.855  45.822  1.00 30.52           C
ATOM   4826  OG1 THR A 389      23.491 -32.111  44.934  1.00 28.33           O
ATOM   4827  CG2 THR A 389      21.673 -30.699  45.274  1.00 19.50           C
ATOM   4828  H   THR A 389      24.382 -30.363  46.833  1.00 27.37           H
ATOM   4829  HA  THR A 389      22.100 -31.461  47.816  1.00 27.61           H
ATOM   4830  HB  THR A 389      21.796 -32.618  45.828  1.00 36.62           H
ATOM   4831  HG1 THR A 389      23.204 -32.264  44.159  1.00 33.99           H
ATOM   4832 HG21 THR A 389      21.372 -30.894  44.373  1.00 23.40           H
ATOM   4833 HG22 THR A 389      20.903 -30.497  45.827  1.00 23.40           H
ATOM   4834 HG23 THR A 389      22.257 -29.925  45.251  1.00 23.40           H
ATOM   4835  N   ASP A 390      24.899 -32.671  48.119  1.00 32.35           N
ATOM   4836  CA  ASP A 390      25.751 -33.790  48.522  1.00 22.62           C
ATOM   4837  C   ASP A 390      25.731 -33.930  50.040  1.00 20.68           C
ATOM   4838  O   ASP A 390      26.388 -33.162  50.742  1.00 28.07           O
ATOM   4839  CB  ASP A 390      27.179 -33.560  48.039  1.00 47.30           C
ATOM   4840  CG  ASP A 390      27.627 -34.582  47.033  1.00 55.75           C
ATOM   4841  OD1 ASP A 390      27.964 -35.695  47.530  1.00 47.25           O
ATOM   4842  OD2 ASP A 390      27.634 -34.269  45.790  1.00 36.66           O1-
ATOM   4843  H   ASP A 390      25.305 -31.913  48.147  1.00 38.82           H
ATOM   4844  HA  ASP A 390      25.418 -34.613  48.129  1.00 27.14           H
ATOM   4845  HB2 ASP A 390      27.234 -32.686  47.623  1.00 56.76           H
ATOM   4846  HB3 ASP A 390      27.780 -33.604  48.799  1.00 56.76           H
ATOM   4847  N   SER A 391      25.033 -34.949  50.543  1.00 35.98           N
ATOM   4848  CA  SER A 391      24.976 -35.223  51.978  1.00 21.25           C
ATOM   4849  C   SER A 391      26.199 -35.959  52.486  1.00 23.96           C
ATOM   4850  O   SER A 391      26.345 -36.116  53.705  1.00 27.65           O
ATOM   4851  CB  SER A 391      23.745 -36.060  52.308  1.00 14.97           C
ATOM   4852  OG  SER A 391      24.018 -37.430  52.123  1.00 33.16           O
ATOM   4853  H   SER A 391      24.578 -35.502  50.066  1.00 43.17           H
ATOM   4854  HA  SER A 391      24.908 -34.383  52.459  1.00 25.51           H
ATOM   4855  HB2 SER A 391      23.497 -35.908  53.234  1.00 17.96           H
ATOM   4856  HB3 SER A 391      23.017 -35.799  51.722  1.00 17.96           H
ATOM   4857  HG  SER A 391      23.336 -37.886  52.306  1.00 39.79           H
ATOM   4858  N   ASP A 392      27.064 -36.424  51.593  1.00 22.05           N
ATOM   4859  CA  ASP A 392      28.202 -37.219  52.013  1.00 19.33           C
ATOM   4860  C   ASP A 392      29.103 -36.429  52.948  1.00 21.86           C
ATOM   4861  O   ASP A 392      29.202 -35.205  52.872  1.00 33.87           O
ATOM   4862  CB  ASP A 392      29.003 -37.664  50.795  1.00 32.67           C
ATOM   4863  CG  ASP A 392      28.353 -38.823  50.038  1.00 34.52           C
ATOM   4864  OD1 ASP A 392      27.259 -39.302  50.426  1.00 34.32           O
ATOM   4865  OD2 ASP A 392      28.956 -39.263  49.035  1.00 50.43           O1-
ATOM   4866  H   ASP A 392      27.014 -36.293  50.745  1.00 26.46           H
ATOM   4867  HA  ASP A 392      27.889 -38.009  52.482  1.00 23.19           H
ATOM   4868  HB2 ASP A 392      29.086 -36.917  50.182  1.00 39.20           H
ATOM   4869  HB3 ASP A 392      29.882 -37.953  51.085  1.00 39.20           H
ATOM   4870  N   ALA A 393      29.791 -37.143  53.822  1.00 26.75           N
ATOM   4871  CA  ALA A 393      30.778 -36.497  54.662  1.00 16.06           C
ATOM   4872  C   ALA A 393      31.980 -36.035  53.845  1.00 22.15           C
ATOM   4873  O   ALA A 393      32.342 -36.637  52.828  1.00 26.23           O
ATOM   4874  CB  ALA A 393      31.253 -37.438  55.744  1.00 12.92           C
ATOM   4875  H   ALA A 393      29.708 -37.990  53.946  1.00 32.10           H
ATOM   4876  HA  ALA A 393      30.380 -35.720  55.086  1.00 19.28           H
ATOM   4877  HB1 ALA A 393      31.911 -36.982  56.292  1.00 15.50           H
ATOM   4878  HB2 ALA A 393      30.495 -37.701  56.289  1.00 15.50           H
ATOM   4879  HB3 ALA A 393      31.651 -38.219  55.330  1.00 15.50           H
ATOM   4880  N   LEU A 394      32.591 -34.945  54.302  1.00 21.38           N
ATOM   4881  CA  LEU A 394      33.863 -34.524  53.769  1.00 14.15           C
ATOM   4882  C   LEU A 394      34.932 -35.480  54.248  1.00 15.19           C
ATOM   4883  O   LEU A 394      34.754 -36.188  55.237  1.00 19.61           O
ATOM   4884  CB  LEU A 394      34.181 -33.111  54.230  1.00 17.55           C
ATOM   4885  CG  LEU A 394      33.581 -31.931  53.503  1.00 16.72           C
ATOM   4886  CD1 LEU A 394      32.481 -32.376  52.634  1.00 22.14           C
ATOM   4887  CD2 LEU A 394      33.066 -30.924  54.478  1.00 11.27           C
ATOM   4888  H   LEU A 394      32.282 -34.436  54.923  1.00 25.65           H
ATOM   4889  HA  LEU A 394      33.838 -34.540  52.799  1.00 16.98           H
ATOM   4890  HB2 LEU A 394      33.899 -33.037  55.155  1.00 21.06           H
ATOM   4891  HB3 LEU A 394      35.143 -33.000  54.188  1.00 21.06           H
ATOM   4892  HG  LEU A 394      34.259 -31.509  52.952  1.00 20.06           H
ATOM   4893 HD11 LEU A 394      32.109 -31.606  52.176  1.00 26.57           H
ATOM   4894 HD12 LEU A 394      32.828 -33.011  51.987  1.00 26.57           H
ATOM   4895 HD13 LEU A 394      31.799 -32.799  53.179  1.00 26.57           H
ATOM   4896 HD21 LEU A 394      32.686 -30.177  53.990  1.00 13.52           H
ATOM   4897 HD22 LEU A 394      32.385 -31.339  55.030  1.00 13.52           H
ATOM   4898 HD23 LEU A 394      33.800 -30.618  55.033  1.00 13.52           H
ATOM   4899  N   THR A 395      36.043 -35.500  53.523  1.00 13.79           N
ATOM   4900  CA  THR A 395      37.215 -36.269  53.904  1.00 16.01           C
ATOM   4901  C   THR A 395      38.118 -35.445  54.807  1.00 20.05           C
ATOM   4902  O   THR A 395      38.669 -34.420  54.381  1.00 18.81           O
ATOM   4903  CB  THR A 395      38.008 -36.691  52.679  1.00 20.96           C
ATOM   4904  OG1 THR A 395      37.123 -37.228  51.709  1.00 29.02           O
ATOM   4905  CG2 THR A 395      38.949 -37.724  53.061  1.00 24.96           C
[truncated: 112,934 more chars]
