# Supplementary material for: High-throughput quantum-mechanics/molecular-mechanics (ONIOM) macromolecular crystallographic refinement with PHENIX/DivCon: the impact of mixed Hamiltonian methods on ligand and protein structure
Source: Acta Crystallogr D Struct Biol. 2018 Oct 29;74(Pt 11):1063–77. doi: 10.1107/S2059798318012913 (PMC6213575; doi:10.1107/S2059798318012913)
Supplement: Supplementary file 4 [file d-74-01063-sup4.gz › results_PHENIX/1W1P-H_refine_001.pdb]

REMARK Date 2017-01-10 Time 19:05:22 EST -0500 (1484093122.12 s)
REMARK PHENIX refinement
REMARK 
REMARK ****************** INPUT FILES AND LABELS ******************************
REMARK Reflections:
REMARK   file name      : 1W1P.sf
REMARK   labels         : ['r1w1psf,wavelength_id=1,_refln.F_meas_au,_refln.F_meas_sigma_au']
REMARK R-free flags:
REMARK   file name      : None
REMARK   label          : R-free-flags
REMARK   test_flag_value: 1
REMARK Model file name(s): 
REMARK   /scratch/oleg/2711112.gondor.quantumbioinc.com/1W1P-H.pdb
REMARK 
REMARK ******************** REFINEMENT SUMMARY: QUICK FACTS *******************
REMARK Start: r_work = 0.1972 r_free = 0.1965 bonds = 0.013 angles = 1.527
REMARK Final: r_work = 0.1776 r_free = 0.2403 bonds = 0.013 angles = 1.214
REMARK ************************************************************************
REMARK 
REMARK ****************** REFINEMENT STATISTICS STEP BY STEP ******************
REMARK leading digit, like 1_, means number of macro-cycle                     
REMARK 0    : statistics at the very beginning when nothing is done yet        
REMARK 1_bss: bulk solvent correction and/or (anisotropic) scaling             
REMARK 1_xyz: refinement of coordinates                                        
REMARK 1_adp: refinement of ADPs (Atomic Displacement Parameters)              
REMARK 1_occ: refinement of occupancies                                        
REMARK ------------------------------------------------------------------------
REMARK  stage       r-work r-free bonds angles b_min b_max b_ave n_water shift
REMARK       0    : 0.2739 0.2667 0.013  1.53   5.3 104.8  29.5 2847      0.000
REMARK       1_bss: 0.1972 0.1965 0.013  1.53   5.3 104.8  29.5 2847      0.000
REMARK 1_settarget: 0.1972 0.1965 0.013  1.53   5.3 104.8  29.5 2847      0.000
REMARK       1_nqh: 0.1972 0.1964 0.013  1.53   5.3 104.8  29.5 2847      0.002
REMARK    1_weight: 0.1972 0.1964 0.013  1.53   5.3 104.8  29.5 2847      0.002
REMARK    1_checkH: 0.1976 0.1971 0.013  1.53   5.3 104.8  29.5 2847      0.383
REMARK    1_xyzrec: 0.1889 0.2161 0.012  1.15   5.3 104.8  29.5 2847      0.461
REMARK    1_checkH: 0.1889 0.2163 0.012  1.15   5.3 104.8  29.5 2847      0.461
REMARK   1_regHxyz: 0.1894 0.2162 0.012  1.15   5.3 104.8  29.5 2847      0.472
REMARK       1_adp: 0.1821 0.2222 0.012  1.15  10.2 100.9  29.6 2847      0.472
REMARK   1_regHadp: 0.1813 0.2223 0.012  1.15  10.2 100.9  29.6 2847      0.472
REMARK       1_occ: 0.1810 0.2221 0.012  1.15  10.2 100.9  29.6 2847      0.472
REMARK       2_bss: 0.1812 0.2225 0.012  1.15  10.2 100.9  29.6 2847      0.472
REMARK 2_settarget: 0.1812 0.2225 0.012  1.15  10.2 100.9  29.6 2847      0.472
REMARK 2_updatecdl: 0.1812 0.2225 0.012  1.15  10.2 100.9  29.6 2847      0.472
REMARK       2_nqh: 0.1813 0.2223 0.012  1.15  10.2 100.9  29.6 2847      0.475
REMARK    2_weight: 0.1813 0.2223 0.012  1.15  10.2 100.9  29.6 2847      0.475
REMARK    2_checkH: 0.1813 0.2223 0.012  1.15  10.2 100.9  29.6 2847      0.475
REMARK    2_xyzrec: 0.1796 0.2261 0.012  1.15  10.2 100.9  29.6 2847      0.481
REMARK    2_checkH: 0.1796 0.2262 0.012  1.15  10.2 100.9  29.6 2847      0.481
REMARK   2_regHxyz: 0.1800 0.2265 0.012  1.15  10.2 100.9  29.6 2847      0.483
REMARK       2_adp: 0.1783 0.2318 0.012  1.15   8.2  97.3  29.8 2847      0.483
REMARK   2_regHadp: 0.1786 0.2322 0.012  1.15   8.2  97.3  29.8 2847      0.483
REMARK       2_occ: 0.1786 0.2322 0.012  1.15   8.2  97.3  29.8 2847      0.483
REMARK       3_bss: 0.1791 0.2325 0.012  1.15   7.0  96.2  28.6 2847      0.483
REMARK 3_settarget: 0.1791 0.2325 0.012  1.15   7.0  96.2  28.6 2847      0.483
REMARK 3_updatecdl: 0.1791 0.2325 0.012  1.15   7.0  96.2  28.6 2847      0.483
REMARK       3_nqh: 0.1792 0.2325 0.012  1.15   7.0  96.2  28.6 2847      0.484
REMARK    3_weight: 0.1792 0.2325 0.012  1.15   7.0  96.2  28.6 2847      0.484
REMARK    3_checkH: 0.1792 0.2325 0.012  1.15   7.0  96.2  28.6 2847      0.484
REMARK    3_xyzrec: 0.1768 0.2388 0.013  1.21   7.0  96.2  28.6 2847      0.497
REMARK    3_checkH: 0.1768 0.2387 0.013  1.21   7.0  96.2  28.6 2847      0.497
REMARK   3_regHxyz: 0.1772 0.2389 0.013  1.21   7.0  96.2  28.6 2847      0.498
REMARK       3_adp: 0.1772 0.2397 0.013  1.21   7.0  95.1  28.7 2847      0.498
REMARK   3_regHadp: 0.1772 0.2398 0.013  1.21   7.0  95.1  28.7 2847      0.498
REMARK       3_occ: 0.1772 0.2398 0.013  1.21   7.0  95.1  28.7 2847      0.498
REMARK         end: 0.1776 0.2403 0.013  1.21   6.9  95.1  28.6 2847      0.498
REMARK ------------------------------------------------------------------------
REMARK MODEL CONTENT.
REMARK  ELEMENT        ATOM RECORD COUNT   OCCUPANCY SUM
REMARK        C                     5069         5063.28
REMARK        H                     9556         9549.82
REMARK        O                     2396         2394.01
REMARK        N                     1322         1321.20
REMARK        S                       34           34.00
REMARK      O1-                      115          113.59
REMARK    TOTAL                    18492        18475.89
REMARK -----------------------------------------------------------------------
REMARK r_free_flags.md5.hexdigest 065106870812aa10d1a86749d506a903
REMARK 
REMARK IF THIS FILE IS FOR PDB DEPOSITION: REMOVE ALL FROM THIS LINE UP.
REMARK   3
REMARK   3 REFINEMENT.
REMARK   3   PROGRAM     : PHENIX (1.11.1_2575: ???)
REMARK   3   AUTHORS     : Adams,Afonine,Bunkoczi,Burnley,Chen,Dar,Davis,
REMARK   3               : Draizen,Echols,Gildea,Gros,Grosse-Kunstleve,Headd,
REMARK   3               : Hintze,Hung,Ioerger,Liebschner,McCoy,McKee,Moriarty,
REMARK   3               : Oeffner,Poon,Read,Richardson,Richardson,Sacchettini,
REMARK   3               : Sauter,Sobolev,Storoni,Terwilliger,Williams,Zwart
REMARK   3
REMARK   3  REFINEMENT TARGET : ML
REMARK   3  
REMARK   3  DATA USED IN REFINEMENT.
REMARK   3   RESOLUTION RANGE HIGH (ANGSTROMS) : 2.097   
REMARK   3   RESOLUTION RANGE LOW  (ANGSTROMS) : 24.907  
REMARK   3   MIN(FOBS/SIGMA_FOBS)              : 1.33  
REMARK   3   COMPLETENESS FOR RANGE        (%) : 89.43 
REMARK   3   NUMBER OF REFLECTIONS             : 57891     
REMARK   3   NUMBER OF REFLECTIONS (NON-ANOMALOUS) : 57891     
REMARK   3  
REMARK   3  FIT TO DATA USED IN REFINEMENT.
REMARK   3   R VALUE     (WORKING + TEST SET) : 0.1797
REMARK   3   R VALUE            (WORKING SET) : 0.1776
REMARK   3   FREE R VALUE                     : 0.2403
REMARK   3   FREE R VALUE TEST SET SIZE   (%) : 3.45  
REMARK   3   FREE R VALUE TEST SET COUNT      : 2000      
REMARK   3  
REMARK   3  FIT TO DATA USED IN REFINEMENT (IN BINS).
REMARK   3   BIN  RESOLUTION RANGE  COMPL.    NWORK NFREE   RWORK  RFREE  CCWORK CCFREE
REMARK   3     1 24.9086 -  5.0421    1.00     4738   170  0.1657 0.2252   0.937  0.900
REMARK   3     2  5.0421 -  4.0074    1.00     4535   162  0.1269 0.1653   0.959  0.932
REMARK   3     3  4.0074 -  3.5024    0.50     2257    80  0.1499 0.1814   0.932  0.884
REMARK   3     4  3.5024 -  3.1829    1.00     4488   161  0.1645 0.2279   0.933  0.874
REMARK   3     5  3.1829 -  2.9552    1.00     4413   158  0.1702 0.2387   0.926  0.839
REMARK   3     6  2.9552 -  2.7812    0.99     4438   159  0.1799 0.2637   0.917  0.839
REMARK   3     7  2.7812 -  2.6420    0.98     4376   156  0.1763 0.2359   0.918  0.860
REMARK   3     8  2.6420 -  2.5272    0.98     4326   155  0.1796 0.2442   0.917  0.851
REMARK   3     9  2.5272 -  2.4300    0.97     4262   153  0.1692 0.2330   0.927  0.848
REMARK   3    10  2.4300 -  2.3462    0.97     4258   153  0.1829 0.2250   0.916  0.875
REMARK   3    11  2.3462 -  2.2729    0.79     3477   124  0.2822 0.3723   0.881  0.770
REMARK   3    12  2.2729 -  2.2079    0.53     2314    83  0.3691 0.5287   0.719  0.201
REMARK   3    13  2.2079 -  2.1498    0.92     4033   144  0.2951 0.4079   0.861  0.722
REMARK   3    14  2.1498 -  2.0974    0.90     3976   142  0.2017 0.2475   0.903  0.819
REMARK   3  
REMARK   3  BULK SOLVENT MODELLING.
REMARK   3   METHOD USED        : FLAT BULK SOLVENT MODEL
REMARK   3   SOLVENT RADIUS     : 1.11    
REMARK   3   SHRINKAGE RADIUS   : 0.90    
REMARK   3   GRID STEP FACTOR   : 4.00    
REMARK   3  
REMARK   3  ERROR ESTIMATES.
REMARK   3   COORDINATE ERROR (MAXIMUM-LIKELIHOOD BASED)     : 0.21    
REMARK   3   PHASE ERROR (DEGREES, MAXIMUM-LIKELIHOOD BASED) : 23.47   
REMARK   3  
REMARK   3  STRUCTURE FACTORS CALCULATION ALGORITHM : FFT
REMARK   3  
REMARK   3  RESTRAINTS LIBRARY
REMARK   3    GEOSTD + MON.LIB. + CDL v1.2
REMARK   3  
REMARK   3  DEVIATIONS FROM IDEAL VALUES.
REMARK   3                 RMSD     MAX  COUNT
REMARK   3   BOND      :  0.013   0.105   8187
REMARK   3   ANGLE     :  1.214   9.754  11133
REMARK   3   CHIRALITY :  0.065   0.298   1153
REMARK   3   PLANARITY :  0.008   0.061   1435
REMARK   3   DIHEDRAL  : 12.591 179.814   4708
REMARK   3   MIN NONBONDED DISTANCE : 1.880 
REMARK   3  
REMARK   3  MOLPROBITY STATISTICS.
REMARK   3   ALL-ATOM CLASHSCORE : 4.54
REMARK   3   RAMACHANDRAN PLOT:
REMARK   3     OUTLIERS : 0.10  %
REMARK   3     ALLOWED  : 2.52  %
REMARK   3     FAVORED  : 97.38 %
REMARK   3   ROTAMER OUTLIERS : 1.86 %
REMARK   3   CBETA DEVIATIONS : 0
REMARK   3   PEPTIDE PLANE:
REMARK   3     CIS-PROLINE     : 4
REMARK   3     CIS-GENERAL     : 6
REMARK   3     TWISTED PROLINE : 0
REMARK   3     TWISTED GENERAL : 0
REMARK   3  
REMARK   3  ATOMIC DISPLACEMENT PARAMETERS.
REMARK   3   WILSON B : 24.73
REMARK   3   RMS(B_ISO_OR_EQUIVALENT_BONDED) : 4.91
REMARK   3   ATOMS          NUMBER OF ATOMS
REMARK   3                    ISO.  ANISO. 
REMARK   3    ALL         :  18492       0
REMARK   3    ALL (NO H)  :   8936       0
REMARK   3    SOLVENT     :    949       0
REMARK   3    NON-SOLVENT :   7987       0
REMARK   3    HYDROGENS   :   9556       0
REMARK   3
HELIX    1   1 THR A   15  ILE A   18  1               Generated by MOE    4
HELIX    2   2 VAL A   33  ASN A   35  5               Generated by MOE    3
HELIX    3   3 PRO A   38  GLN A   43  1               Generated by MOE    6
HELIX    4   4 ASP A   68  ALA A   80  1               Generated by MOE   13
HELIX    5   5 LEU A   81  HIS A   84  5               Generated by MOE    4
HELIX    6   6 TRP A   97  SER A  100  1               Generated by MOE    4
HELIX    7   7 HIS A  107  ALA A  113  1               Generated by MOE    7
HELIX    8   8 PRO A  117  TYR A  134  1               Generated by MOE   18
HELIX    9   9 ALA A  148  THR A  171  1               Generated by MOE   24
HELIX   10  10 ALA A  189  LEU A  192  1               Generated by MOE    4
HELIX   11  11 TYR A  196  LYS A  198  5               Generated by MOE    3
HELIX   12  12 LEU A  199  VAL A  203  1               Generated by MOE    5
HELIX   13  13 ALA A  242  GLU A  245  5               Generated by MOE    4
HELIX   14  14 TRP A  252  ALA A  258  1               Generated by MOE    7
HELIX   15  15 VAL A  267  LEU A  275  1               Generated by MOE    9
HELIX   16  16 SER A  282  LYS A  284  5               Generated by MOE    3
HELIX   17  17 GLU A  329  ARG A  333  1               Generated by MOE    5
HELIX   18  18 TYR A  342  GLN A  350  1               Generated by MOE    9
HELIX   19  19 SER A  384  GLN A  394  1               Generated by MOE   11
HELIX   20  20 LEU A  405  GLN A  407  5               Generated by MOE    3
HELIX   21  21 ASP A  413  ASN A  423  1               Generated by MOE   11
HELIX   22  22 THR B   15  ASN B   19  1               Generated by MOE    5
HELIX   23  23 VAL B   33  ASN B   35  5               Generated by MOE    3
HELIX   24  24 PRO B   38  GLN B   43  1               Generated by MOE    6
HELIX   25  25 ASP B   68  THR B   79  1               Generated by MOE   12
HELIX   26  26 ALA B   80  HIS B   84  5               Generated by MOE    5
HELIX   27  27 TRP B   97  SER B  100  1               Generated by MOE    4
HELIX   28  28 HIS B  107  ALA B  113  1               Generated by MOE    7
HELIX   29  29 PRO B  117  TYR B  134  1               Generated by MOE   18
HELIX   30  30 ALA B  148  GLU B  150  5               Generated by MOE    3
HELIX   31  31 VAL B  151  ASP B  172  1               Generated by MOE   22
HELIX   32  32 ALA B  189  LEU B  192  1               Generated by MOE    4
HELIX   33  33 TYR B  196  LYS B  198  5               Generated by MOE    3
HELIX   34  34 LEU B  199  VAL B  203  1               Generated by MOE    5
HELIX   35  35 ALA B  242  GLU B  245  5               Generated by MOE    4
HELIX   36  36 TRP B  252  ALA B  258  1               Generated by MOE    7
HELIX   37  37 VAL B  267  LEU B  275  1               Generated by MOE    9
HELIX   38  38 SER B  282  LYS B  284  5               Generated by MOE    3
HELIX   39  39 GLU B  329  ARG B  333  1               Generated by MOE    5
HELIX   40  40 TYR B  342  MET B  348  1               Generated by MOE    7
HELIX   41  41 SER B  384  GLN B  394  1               Generated by MOE   11
HELIX   42  42 LEU B  405  GLN B  407  5               Generated by MOE    3
HELIX   43  43 ASP B  413  ASN B  423  1               Generated by MOE   11
SHEET    1       ALA A   6  PHE A  12                  Generated by MOE
SHEET    2       HIS A  46  SER A  50                  Generated by MOE
SHEET    3       PHE A  51  PHE A  51                  Generated by MOE
SHEET    4       LEU A  52  LEU A  52                  Generated by MOE
SHEET    5       ASP A  53  ILE A  54                  Generated by MOE
SHEET    6       CYS A  60  ALA A  61                  Generated by MOE
SHEET    7       ARG A  89  GLY A  95                  Generated by MOE
SHEET    8       GLY A 138  ASP A 142                  Generated by MOE
SHEET    9       GLN A 180  ALA A 186                  Generated by MOE
SHEET   10       TYR A 208  MET A 212                  Generated by MOE
SHEET   11       ILE A 285  PRO A 290                  Generated by MOE
SHEET   12       TYR A 292  LYS A 297                  Generated by MOE
SHEET   13       ILE A 339  SER A 341                  Generated by MOE
SHEET   14       TYR A 355  ASN A 360                  Generated by MOE
SHEET   15       THR A 365  HIS A 370                  Generated by MOE
SHEET   16       LEU A 375  THR A 378                  Generated by MOE
SHEET   17       GLY A 399  TRP A 403                  Generated by MOE
SHEET   18       ILE A 450  MET A 451                  Generated by MOE
SHEET   19       LEU A 467  VAL A 468                  Generated by MOE
SHEET   20       SER A 469  SER A 469                  Generated by MOE
SHEET   21       TYR A 470  TYR A 470                  Generated by MOE
SHEET   22       TYR A 473  THR A 477                  Generated by MOE
SHEET   23       TRP A 492  GLY A 496                  Generated by MOE
SHEET   24       ARG A 497  VAL A 498                  Generated by MOE
SHEET   25       ALA B   6  PHE B  12                  Generated by MOE
SHEET   26       HIS B  46  SER B  50                  Generated by MOE
SHEET   27       PHE B  51  PHE B  51                  Generated by MOE
SHEET   28       LEU B  52  LEU B  52                  Generated by MOE
SHEET   29       ASP B  53  ILE B  54                  Generated by MOE
SHEET   30       CYS B  60  ALA B  61                  Generated by MOE
SHEET   31       ARG B  89  GLY B  95                  Generated by MOE
SHEET   32       GLY B 138  ASP B 142                  Generated by MOE
SHEET   33       GLN B 180  ALA B 186                  Generated by MOE
SHEET   34       TYR B 208  MET B 212                  Generated by MOE
SHEET   35       ILE B 285  PRO B 290                  Generated by MOE
SHEET   36       TYR B 292  LYS B 297                  Generated by MOE
SHEET   37       ILE B 339  SER B 341                  Generated by MOE
SHEET   38       GLN B 356  ASN B 360                  Generated by MOE
SHEET   39       THR B 365  HIS B 370                  Generated by MOE
SHEET   40       LEU B 375  THR B 378                  Generated by MOE
SHEET   41       GLY B 399  TRP B 403                  Generated by MOE
SHEET   42       LEU B 467  VAL B 468                  Generated by MOE
SHEET   43       SER B 469  SER B 469                  Generated by MOE
SHEET   44       TYR B 470  TYR B 470                  Generated by MOE
SHEET   45       TYR B 473  THR B 477                  Generated by MOE
SHEET   46       TRP B 492  GLY B 496                  Generated by MOE
SHEET   47       ARG B 497  ARG B 497                  Generated by MOE
SSBOND   1 CYS A  328    CYS A  331 
SSBOND   2 CYS B  328    CYS B  331 
CRYST1   56.070  103.906  186.439  90.00  90.00  90.00 P 21 21 21
SCALE1      0.017835  0.000000  0.000000        0.00000
SCALE2      0.000000  0.009624  0.000000        0.00000
SCALE3      0.000000  0.000000  0.005364        0.00000
ATOM      1  N   SER A   2      33.847  64.875 115.079  1.00 46.10           N
ATOM      2  CA  SER A   2      33.224  64.803 116.397  1.00 39.61           C
ATOM      3  C   SER A   2      31.693  64.798 116.340  1.00 41.65           C
ATOM      4  O   SER A   2      31.047  64.828 117.393  1.00 42.39           O
ATOM      5  CB  SER A   2      33.668  65.970 117.293  1.00 50.08           C
ATOM      6  OG  SER A   2      32.737  67.060 117.300  1.00 57.89           O
ATOM      7  H1  SER A   2      34.795  64.990 115.179  1.00 55.32           H
ATOM      8  H2  SER A   2      33.484  65.619 114.593  1.00 55.32           H
ATOM      9  HA  SER A   2      33.504  63.980 116.826  1.00 47.55           H
ATOM     10  HB2 SER A   2      34.523  66.297 116.972  1.00 60.10           H
ATOM     11  HB3 SER A   2      33.765  65.642 118.201  1.00 60.10           H
ATOM     12  HG  SER A   2      31.990  66.797 117.582  1.00 69.47           H
ATOM     13  N   THR A   3      31.107  64.827 115.139  1.00 31.59           N
ATOM     14  CA  THR A   3      29.719  64.397 114.991  1.00 28.71           C
ATOM     15  C   THR A   3      29.642  62.897 115.214  1.00 21.67           C
ATOM     16  O   THR A   3      30.431  62.138 114.637  1.00 29.23           O
ATOM     17  CB  THR A   3      29.196  64.752 113.602  1.00 37.21           C
ATOM     18  OG1 THR A   3      29.377  66.162 113.371  1.00 40.22           O
ATOM     19  CG2 THR A   3      27.712  64.418 113.487  1.00 22.57           C
ATOM     20  H   THR A   3      31.485  65.085 114.411  1.00 37.92           H
ATOM     21  HA  THR A   3      29.167  64.840 115.655  1.00 34.46           H
ATOM     22  HB  THR A   3      29.681  64.247 112.932  1.00 44.66           H
ATOM     23  HG1 THR A   3      29.092  66.367 112.608  1.00 48.28           H
ATOM     24 HG21 THR A   3      27.388  64.647 112.601  1.00 27.09           H
ATOM     25 HG22 THR A   3      27.573  63.470 113.638  1.00 27.09           H
ATOM     26 HG23 THR A   3      27.207  64.920 114.146  1.00 27.09           H
ATOM     27  N   ARG A   4      28.728  62.458 116.064  1.00 25.94           N
ATOM     28  CA  ARG A   4      28.606  61.026 116.314  1.00 19.90           C
ATOM     29  C   ARG A   4      28.359  60.322 114.992  1.00 25.02           C
ATOM     30  O   ARG A   4      27.604  60.808 114.148  1.00 19.49           O
ATOM     31  CB  ARG A   4      27.471  60.713 117.299  1.00 18.71           C
ATOM     32  CG  ARG A   4      27.362  59.243 117.642  1.00 22.12           C
ATOM     33  CD  ARG A   4      26.297  58.970 118.711  1.00 26.05           C
ATOM     34  NE  ARG A   4      26.209  57.550 119.050  1.00 20.37           N
ATOM     35  CZ  ARG A   4      25.318  57.055 119.898  1.00 24.54           C
ATOM     36  NH1 ARG A   4      24.421  57.833 120.473  1.00 27.95           N
ATOM     37  NH2 ARG A   4      25.302  55.775 120.162  1.00 26.68           N1+
ATOM     38  H   ARG A   4      28.176  62.953 116.501  1.00 31.14           H
ATOM     39  HA  ARG A   4      29.437  60.693 116.688  1.00 23.88           H
ATOM     40  HB2 ARG A   4      27.628  61.200 118.124  1.00 22.46           H
ATOM     41  HB3 ARG A   4      26.629  60.991 116.907  1.00 22.46           H
ATOM     42  HG2 ARG A   4      27.120  58.749 116.843  1.00 26.56           H
ATOM     43  HG3 ARG A   4      28.216  58.932 117.981  1.00 26.56           H
ATOM     44  HD2 ARG A   4      26.522  59.460 119.517  1.00 31.27           H
ATOM     45  HD3 ARG A   4      25.431  59.255 118.378  1.00 31.27           H
ATOM     46  HE  ARG A   4      26.672  56.995 118.583  1.00 24.45           H
ATOM     47 HH11 ARG A   4      24.417  58.678 120.312  1.00 33.55           H
ATOM     48 HH12 ARG A   4      23.846  57.497 121.017  1.00 33.55           H
ATOM     49 HH21 ARG A   4      25.875  55.252 119.791  1.00 32.03           H
ATOM     50 HH22 ARG A   4      24.717  55.455 120.705  1.00 32.03           H
ATOM     51  N   LYS A   5      29.057  59.219 114.778  1.00 18.72           N
ATOM     52  CA  LYS A   5      28.759  58.384 113.621  1.00 16.01           C
ATOM     53  C   LYS A   5      27.423  57.694 113.805  1.00 23.98           C
ATOM     54  O   LYS A   5      27.123  57.139 114.869  1.00 14.40           O
ATOM     55  CB  LYS A   5      29.816  57.319 113.413  1.00 20.18           C
ATOM     56  CG  LYS A   5      31.233  57.883 113.161  1.00 17.13           C
ATOM     57  CD  LYS A   5      31.262  58.969 112.066  1.00 18.18           C
ATOM     58  CE  LYS A   5      32.673  59.359 111.756  1.00 24.42           C
ATOM     59  NZ  LYS A   5      32.863  60.387 110.675  1.00 21.19           N1+
ATOM     60  H   LYS A   5      29.697  58.933 115.276  1.00 22.48           H
ATOM     61  HA  LYS A   5      28.715  58.936 112.825  1.00 19.22           H
ATOM     62  HB2 LYS A   5      29.857  56.760 114.205  1.00 24.23           H
ATOM     63  HB3 LYS A   5      29.571  56.781 112.644  1.00 24.23           H
ATOM     64  HG2 LYS A   5      31.566  58.277 113.982  1.00 20.56           H
ATOM     65  HG3 LYS A   5      31.815  57.159 112.881  1.00 20.56           H
ATOM     66  HD2 LYS A   5      30.854  58.623 111.256  1.00 21.83           H
ATOM     67  HD3 LYS A   5      30.787  59.755 112.377  1.00 21.83           H
ATOM     68  HE2 LYS A   5      33.074  59.714 112.564  1.00 29.31           H
ATOM     69  HE3 LYS A   5      33.155  58.562 111.483  1.00 29.31           H
ATOM     70  HZ1 LYS A   5      33.730  60.553 110.563  1.00 25.44           H
ATOM     71  HZ2 LYS A   5      32.524  60.088 109.908  1.00 25.44           H
ATOM     72  HZ3 LYS A   5      32.450  61.143 110.899  1.00 25.44           H
ATOM     73  N   ALA A   6      26.630  57.697 112.747  1.00 17.31           N
ATOM     74  CA  ALA A   6      25.402  56.912 112.763  1.00 15.72           C
ATOM     75  C   ALA A   6      25.720  55.420 112.867  1.00 15.67           C
ATOM     76  O   ALA A   6      26.717  54.922 112.325  1.00 18.25           O
ATOM     77  CB  ALA A   6      24.582  57.219 111.501  1.00 16.55           C
ATOM     78  H   ALA A   6      26.772  58.134 112.020  1.00 20.78           H
ATOM     79  HA  ALA A   6      24.873  57.163 113.536  1.00 18.88           H
ATOM     80  HB1 ALA A   6      23.767  56.693 111.519  1.00 19.87           H
ATOM     81  HB2 ALA A   6      24.366  58.164 111.487  1.00 19.87           H
ATOM     82  HB3 ALA A   6      25.108  56.987 110.720  1.00 19.87           H
ATOM     83  N   VAL A   7      24.888  54.712 113.608  1.00 13.48           N
ATOM     84  CA  VAL A   7      24.936  53.272 113.696  1.00 17.37           C
ATOM     85  C   VAL A   7      23.514  52.796 113.462  1.00 16.81           C
ATOM     86  O   VAL A   7      22.660  52.879 114.355  1.00 20.24           O
ATOM     87  CB  VAL A   7      25.487  52.771 115.038  1.00 14.24           C
ATOM     88  CG1 VAL A   7      25.651  51.253 115.040  1.00 16.24           C
ATOM     89  CG2 VAL A   7      26.832  53.425 115.344  1.00 20.90           C
ATOM     90  H   VAL A   7      24.264  55.061 114.086  1.00 16.18           H
ATOM     91  HA  VAL A   7      25.497  52.924 112.985  1.00 20.85           H
ATOM     92  HB  VAL A   7      24.868  53.009 115.746  1.00 17.10           H
ATOM     93 HG11 VAL A   7      26.001  50.974 115.901  1.00 19.49           H
ATOM     94 HG12 VAL A   7      24.786  50.842 114.885  1.00 19.49           H
ATOM     95 HG13 VAL A   7      26.268  51.002 114.335  1.00 19.49           H
ATOM     96 HG21 VAL A   7      27.158  53.092 116.195  1.00 25.09           H
ATOM     97 HG22 VAL A   7      27.459  53.201 114.638  1.00 25.09           H
ATOM     98 HG23 VAL A   7      26.712  54.386 115.388  1.00 25.09           H
ATOM     99  N   ILE A   8      23.254  52.297 112.262  1.00 19.36           N
ATOM    100  CA  ILE A   8      21.905  52.054 111.774  1.00 14.82           C
ATOM    101  C   ILE A   8      21.718  50.550 111.656  1.00 18.47           C
ATOM    102  O   ILE A   8      22.302  49.910 110.774  1.00 18.22           O
ATOM    103  CB  ILE A   8      21.686  52.755 110.420  1.00 20.85           C
ATOM    104  CG1 ILE A   8      21.933  54.261 110.579  1.00 15.44           C
ATOM    105  CG2 ILE A   8      20.301  52.495 109.851  1.00 16.36           C
ATOM    106  CD1 ILE A   8      21.637  55.087 109.364  1.00 15.55           C
ATOM    107  H   ILE A   8      23.864  52.084 111.694  1.00 23.24           H
ATOM    108  HA  ILE A   8      21.260  52.399 112.411  1.00 17.80           H
ATOM    109  HB  ILE A   8      22.339  52.408 109.792  1.00 25.03           H
ATOM    110 HG12 ILE A   8      21.374  54.591 111.300  1.00 18.54           H
ATOM    111 HG13 ILE A   8      22.867  54.398 110.804  1.00 18.54           H
ATOM    112 HG21 ILE A   8      20.216  52.957 109.003  1.00 19.65           H
ATOM    113 HG22 ILE A   8      20.187  51.541 109.722  1.00 19.65           H
ATOM    114 HG23 ILE A   8      19.636  52.826 110.476  1.00 19.65           H
ATOM    115 HD11 ILE A   8      21.823  56.018 109.563  1.00 18.67           H
ATOM    116 HD12 ILE A   8      22.199  54.786 108.633  1.00 18.67           H
ATOM    117 HD13 ILE A   8      20.702  54.979 109.129  1.00 18.67           H
ATOM    118  N   GLY A   9      20.903  49.969 112.528  1.00 15.11           N
ATOM    119  CA  GLY A   9      20.682  48.537 112.543  1.00 18.18           C
ATOM    120  C   GLY A   9      19.263  48.201 112.119  1.00 20.86           C
ATOM    121  O   GLY A   9      18.310  48.787 112.616  1.00 14.70           O
ATOM    122  H   GLY A   9      20.460  50.394 113.130  1.00 18.14           H
ATOM    123  HA2 GLY A   9      21.301  48.104 111.934  1.00 21.83           H
ATOM    124  HA3 GLY A   9      20.831  48.192 113.437  1.00 21.83           H
ATOM    125  N   TYR A  10      19.149  47.261 111.184  1.00 18.27           N
ATOM    126  CA  TYR A  10      17.855  46.821 110.701  1.00 17.84           C
ATOM    127  C   TYR A  10      17.220  45.864 111.710  1.00 24.90           C
ATOM    128  O   TYR A  10      17.872  44.945 112.211  1.00 21.04           O
ATOM    129  CB  TYR A  10      17.984  46.118 109.339  1.00 15.92           C
ATOM    130  CG  TYR A  10      17.814  47.019 108.141  1.00 14.87           C
ATOM    131  CD1 TYR A  10      18.880  47.722 107.659  1.00 13.98           C
ATOM    132  CD2 TYR A  10      16.593  47.155 107.507  1.00 21.68           C
ATOM    133  CE1 TYR A  10      18.758  48.528 106.621  1.00 14.33           C
ATOM    134  CE2 TYR A  10      16.449  47.973 106.452  1.00 21.43           C
ATOM    135  CZ  TYR A  10      17.548  48.670 106.011  1.00 19.07           C
ATOM    136  OH  TYR A  10      17.467  49.527 104.966  1.00 18.33           O
ATOM    137  H   TYR A  10      19.815  46.863 110.814  1.00 21.93           H
ATOM    138  HA  TYR A  10      17.272  47.589 110.596  1.00 21.41           H
ATOM    139  HB2 TYR A  10      18.865  45.717 109.281  1.00 19.11           H
ATOM    140  HB3 TYR A  10      17.306  45.427 109.283  1.00 19.11           H
ATOM    141  HD1 TYR A  10      19.706  47.641 108.078  1.00 16.78           H
ATOM    142  HD2 TYR A  10      15.857  46.685 107.826  1.00 26.02           H
ATOM    143  HE1 TYR A  10      19.493  49.010 106.316  1.00 17.20           H
ATOM    144  HE2 TYR A  10      15.623  48.072 106.035  1.00 25.73           H
ATOM    145  HH  TYR A  10      16.682  49.540 104.665  1.00 22.00           H
ATOM    146  N   TYR A  11      15.953  46.080 112.017  1.00 23.81           N
ATOM    147  CA  TYR A  11      15.184  45.127 112.811  1.00 24.07           C
ATOM    148  C   TYR A  11      14.122  44.548 111.885  1.00 22.38           C
ATOM    149  O   TYR A  11      13.210  45.262 111.462  1.00 22.34           O
ATOM    150  CB  TYR A  11      14.562  45.776 114.044  1.00 24.76           C
ATOM    151  CG  TYR A  11      13.765  44.742 114.812  1.00 27.62           C
ATOM    152  CD1 TYR A  11      14.354  43.916 115.759  1.00 26.76           C
ATOM    153  CD2 TYR A  11      12.433  44.549 114.526  1.00 26.29           C
ATOM    154  CE1 TYR A  11      13.613  42.937 116.414  1.00 24.75           C
ATOM    155  CE2 TYR A  11      11.701  43.582 115.153  1.00 29.47           C
ATOM    156  CZ  TYR A  11      12.287  42.785 116.105  1.00 32.07           C
ATOM    157  OH  TYR A  11      11.524  41.806 116.719  1.00 30.51           O
ATOM    158  H   TYR A  11      15.508  46.776 111.777  1.00 28.58           H
ATOM    159  HA  TYR A  11      15.764  44.406 113.102  1.00 28.89           H
ATOM    160  HB2 TYR A  11      15.262  46.118 114.621  1.00 29.72           H
ATOM    161  HB3 TYR A  11      13.964  46.489 113.772  1.00 29.72           H
ATOM    162  HD1 TYR A  11      15.256  44.020 115.961  1.00 32.13           H
ATOM    163  HD2 TYR A  11      12.027  45.078 113.878  1.00 31.56           H
ATOM    164  HE1 TYR A  11      14.013  42.391 117.051  1.00 29.72           H
ATOM    165  HE2 TYR A  11      10.800  43.475 114.948  1.00 35.37           H
ATOM    166  HH  TYR A  11      11.996  41.373 117.262  1.00 36.63           H
ATOM    167  N   PHE A  12      14.275  43.281 111.503  1.00 20.06           N
ATOM    168  CA  PHE A  12      13.383  42.686 110.511  1.00 25.17           C
ATOM    169  C   PHE A  12      12.533  41.634 111.181  1.00 26.54           C
ATOM    170  O   PHE A  12      13.055  40.779 111.903  1.00 24.84           O
ATOM    171  CB  PHE A  12      14.134  42.034 109.355  1.00 26.24           C
ATOM    172  CG  PHE A  12      13.250  41.261 108.426  1.00 26.12           C
ATOM    173  CD1 PHE A  12      12.198  41.878 107.786  1.00 27.39           C
ATOM    174  CD2 PHE A  12      13.479  39.922 108.183  1.00 32.95           C
ATOM    175  CE1 PHE A  12      11.375  41.171 106.915  1.00 27.69           C
ATOM    176  CE2 PHE A  12      12.672  39.218 107.304  1.00 34.07           C
ATOM    177  CZ  PHE A  12      11.615  39.852 106.671  1.00 29.50           C
ATOM    178  H   PHE A  12      14.882  42.749 111.801  1.00 24.08           H
ATOM    179  HA  PHE A  12      12.798  43.370 110.150  1.00 30.21           H
ATOM    180  HB2 PHE A  12      14.576  42.726 108.838  1.00 31.50           H
ATOM    181  HB3 PHE A  12      14.793  41.421 109.716  1.00 31.50           H
ATOM    182  HD1 PHE A  12      12.032  42.779 107.942  1.00 32.88           H
ATOM    183  HD2 PHE A  12      14.191  39.493 108.599  1.00 39.55           H
ATOM    184  HE1 PHE A  12      10.669  41.601 106.489  1.00 33.24           H
ATOM    185  HE2 PHE A  12      12.832  38.315 107.148  1.00 40.90           H
ATOM    186  HZ  PHE A  12      11.065  39.376 106.091  1.00 35.41           H
ATOM    187  N   ILE A  13      11.230  41.695 110.948  1.00 25.31           N
ATOM    188  CA  ILE A  13      10.378  40.685 111.552  1.00 29.86           C
ATOM    189  C   ILE A  13       9.325  40.312 110.518  1.00 28.93           C
ATOM    190  O   ILE A  13       8.608  41.178 110.002  1.00 31.15           O
ATOM    191  CB  ILE A  13       9.796  41.140 112.906  1.00 34.22           C
ATOM    192  CG1 ILE A  13       9.000  39.990 113.537  1.00 36.46           C
ATOM    193  CG2 ILE A  13       8.937  42.326 112.759  1.00 30.67           C
ATOM    194  CD1 ILE A  13       8.732  40.125 114.993  1.00 36.66           C
ATOM    195  H   ILE A  13      10.829  42.284 110.466  1.00 30.39           H
ATOM    196  HA  ILE A  13      10.913  39.894 111.720  1.00 35.85           H
ATOM    197  HB  ILE A  13      10.532  41.365 113.496  1.00 41.08           H
ATOM    198 HG12 ILE A  13       8.143  39.927 113.088  1.00 43.77           H
ATOM    199 HG13 ILE A  13       9.496  39.166 113.407  1.00 43.77           H
ATOM    200 HG21 ILE A  13       8.594  42.576 113.631  1.00 36.82           H
ATOM    201 HG22 ILE A  13       9.463  43.052 112.389  1.00 36.82           H
ATOM    202 HG23 ILE A  13       8.202  42.112 112.163  1.00 36.82           H
ATOM    203 HD11 ILE A  13       8.228  39.353 115.294  1.00 44.00           H
ATOM    204 HD12 ILE A  13       9.578  40.173 115.466  1.00 44.00           H
ATOM    205 HD13 ILE A  13       8.221  40.935 115.146  1.00 44.00           H
ATOM    206  N   PRO A  14       9.284  39.054 110.107  1.00 26.51           N
ATOM    207  CA  PRO A  14       8.247  38.621 109.171  1.00 36.43           C
ATOM    208  C   PRO A  14       6.867  38.709 109.802  1.00 21.71           C
ATOM    209  O   PRO A  14       6.695  38.535 111.005  1.00 22.44           O
ATOM    210  CB  PRO A  14       8.634  37.166 108.865  1.00 31.66           C
ATOM    211  CG  PRO A  14       9.289  36.729 110.111  1.00 42.66           C
ATOM    212  CD  PRO A  14      10.124  37.923 110.521  1.00 33.45           C
ATOM    213  HA  PRO A  14       8.273  39.147 108.357  1.00 43.73           H
ATOM    214  HB2 PRO A  14       7.839  36.641 108.686  1.00 38.00           H
ATOM    215  HB3 PRO A  14       9.251  37.136 108.117  1.00 38.00           H
ATOM    216  HG2 PRO A  14       8.619  36.527 110.783  1.00 51.20           H
ATOM    217  HG3 PRO A  14       9.850  35.957 109.935  1.00 51.20           H
ATOM    218  HD2 PRO A  14      10.258  37.931 111.482  1.00 40.15           H
ATOM    219  HD3 PRO A  14      10.967  37.930 110.041  1.00 40.15           H
ATOM    220  N   THR A  15       5.889  39.014 108.961  1.00 33.69           N
ATOM    221  CA  THR A  15       4.509  39.076 109.395  1.00 38.44           C
ATOM    222  C   THR A  15       4.123  37.939 110.342  1.00 44.72           C
ATOM    223  O   THR A  15       3.624  38.177 111.450  1.00 44.78           O
ATOM    224  CB  THR A  15       3.667  39.079 108.143  1.00 35.15           C
ATOM    225  OG1 THR A  15       4.173  40.110 107.275  1.00 38.80           O
ATOM    226  CG2 THR A  15       2.238  39.321 108.493  1.00 42.10           C
ATOM    227  H   THR A  15       6.003  39.190 108.127  1.00 40.44           H
ATOM    228  HA  THR A  15       4.361  39.915 109.859  1.00 46.14           H
ATOM    229  HB  THR A  15       3.737  38.219 107.702  1.00 42.19           H
ATOM    230  HG1 THR A  15       3.723  40.136 106.567  1.00 46.57           H
ATOM    231 HG21 THR A  15       1.696  39.323 107.688  1.00 50.53           H
ATOM    232 HG22 THR A  15       1.920  38.622 109.086  1.00 50.53           H
ATOM    233 HG23 THR A  15       2.146  40.178 108.938  1.00 50.53           H
ATOM    234  N   ASN A  16       4.361  36.688 109.946  1.00 40.47           N
ATOM    235  CA  ASN A  16       3.893  35.606 110.803  1.00 37.13           C
ATOM    236  C   ASN A  16       4.503  35.710 112.183  1.00 38.53           C
ATOM    237  O   ASN A  16       3.890  35.251 113.148  1.00 48.26           O
ATOM    238  CB  ASN A  16       4.135  34.223 110.158  1.00 40.85           C
ATOM    239  CG  ASN A  16       5.566  33.709 110.317  1.00 53.45           C
ATOM    240  OD1 ASN A  16       5.910  33.097 111.333  1.00 56.18           O
ATOM    241  ND2 ASN A  16       6.391  33.901 109.274  1.00 56.30           N
ATOM    242  H   ASN A  16       4.769  36.450 109.227  1.00 48.57           H
ATOM    243  HA  ASN A  16       2.934  35.704 110.910  1.00 44.56           H
ATOM    244  HB2 ASN A  16       3.541  33.577 110.571  1.00 49.03           H
ATOM    245  HB3 ASN A  16       3.946  34.283 109.208  1.00 49.03           H
ATOM    246 HD21 ASN A  16       7.206  33.629 109.316  1.00 67.57           H
ATOM    247 HD22 ASN A  16       6.105  34.295 108.566  1.00 67.57           H
ATOM    248  N   GLN A  17       5.641  36.387 112.328  1.00 41.71           N
ATOM    249  CA  GLN A  17       6.194  36.556 113.665  1.00 39.59           C
ATOM    250  C   GLN A  17       5.551  37.711 114.398  1.00 32.33           C
ATOM    251  O   GLN A  17       5.481  37.683 115.628  1.00 35.44           O
ATOM    252  CB  GLN A  17       7.698  36.765 113.617  1.00 32.93           C
ATOM    253  CG  GLN A  17       8.440  35.475 113.583  1.00 39.09           C
ATOM    254  CD  GLN A  17       9.882  35.666 113.376  1.00 39.47           C
ATOM    255  OE1 GLN A  17      10.554  36.284 114.191  1.00 40.59           O
ATOM    256  NE2 GLN A  17      10.386  35.145 112.266  1.00 37.43           N
ATOM    257  H   GLN A  17       6.096  36.746 111.692  1.00 50.06           H
ATOM    258  HA  GLN A  17       6.023  35.750 114.177  1.00 47.52           H
ATOM    259  HB2 GLN A  17       7.924  37.264 112.817  1.00 39.53           H
ATOM    260  HB3 GLN A  17       7.977  37.254 114.407  1.00 39.53           H
ATOM    261  HG2 GLN A  17       8.316  35.015 114.428  1.00 46.91           H
ATOM    262  HG3 GLN A  17       8.101  34.932 112.855  1.00 46.91           H
ATOM    263 HE21 GLN A  17       9.874  34.724 111.718  1.00 44.92           H
ATOM    264 HE22 GLN A  17      11.224  35.227 112.095  1.00 44.92           H
ATOM    265  N   ILE A  18       5.128  38.745 113.676  1.00 26.49           N
ATOM    266  CA  ILE A  18       4.318  39.790 114.295  1.00 38.48           C
ATOM    267  C   ILE A  18       3.031  39.185 114.837  1.00 37.34           C
ATOM    268  O   ILE A  18       2.734  39.268 116.035  1.00 34.12           O
ATOM    269  CB  ILE A  18       4.024  40.902 113.282  1.00 40.89           C
ATOM    270  CG1 ILE A  18       5.336  41.561 112.901  1.00 38.30           C
ATOM    271  CG2 ILE A  18       3.026  41.912 113.870  1.00 37.64           C
ATOM    272  CD1 ILE A  18       5.194  42.659 111.897  1.00 42.79           C
ATOM    273  H   ILE A  18       5.293  38.864 112.841  1.00 31.79           H
ATOM    274  HA  ILE A  18       4.808  40.177 115.037  1.00 46.18           H
ATOM    275  HB  ILE A  18       3.633  40.504 112.489  1.00 49.08           H
ATOM    276 HG12 ILE A  18       5.738  41.939 113.698  1.00 45.97           H
ATOM    277 HG13 ILE A  18       5.924  40.889 112.523  1.00 45.97           H
ATOM    278 HG21 ILE A  18       2.855  42.605 113.214  1.00 45.18           H
ATOM    279 HG22 ILE A  18       2.201  41.450 114.087  1.00 45.18           H
ATOM    280 HG23 ILE A  18       3.407  42.302 114.672  1.00 45.18           H
ATOM    281 HD11 ILE A  18       6.072  43.027 111.706  1.00 51.36           H
ATOM    282 HD12 ILE A  18       4.804  42.297 111.086  1.00 51.36           H
ATOM    283 HD13 ILE A  18       4.618  43.348 112.262  1.00 51.36           H
ATOM    284  N   ASN A  19       2.274  38.532 113.955  1.00 40.56           N
ATOM    285  CA  ASN A  19       0.966  37.992 114.306  1.00 47.89           C
ATOM    286  C   ASN A  19       1.040  36.971 115.430  1.00 45.12           C
ATOM    287  O   ASN A  19       0.010  36.674 116.046  1.00 45.03           O
ATOM    288  CB  ASN A  19       0.323  37.382 113.062  1.00 36.29           C
ATOM    289  CG  ASN A  19       0.080  38.419 111.976  1.00 39.18           C
ATOM    290  OD1 ASN A  19       0.227  39.604 112.220  1.00 40.86           O
ATOM    291  ND2 ASN A  19      -0.318  37.981 110.785  1.00 35.33           N
ATOM    292  H   ASN A  19       2.501  38.389 113.138  1.00 48.69           H
ATOM    293  HA  ASN A  19       0.399  38.719 114.605  1.00 57.48           H
ATOM    294  HB2 ASN A  19       0.910  36.699 112.702  1.00 43.55           H
ATOM    295  HB3 ASN A  19      -0.532  36.993 113.304  1.00 43.55           H
ATOM    296 HD21 ASN A  19      -0.465  38.540 110.148  1.00 42.40           H
ATOM    297 HD22 ASN A  19      -0.430  37.138 110.652  1.00 42.40           H
ATOM    298  N   ASN A  20       2.230  36.458 115.736  1.00 40.75           N
ATOM    299  CA  ASN A  20       2.408  35.514 116.830  1.00 37.03           C
ATOM    300  C   ASN A  20       3.446  36.028 117.806  1.00 41.76           C
ATOM    301  O   ASN A  20       4.041  35.248 118.561  1.00 41.36           O
ATOM    302  CB  ASN A  20       2.787  34.138 116.292  1.00 46.51           C
ATOM    303  CG  ASN A  20       1.683  33.534 115.421  1.00 48.76           C
ATOM    304  OD1 ASN A  20       0.696  32.999 115.937  1.00 49.55           O
ATOM    305  ND2 ASN A  20       1.838  33.629 114.097  1.00 45.41           N
ATOM    306  H   ASN A  20       2.957  36.646 115.317  1.00 48.92           H
ATOM    307  HA  ASN A  20       1.569  35.425 117.308  1.00 44.44           H
ATOM    308  HB2 ASN A  20       3.588  34.218 115.751  1.00 55.82           H
ATOM    309  HB3 ASN A  20       2.947  33.538 117.037  1.00 55.82           H
ATOM    310 HD21 ASN A  20       1.242  33.303 113.570  1.00 54.51           H
ATOM    311 HD22 ASN A  20       2.535  34.016 113.773  1.00 54.51           H
ATOM    312  N   TYR A  21       3.659  37.338 117.811  1.00 44.95           N
ATOM    313  CA  TYR A  21       4.770  37.895 118.551  1.00 35.19           C
ATOM    314  C   TYR A  21       4.759  37.350 119.958  1.00 41.92           C
ATOM    315  O   TYR A  21       3.702  37.079 120.519  1.00 40.46           O
ATOM    316  CB  TYR A  21       4.693  39.425 118.587  1.00 38.71           C
ATOM    317  CG  TYR A  21       5.944  40.031 119.177  1.00 40.96           C
ATOM    318  CD1 TYR A  21       7.125  40.102 118.437  1.00 26.15           C
ATOM    319  CD2 TYR A  21       5.954  40.495 120.484  1.00 34.18           C
ATOM    320  CE1 TYR A  21       8.260  40.645 118.985  1.00 35.89           C
ATOM    321  CE2 TYR A  21       7.088  41.041 121.042  1.00 39.93           C
ATOM    322  CZ  TYR A  21       8.239  41.120 120.281  1.00 38.67           C
ATOM    323  OH  TYR A  21       9.370  41.644 120.851  1.00 34.82           O
ATOM    324  H   TYR A  21       3.178  37.917 117.396  1.00 53.96           H
ATOM    325  HA  TYR A  21       5.604  37.638 118.127  1.00 42.23           H
ATOM    326  HB2 TYR A  21       4.590  39.761 117.683  1.00 46.46           H
ATOM    327  HB3 TYR A  21       3.938  39.694 119.133  1.00 46.46           H
ATOM    328  HD1 TYR A  21       7.140  39.792 117.560  1.00 31.39           H
ATOM    329  HD2 TYR A  21       5.174  40.449 120.989  1.00 41.03           H
ATOM    330  HE1 TYR A  21       9.041  40.695 118.484  1.00 43.08           H
ATOM    331  HE2 TYR A  21       7.080  41.355 121.918  1.00 47.93           H
ATOM    332  HH  TYR A  21       9.207  41.891 121.637  1.00 41.79           H
ATOM    333  N   THR A  22       5.955  37.159 120.503  1.00 35.12           N
ATOM    334  CA  THR A  22       6.173  36.754 121.876  1.00 34.24           C
ATOM    335  C   THR A  22       7.641  36.986 122.179  1.00 34.43           C
ATOM    336  O   THR A  22       8.489  36.956 121.283  1.00 39.49           O
ATOM    337  CB  THR A  22       5.835  35.282 122.123  1.00 40.08           C
ATOM    338  OG1 THR A  22       6.328  34.897 123.419  1.00 39.24           O
ATOM    339  CG2 THR A  22       6.505  34.412 121.092  1.00 35.74           C
ATOM    340  H   THR A  22       6.690  37.264 120.068  1.00 42.15           H
ATOM    341  HA  THR A  22       5.639  37.304 122.471  1.00 41.09           H
ATOM    342  HB  THR A  22       4.875  35.147 122.078  1.00 48.10           H
ATOM    343  HG1 THR A  22       5.970  35.370 124.014  1.00 47.10           H
ATOM    344 HG21 THR A  22       6.288  33.480 121.252  1.00 42.90           H
ATOM    345 HG22 THR A  22       6.203  34.657 120.204  1.00 42.90           H
ATOM    346 HG23 THR A  22       7.468  34.523 121.140  1.00 42.90           H
ATOM    347  N   GLU A  23       7.940  37.160 123.453  1.00 38.84           N
ATOM    348  CA  GLU A  23       9.302  37.429 123.883  1.00 40.80           C
ATOM    349  C   GLU A  23       9.839  36.315 124.760  1.00 43.60           C
ATOM    350  O   GLU A  23      10.872  36.492 125.421  1.00 47.34           O
ATOM    351  CB  GLU A  23       9.360  38.781 124.599  1.00 39.87           C
ATOM    352  CG  GLU A  23       8.687  39.850 123.778  1.00 42.10           C
ATOM    353  CD  GLU A  23       9.082  41.245 124.190  1.00 54.15           C
ATOM    354  OE1 GLU A  23       8.796  41.653 125.336  1.00 57.87           O
ATOM    355  OE2 GLU A  23       9.697  41.939 123.354  1.00 55.23           O1-
ATOM    356  H   GLU A  23       7.369  37.128 124.095  1.00 46.62           H
ATOM    357  HA  GLU A  23       9.869  37.486 123.098  1.00 48.97           H
ATOM    358  HB2 GLU A  23       8.902  38.714 125.451  1.00 47.85           H
ATOM    359  HB3 GLU A  23      10.287  39.035 124.732  1.00 47.85           H
ATOM    360  HG2 GLU A  23       8.930  39.732 122.847  1.00 50.53           H
ATOM    361  HG3 GLU A  23       7.726  39.768 123.882  1.00 50.53           H
ATOM    362  N   THR A  24       9.179  35.168 124.763  1.00 41.43           N
ATOM    363  CA  THR A  24       9.531  34.096 125.666  1.00 42.30           C
ATOM    364  C   THR A  24       9.724  32.765 124.979  1.00 43.06           C
ATOM    365  O   THR A  24       9.927  31.764 125.675  1.00 41.37           O
ATOM    366  CB  THR A  24       8.444  33.926 126.737  1.00 45.40           C
ATOM    367  OG1 THR A  24       7.156  33.820 126.096  1.00 46.92           O
ATOM    368  CG2 THR A  24       8.454  35.119 127.702  1.00 40.66           C
ATOM    369  H   THR A  24       8.517  34.987 124.245  1.00 49.72           H
ATOM    370  HA  THR A  24      10.360  34.323 126.115  1.00 50.77           H
ATOM    371  HB  THR A  24       8.617  33.119 127.246  1.00 54.49           H
ATOM    372  HG1 THR A  24       6.554  33.727 126.674  1.00 56.32           H
ATOM    373 HG21 THR A  24       7.765  35.006 128.376  1.00 48.80           H
ATOM    374 HG22 THR A  24       9.316  35.183 128.141  1.00 48.80           H
ATOM    375 HG23 THR A  24       8.286  35.941 127.215  1.00 48.80           H
ATOM    376  N   ASP A  25       9.642  32.700 123.649  1.00 43.52           N
ATOM    377  CA  ASP A  25       9.782  31.407 122.979  1.00 53.37           C
ATOM    378  C   ASP A  25      10.494  31.569 121.634  1.00 42.01           C
ATOM    379  O   ASP A  25       9.864  31.770 120.598  1.00 36.21           O
ATOM    380  CB  ASP A  25       8.416  30.771 122.830  1.00 46.02           C
ATOM    381  CG  ASP A  25       8.491  29.339 122.380  1.00 52.07           C
ATOM    382  OD1 ASP A  25       9.527  28.955 121.793  1.00 54.91           O
ATOM    383  OD2 ASP A  25       7.507  28.600 122.596  1.00 53.30           O1-
ATOM    384  H   ASP A  25       9.511  33.370 123.126  1.00 52.24           H
ATOM    385  HA  ASP A  25      10.323  30.823 123.533  1.00 64.05           H
ATOM    386  HB2 ASP A  25       7.962  30.794 123.687  1.00 55.24           H
ATOM    387  HB3 ASP A  25       7.907  31.268 122.170  1.00 55.24           H
ATOM    388  N   THR A  26      11.817  31.428 121.667  1.00 51.65           N
ATOM    389  CA  THR A  26      12.669  31.506 120.486  1.00 46.45           C
ATOM    390  C   THR A  26      12.125  30.779 119.267  1.00 48.68           C
ATOM    391  O   THR A  26      12.354  31.209 118.131  1.00 39.56           O
ATOM    392  CB  THR A  26      14.037  30.924 120.812  1.00 43.27           C
ATOM    393  OG1 THR A  26      14.772  31.873 121.587  1.00 51.09           O
ATOM    394  CG2 THR A  26      14.788  30.589 119.536  1.00 48.74           C
ATOM    395  H   THR A  26      12.258  31.281 122.390  1.00 61.98           H
ATOM    396  HA  THR A  26      12.790  32.439 120.247  1.00 55.75           H
ATOM    397  HB  THR A  26      13.925  30.108 121.325  1.00 51.94           H
ATOM    398  HG1 THR A  26      15.530  31.565 121.775  1.00 61.31           H
ATOM    399 HG21 THR A  26      15.658  30.218 119.751  1.00 58.50           H
ATOM    400 HG22 THR A  26      14.288  29.939 119.018  1.00 58.50           H
ATOM    401 HG23 THR A  26      14.910  31.390 119.003  1.00 58.50           H
ATOM    402  N   SER A  27      11.459  29.645 119.478  1.00 47.40           N
ATOM    403  CA  SER A  27      11.003  28.854 118.336  1.00 48.10           C
ATOM    404  C   SER A  27      10.085  29.660 117.445  1.00 38.35           C
ATOM    405  O   SER A  27       9.990  29.386 116.244  1.00 46.17           O
ATOM    406  CB  SER A  27      10.292  27.578 118.807  1.00 51.11           C
ATOM    407  OG  SER A  27       9.072  27.864 119.484  1.00 55.37           O
ATOM    408  H   SER A  27      11.263  29.318 120.249  1.00 56.89           H
ATOM    409  HA  SER A  27      11.774  28.589 117.809  1.00 57.73           H
ATOM    410  HB2 SER A  27      10.098  27.025 118.034  1.00 61.35           H
ATOM    411  HB3 SER A  27      10.880  27.100 119.413  1.00 61.35           H
ATOM    412  HG  SER A  27       9.222  28.340 120.159  1.00 66.45           H
ATOM    413  N   VAL A  28       9.407  30.654 118.008  1.00 48.77           N
ATOM    414  CA  VAL A  28       8.455  31.477 117.264  1.00 43.52           C
ATOM    415  C   VAL A  28       9.047  32.827 116.907  1.00 36.25           C
ATOM    416  O   VAL A  28       8.989  33.252 115.756  1.00 36.91           O
ATOM    417  CB  VAL A  28       7.156  31.661 118.074  1.00 49.27           C
ATOM    418  CG1 VAL A  28       6.148  32.501 117.270  1.00 41.54           C
ATOM    419  CG2 VAL A  28       6.574  30.315 118.455  1.00 51.61           C
ATOM    420  H   VAL A  28       9.481  30.876 118.836  1.00 58.53           H
ATOM    421  HA  VAL A  28       8.228  31.024 116.437  1.00 52.23           H
ATOM    422  HB  VAL A  28       7.360  32.142 118.892  1.00 59.13           H
ATOM    423 HG11 VAL A  28       5.338  32.607 117.792  1.00 49.86           H
ATOM    424 HG12 VAL A  28       6.538  33.369 117.083  1.00 49.86           H
ATOM    425 HG13 VAL A  28       5.948  32.042 116.438  1.00 49.86           H
ATOM    426 HG21 VAL A  28       5.759  30.456 118.963  1.00 61.94           H
ATOM    427 HG22 VAL A  28       6.378  29.816 117.647  1.00 61.94           H
ATOM    428 HG23 VAL A  28       7.220  29.832 118.994  1.00 61.94           H
ATOM    429  N   VAL A  29       9.558  33.551 117.892  1.00 37.44           N
ATOM    430  CA  VAL A  29      10.153  34.852 117.598  1.00 41.24           C
ATOM    431  C   VAL A  29      11.610  34.767 118.018  1.00 36.45           C
ATOM    432  O   VAL A  29      11.957  34.975 119.193  1.00 36.52           O
ATOM    433  CB  VAL A  29       9.385  35.985 118.270  1.00 37.25           C
ATOM    434  CG1 VAL A  29      10.170  37.298 118.218  1.00 35.31           C
ATOM    435  CG2 VAL A  29       8.097  36.146 117.501  1.00 38.81           C
ATOM    436  H   VAL A  29       9.574  33.323 118.721  1.00 44.94           H
ATOM    437  HA  VAL A  29      10.127  35.001 116.640  1.00 49.50           H
ATOM    438  HB  VAL A  29       9.186  35.762 119.193  1.00 44.71           H
ATOM    439 HG11 VAL A  29       9.651  37.992 118.653  1.00 42.38           H
ATOM    440 HG12 VAL A  29      11.015  37.178 118.678  1.00 42.38           H
ATOM    441 HG13 VAL A  29      10.328  37.534 117.291  1.00 42.38           H
ATOM    442 HG21 VAL A  29       7.578  36.862 117.901  1.00 46.58           H
ATOM    443 HG22 VAL A  29       8.305  36.363 116.579  1.00 46.58           H
ATOM    444 HG23 VAL A  29       7.600  35.314 117.542  1.00 46.58           H
ATOM    445  N   PRO A  30      12.485  34.417 117.081  1.00 38.92           N
ATOM    446  CA  PRO A  30      13.901  34.225 117.432  1.00 37.68           C
ATOM    447  C   PRO A  30      14.566  35.473 117.995  1.00 29.54           C
ATOM    448  O   PRO A  30      15.438  35.372 118.880  1.00 34.22           O
ATOM    449  CB  PRO A  30      14.524  33.801 116.093  1.00 38.98           C
ATOM    450  CG  PRO A  30      13.373  33.268 115.273  1.00 37.53           C
ATOM    451  CD  PRO A  30      12.196  34.101 115.673  1.00 34.51           C
ATOM    452  HA  PRO A  30      13.992  33.499 118.070  1.00 45.22           H
ATOM    453  HB2 PRO A  30      14.925  34.570 115.661  1.00 46.79           H
ATOM    454  HB3 PRO A  30      15.185  33.108 116.246  1.00 46.79           H
ATOM    455  HG2 PRO A  30      13.566  33.378 114.329  1.00 45.05           H
ATOM    456  HG3 PRO A  30      13.222  32.334 115.488  1.00 45.05           H
ATOM    457  HD2 PRO A  30      12.158  34.913 115.144  1.00 41.42           H
ATOM    458  HD3 PRO A  30      11.376  33.588 115.601  1.00 41.42           H
ATOM    459  N   PHE A  31      14.197  36.648 117.500  1.00 36.91           N
ATOM    460  CA  PHE A  31      14.794  37.903 117.947  1.00 38.66           C
ATOM    461  C   PHE A  31      13.704  38.896 118.342  1.00 22.35           C
ATOM    462  O   PHE A  31      13.307  39.756 117.551  1.00 34.82           O
ATOM    463  CB  PHE A  31      15.722  38.474 116.875  1.00 31.00           C
ATOM    464  CG  PHE A  31      16.602  39.541 117.395  1.00 18.30           C
ATOM    465  CD1 PHE A  31      17.604  39.228 118.277  1.00 22.06           C
ATOM    466  CD2 PHE A  31      16.367  40.868 117.092  1.00 24.74           C
ATOM    467  CE1 PHE A  31      18.424  40.201 118.819  1.00 21.70           C
ATOM    468  CE2 PHE A  31      17.170  41.856 117.630  1.00 29.69           C
ATOM    469  CZ  PHE A  31      18.200  41.514 118.516  1.00 23.64           C
ATOM    470  H   PHE A  31      13.595  36.748 116.894  1.00 44.30           H
ATOM    471  HA  PHE A  31      15.331  37.727 118.736  1.00 46.40           H
ATOM    472  HB2 PHE A  31      16.283  37.762 116.530  1.00 37.20           H
ATOM    473  HB3 PHE A  31      15.185  38.850 116.159  1.00 37.20           H
ATOM    474  HD1 PHE A  31      17.754  38.336 118.495  1.00 26.49           H
ATOM    475  HD2 PHE A  31      15.677  41.096 116.512  1.00 29.69           H
ATOM    476  HE1 PHE A  31      19.107  39.966 119.404  1.00 26.05           H
ATOM    477  HE2 PHE A  31      17.020  42.748 117.412  1.00 35.64           H
ATOM    478  HZ  PHE A  31      18.751  42.175 118.869  1.00 28.38           H
ATOM    479  N   PRO A  32      13.209  38.809 119.567  1.00 37.78           N
ATOM    480  CA  PRO A  32      12.228  39.791 120.050  1.00 30.98           C
ATOM    481  C   PRO A  32      12.877  41.116 120.419  1.00 24.79           C
ATOM    482  O   PRO A  32      14.087  41.227 120.609  1.00 23.91           O
ATOM    483  CB  PRO A  32      11.640  39.101 121.281  1.00 32.56           C
ATOM    484  CG  PRO A  32      12.761  38.228 121.779  1.00 32.43           C
ATOM    485  CD  PRO A  32      13.489  37.759 120.562  1.00 30.09           C
ATOM    486  HA  PRO A  32      11.532  39.936 119.390  1.00 37.18           H
ATOM    487  HB2 PRO A  32      11.396  39.764 121.946  1.00 39.08           H
ATOM    488  HB3 PRO A  32      10.872  38.567 121.025  1.00 39.08           H
ATOM    489  HG2 PRO A  32      13.350  38.748 122.348  1.00 38.92           H
ATOM    490  HG3 PRO A  32      12.394  37.474 122.267  1.00 38.92           H
ATOM    491  HD2 PRO A  32      14.441  37.705 120.737  1.00 36.12           H
ATOM    492  HD3 PRO A  32      13.133  36.907 120.263  1.00 36.12           H
ATOM    493  N   VAL A  33      12.038  42.134 120.575  1.00 22.17           N
ATOM    494  CA  VAL A  33      12.572  43.458 120.878  1.00 29.61           C
ATOM    495  C   VAL A  33      13.294  43.487 122.222  1.00 33.65           C
ATOM    496  O   VAL A  33      14.203  44.305 122.422  1.00 27.57           O
ATOM    497  CB  VAL A  33      11.449  44.508 120.857  1.00 31.08           C
ATOM    498  CG1 VAL A  33      12.008  45.879 121.261  1.00 34.64           C
ATOM    499  CG2 VAL A  33      10.774  44.560 119.469  1.00 28.29           C
ATOM    500  H   VAL A  33      11.182  42.090 120.514  1.00 26.61           H
ATOM    501  HA  VAL A  33      13.215  43.699 120.193  1.00 35.54           H
ATOM    502  HB  VAL A  33      10.773  44.258 121.507  1.00 37.30           H
ATOM    503 HG11 VAL A  33      11.289  46.530 121.244  1.00 41.58           H
ATOM    504 HG12 VAL A  33      12.377  45.818 122.156  1.00 41.58           H
ATOM    505 HG13 VAL A  33      12.701  46.134 120.633  1.00 41.58           H
ATOM    506 HG21 VAL A  33      10.071  45.228 119.484  1.00 33.96           H
ATOM    507 HG22 VAL A  33      11.440  44.795 118.803  1.00 33.96           H
ATOM    508 HG23 VAL A  33      10.398  43.689 119.268  1.00 33.96           H
ATOM    509  N   SER A  34      12.859  42.649 123.181  1.00 29.40           N
ATOM    510  CA  SER A  34      13.479  42.596 124.499  1.00 25.20           C
ATOM    511  C   SER A  34      14.935  42.204 124.434  1.00 22.77           C
ATOM    512  O   SER A  34      15.669  42.456 125.393  1.00 30.70           O
ATOM    513  CB  SER A  34      12.733  41.617 125.410  1.00 28.26           C
ATOM    514  OG  SER A  34      12.520  40.376 124.773  1.00 35.66           O
ATOM    515  H   SER A  34      12.202  42.102 123.084  1.00 35.29           H
ATOM    516  HA  SER A  34      13.427  43.476 124.904  1.00 30.25           H
ATOM    517  HB2 SER A  34      13.260  41.471 126.212  1.00 33.92           H
ATOM    518  HB3 SER A  34      11.874  42.000 125.645  1.00 33.92           H
ATOM    519  HG  SER A  34      12.111  39.855 125.289  1.00 42.80           H
ATOM    520  N   ASN A  35      15.363  41.599 123.332  1.00 28.27           N
ATOM    521  CA  ASN A  35      16.766  41.260 123.145  1.00 34.19           C
ATOM    522  C   ASN A  35      17.610  42.481 122.832  1.00 34.75           C
ATOM    523  O   ASN A  35      18.851  42.406 122.903  1.00 26.06           O
ATOM    524  CB  ASN A  35      16.904  40.247 122.020  1.00 26.31           C
ATOM    525  CG  ASN A  35      16.555  38.813 122.469  1.00 29.57           C
ATOM    526  OD1 ASN A  35      15.667  38.608 123.303  1.00 31.84           O
ATOM    527  ND2 ASN A  35      17.280  37.819 121.922  1.00 32.69           N
ATOM    528  H   ASN A  35      14.857  41.372 122.675  1.00 33.94           H
ATOM    529  HA  ASN A  35      17.107  40.857 123.959  1.00 41.04           H
ATOM    530  HB2 ASN A  35      16.303  40.491 121.299  1.00 31.59           H
ATOM    531  HB3 ASN A  35      17.821  40.248 121.704  1.00 31.59           H
ATOM    532 HD21 ASN A  35      17.123  37.003 122.141  1.00 39.24           H
ATOM    533 HD22 ASN A  35      17.900  38.001 121.355  1.00 39.24           H
ATOM    534  N   ILE A  36      16.957  43.594 122.516  1.00 30.52           N
ATOM    535  CA  ILE A  36      17.638  44.883 122.337  1.00 23.68           C
ATOM    536  C   ILE A  36      17.704  45.516 123.728  1.00 27.00           C
ATOM    537  O   ILE A  36      16.932  46.392 124.100  1.00 26.67           O
ATOM    538  CB  ILE A  36      16.914  45.767 121.314  1.00 29.91           C
ATOM    539  CG1 ILE A  36      16.726  45.014 119.981  1.00 24.21           C
ATOM    540  CG2 ILE A  36      17.634  47.078 121.152  1.00 23.34           C
ATOM    541  CD1 ILE A  36      15.884  45.790 118.928  1.00 24.54           C
ATOM    542  H   ILE A  36      16.106  43.634 122.397  1.00 36.64           H
ATOM    543  HA  ILE A  36      18.544  44.730 122.025  1.00 28.42           H
ATOM    544  HB  ILE A  36      16.031  45.960 121.667  1.00 35.90           H
ATOM    545 HG12 ILE A  36      17.598  44.843 119.594  1.00 29.06           H
ATOM    546 HG13 ILE A  36      16.275  44.174 120.159  1.00 29.06           H
ATOM    547 HG21 ILE A  36      17.160  47.620 120.502  1.00 28.02           H
ATOM    548 HG22 ILE A  36      17.657  47.533 122.008  1.00 28.02           H
ATOM    549 HG23 ILE A  36      18.537  46.906 120.844  1.00 28.02           H
ATOM    550 HD11 ILE A  36      15.812  45.253 118.123  1.00 29.46           H
ATOM    551 HD12 ILE A  36      15.001  45.960 119.292  1.00 29.46           H
ATOM    552 HD13 ILE A  36      16.327  46.630 118.727  1.00 29.46           H
ATOM    553  N   THR A  37      18.674  45.087 124.497  1.00 29.70           N
ATOM    554  CA  THR A  37      18.769  45.556 125.856  1.00 26.92           C
ATOM    555  C   THR A  37      19.106  47.046 125.870  1.00 33.04           C
ATOM    556  O   THR A  37      19.507  47.607 124.854  1.00 27.49           O
ATOM    557  CB  THR A  37      19.833  44.763 126.600  1.00 38.54           C
ATOM    558  OG1 THR A  37      21.120  45.110 126.069  1.00 31.34           O
ATOM    559  CG2 THR A  37      19.569  43.236 126.424  1.00 27.92           C
ATOM    560  H   THR A  37      19.286  44.530 124.262  1.00 35.65           H
ATOM    561  HA  THR A  37      17.918  45.428 126.304  1.00 32.31           H
ATOM    562  HB  THR A  37      19.801  44.977 127.545  1.00 46.26           H
ATOM    563  HG1 THR A  37      21.721  44.680 126.469  1.00 37.61           H
ATOM    564 HG21 THR A  37      20.246  42.726 126.897  1.00 33.52           H
ATOM    565 HG22 THR A  37      18.696  43.008 126.780  1.00 33.52           H
ATOM    566 HG23 THR A  37      19.597  43.001 125.483  1.00 33.52           H
ATOM    567  N   PRO A  38      18.912  47.711 127.013  1.00 27.94           N
ATOM    568  CA  PRO A  38      19.296  49.111 127.109  1.00 28.25           C
ATOM    569  C   PRO A  38      20.685  49.336 126.591  1.00 28.36           C
ATOM    570  O   PRO A  38      20.922  50.305 125.867  1.00 29.32           O
ATOM    571  CB  PRO A  38      19.175  49.394 128.619  1.00 32.22           C
ATOM    572  CG  PRO A  38      18.070  48.446 129.058  1.00 27.45           C
ATOM    573  CD  PRO A  38      18.382  47.208 128.299  1.00 38.52           C
ATOM    574  HA  PRO A  38      18.671  49.670 126.622  1.00 33.91           H
ATOM    575  HB2 PRO A  38      20.011  49.186 129.065  1.00 38.68           H
ATOM    576  HB3 PRO A  38      18.920  50.318 128.765  1.00 38.68           H
ATOM    577  HG2 PRO A  38      18.123  48.293 130.015  1.00 32.95           H
ATOM    578  HG3 PRO A  38      17.205  48.803 128.806  1.00 32.95           H
ATOM    579  HD2 PRO A  38      19.058  46.689 128.763  1.00 46.23           H
ATOM    580  HD3 PRO A  38      17.575  46.690 128.152  1.00 46.23           H
ATOM    581  N   ALA A  39      21.618  48.452 126.940  1.00 26.77           N
ATOM    582  CA  ALA A  39      22.975  48.608 126.446  1.00 37.62           C
ATOM    583  C   ALA A  39      22.975  48.710 124.924  1.00 27.17           C
ATOM    584  O   ALA A  39      23.665  49.559 124.346  1.00 21.33           O
ATOM    585  CB  ALA A  39      23.840  47.443 126.938  1.00 33.24           C
ATOM    586  H   ALA A  39      21.492  47.771 127.449  1.00 32.14           H
ATOM    587  HA  ALA A  39      23.349  49.429 126.802  1.00 45.16           H
ATOM    588  HB1 ALA A  39      24.743  47.557 126.602  1.00 39.90           H
ATOM    589  HB2 ALA A  39      23.845  47.442 127.908  1.00 39.90           H
ATOM    590  HB3 ALA A  39      23.466  46.611 126.607  1.00 39.90           H
ATOM    591  N   LYS A  40      22.165  47.894 124.261  1.00 21.78           N
ATOM    592  CA  LYS A  40      22.202  47.886 122.822  1.00 23.12           C
ATOM    593  C   LYS A  40      21.490  49.095 122.259  1.00 23.89           C
ATOM    594  O   LYS A  40      21.913  49.642 121.243  1.00 19.52           O
ATOM    595  CB  LYS A  40      21.605  46.590 122.297  1.00 30.26           C
ATOM    596  CG  LYS A  40      22.470  45.412 122.681  1.00 30.16           C
ATOM    597  CD  LYS A  40      21.920  44.112 122.172  1.00 29.37           C
ATOM    598  CE  LYS A  40      22.433  42.940 123.039  1.00 28.64           C
ATOM    599  NZ  LYS A  40      21.792  41.666 122.634  1.00 38.10           N1+
ATOM    600  H   LYS A  40      21.600  47.351 124.617  1.00 26.15           H
ATOM    601  HA  LYS A  40      23.127  47.925 122.533  1.00 27.76           H
ATOM    602  HB2 LYS A  40      20.724  46.462 122.681  1.00 36.32           H
ATOM    603  HB3 LYS A  40      21.551  46.628 121.330  1.00 36.32           H
ATOM    604  HG2 LYS A  40      23.356  45.532 122.306  1.00 36.20           H
ATOM    605  HG3 LYS A  40      22.522  45.358 123.649  1.00 36.20           H
ATOM    606  HD2 LYS A  40      20.951  44.130 122.218  1.00 35.25           H
ATOM    607  HD3 LYS A  40      22.215  43.972 121.258  1.00 35.25           H
ATOM    608  HE2 LYS A  40      23.392  42.851 122.926  1.00 34.37           H
ATOM    609  HE3 LYS A  40      22.217  43.109 123.970  1.00 34.37           H
ATOM    610  HZ1 LYS A  40      22.095  40.999 123.140  1.00 45.74           H
ATOM    611  HZ2 LYS A  40      20.910  41.725 122.731  1.00 45.74           H
ATOM    612  HZ3 LYS A  40      21.979  41.490 121.781  1.00 45.74           H
ATOM    613  N   ALA A  41      20.439  49.551 122.922  1.00 23.95           N
ATOM    614  CA  ALA A  41      19.760  50.714 122.406  1.00 18.23           C
ATOM    615  C   ALA A  41      20.674  51.925 122.442  1.00 18.36           C
ATOM    616  O   ALA A  41      20.553  52.797 121.591  1.00 19.32           O
ATOM    617  CB  ALA A  41      18.481  50.959 123.197  1.00 22.54           C
ATOM    618  H   ALA A  41      20.112  49.217 123.644  1.00 28.75           H
ATOM    619  HA  ALA A  41      19.514  50.552 121.482  1.00 21.89           H
ATOM    620  HB1 ALA A  41      18.035  51.743 122.841  1.00 27.06           H
ATOM    621  HB2 ALA A  41      17.904  50.184 123.113  1.00 27.06           H
ATOM    622  HB3 ALA A  41      18.709  51.103 124.129  1.00 27.06           H
ATOM    623  N   LYS A  42      21.613  51.989 123.400  1.00 20.74           N
ATOM    624  CA  LYS A  42      22.482  53.159 123.515  1.00 23.10           C
ATOM    625  C   LYS A  42      23.627  53.155 122.515  1.00 27.28           C
ATOM    626  O   LYS A  42      24.250  54.202 122.290  1.00 23.78           O
ATOM    627  CB  LYS A  42      23.086  53.255 124.918  1.00 23.55           C
ATOM    628  CG  LYS A  42      22.061  53.568 126.020  1.00 38.78           C
ATOM    629  CD  LYS A  42      22.454  52.948 127.368  1.00 24.42           C
ATOM    630  CE  LYS A  42      21.442  53.348 128.465  1.00 33.89           C
ATOM    631  NZ  LYS A  42      21.599  54.810 128.747  1.00 43.25           N1+
ATOM    632  H   LYS A  42      21.762  51.375 123.984  1.00 24.90           H
ATOM    633  HA  LYS A  42      21.954  53.958 123.361  1.00 27.73           H
ATOM    634  HB2 LYS A  42      23.505  52.408 125.136  1.00 28.27           H
ATOM    635  HB3 LYS A  42      23.751  53.961 124.924  1.00 28.27           H
ATOM    636  HG2 LYS A  42      22.002  54.529 126.136  1.00 46.55           H
ATOM    637  HG3 LYS A  42      21.198  53.209 125.763  1.00 46.55           H
ATOM    638  HD2 LYS A  42      22.456  51.981 127.291  1.00 29.32           H
ATOM    639  HD3 LYS A  42      23.331  53.269 127.628  1.00 29.32           H
ATOM    640  HE2 LYS A  42      20.538  53.184 128.154  1.00 40.68           H
ATOM    641  HE3 LYS A  42      21.623  52.850 129.278  1.00 40.68           H
ATOM    642  HZ1 LYS A  42      21.024  55.061 129.378  1.00 51.90           H
ATOM    643  HZ2 LYS A  42      22.427  54.978 129.027  1.00 51.90           H
ATOM    644  HZ3 LYS A  42      21.442  55.280 128.008  1.00 51.90           H
ATOM    645  N   GLN A  43      23.938  52.007 121.949  1.00 19.98           N
ATOM    646  CA  GLN A  43      24.967  51.912 120.944  1.00 20.03           C
ATOM    647  C   GLN A  43      24.428  52.120 119.545  1.00 21.40           C
ATOM    648  O   GLN A  43      25.219  52.199 118.593  1.00 20.86           O
ATOM    649  CB  GLN A  43      25.613  50.544 121.014  1.00 17.81           C
ATOM    650  CG  GLN A  43      26.159  50.189 122.413  1.00 21.66           C
ATOM    651  CD  GLN A  43      26.613  48.746 122.543  1.00 17.09           C
ATOM    652  OE1 GLN A  43      26.279  47.912 121.732  1.00 18.16           O
ATOM    653  NE2 GLN A  43      27.426  48.475 123.529  1.00 15.52           N
ATOM    654  H   GLN A  43      23.560  51.257 122.134  1.00 23.99           H
ATOM    655  HA  GLN A  43      25.648  52.583 121.114  1.00 24.04           H
ATOM    656  HB2 GLN A  43      24.953  49.874 120.774  1.00 21.39           H
ATOM    657  HB3 GLN A  43      26.354  50.515 120.389  1.00 21.39           H
ATOM    658  HG2 GLN A  43      26.920  50.758 122.605  1.00 26.00           H
ATOM    659  HG3 GLN A  43      25.461  50.341 123.069  1.00 26.00           H
ATOM    660 HE21 GLN A  43      27.676  49.100 124.064  1.00 18.63           H
ATOM    661 HE22 GLN A  43      27.710  47.671 123.643  1.00 18.63           H
ATOM    662  N   LEU A  44      23.111  52.157 119.402  1.00 20.60           N
ATOM    663  CA  LEU A  44      22.456  52.451 118.144  1.00 13.25           C
ATOM    664  C   LEU A  44      22.084  53.919 118.080  1.00 22.14           C
ATOM    665  O   LEU A  44      21.860  54.558 119.104  1.00 17.62           O
ATOM    666  CB  LEU A  44      21.212  51.583 117.983  1.00 15.06           C
ATOM    667  CG  LEU A  44      21.479  50.108 117.803  1.00 26.46           C
ATOM    668  CD1 LEU A  44      20.272  49.291 118.271  1.00 23.76           C
ATOM    669  CD2 LEU A  44      21.720  49.852 116.372  1.00 18.43           C
ATOM    670  H   LEU A  44      22.559  52.008 120.045  1.00 24.73           H
ATOM    671  HA  LEU A  44      23.062  52.257 117.412  1.00 15.91           H
ATOM    672  HB2 LEU A  44      20.660  51.686 118.774  1.00 18.08           H
ATOM    673  HB3 LEU A  44      20.722  51.889 117.204  1.00 18.08           H
ATOM    674  HG  LEU A  44      22.262  49.843 118.311  1.00 31.76           H
ATOM    675 HD11 LEU A  44      20.462  48.348 118.148  1.00 28.53           H
ATOM    676 HD12 LEU A  44      20.111  49.476 119.210  1.00 28.53           H
ATOM    677 HD13 LEU A  44      19.497  49.544 117.746  1.00 28.53           H
ATOM    678 HD21 LEU A  44      21.892  48.905 116.246  1.00 22.12           H
ATOM    679 HD22 LEU A  44      20.934  50.115 115.868  1.00 22.12           H
ATOM    680 HD23 LEU A  44      22.487  50.370 116.083  1.00 22.12           H
ATOM    681  N   THR A  45      22.080  54.469 116.857  1.00 16.81           N
ATOM    682  CA  THR A  45      21.428  55.722 116.609  1.00 15.64           C
ATOM    683  C   THR A  45      20.126  55.552 115.876  1.00 21.26           C
ATOM    684  O   THR A  45      19.240  56.401 116.020  1.00 17.72           O
ATOM    685  CB  THR A  45      22.313  56.673 115.795  1.00 21.71           C
ATOM    686  OG1 THR A  45      22.621  56.119 114.506  1.00 18.51           O
ATOM    687  CG2 THR A  45      23.559  56.918 116.500  1.00 21.38           C
ATOM    688  H   THR A  45      22.453  54.122 116.165  1.00 20.19           H
ATOM    689  HA  THR A  45      21.237  56.149 117.459  1.00 18.78           H
ATOM    690  HB  THR A  45      21.855  57.520 115.680  1.00 26.06           H
ATOM    691  HG1 THR A  45      21.912  55.983 114.076  1.00 22.22           H
ATOM    692 HG21 THR A  45      24.118  57.520 115.984  1.00 25.66           H
ATOM    693 HG22 THR A  45      23.377  57.319 117.364  1.00 25.66           H
ATOM    694 HG23 THR A  45      24.034  56.083 116.634  1.00 25.66           H
ATOM    695  N   HIS A  46      19.988  54.479 115.096  1.00 14.44           N
ATOM    696  CA  HIS A  46      18.819  54.281 114.272  1.00 14.33           C
ATOM    697  C   HIS A  46      18.515  52.804 114.278  1.00 22.14           C
ATOM    698  O   HIS A  46      19.433  51.993 114.178  1.00 17.59           O
ATOM    699  CB  HIS A  46      19.009  54.695 112.810  1.00 19.18           C
ATOM    700  CG  HIS A  46      19.266  56.149 112.588  1.00 15.43           C
ATOM    701  ND1 HIS A  46      20.453  56.759 112.922  1.00 16.21           N
ATOM    702  CD2 HIS A  46      18.511  57.097 111.983  1.00 17.45           C
ATOM    703  CE1 HIS A  46      20.404  58.028 112.564  1.00 16.95           C
ATOM    704  NE2 HIS A  46      19.245  58.253 111.976  1.00 15.97           N
ATOM    705  H   HIS A  46      20.571  53.849 115.033  1.00 17.34           H
ATOM    706  HA  HIS A  46      18.064  54.762 114.644  1.00 17.20           H
ATOM    707  HB2 HIS A  46      18.206  54.463 112.318  1.00 23.02           H
ATOM    708  HB3 HIS A  46      19.764  54.207 112.447  1.00 23.02           H
ATOM    709  HD2 HIS A  46      17.658  56.983 111.630  1.00 20.95           H
ATOM    710  HE1 HIS A  46      21.078  58.655 112.693  1.00 20.35           H
ATOM    711  HE2 HIS A  46      18.979  59.011 111.670  1.00 19.17           H
ATOM    712  N   ILE A  47      17.238  52.454 114.378  1.00 14.30           N
ATOM    713  CA  ILE A  47      16.765  51.087 114.129  1.00 16.43           C
ATOM    714  C   ILE A  47      15.826  51.177 112.945  1.00 18.82           C
ATOM    715  O   ILE A  47      14.847  51.930 112.998  1.00 21.40           O
ATOM    716  CB  ILE A  47      16.039  50.463 115.340  1.00 20.67           C
ATOM    717  CG1 ILE A  47      16.995  50.241 116.522  1.00 20.51           C
ATOM    718  CG2 ILE A  47      15.324  49.075 114.925  1.00 19.63           C
ATOM    719  CD1 ILE A  47      16.337  49.678 117.735  1.00 19.36           C
ATOM    720  H   ILE A  47      16.609  53.000 114.592  1.00 17.17           H
ATOM    721  HA  ILE A  47      17.514  50.519 113.889  1.00 19.72           H
ATOM    722  HB  ILE A  47      15.348  51.081 115.625  1.00 24.82           H
ATOM    723 HG12 ILE A  47      17.691  49.624 116.249  1.00 24.62           H
ATOM    724 HG13 ILE A  47      17.390  51.093 116.768  1.00 24.62           H
ATOM    725 HG21 ILE A  47      14.876  48.706 115.703  1.00 23.57           H
ATOM    726 HG22 ILE A  47      14.677  49.250 114.224  1.00 23.57           H
ATOM    727 HG23 ILE A  47      15.999  48.455 114.607  1.00 23.57           H
ATOM    728 HD11 ILE A  47      17.002  49.569 118.432  1.00 23.24           H
ATOM    729 HD12 ILE A  47      15.645  50.290 118.031  1.00 23.24           H
ATOM    730 HD13 ILE A  47      15.946  48.819 117.512  1.00 23.24           H
ATOM    731  N   ASN A  48      16.105  50.429 111.879  1.00 23.55           N
ATOM    732  CA  ASN A  48      15.241  50.474 110.692  1.00 16.22           C
ATOM    733  C   ASN A  48      14.248  49.328 110.827  1.00 22.52           C
ATOM    734  O   ASN A  48      14.573  48.187 110.514  1.00 19.01           O
ATOM    735  CB  ASN A  48      16.035  50.348 109.391  1.00 16.35           C
ATOM    736  CG  ASN A  48      16.671  51.661 108.915  1.00 17.26           C
ATOM    737  OD1 ASN A  48      16.652  52.692 109.582  1.00 21.21           O
ATOM    738  ND2 ASN A  48      17.258  51.601 107.754  1.00 21.68           N
ATOM    739  H   ASN A  48      16.776  49.896 111.814  1.00 28.27           H
ATOM    740  HA  ASN A  48      14.750  51.310 110.677  1.00 19.47           H
ATOM    741  HB2 ASN A  48      16.748  49.704 109.522  1.00 19.63           H
ATOM    742  HB3 ASN A  48      15.439  50.038 108.691  1.00 19.63           H
ATOM    743 HD21 ASN A  48      17.636  52.300 107.427  1.00 26.03           H
ATOM    744 HD22 ASN A  48      17.268  50.861 107.315  1.00 26.03           H
ATOM    745  N   PHE A  49      13.044  49.606 111.336  1.00 24.84           N
ATOM    746  CA  PHE A  49      12.012  48.564 111.346  1.00 23.48           C
ATOM    747  C   PHE A  49      11.607  48.189 109.927  1.00 22.41           C
ATOM    748  O   PHE A  49      11.357  49.053 109.072  1.00 20.60           O
ATOM    749  CB  PHE A  49      10.770  48.994 112.136  1.00 24.51           C
ATOM    750  CG  PHE A  49       9.704  47.907 112.164  1.00 32.42           C
ATOM    751  CD1 PHE A  49       9.757  46.841 113.068  1.00 29.71           C
ATOM    752  CD2 PHE A  49       8.706  47.918 111.236  1.00 20.86           C
ATOM    753  CE1 PHE A  49       8.771  45.840 113.035  1.00 22.09           C
ATOM    754  CE2 PHE A  49       7.770  46.929 111.180  1.00 26.43           C
ATOM    755  CZ  PHE A  49       7.803  45.887 112.072  1.00 19.03           C
ATOM    756  H   PHE A  49      12.806  50.362 111.671  1.00 29.81           H
ATOM    757  HA  PHE A  49      12.373  47.770 111.771  1.00 28.18           H
ATOM    758  HB2 PHE A  49      11.027  49.189 113.051  1.00 29.43           H
ATOM    759  HB3 PHE A  49      10.386  49.782 111.721  1.00 29.43           H
ATOM    760  HD1 PHE A  49      10.431  46.809 113.709  1.00 35.66           H
ATOM    761  HD2 PHE A  49       8.678  48.605 110.610  1.00 25.04           H
ATOM    762  HE1 PHE A  49       8.799  45.133 113.638  1.00 26.52           H
ATOM    763  HE2 PHE A  49       7.094  46.970 110.543  1.00 31.73           H
ATOM    764  HZ  PHE A  49       7.140  45.235 112.047  1.00 22.85           H
ATOM    765  N   SER A  50      11.530  46.891 109.660  1.00 19.27           N
ATOM    766  CA  SER A  50      11.284  46.468 108.283  1.00 18.09           C
ATOM    767  C   SER A  50      10.426  45.206 108.216  1.00 15.32           C
ATOM    768  O   SER A  50      10.486  44.365 109.107  1.00 22.75           O
ATOM    769  CB  SER A  50      12.626  46.237 107.559  1.00 24.00           C
ATOM    770  OG  SER A  50      13.516  45.500 108.366  1.00 22.16           O
ATOM    771  H   SER A  50      11.613  46.254 110.233  1.00 23.14           H
ATOM    772  HA  SER A  50      10.810  47.175 107.817  1.00 21.72           H
ATOM    773  HB2 SER A  50      12.462  45.745 106.740  1.00 28.81           H
ATOM    774  HB3 SER A  50      13.026  47.097 107.355  1.00 28.81           H
ATOM    775  HG  SER A  50      14.242  45.382 107.960  1.00 26.60           H
ATOM    776  N   PHE A  51       9.645  45.040 107.138  1.00 22.31           N
ATOM    777  CA  PHE A  51       9.538  45.911 105.961  1.00 22.15           C
ATOM    778  C   PHE A  51       8.076  46.274 105.811  1.00 25.17           C
ATOM    779  O   PHE A  51       7.196  45.496 106.175  1.00 26.22           O
ATOM    780  CB  PHE A  51      10.023  45.220 104.667  1.00 25.06           C
ATOM    781  CG  PHE A  51      11.490  45.302 104.448  1.00 20.16           C
ATOM    782  CD1 PHE A  51      12.084  46.513 104.206  1.00 21.32           C
ATOM    783  CD2 PHE A  51      12.269  44.169 104.516  1.00 25.97           C
ATOM    784  CE1 PHE A  51      13.441  46.604 104.031  1.00 26.72           C
ATOM    785  CE2 PHE A  51      13.601  44.232 104.357  1.00 21.08           C
ATOM    786  CZ  PHE A  51      14.212  45.439 104.093  1.00 25.67           C
ATOM    787  H   PHE A  51       9.121  44.362 107.068  1.00 26.79           H
ATOM    788  HA  PHE A  51      10.053  46.721 106.099  1.00 26.59           H
ATOM    789  HB2 PHE A  51       9.782  44.281 104.707  1.00 30.08           H
ATOM    790  HB3 PHE A  51       9.587  45.638 103.908  1.00 30.08           H
ATOM    791  HD1 PHE A  51      11.562  47.282 104.165  1.00 25.59           H
ATOM    792  HD2 PHE A  51      11.868  43.348 104.692  1.00 31.17           H
ATOM    793  HE1 PHE A  51      13.840  47.426 103.858  1.00 32.08           H
ATOM    794  HE2 PHE A  51      14.110  43.454 104.396  1.00 25.31           H
ATOM    795  HZ  PHE A  51      15.133  45.481 103.974  1.00 30.81           H
ATOM    796  N   LEU A  52       7.804  47.469 105.317  1.00 24.13           N
ATOM    797  CA  LEU A  52       6.503  47.786 104.771  1.00 28.86           C
ATOM    798  C   LEU A  52       6.613  47.744 103.261  1.00 32.25           C
ATOM    799  O   LEU A  52       7.692  47.571 102.695  1.00 31.20           O
ATOM    800  CB  LEU A  52       6.001  49.138 105.288  1.00 23.42           C
ATOM    801  CG  LEU A  52       5.303  48.938 106.662  1.00 27.54           C
ATOM    802  CD1 LEU A  52       6.300  48.633 107.747  1.00 25.34           C
ATOM    803  CD2 LEU A  52       4.448  50.118 107.068  1.00 25.44           C
ATOM    804  H   LEU A  52       8.365  48.120 105.286  1.00 28.97           H
ATOM    805  HA  LEU A  52       5.869  47.105 105.046  1.00 34.64           H
ATOM    806  HB2 LEU A  52       6.751  49.742 105.405  1.00 28.11           H
ATOM    807  HB3 LEU A  52       5.357  49.508 104.664  1.00 28.11           H
ATOM    808  HG  LEU A  52       4.715  48.170 106.592  1.00 33.06           H
ATOM    809 HD11 LEU A  52       5.827  48.515 108.585  1.00 30.42           H
ATOM    810 HD12 LEU A  52       6.776  47.819 107.518  1.00 30.42           H
ATOM    811 HD13 LEU A  52       6.923  49.372 107.819  1.00 30.42           H
ATOM    812 HD21 LEU A  52       4.043  49.932 107.930  1.00 30.54           H
ATOM    813 HD22 LEU A  52       5.009  50.907 107.130  1.00 30.54           H
ATOM    814 HD23 LEU A  52       3.759  50.253 106.400  1.00 30.54           H
ATOM    815  N   ASP A  53       5.479  47.884 102.607  1.00 28.03           N
ATOM    816  CA  ASP A  53       5.377  47.748 101.173  1.00 33.28           C
ATOM    817  C   ASP A  53       4.639  48.968 100.650  1.00 30.96           C
ATOM    818  O   ASP A  53       4.248  49.860 101.407  1.00 40.88           O
ATOM    819  CB  ASP A  53       4.671  46.425 100.817  1.00 25.17           C
ATOM    820  CG  ASP A  53       4.917  45.979  99.390  1.00 29.78           C
ATOM    821  OD1 ASP A  53       5.838  46.508  98.738  1.00 32.57           O
ATOM    822  OD2 ASP A  53       4.199  45.052  98.931  1.00 39.68           O1-
ATOM    823  H   ASP A  53       4.729  48.065 102.986  1.00 33.64           H
ATOM    824  HA  ASP A  53       6.266  47.736 100.784  1.00 39.94           H
ATOM    825  HB2 ASP A  53       4.996  45.727 101.407  1.00 30.22           H
ATOM    826  HB3 ASP A  53       3.715  46.538 100.933  1.00 30.22           H
ATOM    827  N   ILE A  54       4.534  49.034  99.332  1.00 35.47           N
ATOM    828  CA  ILE A  54       3.589  49.894  98.635  1.00 34.55           C
ATOM    829  C   ILE A  54       2.531  48.981  98.025  1.00 38.99           C
ATOM    830  O   ILE A  54       2.864  48.105  97.220  1.00 36.54           O
ATOM    831  CB  ILE A  54       4.266  50.723  97.534  1.00 34.16           C
ATOM    832  CG1 ILE A  54       5.450  51.503  98.103  1.00 31.16           C
ATOM    833  CG2 ILE A  54       3.249  51.643  96.882  1.00 35.23           C
ATOM    834  CD1 ILE A  54       6.122  52.404  97.089  1.00 29.53           C
ATOM    835  H   ILE A  54       5.022  48.570  98.797  1.00 42.57           H
ATOM    836  HA  ILE A  54       3.162  50.496  99.265  1.00 41.47           H
ATOM    837  HB  ILE A  54       4.601  50.114  96.858  1.00 41.00           H
ATOM    838 HG12 ILE A  54       5.138  52.059  98.834  1.00 37.40           H
ATOM    839 HG13 ILE A  54       6.113  50.873  98.427  1.00 37.40           H
ATOM    840 HG21 ILE A  54       3.690  52.160  96.189  1.00 42.29           H
ATOM    841 HG22 ILE A  54       2.541  51.106  96.494  1.00 42.29           H
ATOM    842 HG23 ILE A  54       2.884  52.237  97.556  1.00 42.29           H
ATOM    843 HD11 ILE A  54       6.861  52.864  97.516  1.00 35.44           H
ATOM    844 HD12 ILE A  54       6.451  51.862  96.354  1.00 35.44           H
ATOM    845 HD13 ILE A  54       5.475  53.048  96.761  1.00 35.44           H
ATOM    846  N   ASN A  55       1.263  49.187  98.377  1.00 35.48           N
ATOM    847  CA  ASN A  55       0.218  48.292  97.877  1.00 43.19           C
ATOM    848  C   ASN A  55      -0.299  48.746  96.510  1.00 34.15           C
ATOM    849  O   ASN A  55       0.181  49.710  95.903  1.00 36.34           O
ATOM    850  CB  ASN A  55      -0.936  48.198  98.872  1.00 41.87           C
ATOM    851  CG  ASN A  55      -1.532  49.540  99.169  1.00 35.58           C
ATOM    852  OD1 ASN A  55      -1.332  50.491  98.415  1.00 34.26           O
ATOM    853  ND2 ASN A  55      -2.247  49.635 100.274  1.00 37.08           N
ATOM    854  H   ASN A  55       0.985  49.819  98.890  1.00 42.59           H
ATOM    855  HA  ASN A  55       0.592  47.403  97.772  1.00 51.84           H
ATOM    856  HB2 ASN A  55      -1.632  47.634  98.501  1.00 50.25           H
ATOM    857  HB3 ASN A  55      -0.609  47.822  99.704  1.00 50.25           H
ATOM    858 HD21 ASN A  55      -2.610  50.385 100.489  1.00 44.51           H
ATOM    859 HD22 ASN A  55      -2.350  48.947 100.781  1.00 44.51           H
ATOM    860  N   SER A  56      -1.282  48.004  95.993  1.00 41.73           N
ATOM    861  CA  SER A  56      -1.808  48.328  94.672  1.00 42.90           C
ATOM    862  C   SER A  56      -2.439  49.707  94.656  1.00 36.42           C
ATOM    863  O   SER A  56      -2.511  50.335  93.594  1.00 42.36           O
ATOM    864  CB  SER A  56      -2.826  47.271  94.238  1.00 38.54           C
ATOM    865  OG  SER A  56      -3.856  47.168  95.213  1.00 51.53           O
ATOM    866  H   SER A  56      -1.651  47.328  96.376  1.00 50.09           H
ATOM    867  HA  SER A  56      -1.080  48.325  94.032  1.00 51.49           H
ATOM    868  HB2 SER A  56      -3.215  47.532  93.389  1.00 46.25           H
ATOM    869  HB3 SER A  56      -2.380  46.414  94.153  1.00 46.25           H
ATOM    870  HG  SER A  56      -4.417  46.588  94.978  1.00 61.84           H
ATOM    871  N   ASN A  57      -2.869  50.191  95.818  1.00 37.05           N
ATOM    872  CA  ASN A  57      -3.377  51.543  95.984  1.00 40.01           C
ATOM    873  C   ASN A  57      -2.294  52.619  96.001  1.00 42.93           C
ATOM    874  O   ASN A  57      -2.618  53.789  96.270  1.00 34.48           O
ATOM    875  CB  ASN A  57      -4.172  51.607  97.284  1.00 46.86           C
ATOM    876  CG  ASN A  57      -5.016  52.847  97.383  1.00 47.63           C
ATOM    877  OD1 ASN A  57      -5.421  53.427  96.367  1.00 57.25           O
ATOM    878  ND2 ASN A  57      -5.283  53.274  98.606  1.00 55.65           N
ATOM    879  H   ASN A  57      -2.875  49.736  96.547  1.00 44.47           H
ATOM    880  HA  ASN A  57      -3.983  51.743  95.254  1.00 48.02           H
ATOM    881  HB2 ASN A  57      -4.761  50.838  97.334  1.00 56.25           H
ATOM    882  HB3 ASN A  57      -3.556  51.603  98.033  1.00 56.25           H
ATOM    883 HD21 ASN A  57      -5.761  53.979  98.721  1.00 66.79           H
ATOM    884 HD22 ASN A  57      -4.977  52.846  99.287  1.00 66.79           H
ATOM    885  N   LEU A  58      -1.029  52.247  95.758  1.00 38.95           N
ATOM    886  CA  LEU A  58       0.087  53.191  95.565  1.00 40.21           C
ATOM    887  C   LEU A  58       0.338  54.042  96.802  1.00 34.70           C
ATOM    888  O   LEU A  58       0.804  55.191  96.728  1.00 32.72           O
ATOM    889  CB  LEU A  58      -0.132  54.080  94.340  1.00 31.08           C
ATOM    890  CG  LEU A  58      -0.406  53.260  93.085  1.00 34.72           C
ATOM    891  CD1 LEU A  58      -0.302  54.130  91.883  1.00 34.66           C
ATOM    892  CD2 LEU A  58       0.560  52.032  92.931  1.00 36.41           C
ATOM    893  H   LEU A  58      -0.785  51.425  95.699  1.00 46.76           H
ATOM    894  HA  LEU A  58       0.893  52.676  95.403  1.00 48.26           H
ATOM    895  HB2 LEU A  58      -0.896  54.657  94.498  1.00 37.30           H
ATOM    896  HB3 LEU A  58       0.663  54.613  94.186  1.00 37.30           H
ATOM    897  HG  LEU A  58      -1.314  52.920  93.126  1.00 41.67           H
ATOM    898 HD11 LEU A  58      -0.479  53.597  91.092  1.00 41.60           H
ATOM    899 HD12 LEU A  58      -0.955  54.844  91.953  1.00 41.60           H
ATOM    900 HD13 LEU A  58       0.593  54.501  91.839  1.00 41.60           H
ATOM    901 HD21 LEU A  58       0.335  51.554  92.117  1.00 43.70           H
ATOM    902 HD22 LEU A  58       1.474  52.354  92.884  1.00 43.70           H
ATOM    903 HD23 LEU A  58       0.452  51.449  93.698  1.00 43.70           H
ATOM    904  N   GLU A  59       0.058  53.478  97.957  1.00 30.82           N
ATOM    905  CA  GLU A  59       0.362  54.169  99.191  1.00 36.29           C
ATOM    906  C   GLU A  59       1.186  53.227 100.068  1.00 44.53           C
ATOM    907  O   GLU A  59       1.211  52.002  99.875  1.00 34.92           O
ATOM    908  CB  GLU A  59      -0.920  54.645  99.867  1.00 36.32           C
ATOM    909  CG  GLU A  59      -1.619  53.589 100.618  0.59 37.65           C
ATOM    910  CD  GLU A  59      -2.907  54.101 101.207  0.00 42.16           C
ATOM    911  OE1 GLU A  59      -3.727  54.641 100.440  1.00 41.41           O
ATOM    912  OE2 GLU A  59      -3.090  54.001 102.433  0.51 46.82           O1-
ATOM    913  H   GLU A  59      -0.303  52.704  98.056  1.00 37.00           H
ATOM    914  HA  GLU A  59       0.904  54.948  98.993  1.00 43.56           H
ATOM    915  HB2 GLU A  59      -0.701  55.357 100.489  0.20 43.60           H
ATOM    916  HB3 GLU A  59      -1.527  54.978  99.187  1.00 43.60           H
ATOM    917  HG2 GLU A  59      -1.828  52.855 100.020  0.00 45.19           H
ATOM    918  HG3 GLU A  59      -1.052  53.283 101.343  1.00 45.19           H
ATOM    919  N   CYS A  60       1.916  53.816 101.000  1.00 32.07           N
ATOM    920  CA  CYS A  60       2.693  53.012 101.916  1.00 34.43           C
ATOM    921  C   CYS A  60       1.750  52.250 102.845  1.00 36.28           C
ATOM    922  O   CYS A  60       0.735  52.789 103.283  1.00 42.06           O
ATOM    923  CB  CYS A  60       3.633  53.922 102.700  1.00 36.04           C
ATOM    924  SG  CYS A  60       4.371  53.092 104.023  1.00 32.39           S
ATOM    925  H   CYS A  60       1.977  54.665 101.121  1.00 38.49           H
ATOM    926  HA  CYS A  60       3.225  52.371 101.418  1.00 41.32           H
ATOM    927  HB2 CYS A  60       4.335  54.240 102.111  1.00 43.26           H
ATOM    928  HB3 CYS A  60       3.129  54.671 103.055  1.00 43.26           H
ATOM    929  HG  CYS A  60       5.097  53.850 104.604  1.00 38.88           H
ATOM    930  N   ALA A  61       2.070  50.987 103.147  1.00 35.20           N
ATOM    931  CA  ALA A  61       1.126  50.196 103.923  1.00 39.01           C
ATOM    932  C   ALA A  61       1.786  48.937 104.450  1.00 31.95           C
ATOM    933  O   ALA A  61       2.788  48.459 103.920  1.00 31.37           O
ATOM    934  CB  ALA A  61      -0.096  49.811 103.086  1.00 39.87           C
ATOM    935  H   ALA A  61       2.796  50.585 102.924  1.00 42.25           H
ATOM    936  HA  ALA A  61       0.821  50.718 104.682  1.00 46.83           H
ATOM    937  HB1 ALA A  61      -0.700  49.286 103.634  1.00 47.85           H
ATOM    938  HB2 ALA A  61      -0.539  50.619 102.785  1.00 47.85           H
ATOM    939  HB3 ALA A  61       0.197  49.289 102.323  1.00 47.85           H
ATOM    940  N   TRP A  62       1.181  48.387 105.490  1.00 35.89           N
ATOM    941  CA  TRP A  62       1.661  47.145 106.029  1.00 34.74           C
ATOM    942  C   TRP A  62       1.308  45.996 105.095  1.00 34.15           C
ATOM    943  O   TRP A  62       0.541  46.140 104.137  1.00 36.52           O
ATOM    944  CB  TRP A  62       1.089  46.923 107.413  1.00 31.17           C
ATOM    945  CG  TRP A  62       1.595  47.898 108.407  1.00 32.19           C
ATOM    946  CD1 TRP A  62       1.238  49.222 108.536  1.00 30.72           C
ATOM    947  CD2 TRP A  62       2.539  47.635 109.434  1.00 30.03           C
ATOM    948  NE1 TRP A  62       1.905  49.781 109.601  1.00 24.50           N
ATOM    949  CE2 TRP A  62       2.703  48.821 110.171  1.00 27.33           C
ATOM    950  CE3 TRP A  62       3.261  46.502 109.814  1.00 27.58           C
ATOM    951  CZ2 TRP A  62       3.578  48.904 111.239  1.00 25.72           C
ATOM    952  CZ3 TRP A  62       4.123  46.602 110.870  1.00 25.55           C
ATOM    953  CH2 TRP A  62       4.272  47.776 111.573  1.00 23.33           C
ATOM    954  H   TRP A  62       0.496  48.715 105.894  1.00 43.08           H
ATOM    955  HA  TRP A  62       2.627  47.185 106.105  1.00 41.69           H
ATOM    956  HB2 TRP A  62       0.124  47.008 107.374  1.00 37.41           H
ATOM    957  HB3 TRP A  62       1.331  46.034 107.716  1.00 37.41           H
ATOM    958  HD1 TRP A  62       0.615  49.662 108.003  1.00 36.87           H
ATOM    959  HE1 TRP A  62       1.832  50.596 109.867  1.00 29.41           H
ATOM    960  HE3 TRP A  62       3.166  45.701 109.352  1.00 33.10           H
ATOM    961  HZ2 TRP A  62       3.691  49.698 111.710  1.00 30.87           H
ATOM    962  HZ3 TRP A  62       4.602  45.850 111.136  1.00 30.67           H
ATOM    963  HH2 TRP A  62       4.862  47.802 112.292  1.00 28.00           H
ATOM    964  N   ASP A  63       1.915  44.849 105.378  1.00 30.66           N
ATOM    965  CA  ASP A  63       1.535  43.614 104.716  1.00 32.64           C
ATOM    966  C   ASP A  63       0.082  43.307 105.085  1.00 33.17           C
ATOM    967  O   ASP A  63      -0.244  43.264 106.280  1.00 34.60           O
ATOM    968  CB  ASP A  63       2.463  42.495 105.173  1.00 38.57           C
ATOM    969  CG  ASP A  63       1.991  41.104 104.752  1.00 43.61           C
ATOM    970  OD1 ASP A  63       1.154  40.998 103.821  1.00 41.55           O
ATOM    971  OD2 ASP A  63       2.486  40.121 105.367  1.00 41.68           O1-
ATOM    972  H   ASP A  63       2.551  44.762 105.950  1.00 36.81           H
ATOM    973  HA  ASP A  63       1.605  43.714 103.754  1.00 39.18           H
ATOM    974  HB2 ASP A  63       3.342  42.640 104.790  1.00 46.30           H
ATOM    975  HB3 ASP A  63       2.519  42.510 106.142  1.00 46.30           H
ATOM    976  N   PRO A  64      -0.807  43.092 104.108  1.00 34.28           N
ATOM    977  CA  PRO A  64      -2.236  42.886 104.435  1.00 37.91           C
ATOM    978  C   PRO A  64      -2.499  41.881 105.541  1.00 38.02           C
ATOM    979  O   PRO A  64      -3.403  42.085 106.361  1.00 35.61           O
ATOM    980  CB  PRO A  64      -2.817  42.407 103.104  1.00 36.55           C
ATOM    981  CG  PRO A  64      -1.975  43.080 102.075  1.00 44.03           C
ATOM    982  CD  PRO A  64      -0.577  43.044 102.649  1.00 33.91           C
ATOM    983  HA  PRO A  64      -2.647  43.732 104.672  1.00 45.50           H
ATOM    984  HB2 PRO A  64      -2.738  41.442 103.038  1.00 43.87           H
ATOM    985  HB3 PRO A  64      -3.743  42.685 103.029  1.00 43.87           H
ATOM    986  HG2 PRO A  64      -2.018  42.587 101.240  1.00 52.84           H
ATOM    987  HG3 PRO A  64      -2.274  43.995 101.952  1.00 52.84           H
ATOM    988  HD2 PRO A  64      -0.132  42.218 102.404  1.00 40.70           H
ATOM    989  HD3 PRO A  64      -0.072  43.820 102.360  1.00 40.70           H
ATOM    990  N   ALA A  65      -1.740  40.789 105.588  1.00 43.38           N
ATOM    991  CA  ALA A  65      -1.994  39.754 106.585  1.00 41.66           C
ATOM    992  C   ALA A  65      -1.530  40.139 107.970  1.00 39.55           C
ATOM    993  O   ALA A  65      -1.673  39.326 108.888  1.00 38.43           O
ATOM    994  CB  ALA A  65      -1.320  38.446 106.158  1.00 37.37           C
ATOM    995  H   ALA A  65      -1.079  40.625 105.062  1.00 52.07           H
ATOM    996  HA  ALA A  65      -2.950  39.594 106.628  1.00 50.00           H
ATOM    997  HB1 ALA A  65      -1.497  37.767 106.828  1.00 44.86           H
ATOM    998  HB2 ALA A  65      -1.683  38.169 105.302  1.00 44.86           H
ATOM    999  HB3 ALA A  65      -0.365  38.595 106.080  1.00 44.86           H
ATOM   1000  N   THR A  66      -0.978  41.338 108.144  1.00 36.15           N
ATOM   1001  CA  THR A  66      -0.501  41.755 109.457  1.00 44.37           C
ATOM   1002  C   THR A  66      -1.678  42.024 110.387  1.00 38.18           C
ATOM   1003  O   THR A  66      -2.599  42.759 110.032  1.00 38.30           O
ATOM   1004  CB  THR A  66       0.352  43.035 109.366  1.00 31.76           C
ATOM   1005  OG1 THR A  66       1.337  42.925 108.344  1.00 36.42           O
ATOM   1006  CG2 THR A  66       1.042  43.275 110.691  1.00 34.60           C
ATOM   1007  H   THR A  66      -0.869  41.923 107.523  1.00 43.39           H
ATOM   1008  HA  THR A  66       0.042  41.050 109.844  1.00 53.25           H
ATOM   1009  HB  THR A  66      -0.223  43.793 109.179  1.00 38.13           H
ATOM   1010  HG1 THR A  66       0.967  42.800 107.600  1.00 43.72           H
ATOM   1011 HG21 THR A  66       1.581  44.080 110.642  1.00 41.52           H
ATOM   1012 HG22 THR A  66       0.382  43.380 111.394  1.00 41.52           H
ATOM   1013 HG23 THR A  66       1.615  42.523 110.907  1.00 41.52           H
ATOM   1014  N   ASN A  67      -1.628  41.468 111.590  1.00 40.58           N
ATOM   1015  CA  ASN A  67      -2.519  41.915 112.654  1.00 41.58           C
ATOM   1016  C   ASN A  67      -2.051  43.270 113.186  1.00 44.98           C
ATOM   1017  O   ASN A  67      -0.967  43.375 113.772  1.00 41.11           O
ATOM   1018  CB  ASN A  67      -2.563  40.907 113.792  1.00 38.66           C
ATOM   1019  CG  ASN A  67      -3.535  41.322 114.891  1.00 43.18           C
ATOM   1020  OD1 ASN A  67      -3.286  42.263 115.651  1.00 36.37           O
ATOM   1021  ND2 ASN A  67      -4.656  40.619 114.975  1.00 60.50           N
ATOM   1022  H   ASN A  67      -1.092  40.835 111.816  1.00 48.71           H
ATOM   1023  HA  ASN A  67      -3.417  42.018 112.301  1.00 49.90           H
ATOM   1024  HB2 ASN A  67      -2.849  40.047 113.445  1.00 46.40           H
ATOM   1025  HB3 ASN A  67      -1.679  40.831 114.184  1.00 46.40           H
ATOM   1026 HD21 ASN A  67      -5.240  40.810 115.576  1.00 72.61           H
ATOM   1027 HD22 ASN A  67      -4.800  39.971 114.427  1.00 72.61           H
ATOM   1028  N   ASP A  68      -2.893  44.294 113.039  1.00 42.30           N
ATOM   1029  CA  ASP A  68      -2.472  45.663 113.337  1.00 38.62           C
ATOM   1030  C   ASP A  68      -2.121  45.834 114.811  1.00 42.10           C
ATOM   1031  O   ASP A  68      -1.051  46.362 115.149  1.00 40.54           O
ATOM   1032  CB  ASP A  68      -3.572  46.622 112.908  1.00 39.06           C
ATOM   1033  CG  ASP A  68      -3.114  48.049 112.848  1.00 38.87           C
ATOM   1034  OD1 ASP A  68      -3.571  48.836 113.690  1.00 45.94           O
ATOM   1035  OD2 ASP A  68      -2.289  48.379 111.973  1.00 38.95           O1-
ATOM   1036  H   ASP A  68      -3.706  44.224 112.770  1.00 50.77           H
ATOM   1037  HA  ASP A  68      -1.679  45.868 112.818  1.00 46.35           H
ATOM   1038  HB2 ASP A  68      -3.882  46.370 112.024  1.00 46.88           H
ATOM   1039  HB3 ASP A  68      -4.303  46.568 113.543  1.00 46.88           H
ATOM   1040  N   ALA A  69      -2.994  45.380 115.715  1.00 36.65           N
ATOM   1041  CA  ALA A  69      -2.703  45.533 117.146  1.00 38.08           C
ATOM   1042  C   ALA A  69      -1.341  44.960 117.518  1.00 35.64           C
ATOM   1043  O   ALA A  69      -0.626  45.517 118.366  1.00 33.93           O
ATOM   1044  CB  ALA A  69      -3.782  44.857 118.000  1.00 33.88           C
ATOM   1045  H   ALA A  69      -3.740  44.991 115.535  1.00 43.99           H
ATOM   1046  HA  ALA A  69      -2.698  46.478 117.365  1.00 45.71           H
ATOM   1047  HB1 ALA A  69      -3.562  44.975 118.938  1.00 40.66           H
ATOM   1048  HB2 ALA A  69      -4.640  45.267 117.807  1.00 40.66           H
ATOM   1049  HB3 ALA A  69      -3.810  43.912 117.783  1.00 40.66           H
ATOM   1050  N   LYS A  70      -0.999  43.811 116.946  1.00 39.39           N
ATOM   1051  CA  LYS A  70       0.289  43.186 117.219  1.00 40.41           C
ATOM   1052  C   LYS A  70       1.435  44.057 116.714  1.00 35.80           C
ATOM   1053  O   LYS A  70       2.400  44.319 117.439  1.00 28.03           O
ATOM   1054  CB  LYS A  70       0.311  41.819 116.543  1.00 42.81           C
ATOM   1055  CG  LYS A  70      -0.569  40.785 117.223  1.00 42.29           C
ATOM   1056  CD  LYS A  70       0.150  40.237 118.425  1.00 48.86           C
ATOM   1057  CE  LYS A  70      -0.436  38.943 118.900  1.00 48.67           C
ATOM   1058  NZ  LYS A  70       0.468  38.316 119.944  1.00 55.60           N1+
ATOM   1059  H   LYS A  70      -1.494  43.373 116.396  1.00 47.28           H
ATOM   1060  HA  LYS A  70       0.394  43.060 118.175  1.00 48.50           H
ATOM   1061  HB2 LYS A  70       0.002  41.918 115.629  1.00 51.38           H
ATOM   1062  HB3 LYS A  70       1.221  41.483 116.547  1.00 51.38           H
ATOM   1063  HG2 LYS A  70      -1.395  41.200 117.516  1.00 50.76           H
ATOM   1064  HG3 LYS A  70      -0.750  40.056 116.609  1.00 50.76           H
ATOM   1065  HD2 LYS A  70       1.079  40.080 118.194  1.00 58.65           H
ATOM   1066  HD3 LYS A  70       0.091  40.878 119.150  1.00 58.65           H
ATOM   1067  HE2 LYS A  70      -1.303  39.108 119.302  1.00 58.41           H
ATOM   1068  HE3 LYS A  70      -0.517  38.329 118.153  1.00 58.41           H
ATOM   1069  HZ1 LYS A  70       0.119  37.547 120.226  1.00 66.74           H
ATOM   1070  HZ2 LYS A  70       1.271  38.158 119.595  1.00 66.74           H
ATOM   1071  HZ3 LYS A  70       0.557  38.865 120.639  1.00 66.74           H
ATOM   1072  N   ALA A  71       1.337  44.492 115.458  1.00 33.05           N
ATOM   1073  CA  ALA A  71       2.311  45.391 114.851  1.00 38.57           C
ATOM   1074  C   ALA A  71       2.567  46.593 115.736  1.00 30.60           C
ATOM   1075  O   ALA A  71       3.704  46.885 116.105  1.00 33.52           O
ATOM   1076  CB  ALA A  71       1.807  45.852 113.476  1.00 33.23           C
ATOM   1077  H   ALA A  71       0.697  44.274 114.927  1.00 39.67           H
ATOM   1078  HA  ALA A  71       3.149  44.920 114.727  1.00 46.29           H
ATOM   1079  HB1 ALA A  71       2.464  46.449 113.084  1.00 39.89           H
ATOM   1080  HB2 ALA A  71       1.685  45.075 112.908  1.00 39.89           H
ATOM   1081  HB3 ALA A  71       0.963  46.316 113.589  1.00 39.89           H
ATOM   1082  N   ARG A  72       1.501  47.304 116.105  1.00 41.14           N
ATOM   1083  CA  ARG A  72       1.670  48.500 116.916  1.00 38.29           C
ATOM   1084  C   ARG A  72       2.401  48.188 118.204  1.00 35.68           C
ATOM   1085  O   ARG A  72       3.221  48.986 118.674  1.00 28.88           O
ATOM   1086  CB  ARG A  72       0.308  49.128 117.206  1.00 34.53           C
ATOM   1087  CG  ARG A  72      -0.385  49.626 115.932  1.00 26.43           C
ATOM   1088  CD  ARG A  72      -1.759  50.258 116.210  1.00 35.89           C
ATOM   1089  NE  ARG A  72      -2.426  50.698 114.975  1.00 24.31           N
ATOM   1090  CZ  ARG A  72      -2.438  51.947 114.516  1.00 27.64           C
ATOM   1091  NH1 ARG A  72      -1.839  52.917 115.184  1.00 33.83           N
ATOM   1092  NH2 ARG A  72      -3.066  52.227 113.394  1.00 30.69           N1+
ATOM   1093  H   ARG A  72       0.686  47.116 115.902  1.00 49.37           H
ATOM   1094  HA  ARG A  72       2.199  49.145 116.420  1.00 45.96           H
ATOM   1095  HB2 ARG A  72      -0.266  48.465 117.622  1.00 41.44           H
ATOM   1096  HB3 ARG A  72       0.427  49.885 117.800  1.00 41.44           H
ATOM   1097  HG2 ARG A  72       0.174  50.297 115.510  1.00 31.73           H
ATOM   1098  HG3 ARG A  72      -0.516  48.877 115.330  1.00 31.73           H
ATOM   1099  HD2 ARG A  72      -2.328  49.604 116.644  1.00 43.08           H
ATOM   1100  HD3 ARG A  72      -1.643  51.032 116.783  1.00 43.08           H
ATOM   1101  HE  ARG A  72      -2.840  50.102 114.514  1.00 29.18           H
ATOM   1102 HH11 ARG A  72      -1.427  52.743 115.919  1.00 40.61           H
ATOM   1103 HH12 ARG A  72      -1.856  53.722 114.881  1.00 40.61           H
ATOM   1104 HH21 ARG A  72      -3.462  51.602 112.955  1.00 36.84           H
ATOM   1105 HH22 ARG A  72      -3.080  53.034 113.098  1.00 36.84           H
ATOM   1106  N   ASP A  73       2.124  47.027 118.791  1.00 33.37           N
ATOM   1107  CA  ASP A  73       2.769  46.697 120.052  1.00 40.37           C
ATOM   1108  C   ASP A  73       4.254  46.391 119.851  1.00 33.06           C
ATOM   1109  O   ASP A  73       5.091  46.809 120.660  1.00 35.56           O
ATOM   1110  CB  ASP A  73       2.046  45.528 120.717  1.00 33.74           C
ATOM   1111  CG  ASP A  73       2.763  45.032 121.972  1.00 42.48           C
ATOM   1112  OD1 ASP A  73       2.933  45.812 122.937  1.00 38.84           O
ATOM   1113  OD2 ASP A  73       3.165  43.850 122.000  1.00 43.32           O1-
ATOM   1114  H   ASP A  73       1.583  46.431 118.489  1.00 40.06           H
ATOM   1115  HA  ASP A  73       2.703  47.462 120.646  1.00 48.46           H
ATOM   1116  HB2 ASP A  73       1.154  45.811 120.973  1.00 40.49           H
ATOM   1117  HB3 ASP A  73       1.993  44.790 120.090  1.00 40.49           H
ATOM   1118  N   VAL A  74       4.604  45.677 118.776  1.00 36.35           N
ATOM   1119  CA  VAL A  74       6.014  45.513 118.429  1.00 27.18           C
ATOM   1120  C   VAL A  74       6.663  46.881 118.320  1.00 25.45           C
ATOM   1121  O   VAL A  74       7.668  47.179 118.978  1.00 27.98           O
ATOM   1122  CB  VAL A  74       6.174  44.745 117.105  1.00 38.45           C
ATOM   1123  CG1 VAL A  74       7.646  44.563 116.784  1.00 34.78           C
ATOM   1124  CG2 VAL A  74       5.484  43.383 117.157  1.00 38.79           C
ATOM   1125  H   VAL A  74       4.054  45.287 118.242  1.00 43.63           H
ATOM   1126  HA  VAL A  74       6.464  45.014 119.129  1.00 32.62           H
ATOM   1127  HB  VAL A  74       5.771  45.260 116.389  1.00 46.15           H
ATOM   1128 HG11 VAL A  74       7.729  44.078 115.948  1.00 41.75           H
ATOM   1129 HG12 VAL A  74       8.062  45.435 116.703  1.00 41.75           H
ATOM   1130 HG13 VAL A  74       8.066  44.061 117.500  1.00 41.75           H
ATOM   1131 HG21 VAL A  74       5.608  42.934 116.306  1.00 46.56           H
ATOM   1132 HG22 VAL A  74       5.878  42.857 117.870  1.00 46.56           H
ATOM   1133 HG23 VAL A  74       4.538  43.515 117.326  1.00 46.56           H
ATOM   1134  N   VAL A  75       6.096  47.715 117.456  1.00 21.70           N
ATOM   1135  CA  VAL A  75       6.628  49.053 117.201  1.00 31.59           C
ATOM   1136  C   VAL A  75       6.742  49.848 118.494  1.00 29.02           C
ATOM   1137  O   VAL A  75       7.798  50.430 118.798  1.00 25.04           O
ATOM   1138  CB  VAL A  75       5.748  49.755 116.155  1.00 29.19           C
ATOM   1139  CG1 VAL A  75       6.142  51.211 115.923  1.00 26.47           C
ATOM   1140  CG2 VAL A  75       5.940  49.050 114.894  1.00 28.38           C
ATOM   1141  H   VAL A  75       5.393  47.529 116.997  1.00 26.05           H
ATOM   1142  HA  VAL A  75       7.519  48.968 116.828  1.00 37.91           H
ATOM   1143  HB  VAL A  75       4.813  49.709 116.411  1.00 35.04           H
ATOM   1144 HG11 VAL A  75       5.552  51.595 115.255  1.00 31.78           H
ATOM   1145 HG12 VAL A  75       6.058  51.698 116.758  1.00 31.78           H
ATOM   1146 HG13 VAL A  75       7.060  51.244 115.611  1.00 31.78           H
ATOM   1147 HG21 VAL A  75       5.396  49.472 114.211  1.00 34.07           H
ATOM   1148 HG22 VAL A  75       6.877  49.097 114.646  1.00 34.07           H
ATOM   1149 HG23 VAL A  75       5.673  48.124 115.006  1.00 34.07           H
ATOM   1150  N   ASN A  76       5.685  49.827 119.310  1.00 31.66           N
ATOM   1151  CA  ASN A  76       5.728  50.512 120.599  1.00 28.73           C
ATOM   1152  C   ASN A  76       6.800  49.935 121.517  1.00 22.78           C
ATOM   1153  O   ASN A  76       7.360  50.661 122.336  1.00 27.66           O
ATOM   1154  CB  ASN A  76       4.355  50.448 121.298  1.00 27.83           C
ATOM   1155  CG  ASN A  76       3.257  51.137 120.498  1.00 29.53           C
ATOM   1156  OD1 ASN A  76       3.544  51.961 119.638  1.00 36.00           O
ATOM   1157  ND2 ASN A  76       1.985  50.818 120.799  1.00 31.59           N
ATOM   1158  H   ASN A  76       4.942  49.429 119.141  1.00 38.00           H
ATOM   1159  HA  ASN A  76       5.940  51.446 120.448  1.00 34.48           H
ATOM   1160  HB2 ASN A  76       4.103  49.519 121.416  1.00 33.40           H
ATOM   1161  HB3 ASN A  76       4.419  50.887 122.161  1.00 33.40           H
ATOM   1162 HD21 ASN A  76       1.337  51.186 120.369  1.00 37.92           H
ATOM   1163 HD22 ASN A  76       1.820  50.247 121.420  1.00 37.92           H
ATOM   1164  N   ARG A  77       7.094  48.641 121.434  1.00 24.35           N
ATOM   1165  CA  ARG A  77       8.241  48.141 122.187  1.00 26.25           C
ATOM   1166  C   ARG A  77       9.535  48.766 121.650  1.00 24.94           C
ATOM   1167  O   ARG A  77      10.487  49.015 122.403  1.00 21.92           O
ATOM   1168  CB  ARG A  77       8.332  46.609 122.115  1.00 28.03           C
ATOM   1169  CG  ARG A  77       7.424  45.871 123.102  1.00 42.05           C
ATOM   1170  CD  ARG A  77       7.096  44.461 122.593  1.00 44.71           C
ATOM   1171  NE  ARG A  77       5.859  43.973 123.186  1.00 45.34           N
ATOM   1172  CZ  ARG A  77       5.752  43.530 124.436  1.00 39.48           C
ATOM   1173  NH1 ARG A  77       6.814  43.494 125.244  1.00 45.19           N
ATOM   1174  NH2 ARG A  77       4.566  43.145 124.880  1.00 48.14           N1+
ATOM   1175  H   ARG A  77       6.667  48.054 120.971  1.00 29.23           H
ATOM   1176  HA  ARG A  77       8.145  48.395 123.118  1.00 31.51           H
ATOM   1177  HB2 ARG A  77       8.087  46.325 121.220  1.00 33.65           H
ATOM   1178  HB3 ARG A  77       9.247  46.344 122.302  1.00 33.65           H
ATOM   1179  HG2 ARG A  77       7.875  45.791 123.957  1.00 50.47           H
ATOM   1180  HG3 ARG A  77       6.593  46.361 123.202  1.00 50.47           H
ATOM   1181  HD2 ARG A  77       6.986  44.482 121.630  1.00 53.66           H
ATOM   1182  HD3 ARG A  77       7.812  43.855 122.838  1.00 53.66           H
ATOM   1183  HE  ARG A  77       5.151  43.971 122.697  1.00 54.41           H
ATOM   1184 HH11 ARG A  77       7.581  43.755 124.957  1.00 54.23           H
ATOM   1185 HH12 ARG A  77       6.732  43.204 126.049  1.00 54.23           H
ATOM   1186 HH21 ARG A  77       3.884  43.166 124.357  1.00 57.77           H
ATOM   1187 HH22 ARG A  77       4.484  42.846 125.682  1.00 57.77           H
ATOM   1188  N   LEU A  78       9.591  49.001 120.346  1.00 23.42           N
ATOM   1189  CA  LEU A  78      10.805  49.563 119.757  1.00 25.80           C
ATOM   1190  C   LEU A  78      10.959  51.030 120.162  1.00 16.22           C
ATOM   1191  O   LEU A  78      11.945  51.409 120.796  1.00 25.23           O
ATOM   1192  CB  LEU A  78      10.788  49.373 118.240  1.00 19.91           C
ATOM   1193  CG  LEU A  78      11.104  47.939 117.751  1.00 23.49           C
ATOM   1194  CD1 LEU A  78      10.762  47.784 116.356  1.00 20.51           C
ATOM   1195  CD2 LEU A  78      12.596  47.579 117.930  1.00 27.76           C
ATOM   1196  H   LEU A  78       8.955  48.848 119.787  1.00 28.11           H
ATOM   1197  HA  LEU A  78      11.570  49.080 120.105  1.00 30.97           H
ATOM   1198  HB2 LEU A  78       9.905  49.605 117.911  1.00 23.90           H
ATOM   1199  HB3 LEU A  78      11.447  49.967 117.848  1.00 23.90           H
ATOM   1200  HG  LEU A  78      10.578  47.305 118.263  1.00 28.19           H
ATOM   1201 HD11 LEU A  78      10.971  46.878 116.079  1.00 24.62           H
ATOM   1202 HD12 LEU A  78       9.814  47.955 116.244  1.00 24.62           H
ATOM   1203 HD13 LEU A  78      11.277  48.418 115.833  1.00 24.62           H
ATOM   1204 HD21 LEU A  78      12.743  46.676 117.610  1.00 33.32           H
ATOM   1205 HD22 LEU A  78      13.135  48.203 117.419  1.00 33.32           H
ATOM   1206 HD23 LEU A  78      12.824  47.639 118.871  1.00 33.32           H
ATOM   1207  N   THR A  79       9.971  51.855 119.885  1.00 21.00           N
ATOM   1208  CA  THR A  79      10.070  53.262 120.286  1.00 26.11           C
ATOM   1209  C   THR A  79      10.220  53.444 121.791  1.00 22.04           C
ATOM   1210  O   THR A  79      10.791  54.458 122.241  1.00 25.48           O
ATOM   1211  CB  THR A  79       8.842  54.058 119.792  1.00 28.61           C
ATOM   1212  OG1 THR A  79       7.668  53.651 120.494  1.00 24.52           O
ATOM   1213  CG2 THR A  79       8.645  53.852 118.346  1.00 24.56           C
ATOM   1214  H   THR A  79       9.245  51.642 119.476  1.00 25.21           H
ATOM   1215  HA  THR A  79      10.856  53.646 119.867  1.00 31.34           H
ATOM   1216  HB  THR A  79       8.993  55.003 119.946  1.00 34.34           H
ATOM   1217  HG1 THR A  79       7.004  54.087 120.220  1.00 29.44           H
ATOM   1218 HG21 THR A  79       7.872  54.355 118.042  1.00 29.48           H
ATOM   1219 HG22 THR A  79       9.428  54.152 117.858  1.00 29.48           H
ATOM   1220 HG23 THR A  79       8.500  52.911 118.162  1.00 29.48           H
ATOM   1221  N   ALA A  80       9.662  52.528 122.585  1.00 30.43           N
ATOM   1222  CA  ALA A  80       9.870  52.547 124.029  1.00 27.14           C
ATOM   1223  C   ALA A  80      11.340  52.565 124.367  1.00 24.54           C
ATOM   1224  O   ALA A  80      11.730  53.082 125.419  1.00 21.12           O
ATOM   1225  CB  ALA A  80       9.231  51.313 124.676  1.00 29.21           C
ATOM   1226  H   ALA A  80       9.161  51.886 122.310  1.00 36.53           H
ATOM   1227  HA  ALA A  80       9.457  53.341 124.405  1.00 32.58           H
ATOM   1228  HB1 ALA A  80       9.380  51.346 125.634  1.00 35.06           H
ATOM   1229  HB2 ALA A  80       8.279  51.315 124.489  1.00 35.06           H
ATOM   1230  HB3 ALA A  80       9.640  50.515 124.305  1.00 35.06           H
ATOM   1231  N   LEU A  81      12.175  51.997 123.492  1.00 27.98           N
ATOM   1232  CA  LEU A  81      13.616  51.964 123.748  1.00 17.57           C
ATOM   1233  C   LEU A  81      14.243  53.331 123.717  1.00 19.32           C
ATOM   1234  O   LEU A  81      15.374  53.488 124.197  1.00 23.47           O
ATOM   1235  CB  LEU A  81      14.328  51.081 122.730  1.00 27.31           C
ATOM   1236  CG  LEU A  81      13.886  49.635 122.628  1.00 20.12           C
ATOM   1237  CD1 LEU A  81      14.548  49.046 121.382  1.00 19.16           C
ATOM   1238  CD2 LEU A  81      14.203  48.884 123.875  1.00 24.64           C
ATOM   1239  H   LEU A  81      11.935  51.628 122.752  1.00 33.59           H
ATOM   1240  HA  LEU A  81      13.768  51.587 124.629  1.00 21.10           H
ATOM   1241  HB2 LEU A  81      14.207  51.477 121.853  1.00 32.78           H
ATOM   1242  HB3 LEU A  81      15.273  51.074 122.949  1.00 32.78           H
ATOM   1243  HG  LEU A  81      12.925  49.607 122.499  1.00 24.15           H
ATOM   1244 HD11 LEU A  81      14.282  48.118 121.292  1.00 23.00           H
ATOM   1245 HD12 LEU A  81      14.261  49.550 120.604  1.00 23.00           H
ATOM   1246 HD13 LEU A  81      15.511  49.106 121.478  1.00 23.00           H
ATOM   1247 HD21 LEU A  81      13.908  47.966 123.774  1.00 29.58           H
ATOM   1248 HD22 LEU A  81      15.162  48.909 124.022  1.00 29.58           H
ATOM   1249 HD23 LEU A  81      13.742  49.301 124.619  1.00 29.58           H
ATOM   1250  N   LYS A  82      13.556  54.330 123.172  1.00 23.70           N
ATOM   1251  CA  LYS A  82      14.116  55.681 123.231  1.00 24.50           C
ATOM   1252  C   LYS A  82      14.307  56.164 124.655  1.00 25.61           C
ATOM   1253  O   LYS A  82      15.101  57.085 124.886  1.00 27.01           O
ATOM   1254  CB  LYS A  82      13.229  56.660 122.442  1.00 22.48           C
ATOM   1255  CG  LYS A  82      13.248  56.410 120.918  1.00 32.65           C
ATOM   1256  CD  LYS A  82      11.982  56.926 120.178  1.00 33.51           C
ATOM   1257  CE  LYS A  82      12.056  58.359 119.909  1.00 31.72           C
ATOM   1258  NZ  LYS A  82      10.817  58.760 119.197  1.00 37.82           N1+
ATOM   1259  H   LYS A  82      12.795  54.261 122.778  1.00 28.45           H
ATOM   1260  HA  LYS A  82      14.988  55.671 122.807  1.00 29.41           H
ATOM   1261  HB2 LYS A  82      12.313  56.570 122.748  1.00 26.98           H
ATOM   1262  HB3 LYS A  82      13.542  57.564 122.600  1.00 26.98           H
ATOM   1263  HG2 LYS A  82      14.018  56.861 120.538  1.00 39.19           H
ATOM   1264  HG3 LYS A  82      13.316  55.455 120.759  1.00 39.19           H
ATOM   1265  HD2 LYS A  82      11.897  56.462 119.330  1.00 40.22           H
ATOM   1266  HD3 LYS A  82      11.201  56.761 120.729  1.00 40.22           H
ATOM   1267  HE2 LYS A  82      12.112  58.850 120.743  1.00 38.07           H
ATOM   1268  HE3 LYS A  82      12.820  58.550 119.342  1.00 38.07           H
ATOM   1269  HZ1 LYS A  82      10.836  59.632 119.020  1.00 45.40           H
ATOM   1270  HZ2 LYS A  82      10.747  58.311 118.431  1.00 45.40           H
ATOM   1271  HZ3 LYS A  82      10.105  58.583 119.702  1.00 45.40           H
ATOM   1272  N   ALA A  83      13.626  55.550 125.629  1.00 28.38           N
ATOM   1273  CA  ALA A  83      13.825  55.954 127.007  1.00 19.84           C
ATOM   1274  C   ALA A  83      15.257  55.755 127.452  1.00 27.54           C
ATOM   1275  O   ALA A  83      15.690  56.399 128.410  1.00 37.53           O
ATOM   1276  CB  ALA A  83      12.907  55.168 127.946  1.00 25.33           C
ATOM   1277  H   ALA A  83      13.057  54.915 125.515  1.00 34.06           H
ATOM   1278  HA  ALA A  83      13.611  56.896 127.096  1.00 23.82           H
ATOM   1279  HB1 ALA A  83      13.064  55.460 128.858  1.00 30.40           H
ATOM   1280  HB2 ALA A  83      11.985  55.337 127.699  1.00 30.40           H
ATOM   1281  HB3 ALA A  83      13.106  54.222 127.862  1.00 30.40           H
ATOM   1282  N   HIS A  84      15.999  54.871 126.790  1.00 26.96           N
ATOM   1283  CA  HIS A  84      17.376  54.596 127.161  1.00 27.08           C
ATOM   1284  C   HIS A  84      18.381  55.465 126.434  1.00 27.83           C
ATOM   1285  O   HIS A  84      19.529  55.550 126.871  1.00 27.92           O
ATOM   1286  CB  HIS A  84      17.710  53.143 126.865  1.00 30.60           C
ATOM   1287  CG  HIS A  84      16.793  52.191 127.537  1.00 30.94           C
ATOM   1288  ND1 HIS A  84      16.629  52.175 128.903  1.00 36.15           N
ATOM   1289  CD2 HIS A  84      15.970  51.239 127.041  1.00 31.81           C
ATOM   1290  CE1 HIS A  84      15.742  51.251 129.221  1.00 29.81           C
ATOM   1291  NE2 HIS A  84      15.338  50.659 128.110  1.00 33.48           N
ATOM   1292  H   HIS A  84      15.722  54.415 126.116  1.00 32.37           H
ATOM   1293  HA  HIS A  84      17.483  54.743 128.113  1.00 32.51           H
ATOM   1294  HB2 HIS A  84      18.611  52.957 127.171  1.00 36.73           H
ATOM   1295  HB3 HIS A  84      17.648  52.993 125.908  1.00 36.73           H
ATOM   1296  HD2 HIS A  84      15.863  51.012 126.145  1.00 38.18           H
ATOM   1297  HE1 HIS A  84      15.465  51.038 130.082  1.00 35.78           H
ATOM   1298  HE2 HIS A  84      14.761  50.023 128.065  1.00 40.18           H
ATOM   1299  N   ASN A  85      17.987  56.086 125.352  1.00 27.95           N
ATOM   1300  CA  ASN A  85      18.906  56.732 124.430  1.00 23.82           C
ATOM   1301  C   ASN A  85      18.130  57.777 123.671  1.00 22.60           C
ATOM   1302  O   ASN A  85      17.365  57.446 122.765  1.00 27.03           O
ATOM   1303  CB  ASN A  85      19.518  55.745 123.448  1.00 20.51           C
ATOM   1304  CG  ASN A  85      20.182  56.404 122.275  1.00 21.57           C
ATOM   1305  OD1 ASN A  85      20.363  57.618 122.204  1.00 21.28           O
ATOM   1306  ND2 ASN A  85      20.553  55.579 121.327  1.00 22.66           N
ATOM   1307  H   ASN A  85      17.163  56.154 125.115  1.00 33.54           H
ATOM   1308  HA  ASN A  85      19.618  57.167 124.925  1.00 28.59           H
ATOM   1309  HB2 ASN A  85      20.187  55.216 123.911  1.00 24.62           H
ATOM   1310  HB3 ASN A  85      18.818  55.166 123.107  1.00 24.62           H
ATOM   1311 HD21 ASN A  85      20.941  55.882 120.622  1.00 27.20           H
ATOM   1312 HD22 ASN A  85      20.408  54.736 121.411  1.00 27.20           H
ATOM   1313  N   PRO A  86      18.321  59.046 124.006  1.00 31.44           N
ATOM   1314  CA  PRO A  86      17.472  60.101 123.460  1.00 29.42           C
ATOM   1315  C   PRO A  86      17.900  60.567 122.073  1.00 31.85           C
ATOM   1316  O   PRO A  86      17.283  61.469 121.506  1.00 31.63           O
ATOM   1317  CB  PRO A  86      17.627  61.206 124.515  1.00 23.08           C
ATOM   1318  CG  PRO A  86      18.984  61.077 125.005  1.00 30.18           C
ATOM   1319  CD  PRO A  86      19.309  59.571 124.961  1.00 27.81           C
ATOM   1320  HA  PRO A  86      16.547  59.811 123.432  1.00 35.31           H
ATOM   1321  HB2 PRO A  86      17.493  62.073 124.102  1.00 27.70           H
ATOM   1322  HB3 PRO A  86      16.989  61.065 125.232  1.00 27.70           H
ATOM   1323  HG2 PRO A  86      19.586  61.573 124.428  1.00 36.22           H
ATOM   1324  HG3 PRO A  86      19.034  61.409 125.915  1.00 36.22           H
ATOM   1325  HD2 PRO A  86      20.209  59.428 124.630  1.00 33.38           H
ATOM   1326  HD3 PRO A  86      19.182  59.171 125.835  1.00 33.38           H
ATOM   1327  N   SER A  87      18.931  59.979 121.504  1.00 26.76           N
ATOM   1328  CA  SER A  87      19.247  60.204 120.106  1.00 26.00           C
ATOM   1329  C   SER A  87      18.712  59.081 119.227  1.00 27.00           C
ATOM   1330  O   SER A  87      18.708  59.217 117.996  1.00 24.08           O
ATOM   1331  CB  SER A  87      20.753  60.361 119.937  1.00 26.76           C
ATOM   1332  OG  SER A  87      21.164  61.602 120.504  1.00 37.04           O
ATOM   1333  H   SER A  87      19.468  59.441 121.905  1.00 32.12           H
ATOM   1334  HA  SER A  87      18.828  61.031 119.820  1.00 31.21           H
ATOM   1335  HB2 SER A  87      21.204  59.634 120.395  1.00 32.12           H
ATOM   1336  HB3 SER A  87      20.972  60.351 118.992  1.00 32.12           H
ATOM   1337  HG  SER A  87      20.774  62.237 120.118  1.00 44.46           H
ATOM   1338  N   LEU A  88      18.203  58.005 119.825  1.00 24.87           N
ATOM   1339  CA  LEU A  88      17.752  56.866 119.041  1.00 25.74           C
ATOM   1340  C   LEU A  88      16.522  57.231 118.230  1.00 21.57           C
ATOM   1341  O   LEU A  88      15.562  57.814 118.750  1.00 22.61           O
ATOM   1342  CB  LEU A  88      17.436  55.693 119.965  1.00 20.04           C
ATOM   1343  CG  LEU A  88      16.858  54.445 119.299  1.00 26.37           C
ATOM   1344  CD1 LEU A  88      17.915  53.889 118.380  1.00 19.73           C
ATOM   1345  CD2 LEU A  88      16.462  53.365 120.300  1.00 21.96           C
ATOM   1346  H   LEU A  88      18.110  57.913 120.675  1.00 29.85           H
ATOM   1347  HA  LEU A  88      18.454  56.596 118.429  1.00 30.90           H
ATOM   1348  HB2 LEU A  88      18.255  55.429 120.412  1.00 24.05           H
ATOM   1349  HB3 LEU A  88      16.792  55.992 120.626  1.00 24.05           H
ATOM   1350  HG  LEU A  88      16.080  54.683 118.771  1.00 31.66           H
ATOM   1351 HD11 LEU A  88      17.569  53.094 117.946  1.00 23.68           H
ATOM   1352 HD12 LEU A  88      18.140  54.558 117.716  1.00 23.68           H
ATOM   1353 HD13 LEU A  88      18.701  53.665 118.904  1.00 23.68           H
ATOM   1354 HD21 LEU A  88      16.105  52.604 119.818  1.00 26.36           H
ATOM   1355 HD22 LEU A  88      17.248  53.100 120.803  1.00 26.36           H
ATOM   1356 HD23 LEU A  88      15.790  53.723 120.900  1.00 26.36           H
ATOM   1357  N   ARG A  89      16.536  56.873 116.955  1.00 25.06           N
ATOM   1358  CA  ARG A  89      15.369  57.001 116.086  1.00 19.07           C
ATOM   1359  C   ARG A  89      14.860  55.628 115.646  1.00 26.94           C
ATOM   1360  O   ARG A  89      15.643  54.774 115.215  1.00 20.39           O
ATOM   1361  CB  ARG A  89      15.738  57.825 114.855  1.00 19.82           C
ATOM   1362  CG  ARG A  89      15.996  59.302 115.084  1.00 16.84           C
ATOM   1363  CD  ARG A  89      16.157  59.933 113.727  1.00 15.62           C
ATOM   1364  NE  ARG A  89      16.220  61.375 113.716  1.00 22.30           N
ATOM   1365  CZ  ARG A  89      17.293  62.091 114.020  1.00 15.79           C
ATOM   1366  NH1 ARG A  89      18.423  61.532 114.411  1.00 19.15           N
ATOM   1367  NH2 ARG A  89      17.232  63.380 113.917  1.00 15.89           N1+
ATOM   1368  H   ARG A  89      17.225  56.545 116.558  1.00 30.08           H
ATOM   1369  HA  ARG A  89      14.658  57.457 116.562  1.00 22.89           H
ATOM   1370  HB2 ARG A  89      16.544  57.449 114.469  1.00 23.79           H
ATOM   1371  HB3 ARG A  89      15.013  57.756 114.215  1.00 23.79           H
ATOM   1372  HG2 ARG A  89      15.239  59.707 115.536  1.00 20.22           H
ATOM   1373  HG3 ARG A  89      16.814  59.424 115.591  1.00 20.22           H
ATOM   1374  HD2 ARG A  89      16.979  59.604 113.331  1.00 18.75           H
ATOM   1375  HD3 ARG A  89      15.404  59.671 113.175  1.00 18.75           H
ATOM   1376  HE  ARG A  89      15.506  61.802 113.496  1.00 26.77           H
ATOM   1377 HH11 ARG A  89      18.482  60.676 114.468  1.00 22.98           H
ATOM   1378 HH12 ARG A  89      19.101  62.024 114.606  1.00 22.98           H
ATOM   1379 HH21 ARG A  89      16.499  63.758 113.674  1.00 19.07           H
ATOM   1380 HH22 ARG A  89      17.913  63.861 114.131  1.00 19.07           H
ATOM   1381  N   ILE A  90      13.550  55.419 115.688  1.00 19.31           N
ATOM   1382  CA  ILE A  90      12.967  54.220 115.096  1.00 13.73           C
ATOM   1383  C   ILE A  90      12.453  54.574 113.714  1.00 19.90           C
ATOM   1384  O   ILE A  90      11.346  55.081 113.555  1.00 23.59           O
ATOM   1385  CB  ILE A  90      11.859  53.588 115.943  1.00 18.02           C
ATOM   1386  CG1 ILE A  90      12.258  53.483 117.396  1.00 12.90           C
ATOM   1387  CG2 ILE A  90      11.570  52.195 115.372  1.00 15.50           C
ATOM   1388  CD1 ILE A  90      13.586  52.736 117.628  1.00 21.11           C
ATOM   1389  H   ILE A  90      12.980  55.951 116.050  1.00 23.18           H
ATOM   1390  HA  ILE A  90      13.667  53.557 114.989  1.00 16.49           H
ATOM   1391  HB  ILE A  90      11.058  54.131 115.873  1.00 21.63           H
ATOM   1392 HG12 ILE A  90      12.355  54.378 117.758  1.00 15.49           H
ATOM   1393 HG13 ILE A  90      11.563  53.008 117.877  1.00 15.49           H
ATOM   1394 HG21 ILE A  90      10.869  51.778 115.897  1.00 18.61           H
ATOM   1395 HG22 ILE A  90      11.284  52.285 114.450  1.00 18.61           H
ATOM   1396 HG23 ILE A  90      12.379  51.662 115.417  1.00 18.61           H
ATOM   1397 HD11 ILE A  90      13.772  52.711 118.580  1.00 25.34           H
ATOM   1398 HD12 ILE A  90      13.504  51.833 117.283  1.00 25.34           H
ATOM   1399 HD13 ILE A  90      14.297  53.205 117.164  1.00 25.34           H
ATOM   1400  N   MET A  91      13.220  54.197 112.701  1.00 18.95           N
ATOM   1401  CA  MET A  91      12.818  54.395 111.333  1.00 16.31           C
ATOM   1402  C   MET A  91      11.927  53.243 110.907  1.00 18.64           C
ATOM   1403  O   MET A  91      11.884  52.198 111.545  1.00 22.45           O
ATOM   1404  CB  MET A  91      14.037  54.473 110.407  1.00 18.19           C
ATOM   1405  CG  MET A  91      15.125  55.472 110.828  1.00 24.34           C
ATOM   1406  SD  MET A  91      14.611  57.179 110.481  1.00 21.73           S
ATOM   1407  CE  MET A  91      14.887  57.325 108.743  1.00 20.26           C
ATOM   1408  H   MET A  91      13.987  53.819 112.789  1.00 22.75           H
ATOM   1409  HA  MET A  91      12.325  55.227 111.260  1.00 19.59           H
ATOM   1410  HB2 MET A  91      14.449  53.595 110.366  1.00 21.83           H
ATOM   1411  HB3 MET A  91      13.734  54.729 109.521  1.00 21.83           H
ATOM   1412  HG2 MET A  91      15.287  55.389 111.781  1.00 29.21           H
ATOM   1413  HG3 MET A  91      15.938  55.291 110.331  1.00 29.21           H
ATOM   1414  HE1 MET A  91      14.638  58.218 108.458  1.00 24.32           H
ATOM   1415  HE2 MET A  91      15.827  57.169 108.559  1.00 24.32           H
ATOM   1416  HE3 MET A  91      14.346  56.666 108.281  1.00 24.32           H
ATOM   1417  N   PHE A  92      11.251  53.410 109.797  1.00 20.78           N
ATOM   1418  CA  PHE A  92      10.588  52.267 109.169  1.00 20.67           C
ATOM   1419  C   PHE A  92      10.990  52.219 107.711  1.00 21.81           C
ATOM   1420  O   PHE A  92      11.115  53.260 107.053  1.00 19.69           O
ATOM   1421  CB  PHE A  92       9.040  52.286 109.309  1.00 18.86           C
ATOM   1422  CG  PHE A  92       8.336  53.314 108.466  1.00 21.02           C
ATOM   1423  CD1 PHE A  92       8.194  54.612 108.910  1.00 21.86           C
ATOM   1424  CD2 PHE A  92       7.758  52.968 107.253  1.00 18.52           C
ATOM   1425  CE1 PHE A  92       7.501  55.560 108.140  1.00 17.79           C
ATOM   1426  CE2 PHE A  92       7.054  53.905 106.497  1.00 25.50           C
ATOM   1427  CZ  PHE A  92       6.925  55.200 106.956  1.00 21.03           C
ATOM   1428  H   PHE A  92      11.153  54.158 109.384  1.00 24.95           H
ATOM   1429  HA  PHE A  92      10.910  51.455 109.589  1.00 24.82           H
ATOM   1430  HB2 PHE A  92       8.697  51.415 109.055  1.00 22.64           H
ATOM   1431  HB3 PHE A  92       8.817  52.466 110.236  1.00 22.64           H
ATOM   1432  HD1 PHE A  92       8.566  54.863 109.724  1.00 26.24           H
ATOM   1433  HD2 PHE A  92       7.825  52.092 106.948  1.00 22.23           H
ATOM   1434  HE1 PHE A  92       7.416  56.433 108.449  1.00 21.35           H
ATOM   1435  HE2 PHE A  92       6.679  53.660 105.682  1.00 30.61           H
ATOM   1436  HZ  PHE A  92       6.480  55.835 106.442  1.00 25.24           H
ATOM   1437  N   SER A  93      11.249  51.000 107.229  1.00 17.99           N
ATOM   1438  CA  SER A  93      11.743  50.783 105.873  1.00 17.19           C
ATOM   1439  C   SER A  93      10.630  50.238 104.994  1.00 20.61           C
ATOM   1440  O   SER A  93       9.942  49.296 105.373  1.00 17.48           O
ATOM   1441  CB  SER A  93      12.925  49.816 105.837  1.00 20.85           C
ATOM   1442  OG  SER A  93      13.990  50.237 106.660  1.00 21.24           O
ATOM   1443  H   SER A  93      11.143  50.274 107.677  1.00 21.60           H
ATOM   1444  HA  SER A  93      12.035  51.631 105.501  1.00 20.64           H
ATOM   1445  HB2 SER A  93      12.623  48.946 106.140  1.00 25.04           H
ATOM   1446  HB3 SER A  93      13.246  49.751 104.924  1.00 25.04           H
ATOM   1447  HG  SER A  93      14.268  50.989 106.409  1.00 25.49           H
ATOM   1448  N   ILE A  94      10.502  50.821 103.811  1.00 14.69           N
ATOM   1449  CA  ILE A  94       9.555  50.433 102.787  1.00 20.00           C
ATOM   1450  C   ILE A  94      10.320  49.721 101.697  1.00 20.85           C
ATOM   1451  O   ILE A  94      11.224  50.316 101.110  1.00 17.40           O
ATOM   1452  CB  ILE A  94       8.885  51.673 102.180  1.00 19.95           C
ATOM   1453  CG1 ILE A  94       8.309  52.572 103.306  1.00 20.74           C
ATOM   1454  CG2 ILE A  94       7.889  51.270 101.087  1.00 21.85           C
ATOM   1455  CD1 ILE A  94       7.686  53.896 102.801  1.00 26.36           C
ATOM   1456  H   ILE A  94      10.989  51.488 103.569  1.00 17.64           H
ATOM   1457  HA  ILE A  94       8.879  49.841 103.151  1.00 24.01           H
ATOM   1458  HB  ILE A  94       9.584  52.186 101.744  1.00 23.95           H
ATOM   1459 HG12 ILE A  94       7.616  52.079 103.774  1.00 24.89           H
ATOM   1460 HG13 ILE A  94       9.023  52.797 103.922  1.00 24.89           H
ATOM   1461 HG21 ILE A  94       7.481  52.070 100.721  1.00 26.22           H
ATOM   1462 HG22 ILE A  94       8.363  50.791 100.389  1.00 26.22           H
ATOM   1463 HG23 ILE A  94       7.208  50.699 101.476  1.00 26.22           H
ATOM   1464 HD11 ILE A  94       7.351  54.397 103.561  1.00 31.64           H
ATOM   1465 HD12 ILE A  94       8.369  54.409 102.341  1.00 31.64           H
ATOM   1466 HD13 ILE A  94       6.959  53.691 102.193  1.00 31.64           H
ATOM   1467  N   GLY A  95       9.942  48.480 101.387  1.00 19.91           N
ATOM   1468  CA  GLY A  95      10.502  47.809 100.229  1.00 19.68           C
ATOM   1469  C   GLY A  95      11.410  46.679 100.603  1.00 22.09           C
ATOM   1470  O   GLY A  95      10.995  45.736 101.267  1.00 28.63           O
ATOM   1471  H   GLY A  95       9.369  48.014 101.828  1.00 23.90           H
ATOM   1472  HA2 GLY A  95       9.783  47.456  99.681  1.00 23.63           H
ATOM   1473  HA3 GLY A  95      11.007  48.446  99.700  1.00 23.63           H
ATOM   1474  N   GLY A  96      12.657  46.767 100.179  1.00 24.62           N
ATOM   1475  CA  GLY A  96      13.541  45.633 100.263  1.00 23.36           C
ATOM   1476  C   GLY A  96      13.447  44.771  99.022  1.00 29.16           C
ATOM   1477  O   GLY A  96      12.560  44.917  98.178  1.00 22.80           O
ATOM   1478  H   GLY A  96      13.012  47.473  99.839  1.00 29.56           H
ATOM   1479  HA2 GLY A  96      14.457  45.939 100.361  1.00 28.04           H
ATOM   1480  HA3 GLY A  96      13.309  45.094 101.035  1.00 28.04           H
ATOM   1481  N   TRP A  97      14.379  43.824  98.936  1.00 23.17           N
ATOM   1482  CA  TRP A  97      14.523  43.042  97.722  1.00 24.39           C
ATOM   1483  C   TRP A  97      13.259  42.261  97.402  1.00 20.00           C
ATOM   1484  O   TRP A  97      12.787  42.264  96.265  1.00 23.69           O
ATOM   1485  CB  TRP A  97      15.686  42.081  97.857  1.00 25.00           C
ATOM   1486  CG  TRP A  97      15.805  41.221  96.642  1.00 37.36           C
ATOM   1487  CD1 TRP A  97      15.351  39.929  96.490  1.00 22.06           C
ATOM   1488  CD2 TRP A  97      16.423  41.585  95.407  1.00 24.84           C
ATOM   1489  NE1 TRP A  97      15.667  39.471  95.232  1.00 36.14           N
ATOM   1490  CE2 TRP A  97      16.312  40.470  94.541  1.00 31.93           C
ATOM   1491  CE3 TRP A  97      17.068  42.748  94.942  1.00 26.00           C
ATOM   1492  CZ2 TRP A  97      16.817  40.482  93.240  1.00 30.01           C
ATOM   1493  CZ3 TRP A  97      17.563  42.762  93.657  1.00 27.07           C
ATOM   1494  CH2 TRP A  97      17.450  41.622  92.814  1.00 29.64           C
ATOM   1495  H   TRP A  97      14.932  43.619  99.562  1.00 27.81           H
ATOM   1496  HA  TRP A  97      14.707  43.638  96.979  1.00 29.28           H
ATOM   1497  HB2 TRP A  97      16.509  42.584  97.959  1.00 30.01           H
ATOM   1498  HB3 TRP A  97      15.542  41.508  98.626  1.00 30.01           H
ATOM   1499  HD1 TRP A  97      14.909  39.436  97.143  1.00 26.48           H
ATOM   1500  HE1 TRP A  97      15.471  38.695  94.919  1.00 43.38           H
ATOM   1501  HE3 TRP A  97      17.152  43.495  95.490  1.00 31.21           H
ATOM   1502  HZ2 TRP A  97      16.741  39.738  92.687  1.00 36.03           H
ATOM   1503  HZ3 TRP A  97      17.990  43.525  93.340  1.00 32.49           H
ATOM   1504  HH2 TRP A  97      17.787  41.660  91.948  1.00 35.58           H
ATOM   1505  N   TYR A  98      12.687  41.612  98.405  1.00 25.25           N
ATOM   1506  CA  TYR A  98      11.552  40.734  98.169  1.00 28.48           C
ATOM   1507  C   TYR A  98      10.397  41.501  97.520  1.00 27.93           C
ATOM   1508  O   TYR A  98       9.844  41.061  96.513  1.00 30.51           O
ATOM   1509  CB  TYR A  98      11.115  40.061  99.475  1.00 23.01           C
ATOM   1510  CG  TYR A  98       9.879  39.214  99.272  1.00 34.36           C
ATOM   1511  CD1 TYR A  98       9.881  38.129  98.383  1.00 42.30           C
ATOM   1512  CD2 TYR A  98       8.707  39.507  99.943  1.00 27.99           C
ATOM   1513  CE1 TYR A  98       8.727  37.358  98.177  1.00 41.59           C
ATOM   1514  CE2 TYR A  98       7.565  38.765  99.743  1.00 40.70           C
ATOM   1515  CZ  TYR A  98       7.575  37.688  98.857  1.00 48.51           C
ATOM   1516  OH  TYR A  98       6.439  36.937  98.657  1.00 46.23           O
ATOM   1517  H   TYR A  98      12.935  41.662  99.228  1.00 30.31           H
ATOM   1518  HA  TYR A  98      11.823  40.035  97.553  1.00 34.18           H
ATOM   1519  HB2 TYR A  98      11.829  39.486  99.794  1.00 27.62           H
ATOM   1520  HB3 TYR A  98      10.912  40.742 100.135  1.00 27.62           H
ATOM   1521  HD1 TYR A  98      10.660  37.919  97.920  1.00 50.77           H
ATOM   1522  HD2 TYR A  98       8.684  40.230 100.528  1.00 33.59           H
ATOM   1523  HE1 TYR A  98       8.737  36.641  97.584  1.00 49.91           H
ATOM   1524  HE2 TYR A  98       6.787  38.979 100.204  1.00 48.85           H
ATOM   1525  HH  TYR A  98       5.810  37.238  99.125  1.00 55.49           H
ATOM   1526  N   TYR A  99      10.077  42.700  98.025  1.00 33.49           N
ATOM   1527  CA  TYR A  99       8.927  43.424  97.484  1.00 23.87           C
ATOM   1528  C   TYR A  99       9.273  44.130  96.185  1.00 29.57           C
ATOM   1529  O   TYR A  99       8.535  44.024  95.193  1.00 27.70           O
ATOM   1530  CB  TYR A  99       8.407  44.429  98.498  1.00 23.43           C
ATOM   1531  CG  TYR A  99       7.642  43.841  99.663  1.00 24.77           C
ATOM   1532  CD1 TYR A  99       6.684  42.862  99.485  1.00 30.06           C
ATOM   1533  CD2 TYR A  99       7.869  44.292 100.939  1.00 29.81           C
ATOM   1534  CE1 TYR A  99       5.987  42.339 100.571  1.00 30.41           C
ATOM   1535  CE2 TYR A  99       7.194  43.780 102.031  1.00 32.93           C
ATOM   1536  CZ  TYR A  99       6.254  42.804 101.844  1.00 33.72           C
ATOM   1537  OH  TYR A  99       5.581  42.313 102.929  1.00 35.37           O
ATOM   1538  H   TYR A  99      10.496  43.102  98.659  1.00 40.20           H
ATOM   1539  HA  TYR A  99       8.216  42.791  97.299  1.00 28.66           H
ATOM   1540  HB2 TYR A  99       9.162  44.916  98.862  1.00 28.13           H
ATOM   1541  HB3 TYR A  99       7.813  45.046  98.042  1.00 28.13           H
ATOM   1542  HD1 TYR A  99       6.508  42.543  98.629  1.00 36.08           H
ATOM   1543  HD2 TYR A  99       8.512  44.950 101.075  1.00 35.79           H
ATOM   1544  HE1 TYR A  99       5.348  41.675 100.441  1.00 36.50           H
ATOM   1545  HE2 TYR A  99       7.372  44.101 102.886  1.00 39.53           H
ATOM   1546  HH  TYR A  99       5.851  42.690 103.629  1.00 42.45           H
ATOM   1547  N   SER A 100      10.419  44.810  96.158  1.00 27.56           N
ATOM   1548  CA  SER A 100      10.690  45.820  95.156  1.00 25.81           C
ATOM   1549  C   SER A 100      11.657  45.421  94.050  1.00 15.93           C
ATOM   1550  O   SER A 100      11.808  46.192  93.097  1.00 19.38           O
ATOM   1551  CB  SER A 100      11.244  47.079  95.824  1.00 23.40           C
ATOM   1552  OG  SER A 100      12.562  46.839  96.312  1.00 25.13           O
ATOM   1553  H   SER A 100      11.059  44.699  96.720  1.00 33.08           H
ATOM   1554  HA  SER A 100       9.852  46.062  94.732  1.00 30.98           H
ATOM   1555  HB2 SER A 100      11.272  47.798  95.174  1.00 28.10           H
ATOM   1556  HB3 SER A 100      10.670  47.323  96.567  1.00 28.10           H
ATOM   1557  HG  SER A 100      12.551  46.215  96.875  1.00 30.16           H
ATOM   1558  N   ASN A 101      12.301  44.260  94.096  1.00 25.93           N
ATOM   1559  CA  ASN A 101      13.178  43.945  92.961  1.00 26.17           C
ATOM   1560  C   ASN A 101      12.375  43.879  91.646  1.00 27.68           C
ATOM   1561  O   ASN A 101      11.143  43.848  91.643  1.00 27.30           O
ATOM   1562  CB  ASN A 101      13.963  42.652  93.196  1.00 34.75           C
ATOM   1563  CG  ASN A 101      13.204  41.402  92.793  1.00 32.32           C
ATOM   1564  OD1 ASN A 101      13.144  41.040  91.619  1.00 32.58           O
ATOM   1565  ND2 ASN A 101      12.678  40.713  93.776  1.00 23.20           N
ATOM   1566  H   ASN A 101      12.259  43.672  94.722  1.00 31.12           H
ATOM   1567  HA  ASN A 101      13.825  44.662  92.868  1.00 31.42           H
ATOM   1568  HB2 ASN A 101      14.782  42.683  92.678  1.00 41.71           H
ATOM   1569  HB3 ASN A 101      14.173  42.580  94.141  1.00 41.71           H
ATOM   1570 HD21 ASN A 101      12.236  39.994  93.610  1.00 27.85           H
ATOM   1571 HD22 ASN A 101      12.776  40.979  94.588  1.00 27.85           H
ATOM   1572  N   ASP A 102      13.093  43.974  90.515  1.00 20.55           N
ATOM   1573  CA  ASP A 102      12.441  44.035  89.197  1.00 33.97           C
ATOM   1574  C   ASP A 102      11.365  42.955  89.050  1.00 34.72           C
ATOM   1575  O   ASP A 102      10.314  43.174  88.428  1.00 23.31           O
ATOM   1576  CB  ASP A 102      13.476  43.856  88.076  1.00 36.38           C
ATOM   1577  CG  ASP A 102      14.196  45.162  87.696  1.00 29.71           C
ATOM   1578  OD1 ASP A 102      13.858  46.211  88.258  1.00 34.66           O
ATOM   1579  OD2 ASP A 102      15.103  45.137  86.825  1.00 32.34           O1-
ATOM   1580  H   ASP A 102      13.952  44.004  90.485  1.00 24.67           H
ATOM   1581  HA  ASP A 102      12.020  44.902  89.087  1.00 40.78           H
ATOM   1582  HB2 ASP A 102      14.148  43.220  88.368  1.00 43.66           H
ATOM   1583  HB3 ASP A 102      13.027  43.522  87.284  1.00 43.66           H
ATOM   1584  N   LEU A 103      11.637  41.775  89.601  1.00 26.15           N
ATOM   1585  CA  LEU A 103      10.804  40.597  89.479  1.00 31.39           C
ATOM   1586  C   LEU A 103      10.016  40.316  90.755  1.00 35.87           C
ATOM   1587  O   LEU A 103       9.521  39.201  90.942  1.00 32.54           O
ATOM   1588  CB  LEU A 103      11.692  39.409  89.105  1.00 35.56           C
ATOM   1589  CG  LEU A 103      12.104  39.224  87.613  1.00 34.72           C
ATOM   1590  CD1 LEU A 103      12.060  40.483  86.731  1.00 40.74           C
ATOM   1591  CD2 LEU A 103      13.492  38.566  87.524  1.00 40.84           C
ATOM   1592  H   LEU A 103      12.340  41.633  90.075  1.00 31.38           H
ATOM   1593  HA  LEU A 103      10.168  40.733  88.759  1.00 37.67           H
ATOM   1594  HB2 LEU A 103      12.514  39.482  89.615  1.00 42.68           H
ATOM   1595  HB3 LEU A 103      11.230  38.599  89.370  1.00 42.68           H
ATOM   1596  HG  LEU A 103      11.479  38.595  87.219  1.00 41.67           H
ATOM   1597 HD11 LEU A 103      12.335  40.247  85.831  1.00 48.90           H
ATOM   1598 HD12 LEU A 103      11.155  40.829  86.722  1.00 48.90           H
ATOM   1599 HD13 LEU A 103      12.665  41.146  87.099  1.00 48.90           H
ATOM   1600 HD21 LEU A 103      13.731  38.459  86.590  1.00 49.01           H
ATOM   1601 HD22 LEU A 103      14.139  39.135  87.969  1.00 49.01           H
ATOM   1602 HD23 LEU A 103      13.458  37.700  87.959  1.00 49.01           H
ATOM   1603  N   GLY A 104       9.871  41.324  91.632  1.00 37.42           N
ATOM   1604  CA  GLY A 104       9.272  41.121  92.937  1.00 28.78           C
ATOM   1605  C   GLY A 104       7.760  41.362  92.935  1.00 30.33           C
ATOM   1606  O   GLY A 104       7.209  41.997  92.034  1.00 33.31           O
ATOM   1607  H   GLY A 104      10.117  42.135  91.483  1.00 44.91           H
ATOM   1608  HA2 GLY A 104       9.437  40.211  93.229  1.00 34.55           H
ATOM   1609  HA3 GLY A 104       9.678  41.727  93.576  1.00 34.55           H
ATOM   1610  N   VAL A 105       7.103  40.886  93.997  1.00 33.62           N
ATOM   1611  CA  VAL A 105       5.640  40.888  94.023  1.00 40.27           C
ATOM   1612  C   VAL A 105       5.086  42.289  93.809  1.00 35.17           C
ATOM   1613  O   VAL A 105       4.127  42.489  93.051  1.00 37.60           O
ATOM   1614  CB  VAL A 105       5.118  40.259  95.327  1.00 28.38           C
ATOM   1615  CG1 VAL A 105       5.495  38.836  95.375  1.00 39.66           C
ATOM   1616  CG2 VAL A 105       5.691  40.918  96.544  1.00 36.12           C
ATOM   1617  H   VAL A 105       7.475  40.562  94.702  1.00 40.36           H
ATOM   1618  HA  VAL A 105       5.322  40.337  93.290  1.00 48.34           H
ATOM   1619  HB  VAL A 105       4.151  40.327  95.360  1.00 34.06           H
ATOM   1620 HG11 VAL A 105       5.162  38.449  96.200  1.00 47.60           H
ATOM   1621 HG12 VAL A 105       5.103  38.380  94.614  1.00 47.60           H
ATOM   1622 HG13 VAL A 105       6.462  38.764  95.342  1.00 47.60           H
ATOM   1623 HG21 VAL A 105       5.331  40.486  97.335  1.00 43.36           H
ATOM   1624 HG22 VAL A 105       6.656  40.827  96.528  1.00 43.36           H
ATOM   1625 HG23 VAL A 105       5.446  41.857  96.540  1.00 43.36           H
ATOM   1626  N   SER A 106       5.654  43.285  94.461  1.00 31.62           N
ATOM   1627  CA  SER A 106       5.036  44.594  94.400  1.00 25.97           C
ATOM   1628  C   SER A 106       5.772  45.553  93.499  1.00 27.90           C
ATOM   1629  O   SER A 106       5.473  46.742  93.515  1.00 32.89           O
ATOM   1630  CB  SER A 106       4.911  45.135  95.799  1.00 27.29           C
ATOM   1631  OG  SER A 106       4.510  44.042  96.625  1.00 29.23           O
ATOM   1632  H   SER A 106       6.372  43.234  94.931  1.00 37.95           H
ATOM   1633  HA  SER A 106       4.139  44.494  94.045  1.00 31.17           H
ATOM   1634  HB2 SER A 106       5.768  45.476  96.098  1.00 32.76           H
ATOM   1635  HB3 SER A 106       4.235  45.830  95.824  1.00 32.76           H
ATOM   1636  HG  SER A 106       4.427  44.298  97.421  1.00 35.09           H
ATOM   1637  N   HIS A 107       6.682  45.053  92.662  1.00 31.59           N
ATOM   1638  CA  HIS A 107       7.522  45.946  91.867  1.00 28.71           C
ATOM   1639  C   HIS A 107       6.699  47.014  91.177  1.00 38.27           C
ATOM   1640  O   HIS A 107       7.144  48.159  91.041  1.00 35.45           O
ATOM   1641  CB  HIS A 107       8.330  45.160  90.825  1.00 32.82           C
ATOM   1642  CG  HIS A 107       9.186  46.038  89.962  1.00 27.29           C
ATOM   1643  ND1 HIS A 107       8.924  46.252  88.625  1.00 35.56           N
ATOM   1644  CD2 HIS A 107      10.278  46.786  90.253  1.00 25.95           C
ATOM   1645  CE1 HIS A 107       9.822  47.087  88.127  1.00 31.46           C
ATOM   1646  NE2 HIS A 107      10.652  47.432  89.099  1.00 32.69           N
ATOM   1647  H   HIS A 107       6.831  44.215  92.537  1.00 37.92           H
ATOM   1648  HA  HIS A 107       8.151  46.391  92.457  1.00 34.46           H
ATOM   1649  HB2 HIS A 107       7.717  44.679  90.248  1.00 39.40           H
ATOM   1650  HB3 HIS A 107       8.911  44.534  91.285  1.00 39.40           H
ATOM   1651  HD1 HIS A 107       8.276  45.898  88.183  1.00 42.68           H
ATOM   1652  HD2 HIS A 107      10.692  46.855  91.083  1.00 31.15           H
ATOM   1653  HE1 HIS A 107       9.863  47.381  87.246  1.00 37.76           H
ATOM   1654  N   ALA A 108       5.501  46.661  90.713  1.00 34.12           N
ATOM   1655  CA  ALA A 108       4.731  47.601  89.902  1.00 33.43           C
ATOM   1656  C   ALA A 108       4.213  48.780  90.720  1.00 22.68           C
ATOM   1657  O   ALA A 108       4.037  49.883  90.186  1.00 31.64           O
ATOM   1658  CB  ALA A 108       3.557  46.878  89.263  1.00 37.24           C
ATOM   1659  H   ALA A 108       5.119  45.903  90.850  1.00 40.95           H
ATOM   1660  HA  ALA A 108       5.296  47.948  89.194  1.00 40.13           H
ATOM   1661  HB1 ALA A 108       3.052  47.509  88.727  1.00 44.70           H
ATOM   1662  HB2 ALA A 108       3.895  46.162  88.702  1.00 44.70           H
ATOM   1663  HB3 ALA A 108       2.993  46.512  89.963  1.00 44.70           H
ATOM   1664  N   ASN A 109       3.933  48.560  91.995  1.00 28.44           N
ATOM   1665  CA  ASN A 109       3.475  49.649  92.853  1.00 32.91           C
ATOM   1666  C   ASN A 109       4.549  50.724  93.013  1.00 37.97           C
ATOM   1667  O   ASN A 109       4.238  51.922  92.987  1.00 36.25           O
ATOM   1668  CB  ASN A 109       3.031  49.051  94.165  1.00 34.12           C
ATOM   1669  CG  ASN A 109       1.967  47.999  93.949  1.00 31.51           C
ATOM   1670  OD1 ASN A 109       1.393  47.928  92.866  1.00 35.20           O
ATOM   1671  ND2 ASN A 109       1.724  47.169  94.937  1.00 30.60           N
ATOM   1672  H   ASN A 109       3.998  47.798  92.388  1.00 34.14           H
ATOM   1673  HA  ASN A 109       2.702  50.065  92.442  1.00 39.50           H
ATOM   1674  HB2 ASN A 109       3.790  48.633  94.601  1.00 40.95           H
ATOM   1675  HB3 ASN A 109       2.661  49.749  94.728  1.00 40.95           H
ATOM   1676 HD21 ASN A 109       1.125  46.559  94.848  1.00 36.73           H
ATOM   1677 HD22 ASN A 109       2.164  47.237  95.673  1.00 36.73           H
ATOM   1678  N   TYR A 110       5.827  50.324  93.092  1.00 31.00           N
ATOM   1679  CA  TYR A 110       6.909  51.308  93.183  1.00 31.92           C
ATOM   1680  C   TYR A 110       6.996  52.124  91.900  1.00 32.91           C
ATOM   1681  O   TYR A 110       7.043  53.365  91.928  1.00 22.28           O
ATOM   1682  CB  TYR A 110       8.240  50.594  93.506  1.00 28.93           C
ATOM   1683  CG  TYR A 110       8.204  49.976  94.885  1.00 25.66           C
ATOM   1684  CD1 TYR A 110       7.498  48.809  95.125  1.00 28.31           C
ATOM   1685  CD2 TYR A 110       8.829  50.588  95.952  1.00 24.13           C
ATOM   1686  CE1 TYR A 110       7.416  48.256  96.394  1.00 26.04           C
ATOM   1687  CE2 TYR A 110       8.740  50.058  97.239  1.00 19.77           C
ATOM   1688  CZ  TYR A 110       8.060  48.900  97.458  1.00 26.51           C
ATOM   1689  OH  TYR A 110       8.021  48.398  98.750  1.00 33.67           O
ATOM   1690  H   TYR A 110       6.088  49.505  93.093  1.00 37.21           H
ATOM   1691  HA  TYR A 110       6.716  51.919  93.912  1.00 38.32           H
ATOM   1692  HB2 TYR A 110       8.391  49.887  92.858  1.00 34.72           H
ATOM   1693  HB3 TYR A 110       8.965  51.237  93.478  1.00 34.72           H
ATOM   1694  HD1 TYR A 110       7.065  48.388  94.418  1.00 33.99           H
ATOM   1695  HD2 TYR A 110       9.289  51.385  95.816  1.00 28.97           H
ATOM   1696  HE1 TYR A 110       6.944  47.468  96.536  1.00 31.25           H
ATOM   1697  HE2 TYR A 110       9.177  50.479  97.944  1.00 23.73           H
ATOM   1698  HH  TYR A 110       7.572  47.688  98.769  1.00 40.41           H
ATOM   1699  N   VAL A 111       6.938  51.444  90.760  1.00 27.84           N
ATOM   1700  CA  VAL A 111       6.970  52.121  89.460  1.00 27.81           C
ATOM   1701  C   VAL A 111       5.829  53.125  89.342  1.00 26.08           C
ATOM   1702  O   VAL A 111       6.011  54.250  88.856  1.00 22.52           O
ATOM   1703  CB  VAL A 111       6.886  51.082  88.331  1.00 35.77           C
ATOM   1704  CG1 VAL A 111       7.105  51.769  86.978  1.00 36.55           C
ATOM   1705  CG2 VAL A 111       7.884  49.968  88.570  1.00 27.97           C
ATOM   1706  H   VAL A 111       6.879  50.587  90.708  1.00 33.41           H
ATOM   1707  HA  VAL A 111       7.808  52.601  89.370  1.00 33.39           H
ATOM   1708  HB  VAL A 111       5.998  50.692  88.328  1.00 42.93           H
ATOM   1709 HG11 VAL A 111       7.049  51.104  86.274  1.00 43.87           H
ATOM   1710 HG12 VAL A 111       6.418  52.443  86.852  1.00 43.87           H
ATOM   1711 HG13 VAL A 111       7.981  52.184  86.974  1.00 43.87           H
ATOM   1712 HG21 VAL A 111       7.816  49.323  87.848  1.00 33.58           H
ATOM   1713 HG22 VAL A 111       8.777  50.345  88.595  1.00 33.58           H
ATOM   1714 HG23 VAL A 111       7.681  49.540  89.417  1.00 33.58           H
ATOM   1715  N   ASN A 112       4.617  52.685  89.685  1.00 30.46           N
ATOM   1716  CA  ASN A 112       3.434  53.528  89.541  1.00 32.07           C
ATOM   1717  C   ASN A 112       3.373  54.604  90.612  1.00 30.45           C
ATOM   1718  O   ASN A 112       2.915  55.716  90.334  1.00 36.07           O
ATOM   1719  CB  ASN A 112       2.155  52.693  89.617  1.00 30.69           C
ATOM   1720  CG  ASN A 112       2.002  51.757  88.444  1.00 30.02           C
ATOM   1721  OD1 ASN A 112       2.419  52.069  87.319  1.00 28.69           O
ATOM   1722  ND2 ASN A 112       1.408  50.583  88.704  1.00 27.63           N
ATOM   1723  H   ASN A 112       4.455  51.903  90.003  1.00 36.56           H
ATOM   1724  HA  ASN A 112       3.459  53.965  88.676  1.00 38.50           H
ATOM   1725  HB2 ASN A 112       2.174  52.159  90.426  1.00 36.84           H
ATOM   1726  HB3 ASN A 112       1.389  53.288  89.628  1.00 36.84           H
ATOM   1727 HD21 ASN A 112       1.294  50.010  88.073  1.00 33.17           H
ATOM   1728 HD22 ASN A 112       1.142  50.403  89.502  1.00 33.17           H
ATOM   1729  N   ALA A 113       3.830  54.305  91.833  1.00 33.25           N
ATOM   1730  CA  ALA A 113       3.686  55.268  92.917  1.00 26.83           C
ATOM   1731  C   ALA A 113       4.374  56.589  92.592  1.00 30.12           C
ATOM   1732  O   ALA A 113       3.864  57.645  92.980  1.00 35.97           O
ATOM   1733  CB  ALA A 113       4.205  54.662  94.206  1.00 34.66           C
ATOM   1734  H   ALA A 113       4.218  53.569  92.052  1.00 39.91           H
ATOM   1735  HA  ALA A 113       2.742  55.454  93.041  1.00 32.21           H
ATOM   1736  HB1 ALA A 113       4.106  55.309  94.921  1.00 41.61           H
ATOM   1737  HB2 ALA A 113       3.693  53.863  94.407  1.00 41.61           H
ATOM   1738  HB3 ALA A 113       5.142  54.435  94.092  1.00 41.61           H
ATOM   1739  N   VAL A 114       5.487  56.568  91.836  1.00 34.81           N
ATOM   1740  CA  VAL A 114       6.256  57.784  91.506  1.00 25.04           C
ATOM   1741  C   VAL A 114       5.941  58.347  90.120  1.00 31.46           C
ATOM   1742  O   VAL A 114       6.581  59.319  89.697  1.00 26.51           O
ATOM   1743  CB  VAL A 114       7.774  57.524  91.617  1.00 32.94           C
ATOM   1744  CG1 VAL A 114       8.102  57.004  93.009  1.00 22.03           C
ATOM   1745  CG2 VAL A 114       8.232  56.525  90.592  1.00 34.71           C
ATOM   1746  H   VAL A 114       5.820  55.850  91.498  1.00 41.78           H
ATOM   1747  HA  VAL A 114       6.032  58.471  92.154  1.00 30.05           H
ATOM   1748  HB  VAL A 114       8.256  58.354  91.477  1.00 39.54           H
ATOM   1749 HG11 VAL A 114       9.056  56.844  93.069  1.00 26.44           H
ATOM   1750 HG12 VAL A 114       7.835  57.667  93.665  1.00 26.44           H
ATOM   1751 HG13 VAL A 114       7.617  56.177  93.159  1.00 26.44           H
ATOM   1752 HG21 VAL A 114       9.187  56.387  90.691  1.00 41.67           H
ATOM   1753 HG22 VAL A 114       7.760  55.690  90.732  1.00 41.67           H
ATOM   1754 HG23 VAL A 114       8.038  56.870  89.706  1.00 41.67           H
ATOM   1755  N   LYS A 115       4.974  57.767  89.400  1.00 35.68           N
ATOM   1756  CA  LYS A 115       4.742  58.151  88.010  1.00 34.25           C
ATOM   1757  C   LYS A 115       4.357  59.627  87.855  1.00 38.02           C
ATOM   1758  O   LYS A 115       4.804  60.281  86.908  1.00 33.49           O
ATOM   1759  CB  LYS A 115       3.672  57.238  87.415  1.00 43.90           C
ATOM   1760  CG  LYS A 115       4.168  56.241  86.374  1.00 37.18           C
ATOM   1761  CD  LYS A 115       3.505  56.547  85.040  1.00 40.76           C
ATOM   1762  CE  LYS A 115       3.895  55.578  83.944  1.00 54.77           C
ATOM   1763  NZ  LYS A 115       3.432  56.097  82.591  1.00 52.71           N1+
ATOM   1764  H   LYS A 115       4.445  57.156  89.693  1.00 42.83           H
ATOM   1765  HA  LYS A 115       5.560  58.008  87.510  1.00 41.11           H
ATOM   1766  HB2 LYS A 115       3.267  56.730  88.135  1.00 52.69           H
ATOM   1767  HB3 LYS A 115       2.999  57.792  86.990  1.00 52.69           H
ATOM   1768  HG2 LYS A 115       5.129  56.325  86.271  1.00 44.63           H
ATOM   1769  HG3 LYS A 115       3.928  55.340  86.642  1.00 44.63           H
ATOM   1770  HD2 LYS A 115       2.543  56.503  85.149  1.00 48.92           H
ATOM   1771  HD3 LYS A 115       3.765  57.438  84.757  1.00 48.92           H
ATOM   1772  HE2 LYS A 115       4.860  55.483  83.923  1.00 65.73           H
ATOM   1773  HE3 LYS A 115       3.473  54.720  84.105  1.00 65.73           H
ATOM   1774  HZ1 LYS A 115       3.663  55.524  81.951  1.00 63.27           H
ATOM   1775  HZ2 LYS A 115       2.547  56.192  82.589  1.00 63.27           H
ATOM   1776  HZ3 LYS A 115       3.808  56.886  82.423  1.00 63.27           H
ATOM   1777  N   THR A 116       3.535  60.173  88.750  1.00 38.52           N
ATOM   1778  CA  THR A 116       2.976  61.504  88.533  1.00 40.59           C
ATOM   1779  C   THR A 116       2.939  62.331  89.811  1.00 39.13           C
ATOM   1780  O   THR A 116       2.939  61.784  90.918  1.00 36.83           O
ATOM   1781  CB  THR A 116       1.543  61.416  87.993  1.00 38.69           C
ATOM   1782  OG1 THR A 116       0.688  60.883  89.011  1.00 34.92           O
ATOM   1783  CG2 THR A 116       1.470  60.511  86.768  1.00 40.79           C
ATOM   1784  H   THR A 116       3.288  59.798  89.484  1.00 46.23           H
ATOM   1785  HA  THR A 116       3.519  61.976  87.881  1.00 48.72           H
ATOM   1786  HB  THR A 116       1.236  62.301  87.742  1.00 46.44           H
ATOM   1787  HG1 THR A 116      -0.100  60.830  88.725  1.00 41.92           H
ATOM   1788 HG21 THR A 116       0.557  60.469  86.442  1.00 48.96           H
ATOM   1789 HG22 THR A 116       2.040  60.859  86.064  1.00 48.96           H
ATOM   1790 HG23 THR A 116       1.764  59.617  86.999  1.00 48.96           H
ATOM   1791  N   PRO A 117       2.812  63.648  89.686  1.00 37.73           N
ATOM   1792  CA  PRO A 117       2.565  64.471  90.881  1.00 38.17           C
ATOM   1793  C   PRO A 117       1.493  63.903  91.792  1.00 37.52           C
ATOM   1794  O   PRO A 117       1.674  63.849  93.016  1.00 35.36           O
ATOM   1795  CB  PRO A 117       2.149  65.825  90.280  1.00 38.13           C
ATOM   1796  CG  PRO A 117       2.839  65.864  88.959  1.00 38.84           C
ATOM   1797  CD  PRO A 117       2.771  64.454  88.448  1.00 45.27           C
ATOM   1798  HA  PRO A 117       3.386  64.585  91.385  1.00 45.82           H
ATOM   1799  HB2 PRO A 117       1.186  65.854  90.169  1.00 45.77           H
ATOM   1800  HB3 PRO A 117       2.454  66.547  90.851  1.00 45.77           H
ATOM   1801  HG2 PRO A 117       2.371  66.469  88.362  1.00 46.62           H
ATOM   1802  HG3 PRO A 117       3.760  66.142  89.078  1.00 46.62           H
ATOM   1803  HD2 PRO A 117       1.937  64.305  87.975  1.00 54.33           H
ATOM   1804  HD3 PRO A 117       3.539  64.258  87.890  1.00 54.33           H
ATOM   1805  N   ALA A 118       0.381  63.449  91.231  1.00 33.91           N
ATOM   1806  CA  ALA A 118      -0.718  63.031  92.088  1.00 32.82           C
ATOM   1807  C   ALA A 118      -0.367  61.758  92.851  1.00 32.15           C
ATOM   1808  O   ALA A 118      -0.581  61.680  94.066  1.00 33.11           O
ATOM   1809  CB  ALA A 118      -2.005  62.878  91.258  1.00 26.68           C
ATOM   1810  H   ALA A 118       0.239  63.374  90.386  1.00 40.70           H
ATOM   1811  HA  ALA A 118      -0.878  63.728  92.744  1.00 39.39           H
ATOM   1812  HB1 ALA A 118      -2.726  62.599  91.843  1.00 32.03           H
ATOM   1813  HB2 ALA A 118      -2.220  63.731  90.849  1.00 32.03           H
ATOM   1814  HB3 ALA A 118      -1.859  62.209  90.571  1.00 32.03           H
ATOM   1815  N   SER A 119       0.177  60.740  92.165  1.00 35.55           N
ATOM   1816  CA  SER A 119       0.578  59.523  92.876  1.00 43.59           C
ATOM   1817  C   SER A 119       1.701  59.817  93.866  1.00 28.05           C
ATOM   1818  O   SER A 119       1.721  59.277  94.977  1.00 28.55           O
ATOM   1819  CB  SER A 119       0.985  58.416  91.887  1.00 36.81           C
ATOM   1820  OG  SER A 119       2.114  58.736  91.087  1.00 36.49           O
ATOM   1821  H   SER A 119       0.319  60.731  91.317  1.00 42.67           H
ATOM   1822  HA  SER A 119      -0.182  59.197  93.384  1.00 52.32           H
ATOM   1823  HB2 SER A 119       1.189  57.615  92.394  1.00 44.19           H
ATOM   1824  HB3 SER A 119       0.234  58.242  91.299  1.00 44.19           H
ATOM   1825  HG  SER A 119       2.781  58.881  91.577  1.00 43.79           H
ATOM   1826  N   ARG A 120       2.614  60.702  93.491  1.00 27.79           N
ATOM   1827  CA  ARG A 120       3.705  61.085  94.377  1.00 32.35           C
ATOM   1828  C   ARG A 120       3.194  61.764  95.644  1.00 35.67           C
ATOM   1829  O   ARG A 120       3.548  61.361  96.771  1.00 26.15           O
ATOM   1830  CB  ARG A 120       4.668  61.989  93.605  1.00 27.68           C
ATOM   1831  CG  ARG A 120       5.456  61.223  92.550  1.00 27.93           C
ATOM   1832  CD  ARG A 120       6.669  61.961  92.134  1.00 25.18           C
ATOM   1833  NE  ARG A 120       6.405  63.144  91.324  1.00 34.18           N
ATOM   1834  CZ  ARG A 120       6.318  63.167  89.993  1.00 33.64           C
ATOM   1835  NH1 ARG A 120       6.414  62.061  89.277  1.00 29.37           N
ATOM   1836  NH2 ARG A 120       6.104  64.322  89.387  1.00 36.89           N1+
ATOM   1837  H   ARG A 120       2.625  61.096  92.727  1.00 33.36           H
ATOM   1838  HA  ARG A 120       4.191  60.288  94.641  1.00 38.83           H
ATOM   1839  HB2 ARG A 120       4.161  62.684  93.158  1.00 33.23           H
ATOM   1840  HB3 ARG A 120       5.300  62.384  94.226  1.00 33.23           H
ATOM   1841  HG2 ARG A 120       5.732  60.367  92.915  1.00 33.52           H
ATOM   1842  HG3 ARG A 120       4.898  61.090  91.768  1.00 33.52           H
ATOM   1843  HD2 ARG A 120       7.146  62.249  92.928  1.00 30.22           H
ATOM   1844  HD3 ARG A 120       7.231  61.367  91.613  1.00 30.22           H
ATOM   1845  HE  ARG A 120       6.296  63.889  91.739  1.00 41.03           H
ATOM   1846 HH11 ARG A 120       6.559  61.308  89.667  1.00 35.26           H
ATOM   1847 HH12 ARG A 120       6.346  62.096  88.421  1.00 35.26           H
ATOM   1848 HH21 ARG A 120       6.029  65.043  89.849  1.00 44.28           H
ATOM   1849 HH22 ARG A 120       6.026  64.350  88.531  1.00 44.28           H
ATOM   1850  N   ALA A 121       2.382  62.821  95.487  1.00 34.99           N
ATOM   1851  CA  ALA A 121       1.780  63.441  96.666  1.00 32.93           C
ATOM   1852  C   ALA A 121       1.008  62.418  97.466  1.00 25.09           C
ATOM   1853  O   ALA A 121       1.075  62.408  98.696  1.00 26.06           O
ATOM   1854  CB  ALA A 121       0.847  64.597  96.282  1.00 26.40           C
ATOM   1855  H   ALA A 121       2.173  63.183  94.736  1.00 42.00           H
ATOM   1856  HA  ALA A 121       2.483  63.797  97.230  1.00 39.52           H
ATOM   1857  HB1 ALA A 121       0.470  64.979  97.089  1.00 31.69           H
ATOM   1858  HB2 ALA A 121       1.358  65.269  95.804  1.00 31.69           H
ATOM   1859  HB3 ALA A 121       0.139  64.256  95.714  1.00 31.69           H
ATOM   1860  N   LYS A 122       0.251  61.561  96.790  1.00 28.20           N
ATOM   1861  CA  LYS A 122      -0.501  60.529  97.497  1.00 32.19           C
ATOM   1862  C   LYS A 122       0.440  59.592  98.242  1.00 23.10           C
ATOM   1863  O   LYS A 122       0.206  59.242  99.402  1.00 27.29           O
ATOM   1864  CB  LYS A 122      -1.363  59.758  96.502  1.00 29.94           C
ATOM   1865  CG  LYS A 122      -2.192  58.642  97.112  1.00 36.88           C
ATOM   1866  CD  LYS A 122      -3.321  58.130  96.157  1.00 36.13           C
ATOM   1867  CE  LYS A 122      -4.120  57.023  96.847  1.00 39.72           C
ATOM   1868  NZ  LYS A 122      -5.211  56.493  95.995  1.00 48.89           N1+
ATOM   1869  H   LYS A 122       0.156  61.553  95.935  1.00 33.85           H
ATOM   1870  HA  LYS A 122      -1.088  60.949  98.145  1.00 38.63           H
ATOM   1871  HB2 LYS A 122      -1.974  60.379  96.076  1.00 35.94           H
ATOM   1872  HB3 LYS A 122      -0.783  59.361  95.834  1.00 35.94           H
ATOM   1873  HG2 LYS A 122      -1.611  57.893  97.316  1.00 44.27           H
ATOM   1874  HG3 LYS A 122      -2.611  58.968  97.923  1.00 44.27           H
ATOM   1875  HD2 LYS A 122      -3.924  58.859  95.945  1.00 43.36           H
ATOM   1876  HD3 LYS A 122      -2.925  57.768  95.349  1.00 43.36           H
ATOM   1877  HE2 LYS A 122      -3.523  56.289  97.061  1.00 47.67           H
ATOM   1878  HE3 LYS A 122      -4.516  57.377  97.658  1.00 47.67           H
ATOM   1879  HZ1 LYS A 122      -5.651  55.853  96.429  1.00 58.67           H
ATOM   1880  HZ2 LYS A 122      -5.779  57.146  95.788  1.00 58.67           H
ATOM   1881  HZ3 LYS A 122      -4.873  56.154  95.245  1.00 58.67           H
ATOM   1882  N   PHE A 123       1.503  59.170  97.584  1.00 24.79           N
ATOM   1883  CA  PHE A 123       2.462  58.283  98.238  1.00 27.82           C
ATOM   1884  C   PHE A 123       3.154  58.995  99.393  1.00 19.11           C
ATOM   1885  O   PHE A 123       3.150  58.511 100.529  1.00 25.73           O
ATOM   1886  CB  PHE A 123       3.490  57.801  97.221  1.00 30.24           C
ATOM   1887  CG  PHE A 123       4.579  56.997  97.831  1.00 29.68           C
ATOM   1888  CD1 PHE A 123       4.281  55.845  98.519  1.00 27.80           C
ATOM   1889  CD2 PHE A 123       5.878  57.406  97.739  1.00 22.64           C
ATOM   1890  CE1 PHE A 123       5.260  55.109  99.106  1.00 35.24           C
ATOM   1891  CE2 PHE A 123       6.857  56.685  98.296  1.00 25.13           C
ATOM   1892  CZ  PHE A 123       6.553  55.517  98.999  1.00 25.90           C
ATOM   1893  H   PHE A 123       1.696  59.374  96.771  1.00 29.75           H
ATOM   1894  HA  PHE A 123       1.996  57.509  98.592  1.00 33.40           H
ATOM   1895  HB2 PHE A 123       3.045  57.248  96.560  1.00 36.30           H
ATOM   1896  HB3 PHE A 123       3.893  58.571  96.791  1.00 36.30           H
ATOM   1897  HD1 PHE A 123       3.395  55.572  98.593  1.00 33.37           H
ATOM   1898  HD2 PHE A 123       6.086  58.185  97.274  1.00 27.18           H
ATOM   1899  HE1 PHE A 123       5.050  54.328  99.565  1.00 42.30           H
ATOM   1900  HE2 PHE A 123       7.740  56.969  98.227  1.00 30.16           H
ATOM   1901  HZ  PHE A 123       7.234  55.017  99.388  1.00 31.09           H
ATOM   1902  N   ALA A 124       3.730  60.162  99.116  1.00 20.33           N
ATOM   1903  CA  ALA A 124       4.438  60.918 100.139  1.00 18.42           C
ATOM   1904  C   ALA A 124       3.557  61.097 101.345  1.00 27.00           C
ATOM   1905  O   ALA A 124       3.897  60.673 102.455  1.00 28.62           O
ATOM   1906  CB  ALA A 124       4.870  62.284  99.557  1.00 19.43           C
ATOM   1907  H   ALA A 124       3.724  60.537  98.342  1.00 24.40           H
ATOM   1908  HA  ALA A 124       5.234  60.432 100.408  1.00 22.11           H
ATOM   1909  HB1 ALA A 124       5.342  62.784 100.241  1.00 23.32           H
ATOM   1910  HB2 ALA A 124       5.453  62.133  98.796  1.00 23.32           H
ATOM   1911  HB3 ALA A 124       4.080  62.772  99.276  1.00 23.32           H
ATOM   1912  N   GLN A 125       2.373  61.654 101.126  1.00 23.05           N
ATOM   1913  CA  GLN A 125       1.432  61.829 102.222  1.00 30.22           C
ATOM   1914  C   GLN A 125       1.158  60.508 102.964  1.00 28.12           C
ATOM   1915  O   GLN A 125       0.995  60.520 104.188  1.00 25.28           O
ATOM   1916  CB  GLN A 125       0.147  62.480 101.674  1.00 28.31           C
ATOM   1917  CG  GLN A 125      -0.507  63.520 102.602  1.00 36.70           C
ATOM   1918  CD  GLN A 125       0.119  64.919 102.552  1.00 42.97           C
ATOM   1919  OE1 GLN A 125       0.640  65.353 101.520  1.00 49.87           O
ATOM   1920  NE2 GLN A 125       0.057  65.635 103.680  1.00 41.70           N
ATOM   1921  H   GLN A 125       2.094  61.936 100.363  1.00 27.67           H
ATOM   1922  HA  GLN A 125       1.819  62.446 102.863  1.00 36.27           H
ATOM   1923  HB2 GLN A 125       0.360  62.926 100.839  1.00 33.98           H
ATOM   1924  HB3 GLN A 125      -0.506  61.782 101.511  1.00 33.98           H
ATOM   1925  HG2 GLN A 125      -1.441  63.608 102.356  1.00 44.05           H
ATOM   1926  HG3 GLN A 125      -0.440  63.202 103.516  1.00 44.05           H
ATOM   1927 HE21 GLN A 125      -0.320  65.304 104.379  1.00 50.05           H
ATOM   1928 HE22 GLN A 125       0.393  66.426 103.706  1.00 50.05           H
ATOM   1929  N   SER A 126       1.126  59.350 102.283  1.00 26.36           N
ATOM   1930  CA  SER A 126       0.926  58.106 103.047  1.00 22.02           C
ATOM   1931  C   SER A 126       2.139  57.753 103.915  1.00 31.59           C
ATOM   1932  O   SER A 126       1.986  57.150 104.988  1.00 26.15           O
ATOM   1933  CB  SER A 126       0.608  56.936 102.109  1.00 30.92           C
ATOM   1934  OG  SER A 126       1.734  56.539 101.334  1.00 30.78           O
ATOM   1935  H   SER A 126       1.211  59.258 101.433  1.00 31.65           H
ATOM   1936  HA  SER A 126       0.166  58.225 103.638  1.00 26.43           H
ATOM   1937  HB2 SER A 126       0.317  56.181 102.643  1.00 37.11           H
ATOM   1938  HB3 SER A 126      -0.104  57.205 101.508  1.00 37.11           H
ATOM   1939  HG  SER A 126       1.997  57.181 100.861  1.00 36.94           H
ATOM   1940  N   CYS A 127       3.348  58.066 103.447  1.00 26.55           N
ATOM   1941  CA  CYS A 127       4.548  57.803 104.240  1.00 25.10           C
ATOM   1942  C   CYS A 127       4.516  58.596 105.527  1.00 19.12           C
ATOM   1943  O   CYS A 127       4.849  58.102 106.609  1.00 21.71           O
ATOM   1944  CB  CYS A 127       5.792  58.185 103.430  1.00 23.82           C
ATOM   1945  SG  CYS A 127       6.067  57.108 102.006  1.00 27.21           S
ATOM   1946  H   CYS A 127       3.500  58.428 102.682  1.00 31.87           H
ATOM   1947  HA  CYS A 127       4.596  56.859 104.458  1.00 30.13           H
ATOM   1948  HB2 CYS A 127       5.689  59.092 103.104  1.00 28.59           H
ATOM   1949  HB3 CYS A 127       6.571  58.126 104.004  1.00 28.59           H
ATOM   1950  HG  CYS A 127       5.117  57.175 101.276  1.00 32.66           H
ATOM   1951  N   VAL A 128       4.167  59.860 105.429  1.00 24.58           N
ATOM   1952  CA  VAL A 128       4.165  60.656 106.631  1.00 23.50           C
ATOM   1953  C   VAL A 128       3.047  60.188 107.559  1.00 22.32           C
ATOM   1954  O   VAL A 128       3.213  60.121 108.779  1.00 27.66           O
ATOM   1955  CB  VAL A 128       4.057  62.143 106.254  1.00 26.30           C
ATOM   1956  CG1 VAL A 128       4.166  62.989 107.493  1.00 26.94           C
ATOM   1957  CG2 VAL A 128       5.162  62.499 105.294  1.00 29.71           C
ATOM   1958  H   VAL A 128       3.935  60.268 104.708  1.00 29.50           H
ATOM   1959  HA  VAL A 128       5.008  60.527 107.094  1.00 28.21           H
ATOM   1960  HB  VAL A 128       3.202  62.315 105.829  1.00 31.58           H
ATOM   1961 HG11 VAL A 128       4.096  63.924 107.243  1.00 32.34           H
ATOM   1962 HG12 VAL A 128       3.447  62.754 108.100  1.00 32.34           H
ATOM   1963 HG13 VAL A 128       5.024  62.822 107.914  1.00 32.34           H
ATOM   1964 HG21 VAL A 128       5.087  63.437 105.061  1.00 35.66           H
ATOM   1965 HG22 VAL A 128       6.016  62.330 105.721  1.00 35.66           H
ATOM   1966 HG23 VAL A 128       5.076  61.952 104.498  1.00 35.66           H
ATOM   1967  N   ARG A 129       1.911  59.806 106.992  1.00 26.66           N
ATOM   1968  CA  ARG A 129       0.769  59.398 107.813  1.00 33.70           C
ATOM   1969  C   ARG A 129       1.067  58.125 108.590  1.00 22.45           C
ATOM   1970  O   ARG A 129       0.680  57.987 109.764  1.00 19.49           O
ATOM   1971  CB  ARG A 129      -0.434  59.202 106.905  1.00 26.45           C
ATOM   1972  CG  ARG A 129      -1.699  58.661 107.576  1.00 38.52           C
ATOM   1973  CD  ARG A 129      -2.850  58.472 106.549  1.00 45.37           C
ATOM   1974  NE  ARG A 129      -2.683  57.312 105.653  1.00 41.63           N
ATOM   1975  CZ  ARG A 129      -2.578  57.343 104.322  1.00 40.60           C
ATOM   1976  NH1 ARG A 129      -2.622  58.481 103.631  1.00 47.64           N
ATOM   1977  NH2 ARG A 129      -2.435  56.194 103.674  1.00 43.63           N1+
ATOM   1978  H   ARG A 129       1.771  59.773 106.144  1.00 32.00           H
ATOM   1979  HA  ARG A 129       0.562  60.102 108.448  1.00 40.45           H
ATOM   1980  HB2 ARG A 129      -0.660  60.058 106.508  1.00 31.75           H
ATOM   1981  HB3 ARG A 129      -0.189  58.577 106.205  1.00 31.75           H
ATOM   1982  HG2 ARG A 129      -1.506  57.800 107.978  1.00 46.23           H
ATOM   1983  HG3 ARG A 129      -1.996  59.289 108.253  1.00 46.23           H
ATOM   1984  HD2 ARG A 129      -3.682  58.352 107.033  1.00 54.45           H
ATOM   1985  HD3 ARG A 129      -2.906  59.266 105.995  1.00 54.45           H
ATOM   1986  HE  ARG A 129      -2.649  56.538 106.026  1.00 49.97           H
ATOM   1987 HH11 ARG A 129      -2.716  59.230 104.042  1.00 57.18           H
ATOM   1988 HH12 ARG A 129      -2.553  58.467 102.774  1.00 57.18           H
ATOM   1989 HH21 ARG A 129      -2.406  55.454 104.111  1.00 52.37           H
ATOM   1990 HH22 ARG A 129      -2.366  56.190 102.817  1.00 52.37           H
ATOM   1991  N   ILE A 130       1.727  57.167 107.934  1.00 24.63           N
ATOM   1992  CA  ILE A 130       2.197  55.953 108.618  1.00 23.30           C
ATOM   1993  C   ILE A 130       3.219  56.308 109.698  1.00 23.99           C
ATOM   1994  O   ILE A 130       3.219  55.753 110.815  1.00 19.36           O
ATOM   1995  CB  ILE A 130       2.793  54.986 107.579  1.00 25.27           C
ATOM   1996  CG1 ILE A 130       1.716  54.556 106.566  1.00 35.90           C
ATOM   1997  CG2 ILE A 130       3.515  53.787 108.236  1.00 27.45           C
ATOM   1998  CD1 ILE A 130       0.778  53.479 107.063  1.00 27.85           C
ATOM   1999  H   ILE A 130       1.917  57.193 107.095  1.00 29.56           H
ATOM   2000  HA  ILE A 130       1.445  55.514 109.045  1.00 27.97           H
ATOM   2001  HB  ILE A 130       3.464  55.482 107.084  1.00 30.34           H
ATOM   2002 HG12 ILE A 130       1.179  55.330 106.336  1.00 43.10           H
ATOM   2003 HG13 ILE A 130       2.157  54.217 105.771  1.00 43.10           H
ATOM   2004 HG21 ILE A 130       3.870  53.212 107.540  1.00 32.95           H
ATOM   2005 HG22 ILE A 130       4.238  54.120 108.791  1.00 32.95           H
ATOM   2006 HG23 ILE A 130       2.880  53.296 108.780  1.00 32.95           H
ATOM   2007 HD11 ILE A 130       0.138  53.272 106.364  1.00 33.43           H
ATOM   2008 HD12 ILE A 130       1.295  52.688 107.284  1.00 33.43           H
ATOM   2009 HD13 ILE A 130       0.315  53.803 107.851  1.00 33.43           H
ATOM   2010  N   MET A 131       4.146  57.209 109.367  1.00 24.08           N
ATOM   2011  CA  MET A 131       5.153  57.593 110.346  1.00 25.07           C
ATOM   2012  C   MET A 131       4.472  58.059 111.627  1.00 24.35           C
ATOM   2013  O   MET A 131       4.681  57.487 112.701  1.00 25.59           O
ATOM   2014  CB  MET A 131       6.047  58.694 109.782  1.00 22.48           C
ATOM   2015  CG  MET A 131       7.296  59.008 110.679  1.00 20.35           C
ATOM   2016  SD  MET A 131       8.191  60.395 109.987  1.00 19.42           S
ATOM   2017  CE  MET A 131       7.154  61.783 110.537  1.00 20.91           C
ATOM   2018  H   MET A 131       4.210  57.602 108.604  1.00 28.91           H
ATOM   2019  HA  MET A 131       5.711  56.824 110.544  1.00 30.10           H
ATOM   2020  HB2 MET A 131       6.369  58.421 108.909  1.00 26.98           H
ATOM   2021  HB3 MET A 131       5.527  59.509 109.701  1.00 26.98           H
ATOM   2022  HG2 MET A 131       7.005  59.241 111.574  1.00 24.44           H
ATOM   2023  HG3 MET A 131       7.885  58.237 110.700  1.00 24.44           H
ATOM   2024  HE1 MET A 131       7.542  62.612 110.218  1.00 25.10           H
ATOM   2025  HE2 MET A 131       6.261  61.673 110.174  1.00 25.10           H
ATOM   2026  HE3 MET A 131       7.119  61.785 111.507  1.00 25.10           H
ATOM   2027  N   LYS A 132       3.605  59.080 111.504  1.00 20.17           N
ATOM   2028  CA  LYS A 132       2.949  59.674 112.666  1.00 20.81           C
ATOM   2029  C   LYS A 132       2.031  58.669 113.348  1.00 21.96           C
ATOM   2030  O   LYS A 132       2.000  58.586 114.576  1.00 27.34           O
ATOM   2031  CB  LYS A 132       2.172  60.912 112.237  1.00 28.98           C
ATOM   2032  CG  LYS A 132       3.009  62.140 111.849  1.00 30.03           C
ATOM   2033  CD  LYS A 132       4.064  62.547 112.916  1.00 29.39           C
ATOM   2034  CE  LYS A 132       3.512  62.693 114.328  1.00 36.26           C
ATOM   2035  NZ  LYS A 132       2.596  63.849 114.380  1.00 28.29           N1+
ATOM   2036  H   LYS A 132       3.385  59.442 110.755  1.00 24.21           H
ATOM   2037  HA  LYS A 132       3.624  59.948 113.306  1.00 24.99           H
ATOM   2038  HB2 LYS A 132       1.629  60.679 111.468  1.00 34.79           H
ATOM   2039  HB3 LYS A 132       1.594  61.177 112.969  1.00 34.79           H
ATOM   2040  HG2 LYS A 132       3.482  61.948 111.024  1.00 36.05           H
ATOM   2041  HG3 LYS A 132       2.414  62.895 111.718  1.00 36.05           H
ATOM   2042  HD2 LYS A 132       4.758  61.869 112.940  1.00 35.28           H
ATOM   2043  HD3 LYS A 132       4.450  63.400 112.662  1.00 35.28           H
ATOM   2044  HE2 LYS A 132       3.018  61.894 114.570  1.00 43.52           H
ATOM   2045  HE3 LYS A 132       4.241  62.846 114.950  1.00 43.52           H
ATOM   2046  HZ1 LYS A 132       2.269  63.941 115.203  1.00 33.96           H
ATOM   2047  HZ2 LYS A 132       3.032  64.592 114.158  1.00 33.96           H
ATOM   2048  HZ3 LYS A 132       1.921  63.728 113.813  1.00 33.96           H
ATOM   2049  N   ASP A 133       1.323  57.851 112.574  1.00 24.73           N
ATOM   2050  CA  ASP A 133       0.312  56.986 113.178  1.00 21.24           C
ATOM   2051  C   ASP A 133       0.941  55.899 114.049  1.00 28.70           C
ATOM   2052  O   ASP A 133       0.430  55.584 115.133  1.00 24.55           O
ATOM   2053  CB  ASP A 133      -0.558  56.378 112.083  1.00 31.44           C
ATOM   2054  CG  ASP A 133      -1.831  55.732 112.631  1.00 40.60           C
ATOM   2055  OD1 ASP A 133      -2.125  55.902 113.838  1.00 36.34           O
ATOM   2056  OD2 ASP A 133      -2.535  55.050 111.849  1.00 35.30           O1-
ATOM   2057  H   ASP A 133       1.405  57.777 111.721  1.00 29.69           H
ATOM   2058  HA  ASP A 133      -0.261  57.525 113.746  1.00 25.49           H
ATOM   2059  HB2 ASP A 133      -0.819  57.077 111.463  1.00 37.74           H
ATOM   2060  HB3 ASP A 133      -0.050  55.694 111.619  1.00 37.74           H
ATOM   2061  N   TYR A 134       2.023  55.283 113.590  1.00 30.07           N
ATOM   2062  CA  TYR A 134       2.632  54.216 114.358  1.00 24.22           C
ATOM   2063  C   TYR A 134       3.748  54.727 115.257  1.00 26.96           C
ATOM   2064  O   TYR A 134       4.307  53.950 116.047  1.00 21.12           O
ATOM   2065  CB  TYR A 134       3.120  53.132 113.396  1.00 28.94           C
ATOM   2066  CG  TYR A 134       1.950  52.435 112.736  1.00 23.17           C
ATOM   2067  CD1 TYR A 134       1.349  52.967 111.606  1.00 22.52           C
ATOM   2068  CD2 TYR A 134       1.406  51.290 113.290  1.00 29.09           C
ATOM   2069  CE1 TYR A 134       0.254  52.360 111.010  1.00 25.86           C
ATOM   2070  CE2 TYR A 134       0.301  50.643 112.680  1.00 27.82           C
ATOM   2071  CZ  TYR A 134      -0.258  51.192 111.546  1.00 35.19           C
ATOM   2072  OH  TYR A 134      -1.361  50.599 110.964  1.00 37.66           O
ATOM   2073  H   TYR A 134       2.416  55.463 112.846  1.00 36.09           H
ATOM   2074  HA  TYR A 134       1.955  53.820 114.928  1.00 29.07           H
ATOM   2075  HB2 TYR A 134       3.666  53.536 112.704  1.00 34.73           H
ATOM   2076  HB3 TYR A 134       3.632  52.471 113.888  1.00 34.73           H
ATOM   2077  HD1 TYR A 134       1.693  53.747 111.234  1.00 27.04           H
ATOM   2078  HD2 TYR A 134       1.794  50.918 114.049  1.00 34.92           H
ATOM   2079  HE1 TYR A 134      -0.125  52.728 110.245  1.00 31.04           H
ATOM   2080  HE2 TYR A 134      -0.055  49.868 113.052  1.00 33.40           H
ATOM   2081  HH  TYR A 134      -1.568  49.902 111.385  1.00 45.21           H
ATOM   2082  N   GLY A 135       4.065  56.013 115.175  1.00 21.87           N
ATOM   2083  CA  GLY A 135       5.047  56.596 116.077  1.00 23.01           C
ATOM   2084  C   GLY A 135       6.509  56.416 115.674  1.00 15.72           C
ATOM   2085  O   GLY A 135       7.378  56.453 116.554  1.00 24.97           O
ATOM   2086  H   GLY A 135       3.728  56.566 114.609  1.00 26.26           H
ATOM   2087  HA2 GLY A 135       4.876  57.548 116.151  1.00 27.62           H
ATOM   2088  HA3 GLY A 135       4.933  56.204 116.957  1.00 27.62           H
ATOM   2089  N   PHE A 136       6.801  56.165 114.393  1.00 29.89           N
ATOM   2090  CA  PHE A 136       8.176  56.093 113.863  1.00 23.28           C
ATOM   2091  C   PHE A 136       8.805  57.486 113.781  1.00 26.29           C
ATOM   2092  O   PHE A 136       8.123  58.505 113.815  1.00 21.81           O
ATOM   2093  CB  PHE A 136       8.215  55.512 112.440  1.00 19.95           C
ATOM   2094  CG  PHE A 136       7.810  54.057 112.342  1.00 17.82           C
ATOM   2095  CD1 PHE A 136       8.568  53.075 112.916  1.00 14.99           C
ATOM   2096  CD2 PHE A 136       6.662  53.702 111.659  1.00 21.71           C
ATOM   2097  CE1 PHE A 136       8.208  51.729 112.836  1.00 21.67           C
ATOM   2098  CE2 PHE A 136       6.289  52.354 111.556  1.00 25.16           C
ATOM   2099  CZ  PHE A 136       7.060  51.372 112.156  1.00 21.34           C
ATOM   2100  H   PHE A 136       6.202  56.029 113.791  1.00 35.88           H
ATOM   2101  HA  PHE A 136       8.721  55.538 114.441  1.00 27.95           H
ATOM   2102  HB2 PHE A 136       7.611  56.023 111.880  1.00 23.95           H
ATOM   2103  HB3 PHE A 136       9.120  55.588 112.099  1.00 23.95           H
ATOM   2104  HD1 PHE A 136       9.340  53.310 113.379  1.00 17.99           H
ATOM   2105  HD2 PHE A 136       6.139  54.358 111.258  1.00 26.06           H
ATOM   2106  HE1 PHE A 136       8.737  51.077 113.236  1.00 26.01           H
ATOM   2107  HE2 PHE A 136       5.513  52.121 111.100  1.00 30.21           H
ATOM   2108  HZ  PHE A 136       6.813  50.478 112.091  1.00 25.62           H
ATOM   2109  N   ASP A 137      10.126  57.518 113.561  1.00 20.76           N
ATOM   2110  CA  ASP A 137      10.884  58.747 113.583  1.00 15.67           C
ATOM   2111  C   ASP A 137      11.418  59.148 112.213  1.00 21.83           C
ATOM   2112  O   ASP A 137      12.051  60.191 112.082  1.00 19.98           O
ATOM   2113  CB  ASP A 137      12.043  58.605 114.556  1.00 25.71           C
ATOM   2114  CG  ASP A 137      11.578  58.401 115.987  1.00 24.42           C
ATOM   2115  OD1 ASP A 137      10.770  59.236 116.465  1.00 23.68           O
ATOM   2116  OD2 ASP A 137      11.991  57.408 116.643  1.00 20.41           O1-
ATOM   2117  H   ASP A 137      10.603  56.822 113.396  1.00 24.92           H
ATOM   2118  HA  ASP A 137      10.312  59.463 113.901  1.00 18.81           H
ATOM   2119  HB2 ASP A 137      12.579  57.838 114.301  1.00 30.86           H
ATOM   2120  HB3 ASP A 137      12.582  59.411 114.527  1.00 30.86           H
ATOM   2121  N   GLY A 138      11.222  58.338 111.195  1.00 22.86           N
ATOM   2122  CA  GLY A 138      11.566  58.765 109.860  1.00 26.13           C
ATOM   2123  C   GLY A 138      11.229  57.662 108.892  1.00 21.40           C
ATOM   2124  O   GLY A 138      10.824  56.559 109.279  1.00 20.61           O
ATOM   2125  H   GLY A 138      10.894  57.545 111.249  1.00 27.44           H
ATOM   2126  HA2 GLY A 138      11.064  59.561 109.623  1.00 31.36           H
ATOM   2127  HA3 GLY A 138      12.515  58.959 109.804  1.00 31.36           H
ATOM   2128  N   VAL A 139      11.451  57.979 107.629  1.00 15.52           N
ATOM   2129  CA  VAL A 139      11.086  57.150 106.508  1.00 20.42           C
ATOM   2130  C   VAL A 139      12.355  56.665 105.828  1.00 21.91           C
ATOM   2131  O   VAL A 139      13.213  57.472 105.473  1.00 22.49           O
ATOM   2132  CB  VAL A 139      10.214  57.953 105.544  1.00 16.30           C
ATOM   2133  CG1 VAL A 139       9.870  57.115 104.320  1.00 22.36           C
ATOM   2134  CG2 VAL A 139       8.975  58.462 106.301  1.00 16.76           C
ATOM   2135  H   VAL A 139      11.833  58.711 107.390  1.00 18.63           H
ATOM   2136  HA  VAL A 139      10.583  56.381 106.818  1.00 24.51           H
ATOM   2137  HB  VAL A 139      10.714  58.726 105.241  1.00 19.56           H
ATOM   2138 HG11 VAL A 139       9.318  57.643 103.723  1.00 26.85           H
ATOM   2139 HG12 VAL A 139      10.692  56.859 103.873  1.00 26.85           H
ATOM   2140 HG13 VAL A 139       9.388  56.324 104.606  1.00 26.85           H
ATOM   2141 HG21 VAL A 139       8.420  58.972 105.690  1.00 20.13           H
ATOM   2142 HG22 VAL A 139       8.479  57.701 106.642  1.00 20.13           H
ATOM   2143 HG23 VAL A 139       9.264  59.026 107.035  1.00 20.13           H
ATOM   2144  N   ASP A 140      12.481  55.351 105.669  1.00 19.68           N
ATOM   2145  CA  ASP A 140      13.566  54.764 104.900  1.00 19.02           C
ATOM   2146  C   ASP A 140      12.983  54.046 103.695  1.00 17.79           C
ATOM   2147  O   ASP A 140      12.068  53.223 103.833  1.00 21.66           O
ATOM   2148  CB  ASP A 140      14.381  53.785 105.738  1.00 17.73           C
ATOM   2149  CG  ASP A 140      15.461  53.140 104.927  1.00 23.03           C
ATOM   2150  OD1 ASP A 140      16.367  53.853 104.466  1.00 18.78           O
ATOM   2151  OD2 ASP A 140      15.366  51.931 104.680  1.00 20.26           O1-
ATOM   2152  H   ASP A 140      11.941  54.772 106.003  1.00 23.63           H
ATOM   2153  HA  ASP A 140      14.156  55.466 104.585  1.00 22.83           H
ATOM   2154  HB2 ASP A 140      14.797  54.261 106.474  1.00 21.29           H
ATOM   2155  HB3 ASP A 140      13.797  53.088 106.076  1.00 21.29           H
ATOM   2156  N   ILE A 141      13.478  54.365 102.508  1.00 21.31           N
ATOM   2157  CA  ILE A 141      12.971  53.722 101.303  1.00 19.41           C
ATOM   2158  C   ILE A 141      14.040  52.825 100.725  1.00 18.71           C
ATOM   2159  O   ILE A 141      15.142  53.290 100.386  1.00 19.35           O
ATOM   2160  CB  ILE A 141      12.488  54.727 100.270  1.00 21.49           C
ATOM   2161  CG1 ILE A 141      11.355  55.571 100.882  1.00 23.00           C
ATOM   2162  CG2 ILE A 141      11.951  53.944  99.058  1.00 24.23           C
ATOM   2163  CD1 ILE A 141      10.798  56.601  99.966  1.00 25.32           C
ATOM   2164  H   ILE A 141      14.100  54.942 102.373  1.00 25.58           H
ATOM   2165  HA  ILE A 141      12.216  53.162 101.544  1.00 23.30           H
ATOM   2166  HB  ILE A 141      13.220  55.301  99.996  1.00 25.80           H
ATOM   2167 HG12 ILE A 141      10.630  54.980 101.137  1.00 27.61           H
ATOM   2168 HG13 ILE A 141      11.697  56.028 101.666  1.00 27.61           H
ATOM   2169 HG21 ILE A 141      11.638  54.573  98.390  1.00 29.09           H
ATOM   2170 HG22 ILE A 141      12.666  53.399  98.693  1.00 29.09           H
ATOM   2171 HG23 ILE A 141      11.219  53.377  99.348  1.00 29.09           H
ATOM   2172 HD11 ILE A 141      10.094  57.085 100.426  1.00 30.40           H
ATOM   2173 HD12 ILE A 141      11.507  57.212  99.709  1.00 30.40           H
ATOM   2174 HD13 ILE A 141      10.438  56.162  99.179  1.00 30.40           H
ATOM   2175  N   ASP A 142      13.691  51.551 100.563  1.00 22.96           N
ATOM   2176  CA  ASP A 142      14.615  50.515 100.075  1.00 21.35           C
ATOM   2177  C   ASP A 142      14.087  49.906  98.773  1.00 25.03           C
ATOM   2178  O   ASP A 142      13.861  48.693  98.702  1.00 23.58           O
ATOM   2179  CB  ASP A 142      14.798  49.407 101.109  1.00 15.65           C
ATOM   2180  CG  ASP A 142      15.339  49.902 102.459  1.00 21.55           C
ATOM   2181  OD1 ASP A 142      15.746  51.054 102.586  1.00 16.57           O
ATOM   2182  OD2 ASP A 142      15.363  49.099 103.406  1.00 20.50           O1-
ATOM   2183  H   ASP A 142      12.903  51.249 100.733  1.00 27.56           H
ATOM   2184  HA  ASP A 142      15.481  50.914  99.898  1.00 25.63           H
ATOM   2185  HB2 ASP A 142      13.940  48.984 101.270  1.00 18.79           H
ATOM   2186  HB3 ASP A 142      15.426  48.754 100.760  1.00 18.79           H
ATOM   2187  N   TRP A 143      13.993  50.705  97.719  1.00 24.65           N
ATOM   2188  CA  TRP A 143      13.678  50.168  96.397  1.00 24.05           C
ATOM   2189  C   TRP A 143      14.942  49.678  95.702  1.00 19.98           C
ATOM   2190  O   TRP A 143      15.864  50.456  95.428  1.00 25.19           O
ATOM   2191  CB  TRP A 143      13.005  51.240  95.564  1.00 24.51           C
ATOM   2192  CG  TRP A 143      12.568  50.883  94.165  1.00 24.54           C
ATOM   2193  CD1 TRP A 143      12.767  49.720  93.474  1.00 26.83           C
ATOM   2194  CD2 TRP A 143      11.892  51.775  93.267  1.00 24.49           C
ATOM   2195  NE1 TRP A 143      12.234  49.840  92.190  1.00 29.16           N
ATOM   2196  CE2 TRP A 143      11.683  51.087  92.056  1.00 26.35           C
ATOM   2197  CE3 TRP A 143      11.410  53.078  93.393  1.00 29.93           C
ATOM   2198  CZ2 TRP A 143      11.016  51.665  90.977  1.00 28.60           C
ATOM   2199  CZ3 TRP A 143      10.753  53.652  92.332  1.00 32.28           C
ATOM   2200  CH2 TRP A 143      10.563  52.939  91.126  1.00 36.97           C
ATOM   2201  H   TRP A 143      14.106  51.557  97.739  1.00 29.60           H
ATOM   2202  HA  TRP A 143      13.068  49.420  96.489  1.00 28.87           H
ATOM   2203  HB2 TRP A 143      12.212  51.532  96.041  1.00 29.43           H
ATOM   2204  HB3 TRP A 143      13.620  51.986  95.485  1.00 29.43           H
ATOM   2205  HD1 TRP A 143      13.210  48.971  93.802  1.00 32.21           H
ATOM   2206  HE1 TRP A 143      12.235  49.227  91.588  1.00 35.00           H
ATOM   2207  HE3 TRP A 143      11.527  53.549  94.186  1.00 35.93           H
ATOM   2208  HZ2 TRP A 143      10.891  51.198  90.182  1.00 34.32           H
ATOM   2209  HZ3 TRP A 143      10.437  54.523  92.405  1.00 38.74           H
ATOM   2210  HH2 TRP A 143      10.122  53.352  90.419  1.00 44.37           H
ATOM   2211  N   GLU A 144      14.970  48.396  95.391  1.00 22.37           N
ATOM   2212  CA  GLU A 144      16.122  47.780  94.741  1.00 28.06           C
ATOM   2213  C   GLU A 144      15.750  47.321  93.327  1.00 24.63           C
ATOM   2214  O   GLU A 144      15.431  46.156  93.120  1.00 27.52           O
ATOM   2215  CB  GLU A 144      16.585  46.638  95.579  1.00 25.37           C
ATOM   2216  CG  GLU A 144      16.821  47.073  97.002  1.00 23.81           C
ATOM   2217  CD  GLU A 144      17.361  45.970  97.886  1.00 31.12           C
ATOM   2218  OE1 GLU A 144      17.889  44.938  97.383  1.00 27.67           O
ATOM   2219  OE2 GLU A 144      17.253  46.162  99.099  1.00 26.55           O1-
ATOM   2220  H   GLU A 144      14.326  47.848  95.546  1.00 26.85           H
ATOM   2221  HA  GLU A 144      16.842  48.427  94.675  1.00 33.68           H
ATOM   2222  HB2 GLU A 144      15.908  45.944  95.580  1.00 30.45           H
ATOM   2223  HB3 GLU A 144      17.420  46.295  95.223  1.00 30.45           H
ATOM   2224  HG2 GLU A 144      17.464  47.800  97.006  1.00 28.59           H
ATOM   2225  HG3 GLU A 144      15.981  47.374  97.382  1.00 28.59           H
ATOM   2226  N   TYR A 145      15.801  48.217  92.335  1.00 26.03           N
ATOM   2227  CA  TYR A 145      16.127  49.628  92.412  1.00 30.53           C
ATOM   2228  C   TYR A 145      15.371  50.317  91.285  1.00 29.18           C
ATOM   2229  O   TYR A 145      15.060  49.698  90.295  1.00 31.22           O
ATOM   2230  CB  TYR A 145      17.637  49.863  92.251  1.00 29.66           C
ATOM   2231  CG  TYR A 145      18.514  49.034  93.177  1.00 31.63           C
ATOM   2232  CD1 TYR A 145      19.115  49.610  94.271  1.00 29.70           C
ATOM   2233  CD2 TYR A 145      18.714  47.675  92.972  1.00 28.07           C
ATOM   2234  CE1 TYR A 145      19.892  48.879  95.120  1.00 22.68           C
ATOM   2235  CE2 TYR A 145      19.482  46.925  93.839  1.00 23.35           C
ATOM   2236  CZ  TYR A 145      20.078  47.544  94.909  1.00 27.81           C
ATOM   2237  OH  TYR A 145      20.857  46.824  95.785  1.00 26.11           O
ATOM   2238  H   TYR A 145      15.629  47.990  91.524  1.00 31.25           H
ATOM   2239  HA  TYR A 145      15.836  49.993  93.262  1.00 36.65           H
ATOM   2240  HB2 TYR A 145      17.888  49.647  91.339  1.00 35.60           H
ATOM   2241  HB3 TYR A 145      17.825  50.798  92.427  1.00 35.60           H
ATOM   2242  HD1 TYR A 145      18.997  50.519  94.431  1.00 35.65           H
ATOM   2243  HD2 TYR A 145      18.306  47.259  92.247  1.00 33.70           H
ATOM   2244  HE1 TYR A 145      20.290  49.290  95.852  1.00 27.22           H
ATOM   2245  HE2 TYR A 145      19.613  46.017  93.686  1.00 28.03           H
ATOM   2246  HH  TYR A 145      20.891  46.020  95.545  1.00 31.35           H
ATOM   2247  N   PRO A 146      15.103  51.609  91.409  1.00 28.53           N
ATOM   2248  CA  PRO A 146      14.519  52.338  90.275  1.00 32.76           C
ATOM   2249  C   PRO A 146      15.453  52.338  89.080  1.00 33.01           C
ATOM   2250  O   PRO A 146      16.658  52.508  89.227  1.00 33.86           O
ATOM   2251  CB  PRO A 146      14.335  53.745  90.817  1.00 32.57           C
ATOM   2252  CG  PRO A 146      15.390  53.815  91.947  1.00 28.90           C
ATOM   2253  CD  PRO A 146      15.385  52.486  92.550  1.00 30.11           C
ATOM   2254  HA  PRO A 146      13.659  51.963  90.026  1.00 39.33           H
ATOM   2255  HB2 PRO A 146      14.522  54.397  90.123  1.00 39.10           H
ATOM   2256  HB3 PRO A 146      13.438  53.853  91.168  1.00 39.10           H
ATOM   2257  HG2 PRO A 146      16.261  54.017  91.571  1.00 34.69           H
ATOM   2258  HG3 PRO A 146      15.131  54.487  92.596  1.00 34.69           H
ATOM   2259  HD2 PRO A 146      16.255  52.282  92.929  1.00 36.14           H
ATOM   2260  HD3 PRO A 146      14.681  52.417  93.214  1.00 36.14           H
ATOM   2261  N   GLN A 147      14.882  52.207  87.881  1.00 29.93           N
ATOM   2262  CA  GLN A 147      15.669  52.178  86.660  1.00 33.76           C
ATOM   2263  C   GLN A 147      15.600  53.532  85.976  1.00 41.77           C
ATOM   2264  O   GLN A 147      14.663  54.305  86.179  1.00 43.82           O
ATOM   2265  CB  GLN A 147      15.180  51.101  85.702  1.00 49.15           C
ATOM   2266  CG  GLN A 147      15.292  49.706  86.221  1.00 44.02           C
ATOM   2267  CD  GLN A 147      14.679  48.727  85.255  1.00 42.27           C
ATOM   2268  OE1 GLN A 147      14.888  48.851  84.054  1.00 51.01           O
ATOM   2269  NE2 GLN A 147      13.905  47.760  85.763  1.00 40.77           N
ATOM   2270  H   GLN A 147      14.035  52.134  87.753  1.00 35.92           H
ATOM   2271  HA  GLN A 147      16.596  51.994  86.879  1.00 40.52           H
ATOM   2272  HB2 GLN A 147      14.245  51.265  85.503  1.00 58.99           H
ATOM   2273  HB3 GLN A 147      15.702  51.153  84.886  1.00 58.99           H
ATOM   2274  HG2 GLN A 147      16.228  49.478  86.336  1.00 52.83           H
ATOM   2275  HG3 GLN A 147      14.822  49.637  87.067  1.00 52.83           H
ATOM   2276 HE21 GLN A 147      13.775  47.716  86.612  1.00 48.93           H
ATOM   2277 HE22 GLN A 147      13.539  47.184  85.241  1.00 48.93           H
ATOM   2278  N   ALA A 148      16.606  53.790  85.134  1.00 43.83           N
ATOM   2279  CA  ALA A 148      16.877  55.115  84.572  1.00 51.65           C
ATOM   2280  C   ALA A 148      15.621  55.967  84.355  1.00 47.78           C
ATOM   2281  O   ALA A 148      15.595  57.137  84.743  1.00 44.47           O
ATOM   2282  CB  ALA A 148      17.666  54.976  83.256  1.00 46.41           C
ATOM   2283  H   ALA A 148      17.163  53.192  84.866  1.00 52.61           H
ATOM   2284  HA  ALA A 148      17.443  55.597  85.196  1.00 61.99           H
ATOM   2285  HB1 ALA A 148      17.837  55.861  82.896  1.00 55.70           H
ATOM   2286  HB2 ALA A 148      18.504  54.524  83.437  1.00 55.70           H
ATOM   2287  HB3 ALA A 148      17.139  54.459  82.626  1.00 55.70           H
ATOM   2288  N   ALA A 149      14.571  55.410  83.753  1.00 46.76           N
ATOM   2289  CA  ALA A 149      13.412  56.230  83.422  1.00 40.51           C
ATOM   2290  C   ALA A 149      12.532  56.504  84.632  1.00 44.14           C
ATOM   2291  O   ALA A 149      11.747  57.461  84.613  1.00 38.11           O
ATOM   2292  CB  ALA A 149      12.593  55.552  82.328  1.00 50.81           C
ATOM   2293  H   ALA A 149      14.507  54.581  83.532  1.00 56.12           H
ATOM   2294  HA  ALA A 149      13.720  57.083  83.079  1.00 48.62           H
ATOM   2295  HB1 ALA A 149      11.826  56.108  82.119  1.00 60.98           H
ATOM   2296  HB2 ALA A 149      13.148  55.443  81.541  1.00 60.98           H
ATOM   2297  HB3 ALA A 149      12.297  54.686  82.647  1.00 60.98           H
ATOM   2298  N   GLU A 150      12.643  55.698  85.679  1.00 41.72           N
ATOM   2299  CA  GLU A 150      11.863  55.897  86.883  1.00 32.79           C
ATOM   2300  C   GLU A 150      12.538  56.839  87.873  1.00 37.96           C
ATOM   2301  O   GLU A 150      11.900  57.253  88.855  1.00 33.75           O
ATOM   2302  CB  GLU A 150      11.619  54.550  87.544  1.00 40.09           C
ATOM   2303  CG  GLU A 150      11.035  53.530  86.587  1.00 41.52           C
ATOM   2304  CD  GLU A 150      11.397  52.134  86.958  1.00 38.86           C
ATOM   2305  OE1 GLU A 150      12.224  51.944  87.873  1.00 41.38           O
ATOM   2306  OE2 GLU A 150      10.869  51.214  86.323  1.00 35.68           O1-
ATOM   2307  H   GLU A 150      13.172  55.020  85.714  1.00 50.08           H
ATOM   2308  HA  GLU A 150      11.003  56.277  86.644  1.00 39.36           H
ATOM   2309  HB2 GLU A 150      12.462  54.203  87.876  1.00 48.11           H
ATOM   2310  HB3 GLU A 150      10.995  54.666  88.277  1.00 48.11           H
ATOM   2311  HG2 GLU A 150      10.068  53.603  86.595  1.00 49.83           H
ATOM   2312  HG3 GLU A 150      11.374  53.701  85.694  1.00 49.83           H
ATOM   2313  N   VAL A 151      13.806  57.174  87.632  1.00 32.23           N
ATOM   2314  CA  VAL A 151      14.598  57.929  88.597  1.00 36.31           C
ATOM   2315  C   VAL A 151      14.013  59.318  88.816  1.00 32.77           C
ATOM   2316  O   VAL A 151      13.951  59.805  89.948  1.00 22.02           O
ATOM   2317  CB  VAL A 151      16.060  58.026  88.130  1.00 30.50           C
ATOM   2318  CG1 VAL A 151      16.873  58.888  89.097  1.00 31.65           C
ATOM   2319  CG2 VAL A 151      16.687  56.639  87.969  1.00 39.49           C
ATOM   2320  H   VAL A 151      14.231  56.973  86.912  1.00 38.68           H
ATOM   2321  HA  VAL A 151      14.586  57.462  89.447  1.00 43.59           H
ATOM   2322  HB  VAL A 151      16.080  58.459  87.263  1.00 36.62           H
ATOM   2323 HG11 VAL A 151      17.790  58.935  88.784  1.00 37.99           H
ATOM   2324 HG12 VAL A 151      16.488  59.778  89.127  1.00 37.99           H
ATOM   2325 HG13 VAL A 151      16.845  58.486  89.979  1.00 37.99           H
ATOM   2326 HG21 VAL A 151      17.606  56.741  87.675  1.00 47.39           H
ATOM   2327 HG22 VAL A 151      16.662  56.180  88.823  1.00 47.39           H
ATOM   2328 HG23 VAL A 151      16.182  56.140  87.309  1.00 47.39           H
ATOM   2329  N   ASP A 152      13.648  60.011  87.738  1.00 28.22           N
ATOM   2330  CA  ASP A 152      13.112  61.353  87.915  1.00 30.31           C
ATOM   2331  C   ASP A 152      11.898  61.339  88.827  1.00 25.01           C
ATOM   2332  O   ASP A 152      11.712  62.263  89.616  1.00 24.98           O
ATOM   2333  CB  ASP A 152      12.757  61.994  86.568  1.00 30.50           C
ATOM   2334  CG  ASP A 152      13.976  62.513  85.828  1.00 38.06           C
ATOM   2335  OD1 ASP A 152      15.079  62.484  86.407  1.00 31.21           O
ATOM   2336  OD2 ASP A 152      13.828  62.967  84.671  1.00 33.28           O1-
ATOM   2337  H   ASP A 152      13.699  59.737  86.925  1.00 33.87           H
ATOM   2338  HA  ASP A 152      13.790  61.906  88.334  1.00 36.38           H
ATOM   2339  HB2 ASP A 152      12.324  61.332  86.007  1.00 36.61           H
ATOM   2340  HB3 ASP A 152      12.159  62.742  86.722  1.00 36.61           H
ATOM   2341  N   GLY A 153      11.064  60.297  88.747  1.00 24.63           N
ATOM   2342  CA  GLY A 153       9.913  60.220  89.641  1.00 27.37           C
ATOM   2343  C   GLY A 153      10.307  59.861  91.063  1.00 21.84           C
ATOM   2344  O   GLY A 153       9.815  60.454  92.028  1.00 24.54           O
ATOM   2345  H   GLY A 153      11.142  59.640  88.198  1.00 29.57           H
ATOM   2346  HA2 GLY A 153       9.457  61.076  89.656  1.00 32.86           H
ATOM   2347  HA3 GLY A 153       9.295  59.548  89.315  1.00 32.86           H
ATOM   2348  N   PHE A 154      11.182  58.858  91.201  1.00 24.94           N
ATOM   2349  CA  PHE A 154      11.796  58.541  92.489  1.00 27.22           C
ATOM   2350  C   PHE A 154      12.336  59.810  93.147  1.00 17.68           C
ATOM   2351  O   PHE A 154      11.990  60.119  94.286  1.00 26.83           O
ATOM   2352  CB  PHE A 154      12.903  57.483  92.276  1.00 19.15           C
ATOM   2353  CG  PHE A 154      13.555  56.975  93.532  1.00 17.84           C
ATOM   2354  CD1 PHE A 154      12.883  56.151  94.411  1.00 25.75           C
ATOM   2355  CD2 PHE A 154      14.871  57.280  93.793  1.00 31.70           C
ATOM   2356  CE1 PHE A 154      13.499  55.680  95.530  1.00 34.47           C
ATOM   2357  CE2 PHE A 154      15.486  56.801  94.910  1.00 29.74           C
ATOM   2358  CZ  PHE A 154      14.807  55.997  95.773  1.00 28.56           C
ATOM   2359  H   PHE A 154      11.436  58.346  90.559  1.00 29.94           H
ATOM   2360  HA  PHE A 154      11.124  58.160  93.076  1.00 32.68           H
ATOM   2361  HB2 PHE A 154      12.515  56.720  91.820  1.00 22.99           H
ATOM   2362  HB3 PHE A 154      13.598  57.873  91.724  1.00 22.99           H
ATOM   2363  HD1 PHE A 154      11.996  55.928  94.245  1.00 30.91           H
ATOM   2364  HD2 PHE A 154      15.344  57.823  93.204  1.00 38.05           H
ATOM   2365  HE1 PHE A 154      13.035  55.131  96.121  1.00 41.38           H
ATOM   2366  HE2 PHE A 154      16.373  57.022  95.082  1.00 35.70           H
ATOM   2367  HZ  PHE A 154      15.227  55.680  96.540  1.00 34.28           H
ATOM   2368  N   ILE A 155      13.149  60.584  92.417  1.00 21.83           N
ATOM   2369  CA  ILE A 155      13.723  61.820  92.953  1.00 21.82           C
ATOM   2370  C   ILE A 155      12.641  62.786  93.393  1.00 28.73           C
ATOM   2371  O   ILE A 155      12.769  63.448  94.431  1.00 21.11           O
ATOM   2372  CB  ILE A 155      14.627  62.486  91.915  1.00 26.72           C
ATOM   2373  CG1 ILE A 155      15.937  61.721  91.792  1.00 25.52           C
ATOM   2374  CG2 ILE A 155      14.855  63.980  92.265  1.00 20.47           C
ATOM   2375  CD1 ILE A 155      16.778  62.198  90.617  1.00 29.16           C
ATOM   2376  H   ILE A 155      13.382  60.412  91.607  1.00 26.21           H
ATOM   2377  HA  ILE A 155      14.265  61.605  93.728  1.00 26.19           H
ATOM   2378  HB  ILE A 155      14.176  62.446  91.057  1.00 32.08           H
ATOM   2379 HG12 ILE A 155      16.454  61.846  92.603  1.00 30.64           H
ATOM   2380 HG13 ILE A 155      15.744  60.779  91.662  1.00 30.64           H
ATOM   2381 HG21 ILE A 155      15.430  64.377  91.593  1.00 24.57           H
ATOM   2382 HG22 ILE A 155      13.999  64.435  92.279  1.00 24.57           H
ATOM   2383 HG23 ILE A 155      15.276  64.038  93.137  1.00 24.57           H
ATOM   2384 HD11 ILE A 155      17.598  61.680  90.585  1.00 35.00           H
ATOM   2385 HD12 ILE A 155      16.275  62.072  89.797  1.00 35.00           H
ATOM   2386 HD13 ILE A 155      16.985  63.138  90.738  1.00 35.00           H
ATOM   2387  N   ALA A 156      11.616  62.976  92.549  1.00 24.42           N
ATOM   2388  CA  ALA A 156      10.590  63.955  92.886  1.00 24.04           C
ATOM   2389  C   ALA A 156       9.824  63.492  94.095  1.00 20.20           C
ATOM   2390  O   ALA A 156       9.386  64.307  94.906  1.00 27.18           O
ATOM   2391  CB  ALA A 156       9.632  64.173  91.706  1.00 30.27           C
ATOM   2392  H   ALA A 156      11.499  62.564  91.803  1.00 29.32           H
ATOM   2393  HA  ALA A 156      11.011  64.803  93.097  1.00 28.86           H
ATOM   2394  HB1 ALA A 156       8.963  64.828  91.960  1.00 36.34           H
ATOM   2395  HB2 ALA A 156      10.138  64.496  90.944  1.00 36.34           H
ATOM   2396  HB3 ALA A 156       9.205  63.330  91.487  1.00 36.34           H
ATOM   2397  N   ALA A 157       9.676  62.174  94.236  1.00 23.08           N
ATOM   2398  CA  ALA A 157       8.958  61.636  95.362  1.00 22.66           C
ATOM   2399  C   ALA A 157       9.723  61.862  96.653  1.00 26.25           C
ATOM   2400  O   ALA A 157       9.127  62.216  97.664  1.00 21.56           O
ATOM   2401  CB  ALA A 157       8.720  60.163  95.137  1.00 27.49           C
ATOM   2402  H   ALA A 157       9.983  61.583  93.692  1.00 27.71           H
ATOM   2403  HA  ALA A 157       8.097  62.077  95.436  1.00 27.20           H
ATOM   2404  HB1 ALA A 157       8.237  59.802  95.896  1.00 32.99           H
ATOM   2405  HB2 ALA A 157       8.199  60.048  94.327  1.00 32.99           H
ATOM   2406  HB3 ALA A 157       9.576  59.716  95.046  1.00 32.99           H
ATOM   2407  N   LEU A 158      11.039  61.658  96.628  1.00 20.32           N
ATOM   2408  CA  LEU A 158      11.873  61.923  97.801  1.00 25.63           C
ATOM   2409  C   LEU A 158      11.814  63.384  98.205  1.00 26.29           C
ATOM   2410  O   LEU A 158      11.696  63.701  99.385  1.00 26.00           O
ATOM   2411  CB  LEU A 158      13.318  61.552  97.519  1.00 20.95           C
ATOM   2412  CG  LEU A 158      13.534  60.038  97.285  1.00 23.98           C
ATOM   2413  CD1 LEU A 158      14.921  59.771  96.772  1.00 21.83           C
ATOM   2414  CD2 LEU A 158      13.388  59.296  98.568  1.00 26.55           C
ATOM   2415  H   LEU A 158      11.473  61.367  95.946  1.00 24.39           H
ATOM   2416  HA  LEU A 158      11.559  61.387  98.546  1.00 30.76           H
ATOM   2417  HB2 LEU A 158      13.612  62.021  96.721  1.00 25.15           H
ATOM   2418  HB3 LEU A 158      13.863  61.817  98.276  1.00 25.15           H
ATOM   2419  HG  LEU A 158      12.887  59.701  96.646  1.00 28.79           H
ATOM   2420 HD11 LEU A 158      15.028  58.817  96.635  1.00 26.21           H
ATOM   2421 HD12 LEU A 158      15.043  60.242  95.933  1.00 26.21           H
ATOM   2422 HD13 LEU A 158      15.565  60.086  97.425  1.00 26.21           H
ATOM   2423 HD21 LEU A 158      13.526  58.351  98.403  1.00 31.86           H
ATOM   2424 HD22 LEU A 158      14.049  59.623  99.198  1.00 31.86           H
ATOM   2425 HD23 LEU A 158      12.495  59.444  98.918  1.00 31.86           H
ATOM   2426  N   GLN A 159      11.907  64.290  97.234  1.00 29.30           N
ATOM   2427  CA  GLN A 159      11.801  65.716  97.541  1.00 24.48           C
ATOM   2428  C   GLN A 159      10.482  66.026  98.225  1.00 23.51           C
ATOM   2429  O   GLN A 159      10.420  66.854  99.144  1.00 27.44           O
ATOM   2430  CB  GLN A 159      11.913  66.549  96.263  1.00 24.67           C
ATOM   2431  CG  GLN A 159      13.257  66.555  95.591  1.00 25.84           C
ATOM   2432  CD  GLN A 159      13.150  66.986  94.090  1.00 34.22           C
ATOM   2433  OE1 GLN A 159      12.073  66.907  93.479  1.00 28.94           O
ATOM   2434  NE2 GLN A 159      14.275  67.396  93.501  1.00 29.70           N
ATOM   2435  H   GLN A 159      12.029  64.111  96.402  1.00 35.17           H
ATOM   2436  HA  GLN A 159      12.523  65.971  98.137  1.00 29.38           H
ATOM   2437  HB2 GLN A 159      11.271  66.209  95.620  1.00 29.61           H
ATOM   2438  HB3 GLN A 159      11.694  67.469  96.479  1.00 29.61           H
ATOM   2439  HG2 GLN A 159      13.839  67.183  96.046  1.00 31.02           H
ATOM   2440  HG3 GLN A 159      13.635  65.663  95.624  1.00 31.02           H
ATOM   2441 HE21 GLN A 159      15.011  67.414  93.945  1.00 35.65           H
ATOM   2442 HE22 GLN A 159      14.263  67.643  92.677  1.00 35.65           H
ATOM   2443  N   GLU A 160       9.409  65.398  97.759  1.00 29.96           N
ATOM   2444  CA  GLU A 160       8.090  65.612  98.331  1.00 22.62           C
ATOM   2445  C   GLU A 160       8.028  65.081  99.757  1.00 35.68           C
ATOM   2446  O   GLU A 160       7.450  65.713 100.654  1.00 31.77           O
ATOM   2447  CB  GLU A 160       7.060  64.914  97.457  1.00 36.54           C
ATOM   2448  CG  GLU A 160       5.732  65.566  97.454  1.00 45.03           C
ATOM   2449  CD  GLU A 160       5.892  67.050  97.263  1.00 44.81           C
ATOM   2450  OE1 GLU A 160       6.548  67.434  96.268  1.00 40.73           O
ATOM   2451  OE2 GLU A 160       5.454  67.801  98.161  1.00 52.35           O1-
ATOM   2452  H   GLU A 160       9.421  64.838  97.107  1.00 35.97           H
ATOM   2453  HA  GLU A 160       7.892  66.561  98.346  1.00 27.15           H
ATOM   2454  HB2 GLU A 160       7.385  64.901  96.543  1.00 43.86           H
ATOM   2455  HB3 GLU A 160       6.943  64.006  97.776  1.00 43.86           H
ATOM   2456  HG2 GLU A 160       5.200  65.215  96.723  1.00 54.04           H
ATOM   2457  HG3 GLU A 160       5.291  65.409  98.303  1.00 54.04           H
ATOM   2458  N   ILE A 161       8.646  63.934  99.997  1.00 26.53           N
ATOM   2459  CA  ILE A 161       8.691  63.423 101.357  1.00 29.16           C
ATOM   2460  C   ILE A 161       9.467  64.370 102.252  1.00 24.61           C
ATOM   2461  O   ILE A 161       9.032  64.687 103.366  1.00 26.55           O
ATOM   2462  CB  ILE A 161       9.281  62.015 101.359  1.00 28.44           C
ATOM   2463  CG1 ILE A 161       8.186  61.047 100.874  1.00 30.64           C
ATOM   2464  CG2 ILE A 161       9.764  61.665 102.721  1.00 23.24           C
ATOM   2465  CD1 ILE A 161       8.629  59.646 100.579  1.00 27.68           C
ATOM   2466  H   ILE A 161       9.037  63.444  99.408  1.00 31.85           H
ATOM   2467  HA  ILE A 161       7.785  63.366 101.700  1.00 35.00           H
ATOM   2468  HB  ILE A 161      10.027  61.984 100.741  1.00 34.13           H
ATOM   2469 HG12 ILE A 161       7.500  60.995 101.557  1.00 36.78           H
ATOM   2470 HG13 ILE A 161       7.801  61.406 100.059  1.00 36.78           H
ATOM   2471 HG21 ILE A 161      10.135  60.769 102.703  1.00 27.90           H
ATOM   2472 HG22 ILE A 161      10.447  62.301 102.986  1.00 27.90           H
ATOM   2473 HG23 ILE A 161       9.018  61.703 103.340  1.00 27.90           H
ATOM   2474 HD11 ILE A 161       7.863  59.129 100.283  1.00 33.23           H
ATOM   2475 HD12 ILE A 161       9.303  59.668  99.882  1.00 33.23           H
ATOM   2476 HD13 ILE A 161       9.000  59.256 101.386  1.00 33.23           H
ATOM   2477  N   ARG A 162      10.561  64.916 101.742  1.00 24.02           N
ATOM   2478  CA  ARG A 162      11.376  65.819 102.542  1.00 27.23           C
ATOM   2479  C   ARG A 162      10.568  67.040 102.961  1.00 26.52           C
ATOM   2480  O   ARG A 162      10.557  67.411 104.140  1.00 30.57           O
ATOM   2481  CB  ARG A 162      12.638  66.192 101.745  1.00 25.80           C
ATOM   2482  CG  ARG A 162      13.524  67.316 102.276  1.00 25.60           C
ATOM   2483  CD  ARG A 162      13.956  67.144 103.733  1.00 29.93           C
ATOM   2484  NE  ARG A 162      14.798  65.971 103.912  1.00 21.60           N
ATOM   2485  CZ  ARG A 162      15.249  65.526 105.087  1.00 29.80           C
ATOM   2486  NH1 ARG A 162      14.932  66.144 106.215  1.00 16.61           N
ATOM   2487  NH2 ARG A 162      15.995  64.431 105.146  1.00 22.93           N1+
ATOM   2488  H   ARG A 162      10.851  64.783 100.944  1.00 28.83           H
ATOM   2489  HA  ARG A 162      11.658  65.358 103.348  1.00 32.69           H
ATOM   2490  HB2 ARG A 162      13.195  65.400 101.683  1.00 30.97           H
ATOM   2491  HB3 ARG A 162      12.360  66.451 100.853  1.00 30.97           H
ATOM   2492  HG2 ARG A 162      14.328  67.360 101.734  1.00 30.73           H
ATOM   2493  HG3 ARG A 162      13.038  68.152 102.209  1.00 30.73           H
ATOM   2494  HD2 ARG A 162      14.461  67.924 104.010  1.00 35.92           H
ATOM   2495  HD3 ARG A 162      13.169  67.040 104.289  1.00 35.92           H
ATOM   2496  HE  ARG A 162      15.021  65.531 103.207  1.00 25.93           H
ATOM   2497 HH11 ARG A 162      14.442  66.851 106.195  1.00 19.94           H
ATOM   2498 HH12 ARG A 162      15.226  65.847 106.966  1.00 19.94           H
ATOM   2499 HH21 ARG A 162      16.208  64.017 104.423  1.00 27.53           H
ATOM   2500 HH22 ARG A 162      16.284  64.148 105.905  1.00 27.53           H
ATOM   2501  N   THR A 163       9.856  67.656 102.006  1.00 18.26           N
ATOM   2502  CA  THR A 163       8.977  68.795 102.282  1.00 20.40           C
ATOM   2503  C   THR A 163       8.029  68.492 103.427  1.00 24.13           C
ATOM   2504  O   THR A 163       7.981  69.223 104.418  1.00 32.78           O
ATOM   2505  CB  THR A 163       8.205  69.152 100.998  1.00 22.16           C
ATOM   2506  OG1 THR A 163       9.137  69.675 100.036  1.00 20.56           O
ATOM   2507  CG2 THR A 163       7.087  70.143 101.228  1.00 28.77           C
ATOM   2508  H   THR A 163       9.868  67.426 101.178  1.00 21.92           H
ATOM   2509  HA  THR A 163       9.517  69.561 102.532  1.00 24.49           H
ATOM   2510  HB  THR A 163       7.810  68.342 100.638  1.00 26.60           H
ATOM   2511  HG1 THR A 163       8.734  69.876  99.326  1.00 24.69           H
ATOM   2512 HG21 THR A 163       6.635  70.333 100.390  1.00 34.54           H
ATOM   2513 HG22 THR A 163       6.445  69.778 101.857  1.00 34.54           H
ATOM   2514 HG23 THR A 163       7.446  70.970 101.587  1.00 34.54           H
ATOM   2515  N   LEU A 164       7.281  67.403 103.312  1.00 23.06           N
ATOM   2516  CA  LEU A 164       6.299  67.070 104.331  1.00 32.26           C
ATOM   2517  C   LEU A 164       6.967  66.819 105.674  1.00 34.63           C
ATOM   2518  O   LEU A 164       6.528  67.346 106.705  1.00 25.31           O
ATOM   2519  CB  LEU A 164       5.488  65.849 103.876  1.00 20.95           C
ATOM   2520  CG  LEU A 164       4.582  66.075 102.629  1.00 33.60           C
ATOM   2521  CD1 LEU A 164       3.790  64.825 102.275  1.00 28.90           C
ATOM   2522  CD2 LEU A 164       3.621  67.225 102.805  1.00 31.82           C
ATOM   2523  H   LEU A 164       7.322  66.844 102.659  1.00 27.68           H
ATOM   2524  HA  LEU A 164       5.686  67.815 104.436  1.00 38.72           H
ATOM   2525  HB2 LEU A 164       6.107  65.133 103.660  1.00 25.16           H
ATOM   2526  HB3 LEU A 164       4.914  65.572 104.607  1.00 25.16           H
ATOM   2527  HG  LEU A 164       5.150  66.284 101.871  1.00 40.33           H
ATOM   2528 HD11 LEU A 164       3.242  65.009 101.497  1.00 34.69           H
ATOM   2529 HD12 LEU A 164       4.410  64.104 102.081  1.00 34.69           H
ATOM   2530 HD13 LEU A 164       3.228  64.584 103.028  1.00 34.69           H
ATOM   2531 HD21 LEU A 164       3.087  67.316 102.001  1.00 38.19           H
ATOM   2532 HD22 LEU A 164       3.047  67.043 103.565  1.00 38.19           H
ATOM   2533 HD23 LEU A 164       4.127  68.038 102.960  1.00 38.19           H
ATOM   2534  N   LEU A 165       8.064  66.062 105.673  1.00 22.39           N
ATOM   2535  CA  LEU A 165       8.739  65.737 106.924  1.00 21.11           C
ATOM   2536  C   LEU A 165       9.209  66.995 107.619  1.00 19.26           C
ATOM   2537  O   LEU A 165       9.015  67.161 108.836  1.00 24.16           O
ATOM   2538  CB  LEU A 165       9.909  64.782 106.655  1.00 16.99           C
ATOM   2539  CG  LEU A 165       9.532  63.357 106.290  1.00 28.86           C
ATOM   2540  CD1 LEU A 165      10.801  62.485 106.125  1.00 25.12           C
ATOM   2541  CD2 LEU A 165       8.634  62.781 107.356  1.00 24.27           C
ATOM   2542  H   LEU A 165       8.432  65.729 104.970  1.00 26.88           H
ATOM   2543  HA  LEU A 165       8.113  65.286 107.513  1.00 25.34           H
ATOM   2544  HB2 LEU A 165      10.433  65.139 105.921  1.00 20.40           H
ATOM   2545  HB3 LEU A 165      10.459  64.740 107.453  1.00 20.40           H
ATOM   2546  HG  LEU A 165       9.048  63.357 105.449  1.00 34.65           H
ATOM   2547 HD11 LEU A 165      10.535  61.582 105.892  1.00 30.15           H
ATOM   2548 HD12 LEU A 165      11.352  62.861 105.420  1.00 30.15           H
ATOM   2549 HD13 LEU A 165      11.292  62.481 106.961  1.00 30.15           H
ATOM   2550 HD21 LEU A 165       8.399  61.872 107.113  1.00 29.13           H
ATOM   2551 HD22 LEU A 165       9.107  62.786 108.203  1.00 29.13           H
ATOM   2552 HD23 LEU A 165       7.833  63.324 107.420  1.00 29.13           H
ATOM   2553  N   ASN A 166       9.799  67.914 106.853  1.00 17.93           N
ATOM   2554  CA  ASN A 166      10.332  69.119 107.444  1.00 17.41           C
ATOM   2555  C   ASN A 166       9.211  69.937 108.022  1.00 23.86           C
ATOM   2556  O   ASN A 166       9.349  70.505 109.107  1.00 19.15           O
ATOM   2557  CB  ASN A 166      11.110  69.938 106.429  1.00 19.41           C
ATOM   2558  CG  ASN A 166      12.552  69.462 106.251  1.00 28.33           C
ATOM   2559  OD1 ASN A 166      12.973  68.436 106.769  1.00 21.77           O
ATOM   2560  ND2 ASN A 166      13.308  70.226 105.502  1.00 23.56           N
ATOM   2561  H   ASN A 166       9.898  67.856 106.000  1.00 21.52           H
ATOM   2562  HA  ASN A 166      10.934  68.879 108.165  1.00 20.90           H
ATOM   2563  HB2 ASN A 166      10.667  69.876 105.569  1.00 23.30           H
ATOM   2564  HB3 ASN A 166      11.135  70.862 106.723  1.00 23.30           H
ATOM   2565 HD21 ASN A 166      14.130  70.014 105.363  1.00 28.29           H
ATOM   2566 HD22 ASN A 166      12.983  70.940 105.150  1.00 28.29           H
ATOM   2567  N   GLN A 167       8.085  69.988 107.314  1.00 23.41           N
ATOM   2568  CA  GLN A 167       6.901  70.636 107.855  1.00 24.22           C
ATOM   2569  C   GLN A 167       6.464  69.947 109.118  1.00 20.99           C
ATOM   2570  O   GLN A 167       6.083  70.595 110.090  1.00 28.31           O
ATOM   2571  CB  GLN A 167       5.752  70.586 106.846  1.00 32.38           C
ATOM   2572  CG  GLN A 167       5.827  71.624 105.772  1.00 27.29           C
ATOM   2573  CD  GLN A 167       4.790  71.401 104.651  1.00 39.80           C
ATOM   2574  OE1 GLN A 167       3.805  70.672 104.816  1.00 39.34           O
ATOM   2575  NE2 GLN A 167       5.032  72.022 103.499  1.00 40.70           N
ATOM   2576  H   GLN A 167       7.984  69.658 106.526  1.00 28.10           H
ATOM   2577  HA  GLN A 167       7.099  71.564 108.057  1.00 29.08           H
ATOM   2578  HB2 GLN A 167       5.754  69.717 106.416  1.00 38.87           H
ATOM   2579  HB3 GLN A 167       4.916  70.714 107.321  1.00 38.87           H
ATOM   2580  HG2 GLN A 167       5.663  72.496 106.164  1.00 32.75           H
ATOM   2581  HG3 GLN A 167       6.711  71.601 105.372  1.00 32.75           H
ATOM   2582 HE21 GLN A 167       5.733  72.513 103.414  1.00 48.85           H
ATOM   2583 HE22 GLN A 167       4.487  71.933 102.840  1.00 48.85           H
ATOM   2584  N   GLN A 168       6.548  68.628 109.138  1.00 29.32           N
ATOM   2585  CA  GLN A 168       6.060  67.923 110.301  1.00 20.78           C
ATOM   2586  C   GLN A 168       6.986  68.087 111.495  1.00 19.83           C
ATOM   2587  O   GLN A 168       6.517  68.056 112.640  1.00 20.37           O
ATOM   2588  CB  GLN A 168       5.874  66.454 109.983  1.00 16.90           C
ATOM   2589  CG  GLN A 168       5.009  65.732 110.957  1.00 24.40           C
ATOM   2590  CD  GLN A 168       3.557  66.124 110.819  1.00 29.46           C
ATOM   2591  OE1 GLN A 168       2.928  66.545 111.790  1.00 28.68           O
ATOM   2592  NE2 GLN A 168       3.022  65.995 109.613  1.00 23.40           N
ATOM   2593  H   GLN A 168       6.872  68.134 108.513  1.00 35.20           H
ATOM   2594  HA  GLN A 168       5.194  68.286 110.545  1.00 24.94           H
ATOM   2595  HB2 GLN A 168       5.465  66.373 109.107  1.00 20.29           H
ATOM   2596  HB3 GLN A 168       6.742  66.022 109.981  1.00 20.29           H
ATOM   2597  HG2 GLN A 168       5.081  64.777 110.801  1.00 29.29           H
ATOM   2598  HG3 GLN A 168       5.296  65.946 111.858  1.00 29.29           H
ATOM   2599 HE21 GLN A 168       3.499  65.702 108.960  1.00 28.09           H
ATOM   2600 HE22 GLN A 168       2.198  66.205 109.483  1.00 28.09           H
ATOM   2601  N   THR A 169       8.292  68.229 111.258  1.00 22.62           N
ATOM   2602  CA  THR A 169       9.233  68.470 112.345  1.00 17.51           C
ATOM   2603  C   THR A 169       8.872  69.761 113.075  1.00 31.12           C
ATOM   2604  O   THR A 169       8.868  69.825 114.318  1.00 24.81           O
ATOM   2605  CB  THR A 169      10.662  68.518 111.771  1.00 21.06           C
ATOM   2606  OG1 THR A 169      11.059  67.208 111.375  1.00 25.39           O
ATOM   2607  CG2 THR A 169      11.688  69.048 112.776  1.00 24.91           C
ATOM   2608  H   THR A 169       8.654  68.188 110.479  1.00 27.15           H
ATOM   2609  HA  THR A 169       9.185  67.738 112.980  1.00 21.02           H
ATOM   2610  HB  THR A 169      10.672  69.101 110.996  1.00 25.29           H
ATOM   2611  HG1 THR A 169      10.535  66.914 110.788  1.00 30.48           H
ATOM   2612 HG21 THR A 169      12.570  69.061 112.373  1.00 29.90           H
ATOM   2613 HG22 THR A 169      11.451  69.949 113.047  1.00 29.90           H
ATOM   2614 HG23 THR A 169      11.708  68.478 113.560  1.00 29.90           H
ATOM   2615  N   ILE A 170       8.518  70.784 112.307  1.00 26.77           N
ATOM   2616  CA  ILE A 170       8.092  72.048 112.884  1.00 26.24           C
ATOM   2617  C   ILE A 170       6.802  71.859 113.673  1.00 26.98           C
ATOM   2618  O   ILE A 170       6.734  72.195 114.850  1.00 21.62           O
ATOM   2619  CB  ILE A 170       7.928  73.099 111.774  1.00 22.04           C
ATOM   2620  CG1 ILE A 170       9.212  73.212 110.944  1.00 20.48           C
ATOM   2621  CG2 ILE A 170       7.539  74.426 112.368  1.00 37.42           C
ATOM   2622  CD1 ILE A 170      10.484  73.345 111.781  1.00 40.28           C
ATOM   2623  H   ILE A 170       8.515  70.769 111.447  1.00 32.14           H
ATOM   2624  HA  ILE A 170       8.776  72.362 113.496  1.00 31.49           H
ATOM   2625  HB  ILE A 170       7.213  72.810 111.187  1.00 26.46           H
ATOM   2626 HG12 ILE A 170       9.300  72.416 110.396  1.00 24.59           H
ATOM   2627 HG13 ILE A 170       9.148  73.996 110.376  1.00 24.59           H
ATOM   2628 HG21 ILE A 170       7.440  75.075 111.654  1.00 44.92           H
ATOM   2629 HG22 ILE A 170       6.698  74.325 112.842  1.00 44.92           H
ATOM   2630 HG23 ILE A 170       8.233  74.712 112.983  1.00 44.92           H
ATOM   2631 HD11 ILE A 170      11.247  73.411 111.187  1.00 48.34           H
ATOM   2632 HD12 ILE A 170      10.420  74.144 112.327  1.00 48.34           H
ATOM   2633 HD13 ILE A 170      10.572  72.563 112.348  1.00 48.34           H
ATOM   2634  N   THR A 171       5.765  71.295 113.039  1.00 19.69           N
ATOM   2635  CA  THR A 171       4.478  71.104 113.697  1.00 21.83           C
ATOM   2636  C   THR A 171       4.614  70.310 114.989  1.00 21.72           C
ATOM   2637  O   THR A 171       3.834  70.490 115.938  1.00 23.86           O
ATOM   2638  CB  THR A 171       3.530  70.387 112.716  1.00 14.98           C
ATOM   2639  OG1 THR A 171       3.519  71.073 111.477  1.00 20.03           O
ATOM   2640  CG2 THR A 171       2.122  70.292 113.242  1.00 25.06           C
ATOM   2641  H   THR A 171       5.788  71.016 112.225  1.00 23.63           H
ATOM   2642  HA  THR A 171       4.096  71.970 113.911  1.00 26.21           H
ATOM   2643  HB  THR A 171       3.855  69.485 112.571  1.00 17.99           H
ATOM   2644  HG1 THR A 171       4.293  71.088 111.151  1.00 24.05           H
ATOM   2645 HG21 THR A 171       1.558  69.836 112.597  1.00 30.09           H
ATOM   2646 HG22 THR A 171       2.113  69.796 114.075  1.00 30.09           H
ATOM   2647 HG23 THR A 171       1.766  71.180 113.399  1.00 30.09           H
ATOM   2648  N   ASP A 172       5.564  69.404 115.040  1.00 18.63           N
ATOM   2649  CA  ASP A 172       5.700  68.528 116.189  1.00 22.58           C
ATOM   2650  C   ASP A 172       6.834  68.971 117.103  1.00 19.32           C
ATOM   2651  O   ASP A 172       7.197  68.259 118.048  1.00 15.13           O
ATOM   2652  CB  ASP A 172       5.888  67.092 115.698  1.00 19.51           C
ATOM   2653  CG  ASP A 172       4.674  66.563 114.892  1.00 21.19           C
ATOM   2654  OD1 ASP A 172       3.598  67.183 114.876  1.00 22.37           O
ATOM   2655  OD2 ASP A 172       4.791  65.490 114.271  1.00 34.46           O1-
ATOM   2656  H   ASP A 172       6.149  69.273 114.423  1.00 22.37           H
ATOM   2657  HA  ASP A 172       4.878  68.559 116.703  1.00 27.11           H
ATOM   2658  HB2 ASP A 172       6.668  67.056 115.123  1.00 23.42           H
ATOM   2659  HB3 ASP A 172       6.014  66.511 116.465  1.00 23.42           H
ATOM   2660  N   GLY A 173       7.384  70.150 116.855  1.00 26.09           N
ATOM   2661  CA  GLY A 173       8.448  70.637 117.715  1.00 31.77           C
ATOM   2662  C   GLY A 173       9.621  69.690 117.857  1.00 31.91           C
ATOM   2663  O   GLY A 173      10.150  69.525 118.967  1.00 22.03           O
ATOM   2664  H   GLY A 173       7.166  70.676 116.211  1.00 31.32           H
ATOM   2665  HA2 GLY A 173       8.781  71.476 117.361  1.00 38.14           H
ATOM   2666  HA3 GLY A 173       8.088  70.804 118.600  1.00 38.14           H
ATOM   2667  N   ARG A 174      10.070  69.088 116.751  1.00 22.03           N
ATOM   2668  CA  ARG A 174      11.144  68.106 116.805  1.00 24.36           C
ATOM   2669  C   ARG A 174      12.466  68.676 116.321  1.00 24.45           C
ATOM   2670  O   ARG A 174      13.307  67.937 115.808  1.00 21.69           O
ATOM   2671  CB  ARG A 174      10.778  66.854 116.014  1.00 24.05           C
ATOM   2672  CG  ARG A 174       9.819  65.976 116.753  1.00 20.59           C
ATOM   2673  CD  ARG A 174      10.576  65.092 117.756  1.00 26.51           C
ATOM   2674  NE  ARG A 174      11.233  63.956 117.122  1.00 28.64           N
ATOM   2675  CZ  ARG A 174      10.664  62.765 116.953  1.00 30.84           C
ATOM   2676  NH1 ARG A 174       9.426  62.547 117.379  1.00 30.46           N
ATOM   2677  NH2 ARG A 174      11.329  61.791 116.350  1.00 23.32           N1+
ATOM   2678  H   ARG A 174       9.766  69.233 115.960  1.00 26.45           H
ATOM   2679  HA  ARG A 174      11.267  67.838 117.729  1.00 29.24           H
ATOM   2680  HB2 ARG A 174      10.363  67.117 115.178  1.00 28.86           H
ATOM   2681  HB3 ARG A 174      11.584  66.342 115.840  1.00 28.86           H
ATOM   2682  HG2 ARG A 174       9.187  66.525 117.242  1.00 24.72           H
ATOM   2683  HG3 ARG A 174       9.355  65.401 116.124  1.00 24.72           H
ATOM   2684  HD2 ARG A 174      11.256  65.625 118.196  1.00 31.83           H
ATOM   2685  HD3 ARG A 174       9.948  64.748 118.411  1.00 31.83           H
ATOM   2686  HE  ARG A 174      12.056  64.046 116.889  1.00 34.37           H
ATOM   2687 HH11 ARG A 174       8.987  63.177 117.767  1.00 36.56           H
ATOM   2688 HH12 ARG A 174       9.063  61.775 117.269  1.00 36.56           H
ATOM   2689 HH21 ARG A 174      12.132  61.925 116.073  1.00 27.99           H
ATOM   2690 HH22 ARG A 174      10.961  61.020 116.246  1.00 27.99           H
ATOM   2691  N   GLN A 175      12.674  69.980 116.489  1.00 23.27           N
ATOM   2692  CA  GLN A 175      13.925  70.581 116.028  1.00 26.28           C
ATOM   2693  C   GLN A 175      15.148  69.805 116.536  1.00 25.92           C
ATOM   2694  O   GLN A 175      16.134  69.656 115.814  1.00 25.42           O
ATOM   2695  CB  GLN A 175      14.006  72.052 116.455  1.00 24.47           C
ATOM   2696  CG  GLN A 175      13.014  72.978 115.750  1.00 38.83           C
ATOM   2697  CD  GLN A 175      11.711  73.132 116.529  1.00 35.03           C
ATOM   2698  OE1 GLN A 175      11.357  72.279 117.353  1.00 28.64           O
ATOM   2699  NE2 GLN A 175      11.005  74.237 116.292  1.00 40.85           N
ATOM   2700  H   GLN A 175      12.122  70.528 116.857  1.00 27.93           H
ATOM   2701  HA  GLN A 175      13.942  70.555 115.059  1.00 31.54           H
ATOM   2702  HB2 GLN A 175      13.833  72.107 117.408  1.00 29.37           H
ATOM   2703  HB3 GLN A 175      14.899  72.380 116.266  1.00 29.37           H
ATOM   2704  HG2 GLN A 175      13.413  73.857 115.654  1.00 46.61           H
ATOM   2705  HG3 GLN A 175      12.802  72.611 114.877  1.00 46.61           H
ATOM   2706 HE21 GLN A 175      11.291  74.817 115.725  1.00 49.03           H
ATOM   2707 HE22 GLN A 175      10.263  74.370 116.706  1.00 49.03           H
ATOM   2708  N   ALA A 176      15.112  69.305 117.777  1.00 29.43           N
ATOM   2709  CA  ALA A 176      16.273  68.599 118.321  1.00 25.42           C
ATOM   2710  C   ALA A 176      16.431  67.162 117.810  1.00 34.90           C
ATOM   2711  O   ALA A 176      17.492  66.548 118.004  1.00 31.02           O
ATOM   2712  CB  ALA A 176      16.186  68.566 119.837  1.00 31.84           C
ATOM   2713  H   ALA A 176      14.441  69.360 118.313  1.00 35.33           H
ATOM   2714  HA  ALA A 176      17.075  69.088 118.080  1.00 30.51           H
ATOM   2715  HB1 ALA A 176      16.959  68.096 120.187  1.00 38.22           H
ATOM   2716  HB2 ALA A 176      16.171  69.476 120.172  1.00 38.22           H
ATOM   2717  HB3 ALA A 176      15.373  68.104 120.096  1.00 38.22           H
ATOM   2718  N   LEU A 177      15.397  66.580 117.210  1.00 26.77           N
ATOM   2719  CA  LEU A 177      15.479  65.229 116.659  1.00 26.40           C
ATOM   2720  C   LEU A 177      14.579  65.188 115.438  1.00 21.42           C
ATOM   2721  O   LEU A 177      13.520  64.545 115.435  1.00 20.20           O
ATOM   2722  CB  LEU A 177      15.088  64.187 117.702  1.00 22.93           C
ATOM   2723  CG  LEU A 177      15.472  62.739 117.363  1.00 23.92           C
ATOM   2724  CD1 LEU A 177      16.969  62.524 117.619  1.00 20.03           C
ATOM   2725  CD2 LEU A 177      14.614  61.773 118.198  1.00 24.20           C
ATOM   2726  H   LEU A 177      14.627  66.950 117.108  1.00 32.13           H
ATOM   2727  HA  LEU A 177      16.389  65.051 116.375  1.00 31.70           H
ATOM   2728  HB2 LEU A 177      15.520  64.414 118.541  1.00 27.52           H
ATOM   2729  HB3 LEU A 177      14.125  64.213 117.816  1.00 27.52           H
ATOM   2730  HG  LEU A 177      15.296  62.571 116.424  1.00 28.71           H
ATOM   2731 HD11 LEU A 177      17.197  61.607 117.401  1.00 24.05           H
ATOM   2732 HD12 LEU A 177      17.475  63.133 117.060  1.00 24.05           H
ATOM   2733 HD13 LEU A 177      17.157  62.698 118.555  1.00 24.05           H
ATOM   2734 HD21 LEU A 177      14.861  60.861 117.980  1.00 29.05           H
ATOM   2735 HD22 LEU A 177      14.774  61.943 119.140  1.00 29.05           H
ATOM   2736 HD23 LEU A 177      13.678  61.922 117.989  1.00 29.05           H
ATOM   2737  N   PRO A 178      14.957  65.911 114.379  1.00 26.13           N
ATOM   2738  CA  PRO A 178      14.071  66.085 113.226  1.00 22.86           C
ATOM   2739  C   PRO A 178      13.714  64.753 112.587  1.00 17.01           C
ATOM   2740  O   PRO A 178      14.453  63.777 112.668  1.00 20.16           O
ATOM   2741  CB  PRO A 178      14.908  66.939 112.279  1.00 24.44           C
ATOM   2742  CG  PRO A 178      15.837  67.662 113.154  1.00 28.67           C
ATOM   2743  CD  PRO A 178      16.158  66.759 114.265  1.00 25.77           C
ATOM   2744  HA  PRO A 178      13.264  66.562 113.476  1.00 27.45           H
ATOM   2745  HB2 PRO A 178      15.391  66.368 111.662  1.00 29.33           H
ATOM   2746  HB3 PRO A 178      14.334  67.557 111.800  1.00 29.33           H
ATOM   2747  HG2 PRO A 178      16.639  67.886 112.657  1.00 34.41           H
ATOM   2748  HG3 PRO A 178      15.408  68.467 113.485  1.00 34.41           H
ATOM   2749  HD2 PRO A 178      16.934  66.219 114.048  1.00 30.94           H
ATOM   2750  HD3 PRO A 178      16.293  67.264 115.083  1.00 30.94           H
ATOM   2751  N   TYR A 179      12.569  64.720 111.950  1.00 18.08           N
ATOM   2752  CA  TYR A 179      12.203  63.536 111.211  1.00 20.00           C
ATOM   2753  C   TYR A 179      13.183  63.369 110.059  1.00 18.26           C
ATOM   2754  O   TYR A 179      13.667  64.355 109.487  1.00 19.19           O
ATOM   2755  CB  TYR A 179      10.777  63.670 110.710  1.00 19.91           C
ATOM   2756  CG  TYR A 179       9.796  63.711 111.814  1.00 21.24           C
ATOM   2757  CD1 TYR A 179       9.725  62.661 112.704  1.00 25.75           C
ATOM   2758  CD2 TYR A 179       8.936  64.775 111.976  1.00 18.34           C
ATOM   2759  CE1 TYR A 179       8.836  62.652 113.698  1.00 28.18           C
ATOM   2760  CE2 TYR A 179       8.037  64.789 113.003  1.00 21.84           C
ATOM   2761  CZ  TYR A 179       7.977  63.718 113.846  1.00 28.66           C
ATOM   2762  OH  TYR A 179       7.091  63.716 114.885  1.00 32.30           O
ATOM   2763  H   TYR A 179      11.993  65.358 111.927  1.00 21.70           H
ATOM   2764  HA  TYR A 179      12.261  62.757 111.787  1.00 24.01           H
ATOM   2765  HB2 TYR A 179      10.695  64.493 110.203  1.00 23.90           H
ATOM   2766  HB3 TYR A 179      10.565  62.909 110.147  1.00 23.90           H
ATOM   2767  HD1 TYR A 179      10.293  61.933 112.596  1.00 30.91           H
ATOM   2768  HD2 TYR A 179       8.974  65.494 111.386  1.00 22.01           H
ATOM   2769  HE1 TYR A 179       8.800  61.936 114.290  1.00 33.83           H
ATOM   2770  HE2 TYR A 179       7.454  65.505 113.108  1.00 26.22           H
ATOM   2771  HH  TYR A 179       6.626  64.415 114.867  1.00 38.77           H
ATOM   2772  N   GLN A 180      13.530  62.128 109.756  1.00 16.18           N
ATOM   2773  CA  GLN A 180      14.539  61.882 108.739  1.00 17.63           C
ATOM   2774  C   GLN A 180      14.010  61.064 107.568  1.00 18.22           C
ATOM   2775  O   GLN A 180      13.007  60.345 107.669  1.00 16.68           O
ATOM   2776  CB  GLN A 180      15.763  61.182 109.351  1.00 12.33           C
ATOM   2777  CG  GLN A 180      16.513  62.107 110.224  1.00 15.83           C
ATOM   2778  CD  GLN A 180      17.759  61.474 110.705  1.00 15.78           C
ATOM   2779  OE1 GLN A 180      17.858  60.256 110.724  1.00 18.87           O
ATOM   2780  NE2 GLN A 180      18.742  62.282 111.082  1.00 14.28           N
ATOM   2781  H   GLN A 180      13.202  61.420 110.118  1.00 19.43           H
ATOM   2782  HA  GLN A 180      14.835  62.737 108.388  1.00 21.17           H
ATOM   2783  HB2 GLN A 180      15.470  60.427 109.884  1.00 14.81           H
ATOM   2784  HB3 GLN A 180      16.353  60.886 108.640  1.00 14.81           H
ATOM   2785  HG2 GLN A 180      16.747  62.905 109.725  1.00 19.00           H
ATOM   2786  HG3 GLN A 180      15.969  62.336 110.994  1.00 19.00           H
ATOM   2787 HE21 GLN A 180      18.637  63.135 111.040  1.00 17.15           H
ATOM   2788 HE22 GLN A 180      19.483  61.953 111.367  1.00 17.15           H
ATOM   2789  N   LEU A 181      14.740  61.178 106.459  1.00 16.85           N
ATOM   2790  CA  LEU A 181      14.525  60.396 105.253  1.00 17.38           C
ATOM   2791  C   LEU A 181      15.846  59.757 104.855  1.00 14.85           C
ATOM   2792  O   LEU A 181      16.867  60.447 104.756  1.00 19.52           O
ATOM   2793  CB  LEU A 181      14.038  61.268 104.131  1.00 17.64           C
ATOM   2794  CG  LEU A 181      13.798  60.638 102.772  1.00 19.36           C
ATOM   2795  CD1 LEU A 181      12.752  59.560 102.943  1.00 15.70           C
ATOM   2796  CD2 LEU A 181      13.372  61.744 101.805  1.00 16.88           C
ATOM   2797  H   LEU A 181      15.396  61.729 106.385  1.00 20.23           H
ATOM   2798  HA  LEU A 181      13.872  59.698 105.420  1.00 20.86           H
ATOM   2799  HB2 LEU A 181      13.197  61.663 104.408  1.00 21.18           H
ATOM   2800  HB3 LEU A 181      14.690  61.974 104.001  1.00 21.18           H
ATOM   2801  HG  LEU A 181      14.618  60.234 102.447  1.00 23.24           H
ATOM   2802 HD11 LEU A 181      12.585  59.144 102.082  1.00 18.86           H
ATOM   2803 HD12 LEU A 181      13.081  58.898 103.572  1.00 18.86           H
ATOM   2804 HD13 LEU A 181      11.937  59.962 103.281  1.00 18.86           H
ATOM   2805 HD21 LEU A 181      13.215  61.355 100.931  1.00 20.27           H
ATOM   2806 HD22 LEU A 181      12.557  62.155 102.136  1.00 20.27           H
ATOM   2807 HD23 LEU A 181      14.078  62.406 101.752  1.00 20.27           H
ATOM   2808  N   THR A 182      15.824  58.444 104.643  1.00 16.19           N
ATOM   2809  CA  THR A 182      16.967  57.727 104.108  1.00 19.25           C
ATOM   2810  C   THR A 182      16.533  56.752 103.013  1.00 18.55           C
ATOM   2811  O   THR A 182      15.348  56.430 102.845  1.00 18.56           O
ATOM   2812  CB  THR A 182      17.679  56.976 105.222  1.00 18.87           C
ATOM   2813  OG1 THR A 182      16.785  56.046 105.804  1.00 14.56           O
ATOM   2814  CG2 THR A 182      18.114  57.908 106.297  1.00 17.99           C
ATOM   2815  H   THR A 182      15.145  57.941 104.805  1.00 19.44           H
ATOM   2816  HA  THR A 182      17.591  58.361 103.721  1.00 23.11           H
ATOM   2817  HB  THR A 182      18.456  56.514 104.870  1.00 22.65           H
ATOM   2818  HG1 THR A 182      16.522  55.499 105.224  1.00 17.48           H
ATOM   2819 HG21 THR A 182      18.566  57.415 107.000  1.00 21.60           H
ATOM   2820 HG22 THR A 182      18.723  58.570 105.935  1.00 21.60           H
ATOM   2821 HG23 THR A 182      17.343  58.360 106.674  1.00 21.60           H
ATOM   2822  N   ILE A 183      17.511  56.262 102.266  1.00 19.31           N
ATOM   2823  CA  ILE A 183      17.300  55.125 101.386  1.00 19.39           C
ATOM   2824  C   ILE A 183      18.457  54.161 101.569  1.00 20.42           C
ATOM   2825  O   ILE A 183      19.554  54.548 101.972  1.00 17.56           O
ATOM   2826  CB  ILE A 183      17.161  55.495  99.884  1.00 13.72           C
ATOM   2827  CG1 ILE A 183      18.467  55.963  99.293  1.00 13.73           C
ATOM   2828  CG2 ILE A 183      16.118  56.597  99.646  1.00 22.03           C
ATOM   2829  CD1 ILE A 183      18.399  56.268  97.801  1.00 26.28           C
ATOM   2830  H   ILE A 183      18.313  56.573 102.252  1.00 23.19           H
ATOM   2831  HA  ILE A 183      16.488  54.668 101.654  1.00 23.27           H
ATOM   2832  HB  ILE A 183      16.878  54.702  99.402  1.00 16.47           H
ATOM   2833 HG12 ILE A 183      18.743  56.773  99.749  1.00 16.48           H
ATOM   2834 HG13 ILE A 183      19.134  55.270  99.423  1.00 16.48           H
ATOM   2835 HG21 ILE A 183      16.072  56.788  98.696  1.00 26.45           H
ATOM   2836 HG22 ILE A 183      15.255  56.289  99.964  1.00 26.45           H
ATOM   2837 HG23 ILE A 183      16.385  57.393 100.131  1.00 26.45           H
ATOM   2838 HD11 ILE A 183      19.272  56.561  97.499  1.00 31.55           H
ATOM   2839 HD12 ILE A 183      18.136  55.464  97.327  1.00 31.55           H
ATOM   2840 HD13 ILE A 183      17.745  56.969  97.653  1.00 31.55           H
ATOM   2841  N   ALA A 184      18.179  52.881 101.304  1.00 19.50           N
ATOM   2842  CA  ALA A 184      19.211  51.910 101.003  1.00 25.30           C
ATOM   2843  C   ALA A 184      19.645  52.062  99.554  1.00 20.36           C
ATOM   2844  O   ALA A 184      18.826  52.001  98.637  1.00 19.47           O
ATOM   2845  CB  ALA A 184      18.704  50.502 101.256  1.00 21.06           C
ATOM   2846  H   ALA A 184      17.383  52.554 101.295  1.00 23.40           H
ATOM   2847  HA  ALA A 184      19.980  52.067 101.574  1.00 30.37           H
ATOM   2848  HB1 ALA A 184      19.411  49.871 101.048  1.00 25.28           H
ATOM   2849  HB2 ALA A 184      18.451  50.420 102.188  1.00 25.28           H
ATOM   2850  HB3 ALA A 184      17.935  50.337 100.688  1.00 25.28           H
ATOM   2851  N   GLY A 185      20.932  52.277  99.347  1.00 17.04           N
ATOM   2852  CA  GLY A 185      21.470  52.500  98.022  1.00 17.20           C
ATOM   2853  C   GLY A 185      22.231  51.267  97.602  1.00 17.98           C
ATOM   2854  O   GLY A 185      22.726  50.513  98.437  1.00 18.40           O
ATOM   2855  H   GLY A 185      21.524  52.299  99.970  1.00 20.46           H
ATOM   2856  HA2 GLY A 185      20.753  52.664  97.391  1.00 20.66           H
ATOM   2857  HA3 GLY A 185      22.072  53.261  98.028  1.00 20.66           H
ATOM   2858  N   ALA A 186      22.300  51.062  96.300  1.00 21.28           N
ATOM   2859  CA  ALA A 186      23.165  50.043  95.747  1.00 17.89           C
ATOM   2860  C   ALA A 186      24.580  50.202  96.279  1.00 18.64           C
ATOM   2861  O   ALA A 186      25.086  51.322  96.433  1.00 19.43           O
ATOM   2862  CB  ALA A 186      23.142  50.153  94.241  1.00 15.17           C
ATOM   2863  H   ALA A 186      21.853  51.503  95.712  1.00 25.55           H
ATOM   2864  HA  ALA A 186      22.836  49.165  95.998  1.00 21.48           H
ATOM   2865  HB1 ALA A 186      23.721  49.471  93.866  1.00 18.21           H
ATOM   2866  HB2 ALA A 186      22.232  50.023  93.930  1.00 18.21           H
ATOM   2867  HB3 ALA A 186      23.458  51.033  93.985  1.00 18.21           H
ATOM   2868  N   GLY A 187      25.205  49.071  96.583  1.00 13.52           N
ATOM   2869  CA  GLY A 187      26.601  49.029  96.998  1.00 19.37           C
ATOM   2870  C   GLY A 187      27.537  48.430  95.972  1.00 25.52           C
ATOM   2871  O   GLY A 187      28.718  48.181  96.300  1.00 18.93           O
ATOM   2872  H   GLY A 187      24.833  48.296  96.555  1.00 16.24           H
ATOM   2873  HA2 GLY A 187      26.901  49.932  97.189  1.00 23.25           H
ATOM   2874  HA3 GLY A 187      26.674  48.508  97.812  1.00 23.25           H
ATOM   2875  N   GLY A 188      27.083  48.188  94.752  1.00 18.70           N
ATOM   2876  CA  GLY A 188      27.926  47.710  93.675  1.00 19.51           C
ATOM   2877  C   GLY A 188      27.518  48.356  92.365  1.00 22.37           C
ATOM   2878  O   GLY A 188      26.344  48.673  92.127  1.00 23.59           O
ATOM   2879  H   GLY A 188      26.263  48.297  94.519  1.00 22.45           H
ATOM   2880  HA2 GLY A 188      28.853  47.929  93.858  1.00 23.42           H
ATOM   2881  HA3 GLY A 188      27.841  46.747  93.591  1.00 23.42           H
ATOM   2882  N   ALA A 189      28.512  48.533  91.502  1.00 20.38           N
ATOM   2883  CA  ALA A 189      28.365  49.358  90.305  1.00 22.04           C
ATOM   2884  C   ALA A 189      27.231  48.872  89.393  1.00 19.84           C
ATOM   2885  O   ALA A 189      26.520  49.674  88.789  1.00 21.94           O
ATOM   2886  CB  ALA A 189      29.692  49.367  89.547  1.00 18.97           C
ATOM   2887  H   ALA A 189      29.293  48.183  91.587  1.00 24.47           H
ATOM   2888  HA  ALA A 189      28.165  50.269  90.572  1.00 26.46           H
ATOM   2889  HB1 ALA A 189      29.597  49.914  88.751  1.00 22.78           H
ATOM   2890  HB2 ALA A 189      30.381  49.736  90.122  1.00 22.78           H
ATOM   2891  HB3 ALA A 189      29.920  48.458  89.299  1.00 22.78           H
ATOM   2892  N   PHE A 190      27.022  47.571  89.290  1.00 20.31           N
ATOM   2893  CA  PHE A 190      25.989  47.089  88.378  1.00 18.88           C
ATOM   2894  C   PHE A 190      24.612  47.708  88.665  1.00 22.61           C
ATOM   2895  O   PHE A 190      24.036  48.380  87.802  1.00 27.03           O
ATOM   2896  CB  PHE A 190      25.953  45.568  88.428  1.00 25.16           C
ATOM   2897  CG  PHE A 190      27.207  44.952  87.896  1.00 16.68           C
ATOM   2898  CD1 PHE A 190      28.160  44.458  88.745  1.00 22.31           C
ATOM   2899  CD2 PHE A 190      27.467  44.968  86.530  1.00 24.99           C
ATOM   2900  CE1 PHE A 190      29.350  43.920  88.260  1.00 31.78           C
ATOM   2901  CE2 PHE A 190      28.646  44.430  86.026  1.00 22.16           C
ATOM   2902  CZ  PHE A 190      29.597  43.898  86.897  1.00 25.81           C
ATOM   2903  H   PHE A 190      27.447  46.960  89.720  1.00 24.38           H
ATOM   2904  HA  PHE A 190      26.237  47.343  87.475  1.00 22.66           H
ATOM   2905  HB2 PHE A 190      25.845  45.283  89.349  1.00 30.21           H
ATOM   2906  HB3 PHE A 190      25.210  45.250  87.892  1.00 30.21           H
ATOM   2907  HD1 PHE A 190      28.001  44.461  89.662  1.00 26.78           H
ATOM   2908  HD2 PHE A 190      26.832  45.314  85.945  1.00 30.00           H
ATOM   2909  HE1 PHE A 190      29.975  43.568  88.851  1.00 38.14           H
ATOM   2910  HE2 PHE A 190      28.800  44.425  85.109  1.00 26.60           H
ATOM   2911  HZ  PHE A 190      30.389  43.540  86.567  1.00 30.98           H
ATOM   2912  N   PHE A 191      24.047  47.476  89.864  1.00 19.44           N
ATOM   2913  CA  PHE A 191      22.783  48.130  90.206  1.00 26.26           C
ATOM   2914  C   PHE A 191      22.942  49.636  90.332  1.00 20.59           C
ATOM   2915  O   PHE A 191      22.012  50.387  89.996  1.00 17.69           O
ATOM   2916  CB  PHE A 191      22.198  47.583  91.513  1.00 23.24           C
ATOM   2917  CG  PHE A 191      21.581  46.205  91.390  1.00 29.66           C
ATOM   2918  CD1 PHE A 191      20.496  45.953  90.519  1.00 26.82           C
ATOM   2919  CD2 PHE A 191      22.068  45.164  92.153  1.00 24.38           C
ATOM   2920  CE1 PHE A 191      19.955  44.684  90.421  1.00 20.27           C
ATOM   2921  CE2 PHE A 191      21.513  43.889  92.072  1.00 24.94           C
ATOM   2922  CZ  PHE A 191      20.458  43.646  91.222  1.00 30.18           C
ATOM   2923  H   PHE A 191      24.367  46.960  90.473  1.00 23.34           H
ATOM   2924  HA  PHE A 191      22.142  47.958  89.499  1.00 31.53           H
ATOM   2925  HB2 PHE A 191      22.907  47.532  92.173  1.00 27.90           H
ATOM   2926  HB3 PHE A 191      21.507  48.190  91.821  1.00 27.90           H
ATOM   2927  HD1 PHE A 191      20.157  46.641  89.994  1.00 32.19           H
ATOM   2928  HD2 PHE A 191      22.775  45.318  92.737  1.00 29.26           H
ATOM   2929  HE1 PHE A 191      19.240  44.526  89.848  1.00 24.33           H
ATOM   2930  HE2 PHE A 191      21.857  43.200  92.594  1.00 29.94           H
ATOM   2931  HZ  PHE A 191      20.097  42.791  91.159  1.00 36.23           H
ATOM   2932  N   LEU A 192      24.099  50.103  90.796  1.00 21.10           N
ATOM   2933  CA  LEU A 192      24.301  51.541  90.946  1.00 14.66           C
ATOM   2934  C   LEU A 192      24.125  52.254  89.615  1.00 25.68           C
ATOM   2935  O   LEU A 192      23.628  53.383  89.568  1.00 21.56           O
ATOM   2936  CB  LEU A 192      25.706  51.816  91.515  1.00 17.59           C
ATOM   2937  CG  LEU A 192      26.036  53.285  91.779  1.00 18.34           C
ATOM   2938  CD1 LEU A 192      25.019  53.940  92.709  1.00 19.07           C
ATOM   2939  CD2 LEU A 192      27.424  53.433  92.365  1.00 15.97           C
ATOM   2940  H   LEU A 192      24.771  49.618  91.027  1.00 25.34           H
ATOM   2941  HA  LEU A 192      23.646  51.894  91.569  1.00 17.60           H
ATOM   2942  HB2 LEU A 192      25.793  51.343  92.357  1.00 21.12           H
ATOM   2943  HB3 LEU A 192      26.362  51.479  90.886  1.00 21.12           H
ATOM   2944  HG  LEU A 192      26.019  53.765  90.936  1.00 22.02           H
ATOM   2945 HD11 LEU A 192      25.269  54.867  92.846  1.00 22.90           H
ATOM   2946 HD12 LEU A 192      24.141  53.891  92.300  1.00 22.90           H
ATOM   2947 HD13 LEU A 192      25.017  53.468  93.556  1.00 22.90           H
ATOM   2948 HD21 LEU A 192      27.601  54.374  92.520  1.00 19.18           H
ATOM   2949 HD22 LEU A 192      27.466  52.946  93.203  1.00 19.18           H
ATOM   2950 HD23 LEU A 192      28.071  53.073  91.739  1.00 19.18           H
ATOM   2951  N   SER A 193      24.559  51.629  88.514  1.00 19.04           N
ATOM   2952  CA  SER A 193      24.520  52.325  87.228  1.00 18.71           C
ATOM   2953  C   SER A 193      23.108  52.708  86.778  1.00 19.62           C
ATOM   2954  O   SER A 193      22.974  53.462  85.804  1.00 28.22           O
ATOM   2955  CB  SER A 193      25.155  51.475  86.159  1.00 24.71           C
ATOM   2956  OG  SER A 193      24.431  50.272  86.042  1.00 21.90           O
ATOM   2957  H   SER A 193      24.870  50.827  88.486  1.00 22.86           H
ATOM   2958  HA  SER A 193      25.038  53.143  87.302  1.00 22.46           H
ATOM   2959  HB2 SER A 193      25.128  51.949  85.313  1.00 29.66           H
ATOM   2960  HB3 SER A 193      26.071  51.277  86.407  1.00 29.66           H
ATOM   2961  HG  SER A 193      24.443  49.858  86.773  1.00 26.29           H
ATOM   2962  N   ARG A 194      22.067  52.228  87.454  1.00 19.20           N
ATOM   2963  CA  ARG A 194      20.688  52.584  87.114  1.00 26.50           C
ATOM   2964  C   ARG A 194      20.356  54.040  87.423  1.00 30.31           C
ATOM   2965  O   ARG A 194      19.537  54.645  86.723  1.00 26.53           O
ATOM   2966  CB  ARG A 194      19.709  51.706  87.875  1.00 28.29           C
ATOM   2967  CG  ARG A 194      19.691  50.270  87.468  1.00 26.45           C
ATOM   2968  CD  ARG A 194      18.770  49.468  88.366  1.00 28.61           C
ATOM   2969  NE  ARG A 194      18.549  48.143  87.826  1.00 34.44           N
ATOM   2970  CZ  ARG A 194      17.441  47.428  87.971  1.00 35.65           C
ATOM   2971  NH1 ARG A 194      16.395  47.897  88.665  1.00 26.30           N
ATOM   2972  NH2 ARG A 194      17.385  46.239  87.388  1.00 24.08           N1+
ATOM   2973  H   ARG A 194      22.133  51.689  88.121  1.00 23.05           H
ATOM   2974  HA  ARG A 194      20.549  52.438  86.165  1.00 31.81           H
ATOM   2975  HB2 ARG A 194      19.934  51.739  88.818  1.00 33.95           H
ATOM   2976  HB3 ARG A 194      18.814  52.057  87.743  1.00 33.95           H
ATOM   2977  HG2 ARG A 194      19.369  50.198  86.556  1.00 31.75           H
ATOM   2978  HG3 ARG A 194      20.586  49.903  87.541  1.00 31.75           H
ATOM   2979  HD2 ARG A 194      19.174  49.377  89.243  1.00 34.34           H
ATOM   2980  HD3 ARG A 194      17.913  49.917  88.433  1.00 34.34           H
ATOM   2981  HE  ARG A 194      19.190  47.790  87.373  1.00 41.34           H
ATOM   2982 HH11 ARG A 194      16.436  48.673  89.032  1.00 31.57           H
ATOM   2983 HH12 ARG A 194      15.686  47.418  88.748  1.00 31.57           H
ATOM   2984 HH21 ARG A 194      18.061  45.944  86.946  1.00 28.91           H
ATOM   2985 HH22 ARG A 194      16.681  45.751  87.472  1.00 28.91           H
ATOM   2986  N   TYR A 195      20.970  54.620  88.450  1.00 29.55           N
ATOM   2987  CA  TYR A 195      20.622  55.972  88.880  1.00 20.45           C
ATOM   2988  C   TYR A 195      21.846  56.836  89.128  1.00 20.44           C
ATOM   2989  O   TYR A 195      21.717  57.979  89.591  1.00 21.82           O
ATOM   2990  CB  TYR A 195      19.748  55.912  90.127  1.00 26.17           C
ATOM   2991  CG  TYR A 195      20.353  55.176  91.297  1.00 23.81           C
ATOM   2992  CD1 TYR A 195      21.214  55.826  92.178  1.00 21.24           C
ATOM   2993  CD2 TYR A 195      20.014  53.841  91.551  1.00 26.05           C
ATOM   2994  CE1 TYR A 195      21.752  55.150  93.258  1.00 23.82           C
ATOM   2995  CE2 TYR A 195      20.528  53.159  92.634  1.00 22.61           C
ATOM   2996  CZ  TYR A 195      21.409  53.805  93.474  1.00 28.57           C
ATOM   2997  OH  TYR A 195      21.915  53.105  94.541  1.00 25.96           O
ATOM   2998  H   TYR A 195      21.592  54.251  88.915  1.00 35.47           H
ATOM   2999  HA  TYR A 195      20.102  56.395  88.179  1.00 24.55           H
ATOM   3000  HB2 TYR A 195      19.561  56.818  90.417  1.00 31.41           H
ATOM   3001  HB3 TYR A 195      18.917  55.466  89.900  1.00 31.41           H
ATOM   3002  HD1 TYR A 195      21.448  56.714  92.026  1.00 25.50           H
ATOM   3003  HD2 TYR A 195      19.427  53.404  90.976  1.00 31.28           H
ATOM   3004  HE1 TYR A 195      22.338  55.582  93.837  1.00 28.59           H
ATOM   3005  HE2 TYR A 195      20.307  52.267  92.778  1.00 27.14           H
ATOM   3006  HH  TYR A 195      22.422  53.598  94.995  1.00 31.17           H
ATOM   3007  N   TYR A 196      23.018  56.331  88.783  1.00 21.35           N
ATOM   3008  CA  TYR A 196      24.266  56.926  89.203  1.00 21.51           C
ATOM   3009  C   TYR A 196      24.421  58.343  88.672  1.00 27.20           C
ATOM   3010  O   TYR A 196      24.955  59.207  89.365  1.00 23.07           O
ATOM   3011  CB  TYR A 196      25.404  56.015  88.744  1.00 18.99           C
ATOM   3012  CG  TYR A 196      26.744  56.536  89.091  1.00 26.15           C
ATOM   3013  CD1 TYR A 196      27.246  56.420  90.375  1.00 28.76           C
ATOM   3014  CD2 TYR A 196      27.532  57.153  88.128  1.00 30.52           C
ATOM   3015  CE1 TYR A 196      28.485  56.910  90.689  1.00 18.80           C
ATOM   3016  CE2 TYR A 196      28.755  57.637  88.434  1.00 21.67           C
ATOM   3017  CZ  TYR A 196      29.222  57.516  89.707  1.00 20.94           C
ATOM   3018  OH  TYR A 196      30.439  58.027  89.978  1.00 23.24           O
ATOM   3019  H   TYR A 196      23.116  55.629  88.295  1.00 25.62           H
ATOM   3020  HA  TYR A 196      24.286  56.966  90.172  1.00 25.82           H
ATOM   3021  HB2 TYR A 196      25.302  55.148  89.167  1.00 22.80           H
ATOM   3022  HB3 TYR A 196      25.361  55.920  87.780  1.00 22.80           H
ATOM   3023  HD1 TYR A 196      26.733  56.010  91.034  1.00 34.52           H
ATOM   3024  HD2 TYR A 196      27.210  57.240  87.260  1.00 36.63           H
ATOM   3025  HE1 TYR A 196      28.818  56.838  91.554  1.00 22.57           H
ATOM   3026  HE2 TYR A 196      29.270  58.056  87.783  1.00 26.01           H
ATOM   3027  HH  TYR A 196      30.627  57.907  90.788  1.00 27.89           H
ATOM   3028  N   SER A 197      23.983  58.595  87.429  1.00 24.82           N
ATOM   3029  CA  SER A 197      24.114  59.922  86.842  1.00 28.66           C
ATOM   3030  C   SER A 197      23.373  60.987  87.618  1.00 23.89           C
ATOM   3031  O   SER A 197      23.735  62.166  87.503  1.00 28.61           O
ATOM   3032  CB  SER A 197      23.619  59.941  85.385  1.00 27.81           C
ATOM   3033  OG  SER A 197      22.250  59.525  85.270  1.00 26.69           O
ATOM   3034  H   SER A 197      23.610  58.015  86.915  1.00 29.80           H
ATOM   3035  HA  SER A 197      25.053  60.164  86.836  1.00 34.40           H
ATOM   3036  HB2 SER A 197      23.699  60.844  85.041  1.00 33.39           H
ATOM   3037  HB3 SER A 197      24.172  59.340  84.861  1.00 33.39           H
ATOM   3038  HG  SER A 197      22.162  58.741  85.561  1.00 32.03           H
ATOM   3039  N   LYS A 198      22.349  60.615  88.390  1.00 27.18           N
ATOM   3040  CA  LYS A 198      21.544  61.574  89.154  1.00 28.39           C
ATOM   3041  C   LYS A 198      21.682  61.362  90.666  1.00 29.31           C
ATOM   3042  O   LYS A 198      20.791  61.700  91.442  1.00 24.39           O
ATOM   3043  CB  LYS A 198      20.080  61.495  88.733  1.00 30.59           C
ATOM   3044  CG  LYS A 198      19.858  61.795  87.236  1.00 30.52           C
ATOM   3045  CD  LYS A 198      18.484  61.367  86.704  1.00 35.49           C
ATOM   3046  CE  LYS A 198      18.301  61.762  85.176  1.00 26.63           C
ATOM   3047  NZ  LYS A 198      16.951  61.319  84.659  1.00 37.53           N1+
ATOM   3048  H   LYS A 198      22.096  59.799  88.491  1.00 32.62           H
ATOM   3049  HA  LYS A 198      21.858  62.469  88.954  1.00 34.08           H
ATOM   3050  HB2 LYS A 198      19.751  60.600  88.909  1.00 36.72           H
ATOM   3051  HB3 LYS A 198      19.571  62.142  89.246  1.00 36.72           H
ATOM   3052  HG2 LYS A 198      19.945  62.751  87.095  1.00 36.63           H
ATOM   3053  HG3 LYS A 198      20.533  61.326  86.721  1.00 36.63           H
ATOM   3054  HD2 LYS A 198      18.396  60.405  86.783  1.00 42.59           H
ATOM   3055  HD3 LYS A 198      17.790  61.811  87.217  1.00 42.59           H
ATOM   3056  HE2 LYS A 198      18.363  62.725  85.083  1.00 31.97           H
ATOM   3057  HE3 LYS A 198      18.988  61.326  84.647  1.00 31.97           H
ATOM   3058  HZ1 LYS A 198      16.864  61.547  83.803  1.00 45.04           H
ATOM   3059  HZ2 LYS A 198      16.872  60.436  84.733  1.00 45.04           H
ATOM   3060  HZ3 LYS A 198      16.303  61.708  85.129  1.00 45.04           H
ATOM   3061  N   LEU A 199      22.807  60.805  91.099  1.00 19.91           N
ATOM   3062  CA  LEU A 199      23.091  60.690  92.525  1.00 23.00           C
ATOM   3063  C   LEU A 199      22.837  61.987  93.287  1.00 24.88           C
ATOM   3064  O   LEU A 199      22.185  61.985  94.345  1.00 22.79           O
ATOM   3065  CB  LEU A 199      24.545  60.264  92.738  1.00 28.31           C
ATOM   3066  CG  LEU A 199      24.874  58.851  93.173  1.00 29.82           C
ATOM   3067  CD1 LEU A 199      26.360  58.826  93.531  1.00 26.74           C
ATOM   3068  CD2 LEU A 199      24.078  58.367  94.353  1.00 24.70           C
ATOM   3069  H   LEU A 199      23.422  60.486  90.589  1.00 23.90           H
ATOM   3070  HA  LEU A 199      22.520  60.004  92.904  1.00 27.61           H
ATOM   3071  HB2 LEU A 199      25.014  60.409  91.901  1.00 33.98           H
ATOM   3072  HB3 LEU A 199      24.923  60.852  93.410  1.00 33.98           H
ATOM   3073  HG  LEU A 199      24.727  58.243  92.432  1.00 35.80           H
ATOM   3074 HD11 LEU A 199      26.600  57.930  93.814  1.00 32.10           H
ATOM   3075 HD12 LEU A 199      26.877  59.076  92.749  1.00 32.10           H
ATOM   3076 HD13 LEU A 199      26.521  59.455  94.250  1.00 32.10           H
ATOM   3077 HD21 LEU A 199      24.349  57.460  94.565  1.00 29.65           H
ATOM   3078 HD22 LEU A 199      24.250  58.950  95.109  1.00 29.65           H
ATOM   3079 HD23 LEU A 199      23.135  58.387  94.126  1.00 29.65           H
ATOM   3080  N   ALA A 200      23.431  63.094  92.827  1.00 18.39           N
ATOM   3081  CA  ALA A 200      23.315  64.350  93.577  1.00 24.46           C
ATOM   3082  C   ALA A 200      21.862  64.650  93.933  1.00 28.05           C
ATOM   3083  O   ALA A 200      21.540  64.976  95.085  1.00 28.51           O
ATOM   3084  CB  ALA A 200      23.906  65.529  92.775  1.00 26.78           C
ATOM   3085  H   ALA A 200      23.894  63.145  92.104  1.00 22.08           H
ATOM   3086  HA  ALA A 200      23.815  64.270  94.404  1.00 29.36           H
ATOM   3087  HB1 ALA A 200      23.814  66.342  93.296  1.00 32.15           H
ATOM   3088  HB2 ALA A 200      24.843  65.352  92.599  1.00 32.15           H
ATOM   3089  HB3 ALA A 200      23.422  65.615  91.939  1.00 32.15           H
ATOM   3090  N   GLN A 201      20.969  64.521  92.959  1.00 20.48           N
ATOM   3091  CA  GLN A 201      19.566  64.828  93.202  1.00 21.22           C
ATOM   3092  C   GLN A 201      18.937  63.813  94.133  1.00 26.63           C
ATOM   3093  O   GLN A 201      18.052  64.153  94.917  1.00 26.71           O
ATOM   3094  CB  GLN A 201      18.783  64.834  91.895  1.00 34.16           C
ATOM   3095  CG  GLN A 201      19.035  66.014  90.962  1.00 32.26           C
ATOM   3096  CD  GLN A 201      18.451  65.760  89.584  1.00 38.34           C
ATOM   3097  OE1 GLN A 201      19.190  65.529  88.609  1.00 37.12           O
ATOM   3098  NE2 GLN A 201      17.118  65.764  89.499  1.00 34.09           N
ATOM   3099  H   GLN A 201      21.146  64.262  92.158  1.00 24.58           H
ATOM   3100  HA  GLN A 201      19.492  65.705  93.609  1.00 25.48           H
ATOM   3101  HB2 GLN A 201      19.004  64.026  91.404  1.00 41.01           H
ATOM   3102  HB3 GLN A 201      17.836  64.831  92.107  1.00 41.01           H
ATOM   3103  HG2 GLN A 201      18.616  66.809  91.329  1.00 38.73           H
ATOM   3104  HG3 GLN A 201      19.991  66.151  90.867  1.00 38.73           H
ATOM   3105 HE21 GLN A 201      16.642  65.906  90.202  1.00 40.92           H
ATOM   3106 HE22 GLN A 201      16.734  65.626  88.742  1.00 40.92           H
ATOM   3107  N   ILE A 202      19.327  62.547  94.003  1.00 20.52           N
ATOM   3108  CA  ILE A 202      18.805  61.513  94.876  1.00 21.59           C
ATOM   3109  C   ILE A 202      19.210  61.773  96.316  1.00 18.37           C
ATOM   3110  O   ILE A 202      18.406  61.602  97.235  1.00 23.94           O
ATOM   3111  CB  ILE A 202      19.290  60.133  94.396  1.00 21.23           C
ATOM   3112  CG1 ILE A 202      18.527  59.717  93.141  1.00 20.51           C
ATOM   3113  CG2 ILE A 202      19.098  59.096  95.435  1.00 19.84           C
ATOM   3114  CD1 ILE A 202      19.160  58.630  92.469  1.00 28.19           C
ATOM   3115  H   ILE A 202      19.891  62.266  93.417  1.00 24.64           H
ATOM   3116  HA  ILE A 202      17.836  61.522  94.832  1.00 25.92           H
ATOM   3117  HB  ILE A 202      20.234  60.190  94.183  1.00 25.48           H
ATOM   3118 HG12 ILE A 202      17.631  59.438  93.390  1.00 24.62           H
ATOM   3119 HG13 ILE A 202      18.485  60.468  92.529  1.00 24.62           H
ATOM   3120 HG21 ILE A 202      19.415  58.245  95.094  1.00 23.81           H
ATOM   3121 HG22 ILE A 202      19.602  59.345  96.226  1.00 23.81           H
ATOM   3122 HG23 ILE A 202      18.154  59.036  95.650  1.00 23.81           H
ATOM   3123 HD11 ILE A 202      18.642  58.402  91.681  1.00 33.84           H
ATOM   3124 HD12 ILE A 202      20.055  58.899  92.210  1.00 33.84           H
ATOM   3125 HD13 ILE A 202      19.203  57.870  93.069  1.00 33.84           H
ATOM   3126  N   VAL A 203      20.477  62.152  96.533  1.00 19.64           N
ATOM   3127  CA  VAL A 203      21.015  62.327  97.873  1.00 20.02           C
ATOM   3128  C   VAL A 203      20.608  63.665  98.481  1.00 22.52           C
ATOM   3129  O   VAL A 203      20.682  63.831  99.711  1.00 17.78           O
ATOM   3130  CB  VAL A 203      22.549  62.137  97.823  1.00 23.77           C
ATOM   3131  CG1 VAL A 203      23.223  62.504  99.093  1.00 23.40           C
ATOM   3132  CG2 VAL A 203      22.865  60.662  97.559  1.00 20.33           C
ATOM   3133  H   VAL A 203      21.046  62.315  95.908  1.00 23.58           H
ATOM   3134  HA  VAL A 203      20.654  61.628  98.441  1.00 24.03           H
ATOM   3135  HB  VAL A 203      22.924  62.670  97.104  1.00 28.53           H
ATOM   3136 HG11 VAL A 203      24.177  62.363  98.997  1.00 28.09           H
ATOM   3137 HG12 VAL A 203      23.044  63.438  99.286  1.00 28.09           H
ATOM   3138 HG13 VAL A 203      22.876  61.946  99.807  1.00 28.09           H
ATOM   3139 HG21 VAL A 203      23.828  60.547  97.528  1.00 24.40           H
ATOM   3140 HG22 VAL A 203      22.490  60.127  98.276  1.00 24.40           H
ATOM   3141 HG23 VAL A 203      22.473  60.403  96.711  1.00 24.40           H
ATOM   3142  N   ALA A 204      20.156  64.630  97.683  1.00 17.83           N
ATOM   3143  CA  ALA A 204      19.899  65.939  98.271  1.00 16.34           C
ATOM   3144  C   ALA A 204      18.803  65.893  99.333  1.00 16.01           C
ATOM   3145  O   ALA A 204      18.961  66.541 100.378  1.00 23.06           O
ATOM   3146  CB  ALA A 204      19.539  66.956  97.172  1.00 17.43           C
ATOM   3147  H   ALA A 204      19.996  64.559  96.841  1.00 21.41           H
ATOM   3148  HA  ALA A 204      20.712  66.248  98.701  1.00 19.62           H
ATOM   3149  HB1 ALA A 204      19.372  67.819  97.582  1.00 20.92           H
ATOM   3150  HB2 ALA A 204      20.279  67.023  96.549  1.00 20.92           H
ATOM   3151  HB3 ALA A 204      18.743  66.651  96.708  1.00 20.92           H
ATOM   3152  N   PRO A 205      17.681  65.204  99.137  1.00 18.43           N
ATOM   3153  CA  PRO A 205      16.645  65.206 100.168  1.00 17.67           C
ATOM   3154  C   PRO A 205      16.913  64.272 101.319  1.00 21.31           C
ATOM   3155  O   PRO A 205      16.082  64.229 102.231  1.00 19.11           O
ATOM   3156  CB  PRO A 205      15.388  64.794  99.401  1.00 22.86           C
ATOM   3157  CG  PRO A 205      15.840  64.156  98.226  1.00 24.09           C
ATOM   3158  CD  PRO A 205      17.192  64.640  97.873  1.00 21.49           C
ATOM   3159  HA  PRO A 205      16.523  66.105 100.513  1.00 21.21           H
ATOM   3160  HB2 PRO A 205      14.865  64.182  99.941  1.00 27.44           H
ATOM   3161  HB3 PRO A 205      14.869  65.584  99.181  1.00 27.44           H
ATOM   3162  HG2 PRO A 205      15.865  63.199  98.381  1.00 28.92           H
ATOM   3163  HG3 PRO A 205      15.222  64.356  97.505  1.00 28.92           H
ATOM   3164  HD2 PRO A 205      17.754  63.901  97.592  1.00 25.79           H
ATOM   3165  HD3 PRO A 205      17.139  65.329  97.192  1.00 25.79           H
ATOM   3166  N   LEU A 206      18.050  63.568 101.339  1.00 19.15           N
ATOM   3167  CA  LEU A 206      18.260  62.514 102.313  1.00 15.25           C
ATOM   3168  C   LEU A 206      19.159  62.982 103.456  1.00 21.00           C
ATOM   3169  O   LEU A 206      20.066  63.781 103.260  1.00 24.71           O
ATOM   3170  CB  LEU A 206      18.900  61.305 101.631  1.00 18.00           C
ATOM   3171  CG  LEU A 206      18.196  60.756 100.394  1.00 21.68           C
ATOM   3172  CD1 LEU A 206      19.011  59.605  99.857  1.00 18.71           C
ATOM   3173  CD2 LEU A 206      16.752  60.316 100.716  1.00 13.37           C
ATOM   3174  H   LEU A 206      18.708  63.687 100.798  1.00 22.99           H
ATOM   3175  HA  LEU A 206      17.407  62.242 102.685  1.00 18.31           H
ATOM   3176  HB2 LEU A 206      19.799  61.551 101.363  1.00 21.61           H
ATOM   3177  HB3 LEU A 206      18.946  60.584 102.278  1.00 21.61           H
ATOM   3178  HG  LEU A 206      18.160  61.446  99.713  1.00 26.02           H
ATOM   3179 HD11 LEU A 206      18.572  59.248  99.069  1.00 22.46           H
ATOM   3180 HD12 LEU A 206      19.897  59.926  99.626  1.00 22.46           H
ATOM   3181 HD13 LEU A 206      19.075  58.919 100.540  1.00 22.46           H
ATOM   3182 HD21 LEU A 206      16.339  59.974  99.908  1.00 16.05           H
ATOM   3183 HD22 LEU A 206      16.778  59.623 101.394  1.00 16.05           H
ATOM   3184 HD23 LEU A 206      16.255  61.082 101.044  1.00 16.05           H
ATOM   3185  N   ASP A 207      18.913  62.465 104.655  1.00 18.94           N
ATOM   3186  CA  ASP A 207      19.923  62.596 105.712  1.00 17.31           C
ATOM   3187  C   ASP A 207      21.101  61.668 105.454  1.00 16.91           C
ATOM   3188  O   ASP A 207      22.255  62.069 105.636  1.00 21.51           O
ATOM   3189  CB  ASP A 207      19.309  62.312 107.080  1.00 22.37           C
ATOM   3190  CG  ASP A 207      18.240  63.279 107.413  1.00 19.40           C
ATOM   3191  OD1 ASP A 207      18.554  64.375 107.934  1.00 18.43           O
ATOM   3192  OD2 ASP A 207      17.071  62.956 107.111  1.00 21.41           O1-
ATOM   3193  H   ASP A 207      18.196  62.047 104.882  1.00 22.74           H
ATOM   3194  HA  ASP A 207      20.257  63.507 105.717  1.00 20.78           H
ATOM   3195  HB2 ASP A 207      18.923  61.422 107.078  1.00 26.86           H
ATOM   3196  HB3 ASP A 207      19.999  62.377 107.759  1.00 26.86           H
ATOM   3197  N   TYR A 208      20.827  60.458 104.950  1.00 14.73           N
ATOM   3198  CA  TYR A 208      21.826  59.419 104.739  1.00 17.70           C
ATOM   3199  C   TYR A 208      21.419  58.588 103.520  1.00 15.80           C
ATOM   3200  O   TYR A 208      20.235  58.442 103.197  1.00 14.35           O
ATOM   3201  CB  TYR A 208      22.013  58.484 105.979  1.00 15.15           C
ATOM   3202  CG  TYR A 208      22.405  59.175 107.272  1.00 18.25           C
ATOM   3203  CD1 TYR A 208      23.675  59.742 107.453  1.00 27.51           C
ATOM   3204  CD2 TYR A 208      21.499  59.289 108.314  1.00 18.26           C
ATOM   3205  CE1 TYR A 208      24.022  60.381 108.652  1.00 21.16           C
ATOM   3206  CE2 TYR A 208      21.849  59.891 109.505  1.00 19.32           C
ATOM   3207  CZ  TYR A 208      23.085  60.426 109.690  1.00 15.67           C
ATOM   3208  OH  TYR A 208      23.349  61.060 110.890  1.00 16.73           O
ATOM   3209  H   TYR A 208      20.036  60.214 104.716  1.00 17.68           H
ATOM   3210  HA  TYR A 208      22.680  59.837 104.547  1.00 21.25           H
ATOM   3211  HB2 TYR A 208      21.177  58.019 106.141  1.00 18.19           H
ATOM   3212  HB3 TYR A 208      22.708  57.839 105.774  1.00 18.19           H
ATOM   3213  HD1 TYR A 208      24.301  59.690 106.766  1.00 33.02           H
ATOM   3214  HD2 TYR A 208      20.654  58.911 108.226  1.00 21.93           H
ATOM   3215  HE1 TYR A 208      24.871  60.744 108.766  1.00 25.40           H
ATOM   3216  HE2 TYR A 208      21.221  59.948 110.189  1.00 23.19           H
ATOM   3217  HH  TYR A 208      22.686  60.995 111.401  1.00 20.09           H
ATOM   3218  N   ILE A 209      22.411  58.085 102.820  1.00 16.68           N
ATOM   3219  CA  ILE A 209      22.217  57.013 101.859  1.00  9.40           C
ATOM   3220  C   ILE A 209      23.007  55.815 102.380  1.00 13.83           C
ATOM   3221  O   ILE A 209      24.234  55.895 102.552  1.00 12.24           O
ATOM   3222  CB  ILE A 209      22.635  57.443 100.446  1.00 11.78           C
ATOM   3223  CG1 ILE A 209      22.401  56.306  99.457  1.00 15.69           C
ATOM   3224  CG2 ILE A 209      24.045  57.960 100.401  1.00 14.95           C
ATOM   3225  CD1 ILE A 209      22.489  56.763  98.051  1.00 12.20           C
ATOM   3226  H   ILE A 209      23.226  58.351 102.882  1.00 20.02           H
ATOM   3227  HA  ILE A 209      21.278  56.770 101.836  1.00 11.29           H
ATOM   3228  HB  ILE A 209      22.053  58.174 100.185  1.00 14.15           H
ATOM   3229 HG12 ILE A 209      23.075  55.622  99.594  1.00 18.84           H
ATOM   3230 HG13 ILE A 209      21.516  55.937  99.600  1.00 18.84           H
ATOM   3231 HG21 ILE A 209      24.258  58.217  99.490  1.00 17.94           H
ATOM   3232 HG22 ILE A 209      24.117  58.730 100.987  1.00 17.94           H
ATOM   3233 HG23 ILE A 209      24.647  57.260 100.697  1.00 17.94           H
ATOM   3234 HD11 ILE A 209      22.334  56.007  97.463  1.00 14.65           H
ATOM   3235 HD12 ILE A 209      21.815  57.445  97.899  1.00 14.65           H
ATOM   3236 HD13 ILE A 209      23.373  57.130  97.893  1.00 14.65           H
ATOM   3237  N   ASN A 210      22.291  54.727 102.695  1.00 18.46           N
ATOM   3238  CA  ASN A 210      22.897  53.587 103.357  1.00 14.83           C
ATOM   3239  C   ASN A 210      23.254  52.579 102.282  1.00 18.67           C
ATOM   3240  O   ASN A 210      22.382  51.942 101.680  1.00 13.41           O
ATOM   3241  CB  ASN A 210      21.985  53.030 104.448  1.00 12.17           C
ATOM   3242  CG  ASN A 210      21.579  54.096 105.450  1.00 14.47           C
ATOM   3243  OD1 ASN A 210      22.335  55.007 105.734  1.00 17.08           O
ATOM   3244  ND2 ASN A 210      20.369  54.003 105.959  1.00 20.07           N
ATOM   3245  H   ASN A 210      21.452  54.633 102.533  1.00 22.16           H
ATOM   3246  HA  ASN A 210      23.721  53.873 103.780  1.00 17.81           H
ATOM   3247  HB2 ASN A 210      21.179  52.677 104.040  1.00 14.62           H
ATOM   3248  HB3 ASN A 210      22.453  52.328 104.926  1.00 14.62           H
ATOM   3249 HD21 ASN A 210      20.097  54.585 106.531  1.00 24.10           H
ATOM   3250 HD22 ASN A 210      19.850  53.359 105.720  1.00 24.10           H
ATOM   3251  N   LEU A 211      24.546  52.502 102.000  1.00 20.35           N
ATOM   3252  CA  LEU A 211      25.031  51.728 100.884  1.00 17.80           C
ATOM   3253  C   LEU A 211      25.041  50.282 101.261  1.00 15.10           C
ATOM   3254  O   LEU A 211      25.649  49.898 102.273  1.00 13.66           O
ATOM   3255  CB  LEU A 211      26.453  52.138 100.482  1.00 12.55           C
ATOM   3256  CG  LEU A 211      26.756  53.604 100.199  1.00 18.55           C
ATOM   3257  CD1 LEU A 211      28.142  53.666  99.560  1.00 10.65           C
ATOM   3258  CD2 LEU A 211      25.695  54.258  99.315  1.00 21.14           C
ATOM   3259  H   LEU A 211      25.165  52.896 102.448  1.00 24.43           H
ATOM   3260  HA  LEU A 211      24.444  51.848 100.121  1.00 21.38           H
ATOM   3261  HB2 LEU A 211      27.049  51.864 101.196  1.00 15.07           H
ATOM   3262  HB3 LEU A 211      26.683  51.647  99.678  1.00 15.07           H
ATOM   3263  HG  LEU A 211      26.789  54.089 101.039  1.00 22.27           H
ATOM   3264 HD11 LEU A 211      28.360  54.592  99.369  1.00 12.79           H
ATOM   3265 HD12 LEU A 211      28.791  53.293 100.177  1.00 12.79           H
ATOM   3266 HD13 LEU A 211      28.133  53.152  98.738  1.00 12.79           H
ATOM   3267 HD21 LEU A 211      25.936  55.186  99.168  1.00 25.38           H
ATOM   3268 HD22 LEU A 211      25.656  53.787  98.468  1.00 25.38           H
ATOM   3269 HD23 LEU A 211      24.836  54.206  99.763  1.00 25.38           H
ATOM   3270  N   MET A 212      24.460  49.456 100.403  1.00 16.91           N
ATOM   3271  CA  MET A 212      24.439  48.024 100.693  1.00 19.53           C
ATOM   3272  C   MET A 212      25.766  47.428 100.207  1.00 17.60           C
ATOM   3273  O   MET A 212      25.845  46.662  99.253  1.00 14.57           O
ATOM   3274  CB  MET A 212      23.211  47.367 100.073  1.00 15.64           C
ATOM   3275  CG  MET A 212      21.896  47.798 100.757  1.00 18.80           C
ATOM   3276  SD  MET A 212      20.331  47.229  99.973  1.00 23.84           S
ATOM   3277  CE  MET A 212      20.361  48.072  98.385  1.00 23.81           C
ATOM   3278  H   MET A 212      24.080  49.687  99.667  1.00 20.30           H
ATOM   3279  HA  MET A 212      24.380  47.904 101.653  1.00 23.45           H
ATOM   3280  HB2 MET A 212      23.158  47.616  99.137  1.00 18.78           H
ATOM   3281  HB3 MET A 212      23.291  46.404 100.157  1.00 18.78           H
ATOM   3282  HG2 MET A 212      21.902  47.458 101.665  1.00 22.57           H
ATOM   3283  HG3 MET A 212      21.870  48.767 100.778  1.00 22.57           H
ATOM   3284  HE1 MET A 212      19.564  47.834  97.886  1.00 28.58           H
ATOM   3285  HE2 MET A 212      20.382  49.030  98.537  1.00 28.58           H
ATOM   3286  HE3 MET A 212      21.152  47.796  97.896  1.00 28.58           H
ATOM   3287  N   THR A 213      26.842  47.815 100.882  1.00 17.90           N
ATOM   3288  CA  THR A 213      28.181  47.409 100.456  1.00 14.05           C
ATOM   3289  C   THR A 213      28.500  46.003 100.972  1.00 20.63           C
ATOM   3290  O   THR A 213      29.417  45.786 101.760  1.00 20.77           O
ATOM   3291  CB  THR A 213      29.214  48.406 100.942  1.00 16.33           C
ATOM   3292  OG1 THR A 213      28.798  48.915 102.202  1.00 16.07           O
ATOM   3293  CG2 THR A 213      29.367  49.561 100.004  1.00 20.78           C
ATOM   3294  H   THR A 213      26.828  48.310 101.585  1.00 21.49           H
ATOM   3295  HA  THR A 213      28.214  47.390  99.487  1.00 16.88           H
ATOM   3296  HB  THR A 213      30.074  47.967 101.036  1.00 19.60           H
ATOM   3297  HG1 THR A 213      28.729  48.288 102.757  1.00 19.30           H
ATOM   3298 HG21 THR A 213      30.034  50.179 100.344  1.00 24.94           H
ATOM   3299 HG22 THR A 213      29.648  49.244  99.131  1.00 24.94           H
ATOM   3300 HG23 THR A 213      28.522  50.029  99.913  1.00 24.94           H
ATOM   3301  N   TYR A 214      27.699  45.046 100.516  1.00 17.27           N
ATOM   3302  CA  TYR A 214      27.820  43.636 100.841  1.00 15.00           C
ATOM   3303  C   TYR A 214      27.016  42.881  99.790  1.00 17.91           C
ATOM   3304  O   TYR A 214      26.514  43.472  98.834  1.00 17.06           O
ATOM   3305  CB  TYR A 214      27.373  43.315 102.279  1.00 22.36           C
ATOM   3306  CG  TYR A 214      26.063  43.940 102.713  1.00 19.12           C
ATOM   3307  CD1 TYR A 214      24.852  43.396 102.330  1.00 21.42           C
ATOM   3308  CD2 TYR A 214      26.052  45.039 103.526  1.00 17.36           C
ATOM   3309  CE1 TYR A 214      23.671  43.941 102.731  1.00 23.41           C
ATOM   3310  CE2 TYR A 214      24.880  45.621 103.932  1.00 19.02           C
ATOM   3311  CZ  TYR A 214      23.680  45.062 103.558  1.00 22.15           C
ATOM   3312  OH  TYR A 214      22.512  45.666 103.977  1.00 18.73           O
ATOM   3313  H   TYR A 214      27.041  45.204  99.985  1.00 20.73           H
ATOM   3314  HA  TYR A 214      28.749  43.371 100.752  1.00 18.01           H
ATOM   3315  HB2 TYR A 214      27.278  42.353 102.363  1.00 26.84           H
ATOM   3316  HB3 TYR A 214      28.059  43.626 102.890  1.00 26.84           H
ATOM   3317  HD1 TYR A 214      24.843  42.641 101.787  1.00 25.72           H
ATOM   3318  HD2 TYR A 214      26.861  45.415 103.791  1.00 20.84           H
ATOM   3319  HE1 TYR A 214      22.865  43.565 102.461  1.00 28.10           H
ATOM   3320  HE2 TYR A 214      24.896  46.369 104.484  1.00 22.84           H
ATOM   3321  HH  TYR A 214      21.848  45.259 103.661  1.00 22.48           H
ATOM   3322  N   ASP A 215      26.956  41.553  99.921  1.00 19.22           N
ATOM   3323  CA  ASP A 215      26.478  40.730  98.809  1.00 24.72           C
ATOM   3324  C   ASP A 215      27.269  40.997  97.538  1.00 22.31           C
ATOM   3325  O   ASP A 215      26.751  40.817  96.440  1.00 25.47           O
ATOM   3326  CB  ASP A 215      24.978  40.959  98.528  1.00 26.56           C
ATOM   3327  CG  ASP A 215      24.124  40.585  99.691  1.00 26.38           C
ATOM   3328  OD1 ASP A 215      24.569  39.712 100.462  1.00 24.67           O
ATOM   3329  OD2 ASP A 215      23.035  41.162  99.851  1.00 35.36           O1-
ATOM   3330  H   ASP A 215      27.181  41.114 100.626  1.00 23.08           H
ATOM   3331  HA  ASP A 215      26.596  39.795  99.040  1.00 29.67           H
ATOM   3332  HB2 ASP A 215      24.831  41.898  98.334  1.00 31.88           H
ATOM   3333  HB3 ASP A 215      24.710  40.416  97.770  1.00 31.88           H
ATOM   3334  N   LEU A 216      28.501  41.504  97.655  1.00 24.34           N
ATOM   3335  CA  LEU A 216      29.294  41.704  96.449  1.00 21.49           C
ATOM   3336  C   LEU A 216      29.794  40.395  95.873  1.00 26.55           C
ATOM   3337  O   LEU A 216      30.423  40.380  94.813  1.00 26.69           O
ATOM   3338  CB  LEU A 216      30.459  42.634  96.747  1.00 21.27           C
ATOM   3339  CG  LEU A 216      30.038  44.011  97.321  1.00 19.41           C
ATOM   3340  CD1 LEU A 216      31.269  44.938  97.628  1.00 21.43           C
ATOM   3341  CD2 LEU A 216      29.053  44.763  96.435  1.00 23.66           C
ATOM   3342  H   LEU A 216      28.884  41.731  98.391  1.00 29.22           H
ATOM   3343  HA  LEU A 216      28.739  42.130  95.777  1.00 25.79           H
ATOM   3344  HB2 LEU A 216      31.039  42.208  97.397  1.00 25.53           H
ATOM   3345  HB3 LEU A 216      30.948  42.793  95.925  1.00 25.53           H
ATOM   3346  HG  LEU A 216      29.589  43.854  98.166  1.00 23.30           H
ATOM   3347 HD11 LEU A 216      30.948  45.782  97.983  1.00 25.73           H
ATOM   3348 HD12 LEU A 216      31.838  44.500  98.279  1.00 25.73           H
ATOM   3349 HD13 LEU A 216      31.762  45.090  96.806  1.00 25.73           H
ATOM   3350 HD21 LEU A 216      28.835  45.610  96.854  1.00 28.40           H
ATOM   3351 HD22 LEU A 216      29.461  44.916  95.569  1.00 28.40           H
ATOM   3352 HD23 LEU A 216      28.250  44.228  96.333  1.00 28.40           H
ATOM   3353  N   ALA A 217      29.570  39.302  96.585  1.00 27.55           N
ATOM   3354  CA  ALA A 217      29.729  37.965  96.065  1.00 22.19           C
ATOM   3355  C   ALA A 217      28.484  37.216  96.472  1.00 27.85           C
ATOM   3356  O   ALA A 217      27.791  37.607  97.415  1.00 26.51           O
ATOM   3357  CB  ALA A 217      30.964  37.236  96.609  1.00 21.55           C
ATOM   3358  H   ALA A 217      29.314  39.317  97.406  1.00 33.08           H
ATOM   3359  HA  ALA A 217      29.780  37.990  95.097  1.00 26.63           H
ATOM   3360  HB1 ALA A 217      31.005  36.349  96.218  1.00 25.87           H
ATOM   3361  HB2 ALA A 217      31.758  37.740  96.371  1.00 25.87           H
ATOM   3362  HB3 ALA A 217      30.892  37.170  97.574  1.00 25.87           H
ATOM   3363  N   GLY A 218      28.208  36.156  95.732  1.00 30.89           N
ATOM   3364  CA  GLY A 218      27.107  35.261  96.000  1.00 36.17           C
ATOM   3365  C   GLY A 218      27.177  34.055  95.085  1.00 33.47           C
ATOM   3366  O   GLY A 218      28.087  33.935  94.246  1.00 31.94           O
ATOM   3367  H   GLY A 218      28.667  35.928  95.041  1.00 37.08           H
ATOM   3368  HA2 GLY A 218      27.143  34.959  96.921  1.00 43.42           H
ATOM   3369  HA3 GLY A 218      26.265  35.720  95.852  1.00 43.42           H
ATOM   3370  N   PRO A 219      26.218  33.130  95.226  1.00 41.02           N
ATOM   3371  CA  PRO A 219      26.246  31.902  94.409  1.00 30.98           C
ATOM   3372  C   PRO A 219      25.818  32.133  92.981  1.00 40.01           C
ATOM   3373  O   PRO A 219      25.988  31.234  92.144  1.00 28.90           O
ATOM   3374  CB  PRO A 219      25.273  30.959  95.145  1.00 28.19           C
ATOM   3375  CG  PRO A 219      24.324  31.852  95.796  1.00 38.85           C
ATOM   3376  CD  PRO A 219      25.077  33.138  96.158  1.00 37.74           C
ATOM   3377  HA  PRO A 219      27.135  31.514  94.417  1.00 37.19           H
ATOM   3378  HB2 PRO A 219      24.824  30.385  94.505  1.00 33.84           H
ATOM   3379  HB3 PRO A 219      25.758  30.434  95.801  1.00 33.84           H
ATOM   3380  HG2 PRO A 219      23.598  32.049  95.184  1.00 46.63           H
ATOM   3381  HG3 PRO A 219      23.981  31.427  96.598  1.00 46.63           H
ATOM   3382  HD2 PRO A 219      24.517  33.915  96.002  1.00 45.30           H
ATOM   3383  HD3 PRO A 219      25.389  33.102  97.076  1.00 45.30           H
ATOM   3384  N   TRP A 220      25.249  33.297  92.680  1.00 39.81           N
ATOM   3385  CA  TRP A 220      25.026  33.671  91.296  1.00 31.72           C
ATOM   3386  C   TRP A 220      26.327  33.987  90.590  1.00 28.75           C
ATOM   3387  O   TRP A 220      26.322  34.171  89.368  1.00 36.22           O
ATOM   3388  CB  TRP A 220      24.047  34.851  91.240  1.00 42.47           C
ATOM   3389  CG  TRP A 220      24.477  36.010  92.099  1.00 40.43           C
ATOM   3390  CD1 TRP A 220      25.339  37.003  91.754  1.00 31.64           C
ATOM   3391  CD2 TRP A 220      24.071  36.273  93.447  1.00 42.53           C
ATOM   3392  NE1 TRP A 220      25.505  37.877  92.808  1.00 38.14           N
ATOM   3393  CE2 TRP A 220      24.734  37.449  93.861  1.00 41.54           C
ATOM   3394  CE3 TRP A 220      23.208  35.634  94.343  1.00 41.94           C
ATOM   3395  CZ2 TRP A 220      24.563  37.990  95.133  1.00 49.86           C
ATOM   3396  CZ3 TRP A 220      23.031  36.183  95.606  1.00 47.35           C
ATOM   3397  CH2 TRP A 220      23.710  37.337  95.992  1.00 42.67           C
ATOM   3398  H   TRP A 220      24.987  33.881  93.255  1.00 47.79           H
ATOM   3399  HA  TRP A 220      24.615  32.924  90.834  1.00 38.08           H
ATOM   3400  HB2 TRP A 220      23.983  35.165  90.324  1.00 50.97           H
ATOM   3401  HB3 TRP A 220      23.177  34.555  91.550  1.00 50.97           H
ATOM   3402  HD1 TRP A 220      25.767  37.074  90.931  1.00 37.98           H
ATOM   3403  HE1 TRP A 220      26.009  38.574  92.807  1.00 45.78           H
ATOM   3404  HE3 TRP A 220      22.761  34.856  94.097  1.00 50.34           H
ATOM   3405  HZ2 TRP A 220      25.001  38.769  95.389  1.00 59.84           H
ATOM   3406  HZ3 TRP A 220      22.468  35.760  96.214  1.00 56.83           H
ATOM   3407  HH2 TRP A 220      23.571  37.683  96.844  1.00 51.22           H
ATOM   3408  N   GLU A 221      27.441  34.030  91.312  1.00 34.27           N
ATOM   3409  CA  GLU A 221      28.743  34.304  90.711  1.00 29.81           C
ATOM   3410  C   GLU A 221      29.534  33.016  90.623  1.00 29.79           C
ATOM   3411  O   GLU A 221      29.559  32.234  91.577  1.00 31.55           O
ATOM   3412  CB  GLU A 221      29.563  35.309  91.513  1.00 35.17           C
ATOM   3413  CG  GLU A 221      29.167  36.746  91.329  1.00 41.56           C
ATOM   3414  CD  GLU A 221      29.244  37.178  89.895  1.00 33.03           C
ATOM   3415  OE1 GLU A 221      30.264  36.936  89.231  1.00 43.08           O
ATOM   3416  OE2 GLU A 221      28.262  37.748  89.435  1.00 40.54           O1-
ATOM   3417  H   GLU A 221      27.471  33.902  92.162  1.00 41.13           H
ATOM   3418  HA  GLU A 221      28.619  34.653  89.814  1.00 35.79           H
ATOM   3419  HB2 GLU A 221      29.470  35.100  92.456  1.00 42.22           H
ATOM   3420  HB3 GLU A 221      30.493  35.227  91.252  1.00 42.22           H
ATOM   3421  HG2 GLU A 221      28.253  36.865  91.631  1.00 49.88           H
ATOM   3422  HG3 GLU A 221      29.765  37.309  91.846  1.00 49.88           H
ATOM   3423  N   LYS A 222      30.213  32.831  89.490  1.00 39.00           N
ATOM   3424  CA  LYS A 222      30.909  31.583  89.208  1.00 28.95           C
ATOM   3425  C   LYS A 222      32.179  31.399  90.032  1.00 34.68           C
ATOM   3426  O   LYS A 222      32.640  30.269  90.193  1.00 34.07           O
ATOM   3427  CB  LYS A 222      31.269  31.512  87.720  1.00 36.34           C
ATOM   3428  H   LYS A 222      30.284  33.419  88.866  1.00 46.81           H
ATOM   3429  HA  LYS A 222      30.316  30.842  89.408  1.00 34.75           H
ATOM   3430  HB1 LYS A 222      30.451  31.504  87.198  1.00 43.62           H
ATOM   3431  HB3 LYS A 222      31.775  30.701  87.556  1.00 43.62           H
ATOM   3432  N   VAL A 223      32.789  32.458  90.539  1.00 34.15           N
ATOM   3433  CA  VAL A 223      33.993  32.296  91.329  1.00 32.88           C
ATOM   3434  C   VAL A 223      33.738  32.863  92.723  1.00 25.76           C
ATOM   3435  O   VAL A 223      33.208  33.972  92.866  1.00 31.07           O
ATOM   3436  CB  VAL A 223      35.207  32.896  90.593  1.00 36.45           C
ATOM   3437  CG1 VAL A 223      34.760  33.787  89.456  1.00 41.70           C
ATOM   3438  CG2 VAL A 223      36.175  33.582  91.513  1.00 27.29           C
ATOM   3439  H   VAL A 223      32.529  33.272  90.440  1.00 40.99           H
ATOM   3440  HA  VAL A 223      34.163  31.347  91.433  1.00 39.46           H
ATOM   3441  HB  VAL A 223      35.692  32.160  90.188  1.00 43.75           H
ATOM   3442 HG11 VAL A 223      35.543  34.150  89.013  1.00 50.05           H
ATOM   3443 HG12 VAL A 223      34.238  33.262  88.830  1.00 50.05           H
ATOM   3444 HG13 VAL A 223      34.219  34.508  89.815  1.00 50.05           H
ATOM   3445 HG21 VAL A 223      36.911  33.935  90.990  1.00 32.75           H
ATOM   3446 HG22 VAL A 223      35.717  34.304  91.971  1.00 32.75           H
ATOM   3447 HG23 VAL A 223      36.506  32.938  92.159  1.00 32.75           H
ATOM   3448  N   THR A 224      34.029  32.045  93.741  1.00 34.28           N
ATOM   3449  CA  THR A 224      33.855  32.432  95.136  1.00 26.24           C
ATOM   3450  C   THR A 224      34.670  33.668  95.443  1.00 30.54           C
ATOM   3451  O   THR A 224      35.776  33.865  94.929  1.00 30.29           O
ATOM   3452  CB  THR A 224      34.262  31.303  96.096  1.00 26.85           C
ATOM   3453  OG1 THR A 224      35.691  31.079  96.071  1.00 24.05           O
ATOM   3454  CG2 THR A 224      33.526  30.042  95.751  1.00 27.21           C
ATOM   3455  H   THR A 224      34.334  31.247  93.642  1.00 41.14           H
ATOM   3456  HA  THR A 224      32.921  32.639  95.294  1.00 31.49           H
ATOM   3457  HB  THR A 224      34.005  31.556  96.997  1.00 32.23           H
ATOM   3458  HG1 THR A 224      35.893  30.460  96.601  1.00 28.87           H
ATOM   3459 HG21 THR A 224      33.785  29.331  96.359  1.00 32.66           H
ATOM   3460 HG22 THR A 224      32.570  30.186  95.824  1.00 32.66           H
ATOM   3461 HG23 THR A 224      33.737  29.773  94.844  1.00 32.66           H
ATOM   3462  N   ASN A 225      34.119  34.511  96.297  1.00 23.56           N
ATOM   3463  CA  ASN A 225      34.802  35.751  96.587  1.00 22.18           C
ATOM   3464  C   ASN A 225      34.261  36.287  97.892  1.00 22.35           C
ATOM   3465  O   ASN A 225      33.234  35.832  98.395  1.00 22.92           O
ATOM   3466  CB  ASN A 225      34.632  36.775  95.458  1.00 19.25           C
ATOM   3467  CG  ASN A 225      35.496  37.969  95.628  1.00 20.51           C
ATOM   3468  OD1 ASN A 225      36.580  37.890  96.200  1.00 24.72           O
ATOM   3469  ND2 ASN A 225      35.018  39.117  95.139  1.00 24.52           N
ATOM   3470  H   ASN A 225      33.373  34.394  96.709  1.00 28.28           H
ATOM   3471  HA  ASN A 225      35.749  35.576  96.699  1.00 26.63           H
ATOM   3472  HB2 ASN A 225      34.863  36.356  94.614  1.00 23.12           H
ATOM   3473  HB3 ASN A 225      33.709  37.073  95.438  1.00 23.12           H
ATOM   3474 HD21 ASN A 225      35.479  39.839  95.211  1.00 29.44           H
ATOM   3475 HD22 ASN A 225      34.250  39.133  94.753  1.00 29.44           H
ATOM   3476  N   HIS A 226      35.017  37.211  98.453  1.00 20.60           N
ATOM   3477  CA  HIS A 226      34.567  37.961  99.608  1.00 18.02           C
ATOM   3478  C   HIS A 226      33.367  38.798  99.220  1.00 20.56           C
ATOM   3479  O   HIS A 226      33.379  39.457  98.173  1.00 19.06           O
ATOM   3480  CB  HIS A 226      35.698  38.846 100.129  1.00 20.59           C
ATOM   3481  CG  HIS A 226      36.912  38.059 100.467  1.00 23.01           C
ATOM   3482  ND1 HIS A 226      37.017  37.345 101.636  1.00 25.65           N
ATOM   3483  CD2 HIS A 226      38.004  37.747  99.732  1.00 23.32           C
ATOM   3484  CE1 HIS A 226      38.157  36.681 101.637  1.00 24.74           C
ATOM   3485  NE2 HIS A 226      38.782  36.921 100.499  1.00 28.62           N
ATOM   3486  H   HIS A 226      35.804  37.425  98.181  1.00 24.73           H
ATOM   3487  HA  HIS A 226      34.303  37.349 100.312  1.00 21.63           H
ATOM   3488  HB2 HIS A 226      35.400  39.302 100.932  1.00 24.72           H
ATOM   3489  HB3 HIS A 226      35.936  39.492  99.447  1.00 24.72           H
ATOM   3490  HD2 HIS A 226      38.212  38.075  98.887  1.00 28.00           H
ATOM   3491  HE1 HIS A 226      38.475  36.148 102.330  1.00 29.70           H
ATOM   3492  HE2 HIS A 226      39.545  36.597 100.270  1.00 34.36           H
ATOM   3493  N   GLN A 227      32.315  38.746 100.045  1.00 18.11           N
ATOM   3494  CA  GLN A 227      31.094  39.500  99.761  1.00 20.73           C
ATOM   3495  C   GLN A 227      31.187  40.958 100.163  1.00 19.74           C
ATOM   3496  O   GLN A 227      30.320  41.764  99.760  1.00 17.28           O
ATOM   3497  CB  GLN A 227      29.890  38.890 100.476  1.00 18.10           C
ATOM   3498  CG  GLN A 227      29.891  38.996 101.991  1.00 24.11           C
ATOM   3499  CD  GLN A 227      28.478  38.992 102.566  1.00 21.87           C
ATOM   3500  OE1 GLN A 227      27.570  39.529 101.951  1.00 24.21           O
ATOM   3501  NE2 GLN A 227      28.288  38.364 103.737  1.00 19.65           N
ATOM   3502  H   GLN A 227      32.285  38.285 100.771  1.00 21.74           H
ATOM   3503  HA  GLN A 227      30.921  39.466  98.807  1.00 24.88           H
ATOM   3504  HB2 GLN A 227      29.089  39.333 100.156  1.00 21.74           H
ATOM   3505  HB3 GLN A 227      29.848  37.947 100.253  1.00 21.74           H
ATOM   3506  HG2 GLN A 227      30.371  38.239 102.363  1.00 28.94           H
ATOM   3507  HG3 GLN A 227      30.322  39.825 102.252  1.00 28.94           H
ATOM   3508 HE21 GLN A 227      28.950  37.984 104.133  1.00 23.59           H
ATOM   3509 HE22 GLN A 227      27.504  38.342 104.091  1.00 23.59           H
ATOM   3510  N   ALA A 228      32.176  41.314 100.980  1.00 14.67           N
ATOM   3511  CA  ALA A 228      32.271  42.668 101.474  1.00 14.39           C
ATOM   3512  C   ALA A 228      33.735  43.055 101.695  1.00 19.33           C
ATOM   3513  O   ALA A 228      34.103  43.594 102.745  1.00 15.21           O
ATOM   3514  CB  ALA A 228      31.443  42.825 102.755  1.00 18.80           C
ATOM   3515  H   ALA A 228      32.797  40.788 101.258  1.00 17.61           H
ATOM   3516  HA  ALA A 228      31.902  43.270 100.808  1.00 17.27           H
ATOM   3517  HB1 ALA A 228      31.519  43.739 103.070  1.00 22.57           H
ATOM   3518  HB2 ALA A 228      30.515  42.619 102.559  1.00 22.57           H
ATOM   3519  HB3 ALA A 228      31.783  42.213 103.427  1.00 22.57           H
ATOM   3520  N   ALA A 229      34.591  42.735 100.728  1.00 19.83           N
ATOM   3521  CA  ALA A 229      35.987  43.136 100.806  1.00 15.53           C
ATOM   3522  C   ALA A 229      36.071  44.644 100.882  1.00 21.70           C
ATOM   3523  O   ALA A 229      35.440  45.346 100.082  1.00 18.61           O
ATOM   3524  CB  ALA A 229      36.753  42.637  99.589  1.00 21.63           C
ATOM   3525  H   ALA A 229      34.388  42.289 100.022  1.00 23.80           H
ATOM   3526  HA  ALA A 229      36.392  42.761 101.604  1.00 18.64           H
ATOM   3527  HB1 ALA A 229      37.679  42.915  99.663  1.00 25.96           H
ATOM   3528  HB2 ALA A 229      36.699  41.669  99.559  1.00 25.96           H
ATOM   3529  HB3 ALA A 229      36.356  43.016  98.790  1.00 25.96           H
ATOM   3530  N   LEU A 230      36.868  45.153 101.832  1.00 16.35           N
ATOM   3531  CA  LEU A 230      37.037  46.596 101.926  1.00 22.97           C
ATOM   3532  C   LEU A 230      37.928  47.108 100.809  1.00 23.69           C
ATOM   3533  O   LEU A 230      37.672  48.176 100.242  1.00 25.26           O
ATOM   3534  CB  LEU A 230      37.610  46.983 103.303  1.00 15.68           C
ATOM   3535  CG  LEU A 230      38.050  48.443 103.539  1.00 15.84           C
ATOM   3536  CD1 LEU A 230      36.944  49.490 103.402  1.00 20.32           C
ATOM   3537  CD2 LEU A 230      38.631  48.547 104.861  1.00 19.52           C
ATOM   3538  H   LEU A 230      37.305  44.695 102.414  1.00 19.63           H
ATOM   3539  HA  LEU A 230      36.170  47.020 101.834  1.00 27.58           H
ATOM   3540  HB2 LEU A 230      36.935  46.784 103.971  1.00 18.83           H
ATOM   3541  HB3 LEU A 230      38.388  46.427 103.467  1.00 18.83           H
ATOM   3542  HG  LEU A 230      38.742  48.664 102.896  1.00 19.01           H
ATOM   3543 HD11 LEU A 230      37.320  50.368 103.568  1.00 24.40           H
ATOM   3544 HD12 LEU A 230      36.580  49.449 102.504  1.00 24.40           H
ATOM   3545 HD13 LEU A 230      36.248  49.299 104.051  1.00 24.40           H
ATOM   3546 HD21 LEU A 230      38.909  49.464 105.012  1.00 23.43           H
ATOM   3547 HD22 LEU A 230      37.966  48.290 105.519  1.00 23.43           H
ATOM   3548 HD23 LEU A 230      39.398  47.956 104.916  1.00 23.43           H
ATOM   3549  N   PHE A 231      38.996  46.383 100.517  1.00 22.42           N
ATOM   3550  CA  PHE A 231      39.902  46.705  99.456  1.00 18.56           C
ATOM   3551  C   PHE A 231      40.075  45.480  98.591  1.00 21.31           C
ATOM   3552  O   PHE A 231      39.640  44.376  98.935  1.00 18.93           O
ATOM   3553  CB  PHE A 231      41.251  47.166  99.991  1.00 24.17           C
ATOM   3554  CG  PHE A 231      41.186  48.430 100.790  1.00 20.29           C
ATOM   3555  CD1 PHE A 231      40.724  49.600 100.222  1.00 15.75           C
ATOM   3556  CD2 PHE A 231      41.617  48.453 102.109  1.00 23.38           C
ATOM   3557  CE1 PHE A 231      40.703  50.781 100.959  1.00 23.83           C
ATOM   3558  CE2 PHE A 231      41.611  49.612 102.832  1.00 22.47           C
ATOM   3559  CZ  PHE A 231      41.158  50.792 102.258  1.00 26.99           C
ATOM   3560  H   PHE A 231      39.217  45.671 100.946  1.00 26.91           H
ATOM   3561  HA  PHE A 231      39.526  47.416  98.913  1.00 22.29           H
ATOM   3562  HB2 PHE A 231      41.613  46.472 100.564  1.00 29.01           H
ATOM   3563  HB3 PHE A 231      41.848  47.319  99.243  1.00 29.01           H
ATOM   3564  HD1 PHE A 231      40.438  49.602  99.337  1.00 18.91           H
ATOM   3565  HD2 PHE A 231      41.945  47.674 102.496  1.00 28.07           H
ATOM   3566  HE1 PHE A 231      40.393  51.566 100.569  1.00 28.61           H
ATOM   3567  HE2 PHE A 231      41.903  49.608 103.715  1.00 26.98           H
ATOM   3568  HZ  PHE A 231      41.127  51.575 102.759  1.00 32.40           H
ATOM   3569  N   GLY A 232      40.724  45.698  97.456  1.00 25.16           N
ATOM   3570  CA  GLY A 232      40.800  44.681  96.433  1.00 27.21           C
ATOM   3571  C   GLY A 232      42.010  43.789  96.596  1.00 25.17           C
ATOM   3572  O   GLY A 232      43.061  44.194  97.064  1.00 25.06           O
ATOM   3573  H   GLY A 232      41.129  46.430  97.258  1.00 30.20           H
ATOM   3574  HA2 GLY A 232      40.003  44.129  96.467  1.00 32.66           H
ATOM   3575  HA3 GLY A 232      40.845  45.103  95.560  1.00 32.66           H
ATOM   3576  N   ASP A 233      41.820  42.552  96.209  1.00 25.20           N
ATOM   3577  CA  ASP A 233      42.889  41.571  96.137  1.00 25.61           C
ATOM   3578  C   ASP A 233      43.105  41.224  94.662  1.00 24.90           C
ATOM   3579  O   ASP A 233      42.223  40.666  94.019  1.00 24.44           O
ATOM   3580  CB  ASP A 233      42.508  40.343  96.955  1.00 21.45           C
ATOM   3581  CG  ASP A 233      43.515  39.232  96.849  1.00 27.07           C
ATOM   3582  OD1 ASP A 233      44.514  39.414  96.125  1.00 31.90           O
ATOM   3583  OD2 ASP A 233      43.295  38.190  97.502  1.00 30.62           O1-
ATOM   3584  H   ASP A 233      41.055  42.239  95.973  1.00 30.25           H
ATOM   3585  HA  ASP A 233      43.708  41.947  96.495  1.00 30.75           H
ATOM   3586  HB2 ASP A 233      42.438  40.596  97.889  1.00 25.75           H
ATOM   3587  HB3 ASP A 233      41.655  40.006  96.638  1.00 25.75           H
ATOM   3588  N   ALA A 234      44.274  41.554  94.121  1.00 27.44           N
ATOM   3589  CA  ALA A 234      44.517  41.305  92.700  1.00 34.17           C
ATOM   3590  C   ALA A 234      44.365  39.837  92.333  1.00 37.30           C
ATOM   3591  O   ALA A 234      44.094  39.514  91.172  1.00 29.20           O
ATOM   3592  CB  ALA A 234      45.916  41.772  92.310  1.00 35.93           C
ATOM   3593  H   ALA A 234      44.931  41.915  94.543  1.00 32.93           H
ATOM   3594  HA  ALA A 234      43.876  41.812  92.177  1.00 41.01           H
ATOM   3595  HB1 ALA A 234      46.054  41.598  91.366  1.00 43.13           H
ATOM   3596  HB2 ALA A 234      45.991  42.723  92.486  1.00 43.13           H
ATOM   3597  HB3 ALA A 234      46.569  41.285  92.836  1.00 43.13           H
ATOM   3598  N   ALA A 235      44.572  38.926  93.278  1.00 33.02           N
ATOM   3599  CA  ALA A 235      44.367  37.544  92.919  1.00 28.79           C
ATOM   3600  C   ALA A 235      42.895  37.190  92.858  1.00 31.54           C
ATOM   3601  O   ALA A 235      42.563  36.072  92.446  1.00 36.66           O
ATOM   3602  CB  ALA A 235      45.093  36.641  93.901  1.00 35.03           C
ATOM   3603  H   ALA A 235      44.817  39.076  94.088  1.00 39.63           H
ATOM   3604  HA  ALA A 235      44.746  37.391  92.039  1.00 34.56           H
ATOM   3605  HB1 ALA A 235      44.946  35.717  93.647  1.00 42.05           H
ATOM   3606  HB2 ALA A 235      46.041  36.846  93.877  1.00 42.05           H
ATOM   3607  HB3 ALA A 235      44.743  36.800  94.792  1.00 42.05           H
ATOM   3608  N   GLY A 236      42.011  38.095  93.257  1.00 24.81           N
ATOM   3609  CA  GLY A 236      40.590  37.830  93.150  1.00 33.25           C
ATOM   3610  C   GLY A 236      39.979  38.210  91.809  1.00 20.95           C
ATOM   3611  O   GLY A 236      40.595  38.860  90.974  1.00 26.90           O
ATOM   3612  H   GLY A 236      42.208  38.863  93.589  1.00 29.78           H
ATOM   3613  HA2 GLY A 236      40.433  36.883  93.294  1.00 39.92           H
ATOM   3614  HA3 GLY A 236      40.123  38.322  93.843  1.00 39.92           H
ATOM   3615  N   PRO A 237      38.724  37.854  91.605  1.00 24.88           N
ATOM   3616  CA  PRO A 237      38.064  38.209  90.351  1.00 30.29           C
ATOM   3617  C   PRO A 237      37.964  39.722  90.221  1.00 29.65           C
ATOM   3618  O   PRO A 237      38.158  40.479  91.183  1.00 25.72           O
ATOM   3619  CB  PRO A 237      36.689  37.525  90.471  1.00 23.47           C
ATOM   3620  CG  PRO A 237      36.422  37.525  91.896  1.00 24.95           C
ATOM   3621  CD  PRO A 237      37.785  37.236  92.545  1.00 20.12           C
ATOM   3622  HA  PRO A 237      38.547  37.844  89.593  1.00 36.36           H
ATOM   3623  HB2 PRO A 237      36.021  38.040  89.993  1.00 28.17           H
ATOM   3624  HB3 PRO A 237      36.740  36.619  90.129  1.00 28.17           H
ATOM   3625  HG2 PRO A 237      36.089  38.395  92.167  1.00 29.95           H
ATOM   3626  HG3 PRO A 237      35.783  36.828  92.110  1.00 29.95           H
ATOM   3627  HD2 PRO A 237      37.845  37.660  93.415  1.00 24.15           H
ATOM   3628  HD3 PRO A 237      37.939  36.280  92.601  1.00 24.15           H
ATOM   3629  N   THR A 238      37.700  40.157  88.994  1.00 27.45           N
ATOM   3630  CA  THR A 238      37.438  41.555  88.686  1.00 23.24           C
ATOM   3631  C   THR A 238      36.158  41.632  87.883  1.00 26.05           C
ATOM   3632  O   THR A 238      35.624  40.617  87.421  1.00 24.59           O
ATOM   3633  CB  THR A 238      38.572  42.189  87.902  1.00 28.57           C
ATOM   3634  OG1 THR A 238      38.846  41.384  86.765  1.00 31.01           O
ATOM   3635  CG2 THR A 238      39.801  42.289  88.774  1.00 25.18           C
ATOM   3636  H   THR A 238      37.667  39.644  88.304  1.00 32.95           H
ATOM   3637  HA  THR A 238      37.316  42.051  89.511  1.00 27.90           H
ATOM   3638  HB  THR A 238      38.316  43.081  87.619  1.00 34.29           H
ATOM   3639  HG1 THR A 238      39.472  41.721  86.318  1.00 37.23           H
ATOM   3640 HG21 THR A 238      40.528  42.695  88.276  1.00 30.22           H
ATOM   3641 HG22 THR A 238      39.611  42.834  89.553  1.00 30.22           H
ATOM   3642 HG23 THR A 238      40.073  41.405  89.066  1.00 30.22           H
ATOM   3643  N   PHE A 239      35.666  42.847  87.709  1.00 23.54           N
ATOM   3644  CA  PHE A 239      34.359  43.012  87.107  1.00 21.91           C
ATOM   3645  C   PHE A 239      34.350  44.193  86.171  1.00 24.28           C
ATOM   3646  O   PHE A 239      35.100  45.166  86.338  1.00 22.84           O
ATOM   3647  CB  PHE A 239      33.242  43.198  88.146  1.00 29.84           C
ATOM   3648  CG  PHE A 239      32.967  41.965  88.973  1.00 23.22           C
ATOM   3649  CD1 PHE A 239      33.686  41.719  90.127  1.00 17.52           C
ATOM   3650  CD2 PHE A 239      31.978  41.073  88.607  1.00 30.66           C
ATOM   3651  CE1 PHE A 239      33.421  40.635  90.884  1.00 18.39           C
ATOM   3652  CE2 PHE A 239      31.719  39.964  89.366  1.00 34.71           C
ATOM   3653  CZ  PHE A 239      32.447  39.749  90.506  1.00 28.70           C
ATOM   3654  H   PHE A 239      36.061  43.579  87.926  1.00 28.26           H
ATOM   3655  HA  PHE A 239      34.152  42.219  86.588  1.00 26.30           H
ATOM   3656  HB2 PHE A 239      33.495  43.911  88.753  1.00 35.81           H
ATOM   3657  HB3 PHE A 239      32.422  43.434  87.684  1.00 35.81           H
ATOM   3658  HD1 PHE A 239      34.347  42.316  90.394  1.00 21.04           H
ATOM   3659  HD2 PHE A 239      31.485  41.225  87.833  1.00 36.80           H
ATOM   3660  HE1 PHE A 239      33.916  40.477  91.655  1.00 22.07           H
ATOM   3661  HE2 PHE A 239      31.054  39.366  89.112  1.00 41.66           H
ATOM   3662  HZ  PHE A 239      32.277  38.998  91.028  1.00 34.45           H
ATOM   3663  N   TYR A 240      33.460  44.072  85.188  1.00 24.33           N
ATOM   3664  CA  TYR A 240      33.116  45.154  84.292  1.00 19.56           C
ATOM   3665  C   TYR A 240      32.583  46.328  85.107  1.00 20.88           C
ATOM   3666  O   TYR A 240      31.720  46.145  85.963  1.00 22.07           O
ATOM   3667  CB  TYR A 240      32.073  44.630  83.299  1.00 23.47           C
ATOM   3668  CG  TYR A 240      31.738  45.580  82.215  1.00 24.72           C
ATOM   3669  CD1 TYR A 240      30.980  46.718  82.460  1.00 23.43           C
ATOM   3670  CD2 TYR A 240      32.192  45.349  80.926  1.00 29.83           C
ATOM   3671  CE1 TYR A 240      30.698  47.613  81.427  1.00 29.01           C
ATOM   3672  CE2 TYR A 240      31.895  46.191  79.903  1.00 24.67           C
ATOM   3673  CZ  TYR A 240      31.161  47.333  80.147  1.00 26.06           C
ATOM   3674  OH  TYR A 240      30.920  48.190  79.110  1.00 20.67           O
ATOM   3675  H   TYR A 240      33.032  43.345  85.022  1.00 29.20           H
ATOM   3676  HA  TYR A 240      33.902  45.442  83.801  1.00 23.49           H
ATOM   3677  HB2 TYR A 240      32.413  43.821  82.887  1.00 28.17           H
ATOM   3678  HB3 TYR A 240      31.255  44.433  83.782  1.00 28.17           H
ATOM   3679  HD1 TYR A 240      30.679  46.897  83.322  1.00 28.13           H
ATOM   3680  HD2 TYR A 240      32.691  44.583  80.752  1.00 35.80           H
ATOM   3681  HE1 TYR A 240      30.195  48.378  81.589  1.00 34.82           H
ATOM   3682  HE2 TYR A 240      32.222  46.021  79.049  1.00 29.61           H
ATOM   3683  HH  TYR A 240      31.259  47.888  78.403  1.00 24.81           H
ATOM   3684  N   ASN A 241      33.147  47.520  84.878  1.00 19.26           N
ATOM   3685  CA  ASN A 241      32.728  48.760  85.537  1.00 28.09           C
ATOM   3686  C   ASN A 241      31.529  49.311  84.792  1.00 25.92           C
ATOM   3687  O   ASN A 241      31.639  50.132  83.876  1.00 22.19           O
ATOM   3688  CB  ASN A 241      33.848  49.797  85.569  1.00 24.38           C
ATOM   3689  CG  ASN A 241      33.589  50.901  86.576  1.00 27.26           C
ATOM   3690  OD1 ASN A 241      32.433  51.324  86.818  1.00 21.63           O
ATOM   3691  ND2 ASN A 241      34.664  51.349  87.216  1.00 19.82           N
ATOM   3692  H   ASN A 241      33.797  47.636  84.327  1.00 23.13           H
ATOM   3693  HA  ASN A 241      32.461  48.568  86.450  1.00 33.72           H
ATOM   3694  HB2 ASN A 241      34.679  49.359  85.811  1.00 29.27           H
ATOM   3695  HB3 ASN A 241      33.929  50.204  84.692  1.00 29.27           H
ATOM   3696 HD21 ASN A 241      34.586  51.974  87.801  1.00 23.79           H
ATOM   3697 HD22 ASN A 241      35.437  51.013  87.045  1.00 23.79           H
ATOM   3698  N   ALA A 242      30.364  48.895  85.260  1.00 21.18           N
ATOM   3699  CA  ALA A 242      29.103  49.318  84.688  1.00 22.68           C
ATOM   3700  C   ALA A 242      28.946  50.833  84.626  1.00 24.84           C
ATOM   3701  O   ALA A 242      28.268  51.333  83.730  1.00 22.54           O
ATOM   3702  CB  ALA A 242      27.993  48.682  85.497  1.00 17.27           C
ATOM   3703  H   ALA A 242      30.278  48.354  85.923  1.00 25.43           H
ATOM   3704  HA  ALA A 242      29.041  48.978  83.782  1.00 27.22           H
ATOM   3705  HB1 ALA A 242      27.138  48.954  85.129  1.00 20.73           H
ATOM   3706  HB2 ALA A 242      28.082  47.717  85.450  1.00 20.73           H
ATOM   3707  HB3 ALA A 242      28.065  48.976  86.419  1.00 20.73           H
ATOM   3708  N   LEU A 243      29.574  51.586  85.543  1.00 27.86           N
ATOM   3709  CA  LEU A 243      29.366  53.037  85.598  1.00 25.53           C
ATOM   3710  C   LEU A 243      29.855  53.753  84.329  1.00 22.19           C
ATOM   3711  O   LEU A 243      29.339  54.819  83.978  1.00 30.21           O
ATOM   3712  CB  LEU A 243      30.063  53.609  86.834  1.00 20.00           C
ATOM   3713  CG  LEU A 243      29.593  53.120  88.232  1.00 20.97           C
ATOM   3714  CD1 LEU A 243      30.233  53.983  89.328  1.00 20.79           C
ATOM   3715  CD2 LEU A 243      28.119  53.136  88.395  1.00 13.35           C
ATOM   3716  H   LEU A 243      30.118  51.283  86.136  1.00 33.44           H
ATOM   3717  HA  LEU A 243      28.416  53.211  85.687  1.00 30.65           H
ATOM   3718  HB2 LEU A 243      31.008  53.401  86.766  1.00 24.01           H
ATOM   3719  HB3 LEU A 243      29.949  54.572  86.820  1.00 24.01           H
ATOM   3720  HG  LEU A 243      29.895  52.207  88.360  1.00 25.17           H
ATOM   3721 HD11 LEU A 243      29.931  53.666  90.194  1.00 24.95           H
ATOM   3722 HD12 LEU A 243      31.198  53.908  89.265  1.00 24.95           H
ATOM   3723 HD13 LEU A 243      29.963  54.905  89.200  1.00 24.95           H
ATOM   3724 HD21 LEU A 243      27.896  52.821  89.285  1.00 16.04           H
ATOM   3725 HD22 LEU A 243      27.798  54.044  88.276  1.00 16.04           H
ATOM   3726 HD23 LEU A 243      27.721  52.555  87.728  1.00 16.04           H
ATOM   3727  N   ARG A 244      30.828  53.200  83.617  1.00 23.33           N
ATOM   3728  CA  ARG A 244      31.250  53.854  82.368  1.00 24.80           C
ATOM   3729  C   ARG A 244      30.160  53.844  81.287  1.00 23.80           C
ATOM   3730  O   ARG A 244      30.257  54.594  80.311  1.00 26.45           O
ATOM   3731  CB  ARG A 244      32.521  53.207  81.845  1.00 22.29           C
ATOM   3732  CG  ARG A 244      32.310  51.882  81.124  1.00 26.97           C
ATOM   3733  CD  ARG A 244      33.636  51.321  80.685  1.00 32.36           C
ATOM   3734  NE  ARG A 244      33.536  50.045  79.959  1.00 27.99           N
ATOM   3735  CZ  ARG A 244      34.614  49.398  79.516  1.00 32.04           C
ATOM   3736  NH1 ARG A 244      35.794  49.928  79.770  1.00 25.54           N
ATOM   3737  NH2 ARG A 244      34.535  48.234  78.851  1.00 30.17           N1+
ATOM   3738  H   ARG A 244      31.249  52.478  83.817  1.00 28.00           H
ATOM   3739  HA  ARG A 244      31.456  54.781  82.563  1.00 29.77           H
ATOM   3740  HB2 ARG A 244      32.944  53.817  81.221  1.00 26.75           H
ATOM   3741  HB3 ARG A 244      33.115  53.042  82.594  1.00 26.75           H
ATOM   3742  HG2 ARG A 244      31.890  51.247  81.725  1.00 32.37           H
ATOM   3743  HG3 ARG A 244      31.759  52.023  80.338  1.00 32.37           H
ATOM   3744  HD2 ARG A 244      34.067  51.962  80.098  1.00 38.84           H
ATOM   3745  HD3 ARG A 244      34.187  51.173  81.469  1.00 38.84           H
ATOM   3746  HE  ARG A 244      32.773  49.830  79.627  1.00 33.59           H
ATOM   3747 HH11 ARG A 244      35.848  50.673  80.196  1.00 30.66           H
ATOM   3748 HH12 ARG A 244      36.509  49.533  79.501  1.00 30.66           H
ATOM   3749 HH21 ARG A 244      33.767  47.883  78.688  1.00 36.22           H
ATOM   3750 HH22 ARG A 244      35.252  47.841  78.585  1.00 36.22           H
ATOM   3751  N   GLU A 245      29.108  53.066  81.463  1.00 29.26           N
ATOM   3752  CA  GLU A 245      27.980  53.047  80.557  1.00 22.41           C
ATOM   3753  C   GLU A 245      26.796  53.891  81.023  1.00 23.81           C
ATOM   3754  O   GLU A 245      25.774  53.920  80.337  1.00 29.64           O
ATOM   3755  CB  GLU A 245      27.549  51.601  80.352  1.00 25.15           C
ATOM   3756  CG  GLU A 245      28.541  50.778  79.577  1.00 26.84           C
ATOM   3757  CD  GLU A 245      28.853  51.379  78.179  1.00 26.04           C
ATOM   3758  OE1 GLU A 245      28.022  51.264  77.248  1.00 23.41           O
ATOM   3759  OE2 GLU A 245      29.938  51.979  78.041  1.00 24.57           O1-
ATOM   3760  H   GLU A 245      29.023  52.522  82.123  1.00 35.13           H
ATOM   3761  HA  GLU A 245      28.267  53.394  79.697  1.00 26.90           H
ATOM   3762  HB2 GLU A 245      27.432  51.184  81.220  1.00 30.19           H
ATOM   3763  HB3 GLU A 245      26.710  51.590  79.866  1.00 30.19           H
ATOM   3764  HG2 GLU A 245      29.371  50.730  80.075  1.00 32.22           H
ATOM   3765  HG3 GLU A 245      28.179  49.887  79.446  1.00 32.22           H
ATOM   3766  N   ALA A 246      26.906  54.593  82.152  1.00 32.51           N
ATOM   3767  CA  ALA A 246      25.785  55.398  82.623  1.00 25.24           C
ATOM   3768  C   ALA A 246      25.626  56.629  81.739  1.00 33.89           C
ATOM   3769  O   ALA A 246      26.504  56.981  80.946  1.00 25.87           O
ATOM   3770  CB  ALA A 246      25.981  55.814  84.081  1.00 31.58           C
ATOM   3771  H   ALA A 246      27.605  54.618  82.652  1.00 39.02           H
ATOM   3772  HA  ALA A 246      24.970  54.876  82.564  1.00 30.30           H
ATOM   3773  HB1 ALA A 246      25.220  56.347  84.362  1.00 37.91           H
ATOM   3774  HB2 ALA A 246      26.048  55.018  84.630  1.00 37.91           H
ATOM   3775  HB3 ALA A 246      26.796  56.336  84.154  1.00 37.91           H
ATOM   3776  N   ASN A 247      24.464  57.257  81.849  1.00 33.39           N
ATOM   3777  CA  ASN A 247      24.127  58.356  80.961  1.00 32.60           C
ATOM   3778  C   ASN A 247      24.714  59.630  81.552  1.00 32.16           C
ATOM   3779  O   ASN A 247      24.016  60.527  82.030  1.00 28.49           O
ATOM   3780  CB  ASN A 247      22.624  58.475  80.765  1.00 30.75           C
ATOM   3781  CG  ASN A 247      22.277  59.546  79.724  1.00 43.83           C
ATOM   3782  OD1 ASN A 247      23.075  59.806  78.818  1.00 41.17           O
ATOM   3783  ND2 ASN A 247      21.110  60.188  79.862  1.00 50.36           N
ATOM   3784  H   ASN A 247      23.856  57.067  82.427  1.00 40.08           H
ATOM   3785  HA  ASN A 247      24.537  58.206  80.095  1.00 39.13           H
ATOM   3786  HB2 ASN A 247      22.274  57.626  80.455  1.00 36.91           H
ATOM   3787  HB3 ASN A 247      22.210  58.724  81.606  1.00 36.91           H
ATOM   3788 HD21 ASN A 247      20.883  60.795  79.296  1.00 60.44           H
ATOM   3789 HD22 ASN A 247      20.587  59.993  80.516  1.00 60.44           H
ATOM   3790  N   LEU A 248      26.030  59.672  81.558  1.00 29.78           N
ATOM   3791  CA  LEU A 248      26.701  60.786  82.178  1.00 26.98           C
ATOM   3792  C   LEU A 248      26.963  61.892  81.190  1.00 34.04           C
ATOM   3793  O   LEU A 248      27.194  63.035  81.605  1.00 32.65           O
ATOM   3794  CB  LEU A 248      28.017  60.329  82.793  1.00 26.99           C
ATOM   3795  CG  LEU A 248      27.862  59.442  84.041  1.00 33.37           C
ATOM   3796  CD1 LEU A 248      29.051  58.560  84.205  1.00 24.41           C
ATOM   3797  CD2 LEU A 248      27.617  60.229  85.334  1.00 30.69           C
ATOM   3798  H   LEU A 248      26.549  59.078  81.216  1.00 35.75           H
ATOM   3799  HA  LEU A 248      26.142  61.140  82.888  1.00 32.39           H
ATOM   3800  HB2 LEU A 248      28.510  59.821  82.129  1.00 32.40           H
ATOM   3801  HB3 LEU A 248      28.528  61.113  83.050  1.00 32.40           H
ATOM   3802  HG  LEU A 248      27.094  58.865  83.907  1.00 40.06           H
ATOM   3803 HD11 LEU A 248      28.931  58.012  84.996  1.00 29.31           H
ATOM   3804 HD12 LEU A 248      29.136  57.995  83.420  1.00 29.31           H
ATOM   3805 HD13 LEU A 248      29.843  59.112  84.302  1.00 29.31           H
ATOM   3806 HD21 LEU A 248      27.530  59.604  86.071  1.00 36.83           H
ATOM   3807 HD22 LEU A 248      28.368  60.822  85.490  1.00 36.83           H
ATOM   3808 HD23 LEU A 248      26.801  60.745  85.239  1.00 36.83           H
ATOM   3809  N   GLY A 249      26.940  61.574  79.896  1.00 37.58           N
ATOM   3810  CA  GLY A 249      27.306  62.536  78.891  1.00 28.93           C
ATOM   3811  C   GLY A 249      28.749  62.958  78.907  1.00 25.34           C
ATOM   3812  O   GLY A 249      29.069  63.991  78.332  1.00 30.68           O
ATOM   3813  H   GLY A 249      26.715  60.804  79.586  1.00 45.10           H
ATOM   3814  HA2 GLY A 249      27.113  62.164  78.016  1.00 34.73           H
ATOM   3815  HA3 GLY A 249      26.761  63.331  79.005  1.00 34.73           H
ATOM   3816  N   TRP A 250      29.642  62.182  79.512  1.00 29.49           N
ATOM   3817  CA  TRP A 250      31.045  62.566  79.633  1.00 23.61           C
ATOM   3818  C   TRP A 250      31.850  62.078  78.439  1.00 29.64           C
ATOM   3819  O   TRP A 250      31.361  61.296  77.619  1.00 22.50           O
ATOM   3820  CB  TRP A 250      31.646  61.971  80.896  1.00 28.10           C
ATOM   3821  CG  TRP A 250      31.052  62.430  82.174  1.00 32.91           C
ATOM   3822  CD1 TRP A 250      30.106  63.415  82.369  1.00 31.85           C
ATOM   3823  CD2 TRP A 250      31.390  61.931  83.468  1.00 25.27           C
ATOM   3824  NE1 TRP A 250      29.867  63.563  83.730  1.00 28.88           N
ATOM   3825  CE2 TRP A 250      30.649  62.669  84.417  1.00 26.59           C
ATOM   3826  CE3 TRP A 250      32.290  60.961  83.919  1.00 26.89           C
ATOM   3827  CZ2 TRP A 250      30.749  62.427  85.786  1.00 24.00           C
ATOM   3828  CZ3 TRP A 250      32.400  60.735  85.273  1.00 25.58           C
ATOM   3829  CH2 TRP A 250      31.626  61.448  86.190  1.00 25.01           C
ATOM   3830  H   TRP A 250      29.459  61.419  79.864  1.00 35.39           H
ATOM   3831  HA  TRP A 250      31.115  63.533  79.681  1.00 28.34           H
ATOM   3832  HB2 TRP A 250      31.544  61.007  80.858  1.00 33.73           H
ATOM   3833  HB3 TRP A 250      32.590  62.195  80.919  1.00 33.73           H
ATOM   3834  HD1 TRP A 250      29.707  63.918  81.696  1.00 38.23           H
ATOM   3835  HE1 TRP A 250      29.307  64.112  84.083  1.00 34.66           H
ATOM   3836  HE3 TRP A 250      32.809  60.480  83.315  1.00 32.28           H
ATOM   3837  HZ2 TRP A 250      30.239  62.904  86.401  1.00 28.81           H
ATOM   3838  HZ3 TRP A 250      32.983  60.078  85.581  1.00 30.71           H
ATOM   3839  HH2 TRP A 250      31.719  61.269  87.098  1.00 30.02           H
ATOM   3840  N   SER A 251      33.130  62.482  78.390  1.00 26.54           N
ATOM   3841  CA  SER A 251      33.983  62.150  77.255  1.00 23.02           C
ATOM   3842  C   SER A 251      34.754  60.874  77.523  1.00 27.41           C
ATOM   3843  O   SER A 251      34.846  60.388  78.656  1.00 29.33           O
ATOM   3844  CB  SER A 251      34.965  63.288  76.915  1.00 26.79           C
ATOM   3845  OG  SER A 251      36.042  63.366  77.843  1.00 27.48           O
ATOM   3846  H   SER A 251      33.519  62.947  79.000  1.00 31.86           H
ATOM   3847  HA  SER A 251      33.422  62.000  76.478  1.00 27.64           H
ATOM   3848  HB2 SER A 251      35.328  63.131  76.029  1.00 32.15           H
ATOM   3849  HB3 SER A 251      34.482  64.130  76.927  1.00 32.15           H
ATOM   3850  HG  SER A 251      36.559  63.994  77.631  1.00 32.99           H
ATOM   3851  N   TRP A 252      35.282  60.290  76.445  1.00 29.59           N
ATOM   3852  CA  TRP A 252      35.974  59.024  76.617  1.00 19.34           C
ATOM   3853  C   TRP A 252      37.019  59.156  77.698  1.00 22.98           C
ATOM   3854  O   TRP A 252      37.147  58.287  78.552  1.00 21.13           O
ATOM   3855  CB  TRP A 252      36.622  58.567  75.308  1.00 28.41           C
ATOM   3856  CG  TRP A 252      37.188  57.142  75.356  1.00 28.48           C
ATOM   3857  CD1 TRP A 252      36.560  55.992  74.936  1.00 22.35           C
ATOM   3858  CD2 TRP A 252      38.453  56.727  75.871  1.00 23.57           C
ATOM   3859  NE1 TRP A 252      37.359  54.927  75.115  1.00 17.41           N
ATOM   3860  CE2 TRP A 252      38.523  55.333  75.712  1.00 25.39           C
ATOM   3861  CE3 TRP A 252      39.538  57.397  76.442  1.00 34.12           C
ATOM   3862  CZ2 TRP A 252      39.635  54.594  76.094  1.00 31.42           C
ATOM   3863  CZ3 TRP A 252      40.639  56.665  76.819  1.00 31.47           C
ATOM   3864  CH2 TRP A 252      40.679  55.274  76.645  1.00 27.38           C
ATOM   3865  H   TRP A 252      35.254  60.594  75.641  1.00 35.51           H
ATOM   3866  HA  TRP A 252      35.337  58.347  76.892  1.00 23.22           H
ATOM   3867  HB2 TRP A 252      35.956  58.598  74.603  1.00 34.10           H
ATOM   3868  HB3 TRP A 252      37.353  59.168  75.096  1.00 34.10           H
ATOM   3869  HD1 TRP A 252      35.714  55.961  74.550  1.00 26.83           H
ATOM   3870  HE1 TRP A 252      37.154  54.113  74.926  1.00 20.91           H
ATOM   3871  HE3 TRP A 252      39.519  58.320  76.557  1.00 40.96           H
ATOM   3872  HZ2 TRP A 252      39.667  53.672  75.978  1.00 37.71           H
ATOM   3873  HZ3 TRP A 252      41.366  57.099  77.204  1.00 37.78           H
ATOM   3874  HH2 TRP A 252      41.435  54.804  76.916  1.00 32.86           H
ATOM   3875  N   GLU A 253      37.764  60.265  77.689  1.00 28.13           N
ATOM   3876  CA  GLU A 253      38.784  60.482  78.701  1.00 26.83           C
ATOM   3877  C   GLU A 253      38.168  60.595  80.091  1.00 25.83           C
ATOM   3878  O   GLU A 253      38.708  60.041  81.052  1.00 26.15           O
ATOM   3879  CB  GLU A 253      39.590  61.747  78.364  1.00 40.12           C
ATOM   3880  CG  GLU A 253      40.551  61.586  77.198  1.00 36.13           C
ATOM   3881  CD  GLU A 253      41.667  60.648  77.545  1.00 39.07           C
ATOM   3882  OE1 GLU A 253      41.654  60.167  78.695  1.00 38.42           O
ATOM   3883  OE2 GLU A 253      42.554  60.402  76.697  1.00 35.39           O1-
ATOM   3884  H   GLU A 253      37.695  60.898  77.111  1.00 33.77           H
ATOM   3885  HA  GLU A 253      39.394  59.728  78.702  1.00 32.20           H
ATOM   3886  HB2 GLU A 253      38.972  62.459  78.140  1.00 48.15           H
ATOM   3887  HB3 GLU A 253      40.112  61.999  79.143  1.00 48.15           H
ATOM   3888  HG2 GLU A 253      40.073  61.223  76.436  1.00 43.37           H
ATOM   3889  HG3 GLU A 253      40.935  62.449  76.976  1.00 43.37           H
ATOM   3890  N   GLU A 254      37.024  61.280  80.212  1.00 23.79           N
ATOM   3891  CA  GLU A 254      36.394  61.453  81.516  1.00 22.54           C
ATOM   3892  C   GLU A 254      35.882  60.114  82.033  1.00 24.55           C
ATOM   3893  O   GLU A 254      36.160  59.718  83.169  1.00 25.03           O
ATOM   3894  CB  GLU A 254      35.246  62.483  81.406  1.00 30.07           C
ATOM   3895  CG  GLU A 254      35.677  63.938  80.995  1.00 28.34           C
ATOM   3896  CD  GLU A 254      34.521  64.904  80.706  1.00 30.53           C
ATOM   3897  OE1 GLU A 254      33.506  64.535  80.093  1.00 30.69           O
ATOM   3898  OE2 GLU A 254      34.621  66.077  81.100  1.00 36.42           O1-
ATOM   3899  H   GLU A 254      36.601  61.647  79.560  1.00 28.56           H
ATOM   3900  HA  GLU A 254      37.048  61.793  82.146  1.00 27.06           H
ATOM   3901  HB2 GLU A 254      34.614  62.168  80.741  1.00 36.09           H
ATOM   3902  HB3 GLU A 254      34.805  62.543  82.269  1.00 36.09           H
ATOM   3903  HG2 GLU A 254      36.203  64.319  81.716  1.00 34.02           H
ATOM   3904  HG3 GLU A 254      36.219  63.883  80.192  1.00 34.02           H
ATOM   3905  N   LEU A 255      35.150  59.385  81.199  1.00 25.05           N
ATOM   3906  CA  LEU A 255      34.667  58.074  81.606  1.00 25.20           C
ATOM   3907  C   LEU A 255      35.816  57.187  82.057  1.00 27.40           C
ATOM   3908  O   LEU A 255      35.804  56.617  83.157  1.00 22.40           O
ATOM   3909  CB  LEU A 255      33.940  57.432  80.443  1.00 22.65           C
ATOM   3910  CG  LEU A 255      32.656  58.129  80.070  1.00 18.01           C
ATOM   3911  CD1 LEU A 255      32.180  57.688  78.720  1.00 21.17           C
ATOM   3912  CD2 LEU A 255      31.582  57.895  81.167  1.00 23.31           C
ATOM   3913  H   LEU A 255      34.923  59.623  80.405  1.00 30.07           H
ATOM   3914  HA  LEU A 255      34.044  58.171  82.344  1.00 30.25           H
ATOM   3915  HB2 LEU A 255      34.520  57.445  79.666  1.00 27.19           H
ATOM   3916  HB3 LEU A 255      33.723  56.516  80.677  1.00 27.19           H
ATOM   3917  HG  LEU A 255      32.824  59.083  80.024  1.00 21.62           H
ATOM   3918 HD11 LEU A 255      31.355  58.152  78.509  1.00 25.41           H
ATOM   3919 HD12 LEU A 255      32.859  57.902  78.061  1.00 25.41           H
ATOM   3920 HD13 LEU A 255      32.027  56.730  78.737  1.00 25.41           H
ATOM   3921 HD21 LEU A 255      30.765  58.350  80.911  1.00 27.98           H
ATOM   3922 HD22 LEU A 255      31.419  56.943  81.251  1.00 27.98           H
ATOM   3923 HD23 LEU A 255      31.909  58.251  82.009  1.00 27.98           H
ATOM   3924  N   THR A 256      36.851  57.109  81.241  1.00 24.31           N
ATOM   3925  CA  THR A 256      37.907  56.134  81.483  1.00 21.29           C
ATOM   3926  C   THR A 256      38.640  56.428  82.794  1.00 26.25           C
ATOM   3927  O   THR A 256      38.913  55.510  83.583  1.00 24.90           O
ATOM   3928  CB  THR A 256      38.867  56.131  80.289  1.00 20.09           C
ATOM   3929  OG1 THR A 256      38.158  55.885  79.058  1.00 23.20           O
ATOM   3930  CG2 THR A 256      39.955  55.092  80.434  1.00 25.60           C
ATOM   3931  H   THR A 256      36.969  57.602  80.546  1.00 29.18           H
ATOM   3932  HA  THR A 256      37.511  55.251  81.552  1.00 25.56           H
ATOM   3933  HB  THR A 256      39.294  57.000  80.233  1.00 24.12           H
ATOM   3934  HG1 THR A 256      37.582  56.483  78.934  1.00 27.84           H
ATOM   3935 HG21 THR A 256      40.543  55.118  79.663  1.00 30.73           H
ATOM   3936 HG22 THR A 256      40.476  55.267  81.233  1.00 30.73           H
ATOM   3937 HG23 THR A 256      39.562  54.207  80.501  1.00 30.73           H
ATOM   3938  N   ARG A 257      38.949  57.704  83.064  1.00 24.07           N
ATOM   3939  CA  ARG A 257      39.625  58.040  84.322  1.00 31.42           C
ATOM   3940  C   ARG A 257      38.722  57.846  85.544  1.00 29.56           C
ATOM   3941  O   ARG A 257      39.207  57.500  86.624  1.00 23.74           O
ATOM   3942  CB  ARG A 257      40.126  59.484  84.316  1.00 24.01           C
ATOM   3943  CG  ARG A 257      39.198  60.471  83.711  1.00 35.31           C
ATOM   3944  CD  ARG A 257      39.141  61.799  84.457  1.00 48.95           C
ATOM   3945  NE  ARG A 257      40.458  62.307  84.840  1.00 54.77           N
ATOM   3946  CZ  ARG A 257      40.663  63.559  85.235  1.00 53.36           C
ATOM   3947  NH1 ARG A 257      41.886  63.953  85.576  1.00 49.08           N
ATOM   3948  NH2 ARG A 257      39.634  64.412  85.273  1.00 51.70           N1+
ATOM   3949  H   ARG A 257      38.783  58.374  82.551  1.00 28.89           H
ATOM   3950  HA  ARG A 257      40.394  57.459  84.428  1.00 37.71           H
ATOM   3951  HB2 ARG A 257      40.287  59.758  85.232  1.00 28.82           H
ATOM   3952  HB3 ARG A 257      40.956  59.519  83.815  1.00 28.82           H
ATOM   3953  HG2 ARG A 257      39.485  60.653  82.803  1.00 42.38           H
ATOM   3954  HG3 ARG A 257      38.304  60.096  83.705  1.00 42.38           H
ATOM   3955  HD2 ARG A 257      38.721  62.461  83.886  1.00 58.75           H
ATOM   3956  HD3 ARG A 257      38.619  61.682  85.266  1.00 58.75           H
ATOM   3957  HE  ARG A 257      41.146  61.828  84.647  1.00 65.73           H
ATOM   3958 HH11 ARG A 257      42.542  63.398  85.544  1.00 58.91           H
ATOM   3959 HH12 ARG A 257      42.023  64.765  85.826  1.00 58.91           H
ATOM   3960 HH21 ARG A 257      38.846  64.146  85.052  1.00 62.05           H
ATOM   3961 HH22 ARG A 257      39.758  65.225  85.525  1.00 62.05           H
ATOM   3962  N   ALA A 258      37.433  58.097  85.417  1.00 24.59           N
ATOM   3963  CA  ALA A 258      36.539  57.868  86.546  1.00 29.79           C
ATOM   3964  C   ALA A 258      36.224  56.393  86.778  1.00 27.08           C
ATOM   3965  O   ALA A 258      35.914  56.014  87.909  1.00 24.73           O
ATOM   3966  CB  ALA A 258      35.228  58.637  86.351  1.00 26.44           C
ATOM   3967  H   ALA A 258      37.051  58.393  84.705  1.00 29.51           H
ATOM   3968  HA  ALA A 258      36.963  58.208  87.350  1.00 35.76           H
ATOM   3969  HB1 ALA A 258      34.650  58.472  87.112  1.00 31.74           H
ATOM   3970  HB2 ALA A 258      35.425  59.584  86.285  1.00 31.74           H
ATOM   3971  HB3 ALA A 258      34.800  58.329  85.537  1.00 31.74           H
ATOM   3972  N   PHE A 259      36.314  55.544  85.761  1.00 27.07           N
ATOM   3973  CA  PHE A 259      35.684  54.221  85.799  1.00 17.76           C
ATOM   3974  C   PHE A 259      36.626  53.180  85.215  1.00 25.54           C
ATOM   3975  O   PHE A 259      36.336  52.574  84.181  1.00 25.04           O
ATOM   3976  CB  PHE A 259      34.369  54.238  85.030  1.00 17.88           C
ATOM   3977  CG  PHE A 259      33.376  55.241  85.514  1.00 20.01           C
ATOM   3978  CD1 PHE A 259      33.025  55.325  86.857  1.00 19.79           C
ATOM   3979  CD2 PHE A 259      32.790  56.108  84.620  1.00 20.75           C
ATOM   3980  CE1 PHE A 259      32.086  56.247  87.282  1.00 22.57           C
ATOM   3981  CE2 PHE A 259      31.864  57.022  85.032  1.00 25.34           C
ATOM   3982  CZ  PHE A 259      31.502  57.092  86.377  1.00 23.64           C
ATOM   3983  H   PHE A 259      36.736  55.709  85.030  1.00 32.50           H
ATOM   3984  HA  PHE A 259      35.496  53.980  86.719  1.00 21.32           H
ATOM   3985  HB2 PHE A 259      34.557  54.436  84.099  1.00 21.47           H
ATOM   3986  HB3 PHE A 259      33.958  53.361  85.100  1.00 21.47           H
ATOM   3987  HD1 PHE A 259      33.410  54.742  87.471  1.00 23.76           H
ATOM   3988  HD2 PHE A 259      33.015  56.058  83.719  1.00 24.91           H
ATOM   3989  HE1 PHE A 259      31.854  56.294  88.181  1.00 27.09           H
ATOM   3990  HE2 PHE A 259      31.474  57.598  84.415  1.00 30.42           H
ATOM   3991  HZ  PHE A 259      30.881  57.724  86.662  1.00 28.38           H
ATOM   3992  N   PRO A 260      37.762  52.921  85.865  1.00 28.66           N
ATOM   3993  CA  PRO A 260      38.661  51.880  85.346  1.00 33.68           C
ATOM   3994  C   PRO A 260      37.968  50.536  85.290  1.00 27.17           C
ATOM   3995  O   PRO A 260      37.112  50.239  86.108  1.00 26.21           O
ATOM   3996  CB  PRO A 260      39.821  51.852  86.347  1.00 28.19           C
ATOM   3997  CG  PRO A 260      39.305  52.395  87.565  1.00 31.93           C
ATOM   3998  CD  PRO A 260      38.236  53.428  87.162  1.00 31.57           C
ATOM   3999  HA  PRO A 260      38.992  52.118  84.466  1.00 40.42           H
ATOM   4000  HB2 PRO A 260      40.114  50.936  86.479  1.00 33.84           H
ATOM   4001  HB3 PRO A 260      40.551  52.397  86.013  1.00 33.84           H
ATOM   4002  HG2 PRO A 260      38.908  51.684  88.093  1.00 38.33           H
ATOM   4003  HG3 PRO A 260      40.022  52.824  88.057  1.00 38.33           H
ATOM   4004  HD2 PRO A 260      37.513  53.437  87.808  1.00 37.90           H
ATOM   4005  HD3 PRO A 260      38.635  54.306  87.058  1.00 37.90           H
ATOM   4006  N   SER A 261      38.368  49.700  84.326  1.00 31.40           N
ATOM   4007  CA  SER A 261      37.655  48.448  84.113  1.00 26.19           C
ATOM   4008  C   SER A 261      38.586  47.435  83.472  1.00 33.59           C
ATOM   4009  O   SER A 261      39.308  47.786  82.533  1.00 34.96           O
ATOM   4010  CB  SER A 261      36.425  48.655  83.219  1.00 23.58           C
ATOM   4011  OG  SER A 261      35.630  47.475  83.051  1.00 25.96           O
ATOM   4012  H   SER A 261      39.032  49.834  83.797  1.00 37.69           H
ATOM   4013  HA  SER A 261      37.358  48.095  84.967  1.00 31.44           H
ATOM   4014  HB2 SER A 261      35.870  49.344  83.616  1.00 28.30           H
ATOM   4015  HB3 SER A 261      36.728  48.948  82.345  1.00 28.30           H
ATOM   4016  HG  SER A 261      36.090  46.867  82.699  1.00 31.16           H
ATOM   4017  N   PRO A 262      38.574  46.178  83.921  1.00 35.36           N
ATOM   4018  CA  PRO A 262      37.753  45.741  85.049  1.00 24.76           C
ATOM   4019  C   PRO A 262      38.288  46.290  86.355  1.00 21.62           C
ATOM   4020  O   PRO A 262      39.309  46.972  86.366  1.00 24.82           O
ATOM   4021  CB  PRO A 262      37.870  44.230  84.972  1.00 29.87           C
ATOM   4022  CG  PRO A 262      39.243  44.012  84.400  1.00 25.77           C
ATOM   4023  CD  PRO A 262      39.383  45.069  83.369  1.00 28.07           C
ATOM   4024  HA  PRO A 262      36.829  46.009  84.929  1.00 29.72           H
ATOM   4025  HB2 PRO A 262      37.798  43.847  85.860  1.00 35.85           H
ATOM   4026  HB3 PRO A 262      37.187  43.875  84.383  1.00 35.85           H
ATOM   4027  HG2 PRO A 262      39.910  44.117  85.095  1.00 30.94           H
ATOM   4028  HG3 PRO A 262      39.296  43.130  83.999  1.00 30.94           H
ATOM   4029  HD2 PRO A 262      40.311  45.336  83.281  1.00 33.69           H
ATOM   4030  HD3 PRO A 262      39.015  44.769  82.523  1.00 33.69           H
ATOM   4031  N   PHE A 263      37.601  46.000  87.453  1.00 27.96           N
ATOM   4032  CA  PHE A 263      37.979  46.574  88.749  1.00 25.90           C
ATOM   4033  C   PHE A 263      37.537  45.662  89.876  1.00 20.32           C
ATOM   4034  O   PHE A 263      36.779  44.701  89.688  1.00 20.75           O
ATOM   4035  CB  PHE A 263      37.372  47.962  88.977  1.00 25.87           C
ATOM   4036  CG  PHE A 263      35.938  47.922  89.391  1.00 19.73           C
ATOM   4037  CD1 PHE A 263      34.975  47.519  88.514  1.00 16.30           C
ATOM   4038  CD2 PHE A 263      35.565  48.281  90.678  1.00 25.49           C
ATOM   4039  CE1 PHE A 263      33.639  47.484  88.883  1.00 19.43           C
ATOM   4040  CE2 PHE A 263      34.229  48.233  91.067  1.00 20.97           C
ATOM   4041  CZ  PHE A 263      33.271  47.827  90.167  1.00 19.28           C
ATOM   4042  H   PHE A 263      36.917  45.480  87.480  1.00 33.56           H
ATOM   4043  HA  PHE A 263      38.945  46.658  88.789  1.00 31.09           H
ATOM   4044  HB2 PHE A 263      37.871  48.413  89.676  1.00 31.05           H
ATOM   4045  HB3 PHE A 263      37.429  48.469  88.151  1.00 31.05           H
ATOM   4046  HD1 PHE A 263      35.216  47.282  87.648  1.00 19.57           H
ATOM   4047  HD2 PHE A 263      36.214  48.549  91.288  1.00 30.60           H
ATOM   4048  HE1 PHE A 263      32.995  47.205  88.273  1.00 23.33           H
ATOM   4049  HE2 PHE A 263      33.985  48.476  91.931  1.00 25.18           H
ATOM   4050  HZ  PHE A 263      32.376  47.803  90.418  1.00 23.14           H
ATOM   4051  N   SER A 264      38.033  45.976  91.050  1.00 17.98           N
ATOM   4052  CA  SER A 264      37.709  45.230  92.248  1.00 27.20           C
ATOM   4053  C   SER A 264      36.414  45.715  92.894  1.00 21.38           C
ATOM   4054  O   SER A 264      36.289  46.875  93.293  1.00 23.92           O
ATOM   4055  CB  SER A 264      38.903  45.317  93.163  1.00 28.35           C
ATOM   4056  OG  SER A 264      39.875  44.395  92.663  1.00 17.07           O
ATOM   4057  H   SER A 264      38.573  46.631  91.186  1.00 21.58           H
ATOM   4058  HA  SER A 264      37.588  44.297  92.010  1.00 32.65           H
ATOM   4059  HB2 SER A 264      39.264  46.217  93.147  1.00 34.03           H
ATOM   4060  HB3 SER A 264      38.645  45.065  94.064  1.00 34.03           H
ATOM   4061  HG  SER A 264      39.559  43.616  92.662  1.00 20.49           H
ATOM   4062  N   LEU A 265      35.439  44.823  92.967  1.00 23.53           N
ATOM   4063  CA  LEU A 265      34.140  45.152  93.541  1.00 25.85           C
ATOM   4064  C   LEU A 265      34.277  45.049  95.056  1.00 23.41           C
ATOM   4065  O   LEU A 265      34.148  43.977  95.623  1.00 22.20           O
ATOM   4066  CB  LEU A 265      33.094  44.207  92.982  1.00 23.07           C
ATOM   4067  CG  LEU A 265      31.645  44.392  93.317  1.00 23.58           C
ATOM   4068  CD1 LEU A 265      31.144  45.577  92.514  1.00 27.12           C
ATOM   4069  CD2 LEU A 265      30.925  43.119  92.917  1.00 27.44           C
ATOM   4070  H   LEU A 265      35.502  44.012  92.688  1.00 28.25           H
ATOM   4071  HA  LEU A 265      33.897  46.062  93.309  1.00 31.03           H
ATOM   4072  HB2 LEU A 265      33.157  44.245  92.015  1.00 27.69           H
ATOM   4073  HB3 LEU A 265      33.329  43.312  93.273  1.00 27.69           H
ATOM   4074  HG  LEU A 265      31.526  44.558  94.266  1.00 28.31           H
ATOM   4075 HD11 LEU A 265      30.205  45.718  92.714  1.00 32.55           H
ATOM   4076 HD12 LEU A 265      31.657  46.363  92.759  1.00 32.55           H
ATOM   4077 HD13 LEU A 265      31.257  45.388  91.570  1.00 32.55           H
ATOM   4078 HD21 LEU A 265      29.982  43.212  93.124  1.00 32.94           H
ATOM   4079 HD22 LEU A 265      31.043  42.976  91.965  1.00 32.94           H
ATOM   4080 HD23 LEU A 265      31.301  42.375  93.413  1.00 32.94           H
ATOM   4081  N   THR A 266      34.545  46.197  95.703  1.00 22.27           N
ATOM   4082  CA  THR A 266      34.811  46.350  97.129  1.00 19.14           C
ATOM   4083  C   THR A 266      33.917  47.429  97.714  1.00 15.24           C
ATOM   4084  O   THR A 266      33.361  48.265  96.993  1.00 18.69           O
ATOM   4085  CB  THR A 266      36.256  46.791  97.387  1.00 17.07           C
ATOM   4086  OG1 THR A 266      36.465  48.045  96.720  1.00 21.05           O
ATOM   4087  CG2 THR A 266      37.242  45.767  96.881  1.00 22.83           C
ATOM   4088  H   THR A 266      34.577  46.953  95.293  1.00 26.73           H
ATOM   4089  HA  THR A 266      34.646  45.514  97.592  1.00 22.98           H
ATOM   4090  HB  THR A 266      36.393  46.906  98.340  1.00 20.49           H
ATOM   4091  HG1 THR A 266      37.252  48.309  96.846  1.00 25.27           H
ATOM   4092 HG21 THR A 266      38.148  46.065  97.054  1.00 27.41           H
ATOM   4093 HG22 THR A 266      37.098  44.919  97.330  1.00 27.41           H
ATOM   4094 HG23 THR A 266      37.128  45.641  95.926  1.00 27.41           H
ATOM   4095  N   VAL A 267      33.915  47.485  99.044  1.00 17.77           N
ATOM   4096  CA  VAL A 267      33.277  48.597  99.768  1.00 17.17           C
ATOM   4097  C   VAL A 267      33.933  49.911  99.391  1.00 15.69           C
ATOM   4098  O   VAL A 267      33.265  50.937  99.204  1.00 14.33           O
ATOM   4099  CB  VAL A 267      33.357  48.377 101.301  1.00 13.54           C
ATOM   4100  CG1 VAL A 267      32.715  49.560 102.134  1.00 14.38           C
ATOM   4101  CG2 VAL A 267      32.797  47.075 101.717  1.00 21.80           C
ATOM   4102  H   VAL A 267      34.274  46.894  99.556  1.00 21.34           H
ATOM   4103  HA  VAL A 267      32.340  48.644  99.518  1.00 20.61           H
ATOM   4104  HB  VAL A 267      34.297  48.356 101.539  1.00 16.25           H
ATOM   4105 HG11 VAL A 267      32.797  49.362 103.079  1.00 17.27           H
ATOM   4106 HG12 VAL A 267      33.184  50.383 101.926  1.00 17.27           H
ATOM   4107 HG13 VAL A 267      31.779  49.643 101.893  1.00 17.27           H
ATOM   4108 HG21 VAL A 267      32.874  46.992 102.680  1.00 26.16           H
ATOM   4109 HG22 VAL A 267      31.864  47.034 101.454  1.00 26.16           H
ATOM   4110 HG23 VAL A 267      33.295  46.364 101.282  1.00 26.16           H
ATOM   4111  N   ASP A 268      35.258  49.905  99.289  1.00 16.36           N
ATOM   4112  CA  ASP A 268      35.968  51.125  98.981  1.00 20.03           C
ATOM   4113  C   ASP A 268      35.592  51.630  97.591  1.00 14.52           C
ATOM   4114  O   ASP A 268      35.351  52.828  97.396  1.00 18.13           O
ATOM   4115  CB  ASP A 268      37.466  50.874  99.102  1.00 17.82           C
ATOM   4116  CG  ASP A 268      38.292  51.953  98.391  1.00 18.26           C
ATOM   4117  OD1 ASP A 268      38.295  53.090  98.886  1.00 23.10           O
ATOM   4118  OD2 ASP A 268      38.918  51.685  97.330  1.00 20.82           O1-
ATOM   4119  H   ASP A 268      35.758  49.214  99.394  1.00 19.65           H
ATOM   4120  HA  ASP A 268      35.723  51.807  99.626  1.00 24.04           H
ATOM   4121  HB2 ASP A 268      37.714  50.874 100.040  1.00 21.39           H
ATOM   4122  HB3 ASP A 268      37.679  50.017  98.701  1.00 21.39           H
ATOM   4123  N   ALA A 269      35.484  50.732  96.625  1.00 22.60           N
ATOM   4124  CA  ALA A 269      35.054  51.155  95.294  1.00 17.48           C
ATOM   4125  C   ALA A 269      33.691  51.821  95.346  1.00 21.50           C
ATOM   4126  O   ALA A 269      33.467  52.866  94.710  1.00 21.00           O
ATOM   4127  CB  ALA A 269      35.019  49.966  94.338  1.00 19.21           C
ATOM   4128  H   ALA A 269      35.648  49.891  96.705  1.00 27.13           H
ATOM   4129  HA  ALA A 269      35.690  51.800  94.947  1.00 20.99           H
ATOM   4130  HB1 ALA A 269      34.731  50.272  93.464  1.00 23.07           H
ATOM   4131  HB2 ALA A 269      35.908  49.582  94.279  1.00 23.07           H
ATOM   4132  HB3 ALA A 269      34.395  49.306  94.680  1.00 23.07           H
ATOM   4133  N   ALA A 270      32.758  51.247  96.103  1.00 20.77           N
ATOM   4134  CA  ALA A 270      31.430  51.854  96.137  1.00 17.05           C
ATOM   4135  C   ALA A 270      31.474  53.227  96.818  1.00 22.56           C
ATOM   4136  O   ALA A 270      30.903  54.199  96.302  1.00 17.02           O
ATOM   4137  CB  ALA A 270      30.431  50.919  96.802  1.00 19.11           C
ATOM   4138  H   ALA A 270      32.859  50.541  96.584  1.00 24.94           H
ATOM   4139  HA  ALA A 270      31.134  51.993  95.224  1.00 20.46           H
ATOM   4140  HB1 ALA A 270      29.559  51.345  96.812  1.00 22.94           H
ATOM   4141  HB2 ALA A 270      30.389  50.092  96.298  1.00 22.94           H
ATOM   4142  HB3 ALA A 270      30.722  50.740  97.710  1.00 22.94           H
ATOM   4143  N   VAL A 271      32.184  53.354  97.943  1.00 20.18           N
ATOM   4144  CA  VAL A 271      32.269  54.663  98.584  1.00 17.19           C
ATOM   4145  C   VAL A 271      32.919  55.664  97.641  1.00 21.92           C
ATOM   4146  O   VAL A 271      32.426  56.789  97.447  1.00 20.99           O
ATOM   4147  CB  VAL A 271      33.022  54.573  99.909  1.00 18.38           C
ATOM   4148  CG1 VAL A 271      33.247  55.955 100.475  1.00 20.25           C
ATOM   4149  CG2 VAL A 271      32.273  53.741 100.868  1.00 16.18           C
ATOM   4150  H   VAL A 271      32.611  52.721  98.341  1.00 24.23           H
ATOM   4151  HA  VAL A 271      31.371  54.975  98.774  1.00 20.64           H
ATOM   4152  HB  VAL A 271      33.888  54.161  99.759  1.00 22.07           H
ATOM   4153 HG11 VAL A 271      33.725  55.877 101.315  1.00 24.31           H
ATOM   4154 HG12 VAL A 271      33.769  56.473  99.843  1.00 24.31           H
ATOM   4155 HG13 VAL A 271      32.387  56.379 100.622  1.00 24.31           H
ATOM   4156 HG21 VAL A 271      32.768  53.697 101.701  1.00 19.42           H
ATOM   4157 HG22 VAL A 271      31.403  54.140 101.020  1.00 19.42           H
ATOM   4158 HG23 VAL A 271      32.169  52.850 100.498  1.00 19.42           H
ATOM   4159  N   GLN A 272      34.040  55.281  97.046  1.00 21.18           N
ATOM   4160  CA  GLN A 272      34.728  56.219  96.149  1.00 17.91           C
ATOM   4161  C   GLN A 272      33.869  56.556  94.949  1.00 17.68           C
ATOM   4162  O   GLN A 272      33.902  57.698  94.465  1.00 19.51           O
ATOM   4163  CB  GLN A 272      36.081  55.649  95.714  1.00 22.00           C
ATOM   4164  CG  GLN A 272      37.011  55.408  96.930  1.00 23.09           C
ATOM   4165  CD  GLN A 272      37.280  56.680  97.711  1.00 21.38           C
ATOM   4166  OE1 GLN A 272      37.668  57.704  97.150  1.00 25.12           O
ATOM   4167  NE2 GLN A 272      37.035  56.630  99.007  1.00 26.30           N
ATOM   4168  H   GLN A 272      34.417  54.514  97.135  1.00 25.43           H
ATOM   4169  HA  GLN A 272      34.896  57.043  96.631  1.00 21.50           H
ATOM   4170  HB2 GLN A 272      35.942  54.801  95.264  1.00 26.42           H
ATOM   4171  HB3 GLN A 272      36.516  56.279  95.118  1.00 26.42           H
ATOM   4172  HG2 GLN A 272      36.592  54.770  97.529  1.00 27.72           H
ATOM   4173  HG3 GLN A 272      37.861  55.061  96.616  1.00 27.72           H
ATOM   4174 HE21 GLN A 272      36.741  55.904  99.361  1.00 31.57           H
ATOM   4175 HE22 GLN A 272      37.170  57.324  99.497  1.00 31.57           H
ATOM   4176  N   GLN A 273      33.058  55.611  94.469  1.00 18.04           N
ATOM   4177  CA  GLN A 273      32.220  55.934  93.324  1.00 19.12           C
ATOM   4178  C   GLN A 273      31.171  56.978  93.686  1.00 24.97           C
ATOM   4179  O   GLN A 273      30.869  57.871  92.874  1.00 22.25           O
ATOM   4180  CB  GLN A 273      31.599  54.670  92.771  1.00 18.78           C
ATOM   4181  CG  GLN A 273      32.552  53.844  91.994  1.00 14.26           C
ATOM   4182  CD  GLN A 273      32.091  52.426  91.935  1.00 20.17           C
ATOM   4183  OE1 GLN A 273      31.055  52.107  92.465  1.00 18.12           O
ATOM   4184  NE2 GLN A 273      32.848  51.570  91.268  1.00 27.80           N
ATOM   4185  H   GLN A 273      32.979  54.811  94.775  1.00 21.65           H
ATOM   4186  HA  GLN A 273      32.780  56.313  92.629  1.00 22.95           H
ATOM   4187  HB2 GLN A 273      31.269  54.133  93.508  1.00 22.54           H
ATOM   4188  HB3 GLN A 273      30.865  54.911  92.184  1.00 22.54           H
ATOM   4189  HG2 GLN A 273      32.612  54.185  91.088  1.00 17.12           H
ATOM   4190  HG3 GLN A 273      33.423  53.866  92.422  1.00 17.12           H
ATOM   4191 HE21 GLN A 273      33.572  51.840  90.891  1.00 33.37           H
ATOM   4192 HE22 GLN A 273      32.616  50.744  91.212  1.00 33.37           H
ATOM   4193  N   HIS A 274      30.628  56.919  94.905  1.00 19.38           N
ATOM   4194  CA  HIS A 274      29.713  57.970  95.324  1.00 21.88           C
ATOM   4195  C   HIS A 274      30.428  59.322  95.419  1.00 21.56           C
ATOM   4196  O   HIS A 274      29.880  60.358  95.016  1.00 25.61           O
ATOM   4197  CB  HIS A 274      29.037  57.587  96.662  1.00 16.04           C
ATOM   4198  CG  HIS A 274      27.954  56.555  96.492  1.00 18.89           C
ATOM   4199  ND1 HIS A 274      28.221  55.255  96.122  1.00 20.10           N
ATOM   4200  CD2 HIS A 274      26.606  56.654  96.548  1.00 13.77           C
ATOM   4201  CE1 HIS A 274      27.086  54.590  95.987  1.00 19.79           C
ATOM   4202  NE2 HIS A 274      26.087  55.417  96.235  1.00 20.42           N
ATOM   4203  H   HIS A 274      30.771  56.303  95.488  1.00 23.26           H
ATOM   4204  HA  HIS A 274      29.014  58.054  94.656  1.00 26.26           H
ATOM   4205  HB2 HIS A 274      28.638  58.380  97.052  1.00 19.26           H
ATOM   4206  HB3 HIS A 274      29.707  57.223  97.261  1.00 19.26           H
ATOM   4207  HD1 HIS A 274      29.006  54.925  96.001  1.00 24.13           H
ATOM   4208  HD2 HIS A 274      26.119  57.417  96.761  1.00 16.53           H
ATOM   4209  HE1 HIS A 274      27.006  53.691  95.763  1.00 23.76           H
ATOM   4210  N   LEU A 275      31.649  59.336  95.938  1.00 22.25           N
ATOM   4211  CA  LEU A 275      32.323  60.606  96.201  1.00 21.82           C
ATOM   4212  C   LEU A 275      32.888  61.232  94.939  1.00 28.00           C
ATOM   4213  O   LEU A 275      33.250  62.417  94.953  1.00 29.88           O
ATOM   4214  CB  LEU A 275      33.465  60.423  97.197  1.00 25.87           C
ATOM   4215  CG  LEU A 275      33.134  60.049  98.633  1.00 29.89           C
ATOM   4216  CD1 LEU A 275      34.445  59.636  99.373  1.00 28.17           C
ATOM   4217  CD2 LEU A 275      32.442  61.228  99.339  1.00 27.44           C
ATOM   4218  H   LEU A 275      32.106  58.637  96.145  1.00 26.70           H
ATOM   4219  HA  LEU A 275      31.686  61.228  96.585  1.00 26.19           H
ATOM   4220  HB2 LEU A 275      34.046  59.727  96.854  1.00 31.05           H
ATOM   4221  HB3 LEU A 275      33.960  61.256  97.233  1.00 31.05           H
ATOM   4222  HG  LEU A 275      32.529  59.291  98.637  1.00 35.88           H
ATOM   4223 HD11 LEU A 275      34.229  59.398 100.288  1.00 33.82           H
ATOM   4224 HD12 LEU A 275      34.838  58.875  98.917  1.00 33.82           H
ATOM   4225 HD13 LEU A 275      35.062  60.384  99.362  1.00 33.82           H
ATOM   4226 HD21 LEU A 275      32.238  60.973 100.252  1.00 32.93           H
ATOM   4227 HD22 LEU A 275      33.038  61.993  99.333  1.00 32.93           H
ATOM   4228 HD23 LEU A 275      31.623  61.442  98.864  1.00 32.93           H
ATOM   4229  N   MET A 276      32.988  60.459  93.870  1.00 23.72           N
ATOM   4230  CA  MET A 276      33.377  60.991  92.571  1.00 27.04           C
ATOM   4231  C   MET A 276      32.374  61.979  92.001  1.00 27.18           C
ATOM   4232  O   MET A 276      32.736  62.763  91.119  1.00 26.94           O
ATOM   4233  CB  MET A 276      33.535  59.853  91.586  1.00 22.50           C
ATOM   4234  CG  MET A 276      34.825  59.069  91.758  1.00 19.60           C
ATOM   4235  SD  MET A 276      35.346  58.282  90.223  1.00 29.74           S
ATOM   4236  CE  MET A 276      34.056  57.101  90.054  1.00 30.99           C
ATOM   4237  H   MET A 276      32.834  59.613  93.869  1.00 28.47           H
ATOM   4238  HA  MET A 276      34.237  61.431  92.658  1.00 32.45           H
ATOM   4239  HB2 MET A 276      32.795  59.236  91.699  1.00 27.01           H
ATOM   4240  HB3 MET A 276      33.527  60.216  90.686  1.00 27.01           H
ATOM   4241  HG2 MET A 276      35.529  59.673  92.043  1.00 23.54           H
ATOM   4242  HG3 MET A 276      34.689  58.376  92.423  1.00 23.54           H
ATOM   4243  HE1 MET A 276      34.204  56.585  89.247  1.00 37.19           H
ATOM   4244  HE2 MET A 276      34.061  56.515  90.828  1.00 37.19           H
ATOM   4245  HE3 MET A 276      33.207  57.567  89.998  1.00 37.19           H
ATOM   4246  N   MET A 277      31.124  61.935  92.434  1.00 21.69           N
ATOM   4247  CA  MET A 277      30.089  62.786  91.865  1.00 24.42           C
ATOM   4248  C   MET A 277      29.981  64.064  92.680  1.00 25.75           C
ATOM   4249  O   MET A 277      29.904  64.023  93.910  1.00 25.44           O
ATOM   4250  CB  MET A 277      28.726  62.074  91.817  1.00 22.97           C
ATOM   4251  CG  MET A 277      28.653  60.864  90.890  1.00 29.26           C
ATOM   4252  SD  MET A 277      28.914  61.279  89.138  1.00 25.79           S
ATOM   4253  CE  MET A 277      27.367  62.130  88.801  1.00 27.99           C
ATOM   4254  H   MET A 277      30.847  61.417  93.062  1.00 26.04           H
ATOM   4255  HA  MET A 277      30.336  63.014  90.956  1.00 29.31           H
ATOM   4256  HB2 MET A 277      28.508  61.769  92.712  1.00 27.58           H
ATOM   4257  HB3 MET A 277      28.058  62.710  91.519  1.00 27.58           H
ATOM   4258  HG2 MET A 277      29.337  60.227  91.150  1.00 35.12           H
ATOM   4259  HG3 MET A 277      27.776  60.458  90.972  1.00 35.12           H
ATOM   4260  HE1 MET A 277      27.361  62.419  87.875  1.00 33.60           H
ATOM   4261  HE2 MET A 277      26.630  61.520  88.963  1.00 33.60           H
ATOM   4262  HE3 MET A 277      27.296  62.899  89.388  1.00 33.60           H
ATOM   4263  N   GLU A 278      29.954  65.192  91.985  1.00 25.66           N
ATOM   4264  CA  GLU A 278      29.699  66.487  92.608  1.00 34.90           C
ATOM   4265  C   GLU A 278      28.384  66.473  93.386  1.00 21.52           C
ATOM   4266  O   GLU A 278      27.424  65.807  93.006  1.00 29.67           O
ATOM   4267  CB  GLU A 278      29.665  67.543  91.511  1.00 36.55           C
ATOM   4268  CG  GLU A 278      30.075  68.942  91.873  1.00 42.04           C
ATOM   4269  CD  GLU A 278      30.098  69.832  90.631  1.00 54.43           C
ATOM   4270  OE1 GLU A 278      30.842  69.496  89.663  1.00 46.29           O
ATOM   4271  OE2 GLU A 278      29.344  70.842  90.623  1.00 58.83           O1-
ATOM   4272  H   GLU A 278      30.083  65.237  91.136  1.00 30.80           H
ATOM   4273  HA  GLU A 278      30.419  66.701  93.221  1.00 41.89           H
ATOM   4274  HB2 GLU A 278      30.254  67.251  90.797  1.00 43.87           H
ATOM   4275  HB3 GLU A 278      28.757  67.592  91.172  1.00 43.87           H
ATOM   4276  HG2 GLU A 278      29.438  69.312  92.504  1.00 50.45           H
ATOM   4277  HG3 GLU A 278      30.965  68.928  92.258  1.00 50.45           H
ATOM   4278  N   GLY A 279      28.362  67.181  94.509  1.00 30.05           N
ATOM   4279  CA  GLY A 279      27.152  67.271  95.301  1.00 25.70           C
ATOM   4280  C   GLY A 279      26.780  66.017  96.073  1.00 22.31           C
ATOM   4281  O   GLY A 279      25.626  65.870  96.473  1.00 28.10           O
ATOM   4282  H   GLY A 279      29.031  67.615  94.829  1.00 36.07           H
ATOM   4283  HA2 GLY A 279      27.250  67.994  95.940  1.00 30.86           H
ATOM   4284  HA3 GLY A 279      26.410  67.489  94.715  1.00 30.86           H
ATOM   4285  N   VAL A 280      27.704  65.076  96.261  1.00 27.98           N
ATOM   4286  CA  VAL A 280      27.378  63.908  97.066  1.00 24.06           C
ATOM   4287  C   VAL A 280      28.300  63.995  98.268  1.00 30.31           C
ATOM   4288  O   VAL A 280      29.467  63.597  98.165  1.00 27.55           O
ATOM   4289  CB  VAL A 280      27.550  62.575  96.311  1.00 29.02           C
ATOM   4290  CG1 VAL A 280      27.336  61.379  97.297  1.00 27.98           C
ATOM   4291  CG2 VAL A 280      26.542  62.474  95.131  1.00 30.26           C
ATOM   4292  H   VAL A 280      28.503  65.091  95.943  1.00 33.58           H
ATOM   4293  HA  VAL A 280      26.461  63.972  97.375  1.00 28.88           H
ATOM   4294  HB  VAL A 280      28.449  62.520  95.952  1.00 34.83           H
ATOM   4295 HG11 VAL A 280      27.446  60.546  96.811  1.00 33.59           H
ATOM   4296 HG12 VAL A 280      27.992  61.436  98.009  1.00 33.59           H
ATOM   4297 HG13 VAL A 280      26.440  61.431  97.666  1.00 33.59           H
ATOM   4298 HG21 VAL A 280      26.673  61.628  94.676  1.00 36.32           H
ATOM   4299 HG22 VAL A 280      25.639  62.525  95.483  1.00 36.32           H
ATOM   4300 HG23 VAL A 280      26.700  63.208  94.518  1.00 36.32           H
ATOM   4301  N   PRO A 281      27.843  64.538  99.392  1.00 31.59           N
ATOM   4302  CA  PRO A 281      28.756  64.765 100.523  1.00 28.39           C
ATOM   4303  C   PRO A 281      29.062  63.506 101.315  1.00 19.63           C
ATOM   4304  O   PRO A 281      28.203  62.660 101.537  1.00 16.44           O
ATOM   4305  CB  PRO A 281      28.008  65.791 101.380  1.00 24.60           C
ATOM   4306  CG  PRO A 281      26.611  65.600 101.007  1.00 26.87           C
ATOM   4307  CD  PRO A 281      26.612  65.329  99.552  1.00 23.12           C
ATOM   4308  HA  PRO A 281      29.587  65.156 100.209  1.00 34.08           H
ATOM   4309  HB2 PRO A 281      28.146  65.600 102.321  1.00 29.53           H
ATOM   4310  HB3 PRO A 281      28.307  66.688 101.160  1.00 29.53           H
ATOM   4311  HG2 PRO A 281      26.245  64.845 101.494  1.00 32.25           H
ATOM   4312  HG3 PRO A 281      26.110  66.408 101.202  1.00 32.25           H
ATOM   4313  HD2 PRO A 281      25.834  64.807  99.300  1.00 27.75           H
ATOM   4314  HD3 PRO A 281      26.670  66.157  99.049  1.00 27.75           H
ATOM   4315  N   SER A 282      30.317  63.383 101.731  1.00 18.05           N
ATOM   4316  CA  SER A 282      30.744  62.173 102.430  1.00 19.36           C
ATOM   4317  C   SER A 282      29.930  61.938 103.694  1.00 19.93           C
ATOM   4318  O   SER A 282      29.575  60.793 104.012  1.00 19.51           O
ATOM   4319  CB  SER A 282      32.239  62.261 102.741  1.00 23.54           C
ATOM   4320  OG  SER A 282      32.578  63.332 103.604  1.00 21.25           O
ATOM   4321  H   SER A 282      30.932  63.974 101.624  1.00 21.67           H
ATOM   4322  HA  SER A 282      30.608  61.411 101.845  1.00 23.24           H
ATOM   4323  HB2 SER A 282      32.515  61.431 103.160  1.00 28.26           H
ATOM   4324  HB3 SER A 282      32.720  62.377 101.907  1.00 28.26           H
ATOM   4325  HG  SER A 282      32.179  63.247 104.338  1.00 25.51           H
ATOM   4326  N   ALA A 283      29.649  63.005 104.436  1.00 18.05           N
ATOM   4327  CA  ALA A 283      28.840  62.922 105.649  1.00 19.46           C
ATOM   4328  C   ALA A 283      27.490  62.231 105.435  1.00 18.62           C
ATOM   4329  O   ALA A 283      26.942  61.694 106.384  1.00 15.60           O
ATOM   4330  CB  ALA A 283      28.601  64.321 106.181  1.00 28.17           C
ATOM   4331  H   ALA A 283      29.920  63.801 104.255  1.00 21.67           H
ATOM   4332  HA  ALA A 283      29.329  62.423 106.322  1.00 23.37           H
ATOM   4333  HB1 ALA A 283      28.064  64.264 106.987  1.00 33.81           H
ATOM   4334  HB2 ALA A 283      29.456  64.732 106.381  1.00 33.81           H
ATOM   4335  HB3 ALA A 283      28.134  64.839 105.507  1.00 33.81           H
ATOM   4336  N   LYS A 284      26.919  62.252 104.239  1.00 21.12           N
ATOM   4337  CA  LYS A 284      25.673  61.528 104.021  1.00 20.16           C
ATOM   4338  C   LYS A 284      25.882  60.080 103.625  1.00 16.62           C
ATOM   4339  O   LYS A 284      24.904  59.327 103.543  1.00 15.47           O
ATOM   4340  CB  LYS A 284      24.831  62.195 102.937  1.00 17.49           C
ATOM   4341  CG  LYS A 284      24.363  63.600 103.321  1.00 18.08           C
ATOM   4342  CD  LYS A 284      23.298  64.120 102.378  1.00 26.70           C
ATOM   4343  CE  LYS A 284      22.706  65.473 102.891  1.00 23.45           C
ATOM   4344  NZ  LYS A 284      21.599  65.884 101.960  1.00 19.23           N1+
ATOM   4345  H   LYS A 284      27.223  62.668 103.551  1.00 25.35           H
ATOM   4346  HA  LYS A 284      25.159  61.538 104.843  1.00 24.21           H
ATOM   4347  HB2 LYS A 284      25.360  62.267 102.127  1.00 21.00           H
ATOM   4348  HB3 LYS A 284      24.044  61.653 102.771  1.00 21.00           H
ATOM   4349  HG2 LYS A 284      23.989  63.577 104.216  1.00 21.70           H
ATOM   4350  HG3 LYS A 284      25.118  64.207 103.290  1.00 21.70           H
ATOM   4351  HD2 LYS A 284      23.689  64.270 101.503  1.00 32.05           H
ATOM   4352  HD3 LYS A 284      22.577  63.474 102.319  1.00 32.05           H
ATOM   4353  HE2 LYS A 284      22.340  65.357 103.782  1.00 28.15           H
ATOM   4354  HE3 LYS A 284      23.393  66.158 102.885  1.00 28.15           H
ATOM   4355  HZ1 LYS A 284      21.245  66.654 102.231  1.00 23.08           H
ATOM   4356  HZ2 LYS A 284      21.919  65.987 101.135  1.00 23.08           H
ATOM   4357  HZ3 LYS A 284      20.964  65.261 101.948  1.00 23.08           H
ATOM   4358  N   ILE A 285      27.097  59.694 103.276  1.00 15.71           N
ATOM   4359  CA  ILE A 285      27.325  58.319 102.878  1.00 14.81           C
ATOM   4360  C   ILE A 285      27.413  57.462 104.124  1.00 19.77           C
ATOM   4361  O   ILE A 285      28.196  57.759 105.034  1.00 20.23           O
ATOM   4362  CB  ILE A 285      28.596  58.182 102.040  1.00 13.52           C
ATOM   4363  CG1 ILE A 285      28.449  58.998 100.763  1.00 21.84           C
ATOM   4364  CG2 ILE A 285      28.842  56.692 101.794  1.00 13.68           C
ATOM   4365  CD1 ILE A 285      29.635  58.980  99.858  1.00 23.32           C
ATOM   4366  H   ILE A 285      27.793  60.198 103.260  1.00 18.86           H
ATOM   4367  HA  ILE A 285      26.575  58.010 102.347  1.00 17.79           H
ATOM   4368  HB  ILE A 285      29.342  58.538 102.549  1.00 16.23           H
ATOM   4369 HG12 ILE A 285      27.694  58.651 100.261  1.00 26.22           H
ATOM   4370 HG13 ILE A 285      28.280  59.922 101.005  1.00 26.22           H
ATOM   4371 HG21 ILE A 285      29.647  56.588 101.263  1.00 16.43           H
ATOM   4372 HG22 ILE A 285      28.950  56.245 102.648  1.00 16.43           H
ATOM   4373 HG23 ILE A 285      28.082  56.321 101.320  1.00 16.43           H
ATOM   4374 HD11 ILE A 285      29.445  59.524  99.078  1.00 28.00           H
ATOM   4375 HD12 ILE A 285      30.400  59.339 100.334  1.00 28.00           H
ATOM   4376 HD13 ILE A 285      29.812  58.065  99.589  1.00 28.00           H
ATOM   4377  N   VAL A 286      26.669  56.356 104.142  1.00 15.62           N
ATOM   4378  CA  VAL A 286      26.755  55.405 105.239  1.00 12.91           C
ATOM   4379  C   VAL A 286      27.165  54.060 104.667  1.00 15.99           C
ATOM   4380  O   VAL A 286      26.591  53.603 103.678  1.00 16.61           O
ATOM   4381  CB  VAL A 286      25.425  55.315 106.010  1.00 16.47           C
ATOM   4382  CG1 VAL A 286      25.339  54.089 106.924  1.00 16.59           C
ATOM   4383  CG2 VAL A 286      25.251  56.563 106.798  1.00 20.36           C
ATOM   4384  H   VAL A 286      26.107  56.136 103.529  1.00 18.75           H
ATOM   4385  HA  VAL A 286      27.445  55.693 105.857  1.00 15.51           H
ATOM   4386  HB  VAL A 286      24.697  55.262 105.372  1.00 19.78           H
ATOM   4387 HG11 VAL A 286      24.482  54.094 107.377  1.00 19.92           H
ATOM   4388 HG12 VAL A 286      25.425  53.288 106.384  1.00 19.92           H
ATOM   4389 HG13 VAL A 286      26.058  54.130 107.574  1.00 19.92           H
ATOM   4390 HG21 VAL A 286      24.415  56.513 107.286  1.00 24.44           H
ATOM   4391 HG22 VAL A 286      25.992  56.651 107.417  1.00 24.44           H
ATOM   4392 HG23 VAL A 286      25.236  57.319 106.190  1.00 24.44           H
ATOM   4393  N   MET A 287      28.098  53.408 105.332  1.00 13.60           N
ATOM   4394  CA  MET A 287      28.611  52.112 104.899  1.00 16.81           C
ATOM   4395  C   MET A 287      27.849  50.961 105.513  1.00 13.70           C
ATOM   4396  O   MET A 287      27.947  50.705 106.715  1.00 13.87           O
ATOM   4397  CB  MET A 287      30.075  51.973 105.277  1.00 19.40           C
ATOM   4398  CG  MET A 287      30.724  50.672 104.817  1.00 15.86           C
ATOM   4399  SD  MET A 287      32.213  50.207 105.732  1.00 15.40           S
ATOM   4400  CE  MET A 287      33.408  51.356 105.091  1.00 12.69           C
ATOM   4401  H   MET A 287      28.463  53.698 106.054  1.00 16.33           H
ATOM   4402  HA  MET A 287      28.544  52.053 103.934  1.00 20.18           H
ATOM   4403  HB2 MET A 287      30.569  52.706 104.878  1.00 23.29           H
ATOM   4404  HB3 MET A 287      30.152  52.015 106.243  1.00 23.29           H
ATOM   4405  HG2 MET A 287      30.081  49.952 104.917  1.00 19.04           H
ATOM   4406  HG3 MET A 287      30.970  50.762 103.883  1.00 19.04           H
ATOM   4407  HE1 MET A 287      34.263  51.195 105.521  1.00 15.24           H
ATOM   4408  HE2 MET A 287      33.490  51.225 104.133  1.00 15.24           H
ATOM   4409  HE3 MET A 287      33.109  52.260 105.277  1.00 15.24           H
ATOM   4410  N   GLY A 288      27.191  50.188 104.665  1.00 18.40           N
ATOM   4411  CA  GLY A 288      26.538  48.994 105.127  1.00 15.88           C
ATOM   4412  C   GLY A 288      27.542  47.874 105.371  1.00 17.85           C
ATOM   4413  O   GLY A 288      28.533  47.728 104.663  1.00 13.20           O
ATOM   4414  H   GLY A 288      27.111  50.338 103.822  1.00 22.10           H
ATOM   4415  HA2 GLY A 288      26.069  49.177 105.956  1.00 19.07           H
ATOM   4416  HA3 GLY A 288      25.895  48.696 104.465  1.00 19.07           H
ATOM   4417  N   VAL A 289      27.267  47.072 106.397  1.00 13.37           N
ATOM   4418  CA  VAL A 289      28.085  45.887 106.662  1.00 15.83           C
ATOM   4419  C   VAL A 289      27.130  44.746 107.037  1.00 15.93           C
ATOM   4420  O   VAL A 289      26.077  44.977 107.546  1.00 12.62           O
ATOM   4421  CB  VAL A 289      29.086  46.108 107.816  1.00 14.18           C
ATOM   4422  CG1 VAL A 289      30.127  47.138 107.439  1.00 19.21           C
ATOM   4423  CG2 VAL A 289      28.340  46.464 109.089  1.00 17.20           C
ATOM   4424  H   VAL A 289      26.618  47.188 106.950  1.00 16.05           H
ATOM   4425  HA  VAL A 289      28.576  45.637 105.864  1.00 19.00           H
ATOM   4426  HB  VAL A 289      29.552  45.273 107.980  1.00 17.03           H
ATOM   4427 HG11 VAL A 289      30.739  47.254 108.182  1.00 23.07           H
ATOM   4428 HG12 VAL A 289      30.610  46.826 106.657  1.00 23.07           H
ATOM   4429 HG13 VAL A 289      29.683  47.977 107.240  1.00 23.07           H
ATOM   4430 HG21 VAL A 289      28.982  46.600 109.803  1.00 20.65           H
ATOM   4431 HG22 VAL A 289      27.833  47.278 108.940  1.00 20.65           H
ATOM   4432 HG23 VAL A 289      27.740  45.737 109.317  1.00 20.65           H
ATOM   4433  N   PRO A 290      27.545  43.519 106.670  1.00 13.68           N
ATOM   4434  CA  PRO A 290      26.670  42.381 106.960  1.00 12.51           C
ATOM   4435  C   PRO A 290      26.980  41.733 108.296  1.00 17.29           C
ATOM   4436  O   PRO A 290      28.133  41.590 108.710  1.00 18.08           O
ATOM   4437  CB  PRO A 290      26.993  41.422 105.806  1.00 16.24           C
ATOM   4438  CG  PRO A 290      28.495  41.614 105.653  1.00 18.44           C
ATOM   4439  CD  PRO A 290      28.695  43.116 105.844  1.00 22.71           C
ATOM   4440  HA  PRO A 290      25.736  42.641 106.924  1.00 15.03           H
ATOM   4441  HB2 PRO A 290      26.778  40.510 106.056  1.00 19.49           H
ATOM   4442  HB3 PRO A 290      26.520  41.691 105.003  1.00 19.49           H
ATOM   4443  HG2 PRO A 290      28.964  41.112 106.338  1.00 22.14           H
ATOM   4444  HG3 PRO A 290      28.775  41.337 104.766  1.00 22.14           H
ATOM   4445  HD2 PRO A 290      29.525  43.289 106.314  1.00 27.26           H
ATOM   4446  HD3 PRO A 290      28.671  43.571 104.987  1.00 27.26           H
ATOM   4447  N   PHE A 291      25.928  41.279 108.961  1.00 18.86           N
ATOM   4448  CA  PHE A 291      26.055  40.475 110.174  1.00 16.99           C
ATOM   4449  C   PHE A 291      25.851  39.003 109.908  1.00 11.18           C
ATOM   4450  O   PHE A 291      25.541  38.260 110.842  1.00 19.11           O
ATOM   4451  CB  PHE A 291      25.045  40.930 111.222  1.00 20.47           C
ATOM   4452  CG  PHE A 291      25.478  42.153 112.041  1.00 13.79           C
ATOM   4453  CD1 PHE A 291      26.461  43.028 111.609  1.00 11.00           C
ATOM   4454  CD2 PHE A 291      24.863  42.409 113.264  1.00 16.26           C
ATOM   4455  CE1 PHE A 291      26.831  44.126 112.383  1.00 16.15           C
ATOM   4456  CE2 PHE A 291      25.222  43.525 114.016  1.00 17.28           C
ATOM   4457  CZ  PHE A 291      26.188  44.382 113.569  1.00 13.47           C
ATOM   4458  H   PHE A 291      25.113  41.424 108.728  1.00 22.65           H
ATOM   4459  HA  PHE A 291      26.944  40.594 110.541  1.00 20.40           H
ATOM   4460  HB2 PHE A 291      24.215  41.156 110.774  1.00 24.58           H
ATOM   4461  HB3 PHE A 291      24.893  40.200 111.842  1.00 24.58           H
ATOM   4462  HD1 PHE A 291      26.889  42.872 110.799  1.00 13.21           H
ATOM   4463  HD2 PHE A 291      24.191  41.844 113.569  1.00 19.52           H
ATOM   4464  HE1 PHE A 291      27.487  44.710 112.076  1.00 19.39           H
ATOM   4465  HE2 PHE A 291      24.801  43.687 114.830  1.00 20.75           H
ATOM   4466  HZ  PHE A 291      26.439  45.112 114.088  1.00 16.17           H
ATOM   4467  N   TYR A 292      26.085  38.568 108.669  1.00 16.65           N
ATOM   4468  CA  TYR A 292      25.831  37.226 108.173  1.00 18.82           C
ATOM   4469  C   TYR A 292      26.916  36.916 107.145  1.00 19.91           C
ATOM   4470  O   TYR A 292      27.483  37.825 106.540  1.00 18.18           O
ATOM   4471  CB  TYR A 292      24.413  37.109 107.534  1.00 18.33           C
ATOM   4472  CG  TYR A 292      24.253  37.981 106.303  1.00 12.62           C
ATOM   4473  CD1 TYR A 292      23.831  39.293 106.415  1.00 17.46           C
ATOM   4474  CD2 TYR A 292      24.572  37.491 105.030  1.00 19.60           C
ATOM   4475  CE1 TYR A 292      23.728  40.113 105.290  1.00 17.41           C
ATOM   4476  CE2 TYR A 292      24.482  38.281 103.922  1.00 24.49           C
ATOM   4477  CZ  TYR A 292      24.059  39.599 104.047  1.00 21.06           C
ATOM   4478  OH  TYR A 292      23.971  40.370 102.915  1.00 24.59           O
ATOM   4479  H   TYR A 292      26.414  39.077 108.059  1.00 19.99           H
ATOM   4480  HA  TYR A 292      25.900  36.588 108.901  1.00 22.59           H
ATOM   4481  HB2 TYR A 292      24.258  36.188 107.272  1.00 22.01           H
ATOM   4482  HB3 TYR A 292      23.749  37.385 108.185  1.00 22.01           H
ATOM   4483  HD1 TYR A 292      23.626  39.638 107.254  1.00 20.96           H
ATOM   4484  HD2 TYR A 292      24.871  36.615 104.942  1.00 23.53           H
ATOM   4485  HE1 TYR A 292      23.444  40.995 105.375  1.00 20.90           H
ATOM   4486  HE2 TYR A 292      24.698  37.937 103.086  1.00 29.40           H
ATOM   4487  HH  TYR A 292      24.203  39.922 102.243  1.00 29.52           H
ATOM   4488  N   GLY A 293      27.238  35.630 106.986  1.00 18.49           N
ATOM   4489  CA  GLY A 293      28.109  35.207 105.913  1.00 24.14           C
ATOM   4490  C   GLY A 293      27.388  34.439 104.814  1.00 16.88           C
ATOM   4491  O   GLY A 293      26.291  33.930 105.026  1.00 18.08           O
ATOM   4492  H   GLY A 293      26.962  34.991 107.491  1.00 22.20           H
ATOM   4493  HA2 GLY A 293      28.528  35.986 105.515  1.00 28.98           H
ATOM   4494  HA3 GLY A 293      28.807  34.637 106.273  1.00 28.98           H
ATOM   4495  N   ARG A 294      28.001  34.351 103.642  1.00 18.79           N
ATOM   4496  CA  ARG A 294      27.504  33.539 102.544  1.00 15.73           C
ATOM   4497  C   ARG A 294      28.383  32.320 102.373  1.00 23.31           C
ATOM   4498  O   ARG A 294      29.614  32.436 102.320  1.00 18.61           O
ATOM   4499  CB  ARG A 294      27.489  34.347 101.258  1.00 16.14           C
ATOM   4500  CG  ARG A 294      26.481  35.449 101.285  1.00 17.46           C
ATOM   4501  CD  ARG A 294      26.256  36.064  99.896  1.00 22.35           C
ATOM   4502  NE  ARG A 294      25.106  36.970  99.901  1.00 25.17           N
ATOM   4503  CZ  ARG A 294      23.851  36.610  99.647  1.00 27.74           C
ATOM   4504  NH1 ARG A 294      23.541  35.345  99.364  1.00 29.96           N
ATOM   4505  NH2 ARG A 294      22.900  37.532  99.693  1.00 33.33           N1+
ATOM   4506  H   ARG A 294      28.730  34.767 103.454  1.00 22.55           H
ATOM   4507  HA  ARG A 294      26.600  33.246 102.738  1.00 18.88           H
ATOM   4508  HB2 ARG A 294      28.364  34.743 101.122  1.00 19.37           H
ATOM   4509  HB3 ARG A 294      27.272  33.759 100.517  1.00 19.37           H
ATOM   4510  HG2 ARG A 294      25.633  35.097 101.600  1.00 20.96           H
ATOM   4511  HG3 ARG A 294      26.792  36.150 101.879  1.00 20.96           H
ATOM   4512  HD2 ARG A 294      27.042  36.570  99.637  1.00 26.83           H
ATOM   4513  HD3 ARG A 294      26.083  35.357  99.255  1.00 26.83           H
ATOM   4514  HE  ARG A 294      25.253  37.798 100.083  1.00 30.21           H
ATOM   4515 HH11 ARG A 294      24.159  34.747  99.337  1.00 35.96           H
ATOM   4516 HH12 ARG A 294      22.725  35.127  99.203  1.00 35.96           H
ATOM   4517 HH21 ARG A 294      23.101  38.348  99.877  1.00 40.01           H
ATOM   4518 HH22 ARG A 294      22.083  37.316  99.531  1.00 40.01           H
ATOM   4519  N   ALA A 295      27.747  31.165 102.268  1.00 24.47           N
ATOM   4520  CA  ALA A 295      28.435  29.896 102.215  1.00 21.64           C
ATOM   4521  C   ALA A 295      28.317  29.315 100.815  1.00 30.03           C
ATOM   4522  O   ALA A 295      27.267  29.404 100.174  1.00 26.06           O
ATOM   4523  CB  ALA A 295      27.850  28.932 103.237  1.00 25.51           C
ATOM   4524  H   ALA A 295      26.891  31.092 102.225  1.00 29.38           H
ATOM   4525  HA  ALA A 295      29.375  30.028 102.417  1.00 25.98           H
ATOM   4526  HB1 ALA A 295      28.327  28.089 103.184  1.00 30.62           H
ATOM   4527  HB2 ALA A 295      27.950  29.313 104.124  1.00 30.62           H
ATOM   4528  HB3 ALA A 295      26.911  28.795 103.039  1.00 30.62           H
ATOM   4529  N   PHE A 296      29.416  28.761 100.345  1.00 27.46           N
ATOM   4530  CA  PHE A 296      29.516  28.067  99.073  1.00 23.57           C
ATOM   4531  C   PHE A 296      29.964  26.628  99.309  1.00 26.10           C
ATOM   4532  O   PHE A 296      30.728  26.337 100.242  1.00 28.06           O
ATOM   4533  CB  PHE A 296      30.526  28.769  98.172  1.00 24.27           C
ATOM   4534  CG  PHE A 296      30.210  30.192  97.903  1.00 29.53           C
ATOM   4535  CD1 PHE A 296      30.358  31.151  98.891  1.00 28.46           C
ATOM   4536  CD2 PHE A 296      29.796  30.588  96.647  1.00 27.25           C
ATOM   4537  CE1 PHE A 296      30.062  32.462  98.642  1.00 31.64           C
ATOM   4538  CE2 PHE A 296      29.487  31.898  96.390  1.00 31.74           C
ATOM   4539  CZ  PHE A 296      29.623  32.845  97.384  1.00 28.89           C
ATOM   4540  H   PHE A 296      30.163  28.775 100.771  1.00 32.96           H
ATOM   4541  HA  PHE A 296      28.652  28.059  98.632  1.00 28.30           H
ATOM   4542  HB2 PHE A 296      31.398  28.734  98.595  1.00 29.13           H
ATOM   4543  HB3 PHE A 296      30.557  28.307  97.319  1.00 29.13           H
ATOM   4544  HD1 PHE A 296      30.641  30.898  99.740  1.00 34.16           H
ATOM   4545  HD2 PHE A 296      29.691  29.952  95.976  1.00 32.71           H
ATOM   4546  HE1 PHE A 296      30.155  33.097  99.315  1.00 37.98           H
ATOM   4547  HE2 PHE A 296      29.202  32.152  95.542  1.00 38.10           H
ATOM   4548  HZ  PHE A 296      29.429  33.737  97.209  1.00 34.68           H
ATOM   4549  N   LYS A 297      29.516  25.724  98.444  1.00 30.07           N
ATOM   4550  CA  LYS A 297      29.969  24.342  98.471  1.00 24.25           C
ATOM   4551  C   LYS A 297      30.582  24.007  97.124  1.00 28.76           C
ATOM   4552  O   LYS A 297      30.291  24.653  96.116  1.00 29.55           O
ATOM   4553  CB  LYS A 297      28.828  23.367  98.783  1.00 26.27           C
ATOM   4554  CG  LYS A 297      27.813  23.137  97.619  1.00 33.40           C
ATOM   4555  CD  LYS A 297      26.703  22.157  97.995  1.00 36.06           C
ATOM   4556  CE  LYS A 297      25.672  21.986  96.858  1.00 23.95           C
ATOM   4557  NZ  LYS A 297      26.212  21.144  95.740  1.00 26.63           N1+
ATOM   4558  H   LYS A 297      28.942  25.890  97.826  1.00 36.09           H
ATOM   4559  HA  LYS A 297      30.652  24.240  99.152  1.00 29.12           H
ATOM   4560  HB2 LYS A 297      29.213  22.506  99.010  1.00 31.53           H
ATOM   4561  HB3 LYS A 297      28.330  23.710  99.542  1.00 31.53           H
ATOM   4562  HG2 LYS A 297      27.400  23.984  97.387  1.00 40.09           H
ATOM   4563  HG3 LYS A 297      28.286  22.776  96.853  1.00 40.09           H
ATOM   4564  HD2 LYS A 297      27.094  21.290  98.182  1.00 43.29           H
ATOM   4565  HD3 LYS A 297      26.237  22.490  98.779  1.00 43.29           H
ATOM   4566  HE2 LYS A 297      24.879  21.552  97.209  1.00 28.75           H
ATOM   4567  HE3 LYS A 297      25.446  22.858  96.498  1.00 28.75           H
ATOM   4568  HZ1 LYS A 297      25.599  21.061  95.099  1.00 31.97           H
ATOM   4569  HZ2 LYS A 297      26.940  21.524  95.397  1.00 31.97           H
ATOM   4570  HZ3 LYS A 297      26.424  20.335  96.044  1.00 31.97           H
ATOM   4571  N   GLY A 298      31.442  22.995  97.119  1.00 22.25           N
ATOM   4572  CA  GLY A 298      32.094  22.583  95.902  1.00 28.59           C
ATOM   4573  C   GLY A 298      33.371  23.315  95.599  1.00 32.33           C
ATOM   4574  O   GLY A 298      33.741  23.439  94.430  1.00 22.16           O
ATOM   4575  H   GLY A 298      31.661  22.535  97.811  1.00 26.71           H
ATOM   4576  HA2 GLY A 298      32.297  21.636  95.957  1.00 34.32           H
ATOM   4577  HA3 GLY A 298      31.487  22.718  95.157  1.00 34.32           H
ATOM   4578  N   VAL A 299      34.049  23.833  96.592  1.00 29.37           N
ATOM   4579  CA  VAL A 299      35.218  24.626  96.306  1.00 28.13           C
ATOM   4580  C   VAL A 299      36.405  23.687  96.368  1.00 28.60           C
ATOM   4581  O   VAL A 299      36.297  22.572  96.861  1.00 32.46           O
ATOM   4582  CB  VAL A 299      35.371  25.838  97.260  1.00 30.34           C
ATOM   4583  CG1 VAL A 299      34.089  26.691  97.216  1.00 32.58           C
ATOM   4584  CG2 VAL A 299      35.686  25.419  98.661  1.00 27.36           C
ATOM   4585  H   VAL A 299      33.860  23.746  97.427  1.00 35.26           H
ATOM   4586  HA  VAL A 299      35.154  24.966  95.400  1.00 33.77           H
ATOM   4587  HB  VAL A 299      36.104  26.391  96.946  1.00 36.42           H
ATOM   4588 HG11 VAL A 299      34.192  27.446  97.815  1.00 39.11           H
ATOM   4589 HG12 VAL A 299      33.949  27.004  96.308  1.00 39.11           H
ATOM   4590 HG13 VAL A 299      33.337  26.145  97.497  1.00 39.11           H
ATOM   4591 HG21 VAL A 299      35.771  26.210  99.215  1.00 32.85           H
ATOM   4592 HG22 VAL A 299      34.967  24.858  98.992  1.00 32.85           H
ATOM   4593 HG23 VAL A 299      36.519  24.923  98.662  1.00 32.85           H
ATOM   4594  N   SER A 300      37.507  24.115  95.775  1.00 36.17           N
ATOM   4595  CA  SER A 300      38.709  23.311  95.676  1.00 34.16           C
ATOM   4596  C   SER A 300      39.814  24.003  96.453  1.00 38.43           C
ATOM   4597  O   SER A 300      39.805  25.223  96.637  1.00 43.22           O
ATOM   4598  CB  SER A 300      39.114  23.086  94.200  1.00 45.11           C
ATOM   4599  OG  SER A 300      39.646  24.254  93.602  1.00 47.20           O
ATOM   4600  H   SER A 300      37.583  24.891  95.411  1.00 43.42           H
ATOM   4601  HA  SER A 300      38.549  22.445  96.083  1.00 41.00           H
ATOM   4602  HB2 SER A 300      39.784  22.386  94.165  1.00 54.15           H
ATOM   4603  HB3 SER A 300      38.328  22.812  93.701  1.00 54.15           H
ATOM   4604  HG  SER A 300      39.855  24.098  92.803  1.00 56.65           H
ATOM   4605  N   GLY A 301      40.733  23.207  96.953  1.00 46.01           N
ATOM   4606  CA  GLY A 301      41.776  23.727  97.803  1.00 43.37           C
ATOM   4607  C   GLY A 301      42.806  24.488  97.023  1.00 34.72           C
ATOM   4608  O   GLY A 301      42.800  24.530  95.795  1.00 46.03           O
ATOM   4609  H   GLY A 301      40.775  22.359  96.815  1.00 55.22           H
ATOM   4610  HA2 GLY A 301      41.389  24.321  98.465  1.00 52.05           H
ATOM   4611  HA3 GLY A 301      42.216  22.995  98.263  1.00 52.05           H
ATOM   4612  N   GLY A 302      43.706  25.130  97.772  1.00 40.29           N
ATOM   4613  CA  GLY A 302      44.826  25.875  97.212  1.00 45.65           C
ATOM   4614  C   GLY A 302      44.826  27.349  97.578  1.00 45.47           C
ATOM   4615  O   GLY A 302      45.893  27.973  97.626  1.00 44.28           O
ATOM   4616  H   GLY A 302      43.684  25.145  98.631  1.00 48.36           H
ATOM   4617  HA2 GLY A 302      45.656  25.485  97.527  1.00 54.79           H
ATOM   4618  HA3 GLY A 302      44.804  25.804  96.245  1.00 54.79           H
ATOM   4619  N   ASN A 303      43.649  27.919  97.824  1.00 40.58           N
ATOM   4620  CA  ASN A 303      43.518  29.282  98.316  1.00 38.17           C
ATOM   4621  C   ASN A 303      42.516  29.346  99.463  1.00 34.61           C
ATOM   4622  O   ASN A 303      41.827  30.356  99.630  1.00 33.43           O
ATOM   4623  CB  ASN A 303      43.118  30.219  97.178  1.00 36.55           C
ATOM   4624  CG  ASN A 303      44.164  31.251  96.892  1.00 49.62           C
ATOM   4625  OD1 ASN A 303      44.590  31.985  97.794  1.00 51.64           O
ATOM   4626  ND2 ASN A 303      44.607  31.311  95.636  1.00 43.41           N
ATOM   4627  H   ASN A 303      42.894  27.523  97.709  1.00 48.71           H
ATOM   4628  HA  ASN A 303      44.378  29.577  98.656  1.00 45.82           H
ATOM   4629  HB2 ASN A 303      42.981  29.698  96.372  1.00 43.87           H
ATOM   4630  HB3 ASN A 303      42.299  30.680  97.420  1.00 43.87           H
ATOM   4631 HD21 ASN A 303      45.208  31.886  95.419  1.00 52.11           H
ATOM   4632 HD22 ASN A 303      44.292  30.774  95.043  1.00 52.11           H
ATOM   4633  N   GLY A 304      42.405  28.271 100.249  1.00 30.73           N
ATOM   4634  CA  GLY A 304      41.443  28.263 101.336  1.00 34.23           C
ATOM   4635  C   GLY A 304      40.024  28.471 100.874  1.00 27.97           C
ATOM   4636  O   GLY A 304      39.202  29.007 101.624  1.00 27.15           O
ATOM   4637  H   GLY A 304      42.868  27.550 100.171  1.00 36.89           H
ATOM   4638  HA2 GLY A 304      41.491  27.412 101.799  1.00 41.08           H
ATOM   4639  HA3 GLY A 304      41.665  28.966 101.966  1.00 41.08           H
ATOM   4640  N   GLY A 305      39.720  28.069  99.648  1.00 24.89           N
ATOM   4641  CA  GLY A 305      38.391  28.156  99.091  1.00 20.47           C
ATOM   4642  C   GLY A 305      38.070  29.468  98.409  1.00 33.15           C
ATOM   4643  O   GLY A 305      36.963  29.609  97.854  1.00 27.80           O
ATOM   4644  H   GLY A 305      40.294  27.731  99.104  1.00 29.88           H
ATOM   4645  HA2 GLY A 305      38.276  27.445  98.440  1.00 24.57           H
ATOM   4646  HA3 GLY A 305      37.743  28.021  99.800  1.00 24.57           H
ATOM   4647  N   GLN A 306      38.986  30.437  98.461  1.00 34.05           N
ATOM   4648  CA  GLN A 306      38.832  31.704  97.766  1.00 24.51           C
ATOM   4649  C   GLN A 306      39.013  31.521  96.267  1.00 31.36           C
ATOM   4650  O   GLN A 306      39.925  30.832  95.826  1.00 25.44           O
ATOM   4651  CB  GLN A 306      39.884  32.697  98.236  1.00 26.37           C
ATOM   4652  CG  GLN A 306      39.969  32.902  99.673  1.00 25.82           C
ATOM   4653  CD  GLN A 306      41.100  33.810  99.984  1.00 30.01           C
ATOM   4654  OE1 GLN A 306      40.926  35.030 100.079  1.00 25.40           O
ATOM   4655  NE2 GLN A 306      42.296  33.236 100.110  1.00 35.90           N
ATOM   4656  H   GLN A 306      39.721  30.376  98.903  1.00 40.87           H
ATOM   4657  HA  GLN A 306      37.950  32.071  97.936  1.00 29.42           H
ATOM   4658  HB2 GLN A 306      40.752  32.386  97.936  1.00 31.66           H
ATOM   4659  HB3 GLN A 306      39.692  33.558  97.832  1.00 31.66           H
ATOM   4660  HG2 GLN A 306      39.149  33.308  99.993  1.00 30.99           H
ATOM   4661  HG3 GLN A 306      40.124  32.052 100.114  1.00 30.99           H
ATOM   4662 HE21 GLN A 306      42.377  32.385 100.011  1.00 43.09           H
ATOM   4663 HE22 GLN A 306      42.986  33.716 100.291  1.00 43.09           H
ATOM   4664  N   TYR A 307      38.207  32.223  95.482  1.00 25.70           N
ATOM   4665  CA  TYR A 307      38.472  32.364  94.058  1.00 29.25           C
ATOM   4666  C   TYR A 307      38.412  31.012  93.380  1.00 23.20           C
ATOM   4667  O   TYR A 307      39.163  30.721  92.453  1.00 35.18           O
ATOM   4668  CB  TYR A 307      39.820  33.057  93.816  1.00 30.49           C
ATOM   4669  CG  TYR A 307      40.060  34.215  94.772  1.00 26.72           C
ATOM   4670  CD1 TYR A 307      38.987  34.971  95.242  1.00 26.55           C
ATOM   4671  CD2 TYR A 307      41.360  34.542  95.230  1.00 27.39           C
ATOM   4672  CE1 TYR A 307      39.171  35.972  96.104  1.00 29.40           C
ATOM   4673  CE2 TYR A 307      41.551  35.543  96.095  1.00 23.82           C
ATOM   4674  CZ  TYR A 307      40.445  36.265  96.542  1.00 25.13           C
ATOM   4675  OH  TYR A 307      40.564  37.298  97.397  1.00 26.20           O
ATOM   4676  H   TYR A 307      37.497  32.629  95.750  1.00 30.85           H
ATOM   4677  HA  TYR A 307      37.780  32.920  93.666  1.00 35.11           H
ATOM   4678  HB2 TYR A 307      40.534  32.413  93.938  1.00 36.59           H
ATOM   4679  HB3 TYR A 307      39.839  33.406  92.911  1.00 36.59           H
ATOM   4680  HD1 TYR A 307      38.125  34.766  94.958  1.00 31.87           H
ATOM   4681  HD2 TYR A 307      42.088  34.044  94.936  1.00 32.88           H
ATOM   4682  HE1 TYR A 307      38.445  36.468  96.408  1.00 35.28           H
ATOM   4683  HE2 TYR A 307      42.407  35.755  96.392  1.00 28.60           H
ATOM   4684  HH  TYR A 307      41.370  37.404  97.610  1.00 31.45           H
ATOM   4685  N   SER A 308      37.525  30.173  93.885  1.00 27.34           N
ATOM   4686  CA  SER A 308      37.303  28.854  93.354  1.00 26.64           C
ATOM   4687  C   SER A 308      35.965  28.783  92.636  1.00 36.65           C
ATOM   4688  O   SER A 308      35.039  29.569  92.888  1.00 27.97           O
ATOM   4689  CB  SER A 308      37.345  27.809  94.463  1.00 30.35           C
ATOM   4690  OG  SER A 308      36.744  26.601  94.014  1.00 28.41           O
ATOM   4691  H   SER A 308      37.026  30.357  94.561  1.00 32.82           H
ATOM   4692  HA  SER A 308      38.002  28.646  92.715  1.00 31.98           H
ATOM   4693  HB2 SER A 308      38.268  27.635  94.703  1.00 36.43           H
ATOM   4694  HB3 SER A 308      36.856  28.141  95.233  1.00 36.43           H
ATOM   4695  HG  SER A 308      35.943  26.740  93.800  1.00 34.11           H
ATOM   4696  N   SER A 309      35.888  27.814  91.730  1.00 25.16           N
ATOM   4697  CA  SER A 309      34.604  27.358  91.239  1.00 29.45           C
ATOM   4698  C   SER A 309      33.879  26.636  92.359  1.00 28.63           C
ATOM   4699  O   SER A 309      34.474  26.223  93.362  1.00 29.86           O
ATOM   4700  CB  SER A 309      34.771  26.442  90.019  1.00 29.35           C
ATOM   4701  OG  SER A 309      35.657  25.366  90.279  1.00 45.70           O
ATOM   4702  H   SER A 309      36.565  27.409  91.387  1.00 30.20           H
ATOM   4703  HA  SER A 309      34.071  28.124  90.975  1.00 35.35           H
ATOM   4704  HB2 SER A 309      33.903  26.081  89.779  1.00 35.23           H
ATOM   4705  HB3 SER A 309      35.124  26.965  89.282  1.00 35.23           H
ATOM   4706  HG  SER A 309      35.730  24.882  89.596  1.00 54.84           H
ATOM   4707  N   HIS A 310      32.566  26.531  92.204  1.00 28.44           N
ATOM   4708  CA  HIS A 310      31.730  26.032  93.277  1.00 33.79           C
ATOM   4709  C   HIS A 310      30.501  25.417  92.640  1.00 34.93           C
ATOM   4710  O   HIS A 310      30.286  25.541  91.439  1.00 32.84           O
ATOM   4711  CB  HIS A 310      31.376  27.156  94.259  1.00 25.20           C
ATOM   4712  CG  HIS A 310      30.479  28.219  93.684  1.00 27.37           C
ATOM   4713  ND1 HIS A 310      29.105  28.152  93.773  1.00 29.44           N
ATOM   4714  CD2 HIS A 310      30.756  29.363  93.004  1.00 20.72           C
ATOM   4715  CE1 HIS A 310      28.572  29.203  93.175  1.00 22.53           C
ATOM   4716  NE2 HIS A 310      29.551  29.949  92.700  1.00 29.82           N
ATOM   4717  H   HIS A 310      32.139  26.741  91.488  1.00 34.14           H
ATOM   4718  HA  HIS A 310      32.205  25.339  93.762  1.00 40.56           H
ATOM   4719  HB2 HIS A 310      32.196  27.586  94.548  1.00 30.25           H
ATOM   4720  HB3 HIS A 310      30.922  26.769  95.024  1.00 30.25           H
ATOM   4721  HD2 HIS A 310      31.600  29.684  92.781  1.00 24.87           H
ATOM   4722  HE1 HIS A 310      27.663  29.386  93.104  1.00 27.05           H
ATOM   4723  HE2 HIS A 310      29.451  30.690  92.275  1.00 35.79           H
ATOM   4724  N   SER A 311      29.681  24.770  93.460  1.00 28.55           N
ATOM   4725  CA  SER A 311      28.484  24.076  92.993  1.00 33.28           C
ATOM   4726  C   SER A 311      27.248  24.553  93.748  1.00 29.61           C
ATOM   4727  O   SER A 311      26.329  23.779  94.034  1.00 31.55           O
ATOM   4728  CB  SER A 311      28.642  22.563  93.152  1.00 35.04           C
ATOM   4729  OG  SER A 311      28.821  22.187  94.525  1.00 33.74           O
ATOM   4730  H   SER A 311      29.798  24.717  94.311  1.00 34.27           H
ATOM   4731  HA  SER A 311      28.353  24.268  92.052  1.00 39.95           H
ATOM   4732  HB2 SER A 311      27.845  22.128  92.809  1.00 42.06           H
ATOM   4733  HB3 SER A 311      29.417  22.275  92.645  1.00 42.06           H
ATOM   4734  HG  SER A 311      29.509  22.554  94.836  1.00 40.50           H
ATOM   4735  N   THR A 312      27.206  25.793  94.075  1.00 31.94           N
ATOM   4736  CA  THR A 312      26.158  26.277  94.951  1.00 26.52           C
ATOM   4737  C   THR A 312      24.987  26.758  94.106  1.00 25.21           C
ATOM   4738  O   THR A 312      25.201  27.522  93.162  1.00 31.43           O
ATOM   4739  CB  THR A 312      26.706  27.423  95.801  1.00 34.81           C
ATOM   4740  OG1 THR A 312      27.996  27.079  96.316  1.00 29.50           O
ATOM   4741  CG2 THR A 312      25.783  27.759  96.946  1.00 24.88           C
ATOM   4742  H   THR A 312      27.764  26.393  93.814  1.00 38.33           H
ATOM   4743  HA  THR A 312      25.857  25.565  95.536  1.00 31.84           H
ATOM   4744  HB  THR A 312      26.791  28.214  95.245  1.00 41.79           H
ATOM   4745  HG1 THR A 312      28.528  26.931  95.683  1.00 35.41           H
ATOM   4746 HG21 THR A 312      26.154  28.488  97.468  1.00 29.86           H
ATOM   4747 HG22 THR A 312      24.915  28.026  96.605  1.00 29.86           H
ATOM   4748 HG23 THR A 312      25.672  26.985  97.520  1.00 29.86           H
ATOM   4749  N   PRO A 313      23.746  26.352  94.385  1.00 28.53           N
ATOM   4750  CA  PRO A 313      22.606  26.919  93.646  1.00 30.32           C
ATOM   4751  C   PRO A 313      22.375  28.390  93.977  1.00 35.23           C
ATOM   4752  O   PRO A 313      22.330  28.774  95.148  1.00 27.60           O
ATOM   4753  CB  PRO A 313      21.425  26.065  94.112  1.00 34.35           C
ATOM   4754  CG  PRO A 313      22.018  24.889  94.745  1.00 36.68           C
ATOM   4755  CD  PRO A 313      23.282  25.339  95.337  1.00 24.75           C
ATOM   4756  HA  PRO A 313      22.730  26.813  92.689  1.00 36.40           H
ATOM   4757  HB2 PRO A 313      20.894  26.565  94.751  1.00 41.23           H
ATOM   4758  HB3 PRO A 313      20.888  25.807  93.347  1.00 41.23           H
ATOM   4759  HG2 PRO A 313      21.420  24.555  95.432  1.00 44.03           H
ATOM   4760  HG3 PRO A 313      22.180  24.207  94.074  1.00 44.03           H
ATOM   4761  HD2 PRO A 313      23.126  25.738  96.208  1.00 29.71           H
ATOM   4762  HD3 PRO A 313      23.914  24.605  95.387  1.00 29.71           H
ATOM   4763  N   GLY A 314      22.170  29.205  92.928  1.00 26.14           N
ATOM   4764  CA  GLY A 314      21.850  30.620  93.044  1.00 32.47           C
ATOM   4765  C   GLY A 314      20.389  30.959  93.199  1.00 29.24           C
ATOM   4766  O   GLY A 314      20.033  32.091  93.552  1.00 36.99           O
ATOM   4767  H   GLY A 314      22.215  28.939  92.112  1.00 31.37           H
ATOM   4768  HA2 GLY A 314      22.319  30.982  93.811  1.00 38.97           H
ATOM   4769  HA3 GLY A 314      22.176  31.077  92.253  1.00 38.97           H
ATOM   4770  N   GLU A 315      19.516  29.992  92.993  1.00 30.49           N
ATOM   4771  CA  GLU A 315      18.096  30.278  92.922  1.00 42.44           C
ATOM   4772  C   GLU A 315      17.532  30.592  94.294  1.00 38.22           C
ATOM   4773  O   GLU A 315      18.053  30.178  95.328  1.00 33.27           O
ATOM   4774  CB  GLU A 315      17.339  29.102  92.292  1.00 44.57           C
ATOM   4775  CG  GLU A 315      17.634  28.938  90.782  1.00 40.54           C
ATOM   4776  CD  GLU A 315      18.907  28.130  90.470  1.00 45.64           C
ATOM   4777  OE1 GLU A 315      19.296  27.262  91.281  1.00 41.91           O
ATOM   4778  OE2 GLU A 315      19.512  28.334  89.393  1.00 48.16           O1-
ATOM   4779  H   GLU A 315      19.718  29.163  92.890  1.00 36.59           H
ATOM   4780  HA  GLU A 315      17.960  31.056  92.358  1.00 50.93           H
ATOM   4781  HB2 GLU A 315      17.601  28.282  92.739  1.00 53.49           H
ATOM   4782  HB3 GLU A 315      16.386  29.247  92.398  1.00 53.49           H
ATOM   4783  HG2 GLU A 315      16.885  28.481  90.367  1.00 48.66           H
ATOM   4784  HG3 GLU A 315      17.739  29.818  90.388  1.00 48.66           H
ATOM   4785  N   ASP A 316      16.417  31.322  94.282  1.00 43.95           N
ATOM   4786  CA  ASP A 316      15.694  31.684  95.492  1.00 40.24           C
ATOM   4787  C   ASP A 316      14.228  31.334  95.246  1.00 49.75           C
ATOM   4788  O   ASP A 316      13.645  31.797  94.242  1.00 54.09           O
ATOM   4789  CB  ASP A 316      15.903  33.171  95.779  0.72 45.21           C
ATOM   4790  CG  ASP A 316      15.018  33.677  96.863  0.63 41.16           C
ATOM   4791  OD1 ASP A 316      14.645  32.886  97.756  0.53 42.50           O
ATOM   4792  OD2 ASP A 316      14.678  34.871  96.806  0.51 36.96           O1-
ATOM   4793  H   ASP A 316      16.053  31.625  93.564  1.00 52.75           H
ATOM   4794  HA  ASP A 316      16.022  31.167  96.244  1.00 48.30           H
ATOM   4795  HB2 ASP A 316      16.823  33.314  96.051  1.00 54.27           H
ATOM   4796  HB3 ASP A 316      15.712  33.678  94.974  1.00 54.27           H
ATOM   4797  N   PRO A 317      13.592  30.517  96.092  1.00 42.61           N
ATOM   4798  CA  PRO A 317      14.057  29.854  97.319  1.00 37.22           C
ATOM   4799  C   PRO A 317      15.088  28.773  97.083  1.00 44.54           C
ATOM   4800  O   PRO A 317      15.345  28.382  95.932  1.00 37.08           O
ATOM   4801  CB  PRO A 317      12.785  29.239  97.881  1.00 45.55           C
ATOM   4802  CG  PRO A 317      11.960  28.935  96.654  1.00 46.12           C
ATOM   4803  CD  PRO A 317      12.216  30.112  95.745  1.00 48.01           C
ATOM   4804  HA  PRO A 317      14.407  30.506  97.947  1.00 44.67           H
ATOM   4805  HB2 PRO A 317      12.997  28.427  98.367  1.00 54.67           H
ATOM   4806  HB3 PRO A 317      12.333  29.879  98.453  1.00 54.67           H
ATOM   4807  HG2 PRO A 317      12.266  28.110  96.247  1.00 55.36           H
ATOM   4808  HG3 PRO A 317      11.022  28.879  96.892  1.00 55.36           H
ATOM   4809  HD2 PRO A 317      12.168  29.839  94.815  1.00 57.62           H
ATOM   4810  HD3 PRO A 317      11.593  30.830  95.938  1.00 57.62           H
ATOM   4811  N   TYR A 318      15.676  28.288  98.182  1.00 42.50           N
ATOM   4812  CA  TYR A 318      16.744  27.309  98.076  1.00 40.82           C
ATOM   4813  C   TYR A 318      16.180  26.097  97.334  1.00 34.22           C
ATOM   4814  O   TYR A 318      15.280  25.426  97.849  1.00 39.79           O
ATOM   4815  CB  TYR A 318      17.295  26.921  99.462  1.00 39.67           C
ATOM   4816  CG  TYR A 318      18.378  25.884  99.371  1.00 34.09           C
ATOM   4817  CD1 TYR A 318      18.251  24.648  99.995  1.00 41.98           C
ATOM   4818  CD2 TYR A 318      19.509  26.122  98.626  1.00 37.17           C
ATOM   4819  CE1 TYR A 318      19.240  23.689  99.888  1.00 37.78           C
ATOM   4820  CE2 TYR A 318      20.494  25.177  98.511  1.00 41.88           C
ATOM   4821  CZ  TYR A 318      20.360  23.958  99.147  1.00 35.55           C
ATOM   4822  OH  TYR A 318      21.373  23.023  99.003  1.00 32.02           O
ATOM   4823  H   TYR A 318      15.472  28.510  98.988  1.00 51.01           H
ATOM   4824  HA  TYR A 318      17.470  27.679  97.550  1.00 49.00           H
ATOM   4825  HB2 TYR A 318      17.667  27.709  99.889  1.00 47.61           H
ATOM   4826  HB3 TYR A 318      16.574  26.559 100.001  1.00 47.61           H
ATOM   4827  HD1 TYR A 318      17.490  24.466 100.497  1.00 50.38           H
ATOM   4828  HD2 TYR A 318      19.608  26.940  98.194  1.00 44.61           H
ATOM   4829  HE1 TYR A 318      19.145  22.868 100.314  1.00 45.35           H
ATOM   4830  HE2 TYR A 318      21.255  25.358  98.007  1.00 50.26           H
ATOM   4831  HH  TYR A 318      21.179  22.322  99.423  1.00 38.43           H
ATOM   4832  N   PRO A 319      16.667  25.780  96.124  1.00 40.48           N
ATOM   4833  CA  PRO A 319      15.960  24.801  95.278  1.00 43.30           C
ATOM   4834  C   PRO A 319      16.255  23.359  95.677  1.00 47.23           C
ATOM   4835  O   PRO A 319      16.341  22.482  94.816  1.00 47.50           O
ATOM   4836  CB  PRO A 319      16.472  25.127  93.867  1.00 44.79           C
ATOM   4837  CG  PRO A 319      17.844  25.679  94.091  1.00 46.75           C
ATOM   4838  CD  PRO A 319      17.798  26.399  95.413  1.00 41.54           C
ATOM   4839  HA  PRO A 319      15.003  24.954  95.315  1.00 51.97           H
ATOM   4840  HB2 PRO A 319      16.509  24.317  93.334  1.00 53.76           H
ATOM   4841  HB3 PRO A 319      15.897  25.788  93.452  1.00 53.76           H
ATOM   4842  HG2 PRO A 319      18.485  24.952  94.122  1.00 56.11           H
ATOM   4843  HG3 PRO A 319      18.065  26.296  93.376  1.00 56.11           H
ATOM   4844  HD2 PRO A 319      18.622  26.255  95.903  1.00 49.85           H
ATOM   4845  HD3 PRO A 319      17.630  27.345  95.275  1.00 49.85           H
ATOM   4846  N   SER A 320      16.389  23.102  96.979  1.00 39.95           N
ATOM   4847  CA  SER A 320      16.909  21.831  97.467  1.00 48.84           C
ATOM   4848  C   SER A 320      16.533  21.678  98.932  1.00 41.57           C
[truncated: 1,078,207 more chars]
