# Supplementary material for: High-throughput quantum-mechanics/molecular-mechanics (ONIOM) macromolecular crystallographic refinement with PHENIX/DivCon: the impact of mixed Hamiltonian methods on ligand and protein structure
Source: Acta Crystallogr D Struct Biol. 2018 Oct 29;74(Pt 11):1063–77. doi: 10.1107/S2059798318012913 (PMC6213575; doi:10.1107/S2059798318012913)
Supplement: Supplementary file 4 [file d-74-01063-sup4.gz › results_PHENIX/1W2G-H_refine_001.pdb]

REMARK Date 2017-01-10 Time 18:38:33 EST -0500 (1484091513.82 s)
REMARK PHENIX refinement
REMARK 
REMARK ****************** INPUT FILES AND LABELS ******************************
REMARK Reflections:
REMARK   file name      : 1W2G.sf
REMARK   labels         : ['r1w2gsf,wavelength_id=1,_refln.intensity_meas,_refln.intensity_sigma']
REMARK R-free flags:
REMARK   file name      : None
REMARK   label          : R-free-flags
REMARK   test_flag_value: 1
REMARK Model file name(s): 
REMARK   /scratch/oleg/2711113.gondor.quantumbioinc.com/1W2G-H.pdb
REMARK 
REMARK ******************** REFINEMENT SUMMARY: QUICK FACTS *******************
REMARK Start: r_work = 0.2044 r_free = 0.2144 bonds = 0.011 angles = 1.388
REMARK Final: r_work = 0.1807 r_free = 0.2316 bonds = 0.011 angles = 1.042
REMARK ************************************************************************
REMARK 
REMARK ****************** REFINEMENT STATISTICS STEP BY STEP ******************
REMARK leading digit, like 1_, means number of macro-cycle                     
REMARK 0    : statistics at the very beginning when nothing is done yet        
REMARK 1_bss: bulk solvent correction and/or (anisotropic) scaling             
REMARK 1_xyz: refinement of coordinates                                        
REMARK 1_adp: refinement of ADPs (Atomic Displacement Parameters)              
REMARK 1_occ: refinement of occupancies                                        
REMARK ------------------------------------------------------------------------
REMARK  stage       r-work r-free bonds angles b_min b_max b_ave n_water shift
REMARK       0    : 0.3105 0.3204 0.011  1.39  13.8  99.0  31.9 459      0.000
REMARK       1_bss: 0.2044 0.2144 0.011  1.39  12.9  98.2  31.0 459      0.000
REMARK 1_settarget: 0.2044 0.2144 0.011  1.39  12.9  98.2  31.0 459      0.000
REMARK       1_nqh: 0.2044 0.2144 0.011  1.39  12.9  98.2  31.0 459      0.000
REMARK    1_weight: 0.2044 0.2144 0.011  1.39  12.9  98.2  31.0 459      0.000
REMARK    1_checkH: 0.2047 0.2145 0.011  1.39  12.9  98.2  31.0 459      0.425
REMARK    1_xyzrec: 0.1926 0.2264 0.012  1.04  12.9  98.2  31.0 459      0.507
REMARK    1_checkH: 0.1926 0.2265 0.012  1.04  12.9  98.2  31.0 459      0.509
REMARK   1_regHxyz: 0.1930 0.2266 0.012  1.04  12.9  98.2  31.0 459      0.514
REMARK       1_adp: 0.1865 0.2302 0.012  1.04   9.5  93.2  31.1 459      0.514
REMARK   1_regHadp: 0.1863 0.2307 0.012  1.04   9.5  93.2  31.1 459      0.514
REMARK       2_bss: 0.1862 0.2308 0.012  1.04   9.5  93.2  31.1 459      0.514
REMARK 2_settarget: 0.1862 0.2308 0.012  1.04   9.5  93.2  31.1 459      0.514
REMARK 2_updatecdl: 0.1862 0.2308 0.012  1.05   9.5  93.2  31.1 459      0.514
REMARK       2_nqh: 0.1862 0.2308 0.012  1.05   9.5  93.2  31.1 459      0.514
REMARK    2_weight: 0.1862 0.2308 0.012  1.05   9.5  93.2  31.1 459      0.514
REMARK    2_checkH: 0.1862 0.2308 0.012  1.05   9.5  93.2  31.1 459      0.514
REMARK    2_xyzrec: 0.1850 0.2295 0.011  0.97   9.5  93.2  31.1 459      0.519
REMARK    2_checkH: 0.1850 0.2296 0.011  0.97   9.5  93.2  31.1 459      0.518
REMARK   2_regHxyz: 0.1853 0.2295 0.011  0.97   9.5  93.2  31.1 459      0.519
REMARK       2_adp: 0.1834 0.2294 0.011  0.97   6.1  88.2  30.8 459      0.519
REMARK   2_regHadp: 0.1835 0.2296 0.011  0.97   6.1  88.2  30.8 459      0.519
REMARK       3_bss: 0.1833 0.2296 0.011  0.97   6.1  88.2  30.8 459      0.519
REMARK 3_settarget: 0.1833 0.2296 0.011  0.97   6.1  88.2  30.8 459      0.519
REMARK 3_updatecdl: 0.1833 0.2296 0.011  0.97   6.1  88.2  30.8 459      0.519
REMARK       3_nqh: 0.1833 0.2296 0.011  0.97   6.1  88.2  30.8 459      0.519
REMARK    3_weight: 0.1833 0.2296 0.011  0.97   6.1  88.2  30.8 459      0.519
REMARK    3_checkH: 0.1833 0.2296 0.011  0.97   6.1  88.2  30.8 459      0.519
REMARK    3_xyzrec: 0.1803 0.2316 0.011  1.04   6.1  88.2  30.8 459      0.533
REMARK    3_checkH: 0.1803 0.2316 0.011  1.04   6.1  88.2  30.8 459      0.533
REMARK   3_regHxyz: 0.1807 0.2317 0.011  1.04   6.1  88.2  30.8 459      0.533
REMARK       3_adp: 0.1807 0.2317 0.011  1.04   6.1  88.2  30.8 459      0.533
REMARK   3_regHadp: 0.1807 0.2317 0.011  1.04   6.1  88.2  30.8 459      0.533
REMARK         end: 0.1807 0.2316 0.011  1.04   6.1  88.2  30.8 459      0.533
REMARK ------------------------------------------------------------------------
REMARK MODEL CONTENT.
REMARK  ELEMENT        ATOM RECORD COUNT   OCCUPANCY SUM
REMARK        C                     1867         1867.00
REMARK        H                     3229         3229.00
REMARK        O                      662          662.00
REMARK        N                      531          531.00
REMARK        S                        6            6.00
REMARK      O1-                       38           38.00
REMARK    TOTAL                     6333         6333.00
REMARK -----------------------------------------------------------------------
REMARK r_free_flags.md5.hexdigest 074082e69cbe76af00ab01fd62b1ebe9
REMARK 
REMARK IF THIS FILE IS FOR PDB DEPOSITION: REMOVE ALL FROM THIS LINE UP.
REMARK   3
REMARK   3 REFINEMENT.
REMARK   3   PROGRAM     : PHENIX (1.11.1_2575: ???)
REMARK   3   AUTHORS     : Adams,Afonine,Bunkoczi,Burnley,Chen,Dar,Davis,
REMARK   3               : Draizen,Echols,Gildea,Gros,Grosse-Kunstleve,Headd,
REMARK   3               : Hintze,Hung,Ioerger,Liebschner,McCoy,McKee,Moriarty,
REMARK   3               : Oeffner,Poon,Read,Richardson,Richardson,Sacchettini,
REMARK   3               : Sauter,Sobolev,Storoni,Terwilliger,Williams,Zwart
REMARK   3
REMARK   3  REFINEMENT TARGET : ML
REMARK   3  
REMARK   3  DATA USED IN REFINEMENT.
REMARK   3   RESOLUTION RANGE HIGH (ANGSTROMS) : 2.100   
REMARK   3   RESOLUTION RANGE LOW  (ANGSTROMS) : 19.904  
REMARK   3   MIN(FOBS/SIGMA_FOBS)              : 1.33  
REMARK   3   COMPLETENESS FOR RANGE        (%) : 99.96 
REMARK   3   NUMBER OF REFLECTIONS             : 27855     
REMARK   3   NUMBER OF REFLECTIONS (NON-ANOMALOUS) : 27855     
REMARK   3  
REMARK   3  FIT TO DATA USED IN REFINEMENT.
REMARK   3   R VALUE     (WORKING + TEST SET) : 0.1843
REMARK   3   R VALUE            (WORKING SET) : 0.1807
REMARK   3   FREE R VALUE                     : 0.2316
REMARK   3   FREE R VALUE TEST SET SIZE   (%) : 7.18  
REMARK   3   FREE R VALUE TEST SET COUNT      : 2001      
REMARK   3  
REMARK   3  FIT TO DATA USED IN REFINEMENT (IN BINS).
REMARK   3   BIN  RESOLUTION RANGE  COMPL.    NWORK NFREE   RWORK  RFREE  CCWORK CCFREE
REMARK   3     1 19.9049 -  5.0363    1.00     2003   155  0.1805 0.2224   0.937  0.901
REMARK   3     2  5.0363 -  4.0082    1.00     1894   147  0.1450 0.1803   0.950  0.939
REMARK   3     3  4.0082 -  3.5046    1.00     1873   150  0.1660 0.2213   0.930  0.866
REMARK   3     4  3.5046 -  3.1856    1.00     1852   142  0.1936 0.2354   0.908  0.870
REMARK   3     5  3.1856 -  2.9581    1.00     1847   142  0.1921 0.2395   0.911  0.913
REMARK   3     6  2.9581 -  2.7842    1.00     1826   138  0.2023 0.2871   0.917  0.856
REMARK   3     7  2.7842 -  2.6451    1.00     1830   145  0.1969 0.2679   0.920  0.845
REMARK   3     8  2.6451 -  2.5302    1.00     1840   141  0.1754 0.2181   0.936  0.891
REMARK   3     9  2.5302 -  2.4329    1.00     1831   143  0.1871 0.2351   0.929  0.883
REMARK   3    10  2.4329 -  2.3491    1.00     1799   139  0.1765 0.2549   0.931  0.887
REMARK   3    11  2.3491 -  2.2758    1.00     1815   140  0.2005 0.2518   0.909  0.869
REMARK   3    12  2.2758 -  2.2108    1.00     1804   140  0.1889 0.2721   0.919  0.813
REMARK   3    13  2.2108 -  2.1527    1.00     1830   141  0.2007 0.2386   0.912  0.827
REMARK   3    14  2.1527 -  2.1002    1.00     1810   138  0.2199 0.2788   0.873  0.821
REMARK   3  
REMARK   3  BULK SOLVENT MODELLING.
REMARK   3   METHOD USED        : FLAT BULK SOLVENT MODEL
REMARK   3   SOLVENT RADIUS     : 1.11    
REMARK   3   SHRINKAGE RADIUS   : 0.90    
REMARK   3   GRID STEP FACTOR   : 4.00    
REMARK   3  
REMARK   3  ERROR ESTIMATES.
REMARK   3   COORDINATE ERROR (MAXIMUM-LIKELIHOOD BASED)     : 0.22    
REMARK   3   PHASE ERROR (DEGREES, MAXIMUM-LIKELIHOOD BASED) : 21.80   
REMARK   3  
REMARK   3  STRUCTURE FACTORS CALCULATION ALGORITHM : FFT
REMARK   3  
REMARK   3  RESTRAINTS LIBRARY
REMARK   3    GEOSTD + MON.LIB. + CDL v1.2
REMARK   3  
REMARK   3  DEVIATIONS FROM IDEAL VALUES.
REMARK   3                 RMSD     MAX  COUNT
REMARK   3   BOND      :  0.011   0.091   3000
REMARK   3   ANGLE     :  1.042  12.601   4076
REMARK   3   CHIRALITY :  0.051   0.256    463
REMARK   3   PLANARITY :  0.007   0.029    530
REMARK   3   DIHEDRAL  : 17.138 179.785   1725
REMARK   3   MIN NONBONDED DISTANCE : 1.896 
REMARK   3  
REMARK   3  MOLPROBITY STATISTICS.
REMARK   3   ALL-ATOM CLASHSCORE : 3.43
REMARK   3   RAMACHANDRAN PLOT:
REMARK   3     OUTLIERS : 0.51  %
REMARK   3     ALLOWED  : 2.04  %
REMARK   3     FAVORED  : 97.45 %
REMARK   3   ROTAMER OUTLIERS : 1.20 %
REMARK   3   CBETA DEVIATIONS : 0
REMARK   3   PEPTIDE PLANE:
REMARK   3     CIS-PROLINE     : 2
REMARK   3     CIS-GENERAL     : 0
REMARK   3     TWISTED PROLINE : 0
REMARK   3     TWISTED GENERAL : 0
REMARK   3  
REMARK   3  ATOMIC DISPLACEMENT PARAMETERS.
REMARK   3   WILSON B : 25.77
REMARK   3   RMS(B_ISO_OR_EQUIVALENT_BONDED) : 3.71
REMARK   3   ATOMS          NUMBER OF ATOMS
REMARK   3                    ISO.  ANISO. 
REMARK   3    ALL         :   6333       0
REMARK   3    ALL (NO H)  :   3104       0
REMARK   3    SOLVENT     :    153       0
REMARK   3    NON-SOLVENT :   2951       0
REMARK   3    HYDROGENS   :   3229       0
REMARK   3
HELIX    1   1 LYS A   13  ALA A   26  1               Generated by MOE   14
HELIX    2   2 VAL A   43  ALA A   51  1               Generated by MOE    9
HELIX    3   3 LEU A   59  SER A   61  5               Generated by MOE    3
HELIX    4   4 VAL A   63  GLY A   87  1               Generated by MOE   25
HELIX    5   5 VAL A   97  ARG A  107  1               Generated by MOE   11
HELIX    6   6 LYS A  115  GLU A  124  1               Generated by MOE   10
HELIX    7   7 ALA A  143  GLU A  148  1               Generated by MOE    6
HELIX    8   8 ALA A  169  ALA A  184  1               Generated by MOE   16
HELIX    9   9 PRO A  200  LEU A  207  1               Generated by MOE    8
HELIX   10  10 LYS B   13  ALA B   26  1               Generated by MOE   14
HELIX   11  11 VAL B   43  ALA B   51  1               Generated by MOE    9
HELIX   12  12 LEU B   59  SER B   61  5               Generated by MOE    3
HELIX   13  13 VAL B   63  ALA B   75  1               Generated by MOE   13
HELIX   14  14 VAL B   78  GLY B   87  1               Generated by MOE   10
HELIX   15  15 VAL B   97  ARG B  107  1               Generated by MOE   11
HELIX   16  16 LYS B  115  GLU B  124  1               Generated by MOE   10
HELIX   17  17 ALA B  143  GLN B  155  1               Generated by MOE   13
HELIX   18  18 ALA B  169  ALA B  184  1               Generated by MOE   16
HELIX   19  19 PRO B  200  LEU B  207  1               Generated by MOE    8
SHEET    1       LEU A   2  GLU A   6                  Generated by MOE
SHEET    2       VAL A  31  ALA A  35                  Generated by MOE
SHEET    3       VAL A  90  ASP A  94                  Generated by MOE
SHEET    4       TRP A 135  LEU A 139                  Generated by MOE
SHEET    5       TRP A 191  VAL A 194                  Generated by MOE
SHEET    6       LEU B   2  GLU B   6                  Generated by MOE
SHEET    7       VAL B  31  ALA B  35                  Generated by MOE
SHEET    8       VAL B  90  ASP B  94                  Generated by MOE
SHEET    9       TRP B 135  LEU B 139                  Generated by MOE
SHEET   10       ARG B 190  VAL B 194                  Generated by MOE
CRYST1   63.865   63.865  195.336  90.00  90.00 120.00 P 31 2 1
SCALE1      0.015658  0.009040  0.000000        0.00000
SCALE2      0.000000  0.018080  0.000000        0.00000
SCALE3      0.000000  0.000000  0.005119        0.00000
ATOM      1  N   MET A   1      54.906  23.057  95.295  1.00 31.69           N
ATOM      2  CA  MET A   1      53.854  22.057  95.182  1.00 30.78           C
ATOM      3  C   MET A   1      52.526  22.662  94.730  1.00 27.60           C
ATOM      4  O   MET A   1      52.045  23.663  95.284  1.00 26.56           O
ATOM      5  CB  MET A   1      53.653  21.357  96.527  1.00 28.77           C
ATOM      6  CG  MET A   1      52.659  20.249  96.458  1.00 34.14           C
ATOM      7  SD  MET A   1      52.814  19.180  97.893  1.00 43.50           S
ATOM      8  CE  MET A   1      54.091  18.075  97.262  1.00 39.54           C
ATOM      9  H1  MET A   1      55.701  22.648  95.645  1.00 38.03           H
ATOM     10  H2  MET A   1      54.619  23.757  95.887  1.00 38.03           H
ATOM     11  HA  MET A   1      54.129  21.387  94.536  1.00 36.94           H
ATOM     12  HB2 MET A   1      53.336  22.005  97.176  1.00 34.52           H
ATOM     13  HB3 MET A   1      54.500  20.983  96.819  1.00 34.52           H
ATOM     14  HG2 MET A   1      52.819  19.719  95.661  1.00 40.97           H
ATOM     15  HG3 MET A   1      51.762  20.618  96.445  1.00 40.97           H
ATOM     16  HE1 MET A   1      53.761  17.637  96.462  1.00 47.45           H
ATOM     17  HE2 MET A   1      54.883  18.595  97.054  1.00 47.45           H
ATOM     18  HE3 MET A   1      54.298  17.413  97.940  1.00 47.45           H
ATOM     19  N   LEU A   2      51.914  22.016  93.754  1.00 22.73           N
ATOM     20  CA  LEU A   2      50.639  22.448  93.195  1.00 22.69           C
ATOM     21  C   LEU A   2      49.586  21.425  93.569  1.00 20.94           C
ATOM     22  O   LEU A   2      49.694  20.236  93.221  1.00 24.53           O
ATOM     23  CB  LEU A   2      50.743  22.607  91.675  1.00 24.44           C
ATOM     24  CG  LEU A   2      49.471  23.146  91.038  1.00 21.34           C
ATOM     25  CD1 LEU A   2      49.201  24.541  91.523  1.00 23.70           C
ATOM     26  CD2 LEU A   2      49.571  23.137  89.496  1.00 23.27           C
ATOM     27  H   LEU A   2      52.225  21.304  93.386  1.00 27.28           H
ATOM     28  HA  LEU A   2      50.389  23.303  93.578  1.00 27.23           H
ATOM     29  HB2 LEU A   2      51.463  23.224  91.472  1.00 29.33           H
ATOM     30  HB3 LEU A   2      50.930  21.740  91.281  1.00 29.33           H
ATOM     31  HG  LEU A   2      48.722  22.585  91.296  1.00 25.61           H
ATOM     32 HD11 LEU A   2      48.388  24.868  91.107  1.00 28.44           H
ATOM     33 HD12 LEU A   2      49.097  24.526  92.487  1.00 28.44           H
ATOM     34 HD13 LEU A   2      49.949  25.109  91.279  1.00 28.44           H
ATOM     35 HD21 LEU A   2      48.746  23.486  89.125  1.00 27.93           H
ATOM     36 HD22 LEU A   2      50.318  23.694  89.226  1.00 27.93           H
ATOM     37 HD23 LEU A   2      49.711  22.226  89.194  1.00 27.93           H
ATOM     38  N   ILE A   3      48.554  21.880  94.253  1.00 18.26           N
ATOM     39  CA  ILE A   3      47.533  20.988  94.752  1.00 19.27           C
ATOM     40  C   ILE A   3      46.199  21.476  94.235  1.00 18.97           C
ATOM     41  O   ILE A   3      45.897  22.662  94.335  1.00 20.60           O
ATOM     42  CB  ILE A   3      47.531  20.940  96.294  1.00 24.16           C
ATOM     43  CG1 ILE A   3      48.875  20.397  96.819  1.00 23.44           C
ATOM     44  CG2 ILE A   3      46.376  20.124  96.728  1.00 20.54           C
ATOM     45  CD1 ILE A   3      49.080  20.588  98.255  1.00 28.37           C
ATOM     46  H   ILE A   3      48.422  22.709  94.443  1.00 21.92           H
ATOM     47  HA  ILE A   3      47.688  20.093  94.414  1.00 23.12           H
ATOM     48  HB  ILE A   3      47.412  21.843  96.630  1.00 28.99           H
ATOM     49 HG12 ILE A   3      48.918  19.445  96.639  1.00 28.13           H
ATOM     50 HG13 ILE A   3      49.596  20.851  96.356  1.00 28.13           H
ATOM     51 HG21 ILE A   3      46.363  20.085  97.697  1.00 24.65           H
ATOM     52 HG22 ILE A   3      45.559  20.534  96.401  1.00 24.65           H
ATOM     53 HG23 ILE A   3      46.467  19.230  96.362  1.00 24.65           H
ATOM     54 HD11 ILE A   3      49.943  20.221  98.502  1.00 34.05           H
ATOM     55 HD12 ILE A   3      49.054  21.537  98.454  1.00 34.05           H
ATOM     56 HD13 ILE A   3      48.375  20.129  98.738  1.00 34.05           H
ATOM     57  N   ALA A   4      45.380  20.556  93.722  1.00 18.03           N
ATOM     58  CA  ALA A   4      44.037  20.897  93.267  1.00 16.00           C
ATOM     59  C   ALA A   4      43.020  20.257  94.195  1.00 17.75           C
ATOM     60  O   ALA A   4      43.094  19.063  94.463  1.00 23.02           O
ATOM     61  CB  ALA A   4      43.774  20.439  91.829  1.00 19.01           C
ATOM     62  H   ALA A   4      45.581  19.725  93.628  1.00 21.64           H
ATOM     63  HA  ALA A   4      43.922  21.859  93.305  1.00 19.19           H
ATOM     64  HB1 ALA A   4      42.871  20.690  91.578  1.00 22.81           H
ATOM     65  HB2 ALA A   4      44.413  20.868  91.239  1.00 22.81           H
ATOM     66  HB3 ALA A   4      43.875  19.475  91.781  1.00 22.81           H
ATOM     67  N   ILE A   5      42.041  21.040  94.639  1.00 18.32           N
ATOM     68  CA  ILE A   5      40.920  20.531  95.403  1.00 23.39           C
ATOM     69  C   ILE A   5      39.759  20.379  94.438  1.00 22.29           C
ATOM     70  O   ILE A   5      39.403  21.331  93.742  1.00 20.67           O
ATOM     71  CB  ILE A   5      40.553  21.480  96.557  1.00 22.69           C
ATOM     72  CG1 ILE A   5      41.772  21.753  97.438  1.00 25.72           C
ATOM     73  CG2 ILE A   5      39.433  20.909  97.361  1.00 24.92           C
ATOM     74  CD1 ILE A   5      42.491  20.512  97.921  1.00 24.11           C
ATOM     75  H   ILE A   5      42.008  21.888  94.503  1.00 21.99           H
ATOM     76  HA  ILE A   5      41.140  19.661  95.770  1.00 28.07           H
ATOM     77  HB  ILE A   5      40.257  22.322  96.177  1.00 27.23           H
ATOM     78 HG12 ILE A   5      42.408  22.283  96.933  1.00 30.86           H
ATOM     79 HG13 ILE A   5      41.484  22.248  98.221  1.00 30.86           H
ATOM     80 HG21 ILE A   5      39.218  21.522  98.081  1.00 29.90           H
ATOM     81 HG22 ILE A   5      38.661  20.790  96.786  1.00 29.90           H
ATOM     82 HG23 ILE A   5      39.710  20.054  97.725  1.00 29.90           H
ATOM     83 HD11 ILE A   5      43.246  20.778  98.469  1.00 28.94           H
ATOM     84 HD12 ILE A   5      41.876  19.974  98.443  1.00 28.94           H
ATOM     85 HD13 ILE A   5      42.802  20.009  97.152  1.00 28.94           H
ATOM     86  N   GLU A   6      39.152  19.191  94.408  1.00 20.66           N
ATOM     87  CA  GLU A   6      38.105  18.884  93.450  1.00 20.87           C
ATOM     88  C   GLU A   6      36.913  18.280  94.153  1.00 19.16           C
ATOM     89  O   GLU A   6      37.037  17.722  95.245  1.00 21.32           O
ATOM     90  CB  GLU A   6      38.631  17.908  92.388  1.00 17.49           C
ATOM     91  CG  GLU A   6      39.800  18.470  91.638  1.00 20.35           C
ATOM     92  CD  GLU A   6      39.368  19.383  90.509  1.00 23.26           C
ATOM     93  OE1 GLU A   6      40.243  19.808  89.703  1.00 24.86           O
ATOM     94  OE2 GLU A   6      38.147  19.634  90.425  1.00 22.85           O1-
ATOM     95  H   GLU A   6      39.336  18.542  94.942  1.00 24.80           H
ATOM     96  HA  GLU A   6      37.822  19.699  93.006  1.00 25.04           H
ATOM     97  HB2 GLU A   6      38.916  17.089  92.823  1.00 20.99           H
ATOM     98  HB3 GLU A   6      37.924  17.720  91.751  1.00 20.99           H
ATOM     99  HG2 GLU A   6      40.351  18.985  92.248  1.00 24.42           H
ATOM    100  HG3 GLU A   6      40.314  17.741  91.258  1.00 24.42           H
ATOM    101  N   GLY A   7      35.770  18.332  93.482  1.00 20.74           N
ATOM    102  CA  GLY A   7      34.530  17.845  94.061  1.00 23.17           C
ATOM    103  C   GLY A   7      33.332  18.511  93.429  1.00 30.35           C
ATOM    104  O   GLY A   7      33.453  19.477  92.665  1.00 27.04           O
ATOM    105  H   GLY A   7      35.687  18.646  92.686  1.00 24.89           H
ATOM    106  HA2 GLY A   7      34.461  16.887  93.926  1.00 27.80           H
ATOM    107  HA3 GLY A   7      34.521  18.026  95.013  1.00 27.80           H
ATOM    108  N   VAL A   8      32.150  17.961  93.759  1.00 23.42           N
ATOM    109  CA  VAL A   8      30.897  18.368  93.143  1.00 25.65           C
ATOM    110  C   VAL A   8      30.372  19.592  93.872  1.00 33.10           C
ATOM    111  O   VAL A   8      30.922  20.005  94.898  1.00 31.55           O
ATOM    112  CB  VAL A   8      29.835  17.245  93.141  1.00 25.42           C
ATOM    113  CG1 VAL A   8      30.279  16.080  92.300  1.00 22.90           C
ATOM    114  CG2 VAL A   8      29.503  16.776  94.582  1.00 27.56           C
ATOM    115  H   VAL A   8      32.058  17.340  94.347  1.00 28.10           H
ATOM    116  HA  VAL A   8      31.066  18.619  92.221  1.00 30.78           H
ATOM    117  HB  VAL A   8      29.018  17.594  92.751  1.00 30.50           H
ATOM    118 HG11 VAL A   8      29.592  15.396  92.321  1.00 27.48           H
ATOM    119 HG12 VAL A   8      30.417  16.383  91.389  1.00 27.48           H
ATOM    120 HG13 VAL A   8      31.108  15.729  92.662  1.00 27.48           H
ATOM    121 HG21 VAL A   8      28.836  16.073  94.539  1.00 33.07           H
ATOM    122 HG22 VAL A   8      30.312  16.439  94.998  1.00 33.07           H
ATOM    123 HG23 VAL A   8      29.160  17.528  95.088  1.00 33.07           H
ATOM    124  N   ASP A   9      29.321  20.199  93.317  1.00 40.08           N
ATOM    125  CA  ASP A   9      28.689  21.337  93.962  1.00 40.50           C
ATOM    126  C   ASP A   9      28.247  20.931  95.363  1.00 42.62           C
ATOM    127  O   ASP A   9      27.597  19.894  95.546  1.00 40.85           O
ATOM    128  CB  ASP A   9      27.492  21.815  93.131  1.00 43.82           C
ATOM    129  H   ASP A   9      28.960  19.968  92.571  1.00 48.10           H
ATOM    130  HA  ASP A   9      29.326  22.065  94.036  1.00 48.60           H
ATOM    131  HB1 ASP A   9      27.800  22.052  92.242  1.00 52.58           H
ATOM    132  HB3 ASP A   9      27.097  22.588  93.563  1.00 52.58           H
ATOM    133  N   GLY A  10      28.638  21.724  96.359  1.00 43.90           N
ATOM    134  CA  GLY A  10      28.301  21.418  97.739  1.00 42.70           C
ATOM    135  C   GLY A  10      29.269  20.509  98.459  1.00 37.88           C
ATOM    136  O   GLY A  10      28.991  20.135  99.601  1.00 38.83           O
ATOM    137  H   GLY A  10      29.099  22.444  96.258  1.00 52.69           H
ATOM    138  HA2 GLY A  10      28.245  22.247  98.238  1.00 51.24           H
ATOM    139  HA3 GLY A  10      27.427  20.997  97.761  1.00 51.24           H
ATOM    140  N   ALA A  11      30.403  20.157  97.837  1.00 35.75           N
ATOM    141  CA  ALA A  11      31.415  19.349  98.511  1.00 36.73           C
ATOM    142  C   ALA A  11      32.012  20.048  99.732  1.00 37.90           C
ATOM    143  O   ALA A  11      32.331  19.380 100.717  1.00 41.10           O
ATOM    144  CB  ALA A  11      32.527  18.969  97.527  1.00 37.58           C
ATOM    145  H   ALA A  11      30.605  20.374  97.030  1.00 42.90           H
ATOM    146  HA  ALA A  11      31.000  18.528  98.818  1.00 44.08           H
ATOM    147  HB1 ALA A  11      33.189  18.433  97.991  1.00 45.09           H
ATOM    148  HB2 ALA A  11      32.141  18.459  96.797  1.00 45.09           H
ATOM    149  HB3 ALA A  11      32.936  19.779  97.185  1.00 45.09           H
ATOM    150  N   GLY A  12      32.196  21.369  99.691  1.00 36.70           N
ATOM    151  CA  GLY A  12      32.793  22.084 100.819  1.00 25.66           C
ATOM    152  C   GLY A  12      34.260  22.370 100.592  1.00 31.23           C
ATOM    153  O   GLY A  12      35.104  22.297 101.509  1.00 22.94           O
ATOM    154  H   GLY A  12      31.985  21.871  99.025  1.00 44.03           H
ATOM    155  HA2 GLY A  12      32.330  22.926 100.951  1.00 30.79           H
ATOM    156  HA3 GLY A  12      32.703  21.552 101.625  1.00 30.79           H
ATOM    157  N   LYS A  13      34.562  22.684  99.328  1.00 27.39           N
ATOM    158  CA  LYS A  13      35.937  22.867  98.891  1.00 27.17           C
ATOM    159  C   LYS A  13      36.558  24.093  99.542  1.00 23.14           C
ATOM    160  O   LYS A  13      37.706  24.044  99.971  1.00 26.67           O
ATOM    161  CB  LYS A  13      35.998  22.978  97.356  1.00 25.15           C
ATOM    162  CG  LYS A  13      35.519  21.689  96.592  1.00 27.22           C
ATOM    163  CD  LYS A  13      35.694  21.772  95.077  1.00 27.04           C
ATOM    164  CE  LYS A  13      34.740  22.736  94.410  1.00 28.51           C
ATOM    165  NZ  LYS A  13      33.343  22.268  94.469  1.00 39.55           N1+
ATOM    166  H   LYS A  13      33.980  22.797  98.706  1.00 32.87           H
ATOM    167  HA  LYS A  13      36.457  22.092  99.156  1.00 32.60           H
ATOM    168  HB2 LYS A  13      35.432  23.714  97.076  1.00 30.18           H
ATOM    169  HB3 LYS A  13      36.915  23.152  97.094  1.00 30.18           H
ATOM    170  HG2 LYS A  13      36.031  20.929  96.909  1.00 32.66           H
ATOM    171  HG3 LYS A  13      34.576  21.550  96.774  1.00 32.66           H
ATOM    172  HD2 LYS A  13      36.598  22.064  94.882  1.00 32.44           H
ATOM    173  HD3 LYS A  13      35.543  20.892  94.696  1.00 32.44           H
ATOM    174  HE2 LYS A  13      34.790  23.594  94.859  1.00 34.21           H
ATOM    175  HE3 LYS A  13      34.987  22.832  93.477  1.00 34.21           H
ATOM    176  HZ1 LYS A  13      32.808  22.856  94.069  1.00 47.46           H
ATOM    177  HZ2 LYS A  13      33.268  21.482  94.058  1.00 47.46           H
ATOM    178  HZ3 LYS A  13      33.089  22.176  95.317  1.00 47.46           H
ATOM    179  N   ARG A  14      35.829  25.212  99.592  1.00 25.20           N
ATOM    180  CA  ARG A  14      36.384  26.426 100.190  1.00 32.82           C
ATOM    181  C   ARG A  14      36.860  26.161 101.613  1.00 31.95           C
ATOM    182  O   ARG A  14      37.951  26.591 102.011  1.00 27.64           O
ATOM    183  CB  ARG A  14      35.339  27.553 100.177  1.00 32.92           C
ATOM    184  CG  ARG A  14      35.034  28.087  98.792  1.00 40.14           C
ATOM    185  H   ARG A  14      35.027  25.292  99.292  1.00 30.24           H
ATOM    186  HA  ARG A  14      37.147  26.717  99.667  1.00 39.38           H
ATOM    187  HB2 ARG A  14      35.668  28.291 100.714  1.00 39.50           H
ATOM    188  HB3 ARG A  14      34.511  27.215 100.553  1.00 39.50           H
ATOM    189  HG1 ARG A  14      34.686  27.365  98.245  1.00 48.17           H
ATOM    190  HG3 ARG A  14      34.376  28.796  98.865  1.00 48.17           H
ATOM    191  N   THR A  15      36.051  25.440 102.389  1.00 28.91           N
ATOM    192  CA  THR A  15      36.425  25.113 103.755  1.00 30.49           C
ATOM    193  C   THR A  15      37.687  24.263 103.803  1.00 32.08           C
ATOM    194  O   THR A  15      38.596  24.522 104.598  1.00 26.71           O
ATOM    195  CB  THR A  15      35.251  24.410 104.429  1.00 34.84           C
ATOM    196  OG1 THR A  15      34.160  25.339 104.484  1.00 34.80           O
ATOM    197  CG2 THR A  15      35.635  23.898 105.851  1.00 32.71           C
ATOM    198  H   THR A  15      35.286  25.131 102.146  1.00 34.69           H
ATOM    199  HA  THR A  15      36.599  25.935 104.239  1.00 36.59           H
ATOM    200  HB  THR A  15      34.989  23.645 103.893  1.00 41.81           H
ATOM    201  HG1 THR A  15      33.495  24.980 104.851  1.00 41.76           H
ATOM    202 HG21 THR A  15      34.875  23.455 106.260  1.00 39.25           H
ATOM    203 HG22 THR A  15      36.370  23.269 105.789  1.00 39.25           H
ATOM    204 HG23 THR A  15      35.904  24.643 106.411  1.00 39.25           H
ATOM    205  N   LEU A  16      37.777  23.240 102.962  1.00 27.76           N
ATOM    206  CA  LEU A  16      39.004  22.452 102.963  1.00 32.39           C
ATOM    207  C   LEU A  16      40.215  23.289 102.538  1.00 30.11           C
ATOM    208  O   LEU A  16      41.323  23.096 103.064  1.00 31.34           O
ATOM    209  CB  LEU A  16      38.838  21.233 102.060  1.00 26.14           C
ATOM    210  CG  LEU A  16      40.053  20.332 101.932  1.00 25.79           C
ATOM    211  CD1 LEU A  16      40.439  19.776 103.275  1.00 29.91           C
ATOM    212  CD2 LEU A  16      39.751  19.228 100.964  1.00 30.97           C
ATOM    213  H   LEU A  16      37.173  22.990 102.404  1.00 33.31           H
ATOM    214  HA  LEU A  16      39.168  22.132 103.864  1.00 38.87           H
ATOM    215  HB2 LEU A  16      38.112  20.692 102.408  1.00 31.36           H
ATOM    216  HB3 LEU A  16      38.612  21.542 101.169  1.00 31.36           H
ATOM    217  HG  LEU A  16      40.800  20.846 101.587  1.00 30.94           H
ATOM    218 HD11 LEU A  16      41.216  19.205 103.169  1.00 35.89           H
ATOM    219 HD12 LEU A  16      40.648  20.511 103.873  1.00 35.89           H
ATOM    220 HD13 LEU A  16      39.696  19.262 103.629  1.00 35.89           H
ATOM    221 HD21 LEU A  16      40.531  18.656 100.886  1.00 37.17           H
ATOM    222 HD22 LEU A  16      38.997  18.717 101.295  1.00 37.17           H
ATOM    223 HD23 LEU A  16      39.537  19.615 100.101  1.00 37.17           H
ATOM    224  N   VAL A  17      40.041  24.218 101.582  1.00 23.47           N
ATOM    225  CA  VAL A  17      41.165  25.076 101.194  1.00 25.02           C
ATOM    226  C   VAL A  17      41.677  25.857 102.410  1.00 26.58           C
ATOM    227  O   VAL A  17      42.877  25.859 102.719  1.00 24.29           O
ATOM    228  CB  VAL A  17      40.770  25.989 100.015  1.00 29.81           C
ATOM    229  CG1 VAL A  17      41.860  26.977  99.674  1.00 26.40           C
ATOM    230  CG2 VAL A  17      40.494  25.148  98.755  1.00 31.56           C
ATOM    231  H   VAL A  17      39.307  24.366 101.159  1.00 28.16           H
ATOM    232  HA  VAL A  17      41.890  24.509 100.888  1.00 30.03           H
ATOM    233  HB  VAL A  17      39.965  26.482 100.240  1.00 35.77           H
ATOM    234 HG11 VAL A  17      41.567  27.527  98.931  1.00 31.68           H
ATOM    235 HG12 VAL A  17      42.034  27.534 100.449  1.00 31.68           H
ATOM    236 HG13 VAL A  17      42.662  26.490  99.430  1.00 31.68           H
ATOM    237 HG21 VAL A  17      40.248  25.740  98.027  1.00 37.87           H
ATOM    238 HG22 VAL A  17      41.297  24.655  98.523  1.00 37.87           H
ATOM    239 HG23 VAL A  17      39.768  24.531  98.940  1.00 37.87           H
ATOM    240  N   GLU A  18      40.772  26.465 103.167  1.00 29.83           N
ATOM    241  CA  GLU A  18      41.186  27.204 104.360  1.00 31.88           C
ATOM    242  C   GLU A  18      41.876  26.307 105.384  1.00 30.91           C
ATOM    243  O   GLU A  18      42.965  26.635 105.870  1.00 33.78           O
ATOM    244  CB  GLU A  18      39.992  27.891 104.992  1.00 25.07           C
ATOM    245  CG  GLU A  18      39.346  28.912 104.084  1.00 35.10           C
ATOM    246  H   GLU A  18      39.925  26.467 103.019  1.00 35.79           H
ATOM    247  HA  GLU A  18      41.818  27.892 104.096  1.00 38.25           H
ATOM    248  HB2 GLU A  18      40.281  28.349 105.797  1.00 30.08           H
ATOM    249  HB3 GLU A  18      39.324  27.223 105.213  1.00 30.08           H
ATOM    250  HG1 GLU A  18      39.040  28.469 103.277  1.00 42.12           H
ATOM    251  HG3 GLU A  18      38.594  29.315 104.546  1.00 42.12           H
ATOM    252  N   LYS A  19      41.287  25.149 105.693  1.00 29.46           N
ATOM    253  CA  LYS A  19      41.889  24.268 106.700  1.00 29.11           C
ATOM    254  C   LYS A  19      43.255  23.806 106.264  1.00 32.34           C
ATOM    255  O   LYS A  19      44.208  23.824 107.049  1.00 27.57           O
ATOM    256  CB  LYS A  19      41.037  23.018 106.953  1.00 34.17           C
ATOM    257  CG  LYS A  19      39.650  23.232 107.479  1.00 38.27           C
ATOM    258  CD  LYS A  19      39.083  21.894 108.010  1.00 41.89           C
ATOM    259  CE  LYS A  19      39.120  20.750 106.953  1.00 43.48           C
ATOM    260  NZ  LYS A  19      38.649  19.397 107.483  1.00 44.36           N1+
ATOM    261  H   LYS A  19      40.558  24.856 105.345  1.00 35.35           H
ATOM    262  HA  LYS A  19      41.981  24.750 107.536  1.00 34.93           H
ATOM    263  HB2 LYS A  19      40.953  22.537 106.115  1.00 41.01           H
ATOM    264  HB3 LYS A  19      41.504  22.462 107.596  1.00 41.01           H
ATOM    265  HG2 LYS A  19      39.673  23.869 108.210  1.00 45.92           H
ATOM    266  HG3 LYS A  19      39.076  23.550 106.766  1.00 45.92           H
ATOM    267  HD2 LYS A  19      39.608  21.611 108.775  1.00 50.27           H
ATOM    268  HD3 LYS A  19      38.159  22.027 108.273  1.00 50.27           H
ATOM    269  HE2 LYS A  19      38.546  20.993 106.210  1.00 52.18           H
ATOM    270  HE3 LYS A  19      40.033  20.644 106.641  1.00 52.18           H
ATOM    271  HZ1 LYS A  19      38.693  18.786 106.838  1.00 53.23           H
ATOM    272  HZ2 LYS A  19      39.165  19.140 108.161  1.00 53.23           H
ATOM    273  HZ3 LYS A  19      37.808  19.458 107.767  1.00 53.23           H
ATOM    274  N   LEU A  20      43.359  23.321 105.015  1.00 27.95           N
ATOM    275  CA  LEU A  20      44.619  22.765 104.551  1.00 25.20           C
ATOM    276  C   LEU A  20      45.662  23.862 104.468  1.00 24.45           C
ATOM    277  O   LEU A  20      46.844  23.644 104.775  1.00 23.40           O
ATOM    278  CB  LEU A  20      44.424  22.104 103.174  1.00 24.43           C
ATOM    279  CG  LEU A  20      45.660  21.428 102.589  1.00 32.20           C
ATOM    280  CD1 LEU A  20      46.227  20.349 103.509  1.00 27.77           C
ATOM    281  CD2 LEU A  20      45.364  20.812 101.178  1.00 27.51           C
ATOM    282  H   LEU A  20      42.724  23.307 104.435  1.00 33.55           H
ATOM    283  HA  LEU A  20      44.927  22.091 105.177  1.00 30.24           H
ATOM    284  HB2 LEU A  20      43.733  21.428 103.253  1.00 29.32           H
ATOM    285  HB3 LEU A  20      44.140  22.785 102.544  1.00 29.32           H
ATOM    286  HG  LEU A  20      46.349  22.100 102.473  1.00 38.64           H
ATOM    287 HD11 LEU A  20      47.007  19.955 103.089  1.00 33.33           H
ATOM    288 HD12 LEU A  20      46.475  20.754 104.355  1.00 33.33           H
ATOM    289 HD13 LEU A  20      45.550  19.670 103.653  1.00 33.33           H
ATOM    290 HD21 LEU A  20      46.171  20.393 100.841  1.00 33.01           H
ATOM    291 HD22 LEU A  20      44.659  20.151 101.263  1.00 33.01           H
ATOM    292 HD23 LEU A  20      45.083  21.520 100.577  1.00 33.01           H
ATOM    293  N   SER A  21      45.250  25.045 104.027  1.00 26.57           N
ATOM    294  CA  SER A  21      46.172  26.172 104.012  1.00 29.45           C
ATOM    295  C   SER A  21      46.664  26.451 105.425  1.00 27.84           C
ATOM    296  O   SER A  21      47.878  26.517 105.670  1.00 26.70           O
ATOM    297  CB  SER A  21      45.487  27.407 103.438  1.00 28.65           C
ATOM    298  OG  SER A  21      45.169  27.259 102.089  1.00 32.38           O
ATOM    299  H   SER A  21      44.459  25.218 103.736  1.00 31.88           H
ATOM    300  HA  SER A  21      46.937  25.958 103.456  1.00 35.34           H
ATOM    301  HB2 SER A  21      44.670  27.568 103.934  1.00 34.38           H
ATOM    302  HB3 SER A  21      46.084  28.166 103.535  1.00 34.38           H
ATOM    303  HG  SER A  21      44.648  26.607 101.987  1.00 38.86           H
ATOM    304  N   GLY A  22      45.721  26.574 106.377  1.00 30.38           N
ATOM    305  CA  GLY A  22      46.098  26.757 107.782  1.00 31.53           C
ATOM    306  C   GLY A  22      47.105  25.731 108.241  1.00 29.34           C
ATOM    307  O   GLY A  22      48.096  26.065 108.891  1.00 34.02           O
ATOM    308  H   GLY A  22      44.873  26.555 106.234  1.00 36.46           H
ATOM    309  HA2 GLY A  22      46.482  27.640 107.902  1.00 37.84           H
ATOM    310  HA3 GLY A  22      45.309  26.686 108.341  1.00 37.84           H
ATOM    311  N   ALA A  23      46.912  24.466 107.848  1.00 28.07           N
ATOM    312  CA  ALA A  23      47.853  23.437 108.279  1.00 27.83           C
ATOM    313  C   ALA A  23      49.218  23.595 107.611  1.00 30.00           C
ATOM    314  O   ALA A  23      50.254  23.402 108.260  1.00 29.20           O
ATOM    315  CB  ALA A  23      47.276  22.049 108.008  1.00 35.00           C
ATOM    316  H   ALA A  23      46.267  24.189 107.351  1.00 33.68           H
ATOM    317  HA  ALA A  23      47.984  23.519 109.237  1.00 33.40           H
ATOM    318  HB1 ALA A  23      47.915  21.380 108.300  1.00 42.00           H
ATOM    319  HB2 ALA A  23      46.446  21.951 108.500  1.00 42.00           H
ATOM    320  HB3 ALA A  23      47.111  21.956 107.057  1.00 42.00           H
ATOM    321  N   PHE A  24      49.273  23.927 106.319  1.00 24.90           N
ATOM    322  CA  PHE A  24      50.598  24.090 105.727  1.00 25.80           C
ATOM    323  C   PHE A  24      51.323  25.266 106.387  1.00 25.08           C
ATOM    324  O   PHE A  24      52.535  25.212 106.614  1.00 22.33           O
ATOM    325  CB  PHE A  24      50.513  24.288 104.195  1.00 28.56           C
ATOM    326  CG  PHE A  24      50.404  22.994 103.399  1.00 27.26           C
ATOM    327  CD1 PHE A  24      49.269  22.718 102.654  1.00 27.99           C
ATOM    328  CD2 PHE A  24      51.434  22.067 103.404  1.00 26.61           C
ATOM    329  CE1 PHE A  24      49.171  21.551 101.930  1.00 30.76           C
ATOM    330  CE2 PHE A  24      51.336  20.892 102.689  1.00 32.34           C
ATOM    331  CZ  PHE A  24      50.199  20.631 101.959  1.00 26.79           C
ATOM    332  H   PHE A  24      48.604  24.056 105.795  1.00 29.88           H
ATOM    333  HA  PHE A  24      51.118  23.288 105.895  1.00 30.96           H
ATOM    334  HB2 PHE A  24      49.729  24.824 103.994  1.00 34.27           H
ATOM    335  HB3 PHE A  24      51.311  24.751 103.897  1.00 34.27           H
ATOM    336  HD1 PHE A  24      48.569  23.330 102.637  1.00 33.59           H
ATOM    337  HD2 PHE A  24      52.201  22.237 103.903  1.00 31.94           H
ATOM    338  HE1 PHE A  24      48.403  21.373 101.437  1.00 36.92           H
ATOM    339  HE2 PHE A  24      52.033  20.277 102.702  1.00 38.81           H
ATOM    340  HZ  PHE A  24      50.132  19.844 101.468  1.00 32.15           H
ATOM    341  N   ARG A  25      50.590  26.341 106.683  1.00 26.26           N
ATOM    342  CA  ARG A  25      51.188  27.520 107.300  1.00 30.40           C
ATOM    343  C   ARG A  25      51.786  27.163 108.669  1.00 34.58           C
ATOM    344  O   ARG A  25      52.988  27.350 108.907  1.00 28.52           O
ATOM    345  CB  ARG A  25      50.126  28.629 107.400  1.00 26.09           C
ATOM    346  CG  ARG A  25      49.895  29.393 106.047  1.00 26.65           C
ATOM    347  CD  ARG A  25      48.530  30.098 105.921  1.00 30.07           C
ATOM    348  NE  ARG A  25      48.351  30.564 104.553  1.00 31.59           N
ATOM    349  CZ  ARG A  25      47.192  30.869 103.982  1.00 34.79           C
ATOM    350  NH1 ARG A  25      46.054  30.774 104.661  1.00 32.45           N
ATOM    351  NH2 ARG A  25      47.184  31.259 102.702  1.00 35.84           N1+
ATOM    352  H   ARG A  25      49.746  26.410 106.535  1.00 31.52           H
ATOM    353  HA  ARG A  25      51.906  27.843 106.734  1.00 36.47           H
ATOM    354  HB2 ARG A  25      49.282  28.232 107.666  1.00 31.31           H
ATOM    355  HB3 ARG A  25      50.410  29.277 108.063  1.00 31.31           H
ATOM    356  HG2 ARG A  25      50.583  30.070 105.954  1.00 31.98           H
ATOM    357  HG3 ARG A  25      49.964  28.757 105.318  1.00 31.98           H
ATOM    358  HD2 ARG A  25      47.819  29.473 106.132  1.00 36.08           H
ATOM    359  HD3 ARG A  25      48.502  30.863 106.516  1.00 36.08           H
ATOM    360  HE  ARG A  25      49.059  30.648 104.072  1.00 37.91           H
ATOM    361 HH11 ARG A  25      46.063  30.515 105.481  1.00 38.95           H
ATOM    362 HH12 ARG A  25      45.309  30.975 104.281  1.00 38.95           H
ATOM    363 HH21 ARG A  25      47.924  31.322 102.267  1.00 43.01           H
ATOM    364 HH22 ARG A  25      46.443  31.468 102.320  1.00 43.01           H
ATOM    365  N   ALA A  26      50.969  26.565 109.547  1.00 32.57           N
ATOM    366  CA  ALA A  26      51.479  26.036 110.815  1.00 34.66           C
ATOM    367  C   ALA A  26      52.745  25.243 110.604  1.00 32.95           C
ATOM    368  O   ALA A  26      53.685  25.331 111.397  1.00 36.01           O
ATOM    369  CB  ALA A  26      50.439  25.139 111.494  1.00 31.16           C
ATOM    370  H   ALA A  26      50.124  26.454 109.432  1.00 39.09           H
ATOM    371  HA  ALA A  26      51.679  26.774 111.412  1.00 41.59           H
ATOM    372  HB1 ALA A  26      50.807  24.806 112.328  1.00 37.39           H
ATOM    373  HB2 ALA A  26      49.640  25.659 111.669  1.00 37.39           H
ATOM    374  HB3 ALA A  26      50.230  24.397 110.905  1.00 37.39           H
ATOM    375  N   ALA A  27      52.803  24.468 109.530  1.00 32.10           N
ATOM    376  CA  ALA A  27      53.985  23.661 109.312  1.00 25.73           C
ATOM    377  C   ALA A  27      55.136  24.443 108.671  1.00 27.32           C
ATOM    378  O   ALA A  27      56.146  23.835 108.308  1.00 25.16           O
ATOM    379  CB  ALA A  27      53.612  22.440 108.471  1.00 33.05           C
ATOM    380  H   ALA A  27      52.190  24.395 108.931  1.00 38.52           H
ATOM    381  HA  ALA A  27      54.298  23.337 110.171  1.00 30.88           H
ATOM    382  HB1 ALA A  27      54.406  21.901 108.327  1.00 39.66           H
ATOM    383  HB2 ALA A  27      52.943  21.923 108.946  1.00 39.66           H
ATOM    384  HB3 ALA A  27      53.256  22.740 107.620  1.00 39.66           H
ATOM    385  N   GLY A  28      55.037  25.766 108.536  1.00 27.97           N
ATOM    386  CA  GLY A  28      56.170  26.533 108.044  1.00 28.37           C
ATOM    387  C   GLY A  28      56.318  26.620 106.542  1.00 31.80           C
ATOM    388  O   GLY A  28      57.452  26.760 106.036  1.00 27.74           O
ATOM    389  H   GLY A  28      54.337  26.232 108.720  1.00 33.57           H
ATOM    390  HA2 GLY A  28      56.102  27.439 108.385  1.00 34.04           H
ATOM    391  HA3 GLY A  28      56.984  26.143 108.398  1.00 34.04           H
ATOM    392  N   ARG A  29      55.211  26.540 105.805  1.00 30.96           N
ATOM    393  CA  ARG A  29      55.214  26.755 104.368  1.00 29.02           C
ATOM    394  C   ARG A  29      54.307  27.914 104.000  1.00 24.72           C
ATOM    395  O   ARG A  29      53.263  28.147 104.623  1.00 22.31           O
ATOM    396  CB  ARG A  29      54.786  25.513 103.643  1.00 32.74           C
ATOM    397  CG  ARG A  29      55.817  24.424 103.747  1.00 40.30           C
ATOM    398  CD  ARG A  29      55.334  23.214 103.008  1.00 49.69           C
ATOM    399  NE  ARG A  29      56.355  22.190 102.830  1.00 59.10           N
ATOM    400  CZ  ARG A  29      56.671  21.280 103.743  1.00 58.70           C
ATOM    401  NH1 ARG A  29      56.069  21.287 104.928  1.00 60.36           N
ATOM    402  NH2 ARG A  29      57.600  20.367 103.467  1.00 63.09           N1+
ATOM    403  H   ARG A  29      54.433  26.360 106.124  1.00 37.15           H
ATOM    404  HA  ARG A  29      56.115  26.975 104.082  1.00 34.82           H
ATOM    405  HB2 ARG A  29      53.959  25.185 104.031  1.00 39.29           H
ATOM    406  HB3 ARG A  29      54.657  25.719 102.704  1.00 39.29           H
ATOM    407  HG2 ARG A  29      56.649  24.722 103.347  1.00 48.36           H
ATOM    408  HG3 ARG A  29      55.950  24.187 104.679  1.00 48.36           H
ATOM    409  HD2 ARG A  29      54.600  22.818 103.502  1.00 59.62           H
ATOM    410  HD3 ARG A  29      55.030  23.486 102.128  1.00 59.62           H
ATOM    411  HE  ARG A  29      56.782  22.174 102.083  1.00 70.92           H
ATOM    412 HH11 ARG A  29      55.464  21.874 105.100  1.00 72.43           H
ATOM    413 HH12 ARG A  29      56.279  20.700 105.521  1.00 72.43           H
ATOM    414 HH21 ARG A  29      57.994  20.371 102.702  1.00 75.70           H
ATOM    415 HH22 ARG A  29      57.820  19.784 104.060  1.00 75.70           H
ATOM    416  N   SER A  30      54.726  28.646 102.977  1.00 25.53           N
ATOM    417  CA  SER A  30      53.882  29.671 102.411  1.00 23.07           C
ATOM    418  C   SER A  30      52.855  29.022 101.486  1.00 22.08           C
ATOM    419  O   SER A  30      53.141  28.051 100.780  1.00 19.43           O
ATOM    420  CB  SER A  30      54.729  30.690 101.638  1.00 21.09           C
ATOM    421  OG  SER A  30      55.591  30.009 100.743  1.00 22.28           O
ATOM    422  H   SER A  30      55.492  28.564 102.596  1.00 30.63           H
ATOM    423  HA  SER A  30      53.411  30.135 103.121  1.00 27.68           H
ATOM    424  HB2 SER A  30      54.143  31.276 101.134  1.00 25.31           H
ATOM    425  HB3 SER A  30      55.261  31.205 102.264  1.00 25.31           H
ATOM    426  HG  SER A  30      56.057  30.562 100.317  1.00 26.73           H
ATOM    427  N   VAL A  31      51.670  29.613 101.453  1.00 23.34           N
ATOM    428  CA  VAL A  31      50.549  29.051 100.723  1.00 26.67           C
ATOM    429  C   VAL A  31      49.865  30.183  99.988  1.00 24.43           C
ATOM    430  O   VAL A  31      49.575  31.225 100.581  1.00 19.77           O
ATOM    431  CB  VAL A  31      49.541  28.339 101.647  1.00 25.56           C
ATOM    432  CG1 VAL A  31      48.410  27.707 100.829  1.00 22.54           C
ATOM    433  CG2 VAL A  31      50.231  27.273 102.457  1.00 26.60           C
ATOM    434  H   VAL A  31      51.489  30.354 101.851  1.00 28.00           H
ATOM    435  HA  VAL A  31      50.874  28.411 100.071  1.00 32.00           H
ATOM    436  HB  VAL A  31      49.153  28.984 102.259  1.00 30.67           H
ATOM    437 HG11 VAL A  31      47.791  27.267 101.433  1.00 27.05           H
ATOM    438 HG12 VAL A  31      47.950  28.404 100.335  1.00 27.05           H
ATOM    439 HG13 VAL A  31      48.789  27.060 100.214  1.00 27.05           H
ATOM    440 HG21 VAL A  31      49.578  26.840 103.029  1.00 31.93           H
ATOM    441 HG22 VAL A  31      50.625  26.624 101.854  1.00 31.93           H
ATOM    442 HG23 VAL A  31      50.923  27.686 102.997  1.00 31.93           H
ATOM    443  N   ALA A  32      49.580  29.959  98.708  1.00 22.89           N
ATOM    444  CA  ALA A  32      48.677  30.798  97.936  1.00 22.39           C
ATOM    445  C   ALA A  32      47.546  29.947  97.395  1.00 20.56           C
ATOM    446  O   ALA A  32      47.689  28.741  97.234  1.00 23.17           O
ATOM    447  CB  ALA A  32      49.393  31.456  96.777  1.00 22.63           C
ATOM    448  H   ALA A  32      49.909  29.307  98.254  1.00 27.47           H
ATOM    449  HA  ALA A  32      48.303  31.489  98.505  1.00 26.86           H
ATOM    450  HB1 ALA A  32      48.761  32.006  96.287  1.00 27.16           H
ATOM    451  HB2 ALA A  32      50.112  32.007  97.123  1.00 27.16           H
ATOM    452  HB3 ALA A  32      49.753  30.768  96.197  1.00 27.16           H
ATOM    453  N   THR A  33      46.429  30.583  97.092  1.00 19.48           N
ATOM    454  CA  THR A  33      45.282  29.878  96.555  1.00 24.45           C
ATOM    455  C   THR A  33      44.697  30.672  95.409  1.00 22.17           C
ATOM    456  O   THR A  33      44.851  31.884  95.312  1.00 21.35           O
ATOM    457  CB  THR A  33      44.146  29.647  97.564  1.00 27.63           C
ATOM    458  OG1 THR A  33      43.486  30.894  97.804  1.00 34.81           O
ATOM    459  CG2 THR A  33      44.667  29.106  98.924  1.00 29.79           C
ATOM    460  H   THR A  33      46.309  31.429  97.189  1.00 23.37           H
ATOM    461  HA  THR A  33      45.566  29.015  96.214  1.00 29.35           H
ATOM    462  HB  THR A  33      43.513  29.009  97.200  1.00 33.16           H
ATOM    463  HG1 THR A  33      42.861  30.786  98.355  1.00 41.78           H
ATOM    464 HG21 THR A  33      43.924  28.973  99.534  1.00 35.75           H
ATOM    465 HG22 THR A  33      45.122  28.260  98.792  1.00 35.75           H
ATOM    466 HG23 THR A  33      45.287  29.740  99.317  1.00 35.75           H
ATOM    467  N   LEU A  34      43.948  29.957  94.595  1.00 22.93           N
ATOM    468  CA  LEU A  34      43.353  30.466  93.370  1.00 23.59           C
ATOM    469  C   LEU A  34      42.148  29.581  93.098  1.00 24.78           C
ATOM    470  O   LEU A  34      42.199  28.378  93.357  1.00 25.68           O
ATOM    471  CB  LEU A  34      44.371  30.424  92.217  1.00 21.67           C
ATOM    472  CG  LEU A  34      44.039  31.202  90.952  1.00 24.80           C
ATOM    473  CD1 LEU A  34      43.880  32.694  91.259  1.00 26.30           C
ATOM    474  CD2 LEU A  34      45.142  30.974  89.912  1.00 28.47           C
ATOM    475  H   LEU A  34      43.759  29.130  94.737  1.00 27.51           H
ATOM    476  HA  LEU A  34      43.055  31.380  93.498  1.00 28.31           H
ATOM    477  HB2 LEU A  34      45.214  30.770  92.550  1.00 26.01           H
ATOM    478  HB3 LEU A  34      44.490  29.497  91.957  1.00 26.01           H
ATOM    479  HG  LEU A  34      43.202  30.876  90.585  1.00 29.76           H
ATOM    480 HD11 LEU A  34      43.669  33.164  90.437  1.00 31.56           H
ATOM    481 HD12 LEU A  34      43.161  32.809  91.900  1.00 31.56           H
ATOM    482 HD13 LEU A  34      44.711  33.030  91.629  1.00 31.56           H
ATOM    483 HD21 LEU A  34      44.925  31.472  89.109  1.00 34.16           H
ATOM    484 HD22 LEU A  34      45.986  31.283  90.276  1.00 34.16           H
ATOM    485 HD23 LEU A  34      45.194  30.027  89.711  1.00 34.16           H
ATOM    486  N   ALA A  35      41.042  30.179  92.679  1.00 26.90           N
ATOM    487  CA  ALA A  35      39.810  29.434  92.449  1.00 24.31           C
ATOM    488  C   ALA A  35      39.383  29.552  90.991  1.00 24.81           C
ATOM    489  O   ALA A  35      39.468  30.624  90.409  1.00 24.93           O
ATOM    490  CB  ALA A  35      38.685  29.935  93.370  1.00 29.95           C
ATOM    491  H   ALA A  35      40.977  31.022  92.519  1.00 32.28           H
ATOM    492  HA  ALA A  35      39.965  28.496  92.643  1.00 29.18           H
ATOM    493  HB1 ALA A  35      37.881  29.422  93.194  1.00 35.94           H
ATOM    494  HB2 ALA A  35      38.957  29.818  94.294  1.00 35.94           H
ATOM    495  HB3 ALA A  35      38.524  30.875  93.189  1.00 35.94           H
ATOM    496  N   PHE A  36      38.924  28.439  90.407  1.00 21.03           N
ATOM    497  CA  PHE A  36      38.343  28.397  89.082  1.00 22.00           C
ATOM    498  C   PHE A  36      36.893  27.955  89.141  1.00 27.53           C
ATOM    499  O   PHE A  36      36.528  27.115  89.969  1.00 27.60           O
ATOM    500  CB  PHE A  36      39.098  27.447  88.155  1.00 23.10           C
ATOM    501  CG  PHE A  36      40.478  27.886  87.881  1.00 21.56           C
ATOM    502  CD1 PHE A  36      40.723  28.833  86.910  1.00 25.02           C
ATOM    503  CD2 PHE A  36      41.527  27.394  88.614  1.00 19.19           C
ATOM    504  CE1 PHE A  36      41.978  29.272  86.668  1.00 22.98           C
ATOM    505  CE2 PHE A  36      42.782  27.841  88.381  1.00 24.83           C
ATOM    506  CZ  PHE A  36      43.013  28.780  87.402  1.00 24.22           C
ATOM    507  H   PHE A  36      38.946  27.667  90.785  1.00 25.24           H
ATOM    508  HA  PHE A  36      38.373  29.285  88.693  1.00 26.40           H
ATOM    509  HB2 PHE A  36      39.139  26.570  88.568  1.00 27.71           H
ATOM    510  HB3 PHE A  36      38.627  27.392  87.308  1.00 27.71           H
ATOM    511  HD1 PHE A  36      40.015  29.176  86.414  1.00 30.02           H
ATOM    512  HD2 PHE A  36      41.374  26.766  89.283  1.00 23.03           H
ATOM    513  HE1 PHE A  36      42.133  29.907  86.007  1.00 27.57           H
ATOM    514  HE2 PHE A  36      43.493  27.500  88.874  1.00 29.80           H
ATOM    515  HZ  PHE A  36      43.880  29.072  87.234  1.00 29.07           H
ATOM    516  N   PRO A  37      36.046  28.472  88.244  1.00 26.11           N
ATOM    517  CA  PRO A  37      36.351  29.471  87.224  1.00 29.78           C
ATOM    518  C   PRO A  37      36.604  30.843  87.821  1.00 29.56           C
ATOM    519  O   PRO A  37      36.093  31.180  88.901  1.00 24.78           O
ATOM    520  CB  PRO A  37      35.073  29.523  86.374  1.00 30.49           C
ATOM    521  CG  PRO A  37      34.321  28.373  86.724  1.00 29.80           C
ATOM    522  CD  PRO A  37      34.656  28.035  88.139  1.00 29.56           C
ATOM    523  HA  PRO A  37      37.104  29.198  86.678  1.00 35.74           H
ATOM    524  HB2 PRO A  37      34.577  30.330  86.582  1.00 36.59           H
ATOM    525  HB3 PRO A  37      35.308  29.502  85.433  1.00 36.59           H
ATOM    526  HG2 PRO A  37      33.375  28.571  86.641  1.00 35.76           H
ATOM    527  HG3 PRO A  37      34.564  27.640  86.137  1.00 35.76           H
ATOM    528  HD2 PRO A  37      34.094  28.534  88.751  1.00 35.47           H
ATOM    529  HD3 PRO A  37      34.587  27.078  88.287  1.00 35.47           H
ATOM    530  N   ARG A  38      37.378  31.651  87.103  1.00 24.74           N
ATOM    531  CA  ARG A  38      37.748  32.973  87.605  1.00 31.16           C
ATOM    532  C   ARG A  38      36.640  33.969  87.264  1.00 29.56           C
ATOM    533  O   ARG A  38      36.813  34.884  86.466  1.00 27.83           O
ATOM    534  CB  ARG A  38      39.081  33.405  87.014  1.00 28.05           C
ATOM    535  CG  ARG A  38      40.273  32.537  87.368  1.00 27.33           C
ATOM    536  CD  ARG A  38      41.508  33.100  86.734  1.00 25.59           C
ATOM    537  NE  ARG A  38      41.364  33.178  85.277  1.00 28.05           N
ATOM    538  CZ  ARG A  38      42.068  33.980  84.501  1.00 28.00           C
ATOM    539  NH1 ARG A  38      42.965  34.786  85.039  1.00 27.64           N
ATOM    540  NH2 ARG A  38      41.872  33.984  83.187  1.00 24.50           N1+
ATOM    541  H   ARG A  38      37.700  31.461  86.328  1.00 29.69           H
ATOM    542  HA  ARG A  38      37.840  32.936  88.570  1.00 37.39           H
ATOM    543  HB2 ARG A  38      39.000  33.407  86.047  1.00 33.66           H
ATOM    544  HB3 ARG A  38      39.275  34.304  87.322  1.00 33.66           H
ATOM    545  HG2 ARG A  38      40.395  32.527  88.330  1.00 32.80           H
ATOM    546  HG3 ARG A  38      40.133  31.638  87.031  1.00 32.80           H
ATOM    547  HD2 ARG A  38      41.664  33.995  87.074  1.00 30.70           H
ATOM    548  HD3 ARG A  38      42.263  32.526  86.935  1.00 30.70           H
ATOM    549  HE  ARG A  38      40.781  32.668  84.903  1.00 33.66           H
ATOM    550 HH11 ARG A  38      43.091  34.783  85.889  1.00 33.16           H
ATOM    551 HH12 ARG A  38      43.426  35.312  84.538  1.00 33.16           H
ATOM    552 HH21 ARG A  38      41.286  33.461  82.838  1.00 29.40           H
ATOM    553 HH22 ARG A  38      42.331  34.511  82.686  1.00 29.40           H
ATOM    554  N   TYR A  39      35.474  33.769  87.876  1.00 28.71           N
ATOM    555  CA  TYR A  39      34.338  34.640  87.596  1.00 33.73           C
ATOM    556  C   TYR A  39      34.704  36.102  87.824  1.00 34.42           C
ATOM    557  O   TYR A  39      35.423  36.448  88.762  1.00 33.95           O
ATOM    558  CB  TYR A  39      33.141  34.259  88.468  1.00 37.90           C
ATOM    559  CG  TYR A  39      32.591  32.896  88.160  1.00 32.53           C
ATOM    560  CD1 TYR A  39      32.365  31.968  89.167  1.00 39.67           C
ATOM    561  CD2 TYR A  39      32.327  32.523  86.854  1.00 35.46           C
ATOM    562  CE1 TYR A  39      31.855  30.699  88.876  1.00 35.88           C
ATOM    563  CE2 TYR A  39      31.834  31.270  86.563  1.00 43.63           C
ATOM    564  CZ  TYR A  39      31.589  30.370  87.579  1.00 38.53           C
ATOM    565  OH  TYR A  39      31.098  29.124  87.264  1.00 44.91           O
ATOM    566  H   TYR A  39      35.317  33.146  88.448  1.00 34.46           H
ATOM    567  HA  TYR A  39      34.080  34.535  86.667  1.00 40.48           H
ATOM    568  HB2 TYR A  39      33.414  34.267  89.399  1.00 45.48           H
ATOM    569  HB3 TYR A  39      32.431  34.906  88.327  1.00 45.48           H
ATOM    570  HD1 TYR A  39      32.536  32.200  90.051  1.00 47.60           H
ATOM    571  HD2 TYR A  39      32.479  33.128  86.164  1.00 42.55           H
ATOM    572  HE1 TYR A  39      31.698  30.087  89.558  1.00 43.05           H
ATOM    573  HE2 TYR A  39      31.650  31.037  85.682  1.00 52.36           H
ATOM    574  HH  TYR A  39      30.982  29.063  86.434  1.00 53.90           H
ATOM    575  N   GLY A  40      34.212  36.961  86.940  1.00 38.00           N
ATOM    576  CA  GLY A  40      34.500  38.371  87.000  1.00 38.33           C
ATOM    577  C   GLY A  40      35.867  38.761  86.488  1.00 38.96           C
ATOM    578  O   GLY A  40      36.137  39.960  86.354  1.00 36.77           O
ATOM    579  H   GLY A  40      33.699  36.739  86.286  1.00 45.60           H
ATOM    580  HA2 GLY A  40      33.838  38.850  86.478  1.00 45.99           H
ATOM    581  HA3 GLY A  40      34.430  38.667  87.920  1.00 45.99           H
ATOM    582  N   GLN A  41      36.737  37.793  86.194  1.00 36.28           N
ATOM    583  CA  GLN A  41      38.125  38.062  85.850  1.00 36.43           C
ATOM    584  C   GLN A  41      38.505  37.668  84.432  1.00 35.41           C
ATOM    585  O   GLN A  41      39.586  38.044  83.982  1.00 40.23           O
ATOM    586  CB  GLN A  41      39.066  37.316  86.817  1.00 37.82           C
ATOM    587  CG  GLN A  41      38.997  37.762  88.273  1.00 44.62           C
ATOM    588  CD  GLN A  41      39.757  36.801  89.226  1.00 35.58           C
ATOM    589  H   GLN A  41      36.538  36.957  86.188  1.00 43.53           H
ATOM    590  HA  GLN A  41      38.291  39.013  85.948  1.00 43.72           H
ATOM    591  HB2 GLN A  41      38.847  36.372  86.791  1.00 45.38           H
ATOM    592  HB3 GLN A  41      39.979  37.445  86.516  1.00 45.38           H
ATOM    593  HG2 GLN A  41      39.395  38.643  88.354  1.00 53.54           H
ATOM    594  HG3 GLN A  41      38.069  37.790  88.552  1.00 53.54           H
ATOM    595  N   SER A  42      37.694  36.879  83.738  1.00 35.33           N
ATOM    596  CA  SER A  42      37.983  36.609  82.337  1.00 38.04           C
ATOM    597  C   SER A  42      36.688  36.407  81.587  1.00 28.53           C
ATOM    598  O   SER A  42      35.714  35.851  82.112  1.00 25.91           O
ATOM    599  CB  SER A  42      38.856  35.372  82.113  1.00 40.16           C
ATOM    600  OG  SER A  42      38.081  34.198  82.254  1.00 29.63           O
ATOM    601  H   SER A  42      36.988  36.497  84.045  1.00 42.39           H
ATOM    602  HA  SER A  42      38.439  37.375  81.953  1.00 45.65           H
ATOM    603  HB2 SER A  42      39.228  35.402  81.218  1.00 48.19           H
ATOM    604  HB3 SER A  42      39.569  35.363  82.771  1.00 48.19           H
ATOM    605  HG  SER A  42      38.562  33.520  82.131  1.00 35.56           H
ATOM    606  N   VAL A  43      36.713  36.843  80.334  1.00 34.18           N
ATOM    607  CA  VAL A  43      35.528  36.770  79.504  1.00 29.58           C
ATOM    608  C   VAL A  43      35.069  35.330  79.357  1.00 26.86           C
ATOM    609  O   VAL A  43      33.871  35.042  79.443  1.00 24.09           O
ATOM    610  CB  VAL A  43      35.806  37.427  78.141  1.00 36.40           C
ATOM    611  CG1 VAL A  43      35.911  38.902  78.328  1.00 41.83           C
ATOM    612  CG2 VAL A  43      37.091  36.897  77.539  1.00 40.54           C
ATOM    613  H   VAL A  43      37.401  37.182  79.946  1.00 41.02           H
ATOM    614  HA  VAL A  43      34.814  37.267  79.932  1.00 35.50           H
ATOM    615  HB  VAL A  43      35.075  37.241  77.531  1.00 43.68           H
ATOM    616 HG11 VAL A  43      36.086  39.317  77.469  1.00 50.20           H
ATOM    617 HG12 VAL A  43      35.076  39.234  78.692  1.00 50.20           H
ATOM    618 HG13 VAL A  43      36.638  39.091  78.942  1.00 50.20           H
ATOM    619 HG21 VAL A  43      37.239  37.329  76.682  1.00 48.65           H
ATOM    620 HG22 VAL A  43      37.826  37.094  78.140  1.00 48.65           H
ATOM    621 HG23 VAL A  43      37.010  35.938  77.417  1.00 48.65           H
ATOM    622  N   ALA A  44      36.009  34.402  79.152  1.00 25.55           N
ATOM    623  CA  ALA A  44      35.619  33.012  78.915  1.00 24.54           C
ATOM    624  C   ALA A  44      34.842  32.456  80.098  1.00 22.91           C
ATOM    625  O   ALA A  44      33.792  31.828  79.909  1.00 23.42           O
ATOM    626  CB  ALA A  44      36.844  32.155  78.623  1.00 20.37           C
ATOM    627  H   ALA A  44      36.857  34.547  79.145  1.00 30.67           H
ATOM    628  HA  ALA A  44      35.040  32.978  78.137  1.00 29.45           H
ATOM    629  HB1 ALA A  44      36.560  31.240  78.469  1.00 24.45           H
ATOM    630  HB2 ALA A  44      37.290  32.500  77.833  1.00 24.45           H
ATOM    631  HB3 ALA A  44      37.444  32.192  79.384  1.00 24.45           H
ATOM    632  N   ALA A  45      35.311  32.729  81.326  1.00 20.75           N
ATOM    633  CA  ALA A  45      34.612  32.259  82.516  1.00 28.22           C
ATOM    634  C   ALA A  45      33.219  32.863  82.585  1.00 24.07           C
ATOM    635  O   ALA A  45      32.245  32.165  82.851  1.00 25.70           O
ATOM    636  CB  ALA A  45      35.418  32.586  83.795  1.00 28.63           C
ATOM    637  H   ALA A  45      36.025  33.181  81.488  1.00 24.90           H
ATOM    638  HA  ALA A  45      34.516  31.296  82.463  1.00 33.86           H
ATOM    639  HB1 ALA A  45      34.929  32.262  84.567  1.00 34.36           H
ATOM    640  HB2 ALA A  45      36.282  32.149  83.743  1.00 34.36           H
ATOM    641  HB3 ALA A  45      35.536  33.547  83.856  1.00 34.36           H
ATOM    642  N   ASP A  46      33.102  34.166  82.329  1.00 23.35           N
ATOM    643  CA  ASP A  46      31.804  34.805  82.516  1.00 26.75           C
ATOM    644  C   ASP A  46      30.803  34.356  81.459  1.00 21.27           C
ATOM    645  O   ASP A  46      29.636  34.119  81.767  1.00 27.92           O
ATOM    646  CB  ASP A  46      31.951  36.319  82.503  1.00 29.85           C
ATOM    647  CG  ASP A  46      32.756  36.856  83.700  1.00 34.19           C
ATOM    648  OD1 ASP A  46      33.319  37.955  83.544  1.00 34.14           O
ATOM    649  OD2 ASP A  46      32.874  36.173  84.765  1.00 33.91           O1-
ATOM    650  H   ASP A  46      33.733  34.684  82.057  1.00 28.02           H
ATOM    651  HA  ASP A  46      31.452  34.549  83.383  1.00 32.10           H
ATOM    652  HB2 ASP A  46      32.410  36.584  81.691  1.00 35.82           H
ATOM    653  HB3 ASP A  46      31.069  36.721  82.531  1.00 35.82           H
ATOM    654  N   ILE A  47      31.250  34.195  80.210  1.00 23.91           N
ATOM    655  CA  ILE A  47      30.372  33.660  79.181  1.00 19.01           C
ATOM    656  C   ILE A  47      29.927  32.253  79.543  1.00 21.60           C
ATOM    657  O   ILE A  47      28.762  31.899  79.370  1.00 19.75           O
ATOM    658  CB  ILE A  47      31.080  33.679  77.818  1.00 18.74           C
ATOM    659  CG1 ILE A  47      31.299  35.117  77.359  1.00 30.06           C
ATOM    660  CG2 ILE A  47      30.271  32.917  76.784  1.00 21.73           C
ATOM    661  CD1 ILE A  47      32.165  35.202  76.144  1.00 25.84           C
ATOM    662  H   ILE A  47      32.045  34.385  79.941  1.00 28.69           H
ATOM    663  HA  ILE A  47      29.581  34.218  79.117  1.00 22.81           H
ATOM    664  HB  ILE A  47      31.945  33.250  77.912  1.00 22.49           H
ATOM    665 HG12 ILE A  47      30.441  35.516  77.147  1.00 36.08           H
ATOM    666 HG13 ILE A  47      31.730  35.614  78.072  1.00 36.08           H
ATOM    667 HG21 ILE A  47      30.739  32.944  75.934  1.00 26.07           H
ATOM    668 HG22 ILE A  47      30.171  31.997  77.077  1.00 26.07           H
ATOM    669 HG23 ILE A  47      29.400  33.333  76.695  1.00 26.07           H
ATOM    670 HD11 ILE A  47      32.270  36.135  75.898  1.00 31.01           H
ATOM    671 HD12 ILE A  47      33.030  34.813  76.345  1.00 31.01           H
ATOM    672 HD13 ILE A  47      31.742  34.714  75.421  1.00 31.01           H
ATOM    673  N   ALA A  48      30.860  31.409  79.988  1.00 24.39           N
ATOM    674  CA  ALA A  48      30.491  30.073  80.449  1.00 23.05           C
ATOM    675  C   ALA A  48      29.398  30.137  81.513  1.00 24.52           C
ATOM    676  O   ALA A  48      28.404  29.406  81.436  1.00 22.53           O
ATOM    677  CB  ALA A  48      31.726  29.332  80.980  1.00 21.45           C
ATOM    678  H   ALA A  48      31.701  31.583  80.032  1.00 29.27           H
ATOM    679  HA  ALA A  48      30.144  29.568  79.698  1.00 27.66           H
ATOM    680  HB1 ALA A  48      31.460  28.450  81.281  1.00 25.74           H
ATOM    681  HB2 ALA A  48      32.379  29.257  80.267  1.00 25.74           H
ATOM    682  HB3 ALA A  48      32.101  29.835  81.720  1.00 25.74           H
ATOM    683  N   ALA A  49      29.553  31.022  82.512  1.00 23.38           N
ATOM    684  CA  ALA A  49      28.567  31.078  83.594  1.00 24.26           C
ATOM    685  C   ALA A  49      27.229  31.581  83.084  1.00 30.25           C
ATOM    686  O   ALA A  49      26.173  31.037  83.445  1.00 25.72           O
ATOM    687  CB  ALA A  49      29.051  31.975  84.737  1.00 29.04           C
ATOM    688  H   ALA A  49      30.201  31.582  82.583  1.00 28.05           H
ATOM    689  HA  ALA A  49      28.436  30.185  83.949  1.00 29.11           H
ATOM    690  HB1 ALA A  49      28.377  31.990  85.434  1.00 34.85           H
ATOM    691  HB2 ALA A  49      29.882  31.618  85.087  1.00 34.85           H
ATOM    692  HB3 ALA A  49      29.194  32.872  84.395  1.00 34.85           H
ATOM    693  N   GLU A  50      27.255  32.602  82.215  1.00 24.32           N
ATOM    694  CA  GLU A  50      26.021  33.087  81.611  1.00 25.20           C
ATOM    695  C   GLU A  50      25.364  32.001  80.775  1.00 25.31           C
ATOM    696  O   GLU A  50      24.157  31.789  80.864  1.00 26.65           O
ATOM    697  CB  GLU A  50      26.323  34.316  80.764  1.00 25.70           C
ATOM    698  CG  GLU A  50      26.866  35.448  81.594  1.00 25.81           C
ATOM    699  CD  GLU A  50      27.679  36.445  80.791  1.00 33.76           C
ATOM    700  OE1 GLU A  50      27.681  36.372  79.538  1.00 27.29           O
ATOM    701  OE2 GLU A  50      28.315  37.313  81.435  1.00 35.16           O1-
ATOM    702  H   GLU A  50      27.965  33.020  81.966  1.00 29.18           H
ATOM    703  HA  GLU A  50      25.403  33.346  82.312  1.00 30.25           H
ATOM    704  HB2 GLU A  50      26.986  34.087  80.094  1.00 30.84           H
ATOM    705  HB3 GLU A  50      25.506  34.618  80.338  1.00 30.84           H
ATOM    706  HG2 GLU A  50      26.124  35.925  81.998  1.00 30.98           H
ATOM    707  HG3 GLU A  50      27.440  35.083  82.285  1.00 30.98           H
ATOM    708  N   ALA A  51      26.153  31.275  79.993  1.00 24.84           N
ATOM    709  CA  ALA A  51      25.613  30.167  79.223  1.00 25.13           C
ATOM    710  C   ALA A  51      24.940  29.145  80.131  1.00 26.50           C
ATOM    711  O   ALA A  51      23.912  28.564  79.771  1.00 25.99           O
ATOM    712  CB  ALA A  51      26.725  29.517  78.403  1.00 22.24           C
ATOM    713  H   ALA A  51      26.998  31.403  79.891  1.00 29.81           H
ATOM    714  HA  ALA A  51      24.946  30.507  78.607  1.00 30.16           H
ATOM    715  HB1 ALA A  51      26.351  28.780  77.895  1.00 26.69           H
ATOM    716  HB2 ALA A  51      27.100  30.178  77.801  1.00 26.69           H
ATOM    717  HB3 ALA A  51      27.411  29.189  79.005  1.00 26.69           H
ATOM    718  N   LEU A  52      25.494  28.917  81.318  1.00 29.95           N
ATOM    719  CA  LEU A  52      24.871  27.955  82.219  1.00 31.64           C
ATOM    720  C   LEU A  52      23.583  28.489  82.813  1.00 28.88           C
ATOM    721  O   LEU A  52      22.783  27.700  83.317  1.00 34.49           O
ATOM    722  CB  LEU A  52      25.818  27.564  83.345  1.00 31.21           C
ATOM    723  CG  LEU A  52      26.993  26.680  82.914  1.00 31.96           C
ATOM    724  CD1 LEU A  52      27.878  26.404  84.098  1.00 37.10           C
ATOM    725  CD2 LEU A  52      26.538  25.369  82.225  1.00 35.44           C
ATOM    726  H   LEU A  52      26.207  29.293  81.618  1.00 35.94           H
ATOM    727  HA  LEU A  52      24.656  27.152  81.719  1.00 37.97           H
ATOM    728  HB2 LEU A  52      26.186  28.372  83.734  1.00 37.46           H
ATOM    729  HB3 LEU A  52      25.315  27.077  84.017  1.00 37.46           H
ATOM    730  HG  LEU A  52      27.522  27.174  82.269  1.00 38.35           H
ATOM    731 HD11 LEU A  52      28.618  25.844  83.815  1.00 44.52           H
ATOM    732 HD12 LEU A  52      28.213  27.245  84.445  1.00 44.52           H
ATOM    733 HD13 LEU A  52      27.360  25.948  84.780  1.00 44.52           H
ATOM    734 HD21 LEU A  52      27.323  24.855  81.977  1.00 42.53           H
ATOM    735 HD22 LEU A  52      25.991  24.860  82.844  1.00 42.53           H
ATOM    736 HD23 LEU A  52      26.023  25.591  81.433  1.00 42.53           H
ATOM    737  N   HIS A  53      23.369  29.802  82.770  1.00 29.37           N
ATOM    738  CA  HIS A  53      22.101  30.405  83.155  1.00 33.43           C
ATOM    739  C   HIS A  53      21.180  30.665  81.964  1.00 35.75           C
ATOM    740  O   HIS A  53      20.234  31.449  82.092  1.00 36.05           O
ATOM    741  CB  HIS A  53      22.348  31.711  83.905  1.00 27.69           C
ATOM    742  CG  HIS A  53      22.934  31.526  85.267  1.00 37.57           C
ATOM    743  ND1 HIS A  53      24.293  31.433  85.484  1.00 42.69           N
ATOM    744  CD2 HIS A  53      22.350  31.421  86.486  1.00 40.24           C
ATOM    745  CE1 HIS A  53      24.518  31.274  86.776  1.00 45.95           C
ATOM    746  NE2 HIS A  53      23.357  31.266  87.406  1.00 40.23           N
ATOM    747  H   HIS A  53      23.958  30.375  82.516  1.00 35.24           H
ATOM    748  HA  HIS A  53      21.640  29.800  83.758  1.00 40.11           H
ATOM    749  HB2 HIS A  53      21.503  32.177  84.007  1.00 33.23           H
ATOM    750  HB3 HIS A  53      22.963  32.256  83.389  1.00 33.23           H
ATOM    751  HD1 HIS A  53      24.898  31.469  84.874  1.00 51.22           H
ATOM    752  HD2 HIS A  53      21.437  31.449  86.665  1.00 48.29           H
ATOM    753  HE1 HIS A  53      25.354  31.187  87.175  1.00 55.14           H
ATOM    754  N   GLY A  54      21.457  30.074  80.801  1.00 30.29           N
ATOM    755  CA  GLY A  54      20.569  30.210  79.669  1.00 31.09           C
ATOM    756  C   GLY A  54      20.861  31.364  78.734  1.00 33.26           C
ATOM    757  O   GLY A  54      20.050  31.635  77.851  1.00 33.59           O
ATOM    758  H   GLY A  54      22.152  29.591  80.651  1.00 36.35           H
ATOM    759  HA2 GLY A  54      20.601  29.393  79.148  1.00 37.31           H
ATOM    760  HA3 GLY A  54      19.662  30.318  79.996  1.00 37.31           H
ATOM    761  N   GLU A  55      21.977  32.056  78.890  1.00 27.47           N
ATOM    762  CA  GLU A  55      22.317  33.050  77.898  1.00 26.22           C
ATOM    763  C   GLU A  55      23.088  32.399  76.741  1.00 23.82           C
ATOM    764  O   GLU A  55      23.473  31.228  76.781  1.00 23.78           O
ATOM    765  CB  GLU A  55      23.113  34.170  78.543  1.00 22.61           C
ATOM    766  CG  GLU A  55      22.327  34.963  79.615  1.00 31.02           C
ATOM    767  CD  GLU A  55      23.115  36.136  80.196  1.00 28.14           C
ATOM    768  H   GLU A  55      22.535  31.973  79.539  1.00 32.96           H
ATOM    769  HA  GLU A  55      21.500  33.431  77.538  1.00 31.46           H
ATOM    770  HB2 GLU A  55      23.896  33.789  78.972  1.00 27.14           H
ATOM    771  HB3 GLU A  55      23.388  34.795  77.854  1.00 27.14           H
ATOM    772  HG2 GLU A  55      21.518  35.318  79.213  1.00 37.22           H
ATOM    773  HG3 GLU A  55      22.099  34.366  80.344  1.00 37.22           H
ATOM    774  N   HIS A  56      23.301  33.184  75.694  1.00 29.57           N
ATOM    775  CA  HIS A  56      24.192  32.809  74.587  1.00 23.52           C
ATOM    776  C   HIS A  56      23.665  31.593  73.838  1.00 20.76           C
ATOM    777  O   HIS A  56      24.399  30.660  73.507  1.00 23.82           O
ATOM    778  CB  HIS A  56      25.610  32.587  75.087  1.00 23.33           C
ATOM    779  CG  HIS A  56      26.122  33.710  75.944  1.00 21.82           C
ATOM    780  ND1 HIS A  56      26.061  35.025  75.547  1.00 24.19           N
ATOM    781  CD2 HIS A  56      26.704  33.717  77.167  1.00 22.06           C
ATOM    782  CE1 HIS A  56      26.570  35.799  76.489  1.00 28.28           C
ATOM    783  NE2 HIS A  56      26.974  35.029  77.483  1.00 24.61           N
ATOM    784  H   HIS A  56      22.937  33.957  75.593  1.00 35.49           H
ATOM    785  HA  HIS A  56      24.220  33.545  73.956  1.00 28.22           H
ATOM    786  HB2 HIS A  56      26.202  32.500  74.324  1.00 28.00           H
ATOM    787  HB3 HIS A  56      25.633  31.774  75.616  1.00 28.00           H
ATOM    788  HD2 HIS A  56      26.885  32.973  77.696  1.00 26.47           H
ATOM    789  HE1 HIS A  56      26.643  36.726  76.453  1.00 33.93           H
ATOM    790  HE2 HIS A  56      27.344  35.303  78.210  1.00 29.53           H
ATOM    791  N   GLY A  57      22.367  31.592  73.589  1.00 28.18           N
ATOM    792  CA  GLY A  57      21.767  30.640  72.665  1.00 28.76           C
ATOM    793  C   GLY A  57      22.003  29.177  72.951  1.00 23.39           C
ATOM    794  O   GLY A  57      21.677  28.657  74.022  1.00 22.34           O
ATOM    795  H   GLY A  57      21.804  32.137  73.945  1.00 33.82           H
ATOM    796  HA2 GLY A  57      20.807  30.784  72.653  1.00 34.52           H
ATOM    797  HA3 GLY A  57      22.103  30.821  71.773  1.00 34.52           H
ATOM    798  N   ASP A  58      22.570  28.498  71.973  1.00 18.25           N
ATOM    799  CA  ASP A  58      22.796  27.066  72.074  1.00 19.30           C
ATOM    800  C   ASP A  58      24.184  26.730  72.633  1.00 20.80           C
ATOM    801  O   ASP A  58      24.599  25.567  72.579  1.00 19.29           O
ATOM    802  CB  ASP A  58      22.610  26.406  70.685  1.00 25.88           C
ATOM    803  CG  ASP A  58      23.694  26.826  69.663  1.00 21.93           C
ATOM    804  OD1 ASP A  58      24.543  27.678  69.984  1.00 19.54           O
ATOM    805  OD2 ASP A  58      23.697  26.293  68.524  1.00 23.21           O1-
ATOM    806  H   ASP A  58      22.837  28.843  71.232  1.00 21.90           H
ATOM    807  HA  ASP A  58      22.135  26.687  72.675  1.00 23.16           H
ATOM    808  HB2 ASP A  58      22.652  25.442  70.787  1.00 31.05           H
ATOM    809  HB3 ASP A  58      21.746  26.664  70.327  1.00 31.05           H
ATOM    810  N   LEU A  59      24.905  27.710  73.171  1.00 19.70           N
ATOM    811  CA  LEU A  59      26.291  27.465  73.583  1.00 23.92           C
ATOM    812  C   LEU A  59      26.373  26.309  74.581  1.00 24.49           C
ATOM    813  O   LEU A  59      27.147  25.359  74.394  1.00 19.96           O
ATOM    814  CB  LEU A  59      26.878  28.730  74.200  1.00 24.30           C
ATOM    815  CG  LEU A  59      28.386  28.929  74.053  1.00 24.34           C
ATOM    816  CD1 LEU A  59      28.696  30.260  74.640  1.00 24.76           C
ATOM    817  CD2 LEU A  59      29.133  27.884  74.750  1.00 28.06           C
ATOM    818  H   LEU A  59      24.624  28.512  73.308  1.00 23.64           H
ATOM    819  HA  LEU A  59      26.820  27.233  72.804  1.00 28.70           H
ATOM    820  HB2 LEU A  59      26.446  29.496  73.790  1.00 29.16           H
ATOM    821  HB3 LEU A  59      26.681  28.723  75.150  1.00 29.16           H
ATOM    822  HG  LEU A  59      28.634  28.929  73.115  1.00 29.21           H
ATOM    823 HD11 LEU A  59      29.649  30.423  74.564  1.00 29.71           H
ATOM    824 HD12 LEU A  59      28.204  30.940  74.155  1.00 29.71           H
ATOM    825 HD13 LEU A  59      28.432  30.262  75.573  1.00 29.71           H
ATOM    826 HD21 LEU A  59      30.083  28.045  74.634  1.00 33.67           H
ATOM    827 HD22 LEU A  59      28.906  27.910  75.693  1.00 33.67           H
ATOM    828 HD23 LEU A  59      28.894  27.022  74.376  1.00 33.67           H
ATOM    829  N   ALA A  60      25.519  26.338  75.604  1.00 21.23           N
ATOM    830  CA  ALA A  60      25.650  25.393  76.718  1.00 27.26           C
ATOM    831  C   ALA A  60      25.228  23.996  76.320  1.00 27.92           C
ATOM    832  O   ALA A  60      25.554  23.021  77.004  1.00 22.00           O
ATOM    833  CB  ALA A  60      24.805  25.847  77.899  1.00 21.18           C
ATOM    834  H   ALA A  60      24.862  26.888  75.680  1.00 25.47           H
ATOM    835  HA  ALA A  60      26.577  25.361  77.002  1.00 32.72           H
ATOM    836  HB1 ALA A  60      24.907  25.210  78.622  1.00 25.41           H
ATOM    837  HB2 ALA A  60      25.107  26.724  78.184  1.00 25.41           H
ATOM    838  HB3 ALA A  60      23.876  25.891  77.623  1.00 25.41           H
ATOM    839  N   SER A  61      24.513  23.867  75.218  1.00 24.11           N
ATOM    840  CA  SER A  61      24.139  22.543  74.785  1.00 26.30           C
ATOM    841  C   SER A  61      25.327  21.768  74.231  1.00 21.25           C
ATOM    842  O   SER A  61      25.219  20.557  74.074  1.00 23.08           O
ATOM    843  CB  SER A  61      23.011  22.641  73.737  1.00 27.50           C
ATOM    844  OG  SER A  61      23.587  22.871  72.477  1.00 30.30           O
ATOM    845  H   SER A  61      24.239  24.511  74.717  1.00 28.93           H
ATOM    846  HA  SER A  61      23.794  22.051  75.547  1.00 31.56           H
ATOM    847  HB2 SER A  61      22.515  21.807  73.717  1.00 33.00           H
ATOM    848  HB3 SER A  61      22.423  23.379  73.963  1.00 33.00           H
ATOM    849  HG  SER A  61      24.025  23.588  72.488  1.00 36.36           H
ATOM    850  N   SER A  62      26.471  22.402  73.970  1.00 25.77           N
ATOM    851  CA  SER A  62      27.662  21.674  73.534  1.00 21.13           C
ATOM    852  C   SER A  62      28.568  21.393  74.741  1.00 20.65           C
ATOM    853  O   SER A  62      29.060  22.331  75.377  1.00 18.33           O
ATOM    854  CB  SER A  62      28.427  22.458  72.477  1.00 20.26           C
ATOM    855  OG  SER A  62      29.764  21.996  72.346  1.00 18.79           O
ATOM    856  H   SER A  62      26.583  23.252  74.037  1.00 30.92           H
ATOM    857  HA  SER A  62      27.395  20.825  73.149  1.00 25.35           H
ATOM    858  HB2 SER A  62      27.976  22.356  71.624  1.00 24.31           H
ATOM    859  HB3 SER A  62      28.443  23.394  72.731  1.00 24.31           H
ATOM    860  HG  SER A  62      29.767  21.186  72.123  1.00 22.55           H
ATOM    861  N   VAL A  63      28.777  20.105  75.036  1.00 18.63           N
ATOM    862  CA  VAL A  63      29.653  19.686  76.136  1.00 20.33           C
ATOM    863  C   VAL A  63      31.079  20.165  75.910  1.00 16.48           C
ATOM    864  O   VAL A  63      31.710  20.727  76.810  1.00 16.50           O
ATOM    865  CB  VAL A  63      29.617  18.153  76.304  1.00 22.02           C
ATOM    866  CG1 VAL A  63      30.614  17.684  77.423  1.00 19.16           C
ATOM    867  CG2 VAL A  63      28.234  17.695  76.622  1.00 18.01           C
ATOM    868  H   VAL A  63      28.420  19.449  74.609  1.00 22.35           H
ATOM    869  HA  VAL A  63      29.333  20.084  76.960  1.00 24.40           H
ATOM    870  HB  VAL A  63      29.886  17.738  75.470  1.00 26.42           H
ATOM    871 HG11 VAL A  63      30.566  16.718  77.503  1.00 22.99           H
ATOM    872 HG12 VAL A  63      31.513  17.952  77.177  1.00 22.99           H
ATOM    873 HG13 VAL A  63      30.362  18.098  78.263  1.00 22.99           H
ATOM    874 HG21 VAL A  63      28.237  16.731  76.723  1.00 21.61           H
ATOM    875 HG22 VAL A  63      27.946  18.114  77.449  1.00 21.61           H
ATOM    876 HG23 VAL A  63      27.643  17.951  75.897  1.00 21.61           H
ATOM    877  N   TYR A  64      31.611  19.951  74.700  1.00 17.21           N
ATOM    878  CA  TYR A  64      32.982  20.344  74.395  1.00 16.52           C
ATOM    879  C   TYR A  64      33.145  21.852  74.307  1.00 21.25           C
ATOM    880  O   TYR A  64      34.247  22.360  74.537  1.00 17.05           O
ATOM    881  CB  TYR A  64      33.443  19.706  73.081  1.00 20.12           C
ATOM    882  CG  TYR A  64      33.820  18.283  73.225  1.00 17.06           C
ATOM    883  CD1 TYR A  64      32.855  17.304  73.406  1.00 22.19           C
ATOM    884  CD2 TYR A  64      35.146  17.900  73.167  1.00 22.32           C
ATOM    885  CE1 TYR A  64      33.224  15.969  73.536  1.00 25.87           C
ATOM    886  CE2 TYR A  64      35.520  16.596  73.307  1.00 24.81           C
ATOM    887  CZ  TYR A  64      34.562  15.635  73.495  1.00 23.69           C
ATOM    888  OH  TYR A  64      34.982  14.346  73.660  1.00 26.78           O
ATOM    889  H   TYR A  64      31.197  19.580  74.044  1.00 20.65           H
ATOM    890  HA  TYR A  64      33.564  20.023  75.102  1.00 19.82           H
ATOM    891  HB2 TYR A  64      32.721  19.759  72.435  1.00 24.15           H
ATOM    892  HB3 TYR A  64      34.218  20.188  72.752  1.00 24.15           H
ATOM    893  HD1 TYR A  64      31.956  17.540  73.441  1.00 26.63           H
ATOM    894  HD2 TYR A  64      35.801  18.549  73.051  1.00 26.78           H
ATOM    895  HE1 TYR A  64      32.580  15.314  73.676  1.00 31.04           H
ATOM    896  HE2 TYR A  64      36.419  16.362  73.282  1.00 29.77           H
ATOM    897  HH  TYR A  64      34.321  13.841  73.780  1.00 32.14           H
ATOM    898  N   ALA A  65      32.077  22.574  73.956  1.00 19.06           N
ATOM    899  CA  ALA A  65      32.139  24.034  73.957  1.00 22.79           C
ATOM    900  C   ALA A  65      32.293  24.572  75.368  1.00 17.73           C
ATOM    901  O   ALA A  65      33.102  25.473  75.609  1.00 16.31           O
ATOM    902  CB  ALA A  65      30.887  24.629  73.320  1.00 20.14           C
ATOM    903  H   ALA A  65      31.318  22.248  73.718  1.00 22.87           H
ATOM    904  HA  ALA A  65      32.908  24.320  73.438  1.00 27.35           H
ATOM    905  HB1 ALA A  65      30.955  25.596  73.334  1.00 24.17           H
ATOM    906  HB2 ALA A  65      30.819  24.315  72.404  1.00 24.17           H
ATOM    907  HB3 ALA A  65      30.110  24.344  73.826  1.00 24.17           H
ATOM    908  N   MET A  66      31.453  24.089  76.303  1.00 18.03           N
ATOM    909  CA  MET A  66      31.589  24.491  77.699  1.00 20.79           C
ATOM    910  C   MET A  66      32.971  24.141  78.229  1.00 15.60           C
ATOM    911  O   MET A  66      33.614  24.953  78.913  1.00 19.26           O
ATOM    912  CB  MET A  66      30.492  23.843  78.552  1.00 16.63           C
ATOM    913  CG  MET A  66      29.120  24.421  78.264  1.00 17.57           C
ATOM    914  SD  MET A  66      29.016  26.232  78.432  1.00 23.10           S
ATOM    915  CE  MET A  66      29.565  26.439  80.149  1.00 23.36           C
ATOM    916  H   MET A  66      30.811  23.538  76.150  1.00 21.63           H
ATOM    917  HA  MET A  66      31.472  25.453  77.755  1.00 24.95           H
ATOM    918  HB2 MET A  66      30.464  22.892  78.363  1.00 19.96           H
ATOM    919  HB3 MET A  66      30.691  23.991  79.490  1.00 19.96           H
ATOM    920  HG2 MET A  66      28.872  24.195  77.354  1.00 21.09           H
ATOM    921  HG3 MET A  66      28.483  24.031  78.883  1.00 21.09           H
ATOM    922  HE1 MET A  66      29.555  27.383  80.372  1.00 28.03           H
ATOM    923  HE2 MET A  66      28.961  25.955  80.734  1.00 28.03           H
ATOM    924  HE3 MET A  66      30.465  26.087  80.237  1.00 28.03           H
ATOM    925  N   ALA A  67      33.459  22.950  77.899  1.00 18.62           N
ATOM    926  CA  ALA A  67      34.787  22.550  78.358  1.00 18.60           C
ATOM    927  C   ALA A  67      35.863  23.478  77.816  1.00 18.06           C
ATOM    928  O   ALA A  67      36.795  23.866  78.534  1.00 16.57           O
ATOM    929  CB  ALA A  67      35.086  21.128  77.921  1.00 15.68           C
ATOM    930  H   ALA A  67      33.051  22.365  77.419  1.00 22.34           H
ATOM    931  HA  ALA A  67      34.815  22.583  79.327  1.00 22.32           H
ATOM    932  HB1 ALA A  67      35.971  20.881  78.234  1.00 18.81           H
ATOM    933  HB2 ALA A  67      34.422  20.534  78.303  1.00 18.81           H
ATOM    934  HB3 ALA A  67      35.054  21.082  76.952  1.00 18.81           H
ATOM    935  N   THR A  68      35.773  23.813  76.535  1.00 13.78           N
ATOM    936  CA  THR A  68      36.766  24.693  75.946  1.00 16.64           C
ATOM    937  C   THR A  68      36.747  26.046  76.632  1.00 16.95           C
ATOM    938  O   THR A  68      37.794  26.645  76.877  1.00 18.11           O
ATOM    939  CB  THR A  68      36.507  24.826  74.445  1.00 19.79           C
ATOM    940  OG1 THR A  68      36.588  23.534  73.817  1.00 18.62           O
ATOM    941  CG2 THR A  68      37.546  25.714  73.813  1.00 23.70           C
ATOM    942  H   THR A  68      35.158  23.548  75.995  1.00 16.53           H
ATOM    943  HA  THR A  68      37.647  24.305  76.067  1.00 19.97           H
ATOM    944  HB  THR A  68      35.629  25.212  74.294  1.00 23.75           H
ATOM    945  HG1 THR A  68      36.015  23.017  74.148  1.00 22.34           H
ATOM    946 HG21 THR A  68      37.377  25.796  72.861  1.00 28.44           H
ATOM    947 HG22 THR A  68      37.516  26.596  74.215  1.00 28.44           H
ATOM    948 HG23 THR A  68      38.429  25.336  73.945  1.00 28.44           H
ATOM    949  N   LEU A  69      35.575  26.541  76.983  1.00 16.86           N
ATOM    950  CA  LEU A  69      35.532  27.842  77.634  1.00 15.85           C
ATOM    951  C   LEU A  69      36.210  27.795  79.013  1.00 18.58           C
ATOM    952  O   LEU A  69      36.979  28.689  79.362  1.00 17.90           O
ATOM    953  CB  LEU A  69      34.098  28.305  77.772  1.00 19.06           C
ATOM    954  CG  LEU A  69      33.400  28.821  76.516  1.00 19.48           C
ATOM    955  CD1 LEU A  69      32.031  29.282  76.899  1.00 22.37           C
ATOM    956  CD2 LEU A  69      34.174  29.949  75.922  1.00 22.51           C
ATOM    957  H   LEU A  69      34.813  26.162  76.862  1.00 20.23           H
ATOM    958  HA  LEU A  69      36.006  28.487  77.087  1.00 19.02           H
ATOM    959  HB2 LEU A  69      33.573  27.559  78.103  1.00 22.87           H
ATOM    960  HB3 LEU A  69      34.076  29.022  78.424  1.00 22.87           H
ATOM    961  HG  LEU A  69      33.323  28.109  75.861  1.00 23.38           H
ATOM    962 HD11 LEU A  69      31.577  29.613  76.108  1.00 26.84           H
ATOM    963 HD12 LEU A  69      31.540  28.535  77.274  1.00 26.84           H
ATOM    964 HD13 LEU A  69      32.109  29.991  77.556  1.00 26.84           H
ATOM    965 HD21 LEU A  69      33.715  30.262  75.127  1.00 27.01           H
ATOM    966 HD22 LEU A  69      34.236  30.666  76.573  1.00 27.01           H
ATOM    967 HD23 LEU A  69      35.062  29.635  75.690  1.00 27.01           H
ATOM    968  N   PHE A  70      35.941  26.762  79.801  1.00 18.60           N
ATOM    969  CA  PHE A  70      36.615  26.650  81.090  1.00 19.33           C
ATOM    970  C   PHE A  70      38.119  26.406  80.909  1.00 19.23           C
ATOM    971  O   PHE A  70      38.929  26.867  81.721  1.00 19.88           O
ATOM    972  CB  PHE A  70      35.974  25.533  81.914  1.00 16.50           C
ATOM    973  CG  PHE A  70      34.588  25.833  82.364  1.00 18.71           C
ATOM    974  CD1 PHE A  70      33.560  24.997  82.020  1.00 21.63           C
ATOM    975  CD2 PHE A  70      34.320  26.931  83.181  1.00 23.15           C
ATOM    976  CE1 PHE A  70      32.286  25.235  82.442  1.00 24.77           C
ATOM    977  CE2 PHE A  70      33.033  27.187  83.599  1.00 21.50           C
ATOM    978  CZ  PHE A  70      32.020  26.313  83.256  1.00 21.48           C
ATOM    979  H   PHE A  70      35.388  26.128  79.621  1.00 22.32           H
ATOM    980  HA  PHE A  70      36.504  27.482  81.577  1.00 23.19           H
ATOM    981  HB2 PHE A  70      35.943  24.727  81.376  1.00 19.81           H
ATOM    982  HB3 PHE A  70      36.515  25.379  82.705  1.00 19.81           H
ATOM    983  HD1 PHE A  70      33.734  24.255  81.487  1.00 25.96           H
ATOM    984  HD2 PHE A  70      35.009  27.505  83.426  1.00 27.78           H
ATOM    985  HE1 PHE A  70      31.600  24.657  82.197  1.00 29.72           H
ATOM    986  HE2 PHE A  70      32.856  27.918  84.145  1.00 25.80           H
ATOM    987  HZ  PHE A  70      31.147  26.485  83.527  1.00 25.77           H
ATOM    988  N   ALA A  71      38.508  25.666  79.875  1.00 18.51           N
ATOM    989  CA  ALA A  71      39.932  25.509  79.566  1.00 18.99           C
ATOM    990  C   ALA A  71      40.562  26.842  79.193  1.00 20.97           C
ATOM    991  O   ALA A  71      41.668  27.156  79.653  1.00 17.93           O
ATOM    992  CB  ALA A  71      40.122  24.481  78.453  1.00 22.18           C
ATOM    993  H   ALA A  71      37.978  25.248  79.342  1.00 22.21           H
ATOM    994  HA  ALA A  71      40.387  25.178  80.356  1.00 22.78           H
ATOM    995  HB1 ALA A  71      41.069  24.392  78.264  1.00 26.61           H
ATOM    996  HB2 ALA A  71      39.761  23.629  78.746  1.00 26.61           H
ATOM    997  HB3 ALA A  71      39.653  24.784  77.661  1.00 26.61           H
ATOM    998  N   LEU A  72      39.841  27.680  78.438  1.00 19.73           N
ATOM    999  CA  LEU A  72      40.430  28.943  77.991  1.00 20.47           C
ATOM   1000  C   LEU A  72      40.535  29.933  79.126  1.00 18.89           C
ATOM   1001  O   LEU A  72      41.442  30.766  79.142  1.00 21.88           O
ATOM   1002  CB  LEU A  72      39.629  29.561  76.845  1.00 20.10           C
ATOM   1003  CG  LEU A  72      39.740  28.804  75.525  1.00 24.60           C
ATOM   1004  CD1 LEU A  72      38.804  29.379  74.492  1.00 29.84           C
ATOM   1005  CD2 LEU A  72      41.169  28.823  75.001  1.00 27.99           C
ATOM   1006  H   LEU A  72      39.032  27.545  78.179  1.00 23.67           H
ATOM   1007  HA  LEU A  72      41.328  28.770  77.665  1.00 24.56           H
ATOM   1008  HB2 LEU A  72      38.692  29.581  77.096  1.00 24.12           H
ATOM   1009  HB3 LEU A  72      39.947  30.465  76.695  1.00 24.12           H
ATOM   1010  HG  LEU A  72      39.490  27.878  75.672  1.00 29.52           H
ATOM   1011 HD11 LEU A  72      38.898  28.877  73.667  1.00 35.81           H
ATOM   1012 HD12 LEU A  72      37.894  29.310  74.819  1.00 35.81           H
ATOM   1013 HD13 LEU A  72      39.033  30.309  74.342  1.00 35.81           H
ATOM   1014 HD21 LEU A  72      41.204  28.335  74.163  1.00 33.59           H
ATOM   1015 HD22 LEU A  72      41.440  29.743  74.859  1.00 33.59           H
ATOM   1016 HD23 LEU A  72      41.750  28.403  75.654  1.00 33.59           H
ATOM   1017  N   ASP A  73      39.634  29.846  80.088  1.00 22.21           N
ATOM   1018  CA  ASP A  73      39.785  30.623  81.306  1.00 22.26           C
ATOM   1019  C   ASP A  73      41.064  30.248  82.046  1.00 18.38           C
ATOM   1020  O   ASP A  73      41.843  31.111  82.457  1.00 20.78           O
ATOM   1021  CB  ASP A  73      38.577  30.404  82.185  1.00 18.56           C
ATOM   1022  CG  ASP A  73      38.760  30.986  83.586  1.00 24.87           C
ATOM   1023  OD1 ASP A  73      39.260  32.128  83.725  1.00 27.16           O
ATOM   1024  OD2 ASP A  73      38.389  30.288  84.541  1.00 21.91           O1-
ATOM   1025  H   ASP A  73      38.932  29.350  80.063  1.00 26.65           H
ATOM   1026  HA  ASP A  73      39.830  31.565  81.081  1.00 26.72           H
ATOM   1027  HB2 ASP A  73      37.808  30.833  81.779  1.00 22.28           H
ATOM   1028  HB3 ASP A  73      38.418  29.451  82.274  1.00 22.28           H
ATOM   1029  N   ARG A  74      41.280  28.958  82.243  1.00 18.22           N
ATOM   1030  CA  ARG A  74      42.515  28.508  82.858  1.00 21.82           C
ATOM   1031  C   ARG A  74      43.722  28.909  82.028  1.00 23.75           C
ATOM   1032  O   ARG A  74      44.789  29.227  82.573  1.00 20.16           O
ATOM   1033  CB  ARG A  74      42.477  26.983  83.044  1.00 25.05           C
ATOM   1034  CG  ARG A  74      41.762  26.586  84.291  1.00 21.26           C
ATOM   1035  CD  ARG A  74      41.880  25.116  84.611  1.00 22.46           C
ATOM   1036  NE  ARG A  74      41.031  24.334  83.717  1.00 20.41           N
ATOM   1037  CZ  ARG A  74      39.746  24.109  83.931  1.00 22.26           C
ATOM   1038  NH1 ARG A  74      39.146  24.598  85.009  1.00 23.19           N
ATOM   1039  NH2 ARG A  74      39.046  23.417  83.050  1.00 24.07           N1+
ATOM   1040  H   ARG A  74      40.733  28.329  82.032  1.00 21.86           H
ATOM   1041  HA  ARG A  74      42.602  28.916  83.733  1.00 26.19           H
ATOM   1042  HB2 ARG A  74      42.016  26.582  82.291  1.00 30.06           H
ATOM   1043  HB3 ARG A  74      43.386  26.646  83.096  1.00 30.06           H
ATOM   1044  HG2 ARG A  74      42.133  27.083  85.037  1.00 25.51           H
ATOM   1045  HG3 ARG A  74      40.820  26.795  84.193  1.00 25.51           H
ATOM   1046  HD2 ARG A  74      42.799  24.830  84.490  1.00 26.95           H
ATOM   1047  HD3 ARG A  74      41.593  24.959  85.524  1.00 26.95           H
ATOM   1048  HE  ARG A  74      41.406  23.928  83.058  1.00 24.49           H
ATOM   1049 HH11 ARG A  74      39.596  25.058  85.580  1.00 27.82           H
ATOM   1050 HH12 ARG A  74      38.310  24.447  85.141  1.00 27.82           H
ATOM   1051 HH21 ARG A  74      39.432  23.096  82.351  1.00 28.88           H
ATOM   1052 HH22 ARG A  74      38.212  23.262  83.190  1.00 28.88           H
ATOM   1053  N   ALA A  75      43.592  28.870  80.702  1.00 19.17           N
ATOM   1054  CA  ALA A  75      44.723  29.256  79.882  1.00 18.90           C
ATOM   1055  C   ALA A  75      45.137  30.684  80.210  1.00 20.00           C
ATOM   1056  O   ALA A  75      46.329  31.015  80.202  1.00 23.47           O
ATOM   1057  CB  ALA A  75      44.397  29.103  78.381  1.00 21.84           C
ATOM   1058  H   ALA A  75      42.886  28.633  80.271  1.00 23.01           H
ATOM   1059  HA  ALA A  75      45.471  28.674  80.086  1.00 22.67           H
ATOM   1060  HB1 ALA A  75      45.172  29.369  77.862  1.00 26.20           H
ATOM   1061  HB2 ALA A  75      44.178  28.176  78.199  1.00 26.20           H
ATOM   1062  HB3 ALA A  75      43.642  29.671  78.163  1.00 26.20           H
ATOM   1063  N   GLY A  76      44.163  31.547  80.483  1.00 22.28           N
ATOM   1064  CA  GLY A  76      44.483  32.930  80.788  1.00 21.72           C
ATOM   1065  C   GLY A  76      45.144  33.082  82.129  1.00 21.36           C
ATOM   1066  O   GLY A  76      45.734  34.124  82.410  1.00 24.52           O
ATOM   1067  H   GLY A  76      43.324  31.358  80.498  1.00 26.73           H
ATOM   1068  HA2 GLY A  76      45.080  33.281  80.109  1.00 26.07           H
ATOM   1069  HA3 GLY A  76      43.669  33.458  80.786  1.00 26.07           H
ATOM   1070  N   ALA A  77      45.063  32.061  82.964  1.00 20.86           N
ATOM   1071  CA  ALA A  77      45.649  32.109  84.293  1.00 21.62           C
ATOM   1072  C   ALA A  77      47.035  31.467  84.378  1.00 21.92           C
ATOM   1073  O   ALA A  77      47.629  31.451  85.464  1.00 21.75           O
ATOM   1074  CB  ALA A  77      44.698  31.415  85.276  1.00 20.21           C
ATOM   1075  H   ALA A  77      44.667  31.319  82.784  1.00 25.03           H
ATOM   1076  HA  ALA A  77      45.734  33.036  84.564  1.00 25.95           H
ATOM   1077  HB1 ALA A  77      45.087  31.445  86.165  1.00 24.26           H
ATOM   1078  HB2 ALA A  77      43.846  31.879  85.271  1.00 24.26           H
ATOM   1079  HB3 ALA A  77      44.575  30.493  84.999  1.00 24.26           H
ATOM   1080  N   VAL A  78      47.555  30.904  83.290  1.00 19.23           N
ATOM   1081  CA  VAL A  78      48.815  30.178  83.393  1.00 21.88           C
ATOM   1082  C   VAL A  78      49.899  31.069  83.978  1.00 23.96           C
ATOM   1083  O   VAL A  78      50.699  30.626  84.808  1.00 20.27           O
ATOM   1084  CB  VAL A  78      49.233  29.608  82.034  1.00 24.80           C
ATOM   1085  CG1 VAL A  78      50.693  29.167  82.060  1.00 24.70           C
ATOM   1086  CG2 VAL A  78      48.310  28.421  81.643  1.00 27.71           C
ATOM   1087  H   VAL A  78      47.209  30.926  82.503  1.00 23.08           H
ATOM   1088  HA  VAL A  78      48.692  29.430  83.998  1.00 26.26           H
ATOM   1089  HB  VAL A  78      49.139  30.297  81.358  1.00 29.75           H
ATOM   1090 HG11 VAL A  78      50.931  28.811  81.190  1.00 29.64           H
ATOM   1091 HG12 VAL A  78      51.250  29.933  82.268  1.00 29.64           H
ATOM   1092 HG13 VAL A  78      50.804  28.483  82.739  1.00 29.64           H
ATOM   1093 HG21 VAL A  78      48.590  28.075  80.782  1.00 33.25           H
ATOM   1094 HG22 VAL A  78      48.383  27.729  82.319  1.00 33.25           H
ATOM   1095 HG23 VAL A  78      47.395  28.738  81.591  1.00 33.25           H
ATOM   1096  N   HIS A  79      49.930  32.335  83.582  1.00 23.57           N
ATOM   1097  CA  HIS A  79      50.998  33.193  84.067  1.00 30.59           C
ATOM   1098  C   HIS A  79      50.818  33.454  85.550  1.00 25.52           C
ATOM   1099  O   HIS A  79      51.801  33.555  86.293  1.00 26.24           O
ATOM   1100  CB  HIS A  79      51.037  34.514  83.281  1.00 24.90           C
ATOM   1101  CG  HIS A  79      52.033  35.507  83.805  1.00 44.84           C
ATOM   1102  ND1 HIS A  79      51.754  36.364  84.854  1.00 49.66           N
ATOM   1103  CD2 HIS A  79      53.312  35.773  83.434  1.00 45.21           C
ATOM   1104  CE1 HIS A  79      52.814  37.118  85.102  1.00 41.66           C
ATOM   1105  NE2 HIS A  79      53.773  36.778  84.259  1.00 44.49           N
ATOM   1106  H   HIS A  79      49.366  32.710  83.051  1.00 28.28           H
ATOM   1107  HA  HIS A  79      51.848  32.743  83.942  1.00 36.71           H
ATOM   1108  HB2 HIS A  79      50.160  34.927  83.320  1.00 29.88           H
ATOM   1109  HB3 HIS A  79      51.269  34.322  82.359  1.00 29.88           H
ATOM   1110  HD2 HIS A  79      53.788  35.356  82.753  1.00 54.25           H
ATOM   1111  HE1 HIS A  79      52.874  37.772  85.760  1.00 50.00           H
ATOM   1112  HE2 HIS A  79      54.557  37.131  84.225  1.00 53.38           H
ATOM   1113  N   THR A  80      49.566  33.558  85.990  1.00 24.84           N
ATOM   1114  CA  THR A  80      49.295  33.725  87.410  1.00 21.08           C
ATOM   1115  C   THR A  80      49.731  32.489  88.169  1.00 18.99           C
ATOM   1116  O   THR A  80      50.446  32.598  89.161  1.00 20.97           O
ATOM   1117  CB  THR A  80      47.813  34.035  87.615  1.00 21.13           C
ATOM   1118  OG1 THR A  80      47.530  35.292  87.023  1.00 29.25           O
ATOM   1119  CG2 THR A  80      47.437  34.086  89.124  1.00 23.67           C
ATOM   1120  H   THR A  80      48.866  33.536  85.492  1.00 29.80           H
ATOM   1121  HA  THR A  80      49.808  34.477  87.743  1.00 25.30           H
ATOM   1122  HB  THR A  80      47.276  33.348  87.188  1.00 25.36           H
ATOM   1123  HG1 THR A  80      47.703  35.268  86.202  1.00 35.09           H
ATOM   1124 HG21 THR A  80      46.493  34.284  89.224  1.00 28.41           H
ATOM   1125 HG22 THR A  80      47.626  33.232  89.542  1.00 28.41           H
ATOM   1126 HG23 THR A  80      47.953  34.776  89.570  1.00 28.41           H
ATOM   1127  N   ILE A  81      49.429  31.292  87.639  1.00 19.33           N
ATOM   1128  CA  ILE A  81      49.780  30.061  88.338  1.00 18.82           C
ATOM   1129  C   ILE A  81      51.285  29.904  88.437  1.00 19.69           C
ATOM   1130  O   ILE A  81      51.813  29.477  89.471  1.00 19.11           O
ATOM   1131  CB  ILE A  81      49.145  28.853  87.658  1.00 17.53           C
ATOM   1132  CG1 ILE A  81      47.653  28.898  87.838  1.00 18.17           C
ATOM   1133  CG2 ILE A  81      49.645  27.583  88.299  1.00 21.12           C
ATOM   1134  CD1 ILE A  81      46.955  27.959  86.921  1.00 23.26           C
ATOM   1135  H   ILE A  81      49.028  31.174  86.888  1.00 23.20           H
ATOM   1136  HA  ILE A  81      49.429  30.107  89.242  1.00 22.58           H
ATOM   1137  HB  ILE A  81      49.364  28.854  86.713  1.00 21.04           H
ATOM   1138 HG12 ILE A  81      47.435  28.649  88.750  1.00 21.81           H
ATOM   1139 HG13 ILE A  81      47.337  29.795  87.651  1.00 21.81           H
ATOM   1140 HG21 ILE A  81      49.234  26.823  87.857  1.00 25.35           H
ATOM   1141 HG22 ILE A  81      50.609  27.539  88.204  1.00 25.35           H
ATOM   1142 HG23 ILE A  81      49.405  27.588  89.239  1.00 25.35           H
ATOM   1143 HD11 ILE A  81      45.999  28.023  87.074  1.00 27.91           H
ATOM   1144 HD12 ILE A  81      47.161  28.201  86.005  1.00 27.91           H
ATOM   1145 HD13 ILE A  81      47.259  27.056  87.102  1.00 27.91           H
ATOM   1146  N   GLN A  82      51.993  30.241  87.370  1.00 18.41           N
ATOM   1147  CA  GLN A  82      53.433  30.060  87.341  1.00 21.82           C
ATOM   1148  C   GLN A  82      54.104  31.020  88.304  1.00 19.76           C
ATOM   1149  O   GLN A  82      55.067  30.646  88.973  1.00 23.24           O
ATOM   1150  CB  GLN A  82      53.971  30.264  85.912  1.00 20.77           C
ATOM   1151  CG  GLN A  82      53.662  29.083  84.944  1.00 25.74           C
ATOM   1152  CD  GLN A  82      54.183  29.318  83.529  1.00 29.28           C
ATOM   1153  OE1 GLN A  82      54.516  30.442  83.150  1.00 32.82           O
ATOM   1154  NE2 GLN A  82      54.245  28.252  82.743  1.00 26.48           N
ATOM   1155  H   GLN A  82      51.663  30.577  86.650  1.00 22.09           H
ATOM   1156  HA  GLN A  82      53.646  29.156  87.618  1.00 26.19           H
ATOM   1157  HB2 GLN A  82      53.570  31.064  85.539  1.00 24.92           H
ATOM   1158  HB3 GLN A  82      54.934  30.368  85.953  1.00 24.92           H
ATOM   1159  HG2 GLN A  82      54.080  28.278  85.287  1.00 30.88           H
ATOM   1160  HG3 GLN A  82      52.701  28.961  84.893  1.00 30.88           H
ATOM   1161 HE21 GLN A  82      53.999  27.484  83.041  1.00 31.78           H
ATOM   1162 HE22 GLN A  82      54.532  28.329  81.936  1.00 31.78           H
ATOM   1163  N   GLY A  83      53.622  32.265  88.357  1.00 20.39           N
ATOM   1164  CA  GLY A  83      54.084  33.206  89.373  1.00 23.33           C
ATOM   1165  C   GLY A  83      53.908  32.695  90.801  1.00 21.85           C
ATOM   1166  O   GLY A  83      54.844  32.731  91.598  1.00 19.83           O
ATOM   1167  H   GLY A  83      53.032  32.585  87.820  1.00 24.47           H
ATOM   1168  HA2 GLY A  83      55.025  33.393  89.231  1.00 27.99           H
ATOM   1169  HA3 GLY A  83      53.592  34.037  89.286  1.00 27.99           H
ATOM   1170  N   LEU A  84      52.694  32.250  91.153  1.00 18.41           N
ATOM   1171  CA  LEU A  84      52.449  31.651  92.459  1.00 18.97           C
ATOM   1172  C   LEU A  84      53.390  30.484  92.731  1.00 22.77           C
ATOM   1173  O   LEU A  84      53.958  30.378  93.822  1.00 19.52           O
ATOM   1174  CB  LEU A  84      50.989  31.206  92.575  1.00 16.76           C
ATOM   1175  CG  LEU A  84      49.993  32.362  92.529  1.00 20.99           C
ATOM   1176  CD1 LEU A  84      48.588  31.869  92.685  1.00 18.29           C
ATOM   1177  CD2 LEU A  84      50.264  33.376  93.592  1.00 24.78           C
ATOM   1178  H   LEU A  84      51.998  32.287  90.649  1.00 22.09           H
ATOM   1179  HA  LEU A  84      52.608  32.322  93.142  1.00 22.77           H
ATOM   1180  HB2 LEU A  84      50.785  30.608  91.839  1.00 20.11           H
ATOM   1181  HB3 LEU A  84      50.869  30.743  93.419  1.00 20.11           H
ATOM   1182  HG  LEU A  84      50.062  32.804  91.669  1.00 25.18           H
ATOM   1183 HD11 LEU A  84      47.983  32.626  92.651  1.00 21.95           H
ATOM   1184 HD12 LEU A  84      48.388  31.253  91.963  1.00 21.95           H
ATOM   1185 HD13 LEU A  84      48.505  31.416  93.539  1.00 21.95           H
ATOM   1186 HD21 LEU A  84      49.609  34.088  93.524  1.00 29.74           H
ATOM   1187 HD22 LEU A  84      50.199  32.948  94.460  1.00 29.74           H
ATOM   1188 HD23 LEU A  84      51.157  33.734  93.466  1.00 29.74           H
ATOM   1189  N   CYS A  85      53.571  29.589  91.751  1.00 17.52           N
ATOM   1190  CA  CYS A  85      54.482  28.453  91.930  1.00 13.59           C
ATOM   1191  C   CYS A  85      55.943  28.871  92.136  1.00 23.05           C
ATOM   1192  O   CYS A  85      56.711  28.150  92.793  1.00 23.18           O
ATOM   1193  CB  CYS A  85      54.385  27.512  90.741  1.00 25.18           C
ATOM   1194  SG  CYS A  85      52.856  26.559  90.837  1.00 29.29           S
ATOM   1195  H   CYS A  85      53.184  29.618  90.983  1.00 21.02           H
ATOM   1196  HA  CYS A  85      54.206  27.958  92.718  1.00 16.30           H
ATOM   1197  HB2 CYS A  85      54.378  28.027  89.919  1.00 30.21           H
ATOM   1198  HB3 CYS A  85      55.135  26.897  90.751  1.00 30.21           H
ATOM   1199  HG  CYS A  85      52.795  25.822  89.891  1.00 35.15           H
ATOM   1200  N   ARG A  86      56.351  30.007  91.587  1.00 20.69           N
ATOM   1201  CA  ARG A  86      57.690  30.531  91.877  1.00 26.99           C
ATOM   1202  C   ARG A  86      57.783  31.164  93.251  1.00 21.30           C
ATOM   1203  O   ARG A  86      58.861  31.155  93.848  1.00 23.35           O
ATOM   1204  CB  ARG A  86      58.093  31.577  90.850  1.00 24.93           C
ATOM   1205  CG  ARG A  86      58.325  30.955  89.495  1.00 28.60           C
ATOM   1206  CD  ARG A  86      59.034  31.883  88.526  1.00 34.32           C
ATOM   1207  NE  ARG A  86      58.147  32.943  88.093  1.00 44.64           N
ATOM   1208  CZ  ARG A  86      57.435  32.933  86.966  1.00 44.10           C
ATOM   1209  NH1 ARG A  86      57.506  31.903  86.106  1.00 35.50           N
ATOM   1210  NH2 ARG A  86      56.654  33.982  86.713  1.00 42.91           N1+
ATOM   1211  H   ARG A  86      55.885  30.491  91.051  1.00 24.83           H
ATOM   1212  HA  ARG A  86      58.331  29.804  91.835  1.00 32.39           H
ATOM   1213  HB2 ARG A  86      57.384  32.234  90.766  1.00 29.92           H
ATOM   1214  HB3 ARG A  86      58.916  32.005  91.134  1.00 29.92           H
ATOM   1215  HG2 ARG A  86      58.872  30.162  89.603  1.00 34.32           H
ATOM   1216  HG3 ARG A  86      57.469  30.717  89.107  1.00 34.32           H
ATOM   1217  HD2 ARG A  86      59.800  32.285  88.965  1.00 41.18           H
ATOM   1218  HD3 ARG A  86      59.316  31.381  87.746  1.00 41.18           H
ATOM   1219  HE  ARG A  86      58.073  33.632  88.602  1.00 53.57           H
ATOM   1220 HH11 ARG A  86      58.012  31.230  86.282  1.00 42.60           H
ATOM   1221 HH12 ARG A  86      57.042  31.914  85.382  1.00 42.60           H
ATOM   1222 HH21 ARG A  86      56.620  34.637  87.270  1.00 51.49           H
ATOM   1223 HH22 ARG A  86      56.188  34.007  85.991  1.00 51.49           H
ATOM   1224  N   GLY A  87      56.684  31.719  93.756  1.00 21.57           N
ATOM   1225  CA  GLY A  87      56.734  32.557  94.933  1.00 23.18           C
ATOM   1226  C   GLY A  87      56.339  31.861  96.223  1.00 26.44           C
ATOM   1227  O   GLY A  87      56.664  32.333  97.305  1.00 24.66           O
ATOM   1228  H   GLY A  87      55.895  31.620  93.428  1.00 25.88           H
ATOM   1229  HA2 GLY A  87      57.636  32.897  95.041  1.00 27.81           H
ATOM   1230  HA3 GLY A  87      56.140  33.314  94.807  1.00 27.81           H
ATOM   1231  N   TYR A  88      55.653  30.730  96.122  1.00 21.59           N
ATOM   1232  CA  TYR A  88      55.002  30.095  97.257  1.00 18.61           C
ATOM   1233  C   TYR A  88      55.347  28.623  97.255  1.00 22.51           C
ATOM   1234  O   TYR A  88      55.522  28.009  96.196  1.00 23.22           O
ATOM   1235  CB  TYR A  88      53.517  30.232  97.212  1.00 18.23           C
ATOM   1236  CG  TYR A  88      53.021  31.626  97.508  1.00 21.47           C
ATOM   1237  CD1 TYR A  88      53.009  32.597  96.536  1.00 20.57           C
ATOM   1238  CD2 TYR A  88      52.536  31.952  98.762  1.00 19.12           C
ATOM   1239  CE1 TYR A  88      52.546  33.879  96.815  1.00 19.34           C
ATOM   1240  CE2 TYR A  88      52.070  33.193  99.041  1.00 21.82           C
ATOM   1241  CZ  TYR A  88      52.101  34.180  98.063  1.00 18.22           C
ATOM   1242  OH  TYR A  88      51.626  35.431  98.362  1.00 24.36           O
ATOM   1243  H   TYR A  88      55.547  30.300  95.385  1.00 25.91           H
ATOM   1244  HA  TYR A  88      55.326  30.489  98.082  1.00 22.33           H
ATOM   1245  HB2 TYR A  88      53.208  29.990  96.325  1.00 21.88           H
ATOM   1246  HB3 TYR A  88      53.128  29.634  97.869  1.00 21.88           H
ATOM   1247  HD1 TYR A  88      53.332  32.400  95.686  1.00 24.68           H
ATOM   1248  HD2 TYR A  88      52.529  31.304  99.428  1.00 22.94           H
ATOM   1249  HE1 TYR A  88      52.556  34.532  96.153  1.00 23.21           H
ATOM   1250  HE2 TYR A  88      51.764  33.394  99.896  1.00 26.18           H
ATOM   1251  HH  TYR A  88      51.662  35.922  97.681  1.00 29.24           H
ATOM   1252  N   ASP A  89      55.441  28.067  98.456  1.00 22.34           N
ATOM   1253  CA  ASP A  89      55.775  26.655  98.610  1.00 24.91           C
ATOM   1254  C   ASP A  89      54.624  25.754  98.170  1.00 18.60           C
ATOM   1255  O   ASP A  89      54.841  24.654  97.667  1.00 20.47           O
ATOM   1256  CB  ASP A  89      56.105  26.383 100.074  1.00 24.77           C
ATOM   1257  CG  ASP A  89      57.379  27.094 100.539  1.00 26.62           C
ATOM   1258  OD1 ASP A  89      58.365  27.181  99.766  1.00 29.22           O
ATOM   1259  OD2 ASP A  89      57.388  27.537 101.703  1.00 32.25           O1-
ATOM   1260  H   ASP A  89      55.317  28.484  99.198  1.00 26.81           H
ATOM   1261  HA  ASP A  89      56.554  26.445  98.073  1.00 29.89           H
ATOM   1262  HB2 ASP A  89      55.370  26.693 100.626  1.00 29.73           H
ATOM   1263  HB3 ASP A  89      56.232  25.429 100.196  1.00 29.73           H
ATOM   1264  N   VAL A  90      53.398  26.189  98.429  1.00 22.53           N
ATOM   1265  CA  VAL A  90      52.199  25.437  98.133  1.00 24.50           C
ATOM   1266  C   VAL A  90      51.233  26.377  97.450  1.00 24.28           C
ATOM   1267  O   VAL A  90      50.979  27.480  97.941  1.00 21.43           O
ATOM   1268  CB  VAL A  90      51.543  24.859  99.393  1.00 25.52           C
ATOM   1269  CG1 VAL A  90      50.404  23.949  98.953  1.00 22.85           C
ATOM   1270  CG2 VAL A  90      52.581  24.100 100.197  1.00 24.42           C
ATOM   1271  H   VAL A  90      53.235  26.952  98.791  1.00 27.03           H
ATOM   1272  HA  VAL A  90      52.408  24.709  97.527  1.00 29.39           H
ATOM   1273  HB  VAL A  90      51.182  25.575  99.938  1.00 30.62           H
ATOM   1274 HG11 VAL A  90      49.978  23.574  99.739  1.00 27.42           H
ATOM   1275 HG12 VAL A  90      49.763  24.470  98.445  1.00 27.42           H
ATOM   1276 HG13 VAL A  90      50.764  23.237  98.400  1.00 27.42           H
ATOM   1277 HG21 VAL A  90      52.161  23.737 100.992  1.00 29.31           H
ATOM   1278 HG22 VAL A  90      52.938  23.380  99.653  1.00 29.31           H
ATOM   1279 HG23 VAL A  90      53.293  24.710 100.448  1.00 29.31           H
ATOM   1280  N   VAL A  91      50.726  25.947  96.303  1.00 22.15           N
ATOM   1281  CA  VAL A  91      49.660  26.637  95.612  1.00 18.33           C
ATOM   1282  C   VAL A  91      48.487  25.679  95.604  1.00 21.56           C
ATOM   1283  O   VAL A  91      48.596  24.573  95.058  1.00 19.50           O
ATOM   1284  CB  VAL A  91      50.101  27.020  94.187  1.00 23.23           C
ATOM   1285  CG1 VAL A  91      48.973  27.613  93.420  1.00 22.60           C
ATOM   1286  CG2 VAL A  91      51.259  28.012  94.284  1.00 21.65           C
ATOM   1287  H   VAL A  91      50.993  25.238  95.897  1.00 26.58           H
ATOM   1288  HA  VAL A  91      49.412  27.441  96.095  1.00 22.00           H
ATOM   1289  HB  VAL A  91      50.411  26.229  93.719  1.00 27.88           H
ATOM   1290 HG11 VAL A  91      49.283  27.843  92.530  1.00 27.12           H
ATOM   1291 HG12 VAL A  91      48.254  26.964  93.363  1.00 27.12           H
ATOM   1292 HG13 VAL A  91      48.664  28.410  93.879  1.00 27.12           H
ATOM   1293 HG21 VAL A  91      51.541  28.257  93.388  1.00 25.98           H
ATOM   1294 HG22 VAL A  91      50.959  28.801  94.763  1.00 25.98           H
ATOM   1295 HG23 VAL A  91      51.994  27.594  94.760  1.00 25.98           H
ATOM   1296  N   ILE A  92      47.365  26.105  96.178  1.00 20.52           N
ATOM   1297  CA  ILE A  92      46.165  25.275  96.293  1.00 18.21           C
ATOM   1298  C   ILE A  92      45.090  25.838  95.384  1.00 23.07           C
ATOM   1299  O   ILE A  92      44.690  27.005  95.520  1.00 20.12           O
ATOM   1300  CB  ILE A  92      45.654  25.199  97.740  1.00 25.68           C
ATOM   1301  CG1 ILE A  92      46.763  24.741  98.693  1.00 26.31           C
ATOM   1302  CG2 ILE A  92      44.474  24.241  97.811  1.00 27.98           C
ATOM   1303  CD1 ILE A  92      46.298  24.665 100.218  1.00 26.92           C
ATOM   1304  H   ILE A  92      47.271  26.890  96.517  1.00 24.63           H
ATOM   1305  HA  ILE A  92      46.371  24.375  95.997  1.00 21.85           H
ATOM   1306  HB  ILE A  92      45.356  26.082  98.011  1.00 30.82           H
ATOM   1307 HG12 ILE A  92      47.058  23.855  98.427  1.00 31.57           H
ATOM   1308 HG13 ILE A  92      47.503  25.365  98.637  1.00 31.57           H
ATOM   1309 HG21 ILE A  92      44.157  24.199  98.727  1.00 33.58           H
ATOM   1310 HG22 ILE A  92      43.768  24.567  97.231  1.00 33.58           H
ATOM   1311 HG23 ILE A  92      44.763  23.362  97.519  1.00 33.58           H
ATOM   1312 HD11 ILE A  92      47.046  24.370 100.761  1.00 32.30           H
ATOM   1313 HD12 ILE A  92      46.010  25.546 100.503  1.00 32.30           H
ATOM   1314 HD13 ILE A  92      45.565  24.036 100.293  1.00 32.30           H
ATOM   1315  N   LEU A  93      44.635  25.017  94.440  1.00 19.70           N
ATOM   1316  CA  LEU A  93      43.603  25.419  93.487  1.00 20.80           C
ATOM   1317  C   LEU A  93      42.265  24.831  93.872  1.00 26.93           C
ATOM   1318  O   LEU A  93      42.141  23.611  94.061  1.00 30.40           O
ATOM   1319  CB  LEU A  93      43.955  24.989  92.066  1.00 21.59           C
ATOM   1320  CG  LEU A  93      45.287  25.567  91.576  1.00 21.64           C
ATOM   1321  CD1 LEU A  93      45.542  25.171  90.176  1.00 30.06           C
ATOM   1322  CD2 LEU A  93      45.291  27.086  91.686  1.00 26.76           C
ATOM   1323  H   LEU A  93      44.912  24.211  94.329  1.00 23.64           H
ATOM   1324  HA  LEU A  93      43.522  26.385  93.497  1.00 24.96           H
ATOM   1325  HB2 LEU A  93      44.020  24.021  92.036  1.00 25.91           H
ATOM   1326  HB3 LEU A  93      43.258  25.292  91.463  1.00 25.91           H
ATOM   1327  HG  LEU A  93      46.007  25.221  92.126  1.00 25.97           H
ATOM   1328 HD11 LEU A  93      46.389  25.549  89.891  1.00 36.07           H
ATOM   1329 HD12 LEU A  93      45.577  24.203  90.124  1.00 36.07           H
ATOM   1330 HD13 LEU A  93      44.824  25.508  89.617  1.00 36.07           H
ATOM   1331 HD21 LEU A  93      46.144  27.422  91.371  1.00 32.11           H
ATOM   1332 HD22 LEU A  93      44.572  27.443  91.142  1.00 32.11           H
ATOM   1333 HD23 LEU A  93      45.160  27.335  92.615  1.00 32.11           H
ATOM   1334  N   ASP A  94      41.272  25.698  93.973  1.00 22.75           N
ATOM   1335  CA  ASP A  94      39.887  25.298  94.215  1.00 28.61           C
ATOM   1336  C   ASP A  94      39.237  25.106  92.847  1.00 31.58           C
ATOM   1337  O   ASP A  94      38.830  26.078  92.201  1.00 24.41           O
ATOM   1338  CB  ASP A  94      39.174  26.361  95.045  1.00 37.38           C
ATOM   1339  CG  ASP A  94      37.721  25.978  95.401  1.00 34.06           C
ATOM   1340  OD1 ASP A  94      37.125  26.635  96.280  1.00 40.69           O
ATOM   1341  OD2 ASP A  94      37.173  25.018  94.838  1.00 31.53           O1-
ATOM   1342  H   ASP A  94      41.373  26.549  93.903  1.00 27.30           H
ATOM   1343  HA  ASP A  94      39.865  24.455  94.696  1.00 34.33           H
ATOM   1344  HB2 ASP A  94      39.660  26.493  95.874  1.00 44.85           H
ATOM   1345  HB3 ASP A  94      39.149  27.189  94.541  1.00 44.85           H
ATOM   1346  N   ARG A  95      39.164  23.842  92.404  1.00 23.67           N
ATOM   1347  CA  ARG A  95      38.746  23.414  91.065  1.00 22.13           C
ATOM   1348  C   ARG A  95      39.881  23.665  90.070  1.00 22.35           C
ATOM   1349  O   ARG A  95      40.479  24.743  90.039  1.00 25.72           O
ATOM   1350  CB  ARG A  95      37.465  24.086  90.552  1.00 23.66           C
ATOM   1351  CG  ARG A  95      36.154  23.603  91.128  1.00 31.31           C
ATOM   1352  CD  ARG A  95      34.964  24.025  90.251  1.00 30.00           C
ATOM   1353  NE  ARG A  95      33.679  23.591  90.801  1.00 29.12           N
ATOM   1354  CZ  ARG A  95      33.272  22.323  90.855  1.00 29.50           C
ATOM   1355  NH1 ARG A  95      32.091  22.026  91.390  1.00 31.13           N
ATOM   1356  NH2 ARG A  95      34.046  21.344  90.386  1.00 21.77           N1+
ATOM   1357  H   ARG A  95      39.368  23.172  92.902  1.00 28.40           H
ATOM   1358  HA  ARG A  95      38.583  22.458  91.087  1.00 26.56           H
ATOM   1359  HB2 ARG A  95      37.527  25.035  90.740  1.00 28.40           H
ATOM   1360  HB3 ARG A  95      37.420  23.954  89.592  1.00 28.40           H
ATOM   1361  HG2 ARG A  95      36.165  22.635  91.181  1.00 37.57           H
ATOM   1362  HG3 ARG A  95      36.033  23.986  92.011  1.00 37.57           H
ATOM   1363  HD2 ARG A  95      34.950  24.992  90.181  1.00 36.00           H
ATOM   1364  HD3 ARG A  95      35.064  23.629  89.371  1.00 36.00           H
ATOM   1365  HE  ARG A  95      33.150  24.195  91.111  1.00 34.95           H
ATOM   1366 HH11 ARG A  95      31.586  22.653  91.693  1.00 37.36           H
ATOM   1367 HH12 ARG A  95      31.826  21.209  91.420  1.00 37.36           H
ATOM   1368 HH21 ARG A  95      34.813  21.529  90.044  1.00 26.12           H
ATOM   1369 HH22 ARG A  95      33.777  20.528  90.423  1.00 26.12           H
ATOM   1370  N   TYR A  96      40.211  22.641  89.299  1.00 18.40           N
ATOM   1371  CA  TYR A  96      41.225  22.715  88.261  1.00 20.16           C
ATOM   1372  C   TYR A  96      40.798  21.823  87.093  1.00 17.12           C
ATOM   1373  O   TYR A  96      39.604  21.616  86.875  1.00 21.43           O
ATOM   1374  CB  TYR A  96      42.579  22.319  88.842  1.00 18.39           C
ATOM   1375  CG  TYR A  96      43.829  22.727  88.074  1.00 19.17           C
ATOM   1376  CD1 TYR A  96      43.966  23.996  87.521  1.00 21.59           C
ATOM   1377  CD2 TYR A  96      44.902  21.874  87.996  1.00 19.93           C
ATOM   1378  CE1 TYR A  96      45.134  24.380  86.868  1.00 22.25           C
ATOM   1379  CE2 TYR A  96      46.073  22.244  87.371  1.00 18.65           C
ATOM   1380  CZ  TYR A  96      46.182  23.503  86.803  1.00 19.71           C
ATOM   1381  OH  TYR A  96      47.348  23.861  86.165  1.00 19.64           O
ATOM   1382  H   TYR A  96      39.847  21.864  89.361  1.00 22.08           H
ATOM   1383  HA  TYR A  96      41.288  23.627  87.939  1.00 24.19           H
ATOM   1384  HB2 TYR A  96      42.650  22.712  89.726  1.00 22.07           H
ATOM   1385  HB3 TYR A  96      42.599  21.353  88.921  1.00 22.07           H
ATOM   1386  HD1 TYR A  96      43.256  24.595  87.574  1.00 25.91           H
ATOM   1387  HD2 TYR A  96      44.841  21.031  88.384  1.00 23.92           H
ATOM   1388  HE1 TYR A  96      45.205  25.228  86.493  1.00 26.71           H
ATOM   1389  HE2 TYR A  96      46.781  21.645  87.316  1.00 22.38           H
ATOM   1390  HH  TYR A  96      47.901  23.230  86.202  1.00 23.57           H
ATOM   1391  N   VAL A  97      41.765  21.306  86.340  1.00 18.11           N
ATOM   1392  CA  VAL A  97      41.512  20.630  85.068  1.00 18.58           C
ATOM   1393  C   VAL A  97      40.635  19.408  85.248  1.00 20.99           C
ATOM   1394  O   VAL A  97      39.806  19.119  84.382  1.00 16.12           O
ATOM   1395  CB  VAL A  97      42.871  20.290  84.431  1.00 25.79           C
ATOM   1396  CG1 VAL A  97      42.701  19.586  83.140  1.00 24.17           C
ATOM   1397  CG2 VAL A  97      43.672  21.589  84.189  1.00 24.18           C
ATOM   1398  H   VAL A  97      42.598  21.334  86.551  1.00 21.73           H
ATOM   1399  HA  VAL A  97      41.050  21.243  84.474  1.00 22.30           H
ATOM   1400  HB  VAL A  97      43.378  19.721  85.030  1.00 30.94           H
ATOM   1401 HG11 VAL A  97      43.576  19.390  82.770  1.00 29.00           H
ATOM   1402 HG12 VAL A  97      42.213  18.762  83.292  1.00 29.00           H
ATOM   1403 HG13 VAL A  97      42.206  20.157  82.532  1.00 29.00           H
ATOM   1404 HG21 VAL A  97      44.526  21.363  83.788  1.00 29.02           H
ATOM   1405 HG22 VAL A  97      43.168  22.165  83.593  1.00 29.02           H
ATOM   1406 HG23 VAL A  97      43.814  22.035  85.039  1.00 29.02           H
ATOM   1407  N   ALA A  98      40.786  18.663  86.365  1.00 19.92           N
ATOM   1408  CA  ALA A  98      39.933  17.488  86.581  1.00 17.46           C
ATOM   1409  C   ALA A  98      38.454  17.839  86.591  1.00 16.87           C
ATOM   1410  O   ALA A  98      37.622  17.004  86.208  1.00 18.25           O
ATOM   1411  CB  ALA A  98      40.292  16.768  87.902  1.00 22.61           C
ATOM   1412  H   ALA A  98      41.358  18.815  86.989  1.00 23.91           H
ATOM   1413  HA  ALA A  98      40.081  16.862  85.855  1.00 20.95           H
ATOM   1414  HB1 ALA A  98      39.710  15.999  88.010  1.00 27.13           H
ATOM   1415  HB2 ALA A  98      41.217  16.479  87.862  1.00 27.13           H
ATOM   1416  HB3 ALA A  98      40.168  17.384  88.641  1.00 27.13           H
ATOM   1417  N   SER A  99      38.095  19.044  87.058  1.00 17.84           N
ATOM   1418  CA  SER A  99      36.701  19.469  87.016  1.00 17.67           C
ATOM   1419  C   SER A  99      36.143  19.367  85.602  1.00 17.54           C
ATOM   1420  O   SER A  99      34.976  19.009  85.398  1.00 16.74           O
ATOM   1421  CB  SER A  99      36.568  20.909  87.488  1.00 21.55           C
ATOM   1422  OG  SER A  99      36.539  21.026  88.875  1.00 23.44           O
ATOM   1423  H   SER A  99      38.636  19.620  87.397  1.00 21.41           H
ATOM   1424  HA  SER A  99      36.171  18.902  87.599  1.00 21.20           H
ATOM   1425  HB2 SER A  99      37.324  21.415  87.151  1.00 25.86           H
ATOM   1426  HB3 SER A  99      35.745  21.276  87.130  1.00 25.86           H
ATOM   1427  HG  SER A  99      37.248  20.718  89.205  1.00 28.12           H
ATOM   1428  N   ASN A 100      36.939  19.748  84.614  1.00 21.36           N
ATOM   1429  CA  ASN A 100      36.464  19.689  83.230  1.00 18.74           C
ATOM   1430  C   ASN A 100      36.295  18.258  82.785  1.00 18.50           C
ATOM   1431  O   ASN A 100      35.308  17.910  82.115  1.00 20.24           O
ATOM   1432  CB  ASN A 100      37.455  20.388  82.305  1.00 18.50           C
ATOM   1433  CG  ASN A 100      36.813  21.425  81.471  1.00 19.37           C
ATOM   1434  OD1 ASN A 100      35.644  21.767  81.661  1.00 22.69           O
ATOM   1435  ND2 ASN A 100      37.582  21.985  80.571  1.00 21.28           N
ATOM   1436  H   ASN A 100      37.742  20.041  84.709  1.00 25.64           H
ATOM   1437  HA  ASN A 100      35.607  20.137  83.161  1.00 22.48           H
ATOM   1438  HB2 ASN A 100      38.142  20.815  82.840  1.00 22.20           H
ATOM   1439  HB3 ASN A 100      37.854  19.731  81.713  1.00 22.20           H
ATOM   1440 HD21 ASN A 100      37.265  22.596  80.055  1.00 25.54           H
ATOM   1441 HD22 ASN A 100      38.403  21.742  80.495  1.00 25.54           H
ATOM   1442  N   ALA A 101      37.237  17.400  83.177  1.00 18.77           N
ATOM   1443  CA  ALA A 101      37.144  16.007  82.778  1.00 17.81           C
ATOM   1444  C   ALA A 101      35.929  15.362  83.409  1.00 18.18           C
ATOM   1445  O   ALA A 101      35.188  14.618  82.734  1.00 20.01           O
ATOM   1446  CB  ALA A 101      38.436  15.277  83.129  1.00 20.13           C
ATOM   1447  H   ALA A 101      37.920  17.597  83.660  1.00 22.53           H
ATOM   1448  HA  ALA A 101      37.034  15.966  81.815  1.00 21.37           H
ATOM   1449  HB1 ALA A 101      38.358  14.349  82.857  1.00 24.15           H
ATOM   1450  HB2 ALA A 101      39.174  15.699  82.661  1.00 24.15           H
ATOM   1451  HB3 ALA A 101      38.578  15.330  84.087  1.00 24.15           H
ATOM   1452  N   ALA A 102      35.613  15.736  84.652  1.00 17.71           N
ATOM   1453  CA  ALA A 102      34.548  15.027  85.343  1.00 20.26           C
ATOM   1454  C   ALA A 102      33.177  15.476  84.847  1.00 18.57           C
ATOM   1455  O   ALA A 102      32.321  14.639  84.538  1.00 19.02           O
ATOM   1456  CB  ALA A 102      34.672  15.201  86.859  1.00 18.22           C
ATOM   1457  H   ALA A 102      35.986  16.371  85.097  1.00 21.25           H
ATOM   1458  HA  ALA A 102      34.632  14.080  85.150  1.00 24.31           H
ATOM   1459  HB1 ALA A 102      33.951  14.718  87.292  1.00 21.86           H
ATOM   1460  HB2 ALA A 102      35.528  14.846  87.148  1.00 21.86           H
ATOM   1461  HB3 ALA A 102      34.615  16.145  87.074  1.00 21.86           H
ATOM   1462  N   TYR A 103      32.958  16.789  84.738  1.00 18.56           N
ATOM   1463  CA  TYR A 103      31.666  17.277  84.272  1.00 23.19           C
ATOM   1464  C   TYR A 103      31.445  16.918  82.803  1.00 19.30           C
ATOM   1465  O   TYR A 103      30.334  16.536  82.426  1.00 16.32           O
ATOM   1466  CB  TYR A 103      31.543  18.793  84.501  1.00 24.40           C
ATOM   1467  CG  TYR A 103      31.205  19.127  85.952  1.00 29.97           C
ATOM   1468  CD1 TYR A 103      32.207  19.276  86.901  1.00 24.89           C
ATOM   1469  CD2 TYR A 103      29.881  19.232  86.378  1.00 30.92           C
ATOM   1470  CE1 TYR A 103      31.906  19.557  88.280  1.00 28.02           C
ATOM   1471  CE2 TYR A 103      29.559  19.515  87.739  1.00 33.36           C
ATOM   1472  CZ  TYR A 103      30.577  19.684  88.674  1.00 31.35           C
ATOM   1473  OH  TYR A 103      30.265  19.926  89.999  1.00 31.05           O
ATOM   1474  H   TYR A 103      33.531  17.403  84.923  1.00 22.28           H
ATOM   1475  HA  TYR A 103      30.968  16.845  84.788  1.00 27.83           H
ATOM   1476  HB2 TYR A 103      32.387  19.218  84.282  1.00 29.28           H
ATOM   1477  HB3 TYR A 103      30.836  19.144  83.937  1.00 29.28           H
ATOM   1478  HD1 TYR A 103      33.096  19.198  86.638  1.00 29.87           H
ATOM   1479  HD2 TYR A 103      29.194  19.127  85.760  1.00 37.10           H
ATOM   1480  HE1 TYR A 103      32.593  19.661  88.899  1.00 33.62           H
ATOM   1481  HE2 TYR A 103      28.670  19.587  88.002  1.00 40.03           H
ATOM   1482  HH  TYR A 103      29.432  19.979  90.092  1.00 37.26           H
ATOM   1483  N   SER A 104      32.498  16.966  81.975  1.00 18.11           N
ATOM   1484  CA  SER A 104      32.315  16.681  80.549  1.00 17.26           C
ATOM   1485  C   SER A 104      31.960  15.215  80.354  1.00 23.65           C
ATOM   1486  O   SER A 104      31.026  14.883  79.624  1.00 18.91           O
ATOM   1487  CB  SER A 104      33.579  17.025  79.742  1.00 16.13           C
ATOM   1488  OG  SER A 104      33.832  18.424  79.825  1.00 16.57           O
ATOM   1489  H   SER A 104      33.304  17.156  82.207  1.00 21.73           H
ATOM   1490  HA  SER A 104      31.583  17.218  80.208  1.00 20.72           H
ATOM   1491  HB2 SER A 104      34.335  16.541  80.110  1.00 19.36           H
ATOM   1492  HB3 SER A 104      33.442  16.779  78.814  1.00 19.36           H
ATOM   1493  HG  SER A 104      33.947  18.648  80.626  1.00 19.89           H
ATOM   1494  N   ALA A 105      32.685  14.314  81.023  1.00 20.19           N
ATOM   1495  CA  ALA A 105      32.367  12.910  80.863  1.00 20.70           C
ATOM   1496  C   ALA A 105      30.989  12.610  81.433  1.00 21.52           C
ATOM   1497  O   ALA A 105      30.205  11.881  80.820  1.00 24.12           O
ATOM   1498  CB  ALA A 105      33.442  12.036  81.492  1.00 19.58           C
ATOM   1499  H   ALA A 105      33.339  14.488  81.554  1.00 24.23           H
ATOM   1500  HA  ALA A 105      32.342  12.705  79.915  1.00 24.84           H
ATOM   1501  HB1 ALA A 105      33.202  11.104  81.370  1.00 23.49           H
ATOM   1502  HB2 ALA A 105      34.290  12.219  81.060  1.00 23.49           H
ATOM   1503  HB3 ALA A 105      33.501  12.241  82.438  1.00 23.49           H
ATOM   1504  N   ALA A 106      30.628  13.259  82.535  1.00 21.18           N
ATOM   1505  CA  ALA A 106      29.306  13.025  83.100  1.00 21.71           C
ATOM   1506  C   ALA A 106      28.193  13.521  82.169  1.00 23.93           C
ATOM   1507  O   ALA A 106      27.195  12.825  81.993  1.00 20.77           O
ATOM   1508  CB  ALA A 106      29.191  13.671  84.472  1.00 23.53           C
ATOM   1509  H   ALA A 106      31.115  13.824  82.963  1.00 25.42           H
ATOM   1510  HA  ALA A 106      29.185  12.070  83.216  1.00 26.05           H
ATOM   1511  HB1 ALA A 106      28.304  13.502  84.827  1.00 28.24           H
ATOM   1512  HB2 ALA A 106      29.861  13.287  85.059  1.00 28.24           H
ATOM   1513  HB3 ALA A 106      29.336  14.626  84.384  1.00 28.24           H
ATOM   1514  N   ARG A 107      28.346  14.704  81.545  1.00 24.85           N
ATOM   1515  CA  ARG A 107      27.325  15.177  80.605  1.00 20.41           C
ATOM   1516  C   ARG A 107      27.147  14.208  79.432  1.00 21.22           C
ATOM   1517  O   ARG A 107      26.037  14.037  78.935  1.00 25.78           O
ATOM   1518  CB  ARG A 107      27.660  16.590  80.091  1.00 19.99           C
ATOM   1519  CG  ARG A 107      27.417  17.720  81.099  1.00 23.92           C
ATOM   1520  CD  ARG A 107      27.509  19.084  80.510  1.00 23.64           C
ATOM   1521  NE  ARG A 107      26.500  19.230  79.479  1.00 27.96           N
ATOM   1522  CZ  ARG A 107      26.419  20.259  78.644  1.00 28.69           C
ATOM   1523  NH1 ARG A 107      27.309  21.240  78.713  1.00 23.73           N
ATOM   1524  NH2 ARG A 107      25.455  20.287  77.723  1.00 27.44           N1+
ATOM   1525  H   ARG A 107      29.015  15.235  81.649  1.00 29.82           H
ATOM   1526  HA  ARG A 107      26.476  15.230  81.073  1.00 24.49           H
ATOM   1527  HB2 ARG A 107      28.598  16.614  79.845  1.00 23.99           H
ATOM   1528  HB3 ARG A 107      27.114  16.771  79.310  1.00 23.99           H
ATOM   1529  HG2 ARG A 107      26.527  17.619  81.473  1.00 28.71           H
ATOM   1530  HG3 ARG A 107      28.079  17.657  81.805  1.00 28.71           H
ATOM   1531  HD2 ARG A 107      27.349  19.749  81.199  1.00 28.37           H
ATOM   1532  HD3 ARG A 107      28.383  19.209  80.109  1.00 28.37           H
ATOM   1533  HE  ARG A 107      25.912  18.607  79.404  1.00 33.55           H
ATOM   1534 HH11 ARG A 107      27.931  21.215  79.306  1.00 28.48           H
ATOM   1535 HH12 ARG A 107      27.258  21.905  78.171  1.00 28.48           H
ATOM   1536 HH21 ARG A 107      24.882  19.647  77.682  1.00 32.92           H
ATOM   1537 HH22 ARG A 107      25.399  20.951  77.180  1.00 32.92           H
ATOM   1538  N   LEU A 108      28.202  13.535  79.011  1.00 21.07           N
ATOM   1539  CA  LEU A 108      28.148  12.565  77.917  1.00 22.38           C
ATOM   1540  C   LEU A 108      27.922  11.126  78.361  1.00 25.76           C
ATOM   1541  O   LEU A 108      27.970  10.227  77.527  1.00 28.15           O
ATOM   1542  CB  LEU A 108      29.455  12.597  77.138  1.00 22.29           C
ATOM   1543  CG  LEU A 108      29.820  13.958  76.569  1.00 19.31           C
ATOM   1544  CD1 LEU A 108      31.306  14.009  76.218  1.00 22.15           C
ATOM   1545  CD2 LEU A 108      28.926  14.291  75.351  1.00 24.55           C
ATOM   1546  H   LEU A 108      28.988  13.622  79.350  1.00 25.29           H
ATOM   1547  HA  LEU A 108      27.430  12.810  77.312  1.00 26.85           H
ATOM   1548  HB2 LEU A 108      30.174  12.323  77.728  1.00 26.75           H
ATOM   1549  HB3 LEU A 108      29.388  11.977  76.395  1.00 26.75           H
ATOM   1550  HG  LEU A 108      29.655  14.631  77.247  1.00 23.17           H
ATOM   1551 HD11 LEU A 108      31.514  14.885  75.858  1.00 26.58           H
ATOM   1552 HD12 LEU A 108      31.825  13.849  77.021  1.00 26.58           H
ATOM   1553 HD13 LEU A 108      31.497  13.325  75.557  1.00 26.58           H
ATOM   1554 HD21 LEU A 108      29.177  15.162  75.005  1.00 29.46           H
ATOM   1555 HD22 LEU A 108      29.057  13.614  74.669  1.00 29.46           H
ATOM   1556 HD23 LEU A 108      27.999  14.301  75.634  1.00 29.46           H
ATOM   1557  N   HIS A 109      27.722  10.866  79.642  1.00 25.29           N
ATOM   1558  CA  HIS A 109      27.524   9.502  80.125  1.00 24.65           C
ATOM   1559  C   HIS A 109      28.729   8.633  79.819  1.00 28.05           C
ATOM   1560  O   HIS A 109      28.600   7.433  79.564  1.00 28.31           O
ATOM   1561  CB  HIS A 109      26.254   8.868  79.559  1.00 35.35           C
ATOM   1562  CG  HIS A 109      24.992   9.410  80.154  1.00 31.52           C
ATOM   1563  ND1 HIS A 109      24.535  10.684  79.898  1.00 41.82           N
ATOM   1564  CD2 HIS A 109      24.070   8.836  80.957  1.00 34.54           C
ATOM   1565  CE1 HIS A 109      23.402  10.885  80.544  1.00 37.60           C
ATOM   1566  NE2 HIS A 109      23.091   9.774  81.183  1.00 37.66           N
ATOM   1567  H   HIS A 109      27.697  11.463  80.260  1.00 30.35           H
ATOM   1568  HA  HIS A 109      27.427   9.531  81.090  1.00 29.59           H
ATOM   1569  HB2 HIS A 109      26.278   7.913  79.731  1.00 42.42           H
ATOM   1570  HB3 HIS A 109      26.224   9.029  78.603  1.00 42.42           H
ATOM   1571  HD1 HIS A 109      24.938  11.267  79.411  1.00 50.18           H
ATOM   1572  HD2 HIS A 109      24.095   7.971  81.298  1.00 41.45           H
ATOM   1573  HE1 HIS A 109      22.899  11.668  80.534  1.00 45.12           H
ATOM   1574  N   GLU A 110      29.907   9.242  79.843  1.00 24.30           N
ATOM   1575  CA  GLU A 110      31.166   8.551  79.643  1.00 20.52           C
ATOM   1576  C   GLU A 110      31.734   8.300  81.027  1.00 20.45           C
ATOM   1577  O   GLU A 110      31.213   8.803  82.022  1.00 23.86           O
ATOM   1578  CB  GLU A 110      32.131   9.382  78.780  1.00 24.10           C
ATOM   1579  CG  GLU A 110      31.764   9.476  77.306  1.00 28.21           C
ATOM   1580  CD  GLU A 110      32.755  10.341  76.473  1.00 28.09           C
ATOM   1581  OE1 GLU A 110      32.457  10.631  75.293  1.00 26.66           O
ATOM   1582  OE2 GLU A 110      33.835  10.714  76.987  1.00 28.13           O1-
ATOM   1583  H   GLU A 110      30.002  10.086  79.978  1.00 29.16           H
ATOM   1584  HA  GLU A 110      31.009   7.698  79.207  1.00 24.63           H
ATOM   1585  HB2 GLU A 110      32.158  10.286  79.132  1.00 28.91           H
ATOM   1586  HB3 GLU A 110      33.014   8.985  78.837  1.00 28.91           H
ATOM   1587  HG2 GLU A 110      31.758   8.583  76.927  1.00 33.85           H
ATOM   1588  HG3 GLU A 110      30.882   9.873  77.227  1.00 33.85           H
ATOM   1589  N   ASN A 111      32.762   7.485  81.091  1.00 23.25           N
ATOM   1590  CA  ASN A 111      33.476   7.266  82.337  1.00 27.52           C
ATOM   1591  C   ASN A 111      34.883   7.878  82.262  1.00 27.18           C
ATOM   1592  O   ASN A 111      35.297   8.469  81.269  1.00 21.22           O
ATOM   1593  CB  ASN A 111      33.502   5.770  82.676  1.00 28.19           C
ATOM   1594  CG  ASN A 111      34.207   4.943  81.649  1.00 30.50           C
ATOM   1595  OD1 ASN A 111      35.098   5.418  80.946  1.00 34.89           O
ATOM   1596  ND2 ASN A 111      33.809   3.683  81.546  1.00 37.10           N
ATOM   1597  H   ASN A 111      33.073   7.040  80.424  1.00 27.90           H
ATOM   1598  HA  ASN A 111      32.999   7.718  83.050  1.00 33.02           H
ATOM   1599  HB2 ASN A 111      33.960   5.648  83.523  1.00 33.82           H
ATOM   1600  HB3 ASN A 111      32.590   5.447  82.745  1.00 33.82           H
ATOM   1601 HD21 ASN A 111      34.179   3.161  80.971  1.00 44.52           H
ATOM   1602 HD22 ASN A 111      33.182   3.387  82.054  1.00 44.52           H
ATOM   1603  N   ALA A 112      35.620   7.739  83.349  1.00 24.54           N
ATOM   1604  CA  ALA A 112      36.899   8.412  83.493  1.00 24.14           C
ATOM   1605  C   ALA A 112      37.891   7.945  82.460  1.00 25.50           C
ATOM   1606  O   ALA A 112      38.890   8.624  82.203  1.00 26.01           O
ATOM   1607  CB  ALA A 112      37.459   8.140  84.897  1.00 28.21           C
ATOM   1608  H   ALA A 112      35.401   7.255  84.026  1.00 29.45           H
ATOM   1609  HA  ALA A 112      36.775   9.369  83.390  1.00 28.97           H
ATOM   1610  HB1 ALA A 112      38.313   8.591  84.989  1.00 33.85           H
ATOM   1611  HB2 ALA A 112      36.833   8.478  85.557  1.00 33.85           H
ATOM   1612  HB3 ALA A 112      37.576   7.184  85.010  1.00 33.85           H
ATOM   1613  N   ALA A 113      37.669   6.767  81.903  1.00 28.35           N
ATOM   1614  CA  ALA A 113      38.530   6.229  80.860  1.00 28.85           C
ATOM   1615  C   ALA A 113      38.066   6.601  79.461  1.00 25.47           C
ATOM   1616  O   ALA A 113      38.589   6.071  78.490  1.00 25.86           O
ATOM   1617  CB  ALA A 113      38.598   4.707  80.986  1.00 33.74           C
ATOM   1618  H   ALA A 113      37.015   6.250  82.113  1.00 34.02           H
ATOM   1619  HA  ALA A 113      39.426   6.579  80.981  1.00 34.62           H
ATOM   1620  HB1 ALA A 113      39.174   4.359  80.287  1.00 40.49           H
ATOM   1621  HB2 ALA A 113      38.959   4.478  81.857  1.00 40.49           H
ATOM   1622  HB3 ALA A 113      37.705   4.342  80.891  1.00 40.49           H
ATOM   1623  N   GLY A 114      37.091   7.483  79.321  1.00 30.44           N
ATOM   1624  CA  GLY A 114      36.514   7.768  78.027  1.00 25.38           C
ATOM   1625  C   GLY A 114      37.230   8.871  77.272  1.00 24.97           C
ATOM   1626  O   GLY A 114      38.332   9.313  77.617  1.00 22.83           O
ATOM   1627  H   GLY A 114      36.744   7.932  79.967  1.00 36.53           H
ATOM   1628  HA2 GLY A 114      36.536   6.965  77.484  1.00 30.45           H
ATOM   1629  HA3 GLY A 114      35.587   8.032  78.142  1.00 30.45           H
ATOM   1630  N   LYS A 115      36.547   9.331  76.218  1.00 29.34           N
ATOM   1631  CA  LYS A 115      37.165  10.199  75.227  1.00 23.87           C
ATOM   1632  C   LYS A 115      37.298  11.613  75.754  1.00 22.60           C
ATOM   1633  O   LYS A 115      38.352  12.228  75.603  1.00 26.41           O
ATOM   1634  CB  LYS A 115      36.342  10.204  73.946  1.00 26.29           C
ATOM   1635  CG  LYS A 115      36.366   8.919  73.169  1.00 30.50           C
ATOM   1636  CD  LYS A 115      37.773   8.461  72.902  1.00 39.26           C
ATOM   1637  H   LYS A 115      35.722   9.151  76.059  1.00 35.20           H
ATOM   1638  HA  LYS A 115      38.052   9.867  75.018  1.00 28.65           H
ATOM   1639  HB2 LYS A 115      36.681  10.903  73.365  1.00 31.54           H
ATOM   1640  HB3 LYS A 115      35.418  10.391  74.174  1.00 31.54           H
ATOM   1641  HG2 LYS A 115      35.923   9.052  72.316  1.00 36.60           H
ATOM   1642  HG3 LYS A 115      35.913   8.229  73.678  1.00 36.60           H
ATOM   1643  HD1 LYS A 115      38.283   9.203  72.542  1.00 47.11           H
ATOM   1644  HD3 LYS A 115      38.169   8.158  73.734  1.00 47.11           H
ATOM   1645  N   ALA A 116      36.250  12.140  76.381  1.00 19.62           N
ATOM   1646  CA  ALA A 116      36.289  13.515  76.870  1.00 21.71           C
ATOM   1647  C   ALA A 116      37.356  13.699  77.929  1.00 20.71           C
ATOM   1648  O   ALA A 116      38.075  14.693  77.926  1.00 18.48           O
ATOM   1649  CB  ALA A 116      34.941  13.925  77.438  1.00 21.84           C
ATOM   1650  H   ALA A 116      35.511  11.728  76.534  1.00 23.55           H
ATOM   1651  HA  ALA A 116      36.496  14.108  76.130  1.00 26.06           H
ATOM   1652  HB1 ALA A 116      34.997  14.840  77.754  1.00 26.21           H
ATOM   1653  HB2 ALA A 116      34.271  13.856  76.740  1.00 26.21           H
ATOM   1654  HB3 ALA A 116      34.716  13.333  78.173  1.00 26.21           H
ATOM   1655  N   ALA A 117      37.446  12.770  78.865  1.00 21.27           N
ATOM   1656  CA  ALA A 117      38.467  12.888  79.891  1.00 21.63           C
ATOM   1657  C   ALA A 117      39.854  12.853  79.265  1.00 23.45           C
ATOM   1658  O   ALA A 117      40.758  13.580  79.700  1.00 20.93           O
ATOM   1659  CB  ALA A 117      38.292  11.784  80.930  1.00 19.38           C
ATOM   1660  H   ALA A 117      36.941  12.077  78.930  1.00 25.53           H
ATOM   1661  HA  ALA A 117      38.365  13.740  80.341  1.00 25.95           H
ATOM   1662  HB1 ALA A 117      38.981  11.876  81.607  1.00 23.26           H
ATOM   1663  HB2 ALA A 117      37.415  11.869  81.335  1.00 23.26           H
ATOM   1664  HB3 ALA A 117      38.372  10.922  80.491  1.00 23.26           H
ATOM   1665  N   ALA A 118      40.022  12.058  78.198  1.00 21.78           N
ATOM   1666  CA  ALA A 118      41.302  11.991  77.512  1.00 19.66           C
ATOM   1667  C   ALA A 118      41.552  13.279  76.742  1.00 19.80           C
ATOM   1668  O   ALA A 118      42.674  13.784  76.697  1.00 22.73           O
ATOM   1669  CB  ALA A 118      41.346  10.800  76.544  1.00 26.51           C
ATOM   1670  H   ALA A 118      39.411  11.556  77.860  1.00 26.13           H
ATOM   1671  HA  ALA A 118      42.011  11.882  78.165  1.00 23.59           H
ATOM   1672  HB1 ALA A 118      42.210  10.783  76.104  1.00 31.82           H
ATOM   1673  HB2 ALA A 118      41.214   9.980  77.046  1.00 31.82           H
ATOM   1674  HB3 ALA A 118      40.641  10.902  75.886  1.00 31.82           H
ATOM   1675  N   TRP A 119      40.504  13.826  76.138  1.00 18.08           N
ATOM   1676  CA  TRP A 119      40.631  15.073  75.393  1.00 19.58           C
ATOM   1677  C   TRP A 119      41.065  16.206  76.322  1.00 20.11           C
ATOM   1678  O   TRP A 119      41.990  16.967  76.018  1.00 15.89           O
ATOM   1679  CB  TRP A 119      39.291  15.358  74.718  1.00 18.46           C
ATOM   1680  CG  TRP A 119      39.156  16.612  74.020  1.00 18.26           C
ATOM   1681  CD1 TRP A 119      39.467  16.838  72.742  1.00 18.52           C
ATOM   1682  CD2 TRP A 119      38.646  17.848  74.541  1.00 16.69           C
ATOM   1683  NE1 TRP A 119      39.193  18.129  72.415  1.00 20.51           N
ATOM   1684  CE2 TRP A 119      38.651  18.768  73.491  1.00 17.63           C
ATOM   1685  CE3 TRP A 119      38.152  18.244  75.772  1.00 16.93           C
ATOM   1686  CZ2 TRP A 119      38.217  20.085  73.639  1.00 19.24           C
ATOM   1687  CZ3 TRP A 119      37.710  19.552  75.928  1.00 23.14           C
ATOM   1688  CH2 TRP A 119      37.743  20.456  74.856  1.00 24.45           C
ATOM   1689  H   TRP A 119      39.710  13.496  76.144  1.00 21.69           H
ATOM   1690  HA  TRP A 119      41.305  14.969  74.704  1.00 23.49           H
ATOM   1691  HB2 TRP A 119      39.125  14.653  74.072  1.00 22.16           H
ATOM   1692  HB3 TRP A 119      38.600  15.335  75.398  1.00 22.16           H
ATOM   1693  HD1 TRP A 119      39.825  16.206  72.162  1.00 22.23           H
ATOM   1694  HE1 TRP A 119      39.306  18.478  71.637  1.00 24.61           H
ATOM   1695  HE3 TRP A 119      38.107  17.642  76.480  1.00 20.31           H
ATOM   1696  HZ2 TRP A 119      38.256  20.688  72.932  1.00 23.09           H
ATOM   1697  HZ3 TRP A 119      37.375  19.828  76.750  1.00 27.76           H
ATOM   1698  HH2 TRP A 119      37.453  21.330  74.986  1.00 29.34           H
ATOM   1699  N   VAL A 120      40.444  16.288  77.505  1.00 19.82           N
ATOM   1700  CA  VAL A 120      40.774  17.363  78.435  1.00 16.60           C
ATOM   1701  C   VAL A 120      42.266  17.343  78.751  1.00 20.86           C
ATOM   1702  O   VAL A 120      42.927  18.384  78.852  1.00 18.98           O
ATOM   1703  CB  VAL A 120      39.959  17.227  79.737  1.00 16.46           C
ATOM   1704  CG1 VAL A 120      40.518  18.205  80.765  1.00 19.02           C
ATOM   1705  CG2 VAL A 120      38.486  17.453  79.522  1.00 17.97           C
ATOM   1706  H   VAL A 120      39.840  15.743  77.784  1.00 23.79           H
ATOM   1707  HA  VAL A 120      40.560  18.217  78.029  1.00 19.92           H
ATOM   1708  HB  VAL A 120      40.074  16.329  80.086  1.00 19.75           H
ATOM   1709 HG11 VAL A 120      40.009  18.124  81.586  1.00 22.83           H
ATOM   1710 HG12 VAL A 120      41.449  17.990  80.930  1.00 22.83           H
ATOM   1711 HG13 VAL A 120      40.442  19.107  80.415  1.00 22.83           H
ATOM   1712 HG21 VAL A 120      38.025  17.355  80.370  1.00 21.56           H
ATOM   1713 HG22 VAL A 120      38.352  18.348  79.173  1.00 21.56           H
ATOM   1714 HG23 VAL A 120      38.156  16.798  78.888  1.00 21.56           H
ATOM   1715  N   GLN A 121      42.812  16.158  78.927  1.00 20.05           N
ATOM   1716  CA  GLN A 121      44.226  16.047  79.245  1.00 25.41           C
ATOM   1717  C   GLN A 121      45.103  16.517  78.087  1.00 27.26           C
ATOM   1718  O   GLN A 121      46.081  17.239  78.321  1.00 25.82           O
ATOM   1719  CB  GLN A 121      44.522  14.607  79.624  1.00 28.58           C
ATOM   1720  CG  GLN A 121      45.825  14.398  80.303  1.00 43.26           C
ATOM   1721  CD  GLN A 121      45.913  13.025  80.939  1.00 42.17           C
ATOM   1722  OE1 GLN A 121      46.413  12.884  82.044  1.00 43.84           O
ATOM   1723  NE2 GLN A 121      45.426  11.999  80.228  1.00 53.90           N
ATOM   1724  H   GLN A 121      42.395  15.408  78.869  1.00 24.06           H
ATOM   1725  HA  GLN A 121      44.421  16.606  80.014  1.00 30.49           H
ATOM   1726  HB2 GLN A 121      43.826  14.295  80.223  1.00 34.30           H
ATOM   1727  HB3 GLN A 121      44.523  14.069  78.817  1.00 34.30           H
ATOM   1728  HG2 GLN A 121      46.540  14.478  79.653  1.00 51.91           H
ATOM   1729  HG3 GLN A 121      45.931  15.063  81.001  1.00 51.91           H
ATOM   1730 HE21 GLN A 121      45.085  12.138  79.451  1.00 64.68           H
ATOM   1731 HE22 GLN A 121      45.455  11.202  80.549  1.00 64.68           H
ATOM   1732  N   ARG A 122      44.745  16.125  76.838  1.00 20.77           N
ATOM   1733  CA  ARG A 122      45.451  16.532  75.617  1.00 28.91           C
ATOM   1734  C   ARG A 122      45.404  18.033  75.407  1.00 21.43           C
ATOM   1735  O   ARG A 122      46.334  18.618  74.849  1.00 17.56           O
ATOM   1736  CB  ARG A 122      44.810  15.902  74.352  1.00 25.73           C
ATOM   1737  CG  ARG A 122      44.832  14.460  74.253  1.00 33.18           C
ATOM   1738  CD  ARG A 122      44.807  14.038  72.782  1.00 24.67           C
ATOM   1739  NE  ARG A 122      43.587  14.337  72.044  1.00 24.40           N
ATOM   1740  CZ  ARG A 122      42.437  13.691  72.196  1.00 20.58           C
ATOM   1741  NH1 ARG A 122      42.312  12.772  73.129  1.00 26.21           N
ATOM   1742  NH2 ARG A 122      41.396  14.010  71.442  1.00 26.18           N1+
ATOM   1743  H   ARG A 122      44.076  15.608  76.681  1.00 24.92           H
ATOM   1744  HA  ARG A 122      46.378  16.254  75.667  1.00 34.70           H
ATOM   1745  HB2 ARG A 122      43.880  16.176  74.317  1.00 30.88           H
ATOM   1746  HB3 ARG A 122      45.274  16.248  73.575  1.00 30.88           H
ATOM   1747  HG2 ARG A 122      45.644  14.118  74.659  1.00 39.81           H
ATOM   1748  HG3 ARG A 122      44.050  14.092  74.693  1.00 39.81           H
ATOM   1749  HD2 ARG A 122      45.536  14.486  72.326  1.00 29.61           H
ATOM   1750  HD3 ARG A 122      44.942  13.079  72.739  1.00 29.61           H
ATOM   1751  HE  ARG A 122      43.613  14.976  71.470  1.00 29.28           H
ATOM   1752 HH11 ARG A 122      42.989  12.557  73.614  1.00 31.45           H
ATOM   1753 HH12 ARG A 122      41.561  12.365  73.235  1.00 31.45           H
ATOM   1754 HH21 ARG A 122      41.470  14.625  70.845  1.00 31.42           H
ATOM   1755 HH22 ARG A 122      40.641  13.615  71.560  1.00 31.42           H
ATOM   1756  N   ILE A 123      44.263  18.639  75.698  1.00 19.81           N
ATOM   1757  CA  ILE A 123      44.084  20.058  75.423  1.00 19.68           C
ATOM   1758  C   ILE A 123      44.720  20.894  76.529  1.00 19.84           C
ATOM   1759  O   ILE A 123      45.591  21.735  76.279  1.00 19.71           O
ATOM   1760  CB  ILE A 123      42.589  20.386  75.258  1.00 19.48           C
ATOM   1761  CG1 ILE A 123      41.989  19.581  74.129  1.00 25.76           C
ATOM   1762  CG2 ILE A 123      42.400  21.873  75.042  1.00 26.99           C
ATOM   1763  CD1 ILE A 123      42.511  19.923  72.753  1.00 27.07           C
ATOM   1764  H   ILE A 123      43.580  18.255  76.053  1.00 23.78           H
ATOM   1765  HA  ILE A 123      44.531  20.275  74.590  1.00 23.62           H
ATOM   1766  HB  ILE A 123      42.134  20.140  76.079  1.00 23.37           H
ATOM   1767 HG12 ILE A 123      42.175  18.642  74.287  1.00 30.92           H
ATOM   1768 HG13 ILE A 123      41.030  19.725  74.122  1.00 30.92           H
ATOM   1769 HG21 ILE A 123      41.454  22.060  74.941  1.00 32.38           H
ATOM   1770 HG22 ILE A 123      42.752  22.351  75.809  1.00 32.38           H
ATOM   1771 HG23 ILE A 123      42.878  22.138  74.240  1.00 32.38           H
ATOM   1772 HD11 ILE A 123      42.070  19.358  72.100  1.00 32.48           H
ATOM   1773 HD12 ILE A 123      42.320  20.855  72.567  1.00 32.48           H
ATOM   1774 HD13 ILE A 123      43.468  19.769  72.732  1.00 32.48           H
ATOM   1775  N   GLU A 124      44.319  20.649  77.779  1.00 15.17           N
ATOM   1776  CA  GLU A 124      44.667  21.585  78.840  1.00 19.37           C
ATOM   1777  C   GLU A 124      46.140  21.502  79.227  1.00 17.25           C
ATOM   1778  O   GLU A 124      46.794  22.530  79.388  1.00 19.73           O
ATOM   1779  CB  GLU A 124      43.766  21.343  80.057  1.00 20.00           C
ATOM   1780  CG  GLU A 124      42.299  21.646  79.684  1.00 24.71           C
ATOM   1781  CD  GLU A 124      41.549  22.341  80.810  1.00 29.42           C
ATOM   1782  OE1 GLU A 124      40.351  22.021  81.008  1.00 25.33           O
ATOM   1783  OE2 GLU A 124      42.174  23.198  81.496  1.00 25.22           O1-
ATOM   1784  H   GLU A 124      43.859  19.968  78.031  1.00 18.20           H
ATOM   1785  HA  GLU A 124      44.498  22.486  78.524  1.00 23.24           H
ATOM   1786  HB2 GLU A 124      43.830  20.415  80.331  1.00 23.99           H
ATOM   1787  HB3 GLU A 124      44.030  21.932  80.781  1.00 23.99           H
ATOM   1788  HG2 GLU A 124      42.282  22.227  78.908  1.00 29.66           H
ATOM   1789  HG3 GLU A 124      41.843  20.813  79.488  1.00 29.66           H
ATOM   1790  N   PHE A 125      46.675  20.297  79.433  1.00 16.63           N
ATOM   1791  CA  PHE A 125      48.058  20.181  79.867  1.00 17.94           C
ATOM   1792  C   PHE A 125      49.045  20.442  78.735  1.00 25.89           C
ATOM   1793  O   PHE A 125      50.018  21.184  78.912  1.00 28.90           O
ATOM   1794  CB  PHE A 125      48.291  18.802  80.492  1.00 21.12           C
ATOM   1795  CG  PHE A 125      47.511  18.579  81.772  1.00 23.61           C
ATOM   1796  CD1 PHE A 125      46.852  17.378  82.008  1.00 26.71           C
ATOM   1797  CD2 PHE A 125      47.411  19.577  82.729  1.00 24.47           C
ATOM   1798  CE1 PHE A 125      46.131  17.173  83.183  1.00 24.90           C
ATOM   1799  CE2 PHE A 125      46.664  19.358  83.919  1.00 26.45           C
ATOM   1800  CZ  PHE A 125      46.029  18.163  84.117  1.00 25.15           C
ATOM   1801  H   PHE A 125      46.265  19.548  79.329  1.00 19.95           H
ATOM   1802  HA  PHE A 125      48.222  20.844  80.555  1.00 21.53           H
ATOM   1803  HB2 PHE A 125      48.021  18.121  79.856  1.00 25.34           H
ATOM   1804  HB3 PHE A 125      49.234  18.706  80.697  1.00 25.34           H
ATOM   1805  HD1 PHE A 125      46.905  16.696  81.378  1.00 32.05           H
ATOM   1806  HD2 PHE A 125      47.835  20.393  82.593  1.00 29.36           H
ATOM   1807  HE1 PHE A 125      45.698  16.362  83.322  1.00 29.88           H
ATOM   1808  HE2 PHE A 125      46.602  20.029  84.560  1.00 31.74           H
ATOM   1809  HZ  PHE A 125      45.548  18.016  84.899  1.00 30.18           H
ATOM   1810  N   ALA A 126      48.825  19.858  77.557  1.00 21.87           N
ATOM   1811  CA  ALA A 126      49.841  20.020  76.524  1.00 21.26           C
ATOM   1812  C   ALA A 126      49.617  21.274  75.690  1.00 21.99           C
ATOM   1813  O   ALA A 126      50.522  22.101  75.566  1.00 23.04           O
ATOM   1814  CB  ALA A 126      49.897  18.792  75.632  1.00 24.67           C
ATOM   1815  H   ALA A 126      48.137  19.389  77.340  1.00 26.25           H
ATOM   1816  HA  ALA A 126      50.706  20.107  76.955  1.00 25.51           H
ATOM   1817  HB1 ALA A 126      50.579  18.925  74.955  1.00 29.60           H
ATOM   1818  HB2 ALA A 126      50.115  18.018  76.174  1.00 29.60           H
ATOM   1819  HB3 ALA A 126      49.032  18.668  75.211  1.00 29.60           H
ATOM   1820  N   ARG A 127      48.413  21.462  75.156  1.00 19.23           N
ATOM   1821  CA  ARG A 127      48.203  22.561  74.217  1.00 23.95           C
ATOM   1822  C   ARG A 127      48.141  23.893  74.919  1.00 18.59           C
ATOM   1823  O   ARG A 127      48.636  24.894  74.389  1.00 21.03           O
ATOM   1824  CB  ARG A 127      46.920  22.355  73.381  1.00 17.09           C
ATOM   1825  CG  ARG A 127      46.999  21.145  72.566  1.00 18.68           C
ATOM   1826  CD  ARG A 127      45.902  21.020  71.466  1.00 21.91           C
ATOM   1827  NE  ARG A 127      45.971  22.034  70.431  1.00 21.95           N
ATOM   1828  CZ  ARG A 127      45.157  22.098  69.375  1.00 20.60           C
ATOM   1829  NH1 ARG A 127      45.321  23.056  68.492  1.00 24.95           N
ATOM   1830  NH2 ARG A 127      44.168  21.231  69.206  1.00 19.48           N1+
ATOM   1831  H   ARG A 127      47.718  20.981  75.316  1.00 23.07           H
ATOM   1832  HA  ARG A 127      48.952  22.589  73.601  1.00 28.74           H
ATOM   1833  HB2 ARG A 127      46.160  22.271  73.977  1.00 20.51           H
ATOM   1834  HB3 ARG A 127      46.800  23.113  72.788  1.00 20.51           H
ATOM   1835  HG2 ARG A 127      47.862  21.127  72.122  1.00 22.42           H
ATOM   1836  HG3 ARG A 127      46.918  20.374  73.149  1.00 22.42           H
ATOM   1837  HD2 ARG A 127      45.991  20.155  71.036  1.00 26.30           H
ATOM   1838  HD3 ARG A 127      45.031  21.087  71.887  1.00 26.30           H
ATOM   1839  HE  ARG A 127      46.579  22.638  70.504  1.00 26.34           H
ATOM   1840 HH11 ARG A 127      45.953  23.630  68.593  1.00 29.95           H
ATOM   1841 HH12 ARG A 127      44.794  23.112  67.814  1.00 29.95           H
ATOM   1842 HH21 ARG A 127      44.051  20.597  69.776  1.00 23.37           H
ATOM   1843 HH22 ARG A 127      43.652  21.294  68.521  1.00 23.37           H
ATOM   1844  N   LEU A 128      47.450  23.961  76.064  1.00 20.93           N
ATOM   1845  CA  LEU A 128      47.307  25.223  76.776  1.00 25.56           C
ATOM   1846  C   LEU A 128      48.390  25.421  77.836  1.00 23.98           C
ATOM   1847  O   LEU A 128      48.566  26.549  78.325  1.00 21.25           O
ATOM   1848  CB  LEU A 128      45.923  25.302  77.435  1.00 24.36           C
ATOM   1849  CG  LEU A 128      44.755  25.189  76.459  1.00 26.02           C
ATOM   1850  CD1 LEU A 128      43.423  25.228  77.226  1.00 22.03           C
ATOM   1851  CD2 LEU A 128      44.754  26.337  75.453  1.00 23.69           C
ATOM   1852  H   LEU A 128      47.060  23.294  76.441  1.00 25.12           H
ATOM   1853  HA  LEU A 128      47.377  25.951  76.139  1.00 30.67           H
ATOM   1854  HB2 LEU A 128      45.843  24.580  78.076  1.00 29.24           H
ATOM   1855  HB3 LEU A 128      45.845  26.155  77.890  1.00 29.24           H
ATOM   1856  HG  LEU A 128      44.812  24.350  75.975  1.00 31.22           H
ATOM   1857 HD11 LEU A 128      42.692  25.155  76.592  1.00 26.43           H
ATOM   1858 HD12 LEU A 128      43.397  24.485  77.849  1.00 26.43           H
ATOM   1859 HD13 LEU A 128      43.361  26.067  77.708  1.00 26.43           H
ATOM   1860 HD21 LEU A 128      43.999  26.230  74.852  1.00 28.43           H
ATOM   1861 HD22 LEU A 128      44.678  27.177  75.933  1.00 28.43           H
ATOM   1862 HD23 LEU A 128      45.583  26.316  74.950  1.00 28.43           H
ATOM   1863  N   GLY A 129      49.115  24.359  78.187  1.00 19.08           N
ATOM   1864  CA  GLY A 129      50.238  24.458  79.112  1.00 26.10           C
ATOM   1865  C   GLY A 129      49.889  24.636  80.572  1.00 25.26           C
ATOM   1866  O   GLY A 129      50.647  25.303  81.316  1.00 21.34           O
ATOM   1867  H   GLY A 129      48.973  23.561  77.897  1.00 22.90           H
ATOM   1868  HA2 GLY A 129      50.776  23.655  79.034  1.00 31.32           H
ATOM   1869  HA3 GLY A 129      50.790  25.211  78.848  1.00 31.32           H
ATOM   1870  N   LEU A 130      48.758  24.080  81.017  1.00 19.32           N
ATOM   1871  CA  LEU A 130      48.411  24.172  82.430  1.00 19.25           C
ATOM   1872  C   LEU A 130      49.306  23.216  83.211  1.00 22.10           C
ATOM   1873  O   LEU A 130      49.359  22.027  82.883  1.00 18.96           O
ATOM   1874  CB  LEU A 130      46.930  23.857  82.653  1.00 17.13           C
ATOM   1875  CG  LEU A 130      46.218  25.136  82.209  1.00 22.52           C
ATOM   1876  CD1 LEU A 130      44.967  24.898  81.450  1.00 35.51           C
ATOM   1877  CD2 LEU A 130      46.045  26.022  83.416  1.00 18.21           C
ATOM   1878  H   LEU A 130      48.190  23.654  80.531  1.00 23.18           H
ATOM   1879  HA  LEU A 130      48.581  25.074  82.744  1.00 23.09           H
ATOM   1880  HB2 LEU A 130      46.649  23.115  82.095  1.00 20.55           H
ATOM   1881  HB3 LEU A 130      46.752  23.692  83.592  1.00 20.55           H
ATOM   1882  HG  LEU A 130      46.815  25.607  81.608  1.00 27.02           H
ATOM   1883 HD11 LEU A 130      44.578  25.753  81.207  1.00 42.61           H
ATOM   1884 HD12 LEU A 130      45.174  24.390  80.651  1.00 42.61           H
ATOM   1885 HD13 LEU A 130      44.349  24.400  82.008  1.00 42.61           H
ATOM   1886 HD21 LEU A 130      45.593  26.837  83.147  1.00 21.85           H
ATOM   1887 HD22 LEU A 130      45.514  25.552  84.079  1.00 21.85           H
ATOM   1888 HD23 LEU A 130      46.918  26.232  83.781  1.00 21.85           H
ATOM   1889  N   PRO A 131      50.034  23.685  84.220  1.00 18.04           N
ATOM   1890  CA  PRO A 131      50.869  22.772  85.008  1.00 21.24           C
ATOM   1891  C   PRO A 131      50.032  21.648  85.600  1.00 23.34           C
ATOM   1892  O   PRO A 131      48.916  21.861  86.080  1.00 22.34           O
ATOM   1893  CB  PRO A 131      51.456  23.676  86.101  1.00 20.39           C
ATOM   1894  CG  PRO A 131      51.374  25.029  85.570  1.00 20.63           C
ATOM   1895  CD  PRO A 131      50.132  25.068  84.694  1.00 20.35           C
ATOM   1896  HA  PRO A 131      51.584  22.402  84.466  1.00 25.48           H
ATOM   1897  HB2 PRO A 131      50.927  23.594  86.910  1.00 24.46           H
ATOM   1898  HB3 PRO A 131      52.379  23.429  86.268  1.00 24.46           H
ATOM   1899  HG2 PRO A 131      51.293  25.660  86.302  1.00 24.75           H
ATOM   1900  HG3 PRO A 131      52.167  25.219  85.044  1.00 24.75           H
ATOM   1901  HD2 PRO A 131      49.351  25.303  85.220  1.00 24.42           H
ATOM   1902  HD3 PRO A 131      50.259  25.675  83.949  1.00 24.42           H
ATOM   1903  N   LYS A 132      50.559  20.447  85.505  1.00 25.01           N
ATOM   1904  CA  LYS A 132      49.919  19.315  86.125  1.00 26.50           C
ATOM   1905  C   LYS A 132      50.036  19.400  87.647  1.00 25.49           C
ATOM   1906  O   LYS A 132      51.103  19.691  88.176  1.00 21.89           O
ATOM   1907  CB  LYS A 132      50.549  18.021  85.651  1.00 27.74           C
ATOM   1908  CG  LYS A 132      50.344  17.808  84.176  1.00 29.95           C
ATOM   1909  CD  LYS A 132      50.517  16.373  83.717  1.00 39.17           C
ATOM   1910  CE  LYS A 132      49.492  15.463  84.313  1.00 44.83           C
ATOM   1911  NZ  LYS A 132      49.708  14.077  83.811  1.00 53.53           N1+
ATOM   1912  H   LYS A 132      51.286  20.261  85.086  1.00 30.01           H
ATOM   1913  HA  LYS A 132      48.978  19.305  85.888  1.00 31.80           H
ATOM   1914  HB2 LYS A 132      51.503  18.048  85.823  1.00 33.29           H
ATOM   1915  HB3 LYS A 132      50.144  17.277  86.123  1.00 33.29           H
ATOM   1916  HG2 LYS A 132      49.443  18.084  83.945  1.00 35.94           H
ATOM   1917  HG3 LYS A 132      50.985  18.351  83.692  1.00 35.94           H
ATOM   1918  HD2 LYS A 132      50.429  16.335  82.751  1.00 47.00           H
ATOM   1919  HD3 LYS A 132      51.394  16.056  83.985  1.00 47.00           H
ATOM   1920  HE2 LYS A 132      49.579  15.461  85.279  1.00 53.79           H
ATOM   1921  HE3 LYS A 132      48.604  15.754  84.049  1.00 53.79           H
ATOM   1922  HZ1 LYS A 132      49.101  13.528  84.161  1.00 64.24           H
ATOM   1923  HZ2 LYS A 132      49.636  14.060  82.924  1.00 64.24           H
ATOM   1924  HZ3 LYS A 132      50.520  13.794  84.040  1.00 64.24           H
ATOM   1925  N   PRO A 133      48.963  19.126  88.365  1.00 25.41           N
ATOM   1926  CA  PRO A 133      49.040  19.171  89.831  1.00 25.09           C
ATOM   1927  C   PRO A 133      49.851  18.001  90.387  1.00 26.24           C
ATOM   1928  O   PRO A 133      49.792  16.870  89.895  1.00 23.31           O
ATOM   1929  CB  PRO A 133      47.566  19.109  90.253  1.00 21.32           C
ATOM   1930  CG  PRO A 133      46.865  18.455  89.118  1.00 25.74           C
ATOM   1931  CD  PRO A 133      47.628  18.765  87.879  1.00 23.14           C
ATOM   1932  HA  PRO A 133      49.428  20.008  90.128  1.00 30.11           H
ATOM   1933  HB2 PRO A 133      47.480  18.579  91.061  1.00 25.59           H
ATOM   1934  HB3 PRO A 133      47.229  20.007  90.393  1.00 25.59           H
ATOM   1935  HG2 PRO A 133      46.840  17.497  89.267  1.00 30.89           H
ATOM   1936  HG3 PRO A 133      45.963  18.808  89.054  1.00 30.89           H
ATOM   1937  HD2 PRO A 133      47.678  17.982  87.310  1.00 27.77           H
ATOM   1938  HD3 PRO A 133      47.225  19.515  87.415  1.00 27.77           H
ATOM   1939  N   ASP A 134      50.670  18.306  91.392  1.00 25.73           N
ATOM   1940  CA  ASP A 134      51.349  17.258  92.155  1.00 23.79           C
ATOM   1941  C   ASP A 134      50.357  16.349  92.857  1.00 22.45           C
ATOM   1942  O   ASP A 134      50.575  15.143  92.951  1.00 28.34           O
ATOM   1943  CB  ASP A 134      52.281  17.888  93.186  1.00 27.50           C
ATOM   1944  CG  ASP A 134      53.315  18.731  92.535  1.00 30.69           C
ATOM   1945  OD1 ASP A 134      54.228  18.146  91.930  1.00 36.90           O
ATOM   1946  OD2 ASP A 134      53.147  19.969  92.541  1.00 32.22           O1-
ATOM   1947  H   ASP A 134      50.849  19.106  91.652  1.00 30.87           H
ATOM   1948  HA  ASP A 134      51.883  16.718  91.552  1.00 28.54           H
ATOM   1949  HB2 ASP A 134      51.764  18.449  93.786  1.00 33.00           H
ATOM   1950  HB3 ASP A 134      52.729  17.187  93.685  1.00 33.00           H
ATOM   1951  N   TRP A 135      49.295  16.911  93.392  1.00 20.26           N
ATOM   1952  CA  TRP A 135      48.255  16.143  94.040  1.00 23.93           C
ATOM   1953  C   TRP A 135      46.910  16.674  93.592  1.00 22.06           C
ATOM   1954  O   TRP A 135      46.704  17.882  93.507  1.00 20.27           O
ATOM   1955  CB  TRP A 135      48.324  16.256  95.589  1.00 24.12           C
ATOM   1956  CG  TRP A 135      49.445  15.537  96.247  1.00 26.93           C
ATOM   1957  CD1 TRP A 135      50.628  16.078  96.688  1.00 33.00           C
ATOM   1958  CD2 TRP A 135      49.490  14.150  96.591  1.00 30.23           C
ATOM   1959  NE1 TRP A 135      51.397  15.110  97.279  1.00 30.07           N
ATOM   1960  CE2 TRP A 135      50.727  13.920  97.235  1.00 33.72           C
ATOM   1961  CE3 TRP A 135      48.596  13.084  96.445  1.00 30.23           C
ATOM   1962  CZ2 TRP A 135      51.105  12.665  97.702  1.00 30.66           C
ATOM   1963  CZ3 TRP A 135      48.977  11.823  96.910  1.00 29.51           C
ATOM   1964  CH2 TRP A 135      50.218  11.633  97.524  1.00 35.52           C
ATOM   1965  H   TRP A 135      49.150  17.758  93.393  1.00 24.31           H
ATOM   1966  HA  TRP A 135      48.325  15.209  93.788  1.00 28.72           H
ATOM   1967  HB2 TRP A 135      48.406  17.194  95.823  1.00 28.95           H
ATOM   1968  HB3 TRP A 135      47.499  15.903  95.957  1.00 28.95           H
ATOM   1969  HD1 TRP A 135      50.872  16.971  96.599  1.00 39.60           H
ATOM   1970  HE1 TRP A 135      52.182  15.229  97.610  1.00 36.09           H
ATOM   1971  HE3 TRP A 135      47.773  13.208  96.029  1.00 36.28           H
ATOM   1972  HZ2 TRP A 135      51.927  12.530  98.115  1.00 36.79           H
ATOM   1973  HZ3 TRP A 135      48.400  11.102  96.807  1.00 35.42           H
ATOM   1974  HH2 TRP A 135      50.445  10.785  97.829  1.00 42.63           H
ATOM   1975  N   GLN A 136      45.958  15.786  93.420  1.00 24.78           N
ATOM   1976  CA  GLN A 136      44.576  16.198  93.268  1.00 21.05           C
ATOM   1977  C   GLN A 136      43.826  15.559  94.421  1.00 19.17           C
ATOM   1978  O   GLN A 136      43.872  14.345  94.592  1.00 20.20           O
ATOM   1979  CB  GLN A 136      44.028  15.777  91.894  1.00 19.24           C
ATOM   1980  CG  GLN A 136      44.661  16.567  90.737  1.00 22.81           C
ATOM   1981  CD  GLN A 136      44.391  15.953  89.372  1.00 21.53           C
ATOM   1982  OE1 GLN A 136      43.424  16.302  88.704  1.00 20.87           O
ATOM   1983  NE2 GLN A 136      45.252  15.042  88.962  1.00 21.70           N
ATOM   1984  H   GLN A 136      46.081  14.936  93.387  1.00 29.73           H
ATOM   1985  HA  GLN A 136      44.510  17.162  93.348  1.00 25.26           H
ATOM   1986  HB2 GLN A 136      44.216  14.836  91.754  1.00 23.09           H
ATOM   1987  HB3 GLN A 136      43.071  15.931  91.875  1.00 23.09           H
ATOM   1988  HG2 GLN A 136      44.300  17.467  90.736  1.00 27.37           H
ATOM   1989  HG3 GLN A 136      45.622  16.596  90.865  1.00 27.37           H
ATOM   1990 HE21 GLN A 136      45.920  14.827  89.460  1.00 26.04           H
ATOM   1991 HE22 GLN A 136      45.146  14.663  88.197  1.00 26.04           H
ATOM   1992  N   VAL A 137      43.181  16.381  95.229  1.00 19.65           N
ATOM   1993  CA  VAL A 137      42.476  15.929  96.407  1.00 20.59           C
ATOM   1994  C   VAL A 137      40.997  16.018  96.141  1.00 22.25           C
ATOM   1995  O   VAL A 137      40.438  17.118  96.043  1.00 17.10           O
ATOM   1996  CB  VAL A 137      42.834  16.767  97.631  1.00 22.30           C
ATOM   1997  CG1 VAL A 137      42.050  16.260  98.864  1.00 24.97           C
ATOM   1998  CG2 VAL A 137      44.319  16.710  97.831  1.00 21.05           C
ATOM   1999  H   VAL A 137      43.137  17.232  95.111  1.00 23.58           H
ATOM   2000  HA  VAL A 137      42.704  15.003  96.587  1.00 24.70           H
ATOM   2001  HB  VAL A 137      42.584  17.690  97.470  1.00 26.77           H
ATOM   2002 HG11 VAL A 137      42.288  16.802  99.633  1.00 29.96           H
ATOM   2003 HG12 VAL A 137      41.100  16.336  98.687  1.00 29.96           H
ATOM   2004 HG13 VAL A 137      42.284  15.333  99.027  1.00 29.96           H
ATOM   2005 HG21 VAL A 137      44.553  17.242  98.608  1.00 25.26           H
ATOM   2006 HG22 VAL A 137      44.584  15.788  97.969  1.00 25.26           H
ATOM   2007 HG23 VAL A 137      44.758  17.066  97.042  1.00 25.26           H
ATOM   2008  N   LEU A 138      40.356  14.860  96.115  1.00 20.51           N
ATOM   2009  CA  LEU A 138      38.929  14.755  95.914  1.00 19.76           C
ATOM   2010  C   LEU A 138      38.199  14.827  97.243  1.00 21.90           C
ATOM   2011  O   LEU A 138      38.401  13.977  98.118  1.00 21.57           O
ATOM   2012  CB  LEU A 138      38.606  13.452  95.193  1.00 22.83           C
ATOM   2013  CG  LEU A 138      37.132  13.163  95.047  1.00 24.11           C
ATOM   2014  CD1 LEU A 138      36.441  14.279  94.261  1.00 24.87           C
ATOM   2015  CD2 LEU A 138      37.030  11.822  94.371  1.00 22.35           C
ATOM   2016  H   LEU A 138      40.743  14.098  96.215  1.00 24.61           H
ATOM   2017  HA  LEU A 138      38.628  15.493  95.361  1.00 23.71           H
ATOM   2018  HB2 LEU A 138      38.988  13.489  94.302  1.00 27.39           H
ATOM   2019  HB3 LEU A 138      39.001  12.718  95.688  1.00 27.39           H
ATOM   2020  HG  LEU A 138      36.723  13.101  95.924  1.00 28.93           H
ATOM   2021 HD11 LEU A 138      35.497  14.070  94.181  1.00 29.84           H
ATOM   2022 HD12 LEU A 138      36.556  15.117  94.736  1.00 29.84           H
ATOM   2023 HD13 LEU A 138      36.843  14.340  93.380  1.00 29.84           H
ATOM   2024 HD21 LEU A 138      36.093  11.597  94.257  1.00 26.81           H
ATOM   2025 HD22 LEU A 138      37.466  11.871  93.506  1.00 26.81           H
ATOM   2026 HD23 LEU A 138      37.466  11.156  94.925  1.00 26.81           H
ATOM   2027  N   LEU A 139      37.317  15.813  97.368  1.00 21.33           N
ATOM   2028  CA  LEU A 139      36.491  15.979  98.552  1.00 21.03           C
ATOM   2029  C   LEU A 139      35.176  15.296  98.218  1.00 23.69           C
ATOM   2030  O   LEU A 139      34.194  15.917  97.835  1.00 25.13           O
ATOM   2031  CB  LEU A 139      36.329  17.455  98.914  1.00 24.30           C
ATOM   2032  CG  LEU A 139      35.534  17.811 100.176  1.00 29.69           C
ATOM   2033  CD1 LEU A 139      36.085  17.154 101.435  1.00 31.60           C
ATOM   2034  CD2 LEU A 139      35.468  19.323 100.377  1.00 29.69           C
ATOM   2035  H   LEU A 139      37.178  16.411  96.765  1.00 25.59           H
ATOM   2036  HA  LEU A 139      36.899  15.518  99.302  1.00 25.24           H
ATOM   2037  HB2 LEU A 139      37.216  17.833  99.025  1.00 29.16           H
ATOM   2038  HB3 LEU A 139      35.889  17.897  98.170  1.00 29.16           H
ATOM   2039  HG  LEU A 139      34.624  17.495 100.061  1.00 35.63           H
ATOM   2040 HD11 LEU A 139      35.540  17.418 102.193  1.00 37.92           H
ATOM   2041 HD12 LEU A 139      36.057  16.190 101.327  1.00 37.92           H
ATOM   2042 HD13 LEU A 139      37.001  17.446 101.568  1.00 37.92           H
ATOM   2043 HD21 LEU A 139      34.960  19.513 101.181  1.00 35.62           H
ATOM   2044 HD22 LEU A 139      36.370  19.669 100.466  1.00 35.62           H
ATOM   2045 HD23 LEU A 139      35.034  19.725  99.608  1.00 35.62           H
ATOM   2046  N   ALA A 140      35.198  13.967  98.348  1.00 26.42           N
ATOM   2047  CA  ALA A 140      34.121  13.117  97.864  1.00 24.80           C
ATOM   2048  C   ALA A 140      32.893  13.253  98.734  1.00 26.19           C
ATOM   2049  O   ALA A 140      32.984  13.298  99.965  1.00 29.43           O
ATOM   2050  CB  ALA A 140      34.557  11.654  97.833  1.00 25.93           C
ATOM   2051  H   ALA A 140      35.840  13.532  98.721  1.00 31.71           H
ATOM   2052  HA  ALA A 140      33.885  13.383  96.962  1.00 29.76           H
ATOM   2053  HB1 ALA A 140      33.821  11.112  97.507  1.00 31.11           H
ATOM   2054  HB2 ALA A 140      35.320  11.565  97.241  1.00 31.11           H
ATOM   2055  HB3 ALA A 140      34.799  11.378  98.731  1.00 31.11           H
ATOM   2056  N   VAL A 141      31.741  13.336  98.079  1.00 20.25           N
ATOM   2057  CA  VAL A 141      30.458  13.365  98.758  1.00 22.00           C
ATOM   2058  C   VAL A 141      29.484  12.521  97.940  1.00 30.24           C
ATOM   2059  O   VAL A 141      29.466  12.561  96.703  1.00 23.97           O
ATOM   2060  CB  VAL A 141      29.963  14.812  98.976  1.00 29.07           C
ATOM   2061  CG1 VAL A 141      29.959  15.574  97.699  1.00 29.51           C
ATOM   2062  CG2 VAL A 141      28.582  14.822  99.554  1.00 32.59           C
ATOM   2063  H   VAL A 141      31.678  13.377  97.222  1.00 24.30           H
ATOM   2064  HA  VAL A 141      30.554  12.949  99.629  1.00 26.40           H
ATOM   2065  HB  VAL A 141      30.556  15.263  99.597  1.00 34.89           H
ATOM   2066 HG11 VAL A 141      29.644  16.475  97.871  1.00 35.42           H
ATOM   2067 HG12 VAL A 141      30.861  15.600  97.345  1.00 35.42           H
ATOM   2068 HG13 VAL A 141      29.369  15.131  97.070  1.00 35.42           H
ATOM   2069 HG21 VAL A 141      28.299  15.741  99.679  1.00 39.11           H
ATOM   2070 HG22 VAL A 141      27.980  14.371  98.941  1.00 39.11           H
ATOM   2071 HG23 VAL A 141      28.593  14.360 100.407  1.00 39.11           H
ATOM   2072  N   SER A 142      28.738  11.686  98.639  1.00 23.83           N
ATOM   2073  CA  SER A 142      27.671  10.935  98.022  1.00 23.30           C
ATOM   2074  C   SER A 142      26.643  11.900  97.442  1.00 26.75           C
ATOM   2075  O   SER A 142      26.475  13.021  97.906  1.00 27.55           O
ATOM   2076  CB  SER A 142      26.977  10.042  99.052  1.00 27.44           C
ATOM   2077  OG  SER A 142      26.328  10.871 100.012  1.00 27.43           O
ATOM   2078  H   SER A 142      28.833  11.537  99.481  1.00 28.60           H
ATOM   2079  HA  SER A 142      28.024  10.381  97.308  1.00 27.96           H
ATOM   2080  HB2 SER A 142      26.318   9.487  98.606  1.00 32.92           H
ATOM   2081  HB3 SER A 142      27.639   9.489  99.498  1.00 32.92           H
ATOM   2082  HG  SER A 142      25.941  10.396 100.587  1.00 32.92           H
ATOM   2083  N   ALA A 143      25.890  11.410  96.469  1.00 28.26           N
ATOM   2084  CA  ALA A 143      24.805  12.202  95.921  1.00 33.47           C
ATOM   2085  C   ALA A 143      23.772  12.515  96.992  1.00 34.70           C
ATOM   2086  O   ALA A 143      23.260  13.638  97.062  1.00 34.31           O
ATOM   2087  CB  ALA A 143      24.172  11.451  94.751  1.00 29.25           C
ATOM   2088  H   ALA A 143      25.985  10.633  96.113  1.00 33.91           H
ATOM   2089  HA  ALA A 143      25.159  13.041  95.587  1.00 40.17           H
ATOM   2090  HB1 ALA A 143      23.447  11.984  94.389  1.00 35.11           H
ATOM   2091  HB2 ALA A 143      24.846  11.302  94.070  1.00 35.11           H
ATOM   2092  HB3 ALA A 143      23.830  10.601  95.070  1.00 35.11           H
ATOM   2093  N   GLU A 144      23.460  11.532  97.843  1.00 33.06           N
ATOM   2094  CA  GLU A 144      22.530  11.757  98.947  1.00 33.33           C
ATOM   2095  C   GLU A 144      22.941  12.963  99.782  1.00 33.13           C
ATOM   2096  O   GLU A 144      22.122  13.820 100.108  1.00 34.88           O
ATOM   2097  CB  GLU A 144      22.456  10.495  99.822  1.00 37.82           C
ATOM   2098  CG  GLU A 144      21.828  10.711 101.253  1.00 42.78           C
ATOM   2099  CD  GLU A 144      22.147   9.584 102.291  1.00 48.16           C
ATOM   2100  OE1 GLU A 144      23.146   8.830 102.131  1.00 45.60           O
ATOM   2101  OE2 GLU A 144      21.400   9.482 103.300  1.00 46.78           O1-
ATOM   2102  H   GLU A 144      23.772  10.732  97.801  1.00 39.67           H
ATOM   2103  HA  GLU A 144      21.646  11.927  98.587  1.00 39.99           H
ATOM   2104  HB2 GLU A 144      21.916   9.833  99.362  1.00 45.39           H
ATOM   2105  HB3 GLU A 144      23.355  10.152  99.946  1.00 45.39           H
ATOM   2106  HG2 GLU A 144      22.164  11.546 101.615  1.00 51.34           H
ATOM   2107  HG3 GLU A 144      20.863  10.760 101.162  1.00 51.34           H
ATOM   2108  N   LEU A 145      24.209  13.030 100.149  1.00 33.59           N
ATOM   2109  CA  LEU A 145      24.678  14.096 101.019  1.00 35.44           C
ATOM   2110  C   LEU A 145      24.772  15.417 100.276  1.00 43.76           C
ATOM   2111  O   LEU A 145      24.371  16.466 100.797  1.00 38.59           O
ATOM   2112  CB  LEU A 145      26.038  13.723 101.575  1.00 32.30           C
ATOM   2113  CG  LEU A 145      26.245  14.124 103.018  1.00 46.80           C
ATOM   2114  CD1 LEU A 145      25.339  13.290 103.876  1.00 44.72           C
ATOM   2115  CD2 LEU A 145      27.710  13.966 103.422  1.00 44.73           C
ATOM   2116  H   LEU A 145      24.818  12.472  99.910  1.00 40.31           H
ATOM   2117  HA  LEU A 145      24.061  14.204 101.760  1.00 42.52           H
ATOM   2118  HB2 LEU A 145      26.146  12.761 101.517  1.00 38.76           H
ATOM   2119  HB3 LEU A 145      26.722  14.162 101.046  1.00 38.76           H
ATOM   2120  HG  LEU A 145      25.997  15.055 103.130  1.00 56.16           H
ATOM   2121 HD11 LEU A 145      25.465  13.541 104.805  1.00 53.67           H
ATOM   2122 HD12 LEU A 145      24.419  13.449 103.612  1.00 53.67           H
ATOM   2123 HD13 LEU A 145      25.561  12.354 103.753  1.00 53.67           H
ATOM   2124 HD21 LEU A 145      27.812  14.230 104.350  1.00 53.68           H
ATOM   2125 HD22 LEU A 145      27.969  13.038 103.311  1.00 53.68           H
ATOM   2126 HD23 LEU A 145      28.256  14.532 102.855  1.00 53.68           H
ATOM   2127  N   ALA A 146      25.344  15.382  99.066  1.00 38.03           N
ATOM   2128  CA  ALA A 146      25.320  16.558  98.202  1.00 45.17           C
ATOM   2129  C   ALA A 146      23.892  17.034  97.995  1.00 43.42           C
ATOM   2130  O   ALA A 146      23.610  18.233  98.042  1.00 47.28           O
ATOM   2131  CB  ALA A 146      25.974  16.232  96.863  1.00 41.46           C
ATOM   2132  H   ALA A 146      25.746  14.700  98.730  1.00 45.64           H
ATOM   2133  HA  ALA A 146      25.823  17.274  98.620  1.00 54.20           H
ATOM   2134  HB1 ALA A 146      25.950  17.022  96.300  1.00 49.75           H
ATOM   2135  HB2 ALA A 146      26.893  15.963  97.018  1.00 49.75           H
ATOM   2136  HB3 ALA A 146      25.484  15.510  96.440  1.00 49.75           H
ATOM   2137  N   GLY A 147      22.968  16.103  97.796  1.00 46.18           N
ATOM   2138  CA  GLY A 147      21.580  16.500  97.662  1.00 52.52           C
ATOM   2139  C   GLY A 147      21.116  17.314  98.854  1.00 51.96           C
ATOM   2140  O   GLY A 147      20.600  18.423  98.704  1.00 54.35           O
ATOM   2141  H   GLY A 147      23.115  15.257  97.737  1.00 55.41           H
ATOM   2142  HA2 GLY A 147      21.469  17.034  96.860  1.00 63.03           H
ATOM   2143  HA3 GLY A 147      21.020  15.711  97.589  1.00 63.03           H
ATOM   2144  N   GLU A 148      21.345  16.792 100.062  1.00 52.74           N
ATOM   2145  CA  GLU A 148      20.885  17.481 101.262  1.00 53.18           C
ATOM   2146  C   GLU A 148      21.425  18.902 101.315  1.00 56.28           C
ATOM   2147  O   GLU A 148      20.662  19.863 101.473  1.00 57.33           O
ATOM   2148  CB  GLU A 148      21.294  16.698 102.513  1.00 51.79           C
ATOM   2149  H   GLU A 148      21.759  16.053 100.209  1.00 63.28           H
ATOM   2150  HA  GLU A 148      19.916  17.531 101.245  1.00 63.81           H
ATOM   2151  HB1 GLU A 148      20.995  15.780 102.422  1.00 62.15           H
ATOM   2152  HB3 GLU A 148      20.881  17.106 103.290  1.00 62.15           H
ATOM   2153  N   ARG A 149      22.737  19.065 101.175  1.00 53.53           N
ATOM   2154  CA  ARG A 149      23.295  20.409 101.233  1.00 54.33           C
ATOM   2155  C   ARG A 149      23.391  21.017  99.836  1.00 59.24           C
ATOM   2156  O   ARG A 149      22.374  21.455  99.275  1.00 62.36           O
ATOM   2157  CB  ARG A 149      24.658  20.412 101.929  1.00 54.72           C
ATOM   2158  CG  ARG A 149      25.688  19.479 101.392  1.00 49.59           C
ATOM   2159  CD  ARG A 149      26.705  19.108 102.462  1.00 48.51           C
ATOM   2160  NE  ARG A 149      27.902  18.507 101.895  1.00 53.55           N
ATOM   2161  CZ  ARG A 149      28.830  17.872 102.597  1.00 54.90           C
ATOM   2162  NH1 ARG A 149      28.705  17.741 103.904  1.00 57.67           N
ATOM   2163  NH2 ARG A 149      29.887  17.353 101.986  1.00 63.49           N1+
ATOM   2164  H   ARG A 149      23.309  18.435 101.049  1.00 64.23           H
ATOM   2165  HA  ARG A 149      22.698  20.969 101.755  1.00 65.20           H
ATOM   2166  HB2 ARG A 149      24.521  20.182 102.861  1.00 65.67           H
ATOM   2167  HB3 ARG A 149      25.025  21.308 101.871  1.00 65.67           H
ATOM   2168  HG2 ARG A 149      26.159  19.907 100.660  1.00 59.51           H
ATOM   2169  HG3 ARG A 149      25.257  18.666 101.086  1.00 59.51           H
ATOM   2170  HD2 ARG A 149      26.305  18.469 103.073  1.00 58.22           H
ATOM   2171  HD3 ARG A 149      26.967  19.909 102.943  1.00 58.22           H
ATOM   2172  HE  ARG A 149      28.015  18.567 101.045  1.00 64.26           H
ATOM   2173 HH11 ARG A 149      29.309  17.327 104.354  1.00 69.21           H
ATOM   2174 HH12 ARG A 149      28.021  18.073 104.305  1.00 69.21           H
ATOM   2175 HH21 ARG A 149      30.488  16.940 102.443  1.00 76.19           H
ATOM   2176 HH22 ARG A 149      29.974  17.434 101.134  1.00 76.19           H
ATOM   2177  HC  ARG A 149      24.267  21.068  99.356  1.00 71.08           H
ATOM   2178  N   ARG A 162      22.300  29.213  90.956  1.00 64.71           N
ATOM   2179  CA  ARG A 162      21.532  28.019  90.578  1.00 65.70           C
ATOM   2180  C   ARG A 162      21.431  27.862  89.059  1.00 60.82           C
ATOM   2181  O   ARG A 162      20.400  28.149  88.440  1.00 58.16           O
ATOM   2182  CB  ARG A 162      20.132  28.068  91.187  1.00 69.29           C
ATOM   2183  CG  ARG A 162      20.090  27.732  92.676  1.00 69.99           C
ATOM   2184  CD  ARG A 162      20.258  26.234  92.909  1.00 69.41           C
ATOM   2185  NE  ARG A 162      19.191  25.452  92.279  1.00 68.42           N
ATOM   2186  CZ  ARG A 162      19.041  24.140  92.439  1.00 70.83           C
ATOM   2187  NH1 ARG A 162      19.895  23.474  93.211  1.00 70.29           N
ATOM   2188  NH2 ARG A 162      18.045  23.491  91.835  1.00 66.39           N1+
ATOM   2189  H1  ARG A 162      22.439  29.217  91.906  1.00 77.65           H
ATOM   2190  H2  ARG A 162      21.813  30.000  90.701  1.00 77.65           H
ATOM   2191  HA  ARG A 162      21.982  27.234  90.928  1.00 78.85           H
ATOM   2192  HB2 ARG A 162      19.568  27.429  90.724  1.00 83.15           H
ATOM   2193  HB3 ARG A 162      19.775  28.963  91.075  1.00 83.15           H
ATOM   2194  HG2 ARG A 162      19.234  28.004  93.042  1.00 83.99           H
ATOM   2195  HG3 ARG A 162      20.812  28.194  93.130  1.00 83.99           H
ATOM   2196  HD2 ARG A 162      20.239  26.056  93.863  1.00 83.29           H
ATOM   2197  HD3 ARG A 162      21.105  25.947  92.533  1.00 83.29           H
ATOM   2198  HE  ARG A 162      18.691  25.847  91.701  1.00 82.10           H
ATOM   2199 HH11 ARG A 162      20.537  23.892  93.602  1.00 84.35           H
ATOM   2200 HH12 ARG A 162      19.804  22.626  93.320  1.00 84.35           H
ATOM   2201 HH21 ARG A 162      17.955  22.643  91.944  1.00 79.67           H
ATOM   2202 HH22 ARG A 162      17.492  23.921  91.335  1.00 79.67           H
ATOM   2203  N   ASP A 163      22.504  27.360  88.468  1.00 60.46           N
ATOM   2204  CA  ASP A 163      22.624  27.314  87.021  1.00 53.80           C
ATOM   2205  C   ASP A 163      22.151  25.958  86.475  1.00 52.81           C
ATOM   2206  O   ASP A 163      21.532  25.157  87.184  1.00 50.28           O
ATOM   2207  CB  ASP A 163      24.062  27.657  86.637  1.00 53.01           C
ATOM   2208  CG  ASP A 163      25.088  26.806  87.353  1.00 50.72           C
ATOM   2209  OD1 ASP A 163      25.038  25.547  87.257  1.00 50.75           O
ATOM   2210  OD2 ASP A 163      25.961  27.409  88.006  1.00 55.10           O1-
ATOM   2211  H   ASP A 163      23.182  27.037  88.886  1.00 72.55           H
ATOM   2212  HA  ASP A 163      22.049  27.997  86.641  1.00 64.56           H
ATOM   2213  HB2 ASP A 163      24.174  27.521  85.683  1.00 63.61           H
ATOM   2214  HB3 ASP A 163      24.234  28.585  86.861  1.00 63.61           H
ATOM   2215  N   ASN A 164      22.423  25.695  85.189  1.00 43.82           N
ATOM   2216  CA  ASN A 164      21.909  24.482  84.563  1.00 49.17           C
ATOM   2217  C   ASN A 164      22.609  23.228  85.087  1.00 42.01           C
ATOM   2218  O   ASN A 164      22.008  22.156  85.088  1.00 43.37           O
ATOM   2219  CB  ASN A 164      22.031  24.565  83.034  1.00 46.70           C
ATOM   2220  CG  ASN A 164      21.005  25.519  82.408  1.00 47.85           C
ATOM   2221  H   ASN A 164      22.894  26.195  84.671  1.00 52.58           H
ATOM   2222  HA  ASN A 164      20.966  24.400  84.777  1.00 59.00           H
ATOM   2223  HB2 ASN A 164      22.917  24.885  82.805  1.00 56.03           H
ATOM   2224  HB3 ASN A 164      21.889  23.682  82.657  1.00 56.03           H
ATOM   2225  N   TYR A 165      23.862  23.328  85.535  1.00 33.10           N
ATOM   2226  CA  TYR A 165      24.504  22.152  86.114  1.00 43.18           C
ATOM   2227  C   TYR A 165      24.054  21.925  87.557  1.00 41.51           C
ATOM   2228  O   TYR A 165      23.773  20.783  87.945  1.00 32.20           O
ATOM   2229  CB  TYR A 165      26.026  22.273  86.089  1.00 39.72           C
ATOM   2230  CG  TYR A 165      26.699  22.211  84.744  1.00 36.43           C
ATOM   2231  CD1 TYR A 165      25.968  22.166  83.537  1.00 35.74           C
ATOM   2232  CD2 TYR A 165      28.089  22.204  84.673  1.00 33.16           C
ATOM   2233  CE1 TYR A 165      26.632  22.121  82.301  1.00 28.84           C
ATOM   2234  CE2 TYR A 165      28.753  22.145  83.444  1.00 29.27           C
ATOM   2235  CZ  TYR A 165      28.026  22.122  82.272  1.00 31.51           C
ATOM   2236  OH  TYR A 165      28.717  22.075  81.079  1.00 28.82           O
ATOM   2237  H   TYR A 165      24.345  24.039  85.517  1.00 39.72           H
ATOM   2238  HA  TYR A 165      24.257  21.370  85.596  1.00 51.82           H
ATOM   2239  HB2 TYR A 165      26.267  23.122  86.490  1.00 47.67           H
ATOM   2240  HB3 TYR A 165      26.394  21.552  86.624  1.00 47.67           H
ATOM   2241  HD1 TYR A 165      25.039  22.176  83.560  1.00 42.89           H
ATOM   2242  HD2 TYR A 165      28.586  22.230  85.459  1.00 39.80           H
ATOM   2243  HE1 TYR A 165      26.146  22.096  81.509  1.00 34.61           H
ATOM   2244  HE2 TYR A 165      29.683  22.149  83.416  1.00 35.12           H
ATOM   2245  HH  TYR A 165      29.544  22.082  81.226  1.00 34.58           H
ATOM   2246  N   GLU A 166      24.032  22.994  88.366  1.00 43.04           N
ATOM   2247  CA  GLU A 166      23.574  22.907  89.757  1.00 48.60           C
ATOM   2248  C   GLU A 166      22.206  22.232  89.850  1.00 45.36           C
ATOM   2249  O   GLU A 166      21.999  21.331  90.669  1.00 48.55           O
ATOM   2250  CB  GLU A 166      23.527  24.305  90.394  1.00 41.86           C
ATOM   2251  CG  GLU A 166      24.903  24.925  90.718  1.00 44.10           C
ATOM   2252  CD  GLU A 166      24.821  26.407  91.065  1.00 42.76           C
ATOM   2253  H   GLU A 166      24.279  23.784  88.130  1.00 51.64           H
ATOM   2254  HA  GLU A 166      24.205  22.371  90.262  1.00 58.33           H
ATOM   2255  HB2 GLU A 166      23.072  24.906  89.783  1.00 50.23           H
ATOM   2256  HB3 GLU A 166      23.029  24.248  91.225  1.00 50.23           H
ATOM   2257  HG2 GLU A 166      25.287  24.461  91.478  1.00 52.92           H
ATOM   2258  HG3 GLU A 166      25.481  24.831  89.945  1.00 52.92           H
ATOM   2259  N   ARG A 167      21.272  22.628  88.982  1.00 45.89           N
ATOM   2260  CA  ARG A 167      19.897  22.130  89.032  1.00 47.05           C
ATOM   2261  C   ARG A 167      19.728  20.694  88.518  1.00 44.10           C
ATOM   2262  O   ARG A 167      18.656  20.116  88.727  1.00 45.31           O
ATOM   2263  CB  ARG A 167      18.985  23.068  88.221  1.00 52.43           C
ATOM   2264  CG  ARG A 167      18.910  24.533  88.712  1.00 53.72           C
ATOM   2265  CD  ARG A 167      17.960  25.372  87.819  1.00 49.85           C
ATOM   2266  H   ARG A 167      21.414  23.191  88.347  1.00 55.07           H
ATOM   2267  HA  ARG A 167      19.594  22.149  89.953  1.00 56.46           H
ATOM   2268  HB2 ARG A 167      18.084  22.710  88.242  1.00 62.91           H
ATOM   2269  HB3 ARG A 167      19.304  23.086  87.305  1.00 62.91           H
ATOM   2270  HG2 ARG A 167      19.794  24.931  88.674  1.00 64.47           H
ATOM   2271  HG3 ARG A 167      18.571  24.551  89.620  1.00 64.47           H
ATOM   2272  HD1 ARG A 167      18.248  25.298  86.895  1.00 59.82           H
ATOM   2273  HD3 ARG A 167      17.056  25.032  87.913  1.00 59.82           H
ATOM   2274  N   ASP A 168      20.731  20.103  87.854  1.00 44.01           N
ATOM   2275  CA  ASP A 168      20.633  18.748  87.281  1.00 38.09           C
ATOM   2276  C   ASP A 168      21.200  17.734  88.287  1.00 39.02           C
ATOM   2277  O   ASP A 168      22.413  17.564  88.410  1.00 31.02           O
ATOM   2278  CB  ASP A 168      21.383  18.677  85.953  1.00 42.82           C
ATOM   2279  CG  ASP A 168      21.196  17.342  85.230  1.00 47.82           C
ATOM   2280  OD1 ASP A 168      20.810  16.338  85.878  1.00 42.71           O
ATOM   2281  OD2 ASP A 168      21.446  17.305  83.997  1.00 47.89           O1-
ATOM   2282  H   ASP A 168      21.495  20.474  87.719  1.00 52.81           H
ATOM   2283  HA  ASP A 168      19.701  18.532  87.120  1.00 45.71           H
ATOM   2284  HB2 ASP A 168      21.058  19.381  85.370  1.00 51.38           H
ATOM   2285  HB3 ASP A 168      22.331  18.796  86.119  1.00 51.38           H
ATOM   2286  N   ALA A 169      20.326  17.018  88.990  1.00 39.79           N
ATOM   2287  CA  ALA A 169      20.815  16.165  90.067  1.00 38.38           C
ATOM   2288  C   ALA A 169      21.482  14.905  89.525  1.00 30.93           C
ATOM   2289  O   ALA A 169      22.494  14.453  90.066  1.00 33.94           O
ATOM   2290  CB  ALA A 169      19.670  15.822  91.015  1.00 43.51           C
ATOM   2291  H   ALA A 169      19.474  17.007  88.869  1.00 47.75           H
ATOM   2292  HA  ALA A 169      21.481  16.656  90.573  1.00 46.05           H
ATOM   2293  HB1 ALA A 169      20.008  15.256  91.726  1.00 52.21           H
ATOM   2294  HB2 ALA A 169      19.313  16.644  91.388  1.00 52.21           H
ATOM   2295  HB3 ALA A 169      18.979  15.356  90.520  1.00 52.21           H
ATOM   2296  N   GLU A 170      20.955  14.328  88.455  1.00 28.28           N
ATOM   2297  CA  GLU A 170      21.611  13.155  87.872  1.00 29.79           C
ATOM   2298  C   GLU A 170      23.007  13.498  87.347  1.00 28.14           C
ATOM   2299  O   GLU A 170      23.929  12.676  87.424  1.00 22.40           O
ATOM   2300  CB  GLU A 170      20.753  12.571  86.736  1.00 29.63           C
ATOM   2301  H   GLU A 170      20.238  14.583  88.053  1.00 33.93           H
ATOM   2302  HA  GLU A 170      21.707  12.475  88.556  1.00 35.74           H
ATOM   2303  HB1 GLU A 170      19.865  12.380  87.077  1.00 35.55           H
ATOM   2304  HB3 GLU A 170      21.167  11.755  86.415  1.00 35.55           H
ATOM   2305  N   LEU A 171      23.164  14.688  86.755  1.00 33.34           N
ATOM   2306  CA  LEU A 171      24.483  15.161  86.349  1.00 27.05           C
ATOM   2307  C   LEU A 171      25.428  15.254  87.545  1.00 20.07           C
ATOM   2308  O   LEU A 171      26.555  14.762  87.494  1.00 22.05           O
ATOM   2309  CB  LEU A 171      24.363  16.522  85.664  1.00 25.82           C
ATOM   2310  CG  LEU A 171      25.700  17.151  85.244  1.00 23.74           C
ATOM   2311  CD1 LEU A 171      26.411  16.244  84.317  1.00 19.83           C
ATOM   2312  CD2 LEU A 171      25.515  18.546  84.651  1.00 28.89           C
ATOM   2313  H   LEU A 171      22.524  15.234  86.581  1.00 40.01           H
ATOM   2314  HA  LEU A 171      24.863  14.536  85.712  1.00 32.45           H
ATOM   2315  HB2 LEU A 171      23.824  16.419  84.865  1.00 30.98           H
ATOM   2316  HB3 LEU A 171      23.928  17.137  86.274  1.00 30.98           H
ATOM   2317  HG  LEU A 171      26.254  17.245  86.035  1.00 28.49           H
ATOM   2318 HD11 LEU A 171      27.252  16.653  84.059  1.00 23.79           H
ATOM   2319 HD12 LEU A 171      26.576  15.400  84.765  1.00 23.79           H
ATOM   2320 HD13 LEU A 171      25.859  16.100  83.532  1.00 23.79           H
ATOM   2321 HD21 LEU A 171      26.382  18.901  84.402  1.00 34.67           H
ATOM   2322 HD22 LEU A 171      24.945  18.483  83.868  1.00 34.67           H
ATOM   2323 HD23 LEU A 171      25.101  19.119  85.316  1.00 34.67           H
ATOM   2324  N   GLN A 172      25.002  15.912  88.623  1.00 23.07           N
ATOM   2325  CA  GLN A 172      25.859  15.993  89.801  1.00 27.00           C
ATOM   2326  C   GLN A 172      26.252  14.597  90.287  1.00 23.09           C
ATOM   2327  O   GLN A 172      27.430  14.337  90.539  1.00 21.61           O
ATOM   2328  CB  GLN A 172      25.187  16.778  90.916  1.00 24.45           C
ATOM   2329  CG  GLN A 172      24.913  18.248  90.581  1.00 31.32           C
ATOM   2330  CD  GLN A 172      26.169  19.068  90.370  1.00 33.29           C
ATOM   2331  OE1 GLN A 172      27.157  18.895  91.063  1.00 30.40           O
ATOM   2332  NE2 GLN A 172      26.128  19.974  89.400  1.00 33.68           N
ATOM   2333  H   GLN A 172      24.242  16.308  88.697  1.00 27.68           H
ATOM   2334  HA  GLN A 172      26.674  16.462  89.561  1.00 32.40           H
ATOM   2335  HB2 GLN A 172      24.337  16.359  91.121  1.00 29.34           H
ATOM   2336  HB3 GLN A 172      25.759  16.756  91.699  1.00 29.34           H
ATOM   2337  HG2 GLN A 172      24.390  18.290  89.765  1.00 37.59           H
ATOM   2338  HG3 GLN A 172      24.417  18.648  91.312  1.00 37.59           H
ATOM   2339 HE21 GLN A 172      25.414  20.070  88.931  1.00 40.42           H
ATOM   2340 HE22 GLN A 172      26.816  20.464  89.241  1.00 40.42           H
ATOM   2341  N   GLN A 173      25.293  13.667  90.340  1.00 26.19           N
ATOM   2342  CA  GLN A 173      25.615  12.290  90.721  1.00 26.09           C
ATOM   2343  C   GLN A 173      26.660  11.688  89.789  1.00 28.34           C
ATOM   2344  O   GLN A 173      27.701  11.189  90.237  1.00 25.79           O
ATOM   2345  CB  GLN A 173      24.346  11.439  90.724  1.00 23.01           C
ATOM   2346  CG  GLN A 173      24.602  10.019  91.151  1.00 29.57           C
ATOM   2347  CD  GLN A 173      23.338   9.331  91.702  1.00 42.89           C
ATOM   2348  OE1 GLN A 173      22.215   9.720  91.391  1.00 50.32           O
ATOM   2349  NE2 GLN A 173      23.531   8.313  92.526  1.00 46.99           N
ATOM   2350  H   GLN A 173      24.462  13.805  90.164  1.00 31.43           H
ATOM   2351  HA  GLN A 173      25.979  12.288  91.620  1.00 31.31           H
ATOM   2352  HB2 GLN A 173      23.706  11.827  91.341  1.00 27.61           H
ATOM   2353  HB3 GLN A 173      23.974  11.420  89.828  1.00 27.61           H
ATOM   2354  HG2 GLN A 173      24.913   9.509  90.387  1.00 35.48           H
ATOM   2355  HG3 GLN A 173      25.275  10.015  91.850  1.00 35.48           H
ATOM   2356 HE21 GLN A 173      24.330   8.068  92.726  1.00 56.39           H
ATOM   2357 HE22 GLN A 173      22.857   7.896  92.860  1.00 56.39           H
ATOM   2358  N   ARG A 174      26.407  11.730  88.475  1.00 20.66           N
ATOM   2359  CA  ARG A 174      27.356  11.125  87.545  1.00 25.29           C
ATOM   2360  C   ARG A 174      28.726  11.790  87.630  1.00 18.83           C
ATOM   2361  O   ARG A 174      29.744  11.131  87.414  1.00 16.48           O
ATOM   2362  CB  ARG A 174      26.838  11.174  86.091  1.00 25.24           C
ATOM   2363  CG  ARG A 174      25.630  10.293  85.827  1.00 30.05           C
ATOM   2364  CD  ARG A 174      25.345  10.075  84.301  1.00 27.78           C
ATOM   2365  NE  ARG A 174      25.256  11.411  83.699  1.00 40.68           N
ATOM   2366  CZ  ARG A 174      24.170  12.198  83.709  1.00 40.92           C
ATOM   2367  NH1 ARG A 174      23.033  11.771  84.250  1.00 42.89           N
ATOM   2368  NH2 ARG A 174      24.217  13.423  83.164  1.00 33.47           N1+
ATOM   2369  H   ARG A 174      25.717  12.090  88.111  1.00 24.79           H
ATOM   2370  HA  ARG A 174      27.469  10.191  87.784  1.00 30.34           H
ATOM   2371  HB2 ARG A 174      26.588  12.087  85.882  1.00 30.29           H
ATOM   2372  HB3 ARG A 174      27.549  10.885  85.498  1.00 30.29           H
ATOM   2373  HG2 ARG A 174      25.782   9.423  86.230  1.00 36.06           H
ATOM   2374  HG3 ARG A 174      24.847  10.707  86.221  1.00 36.06           H
ATOM   2375  HD2 ARG A 174      26.075   9.587  83.889  1.00 33.33           H
ATOM   2376  HD3 ARG A 174      24.500   9.613  84.180  1.00 33.33           H
ATOM   2377  HE  ARG A 174      25.958  11.715  83.307  1.00 48.82           H
ATOM   2378 HH11 ARG A 174      22.995  10.992  84.612  1.00 51.47           H
ATOM   2379 HH12 ARG A 174      22.338  12.278  84.246  1.00 51.47           H
ATOM   2380 HH21 ARG A 174      24.943  13.704  82.801  1.00 40.17           H
ATOM   2381 HH22 ARG A 174      23.512  13.916  83.154  1.00 40.17           H
ATOM   2382  N   THR A 175      28.776  13.088  87.908  1.00 19.47           N
ATOM   2383  CA  THR A 175      30.080  13.754  88.031  1.00 19.19           C
ATOM   2384  C   THR A 175      30.848  13.251  89.256  1.00 19.19           C
ATOM   2385  O   THR A 175      32.063  13.002  89.193  1.00 18.17           O
ATOM   2386  CB  THR A 175      29.885  15.271  88.120  1.00 21.35           C
ATOM   2387  OG1 THR A 175      29.166  15.751  86.977  1.00 23.41           O
ATOM   2388  CG2 THR A 175      31.219  15.975  88.191  1.00 20.14           C
ATOM   2389  H   THR A 175      28.094  13.598  88.028  1.00 23.37           H
ATOM   2390  HA  THR A 175      30.611  13.563  87.242  1.00 23.03           H
ATOM   2391  HB  THR A 175      29.386  15.484  88.925  1.00 25.62           H
ATOM   2392  HG1 THR A 175      28.412  15.384  86.937  1.00 28.09           H
ATOM   2393 HG21 THR A 175      31.086  16.934  88.247  1.00 24.16           H
ATOM   2394 HG22 THR A 175      31.709  15.679  88.974  1.00 24.16           H
ATOM   2395 HG23 THR A 175      31.741  15.775  87.398  1.00 24.16           H
ATOM   2396  N   GLY A 176      30.154  13.077  90.384  1.00 20.83           N
ATOM   2397  CA  GLY A 176      30.785  12.429  91.527  1.00 19.78           C
ATOM   2398  C   GLY A 176      31.330  11.058  91.176  1.00 19.76           C
ATOM   2399  O   GLY A 176      32.448  10.698  91.553  1.00 20.75           O
ATOM   2400  H   GLY A 176      29.338  13.320  90.508  1.00 25.00           H
ATOM   2401  HA2 GLY A 176      31.517  12.979  91.848  1.00 23.73           H
ATOM   2402  HA3 GLY A 176      30.137  12.329  92.242  1.00 23.73           H
ATOM   2403  N   ALA A 177      30.594  10.308  90.376  1.00 21.49           N
ATOM   2404  CA  ALA A 177      31.060   8.974  90.026  1.00 19.40           C
ATOM   2405  C   ALA A 177      32.302   9.024  89.142  1.00 22.81           C
ATOM   2406  O   ALA A 177      33.228   8.212  89.315  1.00 22.10           O
ATOM   2407  CB  ALA A 177      29.929   8.198  89.360  1.00 21.95           C
ATOM   2408  H   ALA A 177      29.841  10.537  90.028  1.00 25.79           H
ATOM   2409  HA  ALA A 177      31.298   8.505  90.841  1.00 23.28           H
ATOM   2410  HB1 ALA A 177      30.247   7.311  89.131  1.00 26.34           H
ATOM   2411  HB2 ALA A 177      29.185   8.133  89.979  1.00 26.34           H
ATOM   2412  HB3 ALA A 177      29.652   8.669  88.558  1.00 26.34           H
ATOM   2413  N   VAL A 178      32.364   9.980  88.208  1.00 22.09           N
ATOM   2414  CA  VAL A 178      33.559  10.110  87.379  1.00 21.73           C
ATOM   2415  C   VAL A 178      34.742  10.548  88.227  1.00 18.51           C
ATOM   2416  O   VAL A 178      35.863  10.056  88.062  1.00 22.00           O
ATOM   2417  CB  VAL A 178      33.325  11.088  86.204  1.00 23.55           C
ATOM   2418  CG1 VAL A 178      34.580  11.209  85.398  1.00 18.41           C
ATOM   2419  CG2 VAL A 178      32.208  10.576  85.294  1.00 25.25           C
ATOM   2420  H   VAL A 178      31.742  10.549  88.039  1.00 26.51           H
ATOM   2421  HA  VAL A 178      33.772   9.242  87.002  1.00 26.07           H
ATOM   2422  HB  VAL A 178      33.081  11.963  86.543  1.00 28.26           H
ATOM   2423 HG11 VAL A 178      34.424  11.823  84.664  1.00 22.09           H
ATOM   2424 HG12 VAL A 178      35.289  11.546  85.967  1.00 22.09           H
ATOM   2425 HG13 VAL A 178      34.819  10.335  85.053  1.00 22.09           H
ATOM   2426 HG21 VAL A 178      32.081  11.205  84.567  1.00 30.29           H
ATOM   2427 HG22 VAL A 178      32.461   9.708  84.941  1.00 30.29           H
ATOM   2428 HG23 VAL A 178      31.391  10.497  85.811  1.00 30.29           H
ATOM   2429  N   TYR A 179      34.522  11.524  89.099  1.00 16.35           N
ATOM   2430  CA  TYR A 179      35.592  11.976  89.976  1.00 18.68           C
ATOM   2431  C   TYR A 179      36.181  10.801  90.757  1.00 19.48           C
ATOM   2432  O   TYR A 179      37.401  10.620  90.829  1.00 16.45           O
ATOM   2433  CB  TYR A 179      35.037  13.008  90.934  1.00 21.21           C
ATOM   2434  CG  TYR A 179      35.156  14.480  90.603  1.00 17.34           C
ATOM   2435  CD1 TYR A 179      34.078  15.310  90.796  1.00 19.47           C
ATOM   2436  CD2 TYR A 179      36.359  15.057  90.203  1.00 19.63           C
ATOM   2437  CE1 TYR A 179      34.161  16.677  90.575  1.00 20.69           C
ATOM   2438  CE2 TYR A 179      36.450  16.448  89.983  1.00 18.93           C
ATOM   2439  CZ  TYR A 179      35.356  17.234  90.203  1.00 17.19           C
ATOM   2440  OH  TYR A 179      35.393  18.591  90.026  1.00 22.31           O
ATOM   2441  H   TYR A 179      33.774  11.936  89.201  1.00 19.63           H
ATOM   2442  HA  TYR A 179      36.297  12.386  89.450  1.00 22.42           H
ATOM   2443  HB2 TYR A 179      34.090  12.825  91.042  1.00 25.45           H
ATOM   2444  HB3 TYR A 179      35.478  12.880  91.788  1.00 25.45           H
ATOM   2445  HD1 TYR A 179      33.272  14.946  91.085  1.00 23.37           H
ATOM   2446  HD2 TYR A 179      37.111  14.522  90.088  1.00 23.56           H
ATOM   2447  HE1 TYR A 179      33.420  17.219  90.723  1.00 24.83           H
ATOM   2448  HE2 TYR A 179      37.257  16.829  89.723  1.00 22.71           H
ATOM   2449  HH  TYR A 179      36.166  18.830  89.800  1.00 26.78           H
ATOM   2450  N   ALA A 180      35.321   9.967  91.322  1.00 18.80           N
ATOM   2451  CA  ALA A 180      35.809   8.836  92.109  1.00 21.56           C
ATOM   2452  C   ALA A 180      36.675   7.917  91.261  1.00 24.38           C
ATOM   2453  O   ALA A 180      37.672   7.375  91.748  1.00 23.36           O
ATOM   2454  CB  ALA A 180      34.621   8.079  92.730  1.00 22.45           C
ATOM   2455  H   ALA A 180      34.464  10.028  91.269  1.00 22.56           H
ATOM   2456  HA  ALA A 180      36.358   9.173  92.835  1.00 25.88           H
ATOM   2457  HB1 ALA A 180      34.959   7.332  93.249  1.00 26.94           H
ATOM   2458  HB2 ALA A 180      34.127   8.685  93.304  1.00 26.94           H
ATOM   2459  HB3 ALA A 180      34.047   7.755  92.019  1.00 26.94           H
ATOM   2460  N   GLU A 181      36.348   7.784  89.961  1.00 21.14           N
ATOM   2461  CA  GLU A 181      37.138   6.921  89.086  1.00 23.29           C
ATOM   2462  C   GLU A 181      38.378   7.629  88.590  1.00 22.57           C
ATOM   2463  O   GLU A 181      39.422   7.004  88.423  1.00 21.25           O
ATOM   2464  CB  GLU A 181      36.306   6.435  87.887  1.00 26.04           C
ATOM   2465  CG  GLU A 181      35.204   5.446  88.274  1.00 34.36           C
ATOM   2466  H   GLU A 181      35.687   8.177  89.576  1.00 25.37           H
ATOM   2467  HA  GLU A 181      37.421   6.141  89.588  1.00 27.95           H
ATOM   2468  HB2 GLU A 181      36.895   5.993  87.256  1.00 31.25           H
ATOM   2469  HB3 GLU A 181      35.886   7.201  87.466  1.00 31.25           H
ATOM   2470  HG1 GLU A 181      34.969   5.583  89.205  1.00 41.23           H
ATOM   2471  HG3 GLU A 181      34.429   5.601  87.710  1.00 41.23           H
ATOM   2472  N   LEU A 182      38.301   8.928  88.334  1.00 20.77           N
ATOM   2473  CA  LEU A 182      39.522   9.644  88.004  1.00 19.78           C
ATOM   2474  C   LEU A 182      40.549   9.457  89.108  1.00 19.44           C
ATOM   2475  O   LEU A 182      41.742   9.262  88.847  1.00 21.92           O
ATOM   2476  CB  LEU A 182      39.208  11.120  87.796  1.00 16.98           C
ATOM   2477  CG  LEU A 182      38.380  11.523  86.601  1.00 21.27           C
ATOM   2478  CD1 LEU A 182      37.974  12.995  86.714  1.00 22.18           C
ATOM   2479  CD2 LEU A 182      39.177  11.297  85.326  1.00 20.35           C
ATOM   2480  H   LEU A 182      37.584   9.402  88.344  1.00 24.93           H
ATOM   2481  HA  LEU A 182      39.891   9.290  87.180  1.00 23.73           H
ATOM   2482  HB2 LEU A 182      38.735  11.434  88.582  1.00 20.37           H
ATOM   2483  HB3 LEU A 182      40.051  11.594  87.726  1.00 20.37           H
ATOM   2484  HG  LEU A 182      37.576  10.982  86.564  1.00 25.52           H
ATOM   2485 HD11 LEU A 182      37.444  13.236  85.939  1.00 26.61           H
ATOM   2486 HD12 LEU A 182      37.453  13.116  87.523  1.00 26.61           H
ATOM   2487 HD13 LEU A 182      38.775  13.541  86.751  1.00 26.61           H
ATOM   2488 HD21 LEU A 182      38.636  11.560  84.565  1.00 24.42           H
ATOM   2489 HD22 LEU A 182      39.984  11.835  85.359  1.00 24.42           H
ATOM   2490 HD23 LEU A 182      39.408  10.357  85.260  1.00 24.42           H
ATOM   2491  N   ALA A 183      40.101   9.528  90.354  1.00 19.53           N
ATOM   2492  CA  ALA A 183      41.029   9.407  91.468  1.00 25.17           C
ATOM   2493  C   ALA A 183      41.623   8.001  91.536  1.00 26.85           C
ATOM   2494  O   ALA A 183      42.841   7.836  91.641  1.00 27.27           O
ATOM   2495  CB  ALA A 183      40.322   9.777  92.766  1.00 19.29           C
ATOM   2496  H   ALA A 183      39.279   9.643  90.579  1.00 23.43           H
ATOM   2497  HA  ALA A 183      41.759  10.032  91.338  1.00 30.21           H
ATOM   2498  HB1 ALA A 183      40.949   9.693  93.501  1.00 23.15           H
ATOM   2499  HB2 ALA A 183      40.006  10.692  92.702  1.00 23.15           H
ATOM   2500  HB3 ALA A 183      39.573   9.177  92.899  1.00 23.15           H
ATOM   2501  N   ALA A 184      40.786   6.967  91.436  1.00 25.83           N
ATOM   2502  CA  ALA A 184      41.332   5.610  91.450  1.00 26.24           C
ATOM   2503  C   ALA A 184      42.286   5.367  90.297  1.00 29.12           C
ATOM   2504  O   ALA A 184      43.227   4.579  90.421  1.00 30.92           O
ATOM   2505  CB  ALA A 184      40.226   4.573  91.381  1.00 28.63           C
ATOM   2506  H   ALA A 184      39.931   7.019  91.362  1.00 31.00           H
ATOM   2507  HA  ALA A 184      41.820   5.474  92.277  1.00 31.49           H
ATOM   2508  HB1 ALA A 184      40.622   3.688  91.392  1.00 34.35           H
ATOM   2509  HB2 ALA A 184      39.641   4.685  92.147  1.00 34.35           H
ATOM   2510  HB3 ALA A 184      39.724   4.702  90.560  1.00 34.35           H
ATOM   2511  N   GLN A 185      42.052   5.982  89.156  1.00 28.66           N
ATOM   2512  CA  GLN A 185      42.876   5.670  87.998  1.00 24.36           C
ATOM   2513  C   GLN A 185      44.108   6.556  87.906  1.00 26.99           C
ATOM   2514  O   GLN A 185      44.884   6.414  86.957  1.00 35.46           O
ATOM   2515  CB  GLN A 185      42.036   5.784  86.713  1.00 31.47           C
ATOM   2516  CG  GLN A 185      40.778   4.847  86.713  1.00 37.12           C
ATOM   2517  CD  GLN A 185      39.900   4.984  85.433  1.00 35.51           C
ATOM   2518  OE1 GLN A 185      40.264   5.659  84.478  1.00 34.91           O
ATOM   2519  NE2 GLN A 185      38.734   4.364  85.451  1.00 32.28           N
ATOM   2520  H   GLN A 185      41.440   6.571  89.022  1.00 34.40           H
ATOM   2521  HA  GLN A 185      43.179   4.751  88.071  1.00 29.23           H
ATOM   2522  HB2 GLN A 185      41.727   6.698  86.620  1.00 37.76           H
ATOM   2523  HB3 GLN A 185      42.588   5.542  85.953  1.00 37.76           H
ATOM   2524  HG2 GLN A 185      41.073   3.925  86.773  1.00 44.54           H
ATOM   2525  HG3 GLN A 185      40.224   5.066  87.478  1.00 44.54           H
ATOM   2526 HE21 GLN A 185      38.497   3.914  86.145  1.00 38.74           H
ATOM   2527 HE22 GLN A 185      38.212   4.409  84.769  1.00 38.74           H
ATOM   2528  N   GLY A 186      44.312   7.473  88.849  1.00 31.86           N
ATOM   2529  CA  GLY A 186      45.479   8.354  88.746  1.00 23.19           C
ATOM   2530  C   GLY A 186      45.440   9.308  87.570  1.00 21.79           C
ATOM   2531  O   GLY A 186      46.479   9.605  86.971  1.00 26.20           O
ATOM   2532  H   GLY A 186      43.811   7.605  89.536  1.00 38.23           H
ATOM   2533  HA2 GLY A 186      45.551   8.880  89.558  1.00 27.83           H
ATOM   2534  HA3 GLY A 186      46.279   7.811  88.666  1.00 27.83           H
ATOM   2535  N   TRP A 187      44.266   9.774  87.197  1.00 30.30           N
ATOM   2536  CA  TRP A 187      44.164  10.651  86.033  1.00 26.23           C
ATOM   2537  C   TRP A 187      44.956  11.930  86.257  1.00 23.87           C
ATOM   2538  O   TRP A 187      44.659  12.698  87.181  1.00 22.41           O
ATOM   2539  CB  TRP A 187      42.700  10.990  85.770  1.00 24.48           C
ATOM   2540  CG  TRP A 187      42.466  11.848  84.595  1.00 24.84           C
ATOM   2541  CD1 TRP A 187      42.217  11.427  83.325  1.00 28.68           C
ATOM   2542  CD2 TRP A 187      42.441  13.277  84.557  1.00 21.45           C
ATOM   2543  NE1 TRP A 187      42.029  12.494  82.502  1.00 21.21           N
ATOM   2544  CE2 TRP A 187      42.154  13.647  83.219  1.00 23.29           C
ATOM   2545  CE3 TRP A 187      42.620  14.281  85.515  1.00 24.89           C
ATOM   2546  CZ2 TRP A 187      42.060  14.977  82.807  1.00 20.16           C
ATOM   2547  CZ3 TRP A 187      42.518  15.623  85.113  1.00 23.70           C
ATOM   2548  CH2 TRP A 187      42.242  15.952  83.760  1.00 22.46           C
ATOM   2549  H   TRP A 187      43.519   9.605  87.588  1.00 36.36           H
ATOM   2550  HA  TRP A 187      44.521  10.199  85.253  1.00 31.47           H
ATOM   2551  HB2 TRP A 187      42.211  10.163  85.632  1.00 29.38           H
ATOM   2552  HB3 TRP A 187      42.345  11.452  86.546  1.00 29.38           H
ATOM   2553  HD1 TRP A 187      42.168  10.537  83.060  1.00 34.42           H
ATOM   2554  HE1 TRP A 187      41.861  12.448  81.660  1.00 25.45           H
ATOM   2555  HE3 TRP A 187      42.798  14.063  86.402  1.00 29.86           H
ATOM   2556  HZ2 TRP A 187      41.879  15.196  81.922  1.00 24.19           H
ATOM   2557  HZ3 TRP A 187      42.636  16.302  85.737  1.00 28.44           H
ATOM   2558  HH2 TRP A 187      42.181  16.847  83.514  1.00 26.96           H
ATOM   2559  N   GLY A 188      45.936  12.169  85.391  1.00 23.48           N
ATOM   2560  CA  GLY A 188      46.757  13.355  85.453  1.00 26.38           C
ATOM   2561  C   GLY A 188      47.711  13.405  86.633  1.00 29.30           C
ATOM   2562  O   GLY A 188      48.339  14.444  86.858  1.00 33.08           O
ATOM   2563  H   GLY A 188      46.144  11.641  84.745  1.00 28.17           H
ATOM   2564  HA2 GLY A 188      47.283  13.416  84.640  1.00 31.65           H
ATOM   2565  HA3 GLY A 188      46.182  14.134  85.499  1.00 31.65           H
ATOM   2566  N   GLY A 189      47.797  12.356  87.428  1.00 27.17           N
ATOM   2567  CA  GLY A 189      48.692  12.329  88.566  1.00 25.86           C
ATOM   2568  C   GLY A 189      48.045  11.682  89.768  1.00 29.78           C
ATOM   2569  O   GLY A 189      46.984  11.060  89.670  1.00 25.10           O
ATOM   2570  H   GLY A 189      47.340  11.635  87.328  1.00 32.60           H
ATOM   2571  HA2 GLY A 189      49.493  11.831  88.339  1.00 31.03           H
ATOM   2572  HA3 GLY A 189      48.947  13.235  88.801  1.00 31.03           H
ATOM   2573  N   ARG A 190      48.706  11.871  90.919  1.00 26.50           N
ATOM   2574  CA  ARG A 190      48.301  11.258  92.177  1.00 26.24           C
ATOM   2575  C   ARG A 190      47.104  11.964  92.776  1.00 25.05           C
ATOM   2576  O   ARG A 190      47.041  13.196  92.831  1.00 21.67           O
ATOM   2577  CB  ARG A 190      49.431  11.299  93.215  1.00 31.84           C
ATOM   2578  CG  ARG A 190      50.763  10.712  92.803  1.00 31.26           C
ATOM   2579  CD  ARG A 190      51.772  10.759  93.991  1.00 39.51           C
ATOM   2580  H   ARG A 190      49.407  12.364  90.990  1.00 31.80           H
ATOM   2581  HA  ARG A 190      48.063  10.331  92.020  1.00 31.49           H
ATOM   2582  HB2 ARG A 190      49.136  10.814  94.002  1.00 38.21           H
ATOM   2583  HB3 ARG A 190      49.589  12.226  93.453  1.00 38.21           H
ATOM   2584  HG2 ARG A 190      51.131  11.228  92.069  1.00 37.51           H
ATOM   2585  HG3 ARG A 190      50.642   9.787  92.540  1.00 37.51           H
ATOM   2586  HD1 ARG A 190      52.008  11.683  94.169  1.00 47.41           H
ATOM   2587  HD3 ARG A 190      51.355  10.367  94.774  1.00 47.41           H
ATOM   2588  N   TRP A 191      46.182  11.166  93.287  1.00 16.40           N
ATOM   2589  CA  TRP A 191      45.033  11.663  93.998  1.00 18.91           C
ATOM   2590  C   TRP A 191      45.032  11.144  95.428  1.00 26.97           C
ATOM   2591  O   TRP A 191      45.560  10.068  95.714  1.00 25.17           O
ATOM   2592  CB  TRP A 191      43.761  11.213  93.350  1.00 23.97           C
ATOM   2593  CG  TRP A 191      43.471  11.776  92.032  1.00 20.26           C
ATOM   2594  CD1 TRP A 191      44.141  11.551  90.881  1.00 19.45           C
ATOM   2595  CD2 TRP A 191      42.379  12.627  91.714  1.00 18.00           C
ATOM   2596  NE1 TRP A 191      43.525  12.222  89.840  1.00 25.40           N
ATOM   2597  CE2 TRP A 191      42.437  12.891  90.335  1.00 19.75           C
ATOM   2598  CE3 TRP A 191      41.362  13.196  92.465  1.00 23.11           C
ATOM   2599  CZ2 TRP A 191      41.519  13.708  89.700  1.00 21.75           C
ATOM   2600  CZ3 TRP A 191      40.453  13.996  91.845  1.00 22.53           C
ATOM   2601  CH2 TRP A 191      40.532  14.259  90.471  1.00 20.45           C
ATOM   2602  H   TRP A 191      46.207  10.309  93.230  1.00 19.68           H
ATOM   2603  HA  TRP A 191      45.050  12.633  94.016  1.00 22.69           H
ATOM   2604  HB2 TRP A 191      43.795  10.249  93.250  1.00 28.76           H
ATOM   2605  HB3 TRP A 191      43.023  11.449  93.933  1.00 28.76           H
ATOM   2606  HD1 TRP A 191      44.891  11.007  90.797  1.00 23.34           H
ATOM   2607  HE1 TRP A 191      43.786  12.224  89.020  1.00 30.48           H
ATOM   2608  HE3 TRP A 191      41.298  13.027  93.377  1.00 27.74           H
ATOM   2609  HZ2 TRP A 191      41.577  13.885  88.789  1.00 26.10           H
ATOM   2610  HZ3 TRP A 191      39.767  14.379  92.344  1.00 27.03           H
ATOM   2611  HH2 TRP A 191      39.897  14.811  90.074  1.00 24.53           H
ATOM   2612  N   LEU A 192      44.375  11.910  96.287  1.00 21.09           N
ATOM   2613  CA  LEU A 192      43.902  11.513  97.601  1.00 24.26           C
ATOM   2614  C   LEU A 192      42.424  11.809  97.681  1.00 25.76           C
ATOM   2615  O   LEU A 192      41.976  12.844  97.184  1.00 26.85           O
ATOM   2616  CB  LEU A 192      44.562  12.313  98.726  1.00 26.90           C
ATOM   2617  CG  LEU A 192      45.948  11.989  99.201  1.00 35.54           C
ATOM   2618  CD1 LEU A 192      46.178  12.824 100.444  1.00 36.00           C
ATOM   2619  CD2 LEU A 192      46.034  10.521  99.530  1.00 39.33           C
ATOM   2620  H   LEU A 192      44.178  12.728  96.111  1.00 25.30           H
ATOM   2621  HA  LEU A 192      44.051  10.565  97.745  1.00 29.11           H
ATOM   2622  HB2 LEU A 192      44.584  13.241  98.442  1.00 32.28           H
ATOM   2623  HB3 LEU A 192      43.986  12.243  99.503  1.00 32.28           H
ATOM   2624  HG  LEU A 192      46.606  12.215  98.526  1.00 42.64           H
ATOM   2625 HD11 LEU A 192      47.068  12.642 100.785  1.00 43.21           H
ATOM   2626 HD12 LEU A 192      46.097  13.762 100.214  1.00 43.21           H
ATOM   2627 HD13 LEU A 192      45.514  12.587 101.110  1.00 43.21           H
ATOM   2628 HD21 LEU A 192      46.931  10.318  99.837  1.00 47.19           H
ATOM   2629 HD22 LEU A 192      45.391  10.316 100.228  1.00 47.19           H
ATOM   2630 HD23 LEU A 192      45.832  10.006  98.733  1.00 47.19           H
ATOM   2631  N   VAL A 193      41.684  10.944  98.365  1.00 24.49           N
ATOM   2632  CA  VAL A 193      40.265  11.145  98.625  1.00 25.42           C
ATOM   2633  C   VAL A 193      40.124  11.406 100.117  1.00 25.30           C
ATOM   2634  O   VAL A 193      40.724  10.697 100.923  1.00 31.35           O
ATOM   2635  CB  VAL A 193      39.430   9.926  98.190  1.00 17.20           C
ATOM   2636  CG1 VAL A 193      37.951  10.199  98.337  1.00 26.85           C
ATOM   2637  CG2 VAL A 193      39.780   9.531  96.786  1.00 23.46           C
ATOM   2638  H   VAL A 193      41.991  10.212  98.698  1.00 29.38           H
ATOM   2639  HA  VAL A 193      39.951  11.925  98.142  1.00 30.51           H
ATOM   2640  HB  VAL A 193      39.650   9.179  98.768  1.00 20.64           H
ATOM   2641 HG11 VAL A 193      37.456   9.414  98.056  1.00 32.22           H
ATOM   2642 HG12 VAL A 193      37.758  10.396  99.267  1.00 32.22           H
ATOM   2643 HG13 VAL A 193      37.713  10.958  97.782  1.00 32.22           H
ATOM   2644 HG21 VAL A 193      39.244   8.763  96.532  1.00 28.15           H
ATOM   2645 HG22 VAL A 193      39.594  10.276  96.194  1.00 28.15           H
ATOM   2646 HG23 VAL A 193      40.722   9.305  96.748  1.00 28.15           H
ATOM   2647  N   VAL A 194      39.348  12.429 100.483  1.00 21.77           N
ATOM   2648  CA  VAL A 194      39.216  12.852 101.869  1.00 25.05           C
ATOM   2649  C   VAL A 194      37.772  13.268 102.097  1.00 24.07           C
ATOM   2650  O   VAL A 194      37.018  13.531 101.155  1.00 26.09           O
ATOM   2651  CB  VAL A 194      40.185  14.017 102.201  1.00 27.10           C
ATOM   2652  CG1 VAL A 194      41.580  13.699 101.749  1.00 26.41           C
ATOM   2653  CG2 VAL A 194      39.724  15.307 101.517  1.00 27.78           C
ATOM   2654  H   VAL A 194      38.882  12.898  99.933  1.00 26.12           H
ATOM   2655  HA  VAL A 194      39.418  12.107 102.456  1.00 30.06           H
ATOM   2656  HB  VAL A 194      40.197  14.165 103.160  1.00 32.52           H
ATOM   2657 HG11 VAL A 194      42.161  14.443 101.970  1.00 31.70           H
ATOM   2658 HG12 VAL A 194      41.883  12.896 102.202  1.00 31.70           H
ATOM   2659 HG13 VAL A 194      41.575  13.555 100.790  1.00 31.70           H
ATOM   2660 HG21 VAL A 194      40.343  16.020 101.739  1.00 33.34           H
ATOM   2661 HG22 VAL A 194      39.710  15.167 100.557  1.00 33.34           H
ATOM   2662 HG23 VAL A 194      38.834  15.530 101.832  1.00 33.34           H
ATOM   2663  N   GLY A 195      37.404  13.350 103.373  1.00 27.33           N
ATOM   2664  CA  GLY A 195      36.119  13.852 103.797  1.00 25.40           C
ATOM   2665  C   GLY A 195      36.256  15.216 104.443  1.00 29.26           C
ATOM   2666  O   GLY A 195      37.349  15.707 104.723  1.00 34.53           O
ATOM   2667  H   GLY A 195      37.907  13.110 104.028  1.00 32.80           H
ATOM   2668  HA2 GLY A 195      35.528  13.927 103.032  1.00 30.48           H
ATOM   2669  HA3 GLY A 195      35.724  13.241 104.439  1.00 30.48           H
ATOM   2670  N   ALA A 196      35.102  15.824 104.690  1.00 30.82           N
ATOM   2671  CA  ALA A 196      35.074  17.147 105.294  1.00 39.00           C
ATOM   2672  C   ALA A 196      35.659  17.158 106.701  1.00 41.16           C
ATOM   2673  O   ALA A 196      36.060  18.226 107.174  1.00 45.13           O
ATOM   2674  CB  ALA A 196      33.638  17.662 105.318  1.00 40.36           C
ATOM   2675  H   ALA A 196      34.327  15.494 104.518  1.00 36.98           H
ATOM   2676  HA  ALA A 196      35.600  17.753 104.748  1.00 46.80           H
ATOM   2677  HB1 ALA A 196      33.626  18.544 105.722  1.00 48.44           H
ATOM   2678  HB2 ALA A 196      33.304  17.709 104.408  1.00 48.44           H
ATOM   2679  HB3 ALA A 196      33.093  17.052 105.839  1.00 48.44           H
ATOM   2680  N   ASP A 197      35.743  16.003 107.365  1.00 41.93           N
ATOM   2681  CA  ASP A 197      36.296  15.898 108.714  1.00 43.96           C
ATOM   2682  C   ASP A 197      37.782  15.571 108.729  1.00 44.81           C
ATOM   2683  O   ASP A 197      38.351  15.396 109.815  1.00 38.24           O
ATOM   2684  CB  ASP A 197      35.548  14.812 109.510  1.00 48.68           C
ATOM   2685  CG  ASP A 197      35.599  13.448 108.821  1.00 50.44           C
ATOM   2686  H   ASP A 197      35.480  15.249 107.045  1.00 50.32           H
ATOM   2687  HA  ASP A 197      36.172  16.744 109.172  1.00 52.75           H
ATOM   2688  HB2 ASP A 197      35.956  14.723 110.386  1.00 58.41           H
ATOM   2689  HB3 ASP A 197      34.617  15.070 109.601  1.00 58.41           H
ATOM   2690  N   VAL A 198      38.419  15.467 107.557  1.00 35.68           N
ATOM   2691  CA  VAL A 198      39.827  15.101 107.503  1.00 35.11           C
ATOM   2692  C   VAL A 198      40.637  16.016 108.408  1.00 35.81           C
ATOM   2693  O   VAL A 198      40.347  17.214 108.541  1.00 33.11           O
ATOM   2694  CB  VAL A 198      40.333  15.157 106.048  1.00 35.87           C
ATOM   2695  CG1 VAL A 198      40.190  16.582 105.487  1.00 32.82           C
ATOM   2696  CG2 VAL A 198      41.797  14.616 105.945  1.00 34.28           C
ATOM   2697  H   VAL A 198      38.056  15.603 106.789  1.00 42.82           H
ATOM   2698  HA  VAL A 198      39.932  14.192 107.823  1.00 42.13           H
ATOM   2699  HB  VAL A 198      39.772  14.577 105.508  1.00 43.04           H
ATOM   2700 HG11 VAL A 198      40.512  16.595 104.572  1.00 39.38           H
ATOM   2701 HG12 VAL A 198      39.254  16.838 105.511  1.00 39.38           H
ATOM   2702 HG13 VAL A 198      40.714  17.189 106.032  1.00 39.38           H
ATOM   2703 HG21 VAL A 198      42.087  14.663 105.020  1.00 41.14           H
ATOM   2704 HG22 VAL A 198      42.375  15.162 106.501  1.00 41.14           H
ATOM   2705 HG23 VAL A 198      41.816  13.696 106.251  1.00 41.14           H
ATOM   2706  N   ASP A 199      41.664  15.456 109.030  1.00 36.06           N
ATOM   2707  CA  ASP A 199      42.513  16.229 109.920  1.00 39.42           C
ATOM   2708  C   ASP A 199      43.511  17.047 109.100  1.00 32.71           C
ATOM   2709  O   ASP A 199      44.355  16.443 108.415  1.00 28.93           O
ATOM   2710  CB  ASP A 199      43.272  15.360 110.898  1.00 36.69           C
ATOM   2711  CG  ASP A 199      44.179  16.179 111.794  1.00 38.71           C
ATOM   2712  OD1 ASP A 199      43.662  17.103 112.450  1.00 45.87           O
ATOM   2713  OD2 ASP A 199      45.395  15.942 111.813  1.00 44.25           O1-
ATOM   2714  H   ASP A 199      41.891  14.630 108.954  1.00 43.27           H
ATOM   2715  HA  ASP A 199      41.962  16.845 110.428  1.00 47.31           H
ATOM   2716  HB2 ASP A 199      42.640  14.885 111.460  1.00 44.03           H
ATOM   2717  HB3 ASP A 199      43.822  14.731 110.405  1.00 44.03           H
ATOM   2718  N   PRO A 200      43.473  18.362 109.165  1.00 35.88           N
ATOM   2719  CA  PRO A 200      44.317  19.145 108.257  1.00 36.14           C
ATOM   2720  C   PRO A 200      45.774  18.869 108.457  1.00 35.22           C
ATOM   2721  O   PRO A 200      46.532  18.821 107.491  1.00 32.10           O
ATOM   2722  CB  PRO A 200      43.967  20.582 108.621  1.00 41.50           C
ATOM   2723  CG  PRO A 200      42.664  20.505 109.278  1.00 37.86           C
ATOM   2724  CD  PRO A 200      42.677  19.240 110.039  1.00 35.19           C
ATOM   2725  HA  PRO A 200      44.076  18.974 107.333  1.00 43.36           H
ATOM   2726  HB2 PRO A 200      44.636  20.938 109.227  1.00 49.80           H
ATOM   2727  HB3 PRO A 200      43.913  21.119 107.815  1.00 49.80           H
ATOM   2728  HG2 PRO A 200      42.555  21.262 109.875  1.00 45.43           H
ATOM   2729  HG3 PRO A 200      41.962  20.494 108.608  1.00 45.43           H
ATOM   2730  HD2 PRO A 200      43.116  19.361 110.895  1.00 42.23           H
ATOM   2731  HD3 PRO A 200      41.776  18.895 110.141  1.00 42.23           H
ATOM   2732  N   GLY A 201      46.195  18.701 109.709  1.00 33.36           N
ATOM   2733  CA  GLY A 201      47.594  18.458 109.960  1.00 30.29           C
ATOM   2734  C   GLY A 201      48.054  17.141 109.374  1.00 30.17           C
ATOM   2735  O   GLY A 201      49.147  17.045 108.815  1.00 35.61           O
ATOM   2736  H   GLY A 201      45.696  18.723 110.410  1.00 40.03           H
ATOM   2737  HA2 GLY A 201      48.122  19.171 109.569  1.00 36.35           H
ATOM   2738  HA3 GLY A 201      47.754  18.443 110.917  1.00 36.35           H
ATOM   2739  N   ARG A 202      47.248  16.089 109.520  1.00 32.82           N
ATOM   2740  CA  ARG A 202      47.651  14.827 108.909  1.00 34.05           C
ATOM   2741  C   ARG A 202      47.591  14.926 107.382  1.00 31.48           C
ATOM   2742  O   ARG A 202      48.482  14.416 106.691  1.00 30.72           O
ATOM   2743  CB  ARG A 202      46.783  13.677 109.424  1.00 34.01           C
ATOM   2744  CG  ARG A 202      46.994  13.339 110.932  1.00 41.46           C
ATOM   2745  H   ARG A 202      46.501  16.078 109.945  1.00 39.39           H
ATOM   2746  HA  ARG A 202      48.570  14.639 109.158  1.00 40.86           H
ATOM   2747  HB2 ARG A 202      46.988  12.879 108.912  1.00 40.82           H
ATOM   2748  HB3 ARG A 202      45.850  13.913 109.303  1.00 40.82           H
ATOM   2749  HG1 ARG A 202      46.788  14.125 111.463  1.00 49.75           H
ATOM   2750  HG3 ARG A 202      46.404  12.609 111.178  1.00 49.75           H
ATOM   2751  N   LEU A 203      46.544  15.555 106.839  1.00 31.47           N
ATOM   2752  CA  LEU A 203      46.482  15.777 105.383  1.00 30.20           C
ATOM   2753  C   LEU A 203      47.728  16.502 104.894  1.00 32.67           C
ATOM   2754  O   LEU A 203      48.403  16.056 103.960  1.00 28.36           O
ATOM   2755  CB  LEU A 203      45.239  16.587 105.018  1.00 28.63           C
ATOM   2756  CG  LEU A 203      45.033  16.882 103.521  1.00 29.42           C
ATOM   2757  CD1 LEU A 203      45.193  15.631 102.698  1.00 25.62           C
ATOM   2758  CD2 LEU A 203      43.654  17.512 103.269  1.00 28.55           C
ATOM   2759  H   LEU A 203      45.870  15.859 107.278  1.00 37.76           H
ATOM   2760  HA  LEU A 203      46.431  14.920 104.931  1.00 36.24           H
ATOM   2761  HB2 LEU A 203      44.458  16.102 105.326  1.00 34.36           H
ATOM   2762  HB3 LEU A 203      45.287  17.441 105.476  1.00 34.36           H
ATOM   2763  HG  LEU A 203      45.707  17.517 103.232  1.00 35.31           H
ATOM   2764 HD11 LEU A 203      45.058  15.849 101.763  1.00 30.74           H
ATOM   2765 HD12 LEU A 203      46.088  15.279 102.830  1.00 30.74           H
ATOM   2766 HD13 LEU A 203      44.535  14.978 102.985  1.00 30.74           H
ATOM   2767 HD21 LEU A 203      43.556  17.685 102.319  1.00 34.26           H
ATOM   2768 HD22 LEU A 203      42.967  16.896 103.566  1.00 34.26           H
ATOM   2769 HD23 LEU A 203      43.591  18.343 103.765  1.00 34.26           H
ATOM   2770  N   ALA A 204      48.083  17.605 105.560  1.00 31.41           N
ATOM   2771  CA  ALA A 204      49.227  18.386 105.109  1.00 34.16           C
ATOM   2772  C   ALA A 204      50.505  17.569 105.164  1.00 36.50           C
ATOM   2773  O   ALA A 204      51.355  17.664 104.268  1.00 39.51           O
ATOM   2774  CB  ALA A 204      49.338  19.660 105.944  1.00 28.22           C
ATOM   2775  H   ALA A 204      47.686  17.913 106.258  1.00 37.69           H
ATOM   2776  HA  ALA A 204      49.083  18.649 104.186  1.00 40.99           H
ATOM   2777  HB1 ALA A 204      50.102  20.173 105.637  1.00 33.86           H
ATOM   2778  HB2 ALA A 204      48.526  20.179 105.838  1.00 33.86           H
ATOM   2779  HB3 ALA A 204      49.456  19.416 106.876  1.00 33.86           H
ATOM   2780  N   ALA A 205      50.637  16.720 106.184  1.00 31.87           N
ATOM   2781  CA  ALA A 205      51.795  15.846 106.273  1.00 32.61           C
ATOM   2782  C   ALA A 205      51.799  14.818 105.162  1.00 31.81           C
ATOM   2783  O   ALA A 205      52.853  14.503 104.600  1.00 33.88           O
ATOM   2784  CB  ALA A 205      51.816  15.149 107.634  1.00 34.52           C
ATOM   2785  H   ALA A 205      50.073  16.634 106.828  1.00 38.25           H
ATOM   2786  HA  ALA A 205      52.602  16.379 106.194  1.00 39.14           H
ATOM   2787  HB1 ALA A 205      52.593  14.570 107.679  1.00 41.43           H
ATOM   2788  HB2 ALA A 205      51.862  15.821 108.332  1.00 41.43           H
ATOM   2789  HB3 ALA A 205      51.006  14.625 107.732  1.00 41.43           H
ATOM   2790  N   THR A 206      50.638  14.272 104.830  1.00 30.16           N
ATOM   2791  CA  THR A 206      50.619  13.318 103.732  1.00 34.68           C
ATOM   2792  C   THR A 206      51.040  13.988 102.434  1.00 36.53           C
ATOM   2793  O   THR A 206      51.708  13.369 101.596  1.00 36.87           O
ATOM   2794  CB  THR A 206      49.225  12.714 103.585  1.00 38.02           C
ATOM   2795  OG1 THR A 206      48.829  12.115 104.827  1.00 36.46           O
ATOM   2796  CG2 THR A 206      49.252  11.669 102.517  1.00 37.82           C
ATOM   2797  H   THR A 206      49.880  14.426 105.205  1.00 36.20           H
ATOM   2798  HA  THR A 206      51.243  12.600 103.920  1.00 41.62           H
ATOM   2799  HB  THR A 206      48.590  13.404 103.334  1.00 45.62           H
ATOM   2800  HG1 THR A 206      48.816  12.695 105.434  1.00 43.76           H
ATOM   2801 HG21 THR A 206      48.371  11.277 102.413  1.00 45.38           H
ATOM   2802 HG22 THR A 206      49.522  12.065 101.673  1.00 45.38           H
ATOM   2803 HG23 THR A 206      49.882  10.971 102.753  1.00 45.38           H
ATOM   2804  N   LEU A 207      50.684  15.259 102.260  1.00 35.35           N
ATOM   2805  CA  LEU A 207      50.903  15.924 100.983  1.00 36.68           C
ATOM   2806  C   LEU A 207      52.273  16.572 100.866  1.00 42.29           C
ATOM   2807  O   LEU A 207      52.737  16.811  99.744  1.00 50.04           O
ATOM   2808  CB  LEU A 207      49.829  16.991 100.769  1.00 34.15           C
ATOM   2809  CG  LEU A 207      48.413  16.456 100.643  1.00 30.70           C
ATOM   2810  CD1 LEU A 207      47.437  17.580 100.723  1.00 32.48           C
ATOM   2811  CD2 LEU A 207      48.230  15.668  99.359  1.00 34.87           C
ATOM   2812  H   LEU A 207      50.317  15.752 102.862  1.00 42.42           H
ATOM   2813  HA  LEU A 207      50.821  15.271 100.271  1.00 44.01           H
ATOM   2814  HB2 LEU A 207      49.846  17.602 101.522  1.00 40.98           H
ATOM   2815  HB3 LEU A 207      50.033  17.475  99.953  1.00 40.98           H
ATOM   2816  HG  LEU A 207      48.238  15.857 101.386  1.00 36.85           H
ATOM   2817 HD11 LEU A 207      46.538  17.224 100.642  1.00 38.98           H
ATOM   2818 HD12 LEU A 207      47.540  18.027 101.578  1.00 38.98           H
ATOM   2819 HD13 LEU A 207      47.613  18.203 100.001  1.00 38.98           H
ATOM   2820 HD21 LEU A 207      47.316  15.344  99.315  1.00 41.84           H
ATOM   2821 HD22 LEU A 207      48.411  16.249  98.603  1.00 41.84           H
ATOM   2822 HD23 LEU A 207      48.847  14.920  99.357  1.00 41.84           H
ATOM   2823  N   ALA A 208      52.927  16.877 101.982  1.00 47.66           N
ATOM   2824  CA  ALA A 208      54.208  17.604 101.961  1.00 47.85           C
ATOM   2825  C   ALA A 208      55.182  17.003 100.947  1.00 51.40           C
ATOM   2826  O   ALA A 208      55.949  17.726 100.291  1.00 49.61           O
ATOM   2827  CB  ALA A 208      54.820  17.608 103.364  1.00 49.26           C
ATOM   2828  H   ALA A 208      52.653  16.676 102.772  1.00 57.20           H
ATOM   2829  HA  ALA A 208      54.042  18.524 101.705  1.00 57.42           H
ATOM   2830  HB1 ALA A 208      55.662  18.089 103.339  1.00 59.11           H
ATOM   2831  HB2 ALA A 208      54.207  18.047 103.975  1.00 59.11           H
ATOM   2832  HB3 ALA A 208      54.970  16.692 103.646  1.00 59.11           H
ATOM   2833  N   PRO A 209      55.146  15.669 100.812  1.00 55.58           N
ATOM   2834  H1  PRO A 209      55.836  15.166 100.372  1.00 66.70           H
ATOM   2835  H2  PRO A 209      54.783  15.150 101.534  1.00 66.70           H
TER
ATOM   2836  N   MET B   1      42.559  54.434  59.689  1.00 44.32           N1+
ATOM   2837  CA  MET B   1      41.575  53.799  58.758  1.00 43.68           C
ATOM   2838  C   MET B   1      41.571  52.291  58.923  1.00 39.43           C
ATOM   2839  O   MET B   1      42.534  51.622  58.548  1.00 41.65           O
ATOM   2840  CB  MET B   1      41.901  54.138  57.304  1.00 48.18           C
ATOM   2841  CG  MET B   1      40.938  55.121  56.660  1.00 55.81           C
ATOM   2842  SD  MET B   1      39.798  54.382  55.482  1.00 52.01           S
ATOM   2843  CE  MET B   1      40.914  54.001  54.154  1.00 54.91           C
ATOM   2844  H1  MET B   1      42.565  55.314  59.558  1.00 53.18           H
ATOM   2845  H2  MET B   1      42.325  54.261  60.530  1.00 53.18           H
ATOM   2846  H3  MET B   1      43.370  54.105  59.532  1.00 53.18           H
ATOM   2847  HA  MET B   1      40.689  54.141  58.954  1.00 52.42           H
ATOM   2848  HB2 MET B   1      42.789  54.527  57.267  1.00 57.81           H
ATOM   2849  HB3 MET B   1      41.880  53.320  56.782  1.00 57.81           H
ATOM   2850  HG2 MET B   1      40.411  55.540  57.358  1.00 66.98           H
ATOM   2851  HG3 MET B   1      41.452  55.796  56.189  1.00 66.98           H
ATOM   2852  HE1 MET B   1      40.416  53.586  53.432  1.00 65.90           H
ATOM   2853  HE2 MET B   1      41.326  54.822  53.842  1.00 65.90           H
ATOM   2854  HE3 MET B   1      41.596  53.392  54.479  1.00 65.90           H
ATOM   2855  N   LEU B   2      40.481  51.770  59.474  1.00 38.45           N
ATOM   2856  CA  LEU B   2      40.268  50.333  59.612  1.00 37.22           C
ATOM   2857  C   LEU B   2      39.250  49.899  58.565  1.00 32.41           C
ATOM   2858  O   LEU B   2      38.125  50.409  58.537  1.00 36.13           O
ATOM   2859  CB  LEU B   2      39.791  49.995  61.028  1.00 32.97           C
ATOM   2860  CG  LEU B   2      39.704  48.519  61.420  1.00 30.17           C
ATOM   2861  CD1 LEU B   2      41.042  47.779  61.234  1.00 30.90           C
ATOM   2862  CD2 LEU B   2      39.228  48.399  62.859  1.00 30.02           C
ATOM   2863  H   LEU B   2      39.833  52.242  59.784  1.00 46.14           H
ATOM   2864  HA  LEU B   2      41.100  49.864  59.446  1.00 44.67           H
ATOM   2865  HB2 LEU B   2      40.396  50.419  61.656  1.00 39.56           H
ATOM   2866  HB3 LEU B   2      38.903  50.370  61.141  1.00 39.56           H
ATOM   2867  HG  LEU B   2      39.046  48.085  60.854  1.00 36.21           H
ATOM   2868 HD11 LEU B   2      40.928  46.852  61.496  1.00 37.09           H
ATOM   2869 HD12 LEU B   2      41.304  47.829  60.301  1.00 37.09           H
ATOM   2870 HD13 LEU B   2      41.715  48.200  61.790  1.00 37.09           H
ATOM   2871 HD21 LEU B   2      39.177  47.460  63.097  1.00 36.02           H
ATOM   2872 HD22 LEU B   2      39.859  48.853  63.439  1.00 36.02           H
ATOM   2873 HD23 LEU B   2      38.353  48.808  62.937  1.00 36.02           H
ATOM   2874  N   ILE B   3      39.644  48.959  57.719  1.00 32.62           N
ATOM   2875  CA  ILE B   3      38.789  48.421  56.669  1.00 37.67           C
ATOM   2876  C   ILE B   3      38.667  46.912  56.812  1.00 36.93           C
ATOM   2877  O   ILE B   3      39.674  46.197  56.802  1.00 35.75           O
ATOM   2878  CB  ILE B   3      39.340  48.738  55.277  1.00 34.55           C
ATOM   2879  CG1 ILE B   3      39.416  50.249  55.070  1.00 37.98           C
ATOM   2880  CG2 ILE B   3      38.453  48.071  54.240  1.00 39.48           C
ATOM   2881  CD1 ILE B   3      40.012  50.627  53.714  1.00 46.44           C
ATOM   2882  H   ILE B   3      40.428  48.605  57.733  1.00 39.15           H
ATOM   2883  HA  ILE B   3      37.903  48.809  56.744  1.00 45.20           H
ATOM   2884  HB  ILE B   3      40.234  48.368  55.205  1.00 41.46           H
ATOM   2885 HG12 ILE B   3      38.522  50.621  55.120  1.00 45.57           H
ATOM   2886 HG13 ILE B   3      39.975  50.635  55.762  1.00 45.57           H
ATOM   2887 HG21 ILE B   3      38.799  48.269  53.355  1.00 47.37           H
ATOM   2888 HG22 ILE B   3      38.457  47.113  54.390  1.00 47.37           H
ATOM   2889 HG23 ILE B   3      37.551  48.417  54.328  1.00 47.37           H
ATOM   2890 HD11 ILE B   3      40.036  51.594  53.638  1.00 55.73           H
ATOM   2891 HD12 ILE B   3      40.911  50.268  53.653  1.00 55.73           H
ATOM   2892 HD13 ILE B   3      39.458  50.254  53.011  1.00 55.73           H
ATOM   2893  N   ALA B   4      37.438  46.426  56.817  1.00 29.79           N
ATOM   2894  CA  ALA B   4      37.161  44.999  56.905  1.00 32.99           C
ATOM   2895  C   ALA B   4      36.655  44.512  55.558  1.00 27.58           C
ATOM   2896  O   ALA B   4      35.679  45.060  55.040  1.00 27.78           O
ATOM   2897  CB  ALA B   4      36.110  44.714  57.984  1.00 30.23           C
ATOM   2898  H   ALA B   4      36.730  46.912  56.769  1.00 35.74           H
ATOM   2899  HA  ALA B   4      37.974  44.519  57.127  1.00 39.59           H
ATOM   2900  HB1 ALA B   4      35.947  43.758  58.019  1.00 36.27           H
ATOM   2901  HB2 ALA B   4      36.444  45.025  58.839  1.00 36.27           H
ATOM   2902  HB3 ALA B   4      35.291  45.182  57.758  1.00 36.27           H
ATOM   2903  N   ILE B   5      37.308  43.484  55.004  1.00 24.74           N
ATOM   2904  CA  ILE B   5      36.825  42.781  53.821  1.00 27.62           C
ATOM   2905  C   ILE B   5      36.002  41.568  54.236  1.00 23.82           C
ATOM   2906  O   ILE B   5      36.504  40.687  54.943  1.00 27.64           O
ATOM   2907  CB  ILE B   5      37.987  42.335  52.920  1.00 29.65           C
ATOM   2908  CG1 ILE B   5      38.878  43.517  52.547  1.00 36.38           C
ATOM   2909  CG2 ILE B   5      37.451  41.669  51.663  1.00 24.68           C
ATOM   2910  CD1 ILE B   5      38.120  44.668  51.995  1.00 31.78           C
ATOM   2911  H   ILE B   5      38.050  43.173  55.307  1.00 29.69           H
ATOM   2912  HA  ILE B   5      36.254  43.374  53.308  1.00 33.15           H
ATOM   2913  HB  ILE B   5      38.522  41.688  53.406  1.00 35.58           H
ATOM   2914 HG12 ILE B   5      39.347  43.820  53.340  1.00 43.66           H
ATOM   2915 HG13 ILE B   5      39.516  43.230  51.875  1.00 43.66           H
ATOM   2916 HG21 ILE B   5      38.198  41.395  51.108  1.00 29.62           H
ATOM   2917 HG22 ILE B   5      36.925  40.894  51.917  1.00 29.62           H
ATOM   2918 HG23 ILE B   5      36.896  42.303  51.182  1.00 29.62           H
ATOM   2919 HD11 ILE B   5      38.742  45.381  51.780  1.00 38.14           H
ATOM   2920 HD12 ILE B   5      37.652  44.383  51.195  1.00 38.14           H
ATOM   2921 HD13 ILE B   5      37.483  44.973  52.660  1.00 38.14           H
ATOM   2922  N   GLU B   6      34.775  41.489  53.733  1.00 23.12           N
ATOM   2923  CA  GLU B   6      33.816  40.443  54.053  1.00 22.03           C
ATOM   2924  C   GLU B   6      33.345  39.731  52.786  1.00 29.01           C
ATOM   2925  O   GLU B   6      33.465  40.265  51.678  1.00 24.02           O
ATOM   2926  CB  GLU B   6      32.636  41.047  54.801  1.00 24.59           C
ATOM   2927  CG  GLU B   6      33.025  41.690  56.135  1.00 21.99           C
ATOM   2928  CD  GLU B   6      33.417  40.659  57.164  1.00 25.19           C
ATOM   2929  OE1 GLU B   6      33.832  41.051  58.268  1.00 24.02           O
ATOM   2930  OE2 GLU B   6      33.325  39.443  56.852  1.00 23.80           O1-
ATOM   2931  H   GLU B   6      34.462  42.062  53.174  1.00 27.75           H
ATOM   2932  HA  GLU B   6      34.239  39.788  54.630  1.00 26.44           H
ATOM   2933  HB2 GLU B   6      32.231  41.732  54.247  1.00 29.51           H
ATOM   2934  HB3 GLU B   6      31.990  40.347  54.985  1.00 29.51           H
ATOM   2935  HG2 GLU B   6      33.781  42.281  55.995  1.00 26.39           H
ATOM   2936  HG3 GLU B   6      32.269  42.190  56.480  1.00 26.39           H
ATOM   2937  N   GLY B   7      32.825  38.512  52.957  1.00 26.43           N
ATOM   2938  CA  GLY B   7      32.308  37.709  51.853  1.00 21.58           C
ATOM   2939  C   GLY B   7      32.313  36.229  52.183  1.00 21.61           C
ATOM   2940  O   GLY B   7      32.881  35.781  53.178  1.00 21.73           O
ATOM   2941  H   GLY B   7      32.761  38.123  53.722  1.00 31.72           H
ATOM   2942  HA2 GLY B   7      31.398  37.978  51.653  1.00 25.89           H
ATOM   2943  HA3 GLY B   7      32.854  37.852  51.064  1.00 25.89           H
ATOM   2944  N   VAL B   8      31.653  35.459  51.323  1.00 18.76           N
ATOM   2945  CA  VAL B   8      31.492  34.023  51.534  1.00 18.19           C
ATOM   2946  C   VAL B   8      32.796  33.308  51.224  1.00 21.82           C
ATOM   2947  O   VAL B   8      33.730  33.912  50.697  1.00 22.86           O
ATOM   2948  CB  VAL B   8      30.319  33.464  50.709  1.00 22.69           C
ATOM   2949  CG1 VAL B   8      29.010  34.097  51.186  1.00 24.61           C
ATOM   2950  CG2 VAL B   8      30.505  33.713  49.193  1.00 23.63           C
ATOM   2951  H   VAL B   8      31.285  35.748  50.601  1.00 22.51           H
ATOM   2952  HA  VAL B   8      31.290  33.869  52.470  1.00 21.83           H
ATOM   2953  HB  VAL B   8      30.260  32.506  50.851  1.00 27.22           H
ATOM   2954 HG11 VAL B   8      28.277  33.739  50.661  1.00 29.53           H
ATOM   2955 HG12 VAL B   8      28.881  33.885  52.124  1.00 29.53           H
ATOM   2956 HG13 VAL B   8      29.063  35.058  51.069  1.00 29.53           H
ATOM   2957 HG21 VAL B   8      29.744  33.345  48.717  1.00 28.36           H
ATOM   2958 HG22 VAL B   8      30.563  34.668  49.035  1.00 28.36           H
ATOM   2959 HG23 VAL B   8      31.321  33.278  48.899  1.00 28.36           H
ATOM   2960  N   ASP B   9      32.884  32.030  51.594  1.00 21.48           N
ATOM   2961  CA  ASP B   9      34.084  31.250  51.322  1.00 25.56           C
ATOM   2962  C   ASP B   9      34.260  31.111  49.813  1.00 23.65           C
ATOM   2963  O   ASP B   9      33.306  30.812  49.096  1.00 22.51           O
ATOM   2964  CB  ASP B   9      33.993  29.872  51.990  1.00 27.28           C
ATOM   2965  CG  ASP B   9      34.107  29.953  53.515  1.00 32.71           C
ATOM   2966  OD1 ASP B   9      35.161  30.409  53.983  1.00 34.72           O
ATOM   2967  OD2 ASP B   9      33.134  29.597  54.228  1.00 25.07           O1-
ATOM   2968  H   ASP B   9      32.264  31.596  52.003  1.00 25.78           H
ATOM   2969  HA  ASP B   9      34.858  31.713  51.680  1.00 30.67           H
ATOM   2970  HB2 ASP B   9      33.137  29.470  51.774  1.00 32.74           H
ATOM   2971  HB3 ASP B   9      34.715  29.312  51.664  1.00 32.74           H
ATOM   2972  N   GLY B  10      35.485  31.345  49.333  1.00 30.19           N
ATOM   2973  CA  GLY B  10      35.784  31.353  47.909  1.00 32.41           C
ATOM   2974  C   GLY B  10      35.430  32.626  47.176  1.00 33.13           C
ATOM   2975  O   GLY B  10      35.474  32.645  45.934  1.00 24.54           O
ATOM   2976  H   GLY B  10      36.171  31.504  49.828  1.00 36.23           H
ATOM   2977  HA2 GLY B  10      36.733  31.195  47.788  1.00 38.90           H
ATOM   2978  HA3 GLY B  10      35.305  30.624  47.485  1.00 38.90           H
ATOM   2979  N   ALA B  11      35.052  33.688  47.894  1.00 31.69           N
ATOM   2980  CA  ALA B  11      34.793  34.955  47.236  1.00 29.83           C
ATOM   2981  C   ALA B  11      36.053  35.604  46.669  1.00 33.49           C
ATOM   2982  O   ALA B  11      35.922  36.517  45.857  1.00 33.24           O
ATOM   2983  CB  ALA B  11      34.109  35.929  48.195  1.00 30.00           C
ATOM   2984  H   ALA B  11      34.941  33.694  48.747  1.00 38.03           H
ATOM   2985  HA  ALA B  11      34.186  34.799  46.495  1.00 35.80           H
ATOM   2986  HB1 ALA B  11      33.947  36.767  47.733  1.00 36.00           H
ATOM   2987  HB2 ALA B  11      33.268  35.545  48.488  1.00 36.00           H
ATOM   2988  HB3 ALA B  11      34.688  36.079  48.959  1.00 36.00           H
ATOM   2989  N   GLY B  12      37.252  35.157  47.054  1.00 35.95           N
ATOM   2990  CA  GLY B  12      38.495  35.784  46.623  1.00 34.55           C
ATOM   2991  C   GLY B  12      38.871  37.032  47.385  1.00 39.69           C
ATOM   2992  O   GLY B  12      39.283  38.037  46.797  1.00 36.64           O
ATOM   2993  H   GLY B  12      37.369  34.481  47.572  1.00 43.14           H
ATOM   2994  HA2 GLY B  12      39.219  35.146  46.718  1.00 41.46           H
ATOM   2995  HA3 GLY B  12      38.421  36.018  45.684  1.00 41.46           H
ATOM   2996  N   LYS B  13      38.781  36.964  48.711  1.00 32.95           N
ATOM   2997  CA  LYS B  13      39.022  38.140  49.528  1.00 33.51           C
ATOM   2998  C   LYS B  13      40.501  38.444  49.644  1.00 34.57           C
ATOM   2999  O   LYS B  13      40.874  39.617  49.734  1.00 32.09           O
ATOM   3000  CB  LYS B  13      38.424  37.947  50.920  1.00 30.45           C
ATOM   3001  CG  LYS B  13      36.916  37.819  50.934  1.00 27.00           C
ATOM   3002  CD  LYS B  13      36.403  37.725  52.382  1.00 24.82           C
ATOM   3003  CE  LYS B  13      36.795  36.382  52.979  1.00 31.15           C
ATOM   3004  NZ  LYS B  13      35.929  35.397  52.336  1.00 33.38           N1+
ATOM   3005  H   LYS B  13      38.584  36.254  49.155  1.00 39.54           H
ATOM   3006  HA  LYS B  13      38.589  38.905  49.118  1.00 40.21           H
ATOM   3007  HB2 LYS B  13      38.792  37.138  51.308  1.00 36.54           H
ATOM   3008  HB3 LYS B  13      38.660  38.711  51.469  1.00 36.54           H
ATOM   3009  HG2 LYS B  13      36.520  38.600  50.516  1.00 32.39           H
ATOM   3010  HG3 LYS B  13      36.655  37.012  50.462  1.00 32.39           H
ATOM   3011  HD2 LYS B  13      36.802  38.430  52.915  1.00 29.78           H
ATOM   3012  HD3 LYS B  13      35.435  37.797  52.390  1.00 29.78           H
ATOM   3013  HE2 LYS B  13      37.721  36.179  52.775  1.00 37.38           H
ATOM   3014  HE3 LYS B  13      36.633  36.378  53.936  1.00 37.38           H
ATOM   3015  HZ1 LYS B  13      36.112  34.583  52.647  1.00 40.05           H
ATOM   3016  HZ2 LYS B  13      35.076  35.586  52.505  1.00 40.05           H
ATOM   3017  HZ3 LYS B  13      36.059  35.406  51.456  1.00 40.05           H
ATOM   3018  N   ARG B  14      41.353  37.414  49.657  1.00 33.74           N
ATOM   3019  CA  ARG B  14      42.791  37.653  49.661  1.00 41.31           C
ATOM   3020  C   ARG B  14      43.188  38.539  48.489  1.00 40.28           C
ATOM   3021  O   ARG B  14      43.855  39.569  48.654  1.00 43.32           O
ATOM   3022  CB  ARG B  14      43.557  36.341  49.580  1.00 46.85           C
ATOM   3023  CG  ARG B  14      43.439  35.460  50.763  1.00 55.14           C
ATOM   3024  CD  ARG B  14      44.457  34.319  50.665  1.00 56.98           C
ATOM   3025  NE  ARG B  14      44.056  33.179  51.488  1.00 65.64           N
ATOM   3026  CZ  ARG B  14      43.080  32.328  51.170  1.00 64.12           C
ATOM   3027  NH1 ARG B  14      42.392  32.480  50.041  1.00 60.10           N
ATOM   3028  NH2 ARG B  14      42.780  31.326  51.991  1.00 66.00           N1+
ATOM   3029  H   ARG B  14      41.125  36.585  49.663  1.00 40.49           H
ATOM   3030  HA  ARG B  14      43.041  38.103  50.483  1.00 49.57           H
ATOM   3031  HB2 ARG B  14      43.232  35.843  48.813  1.00 56.22           H
ATOM   3032  HB3 ARG B  14      44.498  36.542  49.459  1.00 56.22           H
ATOM   3033  HG2 ARG B  14      43.623  35.969  51.568  1.00 66.16           H
ATOM   3034  HG3 ARG B  14      42.548  35.077  50.797  1.00 66.16           H
ATOM   3035  HD2 ARG B  14      44.518  34.023  49.743  1.00 68.37           H
ATOM   3036  HD3 ARG B  14      45.320  34.632  50.976  1.00 68.37           H
ATOM   3037  HE  ARG B  14      44.477  33.048  52.227  1.00 78.77           H
ATOM   3038 HH11 ARG B  14      42.579  33.129  49.508  1.00 72.13           H
ATOM   3039 HH12 ARG B  14      41.764  31.928  49.842  1.00 72.13           H
ATOM   3040 HH21 ARG B  14      43.221  31.222  52.722  1.00 79.20           H
ATOM   3041 HH22 ARG B  14      42.152  30.775  51.785  1.00 79.20           H
ATOM   3042  N   THR B  15      42.765  38.154  47.293  1.00 39.19           N
ATOM   3043  CA  THR B  15      43.095  38.920  46.101  1.00 43.78           C
ATOM   3044  C   THR B  15      42.692  40.375  46.261  1.00 42.31           C
ATOM   3045  O   THR B  15      43.498  41.288  46.060  1.00 41.48           O
ATOM   3046  CB  THR B  15      42.404  38.295  44.900  1.00 44.14           C
ATOM   3047  OG1 THR B  15      42.853  36.942  44.765  1.00 49.54           O
ATOM   3048  CG2 THR B  15      42.725  39.057  43.636  1.00 46.83           C
ATOM   3049  H   THR B  15      42.286  37.455  47.145  1.00 47.03           H
ATOM   3050  HA  THR B  15      44.053  38.885  45.954  1.00 52.53           H
ATOM   3051  HB  THR B  15      41.443  38.307  45.034  1.00 52.97           H
ATOM   3052  HG1 THR B  15      42.481  36.580  44.104  1.00 59.44           H
ATOM   3053 HG21 THR B  15      42.278  38.647  42.879  1.00 56.20           H
ATOM   3054 HG22 THR B  15      42.426  39.976  43.719  1.00 56.20           H
ATOM   3055 HG23 THR B  15      43.682  39.050  43.479  1.00 56.20           H
ATOM   3056  N   LEU B  16      41.449  40.612  46.654  1.00 37.49           N
ATOM   3057  CA  LEU B  16      41.038  41.982  46.897  1.00 36.89           C
ATOM   3058  C   LEU B  16      41.944  42.654  47.919  1.00 40.48           C
ATOM   3059  O   LEU B  16      42.296  43.829  47.766  1.00 38.74           O
ATOM   3060  CB  LEU B  16      39.591  42.022  47.357  1.00 37.69           C
ATOM   3061  CG  LEU B  16      38.960  43.411  47.450  1.00 37.27           C
ATOM   3062  CD1 LEU B  16      38.996  44.107  46.127  1.00 38.98           C
ATOM   3063  CD2 LEU B  16      37.536  43.268  47.936  1.00 41.49           C
ATOM   3064  H   LEU B  16      40.842  40.017  46.783  1.00 44.99           H
ATOM   3065  HA  LEU B  16      41.102  42.482  46.068  1.00 44.26           H
ATOM   3066  HB2 LEU B  16      39.058  41.503  46.734  1.00 45.22           H
ATOM   3067  HB3 LEU B  16      39.539  41.621  48.239  1.00 45.22           H
ATOM   3068  HG  LEU B  16      39.451  43.946  48.092  1.00 44.72           H
ATOM   3069 HD11 LEU B  16      38.590  44.983  46.220  1.00 46.78           H
ATOM   3070 HD12 LEU B  16      39.920  44.200  45.844  1.00 46.78           H
ATOM   3071 HD13 LEU B  16      38.503  43.580  45.479  1.00 46.78           H
ATOM   3072 HD21 LEU B  16      37.134  44.149  47.996  1.00 49.79           H
ATOM   3073 HD22 LEU B  16      37.042  42.720  47.307  1.00 49.79           H
ATOM   3074 HD23 LEU B  16      37.542  42.847  48.810  1.00 49.79           H
ATOM   3075  N   VAL B  17      42.353  41.930  48.962  1.00 33.75           N
ATOM   3076  CA  VAL B  17      43.172  42.571  49.978  1.00 38.12           C
ATOM   3077  C   VAL B  17      44.496  43.010  49.361  1.00 40.22           C
ATOM   3078  O   VAL B  17      44.936  44.146  49.550  1.00 39.18           O
ATOM   3079  CB  VAL B  17      43.364  41.647  51.196  1.00 40.18           C
ATOM   3080  CG1 VAL B  17      44.458  42.192  52.108  1.00 38.13           C
ATOM   3081  CG2 VAL B  17      42.047  41.547  51.976  1.00 41.16           C
ATOM   3082  H   VAL B  17      42.176  41.100  49.099  1.00 40.50           H
ATOM   3083  HA  VAL B  17      42.714  43.369  50.286  1.00 45.74           H
ATOM   3084  HB  VAL B  17      43.619  40.760  50.898  1.00 48.22           H
ATOM   3085 HG11 VAL B  17      44.562  41.596  52.866  1.00 45.76           H
ATOM   3086 HG12 VAL B  17      45.289  42.241  51.609  1.00 45.76           H
ATOM   3087 HG13 VAL B  17      44.202  43.076  52.414  1.00 45.76           H
ATOM   3088 HG21 VAL B  17      42.177  40.964  52.741  1.00 49.39           H
ATOM   3089 HG22 VAL B  17      41.789  42.433  52.275  1.00 49.39           H
ATOM   3090 HG23 VAL B  17      41.362  41.182  51.394  1.00 49.39           H
ATOM   3091  N   GLU B  18      45.120  42.142  48.564  1.00 36.50           N
ATOM   3092  CA  GLU B  18      46.386  42.507  47.930  1.00 44.50           C
ATOM   3093  C   GLU B  18      46.212  43.719  47.011  1.00 42.46           C
ATOM   3094  O   GLU B  18      46.889  44.742  47.162  1.00 43.60           O
ATOM   3095  CB  GLU B  18      46.941  41.312  47.152  1.00 43.38           C
ATOM   3096  CG  GLU B  18      47.331  40.135  48.025  1.00 46.28           C
ATOM   3097  H   GLU B  18      44.838  41.351  48.377  1.00 43.81           H
ATOM   3098  HA  GLU B  18      47.028  42.741  48.618  1.00 53.40           H
ATOM   3099  HB2 GLU B  18      47.733  41.596  46.668  1.00 52.06           H
ATOM   3100  HB3 GLU B  18      46.266  41.005  46.527  1.00 52.06           H
ATOM   3101  HG1 GLU B  18      46.557  39.851  48.535  1.00 55.53           H
ATOM   3102  HG3 GLU B  18      47.640  39.411  47.458  1.00 55.53           H
ATOM   3103  N   LYS B  19      45.287  43.628  46.061  1.00 40.88           N
ATOM   3104  CA  LYS B  19      45.111  44.716  45.105  1.00 40.99           C
ATOM   3105  C   LYS B  19      44.753  46.015  45.815  1.00 42.91           C
ATOM   3106  O   LYS B  19      45.170  47.098  45.404  1.00 45.11           O
ATOM   3107  CB  LYS B  19      44.054  44.325  44.084  1.00 39.23           C
ATOM   3108  CG  LYS B  19      44.451  43.063  43.299  1.00 45.05           C
ATOM   3109  CD  LYS B  19      43.402  42.647  42.265  1.00 42.88           C
ATOM   3110  H   LYS B  19      44.757  42.960  45.949  1.00 49.05           H
ATOM   3111  HA  LYS B  19      45.946  44.856  44.632  1.00 49.18           H
ATOM   3112  HB2 LYS B  19      43.938  45.051  43.451  1.00 47.08           H
ATOM   3113  HB3 LYS B  19      43.219  44.145  44.543  1.00 47.08           H
ATOM   3114  HG2 LYS B  19      44.565  42.328  43.922  1.00 54.06           H
ATOM   3115  HG3 LYS B  19      45.283  43.233  42.830  1.00 54.06           H
ATOM   3116  HD1 LYS B  19      42.556  42.499  42.715  1.00 51.46           H
ATOM   3117  HD3 LYS B  19      43.309  43.354  41.608  1.00 51.46           H
ATOM   3118  N   LEU B  20      44.019  45.928  46.909  1.00 39.45           N
ATOM   3119  CA  LEU B  20      43.658  47.138  47.621  1.00 42.91           C
ATOM   3120  C   LEU B  20      44.852  47.688  48.401  1.00 44.16           C
ATOM   3121  O   LEU B  20      45.054  48.912  48.469  1.00 39.67           O
ATOM   3122  CB  LEU B  20      42.467  46.830  48.527  1.00 42.07           C
ATOM   3123  CG  LEU B  20      41.756  48.014  49.145  1.00 45.55           C
ATOM   3124  CD1 LEU B  20      41.305  49.021  48.099  1.00 40.74           C
ATOM   3125  CD2 LEU B  20      40.578  47.487  49.953  1.00 46.92           C
ATOM   3126  H   LEU B  20      43.723  45.198  47.254  1.00 47.34           H
ATOM   3127  HA  LEU B  20      43.382  47.812  46.980  1.00 51.49           H
ATOM   3128  HB2 LEU B  20      41.809  46.342  48.007  1.00 50.48           H
ATOM   3129  HB3 LEU B  20      42.778  46.271  49.256  1.00 50.48           H
ATOM   3130  HG  LEU B  20      42.362  48.465  49.755  1.00 54.66           H
ATOM   3131 HD11 LEU B  20      40.857  49.758  48.543  1.00 48.89           H
ATOM   3132 HD12 LEU B  20      42.082  49.347  47.619  1.00 48.89           H
ATOM   3133 HD13 LEU B  20      40.695  48.585  47.484  1.00 48.89           H
ATOM   3134 HD21 LEU B  20      40.112  48.236  50.356  1.00 56.31           H
ATOM   3135 HD22 LEU B  20      39.980  47.005  49.360  1.00 56.31           H
ATOM   3136 HD23 LEU B  20      40.910  46.893  50.644  1.00 56.31           H
ATOM   3137  N   SER B  21      45.649  46.804  49.010  1.00 41.80           N
ATOM   3138  CA  SER B  21      46.914  47.241  49.599  1.00 47.44           C
ATOM   3139  C   SER B  21      47.735  48.010  48.571  1.00 45.63           C
ATOM   3140  O   SER B  21      48.154  49.145  48.814  1.00 42.48           O
ATOM   3141  CB  SER B  21      47.722  46.049  50.119  1.00 46.78           C
ATOM   3142  OG  SER B  21      46.961  45.250  51.000  1.00 48.60           O
ATOM   3143  H   SER B  21      45.483  45.964  49.092  1.00 50.16           H
ATOM   3144  HA  SER B  21      46.731  47.832  50.346  1.00 56.93           H
ATOM   3145  HB2 SER B  21      48.000  45.506  49.364  1.00 56.13           H
ATOM   3146  HB3 SER B  21      48.502  46.381  50.591  1.00 56.13           H
ATOM   3147  HG  SER B  21      46.282  44.954  50.604  1.00 58.32           H
ATOM   3148  N   GLY B  22      47.977  47.393  47.416  1.00 42.31           N
ATOM   3149  CA  GLY B  22      48.758  48.058  46.380  1.00 45.56           C
ATOM   3150  C   GLY B  22      48.246  49.446  46.068  1.00 39.77           C
ATOM   3151  O   GLY B  22      48.970  50.433  46.191  1.00 48.34           O
ATOM   3152  H   GLY B  22      47.705  46.603  47.212  1.00 50.78           H
ATOM   3153  HA2 GLY B  22      49.681  48.129  46.668  1.00 54.68           H
ATOM   3154  HA3 GLY B  22      48.730  47.530  45.566  1.00 54.68           H
ATOM   3155  N   ALA B  23      46.973  49.554  45.696  1.00 45.09           N
ATOM   3156  CA  ALA B  23      46.401  50.856  45.376  1.00 43.64           C
ATOM   3157  C   ALA B  23      46.509  51.844  46.530  1.00 42.71           C
ATOM   3158  O   ALA B  23      46.601  53.051  46.299  1.00 40.66           O
ATOM   3159  CB  ALA B  23      44.938  50.697  44.959  1.00 46.66           C
ATOM   3160  H   ALA B  23      46.425  48.896  45.623  1.00 54.11           H
ATOM   3161  HA  ALA B  23      46.883  51.230  44.622  1.00 52.37           H
ATOM   3162  HB1 ALA B  23      44.573  51.570  44.750  1.00 56.00           H
ATOM   3163  HB2 ALA B  23      44.894  50.123  44.178  1.00 56.00           H
ATOM   3164  HB3 ALA B  23      44.443  50.298  45.692  1.00 56.00           H
ATOM   3165  N   PHE B  24      46.486  51.377  47.781  1.00 44.32           N
ATOM   3166  CA  PHE B  24      46.647  52.328  48.876  1.00 46.21           C
ATOM   3167  C   PHE B  24      48.093  52.814  48.961  1.00 41.93           C
ATOM   3168  O   PHE B  24      48.342  53.999  49.213  1.00 41.05           O
ATOM   3169  CB  PHE B  24      46.210  51.705  50.209  1.00 44.57           C
ATOM   3170  CG  PHE B  24      44.723  51.778  50.476  1.00 49.14           C
ATOM   3171  CD1 PHE B  24      43.999  50.625  50.759  1.00 47.88           C
ATOM   3172  CD2 PHE B  24      44.052  52.994  50.477  1.00 46.45           C
ATOM   3173  CE1 PHE B  24      42.627  50.692  51.023  1.00 45.84           C
ATOM   3174  CE2 PHE B  24      42.699  53.060  50.728  1.00 48.25           C
ATOM   3175  CZ  PHE B  24      41.981  51.902  51.001  1.00 46.70           C
ATOM   3176  H   PHE B  24      46.383  50.555  48.012  1.00 53.19           H
ATOM   3177  HA  PHE B  24      46.083  53.099  48.708  1.00 55.45           H
ATOM   3178  HB2 PHE B  24      46.464  50.769  50.212  1.00 53.49           H
ATOM   3179  HB3 PHE B  24      46.662  52.169  50.931  1.00 53.49           H
ATOM   3180  HD1 PHE B  24      44.431  49.801  50.771  1.00 57.45           H
ATOM   3181  HD2 PHE B  24      44.521  53.776  50.291  1.00 55.74           H
ATOM   3182  HE1 PHE B  24      42.150  49.914  51.203  1.00 55.01           H
ATOM   3183  HE2 PHE B  24      42.265  53.882  50.718  1.00 57.90           H
ATOM   3184  HZ  PHE B  24      41.069  51.948  51.175  1.00 56.04           H
ATOM   3185  N   ARG B  25      49.054  51.914  48.765  1.00 35.24           N
ATOM   3186  CA  ARG B  25      50.456  52.301  48.856  1.00 46.35           C
ATOM   3187  C   ARG B  25      50.819  53.277  47.741  1.00 50.83           C
ATOM   3188  O   ARG B  25      51.529  54.270  47.977  1.00 45.09           O
ATOM   3189  CB  ARG B  25      51.341  51.055  48.813  1.00 43.77           C
ATOM   3190  CG  ARG B  25      51.338  50.256  50.124  1.00 49.25           C
ATOM   3191  CD  ARG B  25      51.732  48.799  49.939  1.00 49.68           C
ATOM   3192  NE  ARG B  25      51.704  48.093  51.216  1.00 53.09           N
ATOM   3193  CZ  ARG B  25      51.634  46.772  51.364  1.00 51.29           C
ATOM   3194  NH1 ARG B  25      51.571  45.970  50.313  1.00 55.19           N
ATOM   3195  NH2 ARG B  25      51.615  46.252  52.586  1.00 56.29           N1+
ATOM   3196  H   ARG B  25      48.923  51.084  48.581  1.00 42.29           H
ATOM   3197  HA  ARG B  25      50.607  52.747  49.705  1.00 55.62           H
ATOM   3198  HB2 ARG B  25      51.023  50.469  48.108  1.00 52.52           H
ATOM   3199  HB3 ARG B  25      52.255  51.324  48.631  1.00 52.52           H
ATOM   3200  HG2 ARG B  25      51.970  50.660  50.740  1.00 59.10           H
ATOM   3201  HG3 ARG B  25      50.446  50.278  50.504  1.00 59.10           H
ATOM   3202  HD2 ARG B  25      51.105  48.368  49.337  1.00 59.62           H
ATOM   3203  HD3 ARG B  25      52.633  48.751  49.582  1.00 59.62           H
ATOM   3204  HE  ARG B  25      51.736  48.570  51.932  1.00 63.71           H
ATOM   3205 HH11 ARG B  25      51.581  46.300  49.519  1.00 66.22           H
ATOM   3206 HH12 ARG B  25      51.524  45.119  50.424  1.00 66.22           H
ATOM   3207 HH21 ARG B  25      51.654  46.767  53.273  1.00 67.55           H
ATOM   3208 HH22 ARG B  25      51.567  45.399  52.689  1.00 67.55           H
ATOM   3209  N   ALA B  26      50.294  53.020  46.535  1.00 50.10           N
ATOM   3210  CA  ALA B  26      50.523  53.882  45.377  1.00 49.25           C
ATOM   3211  C   ALA B  26      50.008  55.282  45.622  1.00 48.85           C
ATOM   3212  O   ALA B  26      50.621  56.257  45.177  1.00 51.62           O
ATOM   3213  CB  ALA B  26      49.839  53.299  44.151  1.00 46.12           C
ATOM   3214  H   ALA B  26      49.794  52.341  46.364  1.00 60.12           H
ATOM   3215  HA  ALA B  26      51.475  53.934  45.199  1.00 59.10           H
ATOM   3216  HB1 ALA B  26      50.001  53.881  43.392  1.00 55.35           H
ATOM   3217  HB2 ALA B  26      50.205  52.418  43.975  1.00 55.35           H
ATOM   3218  HB3 ALA B  26      48.887  53.234  44.322  1.00 55.35           H
ATOM   3219  N   ALA B  27      48.880  55.405  46.323  1.00 51.09           N
ATOM   3220  CA  ALA B  27      48.360  56.702  46.729  1.00 47.46           C
ATOM   3221  C   ALA B  27      49.113  57.286  47.918  1.00 45.19           C
ATOM   3222  O   ALA B  27      48.673  58.297  48.475  1.00 42.17           O
ATOM   3223  CB  ALA B  27      46.868  56.592  47.044  1.00 49.49           C
ATOM   3224  H   ALA B  27      48.395  54.742  46.576  1.00 61.31           H
ATOM   3225  HA  ALA B  27      48.459  57.321  45.988  1.00 56.96           H
ATOM   3226  HB1 ALA B  27      46.537  57.463  47.313  1.00 59.38           H
ATOM   3227  HB2 ALA B  27      46.400  56.291  46.250  1.00 59.38           H
ATOM   3228  HB3 ALA B  27      46.744  55.954  47.764  1.00 59.38           H
ATOM   3229  N   GLY B  28      50.236  56.681  48.303  1.00 49.94           N
ATOM   3230  CA  GLY B  28      51.065  57.172  49.392  1.00 50.81           C
ATOM   3231  C   GLY B  28      50.709  56.691  50.786  1.00 52.14           C
ATOM   3232  O   GLY B  28      51.225  57.249  51.767  1.00 48.10           O
ATOM   3233  H   GLY B  28      50.543  55.967  47.935  1.00 59.92           H
ATOM   3234  HA2 GLY B  28      51.984  56.915  49.219  1.00 60.98           H
ATOM   3235  HA3 GLY B  28      51.025  58.141  49.397  1.00 60.98           H
ATOM   3236  N   ARG B  29      49.857  55.683  50.929  1.00 47.72           N
ATOM   3237  CA  ARG B  29      49.413  55.301  52.263  1.00 53.27           C
ATOM   3238  C   ARG B  29      50.077  54.001  52.669  1.00 43.37           C
ATOM   3239  O   ARG B  29      50.237  53.090  51.855  1.00 43.17           O
ATOM   3240  CB  ARG B  29      47.888  55.208  52.331  1.00 50.60           C
ATOM   3241  CG  ARG B  29      47.274  56.606  52.471  1.00 57.40           C
ATOM   3242  CD  ARG B  29      45.769  56.600  52.561  1.00 60.44           C
ATOM   3243  NE  ARG B  29      45.187  56.213  51.280  1.00 63.54           N
ATOM   3244  CZ  ARG B  29      44.818  57.072  50.333  1.00 65.80           C
ATOM   3245  NH1 ARG B  29      44.953  58.379  50.537  1.00 63.50           N
ATOM   3246  NH2 ARG B  29      44.297  56.617  49.186  1.00 63.98           N1+
ATOM   3247  H   ARG B  29      49.528  55.215  50.287  1.00 57.26           H
ATOM   3248  HA  ARG B  29      49.695  55.985  52.891  1.00 63.93           H
ATOM   3249  HB2 ARG B  29      47.552  54.804  51.517  1.00 60.72           H
ATOM   3250  HB3 ARG B  29      47.631  54.680  53.104  1.00 60.72           H
ATOM   3251  HG2 ARG B  29      47.618  57.020  53.278  1.00 68.88           H
ATOM   3252  HG3 ARG B  29      47.522  57.136  51.698  1.00 68.88           H
ATOM   3253  HD2 ARG B  29      45.487  55.959  53.233  1.00 72.53           H
ATOM   3254  HD3 ARG B  29      45.454  57.489  52.787  1.00 72.53           H
ATOM   3255  HE  ARG B  29      45.074  55.374  51.127  1.00 76.24           H
ATOM   3256 HH11 ARG B  29      45.288  58.666  51.275  1.00 76.20           H
ATOM   3257 HH12 ARG B  29      44.712  58.936  49.928  1.00 76.20           H
ATOM   3258 HH21 ARG B  29      44.207  55.771  49.060  1.00 76.77           H
ATOM   3259 HH22 ARG B  29      44.052  57.172  48.576  1.00 76.77           H
ATOM   3260  N   SER B  30      50.547  53.952  53.905  1.00 40.73           N
ATOM   3261  CA  SER B  30      51.096  52.704  54.410  1.00 44.17           C
ATOM   3262  C   SER B  30      49.955  51.798  54.847  1.00 46.32           C
ATOM   3263  O   SER B  30      48.907  52.268  55.318  1.00 41.74           O
ATOM   3264  CB  SER B  30      52.060  52.946  55.566  1.00 38.03           C
ATOM   3265  OG  SER B  30      51.418  53.639  56.627  1.00 46.69           O
ATOM   3266  H   SER B  30      50.560  54.609  54.461  1.00 48.88           H
ATOM   3267  HA  SER B  30      51.582  52.259  53.698  1.00 53.01           H
ATOM   3268  HB2 SER B  30      52.378  52.091  55.895  1.00 45.63           H
ATOM   3269  HB3 SER B  30      52.806  53.477  55.248  1.00 45.63           H
ATOM   3270  HG  SER B  30      51.137  54.383  56.355  1.00 56.03           H
ATOM   3271  N   VAL B  31      50.173  50.493  54.694  1.00 46.97           N
ATOM   3272  CA  VAL B  31      49.128  49.490  54.845  1.00 43.49           C
ATOM   3273  C   VAL B  31      49.673  48.276  55.582  1.00 45.51           C
ATOM   3274  O   VAL B  31      50.753  47.760  55.257  1.00 38.08           O
ATOM   3275  CB  VAL B  31      48.573  49.062  53.477  1.00 43.50           C
ATOM   3276  CG1 VAL B  31      47.533  47.953  53.660  1.00 43.33           C
ATOM   3277  CG2 VAL B  31      47.975  50.265  52.757  1.00 43.94           C
ATOM   3278  H   VAL B  31      50.940  50.158  54.498  1.00 56.36           H
ATOM   3279  HA  VAL B  31      48.400  49.862  55.367  1.00 52.19           H
ATOM   3280  HB  VAL B  31      49.297  48.713  52.934  1.00 52.20           H
ATOM   3281 HG11 VAL B  31      47.193  47.694  52.790  1.00 52.00           H
ATOM   3282 HG12 VAL B  31      47.955  47.193  54.090  1.00 52.00           H
ATOM   3283 HG13 VAL B  31      46.810  48.287  54.213  1.00 52.00           H
ATOM   3284 HG21 VAL B  31      47.630  49.979  51.897  1.00 52.72           H
ATOM   3285 HG22 VAL B  31      47.257  50.631  53.297  1.00 52.72           H
ATOM   3286 HG23 VAL B  31      48.668  50.933  52.631  1.00 52.72           H
ATOM   3287  N   ALA B  32      48.896  47.806  56.554  1.00 41.37           N
ATOM   3288  CA  ALA B  32      49.079  46.493  57.162  1.00 42.49           C
ATOM   3289  C   ALA B  32      47.774  45.717  57.048  1.00 38.05           C
ATOM   3290  O   ALA B  32      46.688  46.300  57.077  1.00 38.38           O
ATOM   3291  CB  ALA B  32      49.482  46.597  58.634  1.00 42.57           C
ATOM   3292  H   ALA B  32      48.235  48.244  56.887  1.00 49.65           H
ATOM   3293  HA  ALA B  32      49.770  46.007  56.685  1.00 50.99           H
ATOM   3294  HB1 ALA B  32      49.592  45.703  58.995  1.00 51.08           H
ATOM   3295  HB2 ALA B  32      50.317  47.085  58.699  1.00 51.08           H
ATOM   3296  HB3 ALA B  32      48.785  47.066  59.120  1.00 51.08           H
ATOM   3297  N   THR B  33      47.884  44.401  56.913  1.00 38.70           N
ATOM   3298  CA  THR B  33      46.713  43.539  56.882  1.00 40.38           C
ATOM   3299  C   THR B  33      46.805  42.462  57.958  1.00 41.38           C
ATOM   3300  O   THR B  33      47.889  42.050  58.384  1.00 39.21           O
ATOM   3301  CB  THR B  33      46.534  42.870  55.518  1.00 38.28           C
ATOM   3302  OG1 THR B  33      47.596  41.930  55.302  1.00 41.94           O
ATOM   3303  CG2 THR B  33      46.555  43.918  54.422  1.00 42.75           C
ATOM   3304  H   THR B  33      48.630  43.982  56.836  1.00 46.44           H
ATOM   3305  HA  THR B  33      45.924  44.073  57.060  1.00 48.46           H
ATOM   3306  HB  THR B  33      45.680  42.410  55.490  1.00 45.93           H
ATOM   3307  HG1 THR B  33      47.504  41.559  54.554  1.00 50.32           H
ATOM   3308 HG21 THR B  33      46.441  43.495  53.557  1.00 51.31           H
ATOM   3309 HG22 THR B  33      45.836  44.555  54.558  1.00 51.31           H
ATOM   3310 HG23 THR B  33      47.402  44.392  54.432  1.00 51.31           H
ATOM   3311  N   LEU B  34      45.629  42.004  58.378  1.00 36.19           N
ATOM   3312  CA  LEU B  34      45.503  40.921  59.335  1.00 37.23           C
ATOM   3313  C   LEU B  34      44.276  40.105  58.946  1.00 28.66           C
ATOM   3314  O   LEU B  34      43.227  40.665  58.627  1.00 27.30           O
ATOM   3315  CB  LEU B  34      45.397  41.493  60.760  1.00 30.66           C
ATOM   3316  CG  LEU B  34      45.031  40.579  61.897  1.00 30.52           C
ATOM   3317  CD1 LEU B  34      46.113  39.548  62.018  1.00 34.71           C
ATOM   3318  CD2 LEU B  34      44.889  41.425  63.147  1.00 34.26           C
ATOM   3319  H   LEU B  34      44.873  42.316  58.113  1.00 43.43           H
ATOM   3320  HA  LEU B  34      46.285  40.349  59.287  1.00 44.68           H
ATOM   3321  HB2 LEU B  34      46.257  41.883  60.983  1.00 36.79           H
ATOM   3322  HB3 LEU B  34      44.730  42.196  60.744  1.00 36.79           H
ATOM   3323  HG  LEU B  34      44.187  40.137  61.713  1.00 36.62           H
ATOM   3324 HD11 LEU B  34      45.895  38.947  62.748  1.00 41.65           H
ATOM   3325 HD12 LEU B  34      46.170  39.052  61.187  1.00 41.65           H
ATOM   3326 HD13 LEU B  34      46.955  39.995  62.196  1.00 41.65           H
ATOM   3327 HD21 LEU B  34      44.653  40.850  63.892  1.00 41.11           H
ATOM   3328 HD22 LEU B  34      45.734  41.868  63.325  1.00 41.11           H
ATOM   3329 HD23 LEU B  34      44.193  42.085  63.004  1.00 41.11           H
ATOM   3330  N   ALA B  35      44.406  38.794  58.959  1.00 30.15           N
ATOM   3331  CA  ALA B  35      43.313  37.913  58.597  1.00 31.31           C
ATOM   3332  C   ALA B  35      42.772  37.207  59.840  1.00 31.90           C
ATOM   3333  O   ALA B  35      43.537  36.761  60.705  1.00 26.67           O
ATOM   3334  CB  ALA B  35      43.783  36.897  57.565  1.00 29.65           C
ATOM   3335  H   ALA B  35      45.128  38.382  59.178  1.00 36.18           H
ATOM   3336  HA  ALA B  35      42.595  38.435  58.206  1.00 37.57           H
ATOM   3337  HB1 ALA B  35      43.042  36.316  57.334  1.00 35.58           H
ATOM   3338  HB2 ALA B  35      44.093  37.369  56.777  1.00 35.58           H
ATOM   3339  HB3 ALA B  35      44.507  36.374  57.945  1.00 35.58           H
ATOM   3340  N   PHE B  36      41.447  37.119  59.925  1.00 27.93           N
ATOM   3341  CA  PHE B  36      40.790  36.325  60.927  1.00 26.84           C
ATOM   3342  C   PHE B  36      40.094  35.133  60.271  1.00 30.60           C
ATOM   3343  O   PHE B  36      39.570  35.264  59.163  1.00 27.20           O
ATOM   3344  CB  PHE B  36      39.763  37.157  61.697  1.00 25.54           C
ATOM   3345  CG  PHE B  36      40.374  38.200  62.565  1.00 26.19           C
ATOM   3346  CD1 PHE B  36      40.942  37.852  63.780  1.00 26.81           C
ATOM   3347  CD2 PHE B  36      40.418  39.516  62.164  1.00 24.07           C
ATOM   3348  CE1 PHE B  36      41.531  38.812  64.604  1.00 29.92           C
ATOM   3349  CE2 PHE B  36      41.011  40.486  62.968  1.00 27.71           C
ATOM   3350  CZ  PHE B  36      41.565  40.122  64.204  1.00 30.51           C
ATOM   3351  H   PHE B  36      40.904  37.525  59.396  1.00 33.52           H
ATOM   3352  HA  PHE B  36      41.447  35.989  61.556  1.00 32.21           H
ATOM   3353  HB2 PHE B  36      39.180  37.602  61.062  1.00 30.65           H
ATOM   3354  HB3 PHE B  36      39.242  36.566  62.263  1.00 30.65           H
ATOM   3355  HD1 PHE B  36      40.918  36.964  64.057  1.00 32.17           H
ATOM   3356  HD2 PHE B  36      40.049  39.760  61.345  1.00 28.89           H
ATOM   3357  HE1 PHE B  36      41.901  38.563  65.420  1.00 35.90           H
ATOM   3358  HE2 PHE B  36      41.027  41.374  62.692  1.00 33.26           H
ATOM   3359  HZ  PHE B  36      41.959  40.766  64.748  1.00 36.62           H
ATOM   3360  N   PRO B  37      40.059  33.967  60.923  1.00 27.96           N
ATOM   3361  CA  PRO B  37      40.655  33.700  62.245  1.00 31.11           C
ATOM   3362  C   PRO B  37      42.181  33.668  62.197  1.00 29.66           C
ATOM   3363  O   PRO B  37      42.781  33.338  61.171  1.00 25.86           O
ATOM   3364  CB  PRO B  37      40.103  32.323  62.623  1.00 27.29           C
ATOM   3365  CG  PRO B  37      39.171  31.907  61.489  1.00 35.66           C
ATOM   3366  CD  PRO B  37      39.461  32.764  60.332  1.00 21.66           C
ATOM   3367  HA  PRO B  37      40.361  34.359  62.893  1.00 37.33           H
ATOM   3368  HB2 PRO B  37      40.835  31.693  62.709  1.00 32.75           H
ATOM   3369  HB3 PRO B  37      39.612  32.389  63.458  1.00 32.75           H
ATOM   3370  HG2 PRO B  37      39.336  30.977  61.266  1.00 42.79           H
ATOM   3371  HG3 PRO B  37      38.251  32.026  61.772  1.00 42.79           H
ATOM   3372  HD2 PRO B  37      40.095  32.328  59.741  1.00 25.99           H
ATOM   3373  HD3 PRO B  37      38.641  32.990  59.867  1.00 25.99           H
ATOM   3374  N   ARG B  38      42.821  33.997  63.314  1.00 30.44           N
ATOM   3375  CA  ARG B  38      44.282  34.120  63.324  1.00 33.88           C
ATOM   3376  C   ARG B  38      44.917  32.744  63.527  1.00 29.10           C
ATOM   3377  O   ARG B  38      45.457  32.415  64.581  1.00 36.74           O
ATOM   3378  CB  ARG B  38      44.712  35.096  64.404  1.00 29.56           C
ATOM   3379  CG  ARG B  38      44.142  36.484  64.249  1.00 28.74           C
ATOM   3380  CD  ARG B  38      44.686  37.360  65.345  1.00 32.88           C
ATOM   3381  NE  ARG B  38      44.212  36.867  66.630  1.00 34.81           N
ATOM   3382  CZ  ARG B  38      44.910  36.863  67.760  1.00 36.79           C
ATOM   3383  NH1 ARG B  38      46.141  37.345  67.788  1.00 35.61           N
ATOM   3384  NH2 ARG B  38      44.374  36.350  68.859  1.00 31.31           N1+
ATOM   3385  H   ARG B  38      42.443  34.153  64.071  1.00 36.52           H
ATOM   3386  HA  ARG B  38      44.578  34.466  62.468  1.00 40.66           H
ATOM   3387  HB2 ARG B  38      44.424  34.754  65.265  1.00 35.47           H
ATOM   3388  HB3 ARG B  38      45.679  35.171  64.389  1.00 35.47           H
ATOM   3389  HG2 ARG B  38      44.408  36.855  63.393  1.00 34.48           H
ATOM   3390  HG3 ARG B  38      43.175  36.453  64.325  1.00 34.48           H
ATOM   3391  HD2 ARG B  38      45.655  37.328  65.339  1.00 39.45           H
ATOM   3392  HD3 ARG B  38      44.371  38.269  65.225  1.00 39.45           H
ATOM   3393  HE  ARG B  38      43.412  36.551  66.660  1.00 41.77           H
ATOM   3394 HH11 ARG B  38      46.493  37.667  67.073  1.00 42.73           H
ATOM   3395 HH12 ARG B  38      46.588  37.341  68.523  1.00 42.73           H
ATOM   3396 HH21 ARG B  38      43.572  36.040  68.842  1.00 37.58           H
ATOM   3397 HH22 ARG B  38      44.817  36.354  69.596  1.00 37.58           H
ATOM   3398  N   TYR B  39      44.839  31.919  62.490  1.00 28.65           N
ATOM   3399  CA  TYR B  39      45.450  30.610  62.559  1.00 28.98           C
ATOM   3400  C   TYR B  39      46.907  30.742  62.957  1.00 36.40           C
ATOM   3401  O   TYR B  39      47.640  31.567  62.413  1.00 36.83           O
ATOM   3402  CB  TYR B  39      45.354  29.874  61.226  1.00 36.77           C
ATOM   3403  CG  TYR B  39      43.958  29.689  60.723  1.00 39.67           C
ATOM   3404  CD1 TYR B  39      43.653  29.949  59.406  1.00 42.13           C
ATOM   3405  CD2 TYR B  39      42.939  29.265  61.560  1.00 44.55           C
ATOM   3406  CE1 TYR B  39      42.392  29.796  58.916  1.00 40.48           C
ATOM   3407  CE2 TYR B  39      41.648  29.106  61.072  1.00 46.71           C
ATOM   3408  CZ  TYR B  39      41.394  29.375  59.734  1.00 45.00           C
ATOM   3409  OH  TYR B  39      40.146  29.243  59.188  1.00 54.41           O
ATOM   3410  H   TYR B  39      44.442  32.094  61.747  1.00 34.38           H
ATOM   3411  HA  TYR B  39      44.997  30.079  63.233  1.00 34.77           H
ATOM   3412  HB2 TYR B  39      45.844  30.377  60.557  1.00 44.12           H
ATOM   3413  HB3 TYR B  39      45.750  28.994  61.328  1.00 44.12           H
ATOM   3414  HD1 TYR B  39      44.328  30.235  58.834  1.00 50.56           H
ATOM   3415  HD2 TYR B  39      43.120  29.085  62.454  1.00 53.47           H
ATOM   3416  HE1 TYR B  39      42.215  29.977  58.021  1.00 48.57           H
ATOM   3417  HE2 TYR B  39      40.964  28.819  61.633  1.00 56.05           H
ATOM   3418  HH  TYR B  39      39.603  28.980  59.772  1.00 65.29           H
ATOM   3419  N   GLY B  40      47.321  29.897  63.894  1.00 41.16           N
ATOM   3420  CA  GLY B  40      48.684  29.866  64.390  1.00 44.29           C
ATOM   3421  C   GLY B  40      49.006  30.885  65.462  1.00 39.15           C
ATOM   3422  O   GLY B  40      50.082  30.811  66.061  1.00 41.51           O
ATOM   3423  H   GLY B  40      46.810  29.315  64.269  1.00 49.40           H
ATOM   3424  HA2 GLY B  40      48.865  28.985  64.754  1.00 53.15           H
ATOM   3425  HA3 GLY B  40      49.291  30.013  63.648  1.00 53.15           H
ATOM   3426  N   GLN B  41      48.115  31.832  65.715  1.00 41.24           N
ATOM   3427  CA  GLN B  41      48.356  32.917  66.649  1.00 39.83           C
ATOM   3428  C   GLN B  41      47.369  32.891  67.801  1.00 36.23           C
ATOM   3429  O   GLN B  41      47.432  33.754  68.677  1.00 38.44           O
ATOM   3430  CB  GLN B  41      48.275  34.267  65.914  1.00 45.70           C
ATOM   3431  CG  GLN B  41      49.157  34.357  64.631  1.00 52.04           C
ATOM   3432  CD  GLN B  41      50.647  34.191  64.919  1.00 49.49           C
ATOM   3433  OE1 GLN B  41      51.117  34.494  66.011  1.00 53.67           O
ATOM   3434  NE2 GLN B  41      51.391  33.702  63.932  1.00 58.52           N
ATOM   3435  H   GLN B  41      47.340  31.868  65.345  1.00 49.49           H
ATOM   3436  HA  GLN B  41      49.250  32.827  67.016  1.00 47.79           H
ATOM   3437  HB2 GLN B  41      47.354  34.422  65.650  1.00 54.84           H
ATOM   3438  HB3 GLN B  41      48.563  34.968  66.519  1.00 54.84           H
ATOM   3439  HG2 GLN B  41      48.891  33.656  64.016  1.00 62.44           H
ATOM   3440  HG3 GLN B  41      49.026  35.226  64.220  1.00 62.44           H
ATOM   3441 HE21 GLN B  41      51.027  33.497  63.181  1.00 70.22           H
ATOM   3442 HE22 GLN B  41      52.236  33.590  64.046  1.00 70.22           H
ATOM   3443  N   SER B  42      46.475  31.913  67.825  1.00 36.25           N
ATOM   3444  CA  SER B  42      45.333  31.890  68.731  1.00 34.42           C
ATOM   3445  C   SER B  42      44.915  30.439  68.873  1.00 32.61           C
ATOM   3446  O   SER B  42      44.577  29.781  67.877  1.00 27.89           O
ATOM   3447  CB  SER B  42      44.174  32.752  68.175  1.00 36.05           C
ATOM   3448  OG  SER B  42      42.947  32.520  68.854  1.00 31.33           O
ATOM   3449  H   SER B  42      46.509  31.226  67.308  1.00 43.50           H
ATOM   3450  HA  SER B  42      45.592  32.232  69.602  1.00 41.30           H
ATOM   3451  HB2 SER B  42      44.409  33.688  68.271  1.00 43.26           H
ATOM   3452  HB3 SER B  42      44.053  32.540  67.236  1.00 43.26           H
ATOM   3453  HG  SER B  42      42.342  33.003  68.527  1.00 37.59           H
ATOM   3454  N   VAL B  43      44.976  29.917  70.086  1.00 23.19           N
ATOM   3455  CA  VAL B  43      44.454  28.576  70.302  1.00 28.35           C
ATOM   3456  C   VAL B  43      42.964  28.546  70.001  1.00 22.52           C
ATOM   3457  O   VAL B  43      42.450  27.571  69.448  1.00 26.97           O
ATOM   3458  CB  VAL B  43      44.733  28.095  71.738  1.00 33.19           C
ATOM   3459  CG1 VAL B  43      44.240  26.694  71.874  1.00 30.43           C
ATOM   3460  CG2 VAL B  43      46.189  28.111  72.008  1.00 33.63           C
ATOM   3461  H   VAL B  43      45.303  30.302  70.782  1.00 27.82           H
ATOM   3462  HA  VAL B  43      44.895  27.964  69.691  1.00 34.02           H
ATOM   3463  HB  VAL B  43      44.278  28.662  72.380  1.00 39.82           H
ATOM   3464 HG11 VAL B  43      44.412  26.385  72.777  1.00 36.52           H
ATOM   3465 HG12 VAL B  43      43.287  26.676  71.694  1.00 36.52           H
ATOM   3466 HG13 VAL B  43      44.707  26.132  71.236  1.00 36.52           H
ATOM   3467 HG21 VAL B  43      46.345  27.806  72.915  1.00 40.36           H
ATOM   3468 HG22 VAL B  43      46.633  27.521  71.379  1.00 40.36           H
ATOM   3469 HG23 VAL B  43      46.520  29.017  71.901  1.00 40.36           H
ATOM   3470  N   ALA B  44      42.248  29.604  70.370  1.00 26.16           N
ATOM   3471  CA  ALA B  44      40.821  29.650  70.097  1.00 27.95           C
ATOM   3472  C   ALA B  44      40.551  29.517  68.601  1.00 25.82           C
ATOM   3473  O   ALA B  44      39.615  28.820  68.195  1.00 22.81           O
ATOM   3474  CB  ALA B  44      40.219  30.942  70.630  1.00 26.32           C
ATOM   3475  H   ALA B  44      42.560  30.297  70.773  1.00 31.39           H
ATOM   3476  HA  ALA B  44      40.389  28.908  70.548  1.00 33.54           H
ATOM   3477  HB1 ALA B  44      39.268  30.949  70.437  1.00 31.58           H
ATOM   3478  HB2 ALA B  44      40.362  30.985  71.588  1.00 31.58           H
ATOM   3479  HB3 ALA B  44      40.651  31.694  70.196  1.00 31.58           H
ATOM   3480  N   ALA B  45      41.374  30.172  67.774  1.00 22.59           N
ATOM   3481  CA  ALA B  45      41.239  30.057  66.326  1.00 27.63           C
ATOM   3482  C   ALA B  45      41.579  28.656  65.864  1.00 25.84           C
ATOM   3483  O   ALA B  45      40.868  28.079  65.024  1.00 17.85           O
ATOM   3484  CB  ALA B  45      42.139  31.069  65.612  1.00 27.74           C
ATOM   3485  H   ALA B  45      42.015  30.686  68.030  1.00 27.11           H
ATOM   3486  HA  ALA B  45      40.320  30.243  66.078  1.00 33.16           H
ATOM   3487  HB1 ALA B  45      42.027  30.968  64.654  1.00 33.28           H
ATOM   3488  HB2 ALA B  45      41.884  31.964  65.883  1.00 33.28           H
ATOM   3489  HB3 ALA B  45      43.062  30.899  65.858  1.00 33.28           H
ATOM   3490  N   ASP B  46      42.649  28.077  66.413  1.00 19.51           N
ATOM   3491  CA  ASP B  46      43.067  26.767  65.924  1.00 22.64           C
ATOM   3492  C   ASP B  46      42.029  25.712  66.277  1.00 24.64           C
ATOM   3493  O   ASP B  46      41.750  24.823  65.467  1.00 20.30           O
ATOM   3494  CB  ASP B  46      44.439  26.365  66.492  1.00 27.60           C
ATOM   3495  CG  ASP B  46      45.618  27.290  66.030  1.00 31.99           C
ATOM   3496  OD1 ASP B  46      46.677  27.234  66.683  1.00 34.34           O
ATOM   3497  OD2 ASP B  46      45.501  28.077  65.062  1.00 34.57           O1-
ATOM   3498  H   ASP B  46      43.131  28.407  67.044  1.00 23.41           H
ATOM   3499  HA  ASP B  46      43.142  26.801  64.958  1.00 27.16           H
ATOM   3500  HB2 ASP B  46      44.398  26.399  67.460  1.00 33.12           H
ATOM   3501  HB3 ASP B  46      44.642  25.461  66.204  1.00 33.12           H
ATOM   3502  N   ILE B  47      41.464  25.780  67.494  1.00 20.82           N
ATOM   3503  CA  ILE B  47      40.437  24.825  67.897  1.00 22.01           C
ATOM   3504  C   ILE B  47      39.202  24.983  67.015  1.00 18.96           C
ATOM   3505  O   ILE B  47      38.570  23.999  66.632  1.00 18.54           O
ATOM   3506  CB  ILE B  47      40.092  24.998  69.396  1.00 23.48           C
ATOM   3507  CG1 ILE B  47      41.201  24.432  70.304  1.00 19.50           C
ATOM   3508  CG2 ILE B  47      38.794  24.269  69.781  1.00 20.15           C
ATOM   3509  CD1 ILE B  47      41.059  24.815  71.771  1.00 24.21           C
ATOM   3510  H   ILE B  47      41.660  26.365  68.093  1.00 24.98           H
ATOM   3511  HA  ILE B  47      40.778  23.925  67.773  1.00 26.42           H
ATOM   3512  HB  ILE B  47      39.987  25.944  69.584  1.00 28.18           H
ATOM   3513 HG12 ILE B  47      41.186  23.464  70.248  1.00 23.40           H
ATOM   3514 HG13 ILE B  47      42.058  24.764  69.993  1.00 23.40           H
ATOM   3515 HG21 ILE B  47      38.623  24.408  70.726  1.00 24.18           H
ATOM   3516 HG22 ILE B  47      38.062  24.630  69.255  1.00 24.18           H
ATOM   3517 HG23 ILE B  47      38.898  23.322  69.599  1.00 24.18           H
ATOM   3518 HD11 ILE B  47      41.790  24.422  72.272  1.00 29.05           H
ATOM   3519 HD12 ILE B  47      41.085  25.782  71.849  1.00 29.05           H
ATOM   3520 HD13 ILE B  47      40.211  24.479  72.104  1.00 29.05           H
ATOM   3521  N   ALA B  48      38.809  26.226  66.729  1.00 18.12           N
ATOM   3522  CA  ALA B  48      37.666  26.480  65.852  1.00 21.92           C
ATOM   3523  C   ALA B  48      37.849  25.836  64.480  1.00 20.80           C
ATOM   3524  O   ALA B  48      36.934  25.191  63.954  1.00 22.00           O
ATOM   3525  CB  ALA B  48      37.459  27.985  65.700  1.00 24.69           C
ATOM   3526  H   ALA B  48      39.186  26.937  67.031  1.00 21.75           H
ATOM   3527  HA  ALA B  48      36.868  26.106  66.256  1.00 26.30           H
ATOM   3528  HB1 ALA B  48      36.700  28.141  65.117  1.00 29.62           H
ATOM   3529  HB2 ALA B  48      37.290  28.370  66.574  1.00 29.62           H
ATOM   3530  HB3 ALA B  48      38.259  28.376  65.315  1.00 29.62           H
ATOM   3531  N   ALA B  49      39.033  25.982  63.888  1.00 25.06           N
ATOM   3532  CA  ALA B  49      39.234  25.437  62.553  1.00 21.79           C
ATOM   3533  C   ALA B  49      39.221  23.928  62.594  1.00 23.17           C
ATOM   3534  O   ALA B  49      38.693  23.276  61.691  1.00 20.50           O
ATOM   3535  CB  ALA B  49      40.551  25.943  61.960  1.00 30.98           C
ATOM   3536  H   ALA B  49      39.716  26.380  64.228  1.00 30.07           H
ATOM   3537  HA  ALA B  49      38.511  25.730  61.977  1.00 26.15           H
ATOM   3538  HB1 ALA B  49      40.662  25.567  61.073  1.00 37.17           H
ATOM   3539  HB2 ALA B  49      40.522  26.911  61.909  1.00 37.17           H
ATOM   3540  HB3 ALA B  49      41.282  25.663  62.533  1.00 37.17           H
ATOM   3541  N   GLU B  50      39.810  23.343  63.634  1.00 19.74           N
ATOM   3542  CA  GLU B  50      39.800  21.880  63.749  1.00 23.62           C
ATOM   3543  C   GLU B  50      38.389  21.359  63.958  1.00 19.30           C
ATOM   3544  O   GLU B  50      38.031  20.278  63.476  1.00 17.45           O
ATOM   3545  CB  GLU B  50      40.691  21.439  64.916  1.00 20.96           C
ATOM   3546  CG  GLU B  50      42.204  21.685  64.644  1.00 22.12           C
ATOM   3547  CD  GLU B  50      43.064  21.624  65.909  1.00 23.50           C
ATOM   3548  OE1 GLU B  50      42.509  21.399  67.005  1.00 20.52           O
ATOM   3549  OE2 GLU B  50      44.297  21.768  65.797  1.00 21.66           O1-
ATOM   3550  H   GLU B  50      40.213  23.755  64.272  1.00 23.68           H
ATOM   3551  HA  GLU B  50      40.151  21.491  62.933  1.00 28.34           H
ATOM   3552  HB2 GLU B  50      40.443  21.939  65.709  1.00 25.15           H
ATOM   3553  HB3 GLU B  50      40.564  20.490  65.069  1.00 25.15           H
ATOM   3554  HG2 GLU B  50      42.527  21.007  64.030  1.00 26.54           H
ATOM   3555  HG3 GLU B  50      42.314  22.566  64.251  1.00 26.54           H
ATOM   3556  N   ALA B  51      37.598  22.088  64.732  1.00 18.49           N
ATOM   3557  CA  ALA B  51      36.225  21.693  64.964  1.00 19.31           C
ATOM   3558  C   ALA B  51      35.440  21.677  63.658  1.00 19.74           C
ATOM   3559  O   ALA B  51      34.549  20.851  63.482  1.00 23.50           O
ATOM   3560  CB  ALA B  51      35.586  22.631  65.978  1.00 18.48           C
ATOM   3561  H   ALA B  51      37.834  22.812  65.132  1.00 22.18           H
ATOM   3562  HA  ALA B  51      36.211  20.796  65.333  1.00 23.17           H
ATOM   3563  HB1 ALA B  51      34.667  22.358  66.126  1.00 22.17           H
ATOM   3564  HB2 ALA B  51      36.084  22.583  66.809  1.00 22.17           H
ATOM   3565  HB3 ALA B  51      35.611  23.536  65.629  1.00 22.17           H
ATOM   3566  N   LEU B  52      35.723  22.604  62.746  1.00 24.79           N
ATOM   3567  CA  LEU B  52      35.070  22.573  61.432  1.00 26.04           C
ATOM   3568  C   LEU B  52      35.526  21.423  60.554  1.00 28.37           C
ATOM   3569  O   LEU B  52      34.910  21.174  59.504  1.00 26.84           O
ATOM   3570  CB  LEU B  52      35.334  23.859  60.684  1.00 23.36           C
ATOM   3571  CG  LEU B  52      34.662  25.034  61.370  1.00 25.35           C
ATOM   3572  CD1 LEU B  52      34.980  26.284  60.640  1.00 26.68           C
ATOM   3573  CD2 LEU B  52      33.204  24.843  61.374  1.00 26.49           C
ATOM   3574  H   LEU B  52      36.279  23.251  62.857  1.00 29.75           H
ATOM   3575  HA  LEU B  52      34.111  22.491  61.558  1.00 31.25           H
ATOM   3576  HB2 LEU B  52      36.289  24.025  60.658  1.00 28.03           H
ATOM   3577  HB3 LEU B  52      34.979  23.786  59.784  1.00 28.03           H
ATOM   3578  HG  LEU B  52      34.976  25.112  62.284  1.00 30.42           H
ATOM   3579 HD11 LEU B  52      34.546  27.028  61.086  1.00 32.01           H
ATOM   3580 HD12 LEU B  52      35.941  26.412  60.640  1.00 32.01           H
ATOM   3581 HD13 LEU B  52      34.655  26.208  59.730  1.00 32.01           H
ATOM   3582 HD21 LEU B  52      32.788  25.601  61.815  1.00 31.79           H
ATOM   3583 HD22 LEU B  52      32.891  24.780  60.458  1.00 31.79           H
ATOM   3584 HD23 LEU B  52      32.994  24.026  61.853  1.00 31.79           H
ATOM   3585  N   HIS B  53      36.616  20.756  60.912  1.00 24.53           N
ATOM   3586  CA  HIS B  53      36.999  19.521  60.255  1.00 23.23           C
ATOM   3587  C   HIS B  53      36.526  18.313  61.014  1.00 26.48           C
ATOM   3588  O   HIS B  53      36.977  17.213  60.726  1.00 29.82           O
ATOM   3589  CB  HIS B  53      38.508  19.462  60.066  1.00 23.01           C
ATOM   3590  CG  HIS B  53      38.991  20.395  59.013  1.00 23.71           C
ATOM   3591  ND1 HIS B  53      38.725  20.198  57.678  1.00 30.86           N
ATOM   3592  CD2 HIS B  53      39.644  21.573  59.098  1.00 29.67           C
ATOM   3593  CE1 HIS B  53      39.234  21.197  56.982  1.00 30.90           C
ATOM   3594  NE2 HIS B  53      39.792  22.050  57.821  1.00 32.33           N
ATOM   3595  H   HIS B  53      37.152  21.002  61.539  1.00 29.44           H
ATOM   3596  HA  HIS B  53      36.590  19.497  59.375  1.00 27.88           H
ATOM   3597  HB2 HIS B  53      38.759  18.561  59.807  1.00 27.61           H
ATOM   3598  HB3 HIS B  53      38.941  19.700  60.901  1.00 27.61           H
ATOM   3599  HD2 HIS B  53      39.949  21.979  59.877  1.00 35.60           H
ATOM   3600  HE1 HIS B  53      39.199  21.289  56.057  1.00 37.08           H
ATOM   3601  HE2 HIS B  53      40.193  22.778  57.601  1.00 38.79           H
ATOM   3602  N   GLY B  54      35.639  18.497  61.996  1.00 26.25           N
ATOM   3603  CA  GLY B  54      35.061  17.382  62.712  1.00 31.72           C
ATOM   3604  C   GLY B  54      35.713  17.046  64.032  1.00 28.17           C
ATOM   3605  O   GLY B  54      35.289  16.091  64.677  1.00 28.69           O
ATOM   3606  H   GLY B  54      35.361  19.266  62.261  1.00 31.50           H
ATOM   3607  HA2 GLY B  54      34.125  17.572  62.884  1.00 38.06           H
ATOM   3608  HA3 GLY B  54      35.106  16.592  62.150  1.00 38.06           H
ATOM   3609  N   GLU B  55      36.738  17.767  64.440  1.00 23.71           N
ATOM   3610  CA  GLU B  55      37.363  17.431  65.717  1.00 29.48           C
ATOM   3611  C   GLU B  55      36.611  18.062  66.894  1.00 22.75           C
ATOM   3612  O   GLU B  55      35.672  18.847  66.734  1.00 23.07           O
ATOM   3613  CB  GLU B  55      38.826  17.881  65.740  1.00 21.91           C
ATOM   3614  CG  GLU B  55      39.644  17.455  64.494  1.00 31.29           C
ATOM   3615  CD  GLU B  55      41.109  17.248  64.823  1.00 34.00           C
ATOM   3616  OE1 GLU B  55      41.416  16.319  65.597  1.00 42.22           O
ATOM   3617  OE2 GLU B  55      41.949  17.997  64.308  1.00 41.66           O1-
ATOM   3618  H   GLU B  55      37.086  18.433  64.021  1.00 28.45           H
ATOM   3619  HA  GLU B  55      37.344  16.468  65.832  1.00 35.38           H
ATOM   3620  HB2 GLU B  55      38.853  18.849  65.793  1.00 26.29           H
ATOM   3621  HB3 GLU B  55      39.257  17.499  66.520  1.00 26.29           H
ATOM   3622  HG2 GLU B  55      39.290  16.619  64.151  1.00 37.55           H
ATOM   3623  HG3 GLU B  55      39.580  18.148  63.818  1.00 37.55           H
ATOM   3624  N   HIS B  56      37.039  17.699  68.102  1.00 22.53           N
ATOM   3625  CA  HIS B  56      36.511  18.308  69.327  1.00 19.48           C
ATOM   3626  C   HIS B  56      35.027  18.043  69.490  1.00 16.58           C
ATOM   3627  O   HIS B  56      34.265  18.908  69.892  1.00 20.32           O
ATOM   3628  CB  HIS B  56      36.812  19.808  69.365  1.00 20.83           C
ATOM   3629  CG  HIS B  56      38.243  20.105  69.065  1.00 16.74           C
ATOM   3630  ND1 HIS B  56      39.268  19.561  69.804  1.00 20.03           N
ATOM   3631  CD2 HIS B  56      38.831  20.805  68.069  1.00 23.56           C
ATOM   3632  CE1 HIS B  56      40.426  19.954  69.312  1.00 26.17           C
ATOM   3633  NE2 HIS B  56      40.191  20.686  68.233  1.00 19.82           N
ATOM   3634  H   HIS B  56      37.638  17.099  68.242  1.00 27.04           H
ATOM   3635  HA  HIS B  56      36.961  17.905  70.086  1.00 23.37           H
ATOM   3636  HB2 HIS B  56      36.612  20.150  70.251  1.00 25.00           H
ATOM   3637  HB3 HIS B  56      36.265  20.259  68.703  1.00 25.00           H
ATOM   3638  HD2 HIS B  56      38.396  21.271  67.392  1.00 28.27           H
ATOM   3639  HE1 HIS B  56      41.264  19.724  69.643  1.00 31.40           H
ATOM   3640  HE2 HIS B  56      40.789  21.064  67.745  1.00 23.78           H
ATOM   3641  N   GLY B  57      34.617  16.832  69.182  1.00 21.42           N
ATOM   3642  CA  GLY B  57      33.354  16.340  69.707  1.00 21.55           C
ATOM   3643  C   GLY B  57      32.196  17.124  69.133  1.00 22.44           C
ATOM   3644  O   GLY B  57      32.141  17.384  67.937  1.00 21.74           O
ATOM   3645  H   GLY B  57      35.041  16.278  68.679  1.00 25.70           H
ATOM   3646  HA2 GLY B  57      33.244  15.404  69.476  1.00 25.87           H
ATOM   3647  HA3 GLY B  57      33.343  16.427  70.673  1.00 25.87           H
ATOM   3648  N   ASP B  58      31.313  17.586  69.998  1.00 23.07           N
ATOM   3649  CA  ASP B  58      30.133  18.312  69.575  1.00 19.57           C
ATOM   3650  C   ASP B  58      30.370  19.815  69.467  1.00 19.27           C
ATOM   3651  O   ASP B  58      29.402  20.563  69.363  1.00 19.13           O
ATOM   3652  CB  ASP B  58      28.970  18.008  70.546  1.00 22.24           C
ATOM   3653  CG  ASP B  58      29.226  18.486  71.968  1.00 22.84           C
ATOM   3654  OD1 ASP B  58      30.299  19.086  72.204  1.00 20.08           O
ATOM   3655  OD2 ASP B  58      28.338  18.263  72.857  1.00 22.82           O1-
ATOM   3656  H   ASP B  58      31.376  17.491  70.850  1.00 27.69           H
ATOM   3657  HA  ASP B  58      29.872  17.994  68.697  1.00 23.48           H
ATOM   3658  HB2 ASP B  58      28.168  18.450  70.224  1.00 26.68           H
ATOM   3659  HB3 ASP B  58      28.828  17.049  70.575  1.00 26.68           H
ATOM   3660  N   LEU B  59      31.628  20.281  69.488  1.00 20.54           N
ATOM   3661  CA  LEU B  59      31.888  21.725  69.471  1.00 20.81           C
ATOM   3662  C   LEU B  59      31.164  22.424  68.321  1.00 19.80           C
ATOM   3663  O   LEU B  59      30.415  23.376  68.540  1.00 17.33           O
ATOM   3664  CB  LEU B  59      33.385  22.014  69.348  1.00 19.07           C
ATOM   3665  CG  LEU B  59      33.899  23.203  70.151  1.00 25.92           C
ATOM   3666  CD1 LEU B  59      35.387  23.424  69.857  1.00 23.59           C
ATOM   3667  CD2 LEU B  59      33.109  24.422  69.868  1.00 26.25           C
ATOM   3668  H   LEU B  59      32.334  19.791  69.512  1.00 24.64           H
ATOM   3669  HA  LEU B  59      31.575  22.113  70.303  1.00 24.97           H
ATOM   3670  HB2 LEU B  59      33.873  21.231  69.647  1.00 22.89           H
ATOM   3671  HB3 LEU B  59      33.588  22.185  68.415  1.00 22.89           H
ATOM   3672  HG  LEU B  59      33.809  23.004  71.096  1.00 31.11           H
ATOM   3673 HD11 LEU B  59      35.701  24.182  70.374  1.00 28.31           H
ATOM   3674 HD12 LEU B  59      35.880  22.626  70.107  1.00 28.31           H
ATOM   3675 HD13 LEU B  59      35.499  23.599  68.910  1.00 28.31           H
ATOM   3676 HD21 LEU B  59      33.463  25.156  70.394  1.00 31.50           H
ATOM   3677 HD22 LEU B  59      33.177  24.629  68.922  1.00 31.50           H
ATOM   3678 HD23 LEU B  59      32.183  24.260  70.105  1.00 31.50           H
ATOM   3679  N   ALA B  60      31.452  21.999  67.083  1.00 11.82           N
ATOM   3680  CA  ALA B  60      30.933  22.658  65.890  1.00 18.97           C
ATOM   3681  C   ALA B  60      29.425  22.620  65.786  1.00 20.30           C
ATOM   3682  O   ALA B  60      28.871  23.349  64.967  1.00 16.11           O
ATOM   3683  CB  ALA B  60      31.461  21.975  64.642  1.00 18.70           C
ATOM   3684  H   ALA B  60      31.953  21.322  66.912  1.00 14.18           H
ATOM   3685  HA  ALA B  60      31.220  23.584  65.881  1.00 22.77           H
ATOM   3686  HB1 ALA B  60      31.105  22.427  63.861  1.00 22.44           H
ATOM   3687  HB2 ALA B  60      32.430  22.026  64.641  1.00 22.44           H
ATOM   3688  HB3 ALA B  60      31.178  21.048  64.646  1.00 22.44           H
ATOM   3689  N   SER B  61      28.747  21.731  66.521  1.00 19.73           N
ATOM   3690  CA  SER B  61      27.296  21.648  66.390  1.00 23.39           C
ATOM   3691  C   SER B  61      26.602  22.827  67.056  1.00 22.00           C
ATOM   3692  O   SER B  61      25.430  23.089  66.779  1.00 21.38           O
ATOM   3693  CB  SER B  61      26.785  20.340  66.988  1.00 26.29           C
ATOM   3694  OG  SER B  61      26.813  20.440  68.405  1.00 31.32           O
ATOM   3695  H   SER B  61      29.095  21.182  67.085  1.00 23.68           H
ATOM   3696  HA  SER B  61      27.064  21.657  65.448  1.00 28.07           H
ATOM   3697  HB2 SER B  61      25.874  20.186  66.694  1.00 31.55           H
ATOM   3698  HB3 SER B  61      27.359  19.611  66.705  1.00 31.55           H
ATOM   3699  HG  SER B  61      27.599  20.580  68.668  1.00 37.59           H
ATOM   3700  N   SER B  62      27.308  23.563  67.902  1.00 21.66           N
ATOM   3701  CA  SER B  62      26.764  24.756  68.528  1.00 20.54           C
ATOM   3702  C   SER B  62      27.142  26.001  67.722  1.00 19.59           C
ATOM   3703  O   SER B  62      28.315  26.350  67.635  1.00 18.61           O
ATOM   3704  CB  SER B  62      27.287  24.899  69.950  1.00 23.07           C
ATOM   3705  OG  SER B  62      27.027  26.204  70.425  1.00 24.21           O
ATOM   3706  H   SER B  62      28.117  23.388  68.133  1.00 25.99           H
ATOM   3707  HA  SER B  62      25.797  24.693  68.561  1.00 24.65           H
ATOM   3708  HB2 SER B  62      26.839  24.256  70.521  1.00 27.68           H
ATOM   3709  HB3 SER B  62      28.245  24.742  69.955  1.00 27.68           H
ATOM   3710  HG  SER B  62      26.200  26.352  70.420  1.00 29.06           H
ATOM   3711  N   VAL B  63      26.132  26.699  67.200  1.00 13.26           N
ATOM   3712  CA  VAL B  63      26.356  27.937  66.445  1.00 16.68           C
ATOM   3713  C   VAL B  63      26.980  29.008  67.335  1.00 17.99           C
ATOM   3714  O   VAL B  63      27.932  29.690  66.951  1.00 16.85           O
ATOM   3715  CB  VAL B  63      25.018  28.415  65.845  1.00 20.06           C
ATOM   3716  CG1 VAL B  63      25.126  29.773  65.197  1.00 21.24           C
ATOM   3717  CG2 VAL B  63      24.484  27.404  64.861  1.00 21.15           C
ATOM   3718  H   VAL B  63      25.304  26.477  67.269  1.00 15.91           H
ATOM   3719  HA  VAL B  63      26.967  27.757  65.713  1.00 20.02           H
ATOM   3720  HB  VAL B  63      24.371  28.489  66.564  1.00 24.07           H
ATOM   3721 HG11 VAL B  63      24.260  30.021  64.839  1.00 25.49           H
ATOM   3722 HG12 VAL B  63      25.407  30.419  65.863  1.00 25.49           H
ATOM   3723 HG13 VAL B  63      25.780  29.729  64.481  1.00 25.49           H
ATOM   3724 HG21 VAL B  63      23.644  27.728  64.500  1.00 25.38           H
ATOM   3725 HG22 VAL B  63      25.129  27.288  64.146  1.00 25.38           H
ATOM   3726 HG23 VAL B  63      24.343  26.561  65.320  1.00 25.38           H
ATOM   3727  N   TYR B  64      26.427  29.205  68.533  1.00 16.27           N
ATOM   3728  CA  TYR B  64      26.980  30.251  69.402  1.00 16.81           C
ATOM   3729  C   TYR B  64      28.354  29.874  69.974  1.00 17.09           C
ATOM   3730  O   TYR B  64      29.165  30.758  70.262  1.00 17.05           O
ATOM   3731  CB  TYR B  64      26.006  30.584  70.528  1.00 18.25           C
ATOM   3732  CG  TYR B  64      24.825  31.417  70.108  1.00 20.13           C
ATOM   3733  CD1 TYR B  64      23.793  30.882  69.319  1.00 23.05           C
ATOM   3734  CD2 TYR B  64      24.718  32.726  70.524  1.00 19.92           C
ATOM   3735  CE1 TYR B  64      22.680  31.677  68.934  1.00 21.19           C
ATOM   3736  CE2 TYR B  64      23.649  33.511  70.166  1.00 24.16           C
ATOM   3737  CZ  TYR B  64      22.626  33.001  69.366  1.00 23.55           C
ATOM   3738  OH  TYR B  64      21.553  33.797  69.019  1.00 24.91           O
ATOM   3739  H   TYR B  64      25.760  28.770  68.858  1.00 19.53           H
ATOM   3740  HA  TYR B  64      27.098  31.056  68.874  1.00 20.17           H
ATOM   3741  HB2 TYR B  64      25.664  29.755  70.898  1.00 21.90           H
ATOM   3742  HB3 TYR B  64      26.483  31.076  71.215  1.00 21.90           H
ATOM   3743  HD1 TYR B  64      23.847  29.999  69.031  1.00 27.66           H
ATOM   3744  HD2 TYR B  64      25.392  33.091  71.051  1.00 23.90           H
ATOM   3745  HE1 TYR B  64      22.003  31.322  68.405  1.00 25.43           H
ATOM   3746  HE2 TYR B  64      23.610  34.394  70.455  1.00 28.99           H
ATOM   3747  HH  TYR B  64      21.649  34.566  69.344  1.00 29.89           H
ATOM   3748  N   ALA B  65      28.653  28.593  70.131  1.00 17.95           N
ATOM   3749  CA  ALA B  65      29.984  28.222  70.597  1.00 16.58           C
ATOM   3750  C   ALA B  65      31.035  28.584  69.566  1.00 17.41           C
ATOM   3751  O   ALA B  65      32.106  29.101  69.897  1.00 18.06           O
ATOM   3752  CB  ALA B  65      30.038  26.738  70.868  1.00 16.37           C
ATOM   3753  H   ALA B  65      28.122  27.934  69.979  1.00 21.54           H
ATOM   3754  HA  ALA B  65      30.183  28.693  71.421  1.00 19.89           H
ATOM   3755  HB1 ALA B  65      30.927  26.506  71.177  1.00 19.65           H
ATOM   3756  HB2 ALA B  65      29.382  26.518  71.548  1.00 19.65           H
ATOM   3757  HB3 ALA B  65      29.837  26.261  70.048  1.00 19.65           H
ATOM   3758  N   MET B  66      30.764  28.282  68.301  1.00 16.84           N
ATOM   3759  CA  MET B  66      31.699  28.660  67.249  1.00 18.53           C
ATOM   3760  C   MET B  66      31.817  30.170  67.164  1.00 16.77           C
ATOM   3761  O   MET B  66      32.923  30.698  67.077  1.00 18.41           O
ATOM   3762  CB  MET B  66      31.257  28.069  65.915  1.00 16.91           C
ATOM   3763  CG  MET B  66      31.311  26.553  65.879  1.00 17.39           C
ATOM   3764  SD  MET B  66      32.968  25.850  66.033  1.00 19.54           S
ATOM   3765  CE  MET B  66      33.925  26.752  64.815  1.00 24.09           C
ATOM   3766  H   MET B  66      30.061  27.867  68.030  1.00 20.21           H
ATOM   3767  HA  MET B  66      32.571  28.291  67.461  1.00 22.23           H
ATOM   3768  HB2 MET B  66      30.341  28.339  65.741  1.00 20.29           H
ATOM   3769  HB3 MET B  66      31.838  28.405  65.215  1.00 20.29           H
ATOM   3770  HG2 MET B  66      30.777  26.207  66.611  1.00 20.87           H
ATOM   3771  HG3 MET B  66      30.941  26.250  65.035  1.00 20.87           H
ATOM   3772  HE1 MET B  66      34.840  26.431  64.832  1.00 28.91           H
ATOM   3773  HE2 MET B  66      33.539  26.604  63.937  1.00 28.91           H
ATOM   3774  HE3 MET B  66      33.901  27.697  65.031  1.00 28.91           H
ATOM   3775  N   ALA B  67      30.687  30.895  67.233  1.00 20.25           N
ATOM   3776  CA  ALA B  67      30.781  32.355  67.194  1.00 19.03           C
ATOM   3777  C   ALA B  67      31.606  32.863  68.370  1.00 19.63           C
ATOM   3778  O   ALA B  67      32.362  33.834  68.243  1.00 20.30           O
ATOM   3779  CB  ALA B  67      29.391  32.999  67.202  1.00 19.00           C
ATOM   3780  H   ALA B  67      29.890  30.579  67.299  1.00 24.30           H
ATOM   3781  HA  ALA B  67      31.230  32.621  66.376  1.00 22.84           H
ATOM   3782  HB1 ALA B  67      29.491  33.964  67.176  1.00 22.81           H
ATOM   3783  HB2 ALA B  67      28.898  32.696  66.424  1.00 22.81           H
ATOM   3784  HB3 ALA B  67      28.927  32.736  68.012  1.00 22.81           H
ATOM   3785  N   THR B  68      31.478  32.212  69.518  1.00 17.12           N
ATOM   3786  CA  THR B  68      32.231  32.647  70.682  1.00 18.54           C
ATOM   3787  C   THR B  68      33.723  32.441  70.466  1.00 18.52           C
ATOM   3788  O   THR B  68      34.509  33.318  70.792  1.00 18.41           O
ATOM   3789  CB  THR B  68      31.766  31.906  71.945  1.00 19.52           C
ATOM   3790  OG1 THR B  68      30.379  32.199  72.197  1.00 21.01           O
ATOM   3791  CG2 THR B  68      32.545  32.369  73.144  1.00 16.94           C
ATOM   3792  H   THR B  68      30.971  31.529  69.648  1.00 20.55           H
ATOM   3793  HA  THR B  68      32.077  33.595  70.819  1.00 22.25           H
ATOM   3794  HB  THR B  68      31.890  30.950  71.835  1.00 23.43           H
ATOM   3795  HG1 THR B  68      29.910  31.952  71.545  1.00 25.21           H
ATOM   3796 HG21 THR B  68      32.246  31.897  73.936  1.00 20.33           H
ATOM   3797 HG22 THR B  68      33.491  32.196  73.012  1.00 20.33           H
ATOM   3798 HG23 THR B  68      32.415  33.321  73.276  1.00 20.33           H
ATOM   3799  N   LEU B  69      34.133  31.297  69.897  1.00 18.44           N
ATOM   3800  CA  LEU B  69      35.558  31.072  69.668  1.00 19.35           C
ATOM   3801  C   LEU B  69      36.145  32.116  68.735  1.00 22.71           C
ATOM   3802  O   LEU B  69      37.243  32.647  68.984  1.00 18.83           O
ATOM   3803  CB  LEU B  69      35.818  29.679  69.110  1.00 18.19           C
ATOM   3804  CG  LEU B  69      35.584  28.516  70.074  1.00 19.89           C
ATOM   3805  CD1 LEU B  69      35.864  27.220  69.415  1.00 23.60           C
ATOM   3806  CD2 LEU B  69      36.480  28.672  71.246  1.00 19.58           C
ATOM   3807  H   LEU B  69      33.618  30.657  69.643  1.00 22.13           H
ATOM   3808  HA  LEU B  69      36.023  31.141  70.517  1.00 23.22           H
ATOM   3809  HB2 LEU B  69      35.236  29.543  68.346  1.00 21.83           H
ATOM   3810  HB3 LEU B  69      36.743  29.633  68.821  1.00 21.83           H
ATOM   3811  HG  LEU B  69      34.663  28.521  70.379  1.00 23.87           H
ATOM   3812 HD11 LEU B  69      35.707  26.503  70.049  1.00 28.32           H
ATOM   3813 HD12 LEU B  69      35.275  27.121  68.650  1.00 28.32           H
ATOM   3814 HD13 LEU B  69      36.789  27.208  69.123  1.00 28.32           H
ATOM   3815 HD21 LEU B  69      36.330  27.934  71.858  1.00 23.50           H
ATOM   3816 HD22 LEU B  69      37.401  28.669  70.942  1.00 23.50           H
ATOM   3817 HD23 LEU B  69      36.279  29.513  71.687  1.00 23.50           H
ATOM   3818  N   PHE B  70      35.427  32.440  67.659  1.00 19.36           N
ATOM   3819  CA  PHE B  70      35.919  33.476  66.766  1.00 18.94           C
ATOM   3820  C   PHE B  70      35.953  34.833  67.466  1.00 18.22           C
ATOM   3821  O   PHE B  70      36.872  35.622  67.253  1.00 23.20           O
ATOM   3822  CB  PHE B  70      35.064  33.522  65.493  1.00 22.04           C
ATOM   3823  CG  PHE B  70      35.163  32.275  64.640  1.00 22.44           C
ATOM   3824  CD1 PHE B  70      34.031  31.605  64.239  1.00 23.96           C
ATOM   3825  CD2 PHE B  70      36.388  31.775  64.251  1.00 21.39           C
ATOM   3826  CE1 PHE B  70      34.118  30.483  63.419  1.00 22.43           C
ATOM   3827  CE2 PHE B  70      36.475  30.643  63.470  1.00 21.12           C
ATOM   3828  CZ  PHE B  70      35.346  30.010  63.033  1.00 21.58           C
ATOM   3829  H   PHE B  70      34.677  32.085  67.432  1.00 23.24           H
ATOM   3830  HA  PHE B  70      36.827  33.257  66.504  1.00 22.73           H
ATOM   3831  HB2 PHE B  70      34.134  33.634  65.746  1.00 26.45           H
ATOM   3832  HB3 PHE B  70      35.350  34.274  64.952  1.00 26.45           H
ATOM   3833  HD1 PHE B  70      33.195  31.936  64.476  1.00 28.75           H
ATOM   3834  HD2 PHE B  70      37.166  32.208  64.519  1.00 25.67           H
ATOM   3835  HE1 PHE B  70      33.344  30.043  63.149  1.00 26.91           H
ATOM   3836  HE2 PHE B  70      37.310  30.329  63.206  1.00 25.35           H
ATOM   3837  HZ  PHE B  70      35.411  29.242  62.512  1.00 25.89           H
ATOM   3838  N   ALA B  71      34.945  35.141  68.275  1.00 17.30           N
ATOM   3839  CA  ALA B  71      34.958  36.409  69.003  1.00 20.27           C
ATOM   3840  C   ALA B  71      36.110  36.465  70.008  1.00 21.99           C
ATOM   3841  O   ALA B  71      36.729  37.518  70.197  1.00 23.56           O
ATOM   3842  CB  ALA B  71      33.616  36.616  69.707  1.00 21.33           C
ATOM   3843  H   ALA B  71      34.255  34.647  68.419  1.00 20.76           H
ATOM   3844  HA  ALA B  71      35.079  37.134  68.370  1.00 24.33           H
ATOM   3845  HB1 ALA B  71      33.637  37.459  70.186  1.00 25.60           H
ATOM   3846  HB2 ALA B  71      32.910  36.631  69.042  1.00 25.60           H
ATOM   3847  HB3 ALA B  71      33.470  35.886  70.329  1.00 25.60           H
ATOM   3848  N   LEU B  72      36.414  35.345  70.661  1.00 20.55           N
ATOM   3849  CA  LEU B  72      37.558  35.306  71.576  1.00 24.78           C
ATOM   3850  C   LEU B  72      38.874  35.371  70.822  1.00 27.54           C
ATOM   3851  O   LEU B  72      39.831  35.964  71.314  1.00 22.81           O
ATOM   3852  CB  LEU B  72      37.514  34.047  72.436  1.00 23.43           C
ATOM   3853  CG  LEU B  72      36.403  34.062  73.469  1.00 21.80           C
ATOM   3854  CD1 LEU B  72      36.387  32.783  74.215  1.00 23.79           C
ATOM   3855  CD2 LEU B  72      36.575  35.197  74.472  1.00 27.90           C
ATOM   3856  H   LEU B  72      35.982  34.604  70.595  1.00 24.67           H
ATOM   3857  HA  LEU B  72      37.515  36.074  72.167  1.00 29.73           H
ATOM   3858  HB2 LEU B  72      37.375  33.278  71.861  1.00 28.12           H
ATOM   3859  HB3 LEU B  72      38.357  33.959  72.907  1.00 28.12           H
ATOM   3860  HG  LEU B  72      35.548  34.170  73.024  1.00 26.16           H
ATOM   3861 HD11 LEU B  72      35.672  32.809  74.870  1.00 28.54           H
ATOM   3862 HD12 LEU B  72      36.238  32.056  73.591  1.00 28.54           H
ATOM   3863 HD13 LEU B  72      37.241  32.667  74.660  1.00 28.54           H
ATOM   3864 HD21 LEU B  72      35.845  35.167  75.110  1.00 33.48           H
ATOM   3865 HD22 LEU B  72      37.422  35.086  74.932  1.00 33.48           H
ATOM   3866 HD23 LEU B  72      36.565  36.043  73.997  1.00 33.48           H
ATOM   3867  N   ASP B  73      38.946  34.796  69.625  1.00 21.94           N
ATOM   3868  CA  ASP B  73      40.117  35.052  68.800  1.00 24.87           C
ATOM   3869  C   ASP B  73      40.304  36.548  68.591  1.00 26.82           C
ATOM   3870  O   ASP B  73      41.397  37.073  68.802  1.00 30.38           O
ATOM   3871  CB  ASP B  73      40.010  34.312  67.475  1.00 26.21           C
ATOM   3872  CG  ASP B  73      41.171  34.593  66.560  1.00 26.81           C
ATOM   3873  OD1 ASP B  73      42.253  34.903  67.063  1.00 32.46           O
ATOM   3874  OD2 ASP B  73      40.993  34.515  65.330  1.00 27.58           O1-
ATOM   3875  H   ASP B  73      38.355  34.274  69.280  1.00 26.33           H
ATOM   3876  HA  ASP B  73      40.901  34.717  69.262  1.00 29.85           H
ATOM   3877  HB2 ASP B  73      39.987  33.357  67.646  1.00 31.45           H
ATOM   3878  HB3 ASP B  73      39.197  34.588  67.023  1.00 31.45           H
ATOM   3879  N   ARG B  74      39.246  37.265  68.215  1.00 28.79           N
ATOM   3880  CA  ARG B  74      39.405  38.703  67.963  1.00 29.75           C
ATOM   3881  C   ARG B  74      39.689  39.479  69.250  1.00 31.08           C
ATOM   3882  O   ARG B  74      40.406  40.484  69.221  1.00 31.61           O
ATOM   3883  CB  ARG B  74      38.164  39.278  67.267  1.00 24.43           C
ATOM   3884  CG  ARG B  74      38.119  38.958  65.788  1.00 29.65           C
ATOM   3885  CD  ARG B  74      36.957  39.635  65.117  1.00 30.96           C
ATOM   3886  NE  ARG B  74      35.717  38.934  65.408  1.00 31.34           N
ATOM   3887  CZ  ARG B  74      35.299  37.879  64.728  1.00 25.56           C
ATOM   3888  NH1 ARG B  74      36.014  37.394  63.726  1.00 24.74           N
ATOM   3889  NH2 ARG B  74      34.184  37.298  65.068  1.00 23.77           N1+
ATOM   3890  H   ARG B  74      38.450  36.959  68.101  1.00 34.54           H
ATOM   3891  HA  ARG B  74      40.161  38.831  67.369  1.00 35.70           H
ATOM   3892  HB2 ARG B  74      37.370  38.904  67.679  1.00 29.31           H
ATOM   3893  HB3 ARG B  74      38.166  40.243  67.365  1.00 29.31           H
ATOM   3894  HG2 ARG B  74      38.936  39.269  65.368  1.00 35.58           H
ATOM   3895  HG3 ARG B  74      38.023  38.000  65.670  1.00 35.58           H
ATOM   3896  HD2 ARG B  74      36.880  40.544  65.444  1.00 37.15           H
ATOM   3897  HD3 ARG B  74      37.093  39.631  64.156  1.00 37.15           H
ATOM   3898  HE  ARG B  74      35.170  39.298  65.962  1.00 37.61           H
ATOM   3899 HH11 ARG B  74      36.754  37.771  63.504  1.00 29.69           H
ATOM   3900 HH12 ARG B  74      35.734  36.707  63.291  1.00 29.69           H
ATOM   3901 HH21 ARG B  74      33.718  37.611  65.719  1.00 28.52           H
ATOM   3902 HH22 ARG B  74      33.905  36.613  64.629  1.00 28.52           H
ATOM   3903  N   ALA B  75      39.144  39.034  70.381  1.00 29.78           N
ATOM   3904  CA  ALA B  75      39.428  39.694  71.651  1.00 27.94           C
ATOM   3905  C   ALA B  75      40.917  39.675  71.970  1.00 32.13           C
ATOM   3906  O   ALA B  75      41.470  40.677  72.439  1.00 32.54           O
ATOM   3907  CB  ALA B  75      38.651  39.032  72.789  1.00 32.58           C
ATOM   3908  H   ALA B  75      38.614  38.360  70.440  1.00 35.73           H
ATOM   3909  HA  ALA B  75      39.145  40.620  71.595  1.00 33.53           H
ATOM   3910  HB1 ALA B  75      38.857  39.489  73.619  1.00 39.09           H
ATOM   3911  HB2 ALA B  75      37.701  39.097  72.602  1.00 39.09           H
ATOM   3912  HB3 ALA B  75      38.913  38.100  72.850  1.00 39.09           H
ATOM   3913  N   GLY B  76      41.582  38.544  71.751  1.00 27.83           N
ATOM   3914  CA  GLY B  76      43.013  38.496  71.973  1.00 27.08           C
ATOM   3915  C   GLY B  76      43.818  39.276  70.964  1.00 30.60           C
ATOM   3916  O   GLY B  76      45.048  39.287  71.042  1.00 35.70           O
ATOM   3917  H   GLY B  76      41.232  37.807  71.479  1.00 33.39           H
ATOM   3918  HA2 GLY B  76      43.210  38.850  72.855  1.00 32.50           H
ATOM   3919  HA3 GLY B  76      43.308  37.573  71.946  1.00 32.50           H
ATOM   3920  N   ALA B  77      43.146  39.898  70.002  1.00 30.21           N
ATOM   3921  CA  ALA B  77      43.768  40.637  68.912  1.00 31.94           C
ATOM   3922  C   ALA B  77      43.554  42.136  69.038  1.00 26.60           C
ATOM   3923  O   ALA B  77      44.080  42.890  68.234  1.00 29.61           O
ATOM   3924  CB  ALA B  77      43.196  40.157  67.585  1.00 28.32           C
ATOM   3925  H   ALA B  77      42.287  39.905  69.960  1.00 36.25           H
ATOM   3926  HA  ALA B  77      44.723  40.465  68.912  1.00 38.32           H
ATOM   3927  HB1 ALA B  77      43.614  40.652  66.863  1.00 33.99           H
ATOM   3928  HB2 ALA B  77      43.379  39.210  67.486  1.00 33.99           H
ATOM   3929  HB3 ALA B  77      42.238  40.311  67.580  1.00 33.99           H
ATOM   3930  N   VAL B  78      42.769  42.575  70.021  1.00 26.93           N
ATOM   3931  CA  VAL B  78      42.453  43.992  70.190  1.00 31.58           C
ATOM   3932  C   VAL B  78      43.728  44.830  70.248  1.00 41.42           C
ATOM   3933  O   VAL B  78      43.830  45.876  69.595  1.00 44.11           O
ATOM   3934  CB  VAL B  78      41.587  44.182  71.448  1.00 38.35           C
ATOM   3935  CG1 VAL B  78      41.445  45.668  71.825  1.00 44.28           C
ATOM   3936  CG2 VAL B  78      40.229  43.580  71.197  1.00 40.32           C
ATOM   3937  H   VAL B  78      42.404  42.066  70.610  1.00 32.32           H
ATOM   3938  HA  VAL B  78      41.937  44.290  69.425  1.00 37.89           H
ATOM   3939  HB  VAL B  78      41.995  43.715  72.194  1.00 46.01           H
ATOM   3940 HG11 VAL B  78      40.893  45.740  72.620  1.00 53.14           H
ATOM   3941 HG12 VAL B  78      42.326  46.034  71.999  1.00 53.14           H
ATOM   3942 HG13 VAL B  78      41.028  46.142  71.089  1.00 53.14           H
ATOM   3943 HG21 VAL B  78      39.681  43.699  71.988  1.00 48.38           H
ATOM   3944 HG22 VAL B  78      39.820  44.028  70.440  1.00 48.38           H
ATOM   3945 HG23 VAL B  78      40.334  42.635  71.006  1.00 48.38           H
ATOM   3946  N   HIS B  79      44.728  44.379  71.014  1.00 43.31           N
ATOM   3947  CA  HIS B  79      45.972  45.139  71.122  1.00 44.19           C
ATOM   3948  C   HIS B  79      46.722  45.136  69.796  1.00 41.45           C
ATOM   3949  O   HIS B  79      47.208  46.174  69.337  1.00 45.96           O
ATOM   3950  CB  HIS B  79      46.856  44.567  72.240  1.00 48.59           C
ATOM   3951  CG  HIS B  79      46.333  44.807  73.623  1.00 57.35           C
ATOM   3952  ND1 HIS B  79      45.639  45.948  73.976  1.00 60.26           N
ATOM   3953  CD2 HIS B  79      46.394  44.045  74.741  1.00 57.79           C
ATOM   3954  CE1 HIS B  79      45.295  45.876  75.251  1.00 53.03           C
ATOM   3955  NE2 HIS B  79      45.742  44.733  75.738  1.00 53.24           N
ATOM   3956  H   HIS B  79      44.710  43.651  71.470  1.00 51.97           H
ATOM   3957  HA  HIS B  79      45.762  46.059  71.346  1.00 53.03           H
ATOM   3958  HB2 HIS B  79      47.734  44.976  72.182  1.00 58.30           H
ATOM   3959  HB3 HIS B  79      46.933  43.608  72.116  1.00 58.30           H
ATOM   3960  HD2 HIS B  79      46.799  43.211  74.820  1.00 69.35           H
ATOM   3961  HE1 HIS B  79      44.824  46.522  75.725  1.00 63.63           H
ATOM   3962  HE2 HIS B  79      45.643  44.463  76.548  1.00 63.89           H
ATOM   3963  N   THR B  80      46.832  43.965  69.167  1.00 43.32           N
ATOM   3964  CA  THR B  80      47.457  43.866  67.849  1.00 45.74           C
ATOM   3965  C   THR B  80      46.837  44.829  66.836  1.00 44.30           C
ATOM   3966  O   THR B  80      47.552  45.412  66.009  1.00 41.53           O
ATOM   3967  CB  THR B  80      47.340  42.437  67.326  1.00 42.82           C
ATOM   3968  OG1 THR B  80      48.188  41.579  68.088  1.00 43.45           O
ATOM   3969  CG2 THR B  80      47.741  42.364  65.867  1.00 43.68           C
ATOM   3970  H   THR B  80      46.553  43.214  69.483  1.00 51.99           H
ATOM   3971  HA  THR B  80      48.399  44.081  67.930  1.00 54.89           H
ATOM   3972  HB  THR B  80      46.421  42.138  67.407  1.00 51.38           H
ATOM   3973  HG1 THR B  80      48.128  40.791  67.804  1.00 52.14           H
ATOM   3974 HG21 THR B  80      47.662  41.451  65.547  1.00 52.41           H
ATOM   3975 HG22 THR B  80      47.164  42.935  65.336  1.00 52.41           H
ATOM   3976 HG23 THR B  80      48.659  42.657  65.761  1.00 52.41           H
ATOM   3977  N   ILE B  81      45.509  44.971  66.857  1.00 40.71           N
ATOM   3978  CA  ILE B  81      44.818  45.816  65.883  1.00 41.35           C
ATOM   3979  C   ILE B  81      45.064  47.291  66.173  1.00 45.28           C
ATOM   3980  O   ILE B  81      45.300  48.082  65.255  1.00 48.90           O
ATOM   3981  CB  ILE B  81      43.314  45.511  65.866  1.00 39.06           C
ATOM   3982  CG1 ILE B  81      43.076  44.073  65.367  1.00 37.44           C
ATOM   3983  CG2 ILE B  81      42.560  46.582  65.014  1.00 40.59           C
ATOM   3984  CD1 ILE B  81      41.625  43.604  65.494  1.00 37.09           C
ATOM   3985  H   ILE B  81      44.987  44.589  67.425  1.00 48.85           H
ATOM   3986  HA  ILE B  81      45.169  45.625  64.999  1.00 49.62           H
ATOM   3987  HB  ILE B  81      42.986  45.569  66.777  1.00 46.87           H
ATOM   3988 HG12 ILE B  81      43.322  44.023  64.431  1.00 44.93           H
ATOM   3989 HG13 ILE B  81      43.628  43.467  65.886  1.00 44.93           H
ATOM   3990 HG21 ILE B  81      41.612  46.374  65.014  1.00 48.71           H
ATOM   3991 HG22 ILE B  81      42.707  47.457  65.405  1.00 48.71           H
ATOM   3992 HG23 ILE B  81      42.903  46.562  64.107  1.00 48.71           H
ATOM   3993 HD11 ILE B  81      41.557  42.696  65.161  1.00 44.51           H
ATOM   3994 HD12 ILE B  81      41.363  43.636  66.427  1.00 44.51           H
ATOM   3995 HD13 ILE B  81      41.057  44.192  64.971  1.00 44.51           H
ATOM   3996  N   GLN B  82      44.952  47.694  67.443  1.00 48.58           N
ATOM   3997  CA  GLN B  82      45.352  49.044  67.838  1.00 47.27           C
ATOM   3998  C   GLN B  82      46.809  49.322  67.496  1.00 47.60           C
ATOM   3999  O   GLN B  82      47.129  50.389  66.966  1.00 50.35           O
ATOM   4000  CB  GLN B  82      45.117  49.247  69.323  1.00 42.96           C
ATOM   4001  CG  GLN B  82      43.679  49.281  69.652  1.00 44.07           C
ATOM   4002  CD  GLN B  82      43.422  49.123  71.113  1.00 49.18           C
ATOM   4003  OE1 GLN B  82      44.283  48.651  71.861  1.00 52.49           O
ATOM   4004  NE2 GLN B  82      42.224  49.510  71.542  1.00 49.80           N
ATOM   4005  H   GLN B  82      44.651  47.209  68.086  1.00 58.30           H
ATOM   4006  HA  GLN B  82      44.805  49.687  67.359  1.00 56.72           H
ATOM   4007  HB2 GLN B  82      45.523  48.514  69.813  1.00 51.55           H
ATOM   4008  HB3 GLN B  82      45.511  50.091  69.596  1.00 51.55           H
ATOM   4009  HG2 GLN B  82      43.311  50.134  69.373  1.00 52.88           H
ATOM   4010  HG3 GLN B  82      43.231  48.557  69.188  1.00 52.88           H
ATOM   4011 HE21 GLN B  82      41.650  49.829  70.986  1.00 59.76           H
ATOM   4012 HE22 GLN B  82      42.022  49.441  72.375  1.00 59.76           H
ATOM   4013  N   GLY B  83      47.707  48.386  67.802  1.00 46.75           N
ATOM   4014  CA  GLY B  83      49.064  48.508  67.301  1.00 44.94           C
ATOM   4015  C   GLY B  83      49.095  48.894  65.837  1.00 45.75           C
ATOM   4016  O   GLY B  83      49.649  49.930  65.461  1.00 50.67           O
ATOM   4017  H   GLY B  83      47.557  47.691  68.286  1.00 56.10           H
ATOM   4018  HA2 GLY B  83      49.538  49.185  67.808  1.00 53.93           H
ATOM   4019  HA3 GLY B  83      49.526  47.662  67.406  1.00 53.93           H
ATOM   4020  N   LEU B  84      48.451  48.089  64.987  1.00 49.71           N
ATOM   4021  CA  LEU B  84      48.537  48.294  63.542  1.00 44.16           C
ATOM   4022  C   LEU B  84      47.928  49.629  63.111  1.00 42.81           C
ATOM   4023  O   LEU B  84      48.491  50.323  62.262  1.00 41.95           O
ATOM   4024  CB  LEU B  84      47.860  47.132  62.811  1.00 47.27           C
ATOM   4025  CG  LEU B  84      48.542  45.768  62.903  1.00 46.39           C
ATOM   4026  CD1 LEU B  84      47.653  44.701  62.266  1.00 46.74           C
ATOM   4027  CD2 LEU B  84      49.895  45.784  62.242  1.00 41.73           C
ATOM   4028  H   LEU B  84      47.962  47.422  65.221  1.00 59.66           H
ATOM   4029  HA  LEU B  84      49.473  48.301  63.284  1.00 52.99           H
ATOM   4030  HB2 LEU B  84      46.965  47.030  63.170  1.00 56.73           H
ATOM   4031  HB3 LEU B  84      47.803  47.360  61.870  1.00 56.73           H
ATOM   4032  HG  LEU B  84      48.666  45.538  63.838  1.00 55.66           H
ATOM   4033 HD11 LEU B  84      48.097  43.840  62.332  1.00 56.09           H
ATOM   4034 HD12 LEU B  84      46.806  44.673  62.738  1.00 56.09           H
ATOM   4035 HD13 LEU B  84      47.506  44.927  61.335  1.00 56.09           H
ATOM   4036 HD21 LEU B  84      50.295  44.904  62.321  1.00 50.08           H
ATOM   4037 HD22 LEU B  84      49.785  46.015  61.306  1.00 50.08           H
ATOM   4038 HD23 LEU B  84      50.454  46.443  62.683  1.00 50.08           H
ATOM   4039  N   CYS B  85      46.778  50.001  63.672  1.00 45.56           N
ATOM   4040  CA  CYS B  85      46.170  51.293  63.365  1.00 47.01           C
ATOM   4041  C   CYS B  85      47.117  52.460  63.642  1.00 53.19           C
ATOM   4042  O   CYS B  85      47.090  53.458  62.911  1.00 51.36           O
ATOM   4043  CB  CYS B  85      44.870  51.457  64.163  1.00 48.25           C
ATOM   4044  SG  CYS B  85      43.458  50.487  63.495  1.00 52.05           S
ATOM   4045  H   CYS B  85      46.331  49.525  64.232  1.00 54.68           H
ATOM   4046  HA  CYS B  85      45.943  51.314  62.422  1.00 56.42           H
ATOM   4047  HB2 CYS B  85      45.025  51.165  65.075  1.00 57.89           H
ATOM   4048  HB3 CYS B  85      44.616  52.393  64.157  1.00 57.89           H
ATOM   4049  HG  CYS B  85      42.493  50.679  64.182  1.00 62.46           H
ATOM   4050  N   ARG B  86      47.957  52.360  64.684  1.00 49.41           N
ATOM   4051  CA  ARG B  86      48.936  53.410  64.952  1.00 48.61           C
ATOM   4052  C   ARG B  86      50.128  53.321  64.005  1.00 50.80           C
ATOM   4053  O   ARG B  86      50.604  54.348  63.512  1.00 57.12           O
ATOM   4054  CB  ARG B  86      49.418  53.350  66.409  1.00 51.50           C
ATOM   4055  CG  ARG B  86      48.418  53.916  67.433  1.00 52.94           C
ATOM   4056  CD  ARG B  86      49.046  54.193  68.803  1.00 49.05           C
ATOM   4057  H   ARG B  86      47.977  51.703  65.239  1.00 59.29           H
ATOM   4058  HA  ARG B  86      48.514  54.272  64.815  1.00 58.33           H
ATOM   4059  HB2 ARG B  86      50.239  53.860  66.487  1.00 61.80           H
ATOM   4060  HB3 ARG B  86      49.586  52.423  66.643  1.00 61.80           H
ATOM   4061  HG2 ARG B  86      47.699  53.276  67.558  1.00 63.53           H
ATOM   4062  HG3 ARG B  86      48.060  54.752  67.095  1.00 63.53           H
ATOM   4063  HD1 ARG B  86      49.259  53.348  69.229  1.00 58.87           H
ATOM   4064  HD3 ARG B  86      49.854  54.715  68.680  1.00 58.87           H
ATOM   4065  N   GLY B  87      50.614  52.111  63.724  1.00 48.45           N
ATOM   4066  CA  GLY B  87      51.788  51.949  62.881  1.00 47.44           C
ATOM   4067  C   GLY B  87      51.557  52.184  61.392  1.00 48.23           C
ATOM   4068  O   GLY B  87      52.528  52.280  60.639  1.00 48.43           O
ATOM   4069  H   GLY B  87      50.280  51.372  64.010  1.00 58.14           H
ATOM   4070  HA2 GLY B  87      52.474  52.567  63.177  1.00 56.93           H
ATOM   4071  HA3 GLY B  87      52.130  51.047  62.990  1.00 56.93           H
ATOM   4072  N   TYR B  88      50.300  52.256  60.945  1.00 48.54           N
ATOM   4073  CA  TYR B  88      50.003  52.296  59.520  1.00 42.28           C
ATOM   4074  C   TYR B  88      48.761  53.132  59.253  1.00 42.20           C
ATOM   4075  O   TYR B  88      47.870  53.252  60.097  1.00 42.98           O
ATOM   4076  CB  TYR B  88      49.776  50.905  58.937  1.00 41.00           C
ATOM   4077  CG  TYR B  88      50.920  49.950  59.151  1.00 42.68           C
ATOM   4078  CD1 TYR B  88      51.104  49.310  60.384  1.00 44.14           C
ATOM   4079  CD2 TYR B  88      51.807  49.665  58.120  1.00 37.47           C
ATOM   4080  CE1 TYR B  88      52.162  48.424  60.585  1.00 39.26           C
ATOM   4081  CE2 TYR B  88      52.860  48.782  58.308  1.00 38.19           C
ATOM   4082  CZ  TYR B  88      53.033  48.167  59.543  1.00 38.46           C
ATOM   4083  OH  TYR B  88      54.076  47.288  59.730  1.00 41.22           O
ATOM   4084  H   TYR B  88      49.605  52.283  61.451  1.00 58.25           H
ATOM   4085  HA  TYR B  88      50.749  52.702  59.051  1.00 50.73           H
ATOM   4086  HB2 TYR B  88      48.988  50.520  59.352  1.00 49.20           H
ATOM   4087  HB3 TYR B  88      49.635  50.988  57.981  1.00 49.20           H
ATOM   4088  HD1 TYR B  88      50.519  49.489  61.084  1.00 52.97           H
ATOM   4089  HD2 TYR B  88      51.698  50.078  57.293  1.00 44.96           H
ATOM   4090  HE1 TYR B  88      52.278  48.008  61.409  1.00 47.11           H
ATOM   4091  HE2 TYR B  88      53.450  48.604  57.612  1.00 45.83           H
ATOM   4092  HH  TYR B  88      54.526  47.222  59.024  1.00 49.47           H
ATOM   4093  N   ASP B  89      48.715  53.703  58.048  1.00 44.09           N
ATOM   4094  CA  ASP B  89      47.604  54.577  57.671  1.00 45.91           C
ATOM   4095  C   ASP B  89      46.317  53.789  57.457  1.00 42.16           C
ATOM   4096  O   ASP B  89      45.229  54.250  57.835  1.00 41.91           O
ATOM   4097  CB  ASP B  89      47.945  55.349  56.397  1.00 45.13           C
ATOM   4098  CG  ASP B  89      49.131  56.276  56.574  1.00 48.76           C
ATOM   4099  OD1 ASP B  89      49.135  57.036  57.568  1.00 47.38           O
ATOM   4100  OD2 ASP B  89      50.064  56.221  55.733  1.00 48.16           O1-
ATOM   4101  H   ASP B  89      49.310  53.602  57.436  1.00 52.90           H
ATOM   4102  HA  ASP B  89      47.450  55.220  58.382  1.00 55.09           H
ATOM   4103  HB2 ASP B  89      48.160  54.717  55.693  1.00 54.15           H
ATOM   4104  HB3 ASP B  89      47.180  55.886  56.139  1.00 54.15           H
ATOM   4105  N   VAL B  90      46.415  52.624  56.823  1.00 37.29           N
ATOM   4106  CA  VAL B  90      45.265  51.761  56.574  1.00 42.82           C
ATOM   4107  C   VAL B  90      45.544  50.374  57.143  1.00 42.34           C
ATOM   4108  O   VAL B  90      46.581  49.763  56.847  1.00 41.63           O
ATOM   4109  CB  VAL B  90      44.924  51.673  55.075  1.00 40.72           C
ATOM   4110  CG1 VAL B  90      43.680  50.814  54.859  1.00 40.37           C
ATOM   4111  CG2 VAL B  90      44.698  53.052  54.507  1.00 43.84           C
ATOM   4112  H   VAL B  90      47.154  52.305  56.520  1.00 44.75           H
ATOM   4113  HA  VAL B  90      44.493  52.124  57.036  1.00 51.38           H
ATOM   4114  HB  VAL B  90      45.665  51.263  54.600  1.00 48.86           H
ATOM   4115 HG11 VAL B  90      43.486  50.774  53.910  1.00 48.44           H
ATOM   4116 HG12 VAL B  90      43.848  49.923  55.202  1.00 48.44           H
ATOM   4117 HG13 VAL B  90      42.934  51.215  55.333  1.00 48.44           H
ATOM   4118 HG21 VAL B  90      44.485  52.973  53.563  1.00 52.61           H
ATOM   4119 HG22 VAL B  90      43.961  53.470  54.978  1.00 52.61           H
ATOM   4120 HG23 VAL B  90      45.505  53.577  54.622  1.00 52.61           H
ATOM   4121  N   VAL B  91      44.617  49.891  57.965  1.00 39.65           N
ATOM   4122  CA  VAL B  91      44.586  48.506  58.409  1.00 34.59           C
ATOM   4123  C   VAL B  91      43.453  47.822  57.648  1.00 33.38           C
ATOM   4124  O   VAL B  91      42.316  48.308  57.646  1.00 32.99           O
ATOM   4125  CB  VAL B  91      44.378  48.404  59.923  1.00 40.51           C
ATOM   4126  CG1 VAL B  91      44.450  46.951  60.347  1.00 37.69           C
ATOM   4127  CG2 VAL B  91      45.421  49.250  60.686  1.00 42.35           C
ATOM   4128  H   VAL B  91      43.976  50.364  58.288  1.00 47.58           H
ATOM   4129  HA  VAL B  91      45.422  48.070  58.180  1.00 41.51           H
ATOM   4130  HB  VAL B  91      43.496  48.740  60.146  1.00 48.61           H
ATOM   4131 HG11 VAL B  91      44.318  46.895  61.306  1.00 45.23           H
ATOM   4132 HG12 VAL B  91      43.756  46.454  59.887  1.00 45.23           H
ATOM   4133 HG13 VAL B  91      45.322  46.597  60.111  1.00 45.23           H
ATOM   4134 HG21 VAL B  91      45.262  49.163  61.639  1.00 50.82           H
ATOM   4135 HG22 VAL B  91      46.310  48.927  60.468  1.00 50.82           H
ATOM   4136 HG23 VAL B  91      45.331  50.178  60.419  1.00 50.82           H
ATOM   4137  N   ILE B  92      43.774  46.736  56.963  1.00 30.89           N
ATOM   4138  CA  ILE B  92      42.803  45.946  56.210  1.00 33.88           C
ATOM   4139  C   ILE B  92      42.695  44.571  56.848  1.00 36.49           C
ATOM   4140  O   ILE B  92      43.685  43.831  56.920  1.00 30.18           O
ATOM   4141  CB  ILE B  92      43.208  45.799  54.743  1.00 34.53           C
ATOM   4142  CG1 ILE B  92      43.386  47.174  54.092  1.00 34.28           C
ATOM   4143  CG2 ILE B  92      42.189  44.953  54.010  1.00 34.02           C
ATOM   4144  CD1 ILE B  92      44.084  47.097  52.729  1.00 42.33           C
ATOM   4145  H   ILE B  92      44.574  46.424  56.916  1.00 37.07           H
ATOM   4146  HA  ILE B  92      41.934  46.375  56.250  1.00 40.65           H
ATOM   4147  HB  ILE B  92      44.061  45.338  54.711  1.00 41.43           H
ATOM   4148 HG12 ILE B  92      42.514  47.576  53.961  1.00 41.14           H
ATOM   4149 HG13 ILE B  92      43.925  47.731  54.675  1.00 41.14           H
ATOM   4150 HG21 ILE B  92      42.458  44.868  53.082  1.00 40.83           H
ATOM   4151 HG22 ILE B  92      42.149  44.078  54.425  1.00 40.83           H
ATOM   4152 HG23 ILE B  92      41.322  45.386  54.066  1.00 40.83           H
ATOM   4153 HD11 ILE B  92      44.169  47.993  52.367  1.00 50.80           H
ATOM   4154 HD12 ILE B  92      44.963  46.703  52.846  1.00 50.80           H
ATOM   4155 HD13 ILE B  92      43.552  46.548  52.132  1.00 50.80           H
ATOM   4156  N   LEU B  93      41.484  44.206  57.260  1.00 37.24           N
ATOM   4157  CA  LEU B  93      41.215  42.899  57.840  1.00 32.50           C
ATOM   4158  C   LEU B  93      40.532  41.992  56.819  1.00 31.26           C
ATOM   4159  O   LEU B  93      39.533  42.374  56.200  1.00 30.92           O
ATOM   4160  CB  LEU B  93      40.359  43.053  59.096  1.00 32.08           C
ATOM   4161  CG  LEU B  93      40.891  44.066  60.116  1.00 26.89           C
ATOM   4162  CD1 LEU B  93      39.990  44.171  61.344  1.00 35.45           C
ATOM   4163  CD2 LEU B  93      42.303  43.683  60.544  1.00 29.67           C
ATOM   4164  H   LEU B  93      40.789  44.710  57.210  1.00 44.69           H
ATOM   4165  HA  LEU B  93      42.055  42.487  58.096  1.00 39.00           H
ATOM   4166  HB2 LEU B  93      39.472  43.342  58.832  1.00 38.49           H
ATOM   4167  HB3 LEU B  93      40.304  42.192  59.539  1.00 38.49           H
ATOM   4168  HG  LEU B  93      40.932  44.941  59.699  1.00 32.26           H
ATOM   4169 HD11 LEU B  93      40.367  44.821  61.957  1.00 42.54           H
ATOM   4170 HD12 LEU B  93      39.106  44.454  61.063  1.00 42.54           H
ATOM   4171 HD13 LEU B  93      39.939  43.302  61.773  1.00 42.54           H
ATOM   4172 HD21 LEU B  93      42.624  44.334  61.188  1.00 35.61           H
ATOM   4173 HD22 LEU B  93      42.283  42.801  60.946  1.00 35.61           H
ATOM   4174 HD23 LEU B  93      42.879  43.679  59.763  1.00 35.61           H
ATOM   4175  N   ASP B  94      41.089  40.796  56.644  1.00 31.39           N
ATOM   4176  CA  ASP B  94      40.483  39.722  55.859  1.00 27.40           C
ATOM   4177  C   ASP B  94      39.541  38.969  56.806  1.00 28.79           C
ATOM   4178  O   ASP B  94      39.981  38.093  57.550  1.00 28.40           O
ATOM   4179  CB  ASP B  94      41.578  38.818  55.300  1.00 25.80           C
ATOM   4180  CG  ASP B  94      41.057  37.790  54.299  1.00 34.70           C
ATOM   4181  OD1 ASP B  94      41.859  37.304  53.477  1.00 42.13           O
ATOM   4182  OD2 ASP B  94      39.853  37.461  54.323  1.00 30.20           O1-
ATOM   4183  H   ASP B  94      41.848  40.576  56.983  1.00 37.67           H
ATOM   4184  HA  ASP B  94      39.968  40.092  55.124  1.00 32.88           H
ATOM   4185  HB2 ASP B  94      42.238  39.366  54.848  1.00 30.96           H
ATOM   4186  HB3 ASP B  94      41.993  38.337  56.033  1.00 30.96           H
ATOM   4187  N   ARG B  95      38.247  39.341  56.793  1.00 26.49           N
ATOM   4188  CA  ARG B  95      37.206  38.887  57.721  1.00 27.96           C
ATOM   4189  C   ARG B  95      37.305  39.613  59.054  1.00 23.58           C
ATOM   4190  O   ARG B  95      38.396  39.830  59.576  1.00 28.66           O
ATOM   4191  CB  ARG B  95      37.252  37.372  57.970  1.00 24.90           C
ATOM   4192  CG  ARG B  95      36.802  36.556  56.759  1.00 26.32           C
ATOM   4193  CD  ARG B  95      36.462  35.102  57.161  1.00 25.49           C
ATOM   4194  NE  ARG B  95      35.984  34.273  56.043  1.00 24.05           N
ATOM   4195  CZ  ARG B  95      34.792  34.406  55.469  1.00 24.83           C
ATOM   4196  NH1 ARG B  95      34.442  33.609  54.465  1.00 26.86           N
ATOM   4197  NH2 ARG B  95      33.946  35.354  55.885  1.00 19.88           N1+
ATOM   4198  H   ARG B  95      37.937  39.894  56.211  1.00 31.79           H
ATOM   4199  HA  ARG B  95      36.340  39.094  57.337  1.00 33.55           H
ATOM   4200  HB2 ARG B  95      38.163  37.115  58.183  1.00 29.88           H
ATOM   4201  HB3 ARG B  95      36.665  37.157  58.711  1.00 29.88           H
ATOM   4202  HG2 ARG B  95      36.008  36.961  56.376  1.00 31.58           H
ATOM   4203  HG3 ARG B  95      37.517  36.532  56.105  1.00 31.58           H
ATOM   4204  HD2 ARG B  95      37.259  34.682  57.522  1.00 30.59           H
ATOM   4205  HD3 ARG B  95      35.766  35.119  57.837  1.00 30.59           H
ATOM   4206  HE  ARG B  95      36.509  33.663  55.741  1.00 28.87           H
ATOM   4207 HH11 ARG B  95      34.983  33.001  54.190  1.00 32.23           H
ATOM   4208 HH12 ARG B  95      33.673  33.701  54.092  1.00 32.23           H
ATOM   4209 HH21 ARG B  95      34.166  35.873  56.534  1.00 23.85           H
ATOM   4210 HH22 ARG B  95      33.177  35.440  55.509  1.00 23.85           H
ATOM   4211  N   TYR B  96      36.163  40.001  59.596  1.00 20.26           N
ATOM   4212  CA  TYR B  96      36.095  40.600  60.921  1.00 24.75           C
ATOM   4213  C   TYR B  96      34.748  40.237  61.567  1.00 25.10           C
ATOM   4214  O   TYR B  96      34.207  39.149  61.322  1.00 27.90           O
ATOM   4215  CB  TYR B  96      36.342  42.115  60.757  1.00 28.94           C
ATOM   4216  CG  TYR B  96      36.655  42.917  62.014  1.00 27.39           C
ATOM   4217  CD1 TYR B  96      37.622  42.502  62.904  1.00 27.77           C
ATOM   4218  CD2 TYR B  96      35.982  44.100  62.286  1.00 30.49           C
ATOM   4219  CE1 TYR B  96      37.931  43.252  64.027  1.00 34.25           C
ATOM   4220  CE2 TYR B  96      36.272  44.855  63.412  1.00 33.75           C
ATOM   4221  CZ  TYR B  96      37.260  44.423  64.290  1.00 36.78           C
ATOM   4222  OH  TYR B  96      37.588  45.155  65.433  1.00 34.17           O
ATOM   4223  H   TYR B  96      35.398  39.927  59.211  1.00 24.31           H
ATOM   4224  HA  TYR B  96      36.804  40.235  61.474  1.00 29.70           H
ATOM   4225  HB2 TYR B  96      37.091  42.233  60.151  1.00 34.73           H
ATOM   4226  HB3 TYR B  96      35.548  42.507  60.360  1.00 34.73           H
ATOM   4227  HD1 TYR B  96      38.093  41.718  62.734  1.00 33.32           H
ATOM   4228  HD2 TYR B  96      35.328  44.398  61.695  1.00 36.59           H
ATOM   4229  HE1 TYR B  96      38.589  42.955  64.614  1.00 41.10           H
ATOM   4230  HE2 TYR B  96      35.813  45.648  63.575  1.00 40.50           H
ATOM   4231  HH  TYR B  96      37.111  45.845  65.480  1.00 41.01           H
ATOM   4232  N   VAL B  97      34.184  41.130  62.369  1.00 24.12           N
ATOM   4233  CA  VAL B  97      33.012  40.795  63.176  1.00 23.83           C
ATOM   4234  C   VAL B  97      31.808  40.408  62.311  1.00 24.85           C
ATOM   4235  O   VAL B  97      31.066  39.483  62.647  1.00 19.20           O
ATOM   4236  CB  VAL B  97      32.689  41.972  64.107  1.00 27.09           C
ATOM   4237  CG1 VAL B  97      31.440  41.685  64.936  1.00 29.92           C
ATOM   4238  CG2 VAL B  97      33.858  42.251  65.020  1.00 25.09           C
ATOM   4239  H   VAL B  97      34.459  41.939  62.466  1.00 28.94           H
ATOM   4240  HA  VAL B  97      33.228  40.031  63.733  1.00 28.59           H
ATOM   4241  HB  VAL B  97      32.524  42.765  63.574  1.00 32.50           H
ATOM   4242 HG11 VAL B  97      31.263  42.445  65.512  1.00 35.91           H
ATOM   4243 HG12 VAL B  97      30.690  41.541  64.337  1.00 35.91           H
ATOM   4244 HG13 VAL B  97      31.593  40.891  65.472  1.00 35.91           H
ATOM   4245 HG21 VAL B  97      33.635  42.996  65.599  1.00 30.11           H
ATOM   4246 HG22 VAL B  97      34.038  41.460  65.552  1.00 30.11           H
ATOM   4247 HG23 VAL B  97      34.634  42.470  64.481  1.00 30.11           H
ATOM   4248  N   ALA B  98      31.589  41.095  61.182  1.00 25.46           N
ATOM   4249  CA  ALA B  98      30.413  40.794  60.359  1.00 19.93           C
ATOM   4250  C   ALA B  98      30.431  39.361  59.809  1.00 19.08           C
ATOM   4251  O   ALA B  98      29.371  38.781  59.567  1.00 18.37           O
ATOM   4252  CB  ALA B  98      30.291  41.808  59.210  1.00 24.25           C
ATOM   4253  H   ALA B  98      32.092  41.723  60.878  1.00 30.55           H
ATOM   4254  HA  ALA B  98      29.621  40.883  60.912  1.00 23.92           H
ATOM   4255  HB1 ALA B  98      29.508  41.591  58.680  1.00 29.10           H
ATOM   4256  HB2 ALA B  98      30.201  42.698  59.584  1.00 29.10           H
ATOM   4257  HB3 ALA B  98      31.088  41.758  58.660  1.00 29.10           H
ATOM   4258  N   SER B  99      31.606  38.771  59.600  1.00 18.68           N
ATOM   4259  CA  SER B  99      31.660  37.342  59.315  1.00 19.46           C
ATOM   4260  C   SER B  99      30.873  36.541  60.352  1.00 20.87           C
ATOM   4261  O   SER B  99      30.100  35.641  60.008  1.00 18.93           O
ATOM   4262  CB  SER B  99      33.091  36.843  59.281  1.00 18.13           C
ATOM   4263  OG  SER B  99      33.752  37.258  58.098  1.00 18.90           O
ATOM   4264  H   SER B  99      32.370  39.166  59.618  1.00 22.42           H
ATOM   4265  HA  SER B  99      31.264  37.179  58.445  1.00 23.35           H
ATOM   4266  HB2 SER B  99      33.567  37.199  60.048  1.00 21.76           H
ATOM   4267  HB3 SER B  99      33.087  35.874  59.315  1.00 21.76           H
ATOM   4268  HG  SER B  99      33.764  38.097  58.055  1.00 22.68           H
ATOM   4269  N   ASN B 100      31.084  36.843  61.635  1.00 19.66           N
ATOM   4270  CA  ASN B 100      30.393  36.100  62.670  1.00 18.48           C
ATOM   4271  C   ASN B 100      28.899  36.297  62.571  1.00 17.03           C
ATOM   4272  O   ASN B 100      28.133  35.347  62.725  1.00 20.77           O
ATOM   4273  CB  ASN B 100      30.895  36.534  64.041  1.00 21.01           C
ATOM   4274  CG  ASN B 100      31.367  35.381  64.868  1.00 19.43           C
ATOM   4275  OD1 ASN B 100      31.415  34.245  64.404  1.00 19.33           O
ATOM   4276  ND2 ASN B 100      31.750  35.671  66.113  1.00 21.84           N
ATOM   4277  H   ASN B 100      31.612  37.460  61.920  1.00 23.59           H
ATOM   4278  HA  ASN B 100      30.581  35.154  62.564  1.00 22.17           H
ATOM   4279  HB2 ASN B 100      31.638  37.147  63.927  1.00 25.21           H
ATOM   4280  HB3 ASN B 100      30.173  36.972  64.519  1.00 25.21           H
ATOM   4281 HD21 ASN B 100      32.030  35.047  66.633  1.00 26.20           H
ATOM   4282 HD22 ASN B 100      31.716  36.483  66.395  1.00 26.20           H
ATOM   4283  N   ALA B 101      28.461  37.519  62.299  1.00 18.21           N
ATOM   4284  CA  ALA B 101      27.032  37.752  62.243  1.00 18.59           C
ATOM   4285  C   ALA B 101      26.417  37.023  61.055  1.00 19.84           C
ATOM   4286  O   ALA B 101      25.372  36.375  61.200  1.00 18.28           O
ATOM   4287  CB  ALA B 101      26.749  39.247  62.184  1.00 19.43           C
ATOM   4288  H   ALA B 101      28.954  38.207  62.148  1.00 21.85           H
ATOM   4289  HA  ALA B 101      26.624  37.403  63.051  1.00 22.30           H
ATOM   4290  HB1 ALA B 101      25.790  39.385  62.147  1.00 23.32           H
ATOM   4291  HB2 ALA B 101      27.114  39.668  62.978  1.00 23.32           H
ATOM   4292  HB3 ALA B 101      27.168  39.616  61.391  1.00 23.32           H
ATOM   4293  N   ALA B 102      27.072  37.085  59.887  1.00 19.74           N
ATOM   4294  CA  ALA B 102      26.502  36.484  58.687  1.00 16.76           C
ATOM   4295  C   ALA B 102      26.472  34.961  58.788  1.00 16.72           C
ATOM   4296  O   ALA B 102      25.458  34.332  58.466  1.00 19.94           O
ATOM   4297  CB  ALA B 102      27.279  36.922  57.431  1.00 21.48           C
ATOM   4298  H   ALA B 102      27.835  37.465  59.770  1.00 23.68           H
ATOM   4299  HA  ALA B 102      25.587  36.792  58.590  1.00 20.11           H
ATOM   4300  HB1 ALA B 102      26.877  36.507  56.652  1.00 25.77           H
ATOM   4301  HB2 ALA B 102      27.234  37.888  57.353  1.00 25.77           H
ATOM   4302  HB3 ALA B 102      28.203  36.639  57.518  1.00 25.77           H
ATOM   4303  N   TYR B 103      27.583  34.348  59.195  1.00 20.42           N
ATOM   4304  CA  TYR B 103      27.628  32.888  59.321  1.00 19.18           C
ATOM   4305  C   TYR B 103      26.736  32.386  60.463  1.00 17.69           C
ATOM   4306  O   TYR B 103      26.015  31.393  60.302  1.00 20.83           O
ATOM   4307  CB  TYR B 103      29.064  32.418  59.497  1.00 20.92           C
ATOM   4308  CG  TYR B 103      29.769  32.296  58.172  1.00 16.32           C
ATOM   4309  CD1 TYR B 103      30.488  33.359  57.673  1.00 21.57           C
ATOM   4310  CD2 TYR B 103      29.648  31.159  57.389  1.00 19.25           C
ATOM   4311  CE1 TYR B 103      31.110  33.308  56.441  1.00 19.72           C
ATOM   4312  CE2 TYR B 103      30.269  31.081  56.140  1.00 19.79           C
ATOM   4313  CZ  TYR B 103      31.002  32.180  55.672  1.00 19.44           C
ATOM   4314  OH  TYR B 103      31.618  32.194  54.426  1.00 26.65           O
ATOM   4315  H   TYR B 103      28.317  34.747  59.402  1.00 24.50           H
ATOM   4316  HA  TYR B 103      27.293  32.498  58.498  1.00 23.01           H
ATOM   4317  HB2 TYR B 103      29.547  33.060  60.040  1.00 25.10           H
ATOM   4318  HB3 TYR B 103      29.067  31.547  59.924  1.00 25.10           H
ATOM   4319  HD1 TYR B 103      30.561  34.133  58.183  1.00 25.88           H
ATOM   4320  HD2 TYR B 103      29.155  30.435  57.703  1.00 23.10           H
ATOM   4321  HE1 TYR B 103      31.589  34.042  56.130  1.00 23.67           H
ATOM   4322  HE2 TYR B 103      30.187  30.314  55.620  1.00 23.75           H
ATOM   4323  HH  TYR B 103      31.494  31.461  54.035  1.00 31.98           H
ATOM   4324  N   SER B 104      26.748  33.054  61.603  1.00 16.05           N
ATOM   4325  CA  SER B 104      25.900  32.589  62.700  1.00 18.98           C
ATOM   4326  C   SER B 104      24.432  32.699  62.333  1.00 17.01           C
ATOM   4327  O   SER B 104      23.663  31.749  62.542  1.00 15.79           O
ATOM   4328  CB  SER B 104      26.194  33.362  63.994  1.00 15.24           C
ATOM   4329  OG  SER B 104      27.522  33.168  64.406  1.00 16.67           O
ATOM   4330  H   SER B 104      27.218  33.755  61.770  1.00 19.26           H
ATOM   4331  HA  SER B 104      26.093  31.652  62.866  1.00 22.78           H
ATOM   4332  HB2 SER B 104      26.048  34.308  63.836  1.00 18.29           H
ATOM   4333  HB3 SER B 104      25.598  33.047  64.691  1.00 18.29           H
ATOM   4334  HG  SER B 104      28.050  33.437  63.810  1.00 20.01           H
ATOM   4335  N   ALA B 105      24.026  33.822  61.741  1.00 17.74           N
ATOM   4336  CA  ALA B 105      22.634  33.940  61.351  1.00 15.85           C
ATOM   4337  C   ALA B 105      22.276  32.901  60.311  1.00 17.88           C
ATOM   4338  O   ALA B 105      21.238  32.246  60.423  1.00 18.86           O
ATOM   4339  CB  ALA B 105      22.316  35.330  60.837  1.00 17.74           C
ATOM   4340  H   ALA B 105      24.519  34.503  61.561  1.00 21.29           H
ATOM   4341  HA  ALA B 105      22.078  33.780  62.130  1.00 19.02           H
ATOM   4342  HB1 ALA B 105      21.380  35.367  60.587  1.00 21.29           H
ATOM   4343  HB2 ALA B 105      22.498  35.974  61.539  1.00 21.29           H
ATOM   4344  HB3 ALA B 105      22.873  35.515  60.064  1.00 21.29           H
ATOM   4345  N   ALA B 106      23.138  32.698  59.317  1.00 17.55           N
ATOM   4346  CA  ALA B 106      22.795  31.747  58.267  1.00 19.58           C
ATOM   4347  C   ALA B 106      22.729  30.333  58.826  1.00 18.62           C
ATOM   4348  O   ALA B 106      21.849  29.547  58.441  1.00 15.13           O
ATOM   4349  CB  ALA B 106      23.785  31.840  57.101  1.00 21.62           C
ATOM   4350  H   ALA B 106      23.901  33.085  59.229  1.00 21.06           H
ATOM   4351  HA  ALA B 106      21.916  31.968  57.924  1.00 23.49           H
ATOM   4352  HB1 ALA B 106      23.532  31.198  56.420  1.00 25.95           H
ATOM   4353  HB2 ALA B 106      23.758  32.738  56.735  1.00 25.95           H
ATOM   4354  HB3 ALA B 106      24.677  31.643  57.428  1.00 25.95           H
ATOM   4355  N   ARG B 107      23.606  30.006  59.789  1.00 14.89           N
ATOM   4356  CA  ARG B 107      23.545  28.661  60.362  1.00 19.97           C
ATOM   4357  C   ARG B 107      22.203  28.419  61.035  1.00 17.29           C
ATOM   4358  O   ARG B 107      21.733  27.282  61.062  1.00 18.85           O
ATOM   4359  CB  ARG B 107      24.686  28.416  61.363  1.00 18.71           C
ATOM   4360  CG  ARG B 107      26.073  28.226  60.717  1.00 19.79           C
ATOM   4361  CD  ARG B 107      27.122  27.687  61.647  1.00 17.22           C
ATOM   4362  NE  ARG B 107      26.742  26.358  62.104  1.00 18.82           N
ATOM   4363  CZ  ARG B 107      27.334  25.703  63.084  1.00 19.87           C
ATOM   4364  NH1 ARG B 107      28.377  26.223  63.696  1.00 16.24           N
ATOM   4365  NH2 ARG B 107      26.871  24.534  63.454  1.00 20.88           N1+
ATOM   4366  H   ARG B 107      24.215  30.520  60.112  1.00 17.87           H
ATOM   4367  HA  ARG B 107      23.637  28.014  59.645  1.00 23.97           H
ATOM   4368  HB2 ARG B 107      24.742  29.178  61.961  1.00 22.46           H
ATOM   4369  HB3 ARG B 107      24.486  27.615  61.872  1.00 22.46           H
ATOM   4370  HG2 ARG B 107      25.988  27.604  59.977  1.00 23.75           H
ATOM   4371  HG3 ARG B 107      26.383  29.084  60.388  1.00 23.75           H
ATOM   4372  HD2 ARG B 107      27.969  27.623  61.180  1.00 20.66           H
ATOM   4373  HD3 ARG B 107      27.201  28.269  62.420  1.00 20.66           H
ATOM   4374  HE  ARG B 107      26.084  25.973  61.707  1.00 22.58           H
ATOM   4375 HH11 ARG B 107      28.669  26.998  63.463  1.00 19.49           H
ATOM   4376 HH12 ARG B 107      28.764  25.790  64.329  1.00 19.49           H
ATOM   4377 HH21 ARG B 107      26.197  24.190  63.046  1.00 25.06           H
ATOM   4378 HH22 ARG B 107      27.268  24.092  64.076  1.00 25.06           H
ATOM   4379  N   LEU B 108      21.566  29.470  61.556  1.00 17.10           N
ATOM   4380  CA  LEU B 108      20.305  29.357  62.295  1.00 14.58           C
ATOM   4381  C   LEU B 108      19.076  29.600  61.414  1.00 20.65           C
ATOM   4382  O   LEU B 108      17.961  29.669  61.927  1.00 17.48           O
ATOM   4383  CB  LEU B 108      20.308  30.338  63.476  1.00 17.83           C
ATOM   4384  CG  LEU B 108      21.318  30.036  64.604  1.00 20.91           C
ATOM   4385  CD1 LEU B 108      21.563  31.239  65.525  1.00 22.91           C
ATOM   4386  CD2 LEU B 108      20.841  28.866  65.442  1.00 19.67           C
ATOM   4387  H   LEU B 108      21.852  30.278  61.493  1.00 20.52           H
ATOM   4388  HA  LEU B 108      20.236  28.460  62.656  1.00 17.49           H
ATOM   4389  HB2 LEU B 108      20.511  31.224  63.137  1.00 21.40           H
ATOM   4390  HB3 LEU B 108      19.423  30.340  63.874  1.00 21.40           H
ATOM   4391  HG  LEU B 108      22.168  29.789  64.206  1.00 25.09           H
ATOM   4392 HD11 LEU B 108      22.203  30.987  66.209  1.00 27.49           H
ATOM   4393 HD12 LEU B 108      21.913  31.973  64.997  1.00 27.49           H
ATOM   4394 HD13 LEU B 108      20.723  31.497  65.936  1.00 27.49           H
ATOM   4395 HD21 LEU B 108      21.489  28.694  66.143  1.00 23.60           H
ATOM   4396 HD22 LEU B 108      19.981  29.088  65.833  1.00 23.60           H
ATOM   4397 HD23 LEU B 108      20.754  28.085  64.873  1.00 23.60           H
ATOM   4398  N   HIS B 109      19.250  29.721  60.102  1.00 20.68           N
ATOM   4399  CA  HIS B 109      18.179  30.162  59.220  1.00 21.08           C
ATOM   4400  C   HIS B 109      17.547  31.453  59.709  1.00 19.21           C
ATOM   4401  O   HIS B 109      16.338  31.642  59.631  1.00 19.24           O
ATOM   4402  CB  HIS B 109      17.140  29.076  59.069  1.00 23.95           C
ATOM   4403  CG  HIS B 109      17.684  27.877  58.387  1.00 19.32           C
ATOM   4404  ND1 HIS B 109      17.539  27.672  57.029  1.00 28.82           N
ATOM   4405  CD2 HIS B 109      18.455  26.867  58.849  1.00 17.68           C
ATOM   4406  CE1 HIS B 109      18.150  26.555  56.691  1.00 24.26           C
ATOM   4407  NE2 HIS B 109      18.718  26.047  57.776  1.00 23.68           N
ATOM   4408  H   HIS B 109      19.989  29.552  59.695  1.00 24.82           H
ATOM   4409  HA  HIS B 109      18.553  30.334  58.341  1.00 25.30           H
ATOM   4410  HB2 HIS B 109      16.400  29.414  58.542  1.00 28.74           H
ATOM   4411  HB3 HIS B 109      16.829  28.809  59.949  1.00 28.74           H
ATOM   4412  HD2 HIS B 109      18.731  26.736  59.728  1.00 21.21           H
ATOM   4413  HE1 HIS B 109      18.185  26.190  55.836  1.00 29.11           H
ATOM   4414  HE2 HIS B 109      19.176  25.321  57.805  1.00 28.41           H
ATOM   4415  N   GLU B 110      18.380  32.354  60.204  1.00 15.90           N
ATOM   4416  CA  GLU B 110      17.945  33.689  60.552  1.00 17.53           C
ATOM   4417  C   GLU B 110      18.410  34.697  59.525  1.00 17.57           C
ATOM   4418  O   GLU B 110      19.305  34.434  58.707  1.00 19.43           O
ATOM   4419  CB  GLU B 110      18.491  34.111  61.931  1.00 22.23           C
ATOM   4420  CG  GLU B 110      17.896  33.331  63.106  1.00 24.89           C
ATOM   4421  CD  GLU B 110      18.512  33.737  64.490  1.00 22.84           C
ATOM   4422  OE1 GLU B 110      18.281  33.020  65.471  1.00 25.81           O
ATOM   4423  OE2 GLU B 110      19.242  34.752  64.585  1.00 23.59           O1-
ATOM   4424  H   GLU B 110      19.215  32.212  60.350  1.00 19.08           H
ATOM   4425  HA  GLU B 110      16.976  33.713  60.587  1.00 21.03           H
ATOM   4426  HB2 GLU B 110      19.451  33.974  61.941  1.00 26.67           H
ATOM   4427  HB3 GLU B 110      18.293  35.051  62.069  1.00 26.67           H
ATOM   4428  HG2 GLU B 110      16.941  33.498  63.144  1.00 29.87           H
ATOM   4429  HG3 GLU B 110      18.061  32.384  62.972  1.00 29.87           H
ATOM   4430  N   ASN B 111      17.811  35.879  59.592  1.00 18.93           N
ATOM   4431  CA  ASN B 111      18.278  36.992  58.798  1.00 22.95           C
ATOM   4432  C   ASN B 111      18.891  38.025  59.731  1.00 20.13           C
ATOM   4433  O   ASN B 111      19.194  37.733  60.888  1.00 17.54           O
ATOM   4434  CB  ASN B 111      17.133  37.535  57.945  1.00 21.55           C
ATOM   4435  CG  ASN B 111      15.943  37.926  58.776  1.00 25.13           C
ATOM   4436  OD1 ASN B 111      16.079  38.370  59.923  1.00 21.75           O
ATOM   4437  ND2 ASN B 111      14.758  37.731  58.224  1.00 23.51           N
ATOM   4438  H   ASN B 111      17.132  36.057  60.089  1.00 22.72           H
ATOM   4439  HA  ASN B 111      18.974  36.682  58.199  1.00 27.54           H
ATOM   4440  HB2 ASN B 111      17.438  38.321  57.466  1.00 25.86           H
ATOM   4441  HB3 ASN B 111      16.852  36.850  57.318  1.00 25.86           H
ATOM   4442 HD21 ASN B 111      14.043  37.937  58.655  1.00 28.21           H
ATOM   4443 HD22 ASN B 111      14.702  37.398  57.433  1.00 28.21           H
ATOM   4444  N   ALA B 112      19.121  39.226  59.203  1.00 21.28           N
ATOM   4445  CA  ALA B 112      19.807  40.275  59.931  1.00 21.30           C
ATOM   4446  C   ALA B 112      18.964  40.823  61.072  1.00 25.21           C
ATOM   4447  O   ALA B 112      19.508  41.458  61.979  1.00 22.37           O
ATOM   4448  CB  ALA B 112      20.182  41.416  58.965  1.00 27.07           C
ATOM   4449  H   ALA B 112      18.882  39.457  58.409  1.00 25.54           H
ATOM   4450  HA  ALA B 112      20.626  39.916  60.306  1.00 25.56           H
ATOM   4451  HB1 ALA B 112      20.641  42.112  59.461  1.00 32.48           H
ATOM   4452  HB2 ALA B 112      20.764  41.065  58.272  1.00 32.48           H
ATOM   4453  HB3 ALA B 112      19.372  41.772  58.567  1.00 32.48           H
ATOM   4454  N   ALA B 113      17.656  40.556  61.063  1.00 23.56           N
ATOM   4455  CA  ALA B 113      16.780  40.951  62.154  1.00 26.68           C
ATOM   4456  C   ALA B 113      16.710  39.914  63.266  1.00 24.63           C
ATOM   4457  O   ALA B 113      15.932  40.091  64.209  1.00 22.48           O
ATOM   4458  CB  ALA B 113      15.373  41.198  61.618  1.00 30.25           C
ATOM   4459  H   ALA B 113      17.253  40.142  60.426  1.00 28.27           H
ATOM   4460  HA  ALA B 113      17.106  41.780  62.537  1.00 32.01           H
ATOM   4461  HB1 ALA B 113      14.796  41.461  62.352  1.00 36.30           H
ATOM   4462  HB2 ALA B 113      15.408  41.906  60.955  1.00 36.30           H
ATOM   4463  HB3 ALA B 113      15.041  40.381  61.213  1.00 36.30           H
ATOM   4464  N   GLY B 114      17.482  38.833  63.179  1.00 20.72           N
ATOM   4465  CA  GLY B 114      17.394  37.767  64.158  1.00 22.46           C
ATOM   4466  C   GLY B 114      18.267  38.009  65.388  1.00 20.18           C
ATOM   4467  O   GLY B 114      19.044  38.965  65.474  1.00 22.58           O
ATOM   4468  H   GLY B 114      18.064  38.697  62.560  1.00 24.86           H
ATOM   4469  HA2 GLY B 114      16.474  37.676  64.451  1.00 26.95           H
ATOM   4470  HA3 GLY B 114      17.668  36.932  63.748  1.00 26.95           H
ATOM   4471  N   LYS B 115      18.160  37.085  66.343  1.00 20.44           N
ATOM   4472  CA  LYS B 115      18.857  37.297  67.618  1.00 24.66           C
ATOM   4473  C   LYS B 115      20.357  37.110  67.465  1.00 23.35           C
ATOM   4474  O   LYS B 115      21.132  37.772  68.166  1.00 21.78           O
ATOM   4475  CB  LYS B 115      18.349  36.343  68.709  1.00 26.70           C
ATOM   4476  CG  LYS B 115      16.846  36.387  69.070  1.00 30.81           C
ATOM   4477  CD  LYS B 115      16.466  37.583  69.912  1.00 39.27           C
ATOM   4478  H   LYS B 115      17.710  36.354  66.286  1.00 24.53           H
ATOM   4479  HA  LYS B 115      18.697  38.206  67.916  1.00 29.59           H
ATOM   4480  HB2 LYS B 115      18.840  36.534  69.524  1.00 32.04           H
ATOM   4481  HB3 LYS B 115      18.544  35.436  68.427  1.00 32.04           H
ATOM   4482  HG2 LYS B 115      16.620  35.587  69.569  1.00 36.97           H
ATOM   4483  HG3 LYS B 115      16.327  36.423  68.251  1.00 36.97           H
ATOM   4484  HD1 LYS B 115      17.100  37.670  70.641  1.00 47.13           H
ATOM   4485  HD3 LYS B 115      16.486  38.379  69.358  1.00 47.13           H
ATOM   4486  N   ALA B 116      20.791  36.220  66.563  1.00 17.60           N
ATOM   4487  CA  ALA B 116      22.215  35.933  66.469  1.00 18.50           C
ATOM   4488  C   ALA B 116      22.988  37.163  66.038  1.00 19.46           C
ATOM   4489  O   ALA B 116      24.042  37.464  66.603  1.00 18.86           O
ATOM   4490  CB  ALA B 116      22.462  34.781  65.508  1.00 18.57           C
ATOM   4491  H   ALA B 116      20.293  35.784  66.013  1.00 21.12           H
ATOM   4492  HA  ALA B 116      22.541  35.667  67.343  1.00 22.20           H
ATOM   4493  HB1 ALA B 116      23.416  34.608  65.461  1.00 22.28           H
ATOM   4494  HB2 ALA B 116      21.998  33.994  65.833  1.00 22.28           H
ATOM   4495  HB3 ALA B 116      22.127  35.024  64.631  1.00 22.28           H
ATOM   4496  N   ALA B 117      22.479  37.903  65.051  1.00 21.89           N
ATOM   4497  CA  ALA B 117      23.204  39.084  64.577  1.00 23.93           C
ATOM   4498  C   ALA B 117      23.262  40.171  65.660  1.00 21.79           C
ATOM   4499  O   ALA B 117      24.273  40.873  65.809  1.00 21.99           O
ATOM   4500  CB  ALA B 117      22.546  39.625  63.298  1.00 24.12           C
ATOM   4501  H   ALA B 117      21.735  37.750  64.648  1.00 26.27           H
ATOM   4502  HA  ALA B 117      24.115  38.829  64.360  1.00 28.72           H
ATOM   4503  HB1 ALA B 117      23.036  40.406  62.996  1.00 28.95           H
ATOM   4504  HB2 ALA B 117      22.568  38.936  62.616  1.00 28.95           H
ATOM   4505  HB3 ALA B 117      21.627  39.867  63.494  1.00 28.95           H
ATOM   4506  N   ALA B 118      22.178  40.347  66.411  1.00 20.21           N
ATOM   4507  CA  ALA B 118      22.199  41.339  67.474  1.00 27.42           C
ATOM   4508  C   ALA B 118      23.107  40.874  68.614  1.00 30.79           C
ATOM   4509  O   ALA B 118      23.821  41.680  69.228  1.00 27.38           O
ATOM   4510  CB  ALA B 118      20.771  41.597  67.979  1.00 27.47           C
ATOM   4511  H   ALA B 118      21.438  39.916  66.327  1.00 24.25           H
ATOM   4512  HA  ALA B 118      22.553  42.173  67.125  1.00 32.90           H
ATOM   4513  HB1 ALA B 118      20.802  42.260  68.687  1.00 32.97           H
ATOM   4514  HB2 ALA B 118      20.230  41.923  67.243  1.00 32.97           H
ATOM   4515  HB3 ALA B 118      20.402  40.767  68.319  1.00 32.97           H
ATOM   4516  N   TRP B 119      23.116  39.569  68.882  1.00 25.81           N
ATOM   4517  CA  TRP B 119      24.030  39.023  69.876  1.00 23.88           C
ATOM   4518  C   TRP B 119      25.471  39.281  69.486  1.00 22.97           C
ATOM   4519  O   TRP B 119      26.274  39.736  70.309  1.00 21.72           O
ATOM   4520  CB  TRP B 119      23.776  37.529  70.042  1.00 24.11           C
ATOM   4521  CG  TRP B 119      24.653  36.862  71.020  1.00 24.50           C
ATOM   4522  CD1 TRP B 119      24.447  36.751  72.362  1.00 27.20           C
ATOM   4523  CD2 TRP B 119      25.871  36.180  70.737  1.00 24.04           C
ATOM   4524  NE1 TRP B 119      25.460  36.024  72.924  1.00 25.98           N
ATOM   4525  CE2 TRP B 119      26.353  35.671  71.943  1.00 23.88           C
ATOM   4526  CE3 TRP B 119      26.595  35.936  69.562  1.00 27.35           C
ATOM   4527  CZ2 TRP B 119      27.534  34.949  72.024  1.00 24.85           C
ATOM   4528  CZ3 TRP B 119      27.766  35.221  69.642  1.00 26.88           C
ATOM   4529  CH2 TRP B 119      28.223  34.730  70.865  1.00 22.42           C
ATOM   4530  H   TRP B 119      22.608  38.986  68.506  1.00 30.97           H
ATOM   4531  HA  TRP B 119      23.866  39.454  70.729  1.00 28.66           H
ATOM   4532  HB2 TRP B 119      22.860  37.401  70.333  1.00 28.93           H
ATOM   4533  HB3 TRP B 119      23.910  37.095  69.185  1.00 28.93           H
ATOM   4534  HD1 TRP B 119      23.717  37.098  72.823  1.00 32.63           H
ATOM   4535  HE1 TRP B 119      25.540  35.842  73.760  1.00 31.17           H
ATOM   4536  HE3 TRP B 119      26.292  36.259  68.744  1.00 32.82           H
ATOM   4537  HZ2 TRP B 119      27.844  34.621  72.837  1.00 29.82           H
ATOM   4538  HZ3 TRP B 119      28.258  35.058  68.870  1.00 32.25           H
ATOM   4539  HH2 TRP B 119      29.020  34.252  70.893  1.00 26.90           H
ATOM   4540  N   VAL B 120      25.835  38.971  68.239  1.00 20.08           N
ATOM   4541  CA  VAL B 120      27.203  39.239  67.794  1.00 25.43           C
ATOM   4542  C   VAL B 120      27.568  40.700  68.056  1.00 23.37           C
ATOM   4543  O   VAL B 120      28.673  41.013  68.511  1.00 24.33           O
ATOM   4544  CB  VAL B 120      27.379  38.881  66.302  1.00 23.25           C
ATOM   4545  CG1 VAL B 120      28.676  39.426  65.780  1.00 25.93           C
ATOM   4546  CG2 VAL B 120      27.316  37.354  66.085  1.00 18.86           C
ATOM   4547  H   VAL B 120      25.324  38.614  67.647  1.00 24.10           H
ATOM   4548  HA  VAL B 120      27.813  38.685  68.305  1.00 30.52           H
ATOM   4549  HB  VAL B 120      26.658  39.285  65.794  1.00 27.90           H
ATOM   4550 HG11 VAL B 120      28.764  39.189  64.843  1.00 31.11           H
ATOM   4551 HG12 VAL B 120      28.675  40.391  65.878  1.00 31.11           H
ATOM   4552 HG13 VAL B 120      29.407  39.042  66.288  1.00 31.11           H
ATOM   4553 HG21 VAL B 120      27.430  37.165  65.141  1.00 22.63           H
ATOM   4554 HG22 VAL B 120      28.027  36.934  66.595  1.00 22.63           H
ATOM   4555 HG23 VAL B 120      26.454  37.028  66.387  1.00 22.63           H
ATOM   4556  N   GLN B 121      26.673  41.619  67.726  1.00 24.30           N
ATOM   4557  CA  GLN B 121      26.975  43.034  67.911  1.00 30.87           C
ATOM   4558  C   GLN B 121      27.203  43.367  69.387  1.00 30.26           C
ATOM   4559  O   GLN B 121      28.197  44.011  69.737  1.00 34.87           O
ATOM   4560  CB  GLN B 121      25.850  43.883  67.301  1.00 37.55           C
ATOM   4561  CG  GLN B 121      25.871  45.327  67.741  1.00 42.82           C
ATOM   4562  CD  GLN B 121      25.466  46.295  66.662  1.00 47.16           C
ATOM   4563  OE1 GLN B 121      25.913  47.441  66.676  1.00 60.38           O
ATOM   4564  NE2 GLN B 121      24.610  45.862  65.726  1.00 45.49           N
ATOM   4565  H   GLN B 121      25.895  41.456  67.397  1.00 29.16           H
ATOM   4566  HA  GLN B 121      27.794  43.241  67.433  1.00 37.04           H
ATOM   4567  HB2 GLN B 121      25.934  43.866  66.335  1.00 45.06           H
ATOM   4568  HB3 GLN B 121      24.995  43.506  67.563  1.00 45.06           H
ATOM   4569  HG2 GLN B 121      25.257  45.437  68.484  1.00 51.39           H
ATOM   4570  HG3 GLN B 121      26.771  45.555  68.022  1.00 51.39           H
ATOM   4571 HE21 GLN B 121      24.312  45.056  65.756  1.00 54.59           H
ATOM   4572 HE22 GLN B 121      24.358  46.390  65.096  1.00 54.59           H
ATOM   4573  N   ARG B 122      26.317  42.896  70.273  1.00 33.64           N
ATOM   4574  CA  ARG B 122      26.479  43.138  71.713  1.00 35.60           C
ATOM   4575  C   ARG B 122      27.798  42.592  72.219  1.00 33.11           C
ATOM   4576  O   ARG B 122      28.529  43.270  72.941  1.00 34.17           O
ATOM   4577  CB  ARG B 122      25.372  42.465  72.528  1.00 33.47           C
ATOM   4578  CG  ARG B 122      24.053  43.117  72.530  1.00 44.28           C
ATOM   4579  CD  ARG B 122      23.240  42.690  73.763  1.00 38.15           C
ATOM   4580  NE  ARG B 122      22.965  41.252  73.868  1.00 38.73           N
ATOM   4581  CZ  ARG B 122      22.166  40.547  73.056  1.00 40.95           C
ATOM   4582  NH1 ARG B 122      21.564  41.107  72.007  1.00 34.61           N
ATOM   4583  NH2 ARG B 122      21.976  39.248  73.290  1.00 39.25           N1+
ATOM   4584  H   ARG B 122      25.618  42.438  70.068  1.00 40.37           H
ATOM   4585  HA  ARG B 122      26.452  44.092  71.886  1.00 42.72           H
ATOM   4586  HB2 ARG B 122      25.245  41.567  72.182  1.00 40.17           H
ATOM   4587  HB3 ARG B 122      25.666  42.413  73.451  1.00 40.17           H
ATOM   4588  HG2 ARG B 122      24.169  44.080  72.558  1.00 53.14           H
ATOM   4589  HG3 ARG B 122      23.563  42.858  71.734  1.00 53.14           H
ATOM   4590  HD2 ARG B 122      23.729  42.951  74.559  1.00 45.78           H
ATOM   4591  HD3 ARG B 122      22.386  43.149  73.742  1.00 45.78           H
ATOM   4592  HE  ARG B 122      23.351  40.825  74.506  1.00 46.48           H
ATOM   4593 HH11 ARG B 122      21.670  41.946  71.847  1.00 41.53           H
ATOM   4594 HH12 ARG B 122      21.061  40.633  71.495  1.00 41.53           H
ATOM   4595 HH21 ARG B 122      22.366  38.870  73.956  1.00 47.10           H
ATOM   4596 HH22 ARG B 122      21.480  38.785  72.762  1.00 47.10           H
ATOM   4597  N   ILE B 123      28.078  41.329  71.912  1.00 28.47           N
ATOM   4598  CA  ILE B 123      29.264  40.673  72.443  1.00 28.23           C
ATOM   4599  C   ILE B 123      30.533  41.336  71.921  1.00 31.06           C
ATOM   4600  O   ILE B 123      31.433  41.658  72.694  1.00 31.11           O
ATOM   4601  CB  ILE B 123      29.237  39.178  72.100  1.00 30.86           C
ATOM   4602  CG1 ILE B 123      28.109  38.509  72.876  1.00 37.61           C
ATOM   4603  CG2 ILE B 123      30.571  38.505  72.453  1.00 37.94           C
ATOM   4604  CD1 ILE B 123      28.387  38.337  74.394  1.00 37.54           C
ATOM   4605  H   ILE B 123      27.598  40.833  71.400  1.00 34.16           H
ATOM   4606  HA  ILE B 123      29.262  40.756  73.409  1.00 33.87           H
ATOM   4607  HB  ILE B 123      29.071  39.075  71.149  1.00 37.04           H
ATOM   4608 HG12 ILE B 123      27.307  39.047  72.783  1.00 45.13           H
ATOM   4609 HG13 ILE B 123      27.957  37.627  72.503  1.00 45.13           H
ATOM   4610 HG21 ILE B 123      30.519  37.563  72.224  1.00 45.52           H
ATOM   4611 HG22 ILE B 123      31.282  38.930  71.949  1.00 45.52           H
ATOM   4612 HG23 ILE B 123      30.733  38.606  73.404  1.00 45.52           H
ATOM   4613 HD11 ILE B 123      27.623  37.906  74.807  1.00 45.04           H
ATOM   4614 HD12 ILE B 123      29.179  37.789  74.510  1.00 45.04           H
ATOM   4615 HD13 ILE B 123      28.528  39.211  74.790  1.00 45.04           H
ATOM   4616  N   GLU B 124      30.655  41.493  70.598  1.00 26.78           N
ATOM   4617  CA  GLU B 124      31.960  41.826  70.026  1.00 28.78           C
ATOM   4618  C   GLU B 124      32.272  43.316  70.165  1.00 31.02           C
ATOM   4619  O   GLU B 124      33.360  43.688  70.630  1.00 36.00           O
ATOM   4620  CB  GLU B 124      32.017  41.366  68.559  1.00 27.59           C
ATOM   4621  CG  GLU B 124      31.852  39.845  68.460  1.00 29.67           C
ATOM   4622  CD  GLU B 124      32.748  39.162  67.407  1.00 34.42           C
ATOM   4623  OE1 GLU B 124      32.269  38.219  66.710  1.00 24.95           O
ATOM   4624  OE2 GLU B 124      33.935  39.542  67.279  1.00 33.42           O1-
ATOM   4625  H   GLU B 124      30.017  41.414  70.027  1.00 32.14           H
ATOM   4626  HA  GLU B 124      32.643  41.339  70.512  1.00 34.54           H
ATOM   4627  HB2 GLU B 124      31.299  41.785  68.061  1.00 33.11           H
ATOM   4628  HB3 GLU B 124      32.877  41.606  68.179  1.00 33.11           H
ATOM   4629  HG2 GLU B 124      32.063  39.455  69.322  1.00 35.60           H
ATOM   4630  HG3 GLU B 124      30.930  39.649  68.232  1.00 35.60           H
ATOM   4631  N   PHE B 125      31.322  44.181  69.804  1.00 25.38           N
ATOM   4632  CA  PHE B 125      31.532  45.622  69.860  1.00 33.47           C
ATOM   4633  C   PHE B 125      31.269  46.210  71.240  1.00 30.94           C
ATOM   4634  O   PHE B 125      32.087  46.984  71.731  1.00 36.99           O
ATOM   4635  CB  PHE B 125      30.648  46.322  68.821  1.00 30.81           C
ATOM   4636  CG  PHE B 125      31.054  46.042  67.393  1.00 29.82           C
ATOM   4637  CD1 PHE B 125      30.123  45.641  66.459  1.00 32.08           C
ATOM   4638  CD2 PHE B 125      32.373  46.180  66.996  1.00 31.81           C
ATOM   4639  CE1 PHE B 125      30.493  45.383  65.142  1.00 27.34           C
ATOM   4640  CE2 PHE B 125      32.756  45.921  65.682  1.00 31.71           C
ATOM   4641  CZ  PHE B 125      31.810  45.520  64.758  1.00 28.16           C
ATOM   4642  H   PHE B 125      30.543  43.953  69.521  1.00 30.46           H
ATOM   4643  HA  PHE B 125      32.456  45.809  69.633  1.00 40.16           H
ATOM   4644  HB2 PHE B 125      29.733  46.019  68.934  1.00 36.97           H
ATOM   4645  HB3 PHE B 125      30.697  47.280  68.962  1.00 36.97           H
ATOM   4646  HD1 PHE B 125      29.233  45.545  66.713  1.00 38.50           H
ATOM   4647  HD2 PHE B 125      33.012  46.448  67.616  1.00 38.17           H
ATOM   4648  HE1 PHE B 125      29.853  45.113  64.523  1.00 32.80           H
ATOM   4649  HE2 PHE B 125      33.645  46.018  65.428  1.00 38.05           H
ATOM   4650  HZ  PHE B 125      32.060  45.349  63.879  1.00 33.80           H
ATOM   4651  N   ALA B 126      30.167  45.850  71.897  1.00 33.28           N
ATOM   4652  CA  ALA B 126      29.824  46.512  73.153  1.00 34.29           C
ATOM   4653  C   ALA B 126      30.590  45.919  74.333  1.00 38.76           C
ATOM   4654  O   ALA B 126      31.177  46.650  75.144  1.00 44.68           O
ATOM   4655  CB  ALA B 126      28.318  46.422  73.411  1.00 37.53           C
ATOM   4656  H   ALA B 126      29.615  45.240  71.645  1.00 39.94           H
ATOM   4657  HA  ALA B 126      30.060  47.451  73.087  1.00 41.15           H
ATOM   4658  HB1 ALA B 126      28.115  46.868  74.249  1.00 45.04           H
ATOM   4659  HB2 ALA B 126      27.847  46.856  72.683  1.00 45.04           H
ATOM   4660  HB3 ALA B 126      28.062  45.488  73.463  1.00 45.04           H
ATOM   4661  N   ARG B 127      30.593  44.601  74.453  1.00 33.77           N
ATOM   4662  CA  ARG B 127      31.222  43.946  75.586  1.00 33.37           C
ATOM   4663  C   ARG B 127      32.728  43.784  75.411  1.00 32.70           C
ATOM   4664  O   ARG B 127      33.504  44.136  76.300  1.00 38.05           O
ATOM   4665  CB  ARG B 127      30.572  42.583  75.794  1.00 34.34           C
ATOM   4666  CG  ARG B 127      31.123  41.825  76.961  1.00 35.40           C
ATOM   4667  CD  ARG B 127      30.189  40.704  77.302  1.00 35.84           C
ATOM   4668  NE  ARG B 127      30.647  39.954  78.453  1.00 34.74           N
ATOM   4669  CZ  ARG B 127      30.013  38.902  78.946  1.00 36.96           C
ATOM   4670  NH1 ARG B 127      30.511  38.266  80.007  1.00 34.67           N
ATOM   4671  NH2 ARG B 127      28.885  38.490  78.382  1.00 32.42           N1+
ATOM   4672  H   ARG B 127      30.236  44.060  73.888  1.00 40.53           H
ATOM   4673  HA  ARG B 127      31.068  44.477  76.383  1.00 40.05           H
ATOM   4674  HB2 ARG B 127      29.622  42.709  75.944  1.00 41.21           H
ATOM   4675  HB3 ARG B 127      30.710  42.045  74.998  1.00 41.21           H
ATOM   4676  HG2 ARG B 127      31.988  41.451  76.730  1.00 42.48           H
ATOM   4677  HG3 ARG B 127      31.198  42.414  77.728  1.00 42.48           H
ATOM   4678  HD2 ARG B 127      29.314  41.070  77.507  1.00 43.00           H
ATOM   4679  HD3 ARG B 127      30.130  40.097  76.548  1.00 43.00           H
ATOM   4680  HE  ARG B 127      31.319  40.261  78.892  1.00 41.69           H
ATOM   4681 HH11 ARG B 127      31.242  38.540  80.368  1.00 41.61           H
ATOM   4682 HH12 ARG B 127      30.100  37.585  80.332  1.00 41.61           H
ATOM   4683 HH21 ARG B 127      28.570  38.904  77.698  1.00 38.90           H
ATOM   4684 HH22 ARG B 127      28.469  37.808  78.701  1.00 38.90           H
ATOM   4685  N   LEU B 128      33.167  43.218  74.297  1.00 31.29           N
ATOM   4686  CA  LEU B 128      34.594  43.005  74.123  1.00 34.79           C
ATOM   4687  C   LEU B 128      35.287  44.248  73.590  1.00 30.77           C
ATOM   4688  O   LEU B 128      36.507  44.257  73.456  1.00 32.55           O
ATOM   4689  CB  LEU B 128      34.842  41.816  73.185  1.00 36.80           C
ATOM   4690  CG  LEU B 128      34.361  40.425  73.632  1.00 37.51           C
ATOM   4691  CD1 LEU B 128      34.556  39.371  72.528  1.00 34.65           C
ATOM   4692  CD2 LEU B 128      35.090  39.969  74.869  1.00 37.91           C
ATOM   4693  H   LEU B 128      32.675  42.954  73.644  1.00 37.54           H
ATOM   4694  HA  LEU B 128      34.987  42.791  74.984  1.00 41.75           H
ATOM   4695  HB2 LEU B 128      34.404  42.007  72.340  1.00 44.16           H
ATOM   4696  HB3 LEU B 128      35.798  41.749  73.036  1.00 44.16           H
ATOM   4697  HG  LEU B 128      33.414  40.470  73.841  1.00 45.01           H
ATOM   4698 HD11 LEU B 128      34.240  38.513  72.853  1.00 41.59           H
ATOM   4699 HD12 LEU B 128      34.048  39.636  71.745  1.00 41.59           H
ATOM   4700 HD13 LEU B 128      35.499  39.315  72.309  1.00 41.59           H
ATOM   4701 HD21 LEU B 128      34.762  39.091  75.122  1.00 45.49           H
ATOM   4702 HD22 LEU B 128      36.039  39.925  74.677  1.00 45.49           H
ATOM   4703 HD23 LEU B 128      34.925  40.603  75.584  1.00 45.49           H
ATOM   4704  N   GLY B 129      34.530  45.289  73.275  1.00 36.60           N
ATOM   4705  CA  GLY B 129      35.105  46.507  72.722  1.00 36.72           C
ATOM   4706  C   GLY B 129      35.997  46.343  71.501  1.00 38.52           C
ATOM   4707  O   GLY B 129      37.010  47.035  71.402  1.00 34.78           O
ATOM   4708  H   GLY B 129      33.676  45.316  73.373  1.00 43.92           H
ATOM   4709  HA2 GLY B 129      34.382  47.107  72.479  1.00 44.06           H
ATOM   4710  HA3 GLY B 129      35.630  46.942  73.412  1.00 44.06           H
ATOM   4711  N   LEU B 130      35.631  45.484  70.552  1.00 36.88           N
ATOM   4712  CA  LEU B 130      36.477  45.412  69.367  1.00 33.33           C
ATOM   4713  C   LEU B 130      36.317  46.696  68.562  1.00 34.62           C
ATOM   4714  O   LEU B 130      35.216  47.237  68.488  1.00 34.77           O
ATOM   4715  CB  LEU B 130      36.136  44.218  68.497  1.00 34.13           C
ATOM   4716  CG  LEU B 130      36.214  42.857  69.165  1.00 40.67           C
ATOM   4717  CD1 LEU B 130      35.975  41.805  68.094  1.00 43.29           C
ATOM   4718  CD2 LEU B 130      37.538  42.643  69.845  1.00 38.73           C
ATOM   4719  H   LEU B 130      34.945  44.965  70.564  1.00 44.25           H
ATOM   4720  HA  LEU B 130      37.405  45.336  69.640  1.00 39.99           H
ATOM   4721  HB2 LEU B 130      35.229  44.328  68.171  1.00 40.95           H
ATOM   4722  HB3 LEU B 130      36.749  44.206  67.745  1.00 40.95           H
ATOM   4723  HG  LEU B 130      35.512  42.783  69.830  1.00 48.81           H
ATOM   4724 HD11 LEU B 130      36.020  40.925  68.500  1.00 51.94           H
ATOM   4725 HD12 LEU B 130      35.097  41.945  67.704  1.00 51.94           H
ATOM   4726 HD13 LEU B 130      36.658  41.889  67.410  1.00 51.94           H
ATOM   4727 HD21 LEU B 130      37.542  41.765  70.256  1.00 46.48           H
ATOM   4728 HD22 LEU B 130      38.245  42.703  69.184  1.00 46.48           H
ATOM   4729 HD23 LEU B 130      37.658  43.327  70.522  1.00 46.48           H
ATOM   4730  N   PRO B 131      37.390  47.227  67.981  1.00 25.85           N
ATOM   4731  CA  PRO B 131      37.254  48.459  67.205  1.00 32.97           C
ATOM   4732  C   PRO B 131      36.274  48.313  66.056  1.00 37.50           C
ATOM   4733  O   PRO B 131      36.327  47.356  65.287  1.00 40.53           O
ATOM   4734  CB  PRO B 131      38.673  48.723  66.701  1.00 34.10           C
ATOM   4735  CG  PRO B 131      39.369  47.466  66.802  1.00 41.46           C
ATOM   4736  CD  PRO B 131      38.785  46.769  68.000  1.00 35.16           C
ATOM   4737  HA  PRO B 131      36.974  49.190  67.777  1.00 39.57           H
ATOM   4738  HB2 PRO B 131      38.640  49.021  65.778  1.00 40.92           H
ATOM   4739  HB3 PRO B 131      39.097  49.393  67.260  1.00 40.92           H
ATOM   4740  HG2 PRO B 131      39.219  46.946  65.997  1.00 49.75           H
ATOM   4741  HG3 PRO B 131      40.317  47.629  66.931  1.00 49.75           H
ATOM   4742  HD2 PRO B 131      38.829  45.807  67.889  1.00 42.19           H
ATOM   4743  HD3 PRO B 131      39.227  47.059  68.813  1.00 42.19           H
ATOM   4744  N   LYS B 132      35.352  49.253  65.981  1.00 31.50           N
ATOM   4745  CA  LYS B 132      34.435  49.331  64.875  1.00 34.21           C
ATOM   4746  C   LYS B 132      35.204  49.680  63.607  1.00 38.81           C
ATOM   4747  O   LYS B 132      36.082  50.540  63.634  1.00 38.80           O
ATOM   4748  CB  LYS B 132      33.379  50.398  65.143  1.00 43.23           C
ATOM   4749  CG  LYS B 132      32.454  50.133  66.333  1.00 44.90           C
ATOM   4750  CD  LYS B 132      31.097  49.600  65.838  1.00 48.50           C
ATOM   4751  CE  LYS B 132      29.980  49.726  66.880  1.00 53.16           C
ATOM   4752  NZ  LYS B 132      28.710  49.140  66.320  1.00 53.31           N1+
ATOM   4753  H   LYS B 132      35.238  49.867  66.572  1.00 37.80           H
ATOM   4754  HA  LYS B 132      33.993  48.476  64.751  1.00 41.05           H
ATOM   4755  HB2 LYS B 132      33.831  51.240  65.308  1.00 51.88           H
ATOM   4756  HB3 LYS B 132      32.821  50.481  64.354  1.00 51.88           H
ATOM   4757  HG2 LYS B 132      32.854  49.466  66.914  1.00 53.88           H
ATOM   4758  HG3 LYS B 132      32.303  50.959  66.818  1.00 53.88           H
ATOM   4759  HD2 LYS B 132      30.830  50.102  65.052  1.00 58.20           H
ATOM   4760  HD3 LYS B 132      31.191  48.661  65.614  1.00 58.20           H
ATOM   4761  HE2 LYS B 132      30.222  49.236  67.681  1.00 63.79           H
ATOM   4762  HE3 LYS B 132      29.827  50.662  67.084  1.00 63.79           H
ATOM   4763  HZ1 LYS B 132      28.054  49.209  66.918  1.00 63.97           H
ATOM   4764  HZ2 LYS B 132      28.474  49.576  65.581  1.00 63.97           H
ATOM   4765  HZ3 LYS B 132      28.833  48.281  66.123  1.00 63.97           H
ATOM   4766  N   PRO B 133      34.924  49.016  62.491  1.00 36.51           N
ATOM   4767  CA  PRO B 133      35.624  49.347  61.255  1.00 33.48           C
ATOM   4768  C   PRO B 133      35.007  50.572  60.601  1.00 33.86           C
ATOM   4769  O   PRO B 133      33.790  50.798  60.655  1.00 34.41           O
ATOM   4770  CB  PRO B 133      35.435  48.083  60.411  1.00 38.96           C
ATOM   4771  CG  PRO B 133      34.082  47.615  60.793  1.00 34.56           C
ATOM   4772  CD  PRO B 133      33.964  47.920  62.286  1.00 38.61           C
ATOM   4773  HA  PRO B 133      36.568  49.497  61.420  1.00 40.17           H
ATOM   4774  HB2 PRO B 133      35.473  48.305  59.467  1.00 46.75           H
ATOM   4775  HB3 PRO B 133      36.109  47.425  60.642  1.00 46.75           H
ATOM   4776  HG2 PRO B 133      33.412  48.103  60.289  1.00 41.47           H
ATOM   4777  HG3 PRO B 133      34.007  46.662  60.630  1.00 41.47           H
ATOM   4778  HD2 PRO B 133      33.065  48.214  62.501  1.00 46.33           H
ATOM   4779  HD3 PRO B 133      34.219  47.145  62.810  1.00 46.33           H
ATOM   4780  N   ASP B 134      35.875  51.389  60.009  1.00 33.33           N
ATOM   4781  CA  ASP B 134      35.416  52.557  59.263  1.00 34.13           C
ATOM   4782  C   ASP B 134      34.625  52.150  58.030  1.00 33.46           C
ATOM   4783  O   ASP B 134      33.596  52.756  57.706  1.00 38.34           O
ATOM   4784  CB  ASP B 134      36.620  53.406  58.873  1.00 39.36           C
ATOM   4785  CG  ASP B 134      37.418  53.846  60.078  1.00 40.27           C
ATOM   4786  OD1 ASP B 134      38.606  53.508  60.192  1.00 47.53           O
ATOM   4787  OD2 ASP B 134      36.830  54.495  60.947  1.00 42.82           O1-
ATOM   4788  H   ASP B 134      36.729  51.290  60.025  1.00 40.00           H
ATOM   4789  HA  ASP B 134      34.839  53.092  59.830  1.00 40.96           H
ATOM   4790  HB2 ASP B 134      37.203  52.886  58.298  1.00 47.24           H
ATOM   4791  HB3 ASP B 134      36.313  54.200  58.407  1.00 47.24           H
ATOM   4792  N   TRP B 135      35.097  51.129  57.330  1.00 29.02           N
ATOM   4793  CA  TRP B 135      34.448  50.595  56.148  1.00 40.09           C
ATOM   4794  C   TRP B 135      34.352  49.083  56.268  1.00 34.06           C
ATOM   4795  O   TRP B 135      35.333  48.421  56.618  1.00 26.80           O
ATOM   4796  CB  TRP B 135      35.235  50.935  54.878  1.00 33.73           C
ATOM   4797  CG  TRP B 135      35.192  52.378  54.465  1.00 44.12           C
ATOM   4798  CD1 TRP B 135      36.164  53.316  54.670  1.00 45.78           C
ATOM   4799  CD2 TRP B 135      34.139  53.042  53.751  1.00 46.19           C
ATOM   4800  NE1 TRP B 135      35.780  54.525  54.129  1.00 50.18           N
ATOM   4801  CE2 TRP B 135      34.545  54.384  53.558  1.00 44.73           C
ATOM   4802  CE3 TRP B 135      32.901  52.633  53.248  1.00 44.47           C
ATOM   4803  CZ2 TRP B 135      33.754  55.312  52.902  1.00 44.90           C
ATOM   4804  CZ3 TRP B 135      32.113  53.561  52.591  1.00 46.93           C
ATOM   4805  CH2 TRP B 135      32.547  54.882  52.414  1.00 50.14           C
ATOM   4806  H   TRP B 135      35.823  50.714  57.532  1.00 34.82           H
ATOM   4807  HA  TRP B 135      33.553  50.961  56.070  1.00 48.10           H
ATOM   4808  HB2 TRP B 135      36.165  50.701  55.020  1.00 40.48           H
ATOM   4809  HB3 TRP B 135      34.877  50.411  54.144  1.00 40.48           H
ATOM   4810  HD1 TRP B 135      36.969  53.161  55.110  1.00 54.93           H
ATOM   4811  HE1 TRP B 135      36.240  55.251  54.150  1.00 60.21           H
ATOM   4812  HE3 TRP B 135      32.612  51.756  53.354  1.00 53.37           H
ATOM   4813  HZ2 TRP B 135      34.036  56.190  52.787  1.00 53.88           H
ATOM   4814  HZ3 TRP B 135      31.286  53.301  52.253  1.00 56.31           H
ATOM   4815  HH2 TRP B 135      31.993  55.487  51.975  1.00 60.17           H
ATOM   4816  N   GLN B 136      33.187  48.543  55.944  1.00 30.72           N
ATOM   4817  CA  GLN B 136      33.045  47.119  55.680  1.00 34.95           C
ATOM   4818  C   GLN B 136      32.741  46.957  54.198  1.00 29.09           C
ATOM   4819  O   GLN B 136      31.799  47.559  53.668  1.00 26.60           O
ATOM   4820  CB  GLN B 136      31.974  46.484  56.565  1.00 30.30           C
ATOM   4821  CG  GLN B 136      32.375  46.527  58.044  1.00 31.18           C
ATOM   4822  CD  GLN B 136      31.248  46.116  58.956  1.00 33.79           C
ATOM   4823  OE1 GLN B 136      31.111  44.934  59.293  1.00 28.03           O
ATOM   4824  NE2 GLN B 136      30.410  47.081  59.337  1.00 30.36           N
ATOM   4825  H   GLN B 136      32.453  48.985  55.870  1.00 36.86           H
ATOM   4826  HA  GLN B 136      33.888  46.677  55.864  1.00 41.94           H
ATOM   4827  HB2 GLN B 136      31.141  46.972  56.461  1.00 36.36           H
ATOM   4828  HB3 GLN B 136      31.854  45.556  56.309  1.00 36.36           H
ATOM   4829  HG2 GLN B 136      33.117  45.920  58.189  1.00 37.42           H
ATOM   4830  HG3 GLN B 136      32.635  47.433  58.276  1.00 37.42           H
ATOM   4831 HE21 GLN B 136      30.529  47.888  59.063  1.00 36.43           H
ATOM   4832 HE22 GLN B 136      29.750  46.897  59.857  1.00 36.43           H
ATOM   4833  N   VAL B 137      33.565  46.172  53.541  1.00 25.89           N
ATOM   4834  CA  VAL B 137      33.500  45.966  52.111  1.00 27.60           C
ATOM   4835  C   VAL B 137      33.044  44.545  51.842  1.00 26.93           C
ATOM   4836  O   VAL B 137      33.809  43.589  52.023  1.00 27.58           O
ATOM   4837  CB  VAL B 137      34.858  46.219  51.456  1.00 31.71           C
ATOM   4838  CG1 VAL B 137      34.795  45.904  49.991  1.00 25.81           C
ATOM   4839  CG2 VAL B 137      35.292  47.654  51.711  1.00 32.46           C
ATOM   4840  H   VAL B 137      34.199  45.729  53.918  1.00 31.07           H
ATOM   4841  HA  VAL B 137      32.853  46.576  51.724  1.00 33.12           H
ATOM   4842  HB  VAL B 137      35.516  45.631  51.860  1.00 38.05           H
ATOM   4843 HG11 VAL B 137      35.665  46.071  49.596  1.00 30.97           H
ATOM   4844 HG12 VAL B 137      34.553  44.972  49.879  1.00 30.97           H
ATOM   4845 HG13 VAL B 137      34.128  46.472  49.575  1.00 30.97           H
ATOM   4846 HG21 VAL B 137      36.154  47.802  51.292  1.00 38.95           H
ATOM   4847 HG22 VAL B 137      34.631  48.255  51.333  1.00 38.95           H
ATOM   4848 HG23 VAL B 137      35.360  47.797  52.668  1.00 38.95           H
ATOM   4849  N   LEU B 138      31.828  44.405  51.341  1.00 30.06           N
ATOM   4850  CA  LEU B 138      31.342  43.111  50.902  1.00 24.94           C
ATOM   4851  C   LEU B 138      31.787  42.826  49.479  1.00 28.88           C
ATOM   4852  O   LEU B 138      31.361  43.502  48.530  1.00 29.41           O
ATOM   4853  CB  LEU B 138      29.828  43.082  51.003  1.00 24.49           C
ATOM   4854  CG  LEU B 138      29.133  41.831  50.520  1.00 23.27           C
ATOM   4855  CD1 LEU B 138      29.648  40.600  51.255  1.00 27.34           C
ATOM   4856  CD2 LEU B 138      27.644  41.984  50.707  1.00 26.26           C
ATOM   4857  H   LEU B 138      31.263  45.047  51.245  1.00 36.07           H
ATOM   4858  HA  LEU B 138      31.701  42.420  51.480  1.00 29.92           H
ATOM   4859  HB2 LEU B 138      29.586  43.201  51.935  1.00 29.39           H
ATOM   4860  HB3 LEU B 138      29.477  43.822  50.484  1.00 29.39           H
ATOM   4861  HG  LEU B 138      29.308  41.714  49.573  1.00 27.93           H
ATOM   4862 HD11 LEU B 138      29.183  39.816  50.923  1.00 32.81           H
ATOM   4863 HD12 LEU B 138      30.600  40.513  51.095  1.00 32.81           H
ATOM   4864 HD13 LEU B 138      29.480  40.707  52.205  1.00 32.81           H
ATOM   4865 HD21 LEU B 138      27.202  41.178  50.395  1.00 31.51           H
ATOM   4866 HD22 LEU B 138      27.457  42.120  51.649  1.00 31.51           H
ATOM   4867 HD23 LEU B 138      27.338  42.748  50.194  1.00 31.51           H
ATOM   4868  N   LEU B 139      32.632  41.817  49.322  1.00 24.86           N
ATOM   4869  CA  LEU B 139      32.948  41.297  47.989  1.00 25.90           C
ATOM   4870  C   LEU B 139      31.860  40.304  47.585  1.00 27.34           C
ATOM   4871  O   LEU B 139      31.902  39.127  47.934  1.00 28.99           O
ATOM   4872  CB  LEU B 139      34.320  40.654  48.007  1.00 23.48           C
ATOM   4873  CG  LEU B 139      34.851  39.994  46.752  1.00 33.80           C
ATOM   4874  CD1 LEU B 139      34.806  40.991  45.588  1.00 37.40           C
ATOM   4875  CD2 LEU B 139      36.281  39.409  46.972  1.00 31.73           C
ATOM   4876  H   LEU B 139      33.038  41.414  49.965  1.00 29.83           H
ATOM   4877  HA  LEU B 139      32.956  42.025  47.348  1.00 31.08           H
ATOM   4878  HB2 LEU B 139      34.961  41.339  48.252  1.00 28.17           H
ATOM   4879  HB3 LEU B 139      34.314  39.971  48.697  1.00 28.17           H
ATOM   4880  HG  LEU B 139      34.266  39.255  46.523  1.00 40.56           H
ATOM   4881 HD11 LEU B 139      35.147  40.560  44.789  1.00 44.88           H
ATOM   4882 HD12 LEU B 139      33.888  41.270  45.447  1.00 44.88           H
ATOM   4883 HD13 LEU B 139      35.355  41.760  45.810  1.00 44.88           H
ATOM   4884 HD21 LEU B 139      36.584  38.997  46.147  1.00 38.08           H
ATOM   4885 HD22 LEU B 139      36.881  40.129  47.222  1.00 38.08           H
ATOM   4886 HD23 LEU B 139      36.245  38.747  47.679  1.00 38.08           H
ATOM   4887  N   ALA B 140      30.849  40.795  46.871  1.00 26.24           N
ATOM   4888  CA  ALA B 140      29.745  39.961  46.418  1.00 29.89           C
ATOM   4889  C   ALA B 140      30.159  39.187  45.178  1.00 33.03           C
ATOM   4890  O   ALA B 140      30.852  39.717  44.306  1.00 37.68           O
ATOM   4891  CB  ALA B 140      28.519  40.812  46.106  1.00 31.59           C
ATOM   4892  H   ALA B 140      30.781  41.619  46.634  1.00 31.49           H
ATOM   4893  HA  ALA B 140      29.511  39.327  47.114  1.00 35.87           H
ATOM   4894  HB1 ALA B 140      27.801  40.233  45.808  1.00 37.91           H
ATOM   4895  HB2 ALA B 140      28.251  41.285  46.910  1.00 37.91           H
ATOM   4896  HB3 ALA B 140      28.745  41.447  45.408  1.00 37.91           H
ATOM   4897  N   VAL B 141      29.753  37.919  45.116  1.00 32.58           N
ATOM   4898  CA  VAL B 141      30.271  36.986  44.120  1.00 32.72           C
ATOM   4899  C   VAL B 141      29.232  35.927  43.855  1.00 32.97           C
ATOM   4900  O   VAL B 141      28.365  35.638  44.694  1.00 30.80           O
ATOM   4901  CB  VAL B 141      31.563  36.283  44.560  1.00 32.88           C
ATOM   4902  CG1 VAL B 141      32.677  37.299  44.692  1.00 42.74           C
ATOM   4903  CG2 VAL B 141      31.289  35.517  45.899  1.00 34.42           C
ATOM   4904  H   VAL B 141      29.172  37.573  45.647  1.00 39.09           H
ATOM   4905  HA  VAL B 141      30.446  37.461  43.292  1.00 39.26           H
ATOM   4906  HB  VAL B 141      31.820  35.635  43.885  1.00 39.45           H
ATOM   4907 HG11 VAL B 141      33.487  36.844  44.970  1.00 51.28           H
ATOM   4908 HG12 VAL B 141      32.816  37.728  43.833  1.00 51.28           H
ATOM   4909 HG13 VAL B 141      32.424  37.960  45.355  1.00 51.28           H
[truncated: 112,555 more chars]
