# Supplementary material for: High-throughput quantum-mechanics/molecular-mechanics (ONIOM) macromolecular crystallographic refinement with PHENIX/DivCon: the impact of mixed Hamiltonian methods on ligand and protein structure
Source: Acta Crystallogr D Struct Biol. 2018 Oct 29;74(Pt 11):1063–77. doi: 10.1107/S2059798318012913 (PMC6213575; doi:10.1107/S2059798318012913)
Supplement: Supplementary file 4 [file d-74-01063-sup4.gz › results_PHENIX/1X8X-H_refine_001.pdb]

REMARK Date 2017-01-10 Time 18:36:09 EST -0500 (1484091369.16 s)
REMARK PHENIX refinement
REMARK 
REMARK ****************** INPUT FILES AND LABELS ******************************
REMARK Reflections:
REMARK   file name      : 1X8X.sf
REMARK   labels         : ['r1x8xsf,wavelength_id=1,_refln.F_meas_au,_refln.F_meas_sigma_au']
REMARK R-free flags:
REMARK   file name      : 1X8X.sf
REMARK   label          : r1x8xsf,wavelength_id=1,_refln.status
REMARK   test_flag_value: 0
REMARK Model file name(s): 
REMARK   /scratch/oleg/2711114.gondor.quantumbioinc.com/1X8X-H.pdb
REMARK 
REMARK ******************** REFINEMENT SUMMARY: QUICK FACTS *******************
REMARK Start: r_work = 0.1795 r_free = 0.2064 bonds = 0.009 angles = 1.239
REMARK Final: r_work = 0.1558 r_free = 0.1975 bonds = 0.012 angles = 1.003
REMARK ************************************************************************
REMARK 
REMARK ****************** REFINEMENT STATISTICS STEP BY STEP ******************
REMARK leading digit, like 1_, means number of macro-cycle                     
REMARK 0    : statistics at the very beginning when nothing is done yet        
REMARK 1_bss: bulk solvent correction and/or (anisotropic) scaling             
REMARK 1_xyz: refinement of coordinates                                        
REMARK 1_adp: refinement of ADPs (Atomic Displacement Parameters)              
REMARK 1_occ: refinement of occupancies                                        
REMARK ------------------------------------------------------------------------
REMARK  stage       r-work r-free bonds angles b_min b_max b_ave n_water shift
REMARK       0    : 0.3494 0.6192 0.009  1.24  11.3  76.6  23.8 654      0.000
REMARK       1_bss: 0.1795 0.2064 0.009  1.24  11.3  76.6  23.8 654      0.000
REMARK 1_settarget: 0.1795 0.2064 0.009  1.24  11.3  76.6  23.8 654      0.000
REMARK       1_nqh: 0.1797 0.2060 0.009  1.24  11.3  76.6  23.8 654      0.012
REMARK    1_weight: 0.1797 0.2060 0.009  1.24  11.3  76.6  23.8 654      0.012
REMARK    1_checkH: 0.1801 0.2062 0.009  1.24  11.3  76.6  23.8 654      0.441
REMARK    1_xyzrec: 0.1692 0.2079 0.013  0.99  11.3  76.6  23.8 654      0.513
REMARK    1_checkH: 0.1692 0.2077 0.013  0.99  11.3  76.6  23.8 654      0.513
REMARK   1_regHxyz: 0.1696 0.2076 0.013  0.99  11.3  76.6  23.8 654      0.520
REMARK       1_adp: 0.1632 0.2078 0.013  0.99  11.6  73.0  23.9 654      0.520
REMARK   1_regHadp: 0.1626 0.2079 0.013  0.99  11.6  73.0  23.9 654      0.520
REMARK       2_bss: 0.1625 0.2084 0.013  0.99  11.6  73.0  23.9 654      0.520
REMARK 2_settarget: 0.1625 0.2084 0.013  0.99  11.6  73.0  23.9 654      0.520
REMARK 2_updatecdl: 0.1625 0.2084 0.013  0.99  11.6  73.0  23.9 654      0.520
REMARK       2_nqh: 0.1625 0.2083 0.013  0.99  11.6  73.0  23.9 654      0.518
REMARK    2_weight: 0.1625 0.2083 0.013  0.99  11.6  73.0  23.9 654      0.518
REMARK    2_checkH: 0.1625 0.2083 0.013  0.99  11.6  73.0  23.9 654      0.518
REMARK    2_xyzrec: 0.1603 0.2016 0.012  0.98  11.6  73.0  23.9 654      0.523
REMARK    2_checkH: 0.1603 0.2017 0.012  0.98  11.6  73.0  23.9 654      0.523
REMARK   2_regHxyz: 0.1606 0.2016 0.012  0.98  11.6  73.0  23.9 654      0.524
REMARK       2_adp: 0.1579 0.1981 0.012  0.98  11.2  71.2  24.3 654      0.524
REMARK   2_regHadp: 0.1582 0.1982 0.012  0.98  11.2  71.2  24.3 654      0.524
REMARK       3_bss: 0.1582 0.1984 0.012  0.98  11.2  71.2  24.3 654      0.524
REMARK 3_settarget: 0.1582 0.1984 0.012  0.98  11.2  71.2  24.3 654      0.524
REMARK 3_updatecdl: 0.1582 0.1984 0.012  0.99  11.2  71.2  24.3 654      0.524
REMARK       3_nqh: 0.1582 0.1984 0.012  0.99  11.2  71.2  24.3 654      0.524
REMARK    3_weight: 0.1582 0.1984 0.012  0.99  11.2  71.2  24.3 654      0.524
REMARK    3_checkH: 0.1581 0.1984 0.012  0.99  11.2  71.2  24.3 654      0.524
REMARK    3_xyzrec: 0.1555 0.1976 0.012  1.00  11.2  71.2  24.3 654      0.532
REMARK    3_checkH: 0.1555 0.1976 0.012  1.00  11.2  71.2  24.3 654      0.532
REMARK   3_regHxyz: 0.1557 0.1975 0.012  1.00  11.2  71.2  24.3 654      0.532
REMARK       3_adp: 0.1557 0.1975 0.012  1.00  11.2  71.3  24.2 654      0.532
REMARK   3_regHadp: 0.1558 0.1974 0.012  1.00  11.2  71.3  24.2 654      0.532
REMARK         end: 0.1558 0.1975 0.012  1.00  11.2  71.3  24.2 654      0.532
REMARK ------------------------------------------------------------------------
REMARK MODEL CONTENT.
REMARK  ELEMENT        ATOM RECORD COUNT   OCCUPANCY SUM
REMARK        C                     1627         1627.00
REMARK        H                     2954         2954.00
REMARK        O                      658          658.00
REMARK        N                      441          441.00
REMARK        S                        9            9.00
REMARK      O1-                       45           45.00
REMARK    TOTAL                     5734         5734.00
REMARK -----------------------------------------------------------------------
REMARK r_free_flags.md5.hexdigest 49ff0bc04afac9690c8d33bdabb9f256
REMARK 
REMARK IF THIS FILE IS FOR PDB DEPOSITION: REMOVE ALL FROM THIS LINE UP.
REMARK   3
REMARK   3 REFINEMENT.
REMARK   3   PROGRAM     : PHENIX (1.11.1_2575: ???)
REMARK   3   AUTHORS     : Adams,Afonine,Bunkoczi,Burnley,Chen,Dar,Davis,
REMARK   3               : Draizen,Echols,Gildea,Gros,Grosse-Kunstleve,Headd,
REMARK   3               : Hintze,Hung,Ioerger,Liebschner,McCoy,McKee,Moriarty,
REMARK   3               : Oeffner,Poon,Read,Richardson,Richardson,Sacchettini,
REMARK   3               : Sauter,Sobolev,Storoni,Terwilliger,Williams,Zwart
REMARK   3
REMARK   3  REFINEMENT TARGET : ML
REMARK   3  
REMARK   3  DATA USED IN REFINEMENT.
REMARK   3   RESOLUTION RANGE HIGH (ANGSTROMS) : 2.000   
REMARK   3   RESOLUTION RANGE LOW  (ANGSTROMS) : 56.907  
REMARK   3   MIN(FOBS/SIGMA_FOBS)              : 1.39  
REMARK   3   COMPLETENESS FOR RANGE        (%) : 99.87 
REMARK   3   NUMBER OF REFLECTIONS             : 25507     
REMARK   3   NUMBER OF REFLECTIONS (NON-ANOMALOUS) : 25507     
REMARK   3  
REMARK   3  FIT TO DATA USED IN REFINEMENT.
REMARK   3   R VALUE     (WORKING + TEST SET) : 0.1599
REMARK   3   R VALUE            (WORKING SET) : 0.1558
REMARK   3   FREE R VALUE                     : 0.1975
REMARK   3   FREE R VALUE TEST SET SIZE   (%) : 9.88  
REMARK   3   FREE R VALUE TEST SET COUNT      : 2519      
REMARK   3  
REMARK   3  FIT TO DATA USED IN REFINEMENT (IN BINS).
REMARK   3   BIN  RESOLUTION RANGE  COMPL.    NWORK NFREE   RWORK  RFREE  CCWORK CCFREE
REMARK   3     1 56.9295 -  5.2402    0.98     1358   146  0.1776 0.2125   0.920  0.879
REMARK   3     2  5.2402 -  4.1597    1.00     1300   161  0.1346 0.1618   0.952  0.923
REMARK   3     3  4.1597 -  3.6340    1.00     1315   130  0.1494 0.1638   0.944  0.927
REMARK   3     4  3.6340 -  3.3017    1.00     1288   139  0.1575 0.1717   0.928  0.912
REMARK   3     5  3.3017 -  3.0651    1.00     1294   120  0.1770 0.2226   0.917  0.864
REMARK   3     6  3.0651 -  2.8844    1.00     1286   150  0.1807 0.2294   0.920  0.822
REMARK   3     7  2.8844 -  2.7400    1.00     1269   138  0.1714 0.2288   0.919  0.870
REMARK   3     8  2.7400 -  2.6207    1.00     1285   134  0.1577 0.2330   0.936  0.878
REMARK   3     9  2.6207 -  2.5198    1.00     1260   136  0.1531 0.2009   0.941  0.902
REMARK   3    10  2.5198 -  2.4328    1.00     1256   147  0.1528 0.2046   0.938  0.859
REMARK   3    11  2.4328 -  2.3568    1.00     1227   156  0.1410 0.2096   0.950  0.816
REMARK   3    12  2.3568 -  2.2894    1.00     1289   137  0.1432 0.2010   0.944  0.878
REMARK   3    13  2.2894 -  2.2291    1.00     1237   152  0.1416 0.1972   0.949  0.896
REMARK   3    14  2.2291 -  2.1747    1.00     1268   131  0.1430 0.2145   0.951  0.841
REMARK   3    15  2.1747 -  2.1253    1.00     1279   134  0.1396 0.2118   0.947  0.844
REMARK   3    16  2.1253 -  2.0801    1.00     1265   137  0.1439 0.2139   0.947  0.865
REMARK   3    17  2.0801 -  2.0385    1.00     1269   123  0.1460 0.1857   0.949  0.920
REMARK   3    18  2.0385 -  2.0000    1.00     1243   148  0.1541 0.2149   0.938  0.860
REMARK   3  
REMARK   3  BULK SOLVENT MODELLING.
REMARK   3   METHOD USED        : FLAT BULK SOLVENT MODEL
REMARK   3   SOLVENT RADIUS     : 1.11    
REMARK   3   SHRINKAGE RADIUS   : 0.90    
REMARK   3   GRID STEP FACTOR   : 4.00    
REMARK   3  
REMARK   3  ERROR ESTIMATES.
REMARK   3   COORDINATE ERROR (MAXIMUM-LIKELIHOOD BASED)     : 0.16    
REMARK   3   PHASE ERROR (DEGREES, MAXIMUM-LIKELIHOOD BASED) : 18.08   
REMARK   3  
REMARK   3  STRUCTURE FACTORS CALCULATION ALGORITHM : FFT
REMARK   3  
REMARK   3  RESTRAINTS LIBRARY
REMARK   3    GEOSTD + MON.LIB. + CDL v1.2
REMARK   3  
REMARK   3  DEVIATIONS FROM IDEAL VALUES.
REMARK   3                 RMSD     MAX  COUNT
REMARK   3   BOND      :  0.012   0.079   2614
REMARK   3   ANGLE     :  1.003   6.882   3534
REMARK   3   CHIRALITY :  0.057   0.224    381
REMARK   3   PLANARITY :  0.006   0.034    464
REMARK   3   DIHEDRAL  : 19.617 176.478   1547
REMARK   3   MIN NONBONDED DISTANCE : 2.011 
REMARK   3  
REMARK   3  MOLPROBITY STATISTICS.
REMARK   3   ALL-ATOM CLASHSCORE : 2.95
REMARK   3   RAMACHANDRAN PLOT:
REMARK   3     OUTLIERS : 0.00  %
REMARK   3     ALLOWED  : 0.94  %
REMARK   3     FAVORED  : 99.06 %
REMARK   3   ROTAMER OUTLIERS : 1.12 %
REMARK   3   CBETA DEVIATIONS : 0
REMARK   3   PEPTIDE PLANE:
REMARK   3     CIS-PROLINE     : 0
REMARK   3     CIS-GENERAL     : 0
REMARK   3     TWISTED PROLINE : 0
REMARK   3     TWISTED GENERAL : 0
REMARK   3  
REMARK   3  ATOMIC DISPLACEMENT PARAMETERS.
REMARK   3   WILSON B : 21.72
REMARK   3   RMS(B_ISO_OR_EQUIVALENT_BONDED) : 4.28
REMARK   3   ATOMS          NUMBER OF ATOMS
REMARK   3                    ISO.  ANISO. 
REMARK   3    ALL         :   5734       0
REMARK   3    ALL (NO H)  :   2780       0
REMARK   3    SOLVENT     :    218       0
REMARK   3    NON-SOLVENT :   2562       0
REMARK   3    HYDROGENS   :   2954       0
REMARK   3
HELIX    1   1 LEU A    6  GLU A   12  1               Generated by MOE    7
HELIX    2   2 GLU A   22  GLN A   31  1               Generated by MOE   10
HELIX    3   3 LEU A   49  GLN A   63  1               Generated by MOE   15
HELIX    4   4 THR A   76  LEU A   78  5               Generated by MOE    3
HELIX    5   5 GLU A   94  VAL A  108  1               Generated by MOE   15
HELIX    6   6 ALA A  109  PHE A  111  5               Generated by MOE    3
HELIX    7   7 GLY A  117  ASN A  119  5               Generated by MOE    3
HELIX    8   8 TYR A  127  PHE A  130  1               Generated by MOE    4
HELIX    9   9 VAL A  135  ASP A  141  1               Generated by MOE    7
HELIX   10  10 GLY A  143  HIS A  145  5               Generated by MOE    3
HELIX   11  11 VAL A  148  ILE A  152  1               Generated by MOE    5
HELIX   12  12 GLU A  155  ASN A  162  1               Generated by MOE    8
HELIX   13  13 PHE A  170  PHE A  173  1               Generated by MOE    4
HELIX   14  14 TYR A  175  TYR A  190  1               Generated by MOE   16
HELIX   15  15 SER A  199  GLN A  201  5               Generated by MOE    3
HELIX   16  16 TRP A  202  HIS A  216  1               Generated by MOE   15
HELIX   17  17 PRO A  253  ILE A  261  1               Generated by MOE    9
HELIX   18  18 ASP A  265  PHE A  275  1               Generated by MOE   11
HELIX   19  19 ILE A  280  SER A  293  1               Generated by MOE   14
HELIX   20  20 ALA A  299  ALA A  319  1               Generated by MOE   21
SHEET    1       GLN A  18  VAL A  19                  Generated by MOE
SHEET    2       ALA A  35  PHE A  40                  Generated by MOE
SHEET    3       LYS A  67  VAL A  72                  Generated by MOE
SHEET    4       ILE A 122  ASN A 125                  Generated by MOE
SHEET    5       VAL A 192  VAL A 192                  Generated by MOE
SHEET    6       VAL A 193  VAL A 193                  Generated by MOE
SHEET    7       LEU A 194  GLY A 197                  Generated by MOE
SHEET    8       PHE A 221  THR A 224                  Generated by MOE
SHEET    9       LYS A 238  THR A 239                  Generated by MOE
SHEET   10       GLY A 242  ALA A 243                  Generated by MOE
CRYST1   82.820   82.820   93.490  90.00  90.00 120.00 P 31 2 1
SCALE1      0.012074  0.006971  0.000000        0.00000
SCALE2      0.000000  0.013942  0.000000        0.00000
SCALE3      0.000000  0.000000  0.010696        0.00000
ATOM      1  N   MET A   1      26.101  12.359  39.523  1.00 45.27           N
ATOM      2  CA  MET A   1      25.467  13.552  38.933  1.00 40.41           C
ATOM      3  C   MET A   1      24.062  13.785  39.523  1.00 37.56           C
ATOM      4  O   MET A   1      23.171  12.937  39.436  1.00 34.84           O
ATOM      5  CB  MET A   1      25.389  13.433  37.401  1.00 41.87           C
ATOM      6  CG  MET A   1      26.746  13.476  36.687  1.00 47.81           C
ATOM      7  SD  MET A   1      27.624  15.034  36.933  1.00 55.81           S
ATOM      8  CE  MET A   1      26.789  16.058  35.707  1.00 51.04           C
ATOM      9  H1  MET A   1      27.010  12.297  39.221  1.00 54.33           H
ATOM     10  H2  MET A   1      25.619  11.574  39.251  1.00 54.33           H
ATOM     11  HA  MET A   1      26.018  14.324  39.137  1.00 48.50           H
ATOM     12  HB2 MET A   1      24.854  14.166  37.059  1.00 50.24           H
ATOM     13  HB3 MET A   1      24.966  12.589  37.177  1.00 50.24           H
ATOM     14  HG2 MET A   1      26.605  13.359  35.735  1.00 57.37           H
ATOM     15  HG3 MET A   1      27.305  12.760  37.030  1.00 57.37           H
ATOM     16  HE1 MET A   1      26.915  15.665  34.829  1.00 61.25           H
ATOM     17  HE2 MET A   1      25.843  16.097  35.920  1.00 61.25           H
ATOM     18  HE3 MET A   1      27.170  16.950  35.729  1.00 61.25           H
ATOM     19  N   ALA A   2      23.889  14.952  40.130  1.00 30.01           N
ATOM     20  CA  ALA A   2      22.632  15.316  40.760  1.00 29.05           C
ATOM     21  C   ALA A   2      21.552  15.569  39.702  1.00 33.00           C
ATOM     22  O   ALA A   2      21.836  15.894  38.545  1.00 26.65           O
ATOM     23  CB  ALA A   2      22.816  16.548  41.638  1.00 30.50           C
ATOM     24  H   ALA A   2      24.496  15.558  40.191  1.00 36.02           H
ATOM     25  HA  ALA A   2      22.335  14.584  41.324  1.00 34.86           H
ATOM     26  HB1 ALA A   2      21.966  16.773  42.048  1.00 36.60           H
ATOM     27  HB2 ALA A   2      23.472  16.350  42.325  1.00 36.60           H
ATOM     28  HB3 ALA A   2      23.124  17.284  41.088  1.00 36.60           H
ATOM     29  N   SER A   3      20.295  15.409  40.118  1.00 33.80           N
ATOM     30  CA  SER A   3      19.146  15.504  39.227  1.00 35.47           C
ATOM     31  C   SER A   3      18.226  16.617  39.704  1.00 32.64           C
ATOM     32  O   SER A   3      17.790  16.600  40.860  1.00 30.37           O
ATOM     33  CB  SER A   3      18.387  14.182  39.194  1.00 34.58           C
ATOM     34  OG  SER A   3      17.235  14.306  38.393  1.00 44.76           O
ATOM     35  H   SER A   3      20.081  15.240  40.933  1.00 40.56           H
ATOM     36  HA  SER A   3      19.446  15.713  38.328  1.00 42.57           H
ATOM     37  HB2 SER A   3      18.961  13.495  38.821  1.00 41.50           H
ATOM     38  HB3 SER A   3      18.124  13.944  40.097  1.00 41.50           H
ATOM     39  HG  SER A   3      17.451  14.515  37.609  1.00 53.71           H
ATOM     40  N   SER A   4      17.929  17.571  38.815  1.00 28.58           N
ATOM     41  CA  SER A   4      16.961  18.622  39.114  1.00 23.92           C
ATOM     42  C   SER A   4      15.545  18.048  39.182  1.00 29.34           C
ATOM     43  O   SER A   4      15.199  17.099  38.476  1.00 29.22           O
ATOM     44  CB  SER A   4      17.007  19.733  38.060  1.00 23.29           C
ATOM     45  OG  SER A   4      16.005  20.727  38.305  1.00 24.60           O
ATOM     46  H   SER A   4      18.277  17.629  38.031  1.00 34.30           H
ATOM     47  HA  SER A   4      17.171  19.013  39.976  1.00 28.71           H
ATOM     48  HB2 SER A   4      17.881  20.155  38.087  1.00 27.95           H
ATOM     49  HB3 SER A   4      16.855  19.343  37.185  1.00 27.95           H
ATOM     50  HG  SER A   4      16.125  21.076  39.060  1.00 29.52           H
ATOM     51  N   ASN A   5      14.720  18.638  40.050  1.00 27.60           N
ATOM     52  CA  ASN A   5      13.306  18.312  40.121  1.00 25.82           C
ATOM     53  C   ASN A   5      12.422  19.250  39.275  1.00 26.22           C
ATOM     54  O   ASN A   5      11.197  19.149  39.347  1.00 22.82           O
ATOM     55  CB  ASN A   5      12.842  18.339  41.588  1.00 31.09           C
ATOM     56  CG  ASN A   5      13.494  17.232  42.430  1.00 39.16           C
ATOM     57  OD1 ASN A   5      13.506  16.066  42.038  1.00 42.42           O
ATOM     58  ND2 ASN A   5      14.053  17.605  43.579  1.00 44.86           N
ATOM     59  H   ASN A   5      14.965  19.239  40.615  1.00 33.13           H
ATOM     60  HA  ASN A   5      13.179  17.410  39.788  1.00 30.99           H
ATOM     61  HB2 ASN A   5      13.079  19.194  41.980  1.00 37.31           H
ATOM     62  HB3 ASN A   5      11.881  18.214  41.619  1.00 37.31           H
ATOM     63 HD21 ASN A   5      14.430  17.019  44.084  1.00 53.84           H
ATOM     64 HD22 ASN A   5      14.036  18.431  43.817  1.00 53.84           H
ATOM     65  N   LEU A   6      12.999  20.147  38.467  1.00 23.66           N
ATOM     66  CA  LEU A   6      12.153  21.097  37.740  1.00 21.99           C
ATOM     67  C   LEU A   6      11.215  20.392  36.754  1.00 21.26           C
ATOM     68  O   LEU A   6      10.045  20.762  36.634  1.00 20.76           O
ATOM     69  CB  LEU A   6      13.013  22.144  37.019  1.00 20.89           C
ATOM     70  CG  LEU A   6      12.306  23.218  36.194  1.00 19.23           C
ATOM     71  CD1 LEU A   6      11.326  24.000  37.066  1.00 27.62           C
ATOM     72  CD2 LEU A   6      13.286  24.176  35.550  1.00 24.50           C
ATOM     73  H   LEU A   6      13.844  20.225  38.327  1.00 28.40           H
ATOM     74  HA  LEU A   6      11.599  21.568  38.382  1.00 26.38           H
ATOM     75  HB2 LEU A   6      13.542  22.606  37.689  1.00 25.07           H
ATOM     76  HB3 LEU A   6      13.610  21.673  36.416  1.00 25.07           H
ATOM     77  HG  LEU A   6      11.800  22.788  35.487  1.00 23.07           H
ATOM     78 HD11 LEU A   6      10.890  24.675  36.522  1.00 33.15           H
ATOM     79 HD12 LEU A   6      10.666  23.388  37.426  1.00 33.15           H
ATOM     80 HD13 LEU A   6      11.815  24.423  37.789  1.00 33.15           H
ATOM     81 HD21 LEU A   6      12.791  24.836  35.039  1.00 29.40           H
ATOM     82 HD22 LEU A   6      13.802  24.613  36.245  1.00 29.40           H
ATOM     83 HD23 LEU A   6      13.876  23.677  34.963  1.00 29.40           H
ATOM     84  N   ILE A   7      11.693  19.375  36.042  1.00 18.13           N
ATOM     85  CA  ILE A   7      10.830  18.724  35.067  1.00 20.38           C
ATOM     86  C   ILE A   7       9.697  17.994  35.779  1.00 23.71           C
ATOM     87  O   ILE A   7       8.536  18.072  35.365  1.00 21.89           O
ATOM     88  CB  ILE A   7      11.637  17.778  34.155  1.00 22.85           C
ATOM     89  CG1 ILE A   7      12.859  18.488  33.526  1.00 22.56           C
ATOM     90  CG2 ILE A   7      10.735  17.199  33.054  1.00 26.39           C
ATOM     91  CD1 ILE A   7      12.530  19.797  32.819  1.00 27.70           C
ATOM     92  H   ILE A   7      12.488  19.053  36.102  1.00 21.76           H
ATOM     93  HA  ILE A   7      10.431  19.405  34.503  1.00 24.46           H
ATOM     94  HB  ILE A   7      11.963  17.042  34.697  1.00 27.43           H
ATOM     95 HG12 ILE A   7      13.499  18.685  34.227  1.00 27.07           H
ATOM     96 HG13 ILE A   7      13.261  17.894  32.873  1.00 27.07           H
ATOM     97 HG21 ILE A   7      11.262  16.608  32.493  1.00 31.67           H
ATOM     98 HG22 ILE A   7      10.011  16.704  33.468  1.00 31.67           H
ATOM     99 HG23 ILE A   7      10.377  17.927  32.523  1.00 31.67           H
ATOM    100 HD11 ILE A   7      13.346  20.174  32.455  1.00 33.24           H
ATOM    101 HD12 ILE A   7      11.900  19.620  32.103  1.00 33.24           H
ATOM    102 HD13 ILE A   7      12.138  20.412  33.459  1.00 33.24           H
ATOM    103  N   LYS A   8      10.013  17.291  36.872  1.00 27.50           N
ATOM    104  CA  LYS A   8       8.972  16.689  37.712  1.00 30.21           C
ATOM    105  C   LYS A   8       7.964  17.721  38.192  1.00 22.36           C
ATOM    106  O   LYS A   8       6.756  17.470  38.170  1.00 24.03           O
ATOM    107  CB  LYS A   8       9.590  15.991  38.916  1.00 31.02           C
ATOM    108  CG  LYS A   8      10.475  14.797  38.564  1.00 38.25           C
ATOM    109  CD  LYS A   8      11.020  14.172  39.858  1.00 46.49           C
ATOM    110  CE  LYS A   8      11.857  12.940  39.580  1.00 51.96           C
ATOM    111  NZ  LYS A   8      12.310  12.313  40.857  1.00 59.74           N1+
ATOM    112  H   LYS A   8      10.815  17.150  37.146  1.00 33.00           H
ATOM    113  HA  LYS A   8       8.494  16.023  37.193  1.00 36.25           H
ATOM    114  HB2 LYS A   8      10.136  16.631  39.399  1.00 37.22           H
ATOM    115  HB3 LYS A   8       8.876  15.671  39.489  1.00 37.22           H
ATOM    116  HG2 LYS A   8       9.952  14.130  38.092  1.00 45.90           H
ATOM    117  HG3 LYS A   8      11.224  15.093  38.022  1.00 45.90           H
ATOM    118  HD2 LYS A   8      11.578  14.821  40.315  1.00 55.79           H
ATOM    119  HD3 LYS A   8      10.276  13.912  40.424  1.00 55.79           H
ATOM    120  HE2 LYS A   8      11.326  12.292  39.091  1.00 62.35           H
ATOM    121  HE3 LYS A   8      12.641  13.191  39.067  1.00 62.35           H
ATOM    122  HZ1 LYS A   8      12.800  11.591  40.683  1.00 71.69           H
ATOM    123  HZ2 LYS A   8      12.801  12.891  41.322  1.00 71.69           H
ATOM    124  HZ3 LYS A   8      11.605  12.074  41.344  1.00 71.69           H
ATOM    125  N   GLN A   9       8.431  18.884  38.631  1.00 20.33           N
ATOM    126  CA  GLN A   9       7.500  19.916  39.094  1.00 22.52           C
ATOM    127  C   GLN A   9       6.591  20.403  37.972  1.00 25.12           C
ATOM    128  O   GLN A   9       5.388  20.622  38.184  1.00 21.94           O
ATOM    129  CB  GLN A   9       8.269  21.084  39.699  1.00 27.73           C
ATOM    130  CG  GLN A   9       8.975  20.694  40.996  1.00 24.95           C
ATOM    131  CD  GLN A   9      10.009  21.712  41.421  1.00 33.86           C
ATOM    132  OE1 GLN A   9      10.475  22.530  40.611  1.00 37.39           O
ATOM    133  NE2 GLN A   9      10.378  21.676  42.694  1.00 41.98           N
ATOM    134  H   GLN A   9       9.262  19.101  38.671  1.00 24.39           H
ATOM    135  HA  GLN A   9       6.938  19.540  39.789  1.00 27.02           H
ATOM    136  HB2 GLN A   9       8.941  21.384  39.068  1.00 33.27           H
ATOM    137  HB3 GLN A   9       7.650  21.804  39.897  1.00 33.27           H
ATOM    138  HG2 GLN A   9       8.317  20.619  41.704  1.00 29.93           H
ATOM    139  HG3 GLN A   9       9.424  19.844  40.868  1.00 29.93           H
ATOM    140 HE21 GLN A   9      10.032  21.095  43.226  1.00 50.38           H
ATOM    141 HE22 GLN A   9      10.963  22.233  42.988  1.00 50.38           H
ATOM    142  N   LEU A  10       7.140  20.602  36.774  1.00 21.43           N
ATOM    143  CA  LEU A  10       6.271  20.985  35.665  1.00 20.02           C
ATOM    144  C   LEU A  10       5.307  19.858  35.304  1.00 21.73           C
ATOM    145  O   LEU A  10       4.155  20.114  34.932  1.00 23.98           O
ATOM    146  CB  LEU A  10       7.105  21.389  34.453  1.00 22.49           C
ATOM    147  CG  LEU A  10       7.990  22.621  34.692  1.00 23.57           C
ATOM    148  CD1 LEU A  10       8.992  22.738  33.571  1.00 27.34           C
ATOM    149  CD2 LEU A  10       7.107  23.864  34.765  1.00 27.55           C
ATOM    150  H   LEU A  10       7.976  20.526  36.584  1.00 25.71           H
ATOM    151  HA  LEU A  10       5.743  21.753  35.932  1.00 24.03           H
ATOM    152  HB2 LEU A  10       7.685  20.650  34.212  1.00 26.99           H
ATOM    153  HB3 LEU A  10       6.508  21.592  33.716  1.00 26.99           H
ATOM    154  HG  LEU A  10       8.468  22.525  35.531  1.00 28.29           H
ATOM    155 HD11 LEU A  10       9.549  23.517  33.726  1.00 32.81           H
ATOM    156 HD12 LEU A  10       9.540  21.937  33.553  1.00 32.81           H
ATOM    157 HD13 LEU A  10       8.516  22.832  32.732  1.00 32.81           H
ATOM    158 HD21 LEU A  10       7.668  24.641  34.917  1.00 33.07           H
ATOM    159 HD22 LEU A  10       6.628  23.960  33.928  1.00 33.07           H
ATOM    160 HD23 LEU A  10       6.479  23.762  35.497  1.00 33.07           H
ATOM    161  N   GLN A  11       5.761  18.605  35.371  1.00 23.71           N
ATOM    162  CA  GLN A  11       4.854  17.481  35.155  1.00 23.25           C
ATOM    163  C   GLN A  11       3.680  17.527  36.124  1.00 23.74           C
ATOM    164  O   GLN A  11       2.527  17.321  35.722  1.00 28.89           O
ATOM    165  CB  GLN A  11       5.610  16.160  35.289  1.00 30.82           C
ATOM    166  CG  GLN A  11       6.553  15.944  34.142  1.00 41.35           C
ATOM    167  CD  GLN A  11       7.434  14.720  34.263  1.00 50.90           C
ATOM    168  OE1 GLN A  11       8.256  14.595  35.190  1.00 43.50           O
ATOM    169  NE2 GLN A  11       7.306  13.827  33.290  1.00 47.37           N
ATOM    170  H   GLN A  11       6.576  18.383  35.537  1.00 28.46           H
ATOM    171  HA  GLN A  11       4.500  17.532  34.253  1.00 27.91           H
ATOM    172  HB2 GLN A  11       6.127  16.170  36.110  1.00 36.99           H
ATOM    173  HB3 GLN A  11       4.973  15.428  35.302  1.00 36.99           H
ATOM    174  HG2 GLN A  11       6.033  15.851  33.328  1.00 49.62           H
ATOM    175  HG3 GLN A  11       7.134  16.717  34.070  1.00 49.62           H
ATOM    176 HE21 GLN A  11       6.750  13.966  32.649  1.00 56.85           H
ATOM    177 HE22 GLN A  11       7.779  13.109  33.301  1.00 56.85           H
ATOM    178  N   GLU A  12       3.955  17.801  37.404  1.00 25.98           N
ATOM    179  CA  GLU A  12       2.888  17.889  38.403  1.00 31.31           C
ATOM    180  C   GLU A  12       1.816  18.874  37.968  1.00 30.65           C
ATOM    181  O   GLU A  12       0.631  18.674  38.239  1.00 31.71           O
ATOM    182  CB  GLU A  12       3.426  18.338  39.774  1.00 35.53           C
ATOM    183  CG  GLU A  12       4.565  17.506  40.401  1.00 47.23           C
ATOM    184  CD  GLU A  12       5.136  18.130  41.712  1.00 53.12           C
ATOM    185  OE1 GLU A  12       6.308  17.829  42.070  1.00 53.20           O
ATOM    186  OE2 GLU A  12       4.421  18.926  42.370  1.00 42.57           O1-
ATOM    187  H   GLU A  12       4.744  17.938  37.715  1.00 31.17           H
ATOM    188  HA  GLU A  12       2.475  17.017  38.509  1.00 37.58           H
ATOM    189  HB2 GLU A  12       3.755  19.246  39.684  1.00 42.64           H
ATOM    190  HB3 GLU A  12       2.688  18.329  40.403  1.00 42.64           H
ATOM    191  HG2 GLU A  12       4.227  16.622  40.615  1.00 56.68           H
ATOM    192  HG3 GLU A  12       5.292  17.436  39.763  1.00 56.68           H
ATOM    193  N   ARG A  13       2.221  19.975  37.334  1.00 26.37           N
ATOM    194  CA  ARG A  13       1.274  20.962  36.839  1.00 23.93           C
ATOM    195  C   ARG A  13       0.609  20.534  35.540  1.00 24.05           C
ATOM    196  O   ARG A  13      -0.248  21.270  35.033  1.00 22.66           O
ATOM    197  CB  ARG A  13       1.972  22.311  36.627  1.00 22.17           C
ATOM    198  CG  ARG A  13       2.719  22.824  37.838  1.00 25.65           C
ATOM    199  CD  ARG A  13       3.222  24.249  37.640  1.00 23.18           C
ATOM    200  NE  ARG A  13       2.123  25.203  37.805  1.00 21.96           N
ATOM    201  CZ  ARG A  13       1.687  25.662  38.965  1.00 23.98           C
ATOM    202  NH1 ARG A  13       2.249  25.275  40.101  1.00 22.39           N
ATOM    203  NH2 ARG A  13       0.682  26.523  38.980  1.00 26.35           N1+
ATOM    204  H   ARG A  13       3.044  20.170  37.180  1.00 31.64           H
ATOM    205  HA  ARG A  13       0.578  21.088  37.502  1.00 28.72           H
ATOM    206  HB2 ARG A  13       2.612  22.220  35.903  1.00 26.60           H
ATOM    207  HB3 ARG A  13       1.303  22.973  36.390  1.00 26.60           H
ATOM    208  HG2 ARG A  13       2.125  22.817  38.605  1.00 30.78           H
ATOM    209  HG3 ARG A  13       3.486  22.254  38.004  1.00 30.78           H
ATOM    210  HD2 ARG A  13       3.903  24.447  38.302  1.00 27.82           H
ATOM    211  HD3 ARG A  13       3.580  24.345  36.744  1.00 27.82           H
ATOM    212  HE  ARG A  13       1.731  25.485  37.093  1.00 26.36           H
ATOM    213 HH11 ARG A  13       2.902  24.716  40.089  1.00 26.86           H
ATOM    214 HH12 ARG A  13       1.958  25.581  40.851  1.00 26.86           H
ATOM    215 HH21 ARG A  13       0.320  26.775  38.242  1.00 31.62           H
ATOM    216 HH22 ARG A  13       0.391  26.831  39.728  1.00 31.62           H
ATOM    217  N   GLY A  14       0.993  19.389  34.985  1.00 21.38           N
ATOM    218  CA  GLY A  14       0.468  19.002  33.687  1.00 24.52           C
ATOM    219  C   GLY A  14       1.074  19.765  32.521  1.00 21.97           C
ATOM    220  O   GLY A  14       0.463  19.842  31.450  1.00 23.81           O
ATOM    221  H   GLY A  14       1.546  18.830  35.334  1.00 25.66           H
ATOM    222  HA2 GLY A  14       0.633  18.056  33.546  1.00 29.42           H
ATOM    223  HA3 GLY A  14      -0.491  19.146  33.676  1.00 29.42           H
ATOM    224  N   LEU A  15       2.279  20.309  32.679  1.00 21.50           N
ATOM    225  CA  LEU A  15       2.860  21.174  31.663  1.00 18.60           C
ATOM    226  C   LEU A  15       3.919  20.493  30.798  1.00 22.99           C
ATOM    227  O   LEU A  15       4.601  21.180  30.037  1.00 18.18           O
ATOM    228  CB  LEU A  15       3.445  22.442  32.323  1.00 19.64           C
ATOM    229  CG  LEU A  15       2.441  23.526  32.724  1.00 21.53           C
ATOM    230  CD1 LEU A  15       3.125  24.700  33.442  1.00 18.99           C
ATOM    231  CD2 LEU A  15       1.694  24.058  31.525  1.00 27.38           C
ATOM    232  H   LEU A  15       2.780  20.191  33.368  1.00 25.80           H
ATOM    233  HA  LEU A  15       2.149  21.462  31.069  1.00 22.32           H
ATOM    234  HB2 LEU A  15       3.916  22.175  33.128  1.00 23.56           H
ATOM    235  HB3 LEU A  15       4.072  22.845  31.703  1.00 23.56           H
ATOM    236  HG  LEU A  15       1.792  23.142  33.333  1.00 25.84           H
ATOM    237 HD11 LEU A  15       2.453  25.360  33.677  1.00 22.79           H
ATOM    238 HD12 LEU A  15       3.558  24.370  34.245  1.00 22.79           H
ATOM    239 HD13 LEU A  15       3.783  25.094  32.848  1.00 22.79           H
ATOM    240 HD21 LEU A  15       1.071  24.740  31.819  1.00 32.86           H
ATOM    241 HD22 LEU A  15       2.331  24.438  30.900  1.00 32.86           H
ATOM    242 HD23 LEU A  15       1.213  23.328  31.104  1.00 32.86           H
ATOM    243  N   VAL A  16       4.050  19.171  30.848  1.00 21.56           N
ATOM    244  CA  VAL A  16       5.059  18.474  30.061  1.00 23.69           C
ATOM    245  C   VAL A  16       4.343  17.475  29.170  1.00 22.33           C
ATOM    246  O   VAL A  16       3.774  16.491  29.662  1.00 23.50           O
ATOM    247  CB  VAL A  16       6.091  17.767  30.948  1.00 30.27           C
ATOM    248  CG1 VAL A  16       7.157  17.071  30.086  1.00 29.32           C
ATOM    249  CG2 VAL A  16       6.701  18.751  31.918  1.00 32.01           C
ATOM    250  H   VAL A  16       3.564  18.653  31.332  1.00 25.87           H
ATOM    251  HA  VAL A  16       5.525  19.110  29.496  1.00 28.43           H
ATOM    252  HB  VAL A  16       5.639  17.083  31.467  1.00 36.32           H
ATOM    253 HG11 VAL A  16       7.797  16.633  30.669  1.00 35.18           H
ATOM    254 HG12 VAL A  16       6.725  16.416  29.517  1.00 35.18           H
ATOM    255 HG13 VAL A  16       7.607  17.737  29.543  1.00 35.18           H
ATOM    256 HG21 VAL A  16       7.350  18.288  32.471  1.00 38.41           H
ATOM    257 HG22 VAL A  16       7.136  19.459  31.418  1.00 38.41           H
ATOM    258 HG23 VAL A  16       5.998  19.123  32.474  1.00 38.41           H
ATOM    259  N   ALA A  17       4.369  17.715  27.862  1.00 23.78           N
ATOM    260  CA  ALA A  17       3.823  16.747  26.914  1.00 22.85           C
ATOM    261  C   ALA A  17       4.869  15.733  26.464  1.00 24.76           C
ATOM    262  O   ALA A  17       4.622  14.526  26.498  1.00 24.62           O
ATOM    263  CB  ALA A  17       3.253  17.467  25.706  1.00 21.38           C
ATOM    264  H   ALA A  17       4.695  18.424  27.499  1.00 28.54           H
ATOM    265  HA  ALA A  17       3.101  16.261  27.342  1.00 27.42           H
ATOM    266  HB1 ALA A  17       2.895  16.811  25.088  1.00 25.66           H
ATOM    267  HB2 ALA A  17       2.548  18.065  26.000  1.00 25.66           H
ATOM    268  HB3 ALA A  17       3.961  17.974  25.278  1.00 25.66           H
ATOM    269  N   GLN A  18       6.004  16.213  25.955  1.00 26.01           N
ATOM    270  CA  GLN A  18       7.116  15.357  25.566  1.00 21.99           C
ATOM    271  C   GLN A  18       8.400  16.061  25.968  1.00 23.27           C
ATOM    272  O   GLN A  18       8.453  17.293  26.010  1.00 16.51           O
ATOM    273  CB  GLN A  18       7.171  15.057  24.040  1.00 25.19           C
ATOM    274  CG  GLN A  18       5.912  14.472  23.409  1.00 32.22           C
ATOM    275  CD  GLN A  18       6.031  14.335  21.870  1.00 28.81           C
ATOM    276  OE1 GLN A  18       5.416  15.083  21.123  1.00 36.05           O
ATOM    277  NE2 GLN A  18       6.834  13.388  21.417  1.00 32.62           N
ATOM    278  H   GLN A  18       6.153  17.050  25.823  1.00 31.21           H
ATOM    279  HA  GLN A  18       7.062  14.515  26.044  1.00 26.39           H
ATOM    280  HB2 GLN A  18       7.365  15.886  23.575  1.00 30.23           H
ATOM    281  HB3 GLN A  18       7.891  14.426  23.881  1.00 30.23           H
ATOM    282  HG2 GLN A  18       5.753  13.590  23.779  1.00 38.67           H
ATOM    283  HG3 GLN A  18       5.160  15.055  23.602  1.00 38.67           H
ATOM    284 HE21 GLN A  18       7.260  12.885  21.970  1.00 39.15           H
ATOM    285 HE22 GLN A  18       6.931  13.276  20.570  1.00 39.15           H
ATOM    286  N   VAL A  19       9.432  15.269  26.238  1.00 19.34           N
ATOM    287  CA  VAL A  19      10.752  15.768  26.600  1.00 22.26           C
ATOM    288  C   VAL A  19      11.778  14.774  26.068  1.00 24.14           C
ATOM    289  O   VAL A  19      11.562  13.561  26.102  1.00 20.04           O
ATOM    290  CB  VAL A  19      10.881  15.972  28.129  1.00 23.93           C
ATOM    291  CG1 VAL A  19      10.547  14.733  28.843  1.00 31.30           C
ATOM    292  CG2 VAL A  19      12.285  16.439  28.477  1.00 24.38           C
ATOM    293  H   VAL A  19       9.388  14.411  26.218  1.00 23.20           H
ATOM    294  HA  VAL A  19      10.902  16.622  26.167  1.00 26.71           H
ATOM    295  HB  VAL A  19      10.256  16.659  28.411  1.00 28.72           H
ATOM    296 HG11 VAL A  19      10.635  14.886  29.797  1.00 37.55           H
ATOM    297 HG12 VAL A  19       9.634  14.483  28.630  1.00 37.55           H
ATOM    298 HG13 VAL A  19      11.157  14.033  28.562  1.00 37.55           H
ATOM    299 HG21 VAL A  19      12.347  16.561  29.438  1.00 29.26           H
ATOM    300 HG22 VAL A  19      12.922  15.768  28.187  1.00 29.26           H
ATOM    301 HG23 VAL A  19      12.459  17.279  28.024  1.00 29.26           H
ATOM    302  N   THR A  20      12.865  15.295  25.505  1.00 18.01           N
ATOM    303  CA  THR A  20      13.958  14.455  25.034  1.00 26.53           C
ATOM    304  C   THR A  20      14.911  14.127  26.188  1.00 28.43           C
ATOM    305  O   THR A  20      15.378  15.028  26.885  1.00 23.85           O
ATOM    306  CB  THR A  20      14.734  15.169  23.931  1.00 22.62           C
ATOM    307  OG1 THR A  20      15.346  16.337  24.476  1.00 20.29           O
ATOM    308  CG2 THR A  20      13.841  15.578  22.804  1.00 25.94           C
ATOM    309  H   THR A  20      12.993  16.136  25.385  1.00 21.61           H
ATOM    310  HA  THR A  20      13.603  13.625  24.678  1.00 31.84           H
ATOM    311  HB  THR A  20      15.420  14.577  23.582  1.00 27.14           H
ATOM    312  HG1 THR A  20      15.872  16.123  25.095  1.00 24.35           H
ATOM    313 HG21 THR A  20      14.358  16.028  22.118  1.00 31.13           H
ATOM    314 HG22 THR A  20      13.417  14.796  22.417  1.00 31.13           H
ATOM    315 HG23 THR A  20      13.154  16.181  23.128  1.00 31.13           H
ATOM    316  N   ASP A  21      15.229  12.844  26.355  1.00 29.47           N
ATOM    317  CA  ASP A  21      16.244  12.391  27.311  1.00 30.53           C
ATOM    318  C   ASP A  21      16.030  13.067  28.665  1.00 28.59           C
ATOM    319  O   ASP A  21      16.879  13.803  29.173  1.00 24.53           O
ATOM    320  CB  ASP A  21      17.668  12.665  26.805  1.00 30.62           C
ATOM    321  CG  ASP A  21      17.883  12.308  25.319  1.00 40.28           C
ATOM    322  OD1 ASP A  21      18.156  11.130  24.994  1.00 45.74           O
ATOM    323  OD2 ASP A  21      17.815  13.226  24.470  1.00 47.91           O1-
ATOM    324  H   ASP A  21      14.862  12.201  25.917  1.00 35.37           H
ATOM    325  HA  ASP A  21      16.151  11.434  27.438  1.00 36.63           H
ATOM    326  HB2 ASP A  21      17.862  13.609  26.914  1.00 36.74           H
ATOM    327  HB3 ASP A  21      18.292  12.139  27.329  1.00 36.74           H
ATOM    328  N   GLU A  22      14.854  12.827  29.237  1.00 24.81           N
ATOM    329  CA  GLU A  22      14.488  13.525  30.463  1.00 29.42           C
ATOM    330  C   GLU A  22      15.545  13.347  31.553  1.00 31.28           C
ATOM    331  O   GLU A  22      15.836  14.288  32.299  1.00 26.07           O
ATOM    332  CB  GLU A  22      13.124  13.044  30.967  1.00 33.49           C
ATOM    333  CG  GLU A  22      12.687  13.735  32.244  1.00 27.72           C
ATOM    334  CD  GLU A  22      11.354  13.225  32.788  1.00 34.08           C
ATOM    335  OE1 GLU A  22      11.023  13.565  33.941  1.00 40.04           O
ATOM    336  OE2 GLU A  22      10.645  12.481  32.070  1.00 36.15           O1-
ATOM    337  H   GLU A  22      14.262  12.276  28.943  1.00 29.78           H
ATOM    338  HA  GLU A  22      14.416  14.473  30.272  1.00 35.31           H
ATOM    339  HB2 GLU A  22      12.456  13.222  30.287  1.00 40.19           H
ATOM    340  HB3 GLU A  22      13.171  12.091  31.144  1.00 40.19           H
ATOM    341  HG2 GLU A  22      13.362  13.590  32.926  1.00 33.27           H
ATOM    342  HG3 GLU A  22      12.594  14.685  32.070  1.00 33.27           H
ATOM    343  N   GLU A  23      16.112  12.143  31.682  1.00 28.01           N
ATOM    344  CA  GLU A  23      17.085  11.922  32.747  1.00 28.69           C
ATOM    345  C   GLU A  23      18.316  12.785  32.536  1.00 25.33           C
ATOM    346  O   GLU A  23      18.812  13.425  33.476  1.00 23.56           O
ATOM    347  CB  GLU A  23      17.483  10.450  32.821  1.00 31.98           C
ATOM    348  CG  GLU A  23      16.513   9.564  33.603  1.00 53.44           C
ATOM    349  CD  GLU A  23      17.055   8.145  33.822  1.00 57.88           C
ATOM    350  OE1 GLU A  23      16.456   7.420  34.648  1.00 54.89           O
ATOM    351  OE2 GLU A  23      18.069   7.763  33.176  1.00 54.90           O1-
ATOM    352  H   GLU A  23      15.956  11.462  31.181  1.00 33.61           H
ATOM    353  HA  GLU A  23      16.686  12.168  33.597  1.00 34.43           H
ATOM    354  HB2 GLU A  23      17.539  10.099  31.919  1.00 38.37           H
ATOM    355  HB3 GLU A  23      18.351  10.386  33.250  1.00 38.37           H
ATOM    356  HG2 GLU A  23      16.352   9.961  34.473  1.00 64.13           H
ATOM    357  HG3 GLU A  23      15.680   9.494  33.110  1.00 64.13           H
ATOM    358  N   ALA A  24      18.800  12.849  31.301  1.00 21.78           N
ATOM    359  CA  ALA A  24      19.977  13.653  31.032  1.00 21.82           C
ATOM    360  C   ALA A  24      19.668  15.144  31.170  1.00 19.27           C
ATOM    361  O   ALA A  24      20.505  15.912  31.668  1.00 21.94           O
ATOM    362  CB  ALA A  24      20.513  13.315  29.643  1.00 24.57           C
ATOM    363  H   ALA A  24      18.472  12.444  30.617  1.00 26.14           H
ATOM    364  HA  ALA A  24      20.664  13.430  31.680  1.00 26.19           H
ATOM    365  HB1 ALA A  24      21.300  13.856  29.469  1.00 29.48           H
ATOM    366  HB2 ALA A  24      20.746  12.374  29.615  1.00 29.48           H
ATOM    367  HB3 ALA A  24      19.827  13.507  28.985  1.00 29.48           H
ATOM    368  N   LEU A  25      18.473  15.573  30.739  1.00 20.34           N
ATOM    369  CA  LEU A  25      18.093  16.984  30.865  1.00 19.63           C
ATOM    370  C   LEU A  25      18.015  17.386  32.333  1.00 19.33           C
ATOM    371  O   LEU A  25      18.537  18.432  32.741  1.00 17.65           O
ATOM    372  CB  LEU A  25      16.755  17.240  30.166  1.00 22.28           C
ATOM    373  CG  LEU A  25      16.123  18.638  30.396  1.00 18.14           C
ATOM    374  CD1 LEU A  25      17.060  19.762  29.964  1.00 17.67           C
ATOM    375  CD2 LEU A  25      14.793  18.784  29.691  1.00 21.58           C
ATOM    376  H   LEU A  25      17.874  15.074  30.376  1.00 24.41           H
ATOM    377  HA  LEU A  25      18.768  17.534  30.437  1.00 23.55           H
ATOM    378  HB2 LEU A  25      16.886  17.136  29.210  1.00 26.73           H
ATOM    379  HB3 LEU A  25      16.117  16.579  30.478  1.00 26.73           H
ATOM    380  HG  LEU A  25      15.960  18.747  31.346  1.00 21.77           H
ATOM    381 HD11 LEU A  25      16.625  20.614  30.125  1.00 21.21           H
ATOM    382 HD12 LEU A  25      17.879  19.705  30.479  1.00 21.21           H
ATOM    383 HD13 LEU A  25      17.255  19.663  29.018  1.00 21.21           H
ATOM    384 HD21 LEU A  25      14.439  19.671  29.864  1.00 25.90           H
ATOM    385 HD22 LEU A  25      14.926  18.662  28.738  1.00 25.90           H
ATOM    386 HD23 LEU A  25      14.181  18.112  30.029  1.00 25.90           H
ATOM    387  N   ALA A  26      17.381  16.548  33.150  1.00 20.30           N
ATOM    388  CA  ALA A  26      17.255  16.864  34.567  1.00 19.85           C
ATOM    389  C   ALA A  26      18.632  16.937  35.235  1.00 22.79           C
ATOM    390  O   ALA A  26      18.861  17.777  36.116  1.00 22.91           O
ATOM    391  CB  ALA A  26      16.360  15.830  35.241  1.00 22.23           C
ATOM    392  H   ALA A  26      17.021  15.804  32.913  1.00 24.36           H
ATOM    393  HA  ALA A  26      16.832  17.732  34.660  1.00 23.83           H
ATOM    394  HB1 ALA A  26      16.281  16.047  36.183  1.00 26.68           H
ATOM    395  HB2 ALA A  26      15.485  15.849  34.823  1.00 26.68           H
ATOM    396  HB3 ALA A  26      16.758  14.952  35.136  1.00 26.68           H
ATOM    397  N   GLU A  27      19.570  16.074  34.821  1.00 21.94           N
ATOM    398  CA  GLU A  27      20.938  16.166  35.335  1.00 27.07           C
ATOM    399  C   GLU A  27      21.614  17.467  34.900  1.00 25.47           C
ATOM    400  O   GLU A  27      22.304  18.111  35.699  1.00 22.77           O
ATOM    401  CB  GLU A  27      21.774  14.969  34.866  1.00 26.12           C
ATOM    402  CG  GLU A  27      21.515  13.685  35.632  1.00 34.89           C
ATOM    403  CD  GLU A  27      22.245  12.480  35.030  1.00 43.76           C
ATOM    404  OE1 GLU A  27      23.150  12.654  34.172  1.00 36.36           O
ATOM    405  OE2 GLU A  27      21.897  11.350  35.420  1.00 44.63           O1-
ATOM    406  H   GLU A  27      19.441  15.439  34.255  1.00 26.32           H
ATOM    407  HA  GLU A  27      20.912  16.152  36.305  1.00 32.48           H
ATOM    408  HB2 GLU A  27      21.576  14.799  33.931  1.00 31.35           H
ATOM    409  HB3 GLU A  27      22.714  15.188  34.966  1.00 31.35           H
ATOM    410  HG2 GLU A  27      21.821  13.795  36.546  1.00 41.87           H
ATOM    411  HG3 GLU A  27      20.564  13.496  35.621  1.00 41.87           H
ATOM    412  N   ARG A  28      21.456  17.849  33.629  1.00 18.72           N
ATOM    413  CA  ARG A  28      22.037  19.100  33.157  1.00 19.20           C
ATOM    414  C   ARG A  28      21.460  20.289  33.910  1.00 17.29           C
ATOM    415  O   ARG A  28      22.176  21.254  34.233  1.00 19.70           O
ATOM    416  CB  ARG A  28      21.783  19.262  31.659  1.00 23.04           C
ATOM    417  CG  ARG A  28      22.335  20.543  31.107  1.00 20.92           C
ATOM    418  CD  ARG A  28      23.848  20.466  31.045  1.00 23.53           C
ATOM    419  NE  ARG A  28      24.499  21.731  30.708  1.00 18.79           N
ATOM    420  CZ  ARG A  28      24.634  22.779  31.519  1.00 19.55           C
ATOM    421  NH1 ARG A  28      24.097  22.784  32.746  1.00 21.98           N
ATOM    422  NH2 ARG A  28      25.295  23.848  31.089  1.00 19.11           N1+
ATOM    423  H   ARG A  28      21.023  17.407  33.032  1.00 22.46           H
ATOM    424  HA  ARG A  28      22.996  19.083  33.303  1.00 23.04           H
ATOM    425  HB2 ARG A  28      22.203  18.527  31.186  1.00 27.65           H
ATOM    426  HB3 ARG A  28      20.826  19.255  31.499  1.00 27.65           H
ATOM    427  HG2 ARG A  28      21.995  20.685  30.210  1.00 25.11           H
ATOM    428  HG3 ARG A  28      22.087  21.281  31.687  1.00 25.11           H
ATOM    429  HD2 ARG A  28      24.182  20.183  31.911  1.00 28.24           H
ATOM    430  HD3 ARG A  28      24.099  19.816  30.369  1.00 28.24           H
ATOM    431  HE  ARG A  28      24.824  21.805  29.915  1.00 22.55           H
ATOM    432 HH11 ARG A  28      23.678  22.091  33.034  1.00 26.38           H
ATOM    433 HH12 ARG A  28      24.186  23.474  33.251  1.00 26.38           H
ATOM    434 HH21 ARG A  28      25.629  23.857  30.297  1.00 22.93           H
ATOM    435 HH22 ARG A  28      25.366  24.541  31.594  1.00 22.93           H
ATOM    436  N   LEU A  29      20.157  20.262  34.155  1.00 15.29           N
ATOM    437  CA  LEU A  29      19.521  21.366  34.857  1.00 15.81           C
ATOM    438  C   LEU A  29      20.094  21.537  36.258  1.00 21.79           C
ATOM    439  O   LEU A  29      20.124  22.658  36.789  1.00 23.79           O
ATOM    440  CB  LEU A  29      18.016  21.132  34.910  1.00 18.86           C
ATOM    441  CG  LEU A  29      17.247  21.279  33.597  1.00 16.23           C
ATOM    442  CD1 LEU A  29      15.835  20.877  33.804  1.00 19.28           C
ATOM    443  CD2 LEU A  29      17.325  22.680  33.064  1.00 18.66           C
ATOM    444  H   LEU A  29      19.626  19.625  33.929  1.00 18.35           H
ATOM    445  HA  LEU A  29      19.681  22.187  34.366  1.00 18.97           H
ATOM    446  HB2 LEU A  29      17.862  20.230  35.232  1.00 22.63           H
ATOM    447  HB3 LEU A  29      17.634  21.765  35.538  1.00 22.63           H
ATOM    448  HG  LEU A  29      17.634  20.685  32.935  1.00 19.48           H
ATOM    449 HD11 LEU A  29      15.354  20.973  32.967  1.00 23.13           H
ATOM    450 HD12 LEU A  29      15.810  19.953  34.096  1.00 23.13           H
ATOM    451 HD13 LEU A  29      15.440  21.449  34.480  1.00 23.13           H
ATOM    452 HD21 LEU A  29      16.826  22.731  32.234  1.00 22.39           H
ATOM    453 HD22 LEU A  29      16.944  23.288  33.718  1.00 22.39           H
ATOM    454 HD23 LEU A  29      18.255  22.906  32.906  1.00 22.39           H
ATOM    455  N   ALA A  30      20.546  20.444  36.870  1.00 24.45           N
ATOM    456  CA  ALA A  30      21.139  20.517  38.201  1.00 27.34           C
ATOM    457  C   ALA A  30      22.577  21.048  38.185  1.00 30.45           C
ATOM    458  O   ALA A  30      23.030  21.616  39.184  1.00 27.72           O
ATOM    459  CB  ALA A  30      21.097  19.132  38.837  1.00 27.98           C
ATOM    460  H   ALA A  30      20.521  19.652  36.537  1.00 29.34           H
ATOM    461  HA  ALA A  30      20.607  21.114  38.749  1.00 32.81           H
ATOM    462  HB1 ALA A  30      21.492  19.179  39.722  1.00 33.58           H
ATOM    463  HB2 ALA A  30      20.174  18.842  38.901  1.00 33.58           H
ATOM    464  HB3 ALA A  30      21.600  18.514  38.283  1.00 33.58           H
ATOM    465  N   GLN A  31      23.318  20.860  37.087  1.00 32.76           N
ATOM    466  CA  GLN A  31      24.696  21.349  37.016  1.00 26.69           C
ATOM    467  C   GLN A  31      24.778  22.844  37.265  1.00 34.48           C
ATOM    468  O   GLN A  31      25.782  23.333  37.792  1.00 30.93           O
ATOM    469  CB  GLN A  31      25.315  21.017  35.649  1.00 30.49           C
ATOM    470  CG  GLN A  31      25.660  19.580  35.468  1.00 28.98           C
ATOM    471  CD  GLN A  31      25.931  19.201  34.008  1.00 34.74           C
ATOM    472  OE1 GLN A  31      25.302  18.286  33.473  1.00 48.51           O
ATOM    473  NE2 GLN A  31      26.863  19.897  33.364  1.00 32.71           N
ATOM    474  H   GLN A  31      23.047  20.456  36.377  1.00 39.32           H
ATOM    475  HA  GLN A  31      25.222  20.903  37.698  1.00 32.02           H
ATOM    476  HB2 GLN A  31      24.683  21.258  34.954  1.00 36.59           H
ATOM    477  HB3 GLN A  31      26.130  21.532  35.543  1.00 36.59           H
ATOM    478  HG2 GLN A  31      26.459  19.382  35.981  1.00 34.77           H
ATOM    479  HG3 GLN A  31      24.921  19.037  35.784  1.00 34.77           H
ATOM    480 HE21 GLN A  31      27.284  20.528  33.768  1.00 39.25           H
ATOM    481 HE22 GLN A  31      27.045  19.715  32.543  1.00 39.25           H
ATOM    482  N   GLY A  32      23.750  23.591  36.888  1.00 30.28           N
ATOM    483  CA  GLY A  32      23.770  25.025  37.036  1.00 33.09           C
ATOM    484  C   GLY A  32      22.729  25.656  36.138  1.00 23.05           C
ATOM    485  O   GLY A  32      21.996  24.959  35.438  1.00 24.18           O
ATOM    486  H   GLY A  32      23.025  23.283  36.542  1.00 36.34           H
ATOM    487  HA2 GLY A  32      23.579  25.265  37.956  1.00 39.71           H
ATOM    488  HA3 GLY A  32      24.644  25.370  36.795  1.00 39.71           H
ATOM    489  N   PRO A  33      22.649  26.982  36.144  1.00 21.77           N
ATOM    490  CA  PRO A  33      21.691  27.663  35.277  1.00 23.31           C
ATOM    491  C   PRO A  33      22.067  27.471  33.812  1.00 20.12           C
ATOM    492  O   PRO A  33      23.246  27.544  33.445  1.00 15.67           O
ATOM    493  CB  PRO A  33      21.804  29.135  35.702  1.00 24.94           C
ATOM    494  CG  PRO A  33      22.454  29.078  37.087  1.00 22.52           C
ATOM    495  CD  PRO A  33      23.384  27.933  36.993  1.00 30.76           C
ATOM    496  HA  PRO A  33      20.790  27.341  35.435  1.00 27.98           H
ATOM    497  HB2 PRO A  33      22.366  29.617  35.075  1.00 29.92           H
ATOM    498  HB3 PRO A  33      20.920  29.532  35.751  1.00 29.92           H
ATOM    499  HG2 PRO A  33      22.936  29.902  37.260  1.00 27.02           H
ATOM    500  HG3 PRO A  33      21.778  28.921  37.764  1.00 27.02           H
ATOM    501  HD2 PRO A  33      24.211  28.202  36.564  1.00 36.92           H
ATOM    502  HD3 PRO A  33      23.543  27.552  37.870  1.00 36.92           H
ATOM    503  N   ILE A  34      21.047  27.187  32.995  1.00 17.81           N
ATOM    504  CA  ILE A  34      21.191  27.074  31.547  1.00 18.25           C
ATOM    505  C   ILE A  34      20.435  28.208  30.880  1.00 18.99           C
ATOM    506  O   ILE A  34      19.488  28.797  31.430  1.00 20.93           O
ATOM    507  CB  ILE A  34      20.706  25.715  30.992  1.00 14.38           C
ATOM    508  CG1 ILE A  34      19.176  25.575  31.126  1.00 18.16           C
ATOM    509  CG2 ILE A  34      21.448  24.594  31.650  1.00 22.08           C
ATOM    510  CD1 ILE A  34      18.582  24.684  30.139  1.00 18.64           C
ATOM    511  H   ILE A  34      20.242  27.053  33.267  1.00 21.37           H
ATOM    512  HA  ILE A  34      22.129  27.169  31.319  1.00 21.90           H
ATOM    513  HB  ILE A  34      20.920  25.692  30.046  1.00 17.26           H
ATOM    514 HG12 ILE A  34      18.970  25.223  32.006  1.00 21.80           H
ATOM    515 HG13 ILE A  34      18.771  26.450  31.018  1.00 21.80           H
ATOM    516 HG21 ILE A  34      21.131  23.752  31.290  1.00 26.49           H
ATOM    517 HG22 ILE A  34      22.396  24.696  31.471  1.00 26.49           H
ATOM    518 HG23 ILE A  34      21.286  24.628  32.606  1.00 26.49           H
ATOM    519 HD11 ILE A  34      17.624  24.646  30.285  1.00 22.37           H
ATOM    520 HD12 ILE A  34      18.769  25.027  29.251  1.00 22.37           H
ATOM    521 HD13 ILE A  34      18.968  23.800  30.240  1.00 22.37           H
ATOM    522  N   ALA A  35      20.860  28.498  29.664  1.00 18.52           N
ATOM    523  CA  ALA A  35      20.072  29.271  28.730  1.00 17.85           C
ATOM    524  C   ALA A  35      19.141  28.334  27.966  1.00 16.09           C
ATOM    525  O   ALA A  35      19.551  27.245  27.538  1.00 12.61           O
ATOM    526  CB  ALA A  35      20.981  30.038  27.772  1.00 19.45           C
ATOM    527  H   ALA A  35      21.621  28.251  29.350  1.00 22.22           H
ATOM    528  HA  ALA A  35      19.530  29.911  29.218  1.00 21.42           H
ATOM    529  HB1 ALA A  35      20.432  30.547  27.156  1.00 23.34           H
ATOM    530  HB2 ALA A  35      21.547  30.636  28.285  1.00 23.34           H
ATOM    531  HB3 ALA A  35      21.528  29.404  27.281  1.00 23.34           H
ATOM    532  N   LEU A  36      17.873  28.741  27.854  1.00 15.92           N
ATOM    533  CA  LEU A  36      16.846  28.060  27.081  1.00 14.07           C
ATOM    534  C   LEU A  36      16.127  29.081  26.203  1.00 15.20           C
ATOM    535  O   LEU A  36      16.253  30.292  26.387  1.00 16.32           O
ATOM    536  CB  LEU A  36      15.818  27.342  27.978  1.00 16.45           C
ATOM    537  CG  LEU A  36      14.872  28.209  28.801  1.00 15.11           C
ATOM    538  CD1 LEU A  36      13.507  27.535  28.986  1.00 15.78           C
ATOM    539  CD2 LEU A  36      15.537  28.539  30.157  1.00 21.84           C
ATOM    540  H   LEU A  36      17.577  29.450  28.240  1.00 19.10           H
ATOM    541  HA  LEU A  36      17.262  27.400  26.505  1.00 16.89           H
ATOM    542  HB2 LEU A  36      15.266  26.780  27.411  1.00 19.74           H
ATOM    543  HB3 LEU A  36      16.305  26.782  28.603  1.00 19.74           H
ATOM    544  HG  LEU A  36      14.728  29.045  28.331  1.00 18.13           H
ATOM    545 HD11 LEU A  36      12.937  28.117  29.513  1.00 18.94           H
ATOM    546 HD12 LEU A  36      13.110  27.382  28.115  1.00 18.94           H
ATOM    547 HD13 LEU A  36      13.633  26.690  29.446  1.00 18.94           H
ATOM    548 HD21 LEU A  36      14.932  29.091  30.678  1.00 26.20           H
ATOM    549 HD22 LEU A  36      15.719  27.711  30.628  1.00 26.20           H
ATOM    550 HD23 LEU A  36      16.365  29.017  29.994  1.00 26.20           H
ATOM    551  N   TYR A  37      15.363  28.599  25.222  1.00 15.96           N
ATOM    552  CA  TYR A  37      14.613  29.537  24.405  1.00 16.17           C
ATOM    553  C   TYR A  37      13.274  28.973  24.015  1.00 15.80           C
ATOM    554  O   TYR A  37      13.035  27.763  24.053  1.00 13.01           O
ATOM    555  CB  TYR A  37      15.400  29.966  23.147  1.00 16.68           C
ATOM    556  CG  TYR A  37      15.142  29.268  21.803  1.00 12.62           C
ATOM    557  CD1 TYR A  37      14.384  29.881  20.811  1.00 16.68           C
ATOM    558  CD2 TYR A  37      15.771  28.063  21.483  1.00 15.53           C
ATOM    559  CE1 TYR A  37      14.181  29.266  19.544  1.00 16.03           C
ATOM    560  CE2 TYR A  37      15.606  27.462  20.214  1.00 13.46           C
ATOM    561  CZ  TYR A  37      14.817  28.051  19.273  1.00 15.08           C
ATOM    562  OH  TYR A  37      14.715  27.437  18.057  1.00 15.06           O
ATOM    563  H   TYR A  37      15.267  27.769  25.019  1.00 19.15           H
ATOM    564  HA  TYR A  37      14.449  30.336  24.931  1.00 19.40           H
ATOM    565  HB2 TYR A  37      15.227  30.910  23.004  1.00 20.02           H
ATOM    566  HB3 TYR A  37      16.344  29.849  23.340  1.00 20.02           H
ATOM    567  HD1 TYR A  37      13.962  30.689  20.996  1.00 20.01           H
ATOM    568  HD2 TYR A  37      16.314  27.650  22.115  1.00 18.64           H
ATOM    569  HE1 TYR A  37      13.663  29.684  18.894  1.00 19.24           H
ATOM    570  HE2 TYR A  37      16.021  26.651  20.028  1.00 16.15           H
ATOM    571  HH  TYR A  37      14.235  27.896  17.543  1.00 18.08           H
ATOM    572  N   CYS A  38      12.394  29.908  23.656  1.00 14.43           N
ATOM    573  CA  CYS A  38      11.181  29.595  22.932  1.00 16.74           C
ATOM    574  C   CYS A  38      11.001  30.670  21.867  1.00 16.44           C
ATOM    575  O   CYS A  38      11.376  31.827  22.069  1.00 15.26           O
ATOM    576  CB  CYS A  38       9.963  29.536  23.875  1.00 15.60           C
ATOM    577  SG  CYS A  38       8.399  29.062  23.129  1.00 17.15           S
ATOM    578  H   CYS A  38      12.488  30.746  23.826  1.00 17.31           H
ATOM    579  HA  CYS A  38      11.275  28.736  22.493  1.00 20.09           H
ATOM    580  HB2 CYS A  38      10.154  28.894  24.577  1.00 18.72           H
ATOM    581  HB3 CYS A  38       9.841  30.414  24.268  1.00 18.72           H
ATOM    582  HG  CYS A  38       8.120  29.853  22.271  1.00 20.58           H
ATOM    583  N   GLY A  39      10.433  30.286  20.727  1.00 17.02           N
ATOM    584  CA  GLY A  39      10.211  31.213  19.635  1.00 17.09           C
ATOM    585  C   GLY A  39       8.739  31.517  19.467  1.00 17.21           C
ATOM    586  O   GLY A  39       7.890  30.672  19.748  1.00 13.73           O
ATOM    587  H   GLY A  39      10.167  29.484  20.564  1.00 20.43           H
ATOM    588  HA2 GLY A  39      10.682  32.043  19.809  1.00 20.51           H
ATOM    589  HA3 GLY A  39      10.546  30.832  18.808  1.00 20.51           H
ATOM    590  N   PHE A  40       8.450  32.739  19.005  1.00 15.50           N
ATOM    591  CA  PHE A  40       7.095  33.195  18.708  1.00 12.87           C
ATOM    592  C   PHE A  40       7.092  33.878  17.345  1.00 16.15           C
ATOM    593  O   PHE A  40       7.892  34.793  17.105  1.00 15.38           O
ATOM    594  CB  PHE A  40       6.602  34.165  19.794  1.00 16.70           C
ATOM    595  CG  PHE A  40       6.794  33.626  21.191  1.00 15.65           C
ATOM    596  CD1 PHE A  40       5.789  32.937  21.816  1.00 16.04           C
ATOM    597  CD2 PHE A  40       8.005  33.795  21.862  1.00 16.92           C
ATOM    598  CE1 PHE A  40       5.974  32.413  23.108  1.00 16.54           C
ATOM    599  CE2 PHE A  40       8.199  33.291  23.154  1.00 18.45           C
ATOM    600  CZ  PHE A  40       7.188  32.598  23.767  1.00 20.10           C
ATOM    601  H   PHE A  40       9.047  33.338  18.852  1.00 18.60           H
ATOM    602  HA  PHE A  40       6.494  32.434  18.676  1.00 15.44           H
ATOM    603  HB2 PHE A  40       7.098  34.997  19.723  1.00 20.04           H
ATOM    604  HB3 PHE A  40       5.656  34.331  19.664  1.00 20.04           H
ATOM    605  HD1 PHE A  40       4.978  32.806  21.378  1.00 19.25           H
ATOM    606  HD2 PHE A  40       8.694  34.261  21.447  1.00 20.31           H
ATOM    607  HE1 PHE A  40       5.284  31.951  23.526  1.00 19.85           H
ATOM    608  HE2 PHE A  40       9.012  33.415  23.587  1.00 22.14           H
ATOM    609  HZ  PHE A  40       7.309  32.260  24.625  1.00 24.12           H
ATOM    610  N   ASP A  41       6.165  33.421  16.417  1.00 16.04           N
ATOM    611  CA  ASP A  41       6.156  34.078  15.110  1.00 19.14           C
ATOM    612  C   ASP A  41       5.164  35.233  15.072  1.00 20.17           C
ATOM    613  O   ASP A  41       4.075  35.141  15.641  1.00 18.12           O
ATOM    614  CB  ASP A  41       5.783  33.111  13.960  1.00 19.15           C
ATOM    615  CG  ASP A  41       6.975  32.363  13.401  1.00 19.02           C
ATOM    616  OD1 ASP A  41       6.759  31.426  12.572  1.00 16.81           O
ATOM    617  OD2 ASP A  41       8.116  32.737  13.765  1.00 15.11           O1-
ATOM    618  H   ASP A  41       5.593  32.790  16.532  1.00 19.25           H
ATOM    619  HA  ASP A  41       7.040  34.434  14.929  1.00 22.97           H
ATOM    620  HB2 ASP A  41       5.149  32.456  14.293  1.00 22.98           H
ATOM    621  HB3 ASP A  41       5.384  33.620  13.238  1.00 22.98           H
ATOM    622  N   PRO A  42       5.509  36.281  14.288  1.00 13.79           N
ATOM    623  CA  PRO A  42       4.633  37.429  14.004  1.00 19.76           C
ATOM    624  C   PRO A  42       3.616  37.108  12.922  1.00 18.08           C
ATOM    625  O   PRO A  42       3.684  37.558  11.765  1.00 18.87           O
ATOM    626  CB  PRO A  42       5.639  38.503  13.582  1.00 20.55           C
ATOM    627  CG  PRO A  42       6.719  37.686  12.814  1.00 20.61           C
ATOM    628  CD  PRO A  42       6.836  36.429  13.642  1.00 19.66           C
ATOM    629  HA  PRO A  42       4.173  37.714  14.810  1.00 23.72           H
ATOM    630  HB2 PRO A  42       5.210  39.150  12.999  1.00 24.66           H
ATOM    631  HB3 PRO A  42       6.017  38.933  14.365  1.00 24.66           H
ATOM    632  HG2 PRO A  42       6.411  37.486  11.916  1.00 24.73           H
ATOM    633  HG3 PRO A  42       7.557  38.174  12.797  1.00 24.73           H
ATOM    634  HD2 PRO A  42       7.017  35.667  13.070  1.00 23.59           H
ATOM    635  HD3 PRO A  42       7.526  36.535  14.316  1.00 23.59           H
ATOM    636  N   THR A  43       2.648  36.281  13.299  1.00 18.74           N
ATOM    637  CA  THR A  43       1.509  35.995  12.439  1.00 23.05           C
ATOM    638  C   THR A  43       0.418  37.047  12.556  1.00 23.07           C
ATOM    639  O   THR A  43      -0.520  37.043  11.753  1.00 21.32           O
ATOM    640  CB  THR A  43       0.942  34.614  12.764  1.00 24.24           C
ATOM    641  OG1 THR A  43       0.589  34.567  14.143  1.00 34.77           O
ATOM    642  CG2 THR A  43       1.966  33.556  12.509  1.00 29.77           C
ATOM    643  H   THR A  43       2.629  35.869  14.054  1.00 22.49           H
ATOM    644  HA  THR A  43       1.810  35.983  11.517  1.00 27.66           H
ATOM    645  HB  THR A  43       0.162  34.437  12.216  1.00 29.08           H
ATOM    646  HG1 THR A  43       0.276  33.811  14.334  1.00 41.73           H
ATOM    647 HG21 THR A  43       1.599  32.682  12.717  1.00 35.72           H
ATOM    648 HG22 THR A  43       2.233  33.571  11.576  1.00 35.72           H
ATOM    649 HG23 THR A  43       2.747  33.710  13.063  1.00 35.72           H
ATOM    650  N   ALA A  44       0.550  37.959  13.505  1.00 22.31           N
ATOM    651  CA  ALA A  44      -0.325  39.109  13.663  1.00 21.65           C
ATOM    652  C   ALA A  44       0.483  40.133  14.437  1.00 21.49           C
ATOM    653  O   ALA A  44       1.643  39.889  14.794  1.00 18.37           O
ATOM    654  CB  ALA A  44      -1.621  38.745  14.404  1.00 25.34           C
ATOM    655  H   ALA A  44       1.172  37.931  14.098  1.00 26.78           H
ATOM    656  HA  ALA A  44      -0.551  39.476  12.794  1.00 25.99           H
ATOM    657  HB1 ALA A  44      -2.171  39.539  14.486  1.00 30.41           H
ATOM    658  HB2 ALA A  44      -2.093  38.065  13.898  1.00 30.41           H
ATOM    659  HB3 ALA A  44      -1.396  38.405  15.285  1.00 30.41           H
ATOM    660  N   ASP A  45      -0.135  41.261  14.749  1.00 17.09           N
ATOM    661  CA  ASP A  45       0.594  42.307  15.460  1.00 22.40           C
ATOM    662  C   ASP A  45       0.559  42.114  16.973  1.00 20.76           C
ATOM    663  O   ASP A  45       0.912  43.035  17.707  1.00 17.84           O
ATOM    664  CB  ASP A  45       0.045  43.688  15.118  1.00 18.43           C
ATOM    665  CG  ASP A  45      -1.396  43.881  15.564  1.00 22.37           C
ATOM    666  OD1 ASP A  45      -2.058  42.896  15.926  1.00 21.98           O
ATOM    667  OD2 ASP A  45      -1.864  45.025  15.511  1.00 27.92           O1-
ATOM    668  H   ASP A  45      -0.955  41.446  14.567  1.00 20.51           H
ATOM    669  HA  ASP A  45       1.523  42.282  15.181  1.00 26.88           H
ATOM    670  HB2 ASP A  45       0.587  44.361  15.558  1.00 22.11           H
ATOM    671  HB3 ASP A  45       0.080  43.812  14.156  1.00 22.11           H
ATOM    672  N   SER A  46       0.157  40.938  17.446  1.00 20.02           N
ATOM    673  CA  SER A  46       0.115  40.646  18.874  1.00 17.40           C
ATOM    674  C   SER A  46       0.159  39.138  19.046  1.00 14.37           C
ATOM    675  O   SER A  46      -0.239  38.393  18.150  1.00 18.12           O
ATOM    676  CB  SER A  46      -1.166  41.248  19.494  1.00 20.39           C
ATOM    677  OG  SER A  46      -1.408  40.817  20.831  1.00 20.03           O
ATOM    678  H   SER A  46      -0.099  40.283  16.951  1.00 24.02           H
ATOM    679  HA  SER A  46       0.888  41.035  19.313  1.00 20.88           H
ATOM    680  HB2 SER A  46      -1.082  42.214  19.493  1.00 24.47           H
ATOM    681  HB3 SER A  46      -1.923  40.989  18.946  1.00 24.47           H
ATOM    682  HG  SER A  46      -1.491  39.981  20.853  1.00 24.04           H
ATOM    683  N   LEU A  47       0.608  38.683  20.224  1.00 19.54           N
ATOM    684  CA  LEU A  47       0.389  37.291  20.563  1.00 16.58           C
ATOM    685  C   LEU A  47      -1.011  37.146  21.162  1.00 23.43           C
ATOM    686  O   LEU A  47      -1.696  38.141  21.444  1.00 19.35           O
ATOM    687  CB  LEU A  47       1.479  36.799  21.513  1.00 16.58           C
ATOM    688  CG  LEU A  47       2.899  36.988  20.976  1.00 19.12           C
ATOM    689  CD1 LEU A  47       3.876  36.541  22.039  1.00 17.96           C
ATOM    690  CD2 LEU A  47       3.076  36.242  19.659  1.00 15.41           C
ATOM    691  H   LEU A  47       1.024  39.147  20.817  1.00 23.45           H
ATOM    692  HA  LEU A  47       0.429  36.757  19.755  1.00 19.89           H
ATOM    693  HB2 LEU A  47       1.410  37.288  22.348  1.00 19.90           H
ATOM    694  HB3 LEU A  47       1.347  35.852  21.676  1.00 19.90           H
ATOM    695  HG  LEU A  47       3.050  37.931  20.808  1.00 22.95           H
ATOM    696 HD11 LEU A  47       4.780  36.658  21.706  1.00 21.55           H
ATOM    697 HD12 LEU A  47       3.745  37.080  22.835  1.00 21.55           H
ATOM    698 HD13 LEU A  47       3.716  35.606  22.241  1.00 21.55           H
ATOM    699 HD21 LEU A  47       3.982  36.377  19.340  1.00 18.49           H
ATOM    700 HD22 LEU A  47       2.915  35.297  19.808  1.00 18.49           H
ATOM    701 HD23 LEU A  47       2.442  36.589  19.012  1.00 18.49           H
ATOM    702  N   HIS A  48      -1.449  35.897  21.346  1.00 19.54           N
ATOM    703  CA  HIS A  48      -2.752  35.609  21.949  1.00 23.55           C
ATOM    704  C   HIS A  48      -2.617  34.451  22.951  1.00 21.24           C
ATOM    705  O   HIS A  48      -1.520  33.999  23.307  1.00 15.37           O
ATOM    706  CB  HIS A  48      -3.818  35.323  20.879  1.00 24.05           C
ATOM    707  CG  HIS A  48      -3.465  34.225  19.928  1.00 21.59           C
ATOM    708  ND1 HIS A  48      -3.416  32.902  20.299  1.00 25.70           N
ATOM    709  CD2 HIS A  48      -3.113  34.259  18.621  1.00 28.80           C
ATOM    710  CE1 HIS A  48      -3.059  32.162  19.268  1.00 29.47           C
ATOM    711  NE2 HIS A  48      -2.874  32.961  18.231  1.00 27.33           N
ATOM    712  H   HIS A  48      -1.005  35.194  21.126  1.00 23.44           H
ATOM    713  HA  HIS A  48      -3.040  36.391  22.445  1.00 28.26           H
ATOM    714  HB2 HIS A  48      -3.959  36.129  20.358  1.00 28.86           H
ATOM    715  HB3 HIS A  48      -4.644  35.073  21.323  1.00 28.86           H
ATOM    716  HD2 HIS A  48      -3.053  35.016  18.085  1.00 34.56           H
ATOM    717  HE1 HIS A  48      -2.963  31.237  19.268  1.00 35.36           H
ATOM    718  HE2 HIS A  48      -2.638  32.711  17.443  1.00 32.80           H
ATOM    719  N   LEU A  49      -3.769  33.986  23.449  1.00 20.58           N
ATOM    720  CA  LEU A  49      -3.734  33.018  24.528  1.00 18.36           C
ATOM    721  C   LEU A  49      -3.089  31.711  24.127  1.00 17.77           C
ATOM    722  O   LEU A  49      -2.582  31.016  24.999  1.00 21.37           O
ATOM    723  CB  LEU A  49      -5.155  32.751  25.062  1.00 24.60           C
ATOM    724  CG  LEU A  49      -5.698  33.816  26.011  1.00 22.95           C
ATOM    725  CD1 LEU A  49      -7.076  33.392  26.550  1.00 29.24           C
ATOM    726  CD2 LEU A  49      -4.750  34.064  27.166  1.00 21.15           C
ATOM    727  H   LEU A  49      -4.555  34.210  23.183  1.00 24.69           H
ATOM    728  HA  LEU A  49      -3.212  33.389  25.257  1.00 22.03           H
ATOM    729  HB2 LEU A  49      -5.762  32.694  24.307  1.00 29.52           H
ATOM    730  HB3 LEU A  49      -5.151  31.907  25.540  1.00 29.52           H
ATOM    731  HG  LEU A  49      -5.808  34.648  25.525  1.00 27.54           H
ATOM    732 HD11 LEU A  49      -7.405  34.079  27.150  1.00 35.08           H
ATOM    733 HD12 LEU A  49      -7.686  33.283  25.804  1.00 35.08           H
ATOM    734 HD13 LEU A  49      -6.983  32.552  27.027  1.00 35.08           H
ATOM    735 HD21 LEU A  49      -5.129  34.744  27.744  1.00 25.38           H
ATOM    736 HD22 LEU A  49      -4.631  33.238  27.659  1.00 25.38           H
ATOM    737 HD23 LEU A  49      -3.898  34.366  26.814  1.00 25.38           H
ATOM    738  N   GLY A  50      -3.093  31.365  22.840  1.00 17.83           N
ATOM    739  CA  GLY A  50      -2.353  30.198  22.374  1.00 21.31           C
ATOM    740  C   GLY A  50      -0.857  30.257  22.629  1.00 22.34           C
ATOM    741  O   GLY A  50      -0.217  29.205  22.722  1.00 24.57           O
ATOM    742  H   GLY A  50      -3.514  31.788  22.221  1.00 21.39           H
ATOM    743  HA2 GLY A  50      -2.701  29.406  22.814  1.00 25.57           H
ATOM    744  HA3 GLY A  50      -2.491  30.096  21.419  1.00 25.57           H
ATOM    745  N   HIS A  51      -0.288  31.465  22.781  1.00 18.01           N
ATOM    746  CA  HIS A  51       1.132  31.645  23.057  1.00 17.33           C
ATOM    747  C   HIS A  51       1.456  31.722  24.541  1.00 18.46           C
ATOM    748  O   HIS A  51       2.635  31.624  24.904  1.00 18.39           O
ATOM    749  CB  HIS A  51       1.658  32.927  22.378  1.00 15.75           C
ATOM    750  CG  HIS A  51       1.416  32.975  20.908  1.00 22.08           C
ATOM    751  ND1 HIS A  51       0.344  33.645  20.348  1.00 17.92           N
ATOM    752  CD2 HIS A  51       2.117  32.443  19.872  1.00 22.94           C
ATOM    753  CE1 HIS A  51       0.393  33.515  19.031  1.00 31.20           C
ATOM    754  NE2 HIS A  51       1.456  32.789  18.720  1.00 25.82           N
ATOM    755  H   HIS A  51      -0.721  32.206  22.726  1.00 21.61           H
ATOM    756  HA  HIS A  51       1.619  30.892  22.687  1.00 20.80           H
ATOM    757  HB2 HIS A  51       2.615  32.987  22.523  1.00 18.90           H
ATOM    758  HB3 HIS A  51       1.217  33.694  22.775  1.00 18.90           H
ATOM    759  HD2 HIS A  51       2.893  31.933  19.933  1.00 27.52           H
ATOM    760  HE1 HIS A  51      -0.217  33.872  18.427  1.00 37.43           H
ATOM    761  HE2 HIS A  51       1.697  32.573  17.923  1.00 30.99           H
ATOM    762  N   LEU A  52       0.442  31.825  25.405  1.00 19.74           N
ATOM    763  CA  LEU A  52       0.695  32.234  26.779  1.00 19.76           C
ATOM    764  C   LEU A  52       1.340  31.125  27.609  1.00 16.69           C
ATOM    765  O   LEU A  52       2.238  31.405  28.407  1.00 15.89           O
ATOM    766  CB  LEU A  52      -0.603  32.710  27.435  1.00 21.05           C
ATOM    767  CG  LEU A  52      -0.431  33.245  28.849  1.00 18.80           C
ATOM    768  CD1 LEU A  52       0.528  34.419  28.878  1.00 18.73           C
ATOM    769  CD2 LEU A  52      -1.802  33.661  29.428  1.00 19.12           C
ATOM    770  H   LEU A  52      -0.383  31.667  25.221  1.00 23.69           H
ATOM    771  HA  LEU A  52       1.310  32.984  26.768  1.00 23.71           H
ATOM    772  HB2 LEU A  52      -0.982  33.422  26.895  1.00 25.26           H
ATOM    773  HB3 LEU A  52      -1.223  31.965  27.475  1.00 25.26           H
ATOM    774  HG  LEU A  52      -0.066  32.544  29.411  1.00 22.55           H
ATOM    775 HD11 LEU A  52       0.614  34.733  29.792  1.00 22.48           H
ATOM    776 HD12 LEU A  52       1.392  34.129  28.545  1.00 22.48           H
ATOM    777 HD13 LEU A  52       0.177  35.127  28.316  1.00 22.48           H
ATOM    778 HD21 LEU A  52      -1.675  33.999  30.328  1.00 22.95           H
ATOM    779 HD22 LEU A  52      -2.185  34.353  28.865  1.00 22.95           H
ATOM    780 HD23 LEU A  52      -2.386  32.887  29.444  1.00 22.95           H
ATOM    781  N   VAL A  53       0.901  29.860  27.469  1.00 16.02           N
ATOM    782  CA  VAL A  53       1.475  28.805  28.311  1.00 18.29           C
ATOM    783  C   VAL A  53       2.981  28.664  28.083  1.00 17.43           C
ATOM    784  O   VAL A  53       3.717  28.592  29.079  1.00 16.02           O
ATOM    785  CB  VAL A  53       0.719  27.477  28.109  1.00 20.04           C
ATOM    786  CG1 VAL A  53       1.519  26.313  28.684  1.00 20.82           C
ATOM    787  CG2 VAL A  53      -0.642  27.522  28.799  1.00 23.33           C
ATOM    788  H   VAL A  53       0.297  29.599  26.915  1.00 19.23           H
ATOM    789  HA  VAL A  53       1.353  29.062  29.238  1.00 21.95           H
ATOM    790  HB  VAL A  53       0.581  27.321  27.161  1.00 24.05           H
ATOM    791 HG11 VAL A  53       1.024  25.490  28.545  1.00 24.99           H
ATOM    792 HG12 VAL A  53       2.376  26.264  28.231  1.00 24.99           H
ATOM    793 HG13 VAL A  53       1.655  26.461  29.633  1.00 24.99           H
ATOM    794 HG21 VAL A  53      -1.095  26.676  28.656  1.00 28.00           H
ATOM    795 HG22 VAL A  53      -0.509  27.671  29.748  1.00 28.00           H
ATOM    796 HG23 VAL A  53      -1.164  28.246  28.420  1.00 28.00           H
ATOM    797  N   PRO A  54       3.478  28.586  26.850  1.00 17.56           N
ATOM    798  CA  PRO A  54       4.942  28.525  26.664  1.00 20.03           C
ATOM    799  C   PRO A  54       5.665  29.762  27.165  1.00 16.68           C
ATOM    800  O   PRO A  54       6.763  29.665  27.739  1.00 17.25           O
ATOM    801  CB  PRO A  54       5.088  28.361  25.139  1.00 19.28           C
ATOM    802  CG  PRO A  54       3.824  27.743  24.716  1.00 25.01           C
ATOM    803  CD  PRO A  54       2.752  28.309  25.601  1.00 17.84           C
ATOM    804  HA  PRO A  54       5.305  27.741  27.106  1.00 24.03           H
ATOM    805  HB2 PRO A  54       5.203  29.231  24.724  1.00 23.14           H
ATOM    806  HB3 PRO A  54       5.840  27.781  24.940  1.00 23.14           H
ATOM    807  HG2 PRO A  54       3.651  27.966  23.788  1.00 30.01           H
ATOM    808  HG3 PRO A  54       3.883  26.781  24.828  1.00 30.01           H
ATOM    809  HD2 PRO A  54       2.398  29.130  25.224  1.00 21.41           H
ATOM    810  HD3 PRO A  54       2.053  27.653  25.751  1.00 21.41           H
ATOM    811  N   LEU A  55       5.074  30.932  26.947  1.00 15.69           N
ATOM    812  CA  LEU A  55       5.668  32.178  27.422  1.00 16.85           C
ATOM    813  C   LEU A  55       5.827  32.176  28.945  1.00 18.48           C
ATOM    814  O   LEU A  55       6.883  32.543  29.476  1.00 17.51           O
ATOM    815  CB  LEU A  55       4.788  33.350  26.974  1.00 16.77           C
ATOM    816  CG  LEU A  55       5.347  34.738  26.638  1.00 32.37           C
ATOM    817  CD1 LEU A  55       4.333  35.814  26.933  1.00 21.97           C
ATOM    818  CD2 LEU A  55       6.628  35.047  27.298  1.00 25.88           C
ATOM    819  H   LEU A  55       4.330  31.032  26.527  1.00 18.83           H
ATOM    820  HA  LEU A  55       6.546  32.287  27.025  1.00 20.22           H
ATOM    821  HB2 LEU A  55       4.317  33.057  26.179  1.00 20.12           H
ATOM    822  HB3 LEU A  55       4.135  33.493  27.677  1.00 20.12           H
ATOM    823  HG  LEU A  55       5.512  34.764  25.683  1.00 38.84           H
ATOM    824 HD11 LEU A  55       4.715  36.677  26.710  1.00 26.36           H
ATOM    825 HD12 LEU A  55       3.540  35.655  26.397  1.00 26.36           H
ATOM    826 HD13 LEU A  55       4.107  35.784  27.875  1.00 26.36           H
ATOM    827 HD21 LEU A  55       6.912  35.937  27.035  1.00 31.06           H
ATOM    828 HD22 LEU A  55       6.505  35.009  28.259  1.00 31.06           H
ATOM    829 HD23 LEU A  55       7.290  34.394  27.023  1.00 31.06           H
ATOM    830  N   LEU A  56       4.772  31.793  29.665  1.00 15.18           N
ATOM    831  CA  LEU A  56       4.865  31.686  31.113  1.00 18.80           C
ATOM    832  C   LEU A  56       5.812  30.567  31.526  1.00 18.39           C
ATOM    833  O   LEU A  56       6.442  30.653  32.579  1.00 18.16           O
ATOM    834  CB  LEU A  56       3.466  31.474  31.711  1.00 16.14           C
ATOM    835  CG  LEU A  56       2.399  32.537  31.501  1.00 18.96           C
ATOM    836  CD1 LEU A  56       1.118  32.123  32.208  1.00 20.04           C
ATOM    837  CD2 LEU A  56       2.829  33.937  32.028  1.00 18.93           C
ATOM    838  H   LEU A  56       4.001  31.592  29.340  1.00 18.21           H
ATOM    839  HA  LEU A  56       5.216  32.518  31.467  1.00 22.55           H
ATOM    840  HB2 LEU A  56       3.112  30.649  31.343  1.00 19.37           H
ATOM    841  HB3 LEU A  56       3.570  31.370  32.670  1.00 19.37           H
ATOM    842  HG  LEU A  56       2.210  32.616  30.553  1.00 22.75           H
ATOM    843 HD11 LEU A  56       0.445  32.808  32.068  1.00 24.05           H
ATOM    844 HD12 LEU A  56       0.813  31.279  31.840  1.00 24.05           H
ATOM    845 HD13 LEU A  56       1.298  32.026  33.156  1.00 24.05           H
ATOM    846 HD21 LEU A  56       2.112  34.570  31.867  1.00 22.72           H
ATOM    847 HD22 LEU A  56       3.008  33.875  32.980  1.00 22.72           H
ATOM    848 HD23 LEU A  56       3.630  34.219  31.559  1.00 22.72           H
ATOM    849  N   CYS A  57       5.939  29.520  30.712  1.00 18.70           N
ATOM    850  CA  CYS A  57       6.913  28.487  31.035  1.00 17.28           C
ATOM    851  C   CYS A  57       8.343  29.016  30.997  1.00 16.39           C
ATOM    852  O   CYS A  57       9.194  28.539  31.762  1.00 19.59           O
ATOM    853  CB  CYS A  57       6.797  27.296  30.087  1.00 26.97           C
ATOM    854  SG  CYS A  57       5.855  26.012  30.762  1.00 35.24           S
ATOM    855  H   CYS A  57       5.488  29.389  29.991  1.00 22.44           H
ATOM    856  HA  CYS A  57       6.740  28.167  31.934  1.00 20.74           H
ATOM    857  HB2 CYS A  57       6.369  27.584  29.265  1.00 32.37           H
ATOM    858  HB3 CYS A  57       7.684  26.952  29.898  1.00 32.37           H
ATOM    859  HG  CYS A  57       4.750  26.418  30.994  1.00 42.29           H
ATOM    860  N   LEU A  58       8.639  29.943  30.085  1.00 17.79           N
ATOM    861  CA  LEU A  58       9.934  30.610  30.112  1.00 15.51           C
ATOM    862  C   LEU A  58      10.159  31.278  31.455  1.00 16.74           C
ATOM    863  O   LEU A  58      11.244  31.184  32.034  1.00 19.80           O
ATOM    864  CB  LEU A  58      10.036  31.656  29.001  1.00 16.26           C
ATOM    865  CG  LEU A  58      10.315  31.225  27.590  1.00 16.02           C
ATOM    866  CD1 LEU A  58      10.362  32.474  26.686  1.00 16.20           C
ATOM    867  CD2 LEU A  58      11.596  30.375  27.443  1.00 21.30           C
ATOM    868  H   LEU A  58       8.116  30.198  29.452  1.00 21.35           H
ATOM    869  HA  LEU A  58      10.636  29.954  29.978  1.00 18.61           H
ATOM    870  HB2 LEU A  58       9.197  32.141  28.980  1.00 19.51           H
ATOM    871  HB3 LEU A  58      10.745  32.272  29.245  1.00 19.51           H
ATOM    872  HG  LEU A  58       9.572  30.679  27.287  1.00 19.22           H
ATOM    873 HD11 LEU A  58      10.542  32.197  25.774  1.00 19.44           H
ATOM    874 HD12 LEU A  58       9.506  32.928  26.732  1.00 19.44           H
ATOM    875 HD13 LEU A  58      11.067  33.063  26.999  1.00 19.44           H
ATOM    876 HD21 LEU A  58      11.710  30.135  26.510  1.00 25.57           H
ATOM    877 HD22 LEU A  58      12.356  30.895  27.747  1.00 25.57           H
ATOM    878 HD23 LEU A  58      11.506  29.574  27.983  1.00 25.57           H
ATOM    879  N   LYS A  59       9.135  31.942  31.981  1.00 18.40           N
ATOM    880  CA  LYS A  59       9.270  32.566  33.291  1.00 22.37           C
ATOM    881  C   LYS A  59       9.418  31.521  34.406  1.00 18.08           C
ATOM    882  O   LYS A  59      10.145  31.750  35.379  1.00 21.30           O
ATOM    883  CB  LYS A  59       8.073  33.484  33.529  1.00 21.62           C
ATOM    884  CG  LYS A  59       8.142  34.296  34.806  1.00 22.55           C
ATOM    885  CD  LYS A  59       6.991  35.325  34.906  1.00 43.77           C
ATOM    886  CE  LYS A  59       7.192  36.240  36.128  1.00 49.11           C
ATOM    887  NZ  LYS A  59       6.073  37.184  36.365  1.00 46.91           N1+
ATOM    888  H   LYS A  59       8.366  32.044  31.609  1.00 22.08           H
ATOM    889  HA  LYS A  59      10.070  33.115  33.293  1.00 26.84           H
ATOM    890  HB2 LYS A  59       8.009  34.107  32.789  1.00 25.94           H
ATOM    891  HB3 LYS A  59       7.270  32.942  33.570  1.00 25.94           H
ATOM    892  HG2 LYS A  59       8.079  33.698  35.567  1.00 27.06           H
ATOM    893  HG3 LYS A  59       8.982  34.780  34.830  1.00 27.06           H
ATOM    894  HD2 LYS A  59       6.979  35.877  34.108  1.00 52.52           H
ATOM    895  HD3 LYS A  59       6.147  34.858  35.008  1.00 52.52           H
ATOM    896  HE2 LYS A  59       7.286  35.688  36.920  1.00 58.93           H
ATOM    897  HE3 LYS A  59       7.998  36.764  35.996  1.00 58.93           H
ATOM    898  HZ1 LYS A  59       6.244  37.685  37.081  1.00 56.30           H
ATOM    899  HZ2 LYS A  59       5.968  37.715  35.659  1.00 56.30           H
ATOM    900  HZ3 LYS A  59       5.318  36.732  36.502  1.00 56.30           H
ATOM    901  N   ARG A  60       8.721  30.379  34.302  1.00 20.69           N
ATOM    902  CA  ARG A  60       8.900  29.301  35.280  1.00 19.78           C
ATOM    903  C   ARG A  60      10.342  28.836  35.315  1.00 18.86           C
ATOM    904  O   ARG A  60      10.908  28.582  36.390  1.00 18.46           O
ATOM    905  CB  ARG A  60       7.976  28.117  34.951  1.00 20.79           C
ATOM    906  CG  ARG A  60       6.473  28.465  35.029  1.00 15.87           C
ATOM    907  CD  ARG A  60       5.544  27.265  34.809  1.00 14.96           C
ATOM    908  NE  ARG A  60       4.189  27.744  34.490  1.00 21.38           N
ATOM    909  CZ  ARG A  60       3.291  28.157  35.375  1.00 23.17           C
ATOM    910  NH1 ARG A  60       3.564  28.124  36.699  1.00 20.12           N
ATOM    911  NH2 ARG A  60       2.105  28.590  34.936  1.00 21.27           N1+
ATOM    912  H   ARG A  60       8.147  30.209  33.684  1.00 24.82           H
ATOM    913  HA  ARG A  60       8.667  29.630  36.162  1.00 23.73           H
ATOM    914  HB2 ARG A  60       8.165  27.814  34.050  1.00 24.95           H
ATOM    915  HB3 ARG A  60       8.149  27.401  35.582  1.00 24.95           H
ATOM    916  HG2 ARG A  60       6.282  28.829  35.908  1.00 19.04           H
ATOM    917  HG3 ARG A  60       6.269  29.125  34.349  1.00 19.04           H
ATOM    918  HD2 ARG A  60       5.868  26.734  34.064  1.00 17.95           H
ATOM    919  HD3 ARG A  60       5.502  26.731  35.617  1.00 17.95           H
ATOM    920  HE  ARG A  60       3.960  27.758  33.661  1.00 25.66           H
ATOM    921 HH11 ARG A  60       4.331  27.849  36.973  1.00 24.14           H
ATOM    922 HH12 ARG A  60       2.973  28.387  37.266  1.00 24.14           H
ATOM    923 HH21 ARG A  60       1.936  28.600  34.093  1.00 25.53           H
ATOM    924 HH22 ARG A  60       1.506  28.847  35.497  1.00 25.53           H
ATOM    925  N   PHE A  61      10.958  28.704  34.145  1.00 16.56           N
ATOM    926  CA  PHE A  61      12.368  28.341  34.107  1.00 20.08           C
ATOM    927  C   PHE A  61      13.211  29.459  34.697  1.00 15.13           C
ATOM    928  O   PHE A  61      14.159  29.198  35.449  1.00 18.10           O
ATOM    929  CB  PHE A  61      12.805  28.003  32.662  1.00 18.65           C
ATOM    930  CG  PHE A  61      12.628  26.566  32.302  1.00 15.54           C
ATOM    931  CD1 PHE A  61      13.648  25.651  32.479  1.00 15.78           C
ATOM    932  CD2 PHE A  61      11.423  26.126  31.811  1.00 17.01           C
ATOM    933  CE1 PHE A  61      13.456  24.330  32.175  1.00 15.91           C
ATOM    934  CE2 PHE A  61      11.219  24.822  31.515  1.00 17.84           C
ATOM    935  CZ  PHE A  61      12.228  23.910  31.683  1.00 16.22           C
ATOM    936  H   PHE A  61      10.591  28.818  33.375  1.00 19.87           H
ATOM    937  HA  PHE A  61      12.502  27.549  34.651  1.00 24.09           H
ATOM    938  HB2 PHE A  61      12.276  28.531  32.044  1.00 22.39           H
ATOM    939  HB3 PHE A  61      13.744  28.221  32.560  1.00 22.39           H
ATOM    940  HD1 PHE A  61      14.468  25.933  32.817  1.00 18.94           H
ATOM    941  HD2 PHE A  61      10.727  26.733  31.701  1.00 20.41           H
ATOM    942  HE1 PHE A  61      14.147  23.718  32.291  1.00 19.09           H
ATOM    943  HE2 PHE A  61      10.397  24.546  31.178  1.00 21.40           H
ATOM    944  HZ  PHE A  61      12.092  23.016  31.464  1.00 19.47           H
ATOM    945  N   GLN A  62      12.886  30.713  34.391  1.00 15.96           N
ATOM    946  CA  GLN A  62      13.668  31.807  34.969  1.00 18.77           C
ATOM    947  C   GLN A  62      13.558  31.834  36.498  1.00 20.94           C
ATOM    948  O   GLN A  62      14.535  32.147  37.192  1.00 18.09           O
ATOM    949  CB  GLN A  62      13.238  33.139  34.386  1.00 16.34           C
ATOM    950  CG  GLN A  62      14.156  34.226  34.730  1.00 15.94           C
ATOM    951  CD  GLN A  62      13.839  35.537  34.034  1.00 22.10           C
ATOM    952  OE1 GLN A  62      12.678  35.941  33.908  1.00 17.35           O
ATOM    953  NE2 GLN A  62      14.885  36.215  33.578  1.00 17.65           N
ATOM    954  H   GLN A  62      12.242  30.952  33.873  1.00 19.15           H
ATOM    955  HA  GLN A  62      14.602  31.674  34.743  1.00 22.52           H
ATOM    956  HB2 GLN A  62      13.208  33.067  33.419  1.00 19.61           H
ATOM    957  HB3 GLN A  62      12.360  33.367  34.730  1.00 19.61           H
ATOM    958  HG2 GLN A  62      14.114  34.380  35.687  1.00 19.13           H
ATOM    959  HG3 GLN A  62      15.057  33.967  34.479  1.00 19.13           H
ATOM    960 HE21 GLN A  62      15.679  35.904  33.686  1.00 21.18           H
ATOM    961 HE22 GLN A  62      14.768  36.965  33.174  1.00 21.18           H
ATOM    962  N   GLN A  63      12.373  31.534  37.040  1.00 22.15           N
ATOM    963  CA  GLN A  63      12.203  31.509  38.497  1.00 24.50           C
ATOM    964  C   GLN A  63      13.057  30.441  39.154  1.00 19.28           C
ATOM    965  O   GLN A  63      13.479  30.603  40.302  1.00 19.15           O
ATOM    966  CB  GLN A  63      10.735  31.285  38.845  1.00 21.86           C
ATOM    967  CG  GLN A  63       9.845  32.347  38.292  1.00 28.86           C
ATOM    968  CD  GLN A  63       9.211  33.235  39.317  1.00 45.56           C
ATOM    969  OE1 GLN A  63       9.888  34.013  39.992  1.00 51.20           O
ATOM    970  NE2 GLN A  63       7.883  33.157  39.416  1.00 37.34           N
ATOM    971  H   GLN A  63      11.663  31.345  36.595  1.00 26.59           H
ATOM    972  HA  GLN A  63      12.469  32.369  38.860  1.00 29.40           H
ATOM    973  HB2 GLN A  63      10.449  30.433  38.478  1.00 26.23           H
ATOM    974  HB3 GLN A  63      10.635  31.281  39.809  1.00 26.23           H
ATOM    975  HG2 GLN A  63      10.368  32.910  37.700  1.00 34.63           H
ATOM    976  HG3 GLN A  63       9.132  31.923  37.790  1.00 34.63           H
ATOM    977 HE21 GLN A  63       7.444  32.620  38.908  1.00 44.81           H
ATOM    978 HE22 GLN A  63       7.465  33.645  39.989  1.00 44.81           H
ATOM    979  N   ALA A  64      13.324  29.346  38.455  1.00 19.88           N
ATOM    980  CA  ALA A  64      14.243  28.325  38.913  1.00 18.39           C
ATOM    981  C   ALA A  64      15.711  28.692  38.723  1.00 20.85           C
ATOM    982  O   ALA A  64      16.571  27.874  39.055  1.00 23.08           O
ATOM    983  CB  ALA A  64      13.941  27.012  38.179  1.00 26.74           C
ATOM    984  H   ALA A  64      12.972  29.171  37.690  1.00 23.85           H
ATOM    985  HA  ALA A  64      14.096  28.176  39.860  1.00 22.07           H
ATOM    986  HB1 ALA A  64      14.557  26.329  38.487  1.00 32.09           H
ATOM    987  HB2 ALA A  64      13.028  26.745  38.372  1.00 32.09           H
ATOM    988  HB3 ALA A  64      14.050  27.151  37.225  1.00 32.09           H
ATOM    989  N   GLY A  65      16.025  29.877  38.199  1.00 18.08           N
ATOM    990  CA  GLY A  65      17.401  30.317  38.048  1.00 17.73           C
ATOM    991  C   GLY A  65      17.951  30.272  36.624  1.00 19.16           C
ATOM    992  O   GLY A  65      19.065  30.751  36.389  1.00 17.24           O
ATOM    993  H   GLY A  65      15.446  30.449  37.921  1.00 21.69           H
ATOM    994  HA2 GLY A  65      17.474  31.231  38.366  1.00 21.28           H
ATOM    995  HA3 GLY A  65      17.970  29.762  38.604  1.00 21.28           H
ATOM    996  N   HIS A  66      17.207  29.728  35.679  1.00 17.70           N
ATOM    997  CA  HIS A  66      17.683  29.605  34.314  1.00 20.55           C
ATOM    998  C   HIS A  66      17.438  30.899  33.544  1.00 18.72           C
ATOM    999  O   HIS A  66      16.697  31.797  33.982  1.00 17.44           O
ATOM   1000  CB  HIS A  66      17.027  28.378  33.659  1.00 15.96           C
ATOM   1001  CG  HIS A  66      17.267  27.120  34.435  1.00 17.02           C
ATOM   1002  ND1 HIS A  66      18.509  26.525  34.493  1.00 17.54           N
ATOM   1003  CD2 HIS A  66      16.465  26.397  35.259  1.00 21.33           C
ATOM   1004  CE1 HIS A  66      18.458  25.479  35.296  1.00 20.84           C
ATOM   1005  NE2 HIS A  66      17.227  25.373  35.767  1.00 17.31           N
ATOM   1006  H   HIS A  66      16.414  29.418  35.804  1.00 21.24           H
ATOM   1007  HA  HIS A  66      18.640  29.451  34.332  1.00 24.66           H
ATOM   1008  HB2 HIS A  66      17.395  28.259  32.769  1.00 19.16           H
ATOM   1009  HB3 HIS A  66      16.069  28.521  33.606  1.00 19.16           H
ATOM   1010  HD2 HIS A  66      15.566  26.557  35.435  1.00 25.60           H
ATOM   1011  HE1 HIS A  66      19.163  24.901  35.480  1.00 25.00           H
ATOM   1012  HE2 HIS A  66      16.948  24.760  36.302  1.00 20.78           H
ATOM   1013  N   LYS A  67      18.105  30.996  32.382  1.00 21.18           N
ATOM   1014  CA  LYS A  67      18.105  32.207  31.576  1.00 19.63           C
ATOM   1015  C   LYS A  67      17.226  32.042  30.343  1.00 16.24           C
ATOM   1016  O   LYS A  67      17.573  31.249  29.445  1.00 17.35           O
ATOM   1017  CB  LYS A  67      19.533  32.556  31.165  1.00 15.76           C
ATOM   1018  CG  LYS A  67      19.629  33.871  30.385  1.00 18.53           C
ATOM   1019  CD  LYS A  67      21.055  34.100  29.841  1.00 19.90           C
ATOM   1020  CE  LYS A  67      21.218  35.409  29.120  1.00 27.64           C
ATOM   1021  NZ  LYS A  67      21.451  36.610  30.045  1.00 31.49           N1+
ATOM   1022  H   LYS A  67      18.571  30.357  32.043  1.00 25.41           H
ATOM   1023  HA  LYS A  67      17.753  32.941  32.103  1.00 23.56           H
ATOM   1024  HB2 LYS A  67      20.079  32.641  31.963  1.00 18.91           H
ATOM   1025  HB3 LYS A  67      19.881  31.847  30.600  1.00 18.91           H
ATOM   1026  HG2 LYS A  67      19.017  33.842  29.633  1.00 22.24           H
ATOM   1027  HG3 LYS A  67      19.405  34.609  30.973  1.00 22.24           H
ATOM   1028  HD2 LYS A  67      21.679  34.089  30.584  1.00 23.88           H
ATOM   1029  HD3 LYS A  67      21.271  33.388  29.219  1.00 23.88           H
ATOM   1030  HE2 LYS A  67      21.980  35.343  28.523  1.00 33.17           H
ATOM   1031  HE3 LYS A  67      20.413  35.583  28.606  1.00 33.17           H
ATOM   1032  HZ1 LYS A  67      21.539  37.353  29.562  1.00 37.78           H
ATOM   1033  HZ2 LYS A  67      20.761  36.706  30.599  1.00 37.78           H
ATOM   1034  HZ3 LYS A  67      22.191  36.487  30.523  1.00 37.78           H
ATOM   1035  N   PRO A  68      16.111  32.773  30.234  1.00 18.40           N
ATOM   1036  CA  PRO A  68      15.222  32.645  29.072  1.00 16.63           C
ATOM   1037  C   PRO A  68      15.584  33.560  27.910  1.00 17.98           C
ATOM   1038  O   PRO A  68      15.899  34.743  28.071  1.00 18.72           O
ATOM   1039  CB  PRO A  68      13.854  33.021  29.666  1.00 14.21           C
ATOM   1040  CG  PRO A  68      14.185  34.090  30.621  1.00 20.85           C
ATOM   1041  CD  PRO A  68      15.509  33.653  31.256  1.00 16.51           C
ATOM   1042  HA  PRO A  68      15.198  31.725  28.764  1.00 19.96           H
ATOM   1043  HB2 PRO A  68      13.266  33.348  28.967  1.00 17.05           H
ATOM   1044  HB3 PRO A  68      13.466  32.256  30.120  1.00 17.05           H
ATOM   1045  HG2 PRO A  68      14.292  34.931  30.148  1.00 25.03           H
ATOM   1046  HG3 PRO A  68      13.488  34.158  31.292  1.00 25.03           H
ATOM   1047  HD2 PRO A  68      16.077  34.423  31.416  1.00 19.82           H
ATOM   1048  HD3 PRO A  68      15.344  33.157  32.073  1.00 19.82           H
ATOM   1049  N   VAL A  69      15.539  32.979  26.711  1.00 14.72           N
ATOM   1050  CA  VAL A  69      15.714  33.689  25.454  1.00 17.63           C
ATOM   1051  C   VAL A  69      14.378  33.645  24.727  1.00 15.63           C
ATOM   1052  O   VAL A  69      13.880  32.559  24.423  1.00 17.36           O
ATOM   1053  CB  VAL A  69      16.833  33.052  24.608  1.00 18.31           C
ATOM   1054  CG1 VAL A  69      17.053  33.804  23.308  1.00 18.53           C
ATOM   1055  CG2 VAL A  69      18.144  32.990  25.444  1.00 24.04           C
ATOM   1056  H   VAL A  69      15.401  32.137  26.602  1.00 17.66           H
ATOM   1057  HA  VAL A  69      15.944  34.615  25.629  1.00 21.16           H
ATOM   1058  HB  VAL A  69      16.579  32.142  24.386  1.00 21.98           H
ATOM   1059 HG11 VAL A  69      17.763  33.371  22.809  1.00 22.24           H
ATOM   1060 HG12 VAL A  69      16.231  33.791  22.793  1.00 22.24           H
ATOM   1061 HG13 VAL A  69      17.302  34.719  23.511  1.00 22.24           H
ATOM   1062 HG21 VAL A  69      18.843  32.588  24.905  1.00 28.85           H
ATOM   1063 HG22 VAL A  69      18.398  33.891  25.698  1.00 28.85           H
ATOM   1064 HG23 VAL A  69      17.987  32.454  26.237  1.00 28.85           H
ATOM   1065  N   ALA A  70      13.771  34.814  24.491  1.00 14.88           N
ATOM   1066  CA  ALA A  70      12.479  34.908  23.822  1.00 15.62           C
ATOM   1067  C   ALA A  70      12.764  35.325  22.386  1.00 18.00           C
ATOM   1068  O   ALA A  70      13.176  36.459  22.131  1.00 16.11           O
ATOM   1069  CB  ALA A  70      11.552  35.892  24.531  1.00 16.74           C
ATOM   1070  H   ALA A  70      14.098  35.578  24.715  1.00 17.86           H
ATOM   1071  HA  ALA A  70      12.054  34.036  23.812  1.00 18.75           H
ATOM   1072  HB1 ALA A  70      10.706  35.925  24.057  1.00 20.09           H
ATOM   1073  HB2 ALA A  70      11.409  35.591  25.442  1.00 20.09           H
ATOM   1074  HB3 ALA A  70      11.965  36.769  24.533  1.00 20.09           H
ATOM   1075  N   LEU A  71      12.629  34.387  21.464  1.00 13.30           N
ATOM   1076  CA  LEU A  71      12.899  34.666  20.056  1.00 15.04           C
ATOM   1077  C   LEU A  71      11.612  35.065  19.348  1.00 16.55           C
ATOM   1078  O   LEU A  71      10.576  34.419  19.525  1.00 17.45           O
ATOM   1079  CB  LEU A  71      13.534  33.461  19.353  1.00 13.09           C
ATOM   1080  CG  LEU A  71      13.893  33.646  17.873  1.00 15.02           C
ATOM   1081  CD1 LEU A  71      15.107  32.817  17.528  1.00 18.34           C
ATOM   1082  CD2 LEU A  71      12.715  33.228  16.932  1.00 16.15           C
ATOM   1083  H   LEU A  71      12.383  33.578  21.623  1.00 15.96           H
ATOM   1084  HA  LEU A  71      13.519  35.410  19.995  1.00 18.05           H
ATOM   1085  HB2 LEU A  71      14.353  33.232  19.820  1.00 15.71           H
ATOM   1086  HB3 LEU A  71      12.915  32.716  19.408  1.00 15.71           H
ATOM   1087  HG  LEU A  71      14.102  34.578  17.706  1.00 18.02           H
ATOM   1088 HD11 LEU A  71      15.321  32.944  16.591  1.00 22.01           H
ATOM   1089 HD12 LEU A  71      15.852  33.104  18.080  1.00 22.01           H
ATOM   1090 HD13 LEU A  71      14.910  31.882  17.699  1.00 22.01           H
ATOM   1091 HD21 LEU A  71      12.986  33.362  16.010  1.00 19.38           H
ATOM   1092 HD22 LEU A  71      12.506  32.294  17.085  1.00 19.38           H
ATOM   1093 HD23 LEU A  71      11.942  33.778  17.133  1.00 19.38           H
ATOM   1094  N   VAL A  72      11.679  36.145  18.574  1.00 14.54           N
ATOM   1095  CA  VAL A  72      10.578  36.586  17.725  1.00 13.94           C
ATOM   1096  C   VAL A  72      10.998  36.328  16.273  1.00 14.40           C
ATOM   1097  O   VAL A  72      12.111  36.682  15.860  1.00 13.32           O
ATOM   1098  CB  VAL A  72      10.195  38.067  17.954  1.00 14.10           C
ATOM   1099  CG1 VAL A  72       8.970  38.464  17.093  1.00 14.99           C
ATOM   1100  CG2 VAL A  72       9.854  38.343  19.392  1.00 18.31           C
ATOM   1101  H   VAL A  72      12.373  36.651  18.522  1.00 17.45           H
ATOM   1102  HA  VAL A  72       9.796  36.043  17.913  1.00 16.73           H
ATOM   1103  HB  VAL A  72      10.941  38.634  17.704  1.00 16.92           H
ATOM   1104 HG11 VAL A  72       8.756  39.395  17.259  1.00 17.99           H
ATOM   1105 HG12 VAL A  72       9.189  38.336  16.157  1.00 17.99           H
ATOM   1106 HG13 VAL A  72       8.218  37.902  17.337  1.00 17.99           H
ATOM   1107 HG21 VAL A  72       9.621  39.280  19.486  1.00 21.98           H
ATOM   1108 HG22 VAL A  72       9.101  37.787  19.649  1.00 21.98           H
ATOM   1109 HG23 VAL A  72      10.624  38.135  19.944  1.00 21.98           H
ATOM   1110  N   GLY A  73      10.115  35.687  15.519  1.00 15.58           N
ATOM   1111  CA  GLY A  73      10.429  35.134  14.207  1.00 15.31           C
ATOM   1112  C   GLY A  73      10.381  36.115  13.062  1.00 16.66           C
ATOM   1113  O   GLY A  73       9.487  36.027  12.209  1.00 15.94           O
ATOM   1114  H   GLY A  73       9.298  35.555  15.754  1.00 18.69           H
ATOM   1115  HA2 GLY A  73      11.320  34.753  14.234  1.00 18.37           H
ATOM   1116  HA3 GLY A  73       9.804  34.418  14.011  1.00 18.37           H
ATOM   1117  N   GLY A  74      11.331  37.051  12.998  1.00 15.54           N
ATOM   1118  CA  GLY A  74      11.278  38.025  11.912  1.00 15.36           C
ATOM   1119  C   GLY A  74      11.403  37.392  10.541  1.00 18.04           C
ATOM   1120  O   GLY A  74      10.909  37.933   9.542  1.00 16.99           O
ATOM   1121  H   GLY A  74      11.987  37.141  13.546  1.00 18.65           H
ATOM   1122  HA2 GLY A  74      10.436  38.505  11.951  1.00 18.43           H
ATOM   1123  HA3 GLY A  74      12.000  38.665  12.020  1.00 18.43           H
ATOM   1124  N   ALA A  75      12.066  36.250  10.470  1.00 15.72           N
ATOM   1125  CA  ALA A  75      12.252  35.512   9.241  1.00 18.75           C
ATOM   1126  C   ALA A  75      11.265  34.370   9.121  1.00 16.88           C
ATOM   1127  O   ALA A  75      10.644  34.194   8.059  1.00 16.96           O
ATOM   1128  CB  ALA A  75      13.691  34.989   9.171  1.00 17.10           C
ATOM   1129  H   ALA A  75      12.431  35.871  11.150  1.00 18.86           H
ATOM   1130  HA  ALA A  75      12.112  36.109   8.489  1.00 22.50           H
ATOM   1131  HB1 ALA A  75      13.808  34.495   8.344  1.00 20.52           H
ATOM   1132  HB2 ALA A  75      14.302  35.743   9.195  1.00 20.52           H
ATOM   1133  HB3 ALA A  75      13.853  34.407   9.930  1.00 20.52           H
ATOM   1134  N   THR A  76      11.067  33.611  10.197  1.00 17.28           N
ATOM   1135  CA  THR A  76      10.139  32.496  10.109  1.00 14.38           C
ATOM   1136  C   THR A  76       8.711  32.980   9.879  1.00 15.38           C
ATOM   1137  O   THR A  76       7.925  32.280   9.216  1.00 20.63           O
ATOM   1138  CB  THR A  76      10.234  31.602  11.340  1.00 15.07           C
ATOM   1139  OG1 THR A  76      10.452  32.381  12.505  1.00 14.02           O
ATOM   1140  CG2 THR A  76      11.359  30.576  11.201  1.00 14.39           C
ATOM   1141  H   THR A  76      11.446  33.717  10.962  1.00 20.73           H
ATOM   1142  HA  THR A  76      10.386  31.956   9.343  1.00 17.26           H
ATOM   1143  HB  THR A  76       9.400  31.117  11.439  1.00 18.08           H
ATOM   1144  HG1 THR A  76       9.817  32.921  12.613  1.00 16.82           H
ATOM   1145 HG21 THR A  76      11.400  30.019  11.994  1.00 17.27           H
ATOM   1146 HG22 THR A  76      11.200  30.012  10.428  1.00 17.27           H
ATOM   1147 HG23 THR A  76      12.210  31.029  11.090  1.00 17.27           H
ATOM   1148  N   GLY A  77       8.379  34.188  10.333  1.00 17.51           N
ATOM   1149  CA  GLY A  77       7.062  34.757  10.077  1.00 14.67           C
ATOM   1150  C   GLY A  77       6.867  35.193   8.634  1.00 16.81           C
ATOM   1151  O   GLY A  77       5.749  35.535   8.249  1.00 16.11           O
ATOM   1152  H   GLY A  77       8.900  34.696  10.792  1.00 21.01           H
ATOM   1153  HA2 GLY A  77       6.382  34.099  10.291  1.00 17.60           H
ATOM   1154  HA3 GLY A  77       6.930  35.529  10.649  1.00 17.60           H
ATOM   1155  N   LEU A  78       7.923  35.179   7.837  1.00 15.80           N
ATOM   1156  CA  LEU A  78       7.820  35.418   6.410  1.00 17.17           C
ATOM   1157  C   LEU A  78       7.657  34.124   5.638  1.00 13.27           C
ATOM   1158  O   LEU A  78       7.509  34.166   4.413  1.00 19.61           O
ATOM   1159  CB  LEU A  78       9.044  36.199   5.916  1.00 15.21           C
ATOM   1160  CG  LEU A  78       9.119  37.652   6.420  1.00 19.53           C
ATOM   1161  CD1 LEU A  78      10.507  38.225   6.214  1.00 17.59           C
ATOM   1162  CD2 LEU A  78       8.081  38.509   5.690  1.00 19.58           C
ATOM   1163  H   LEU A  78       8.727  35.031   8.105  1.00 18.96           H
ATOM   1164  HA  LEU A  78       7.035  35.962   6.242  1.00 20.60           H
ATOM   1165  HB2 LEU A  78       9.845  35.741   6.214  1.00 18.26           H
ATOM   1166  HB3 LEU A  78       9.024  36.224   4.946  1.00 18.26           H
ATOM   1167  HG  LEU A  78       8.919  37.673   7.369  1.00 23.44           H
ATOM   1168 HD11 LEU A  78      10.523  39.139   6.540  1.00 21.10           H
ATOM   1169 HD12 LEU A  78      11.147  37.687   6.705  1.00 21.10           H
ATOM   1170 HD13 LEU A  78      10.718  38.208   5.267  1.00 21.10           H
ATOM   1171 HD21 LEU A  78       8.139  39.421   6.016  1.00 23.49           H
ATOM   1172 HD22 LEU A  78       8.266  38.485   4.738  1.00 23.49           H
ATOM   1173 HD23 LEU A  78       7.197  38.150   5.865  1.00 23.49           H
ATOM   1174  N   ILE A  79       7.627  32.990   6.335  1.00 16.10           N
ATOM   1175  CA  ILE A  79       7.562  31.674   5.713  1.00 15.63           C
ATOM   1176  C   ILE A  79       6.282  30.979   6.119  1.00 16.31           C
ATOM   1177  O   ILE A  79       5.500  30.553   5.259  1.00 17.51           O
ATOM   1178  CB  ILE A  79       8.797  30.836   6.089  1.00 14.50           C
ATOM   1179  CG1 ILE A  79      10.084  31.530   5.623  1.00 15.74           C
ATOM   1180  CG2 ILE A  79       8.737  29.401   5.497  1.00 17.14           C
ATOM   1181  CD1 ILE A  79      10.143  31.856   4.083  1.00 17.73           C
ATOM   1182  H   ILE A  79       7.645  32.959   7.194  1.00 19.32           H
ATOM   1183  HA  ILE A  79       7.553  31.780   4.749  1.00 18.76           H
ATOM   1184  HB  ILE A  79       8.827  30.762   7.055  1.00 17.40           H
ATOM   1185 HG12 ILE A  79      10.174  32.368   6.103  1.00 18.89           H
ATOM   1186 HG13 ILE A  79      10.837  30.954   5.830  1.00 18.89           H
ATOM   1187 HG21 ILE A  79       9.535  28.917   5.762  1.00 20.57           H
ATOM   1188 HG22 ILE A  79       7.948  28.952   5.839  1.00 20.57           H
ATOM   1189 HG23 ILE A  79       8.692  29.460   4.530  1.00 20.57           H
ATOM   1190 HD11 ILE A  79      10.987  32.290   3.885  1.00 21.28           H
ATOM   1191 HD12 ILE A  79      10.071  31.028   3.583  1.00 21.28           H
ATOM   1192 HD13 ILE A  79       9.406  32.445   3.857  1.00 21.28           H
ATOM   1193  N   GLY A  80       6.073  30.832   7.436  1.00 17.21           N
ATOM   1194  CA  GLY A  80       4.873  30.230   7.982  1.00 17.78           C
ATOM   1195  C   GLY A  80       5.025  28.778   8.370  1.00 19.57           C
ATOM   1196  O   GLY A  80       5.413  27.949   7.549  1.00 14.52           O
ATOM   1197  H   GLY A  80       6.632  31.084   8.038  1.00 20.65           H
ATOM   1198  HA2 GLY A  80       4.602  30.724   8.771  1.00 21.34           H
ATOM   1199  HA3 GLY A  80       4.161  30.293   7.327  1.00 21.34           H
ATOM   1200  N   ASP A  81       4.732  28.468   9.635  1.00 19.46           N
ATOM   1201  CA  ASP A  81       4.883  27.137  10.204  1.00 17.86           C
ATOM   1202  C   ASP A  81       3.674  26.266   9.836  1.00 20.26           C
ATOM   1203  O   ASP A  81       2.552  26.550  10.278  1.00 17.10           O
ATOM   1204  CB  ASP A  81       5.023  27.221  11.733  1.00 17.81           C
ATOM   1205  CG  ASP A  81       5.391  25.887  12.355  1.00 18.63           C
ATOM   1206  OD1 ASP A  81       5.747  25.863  13.560  1.00 16.26           O
ATOM   1207  OD2 ASP A  81       5.329  24.853  11.640  1.00 14.15           O1-
ATOM   1208  H   ASP A  81       4.431  29.040  10.201  1.00 23.35           H
ATOM   1209  HA  ASP A  81       5.682  26.721   9.845  1.00 21.43           H
ATOM   1210  HB2 ASP A  81       5.720  27.858  11.954  1.00 21.37           H
ATOM   1211  HB3 ASP A  81       4.178  27.507  12.114  1.00 21.37           H
ATOM   1212  N   PRO A  82       3.846  25.211   9.035  1.00 18.73           N
ATOM   1213  CA  PRO A  82       2.701  24.372   8.653  1.00 16.48           C
ATOM   1214  C   PRO A  82       2.317  23.332   9.684  1.00 18.63           C
ATOM   1215  O   PRO A  82       1.345  22.608   9.469  1.00 18.65           O
ATOM   1216  CB  PRO A  82       3.203  23.697   7.371  1.00 17.50           C
ATOM   1217  CG  PRO A  82       4.654  23.451   7.705  1.00 15.54           C
ATOM   1218  CD  PRO A  82       5.088  24.742   8.400  1.00 16.08           C
ATOM   1219  HA  PRO A  82       1.930  24.924   8.446  1.00 19.77           H
ATOM   1220  HB2 PRO A  82       2.729  22.863   7.222  1.00 21.00           H
ATOM   1221  HB3 PRO A  82       3.111  24.298   6.615  1.00 21.00           H
ATOM   1222  HG2 PRO A  82       4.733  22.692   8.303  1.00 18.65           H
ATOM   1223  HG3 PRO A  82       5.162  23.307   6.891  1.00 18.65           H
ATOM   1224  HD2 PRO A  82       5.763  24.556   9.071  1.00 19.30           H
ATOM   1225  HD3 PRO A  82       5.401  25.389   7.748  1.00 19.30           H
ATOM   1226  N   SER A  83       3.031  23.240  10.800  1.00 17.65           N
ATOM   1227  CA  SER A  83       2.869  22.116  11.705  1.00 19.29           C
ATOM   1228  C   SER A  83       1.419  21.962  12.146  1.00 18.37           C
ATOM   1229  O   SER A  83       0.815  22.878  12.719  1.00 16.46           O
ATOM   1230  CB  SER A  83       3.818  22.284  12.912  1.00 17.97           C
ATOM   1231  OG  SER A  83       5.189  22.370  12.494  1.00 16.29           O
ATOM   1232  H   SER A  83       3.617  23.817  11.054  1.00 21.18           H
ATOM   1233  HA  SER A  83       3.123  21.303  11.240  1.00 23.14           H
ATOM   1234  HB2 SER A  83       3.582  23.097  13.386  1.00 21.56           H
ATOM   1235  HB3 SER A  83       3.717  21.518  13.500  1.00 21.56           H
ATOM   1236  HG  SER A  83       5.293  23.030  11.985  1.00 19.54           H
ATOM   1237  N   PHE A  84       0.856  20.819  11.795  1.00 18.52           N
ATOM   1238  CA  PHE A  84      -0.485  20.417  12.205  1.00 22.13           C
ATOM   1239  C   PHE A  84      -1.556  21.415  11.750  1.00 24.40           C
ATOM   1240  O   PHE A  84      -2.604  21.537  12.380  1.00 25.22           O
ATOM   1241  CB  PHE A  84      -0.537  20.186  13.727  1.00 17.75           C
ATOM   1242  CG  PHE A  84       0.239  18.993  14.166  1.00 20.67           C
ATOM   1243  CD1 PHE A  84       1.507  19.131  14.669  1.00 22.41           C
ATOM   1244  CD2 PHE A  84      -0.281  17.725  14.039  1.00 24.06           C
ATOM   1245  CE1 PHE A  84       2.222  18.036  15.082  1.00 21.48           C
ATOM   1246  CE2 PHE A  84       0.437  16.640  14.428  1.00 22.24           C
ATOM   1247  CZ  PHE A  84       1.693  16.798  14.951  1.00 20.63           C
ATOM   1248  H   PHE A  84       1.245  20.233  11.300  1.00 22.23           H
ATOM   1249  HA  PHE A  84      -0.688  19.569  11.781  1.00 26.55           H
ATOM   1250  HB2 PHE A  84      -0.170  20.963  14.176  1.00 21.30           H
ATOM   1251  HB3 PHE A  84      -1.461  20.056  13.994  1.00 21.30           H
ATOM   1252  HD1 PHE A  84       1.873  19.981  14.765  1.00 26.89           H
ATOM   1253  HD2 PHE A  84      -1.135  17.610  13.689  1.00 28.87           H
ATOM   1254  HE1 PHE A  84       3.079  18.142  15.427  1.00 25.78           H
ATOM   1255  HE2 PHE A  84       0.072  15.788  14.347  1.00 26.68           H
ATOM   1256  HZ  PHE A  84       2.181  16.054  15.220  1.00 24.75           H
ATOM   1257  N   LYS A  85      -1.295  22.134  10.659  1.00 20.23           N
ATOM   1258  CA  LYS A  85      -2.240  23.073  10.060  1.00 21.83           C
ATOM   1259  C   LYS A  85      -2.797  22.474   8.778  1.00 20.83           C
ATOM   1260  O   LYS A  85      -2.070  21.816   8.034  1.00 23.43           O
ATOM   1261  CB  LYS A  85      -1.579  24.416   9.733  1.00 23.06           C
ATOM   1262  CG  LYS A  85      -1.094  25.183  10.919  1.00 30.31           C
ATOM   1263  CD  LYS A  85      -2.255  25.618  11.785  1.00 35.68           C
ATOM   1264  CE  LYS A  85      -1.802  26.440  12.978  1.00 51.06           C
ATOM   1265  NZ  LYS A  85      -2.926  26.934  13.829  1.00 50.64           N1+
ATOM   1266  H   LYS A  85      -0.548  22.092  10.234  1.00 24.28           H
ATOM   1267  HA  LYS A  85      -2.975  23.231  10.673  1.00 26.20           H
ATOM   1268  HB2 LYS A  85      -0.816  24.253   9.158  1.00 27.68           H
ATOM   1269  HB3 LYS A  85      -2.224  24.973   9.269  1.00 27.68           H
ATOM   1270  HG2 LYS A  85      -0.510  24.620  11.450  1.00 36.38           H
ATOM   1271  HG3 LYS A  85      -0.622  25.975  10.620  1.00 36.38           H
ATOM   1272  HD2 LYS A  85      -2.860  26.161  11.256  1.00 42.82           H
ATOM   1273  HD3 LYS A  85      -2.715  24.832  12.117  1.00 42.82           H
ATOM   1274  HE2 LYS A  85      -1.227  25.892  13.535  1.00 61.28           H
ATOM   1275  HE3 LYS A  85      -1.310  27.212  12.658  1.00 61.28           H
ATOM   1276  HZ1 LYS A  85      -2.606  27.407  14.511  1.00 60.76           H
ATOM   1277  HZ2 LYS A  85      -3.467  27.450  13.347  1.00 60.76           H
ATOM   1278  HZ3 LYS A  85      -3.391  26.245  14.148  1.00 60.76           H
ATOM   1279  N   ALA A  86      -4.081  22.728   8.500  1.00 24.23           N
ATOM   1280  CA  ALA A  86      -4.723  22.133   7.318  1.00 27.53           C
ATOM   1281  C   ALA A  86      -4.321  22.824   6.021  1.00 31.11           C
ATOM   1282  O   ALA A  86      -4.210  22.165   4.979  1.00 29.79           O
ATOM   1283  CB  ALA A  86      -6.246  22.175   7.455  1.00 24.89           C
ATOM   1284  H   ALA A  86      -4.595  23.232   8.971  1.00 29.07           H
ATOM   1285  HA  ALA A  86      -4.457  21.203   7.254  1.00 33.04           H
ATOM   1286  HB1 ALA A  86      -6.645  21.778   6.665  1.00 29.87           H
ATOM   1287  HB2 ALA A  86      -6.506  21.674   8.244  1.00 29.87           H
ATOM   1288  HB3 ALA A  86      -6.530  23.099   7.541  1.00 29.87           H
ATOM   1289  N   ALA A  87      -4.147  24.144   6.043  1.00 23.08           N
ATOM   1290  CA  ALA A  87      -3.948  24.924   4.828  1.00 28.29           C
ATOM   1291  C   ALA A  87      -2.786  25.904   4.993  1.00 23.27           C
ATOM   1292  O   ALA A  87      -2.367  26.227   6.113  1.00 16.51           O
ATOM   1293  CB  ALA A  87      -5.237  25.690   4.455  1.00 25.93           C
ATOM   1294  H   ALA A  87      -4.140  24.616   6.762  1.00 27.69           H
ATOM   1295  HA  ALA A  87      -3.734  24.324   4.097  1.00 33.95           H
ATOM   1296  HB1 ALA A  87      -5.077  26.200   3.645  1.00 31.11           H
ATOM   1297  HB2 ALA A  87      -5.952  25.052   4.310  1.00 31.11           H
ATOM   1298  HB3 ALA A  87      -5.469  26.288   5.183  1.00 31.11           H
ATOM   1299  N   GLU A  88      -2.268  26.355   3.849  1.00 22.40           N
ATOM   1300  CA  GLU A  88      -1.166  27.311   3.803  1.00 21.32           C
ATOM   1301  C   GLU A  88      -1.492  28.542   4.626  1.00 24.40           C
ATOM   1302  O   GLU A  88      -2.615  29.047   4.598  1.00 19.91           O
ATOM   1303  CB  GLU A  88      -0.890  27.748   2.356  1.00 19.54           C
ATOM   1304  CG  GLU A  88      -0.468  26.676   1.434  1.00 18.36           C
ATOM   1305  CD  GLU A  88       0.990  26.257   1.590  1.00 20.84           C
ATOM   1306  OE1 GLU A  88       1.876  27.128   1.631  1.00 19.61           O
ATOM   1307  OE2 GLU A  88       1.230  25.044   1.675  1.00 20.27           O1-
ATOM   1308  H   GLU A  88      -2.546  26.115   3.071  1.00 26.88           H
ATOM   1309  HA  GLU A  88      -0.363  26.901   4.162  1.00 25.58           H
ATOM   1310  HB2 GLU A  88      -1.700  28.140   1.995  1.00 23.45           H
ATOM   1311  HB3 GLU A  88      -0.185  28.415   2.367  1.00 23.45           H
ATOM   1312  HG2 GLU A  88      -1.019  25.893   1.594  1.00 22.03           H
ATOM   1313  HG3 GLU A  88      -0.592  26.982   0.522  1.00 22.03           H
ATOM   1314  N   ARG A  89      -0.495  29.045   5.330  1.00 21.49           N
ATOM   1315  CA  ARG A  89      -0.643  30.323   5.994  1.00 23.60           C
ATOM   1316  C   ARG A  89      -0.483  31.452   4.985  1.00 24.48           C
ATOM   1317  O   ARG A  89       0.267  31.346   4.009  1.00 19.20           O
ATOM   1318  CB  ARG A  89       0.371  30.473   7.107  1.00 24.93           C
ATOM   1319  CG  ARG A  89       0.197  29.476   8.281  1.00 36.05           C
ATOM   1320  CD  ARG A  89       1.349  29.642   9.270  1.00 31.92           C
ATOM   1321  NE  ARG A  89       1.175  28.879  10.507  1.00 22.61           N
ATOM   1322  CZ  ARG A  89       0.411  29.253  11.512  1.00 29.94           C
ATOM   1323  NH1 ARG A  89      -0.253  30.404  11.451  1.00 30.00           N
ATOM   1324  NH2 ARG A  89       0.342  28.484  12.594  1.00 37.32           N1+
ATOM   1325  H   ARG A  89       0.271  28.669   5.439  1.00 25.79           H
ATOM   1326  HA  ARG A  89      -1.530  30.383   6.380  1.00 28.32           H
ATOM   1327  HB2 ARG A  89       1.258  30.340   6.738  1.00 29.91           H
ATOM   1328  HB3 ARG A  89       0.300  31.370   7.471  1.00 29.91           H
ATOM   1329  HG2 ARG A  89      -0.636  29.658   8.743  1.00 43.26           H
ATOM   1330  HG3 ARG A  89       0.208  28.568   7.941  1.00 43.26           H
ATOM   1331  HD2 ARG A  89       2.169  29.341   8.848  1.00 38.30           H
ATOM   1332  HD3 ARG A  89       1.426  30.579   9.507  1.00 38.30           H
ATOM   1333  HE  ARG A  89       1.600  28.135  10.582  1.00 27.13           H
ATOM   1334 HH11 ARG A  89      -0.195  30.897  10.748  1.00 36.00           H
ATOM   1335 HH12 ARG A  89      -0.749  30.650  12.109  1.00 36.00           H
ATOM   1336 HH21 ARG A  89       0.778  27.743  12.623  1.00 44.78           H
ATOM   1337 HH22 ARG A  89      -0.153  28.718  13.257  1.00 44.78           H
ATOM   1338  N   LYS A  90      -1.230  32.528   5.211  1.00 24.71           N
ATOM   1339  CA  LYS A  90      -1.099  33.719   4.395  1.00 27.07           C
ATOM   1340  C   LYS A  90       0.327  34.240   4.414  1.00 21.61           C
ATOM   1341  O   LYS A  90       0.957  34.310   5.474  1.00 25.27           O
ATOM   1342  CB  LYS A  90      -2.035  34.818   4.913  1.00 33.75           C
ATOM   1343  CG  LYS A  90      -1.948  36.076   4.023  1.00 37.00           C
ATOM   1344  CD  LYS A  90      -2.824  37.206   4.511  1.00 43.39           C
ATOM   1345  CE  LYS A  90      -2.777  38.403   3.556  1.00 47.22           C
ATOM   1346  NZ  LYS A  90      -3.710  39.474   4.035  1.00 52.94           N1+
ATOM   1347  H   LYS A  90      -1.820  32.589   5.833  1.00 29.66           H
ATOM   1348  HA  LYS A  90      -1.341  33.513   3.478  1.00 32.48           H
ATOM   1349  HB2 LYS A  90      -2.950  34.495   4.899  1.00 40.50           H
ATOM   1350  HB3 LYS A  90      -1.776  35.062   5.815  1.00 40.50           H
ATOM   1351  HG2 LYS A  90      -1.031  36.392   4.013  1.00 44.40           H
ATOM   1352  HG3 LYS A  90      -2.230  35.846   3.124  1.00 44.40           H
ATOM   1353  HD2 LYS A  90      -3.743  36.899   4.567  1.00 52.06           H
ATOM   1354  HD3 LYS A  90      -2.514  37.499   5.382  1.00 52.06           H
ATOM   1355  HE2 LYS A  90      -1.877  38.765   3.533  1.00 56.66           H
ATOM   1356  HE3 LYS A  90      -3.055  38.124   2.670  1.00 56.66           H
ATOM   1357  HZ1 LYS A  90      -3.683  40.170   3.482  1.00 63.53           H
ATOM   1358  HZ2 LYS A  90      -4.543  39.161   4.066  1.00 63.53           H
ATOM   1359  HZ3 LYS A  90      -3.472  39.743   4.850  1.00 63.53           H
ATOM   1360  N   LEU A  91       0.831  34.658   3.246  1.00 21.71           N
ATOM   1361  CA  LEU A  91       2.139  35.306   3.190  1.00 21.26           C
ATOM   1362  C   LEU A  91       1.938  36.797   3.434  1.00 27.24           C
ATOM   1363  O   LEU A  91       1.179  37.446   2.718  1.00 24.72           O
ATOM   1364  CB  LEU A  91       2.842  35.068   1.849  1.00 21.53           C
ATOM   1365  CG  LEU A  91       3.317  33.645   1.536  1.00 23.43           C
ATOM   1366  CD1 LEU A  91       3.880  33.550   0.118  1.00 25.64           C
ATOM   1367  CD2 LEU A  91       4.355  33.147   2.512  1.00 19.84           C
ATOM   1368  H   LEU A  91       0.439  34.578   2.485  1.00 26.05           H
ATOM   1369  HA  LEU A  91       2.703  34.953   3.896  1.00 25.52           H
ATOM   1370  HB2 LEU A  91       2.230  35.324   1.141  1.00 25.83           H
ATOM   1371  HB3 LEU A  91       3.623  35.641   1.815  1.00 25.83           H
ATOM   1372  HG  LEU A  91       2.555  33.047   1.590  1.00 28.11           H
ATOM   1373 HD11 LEU A  91       4.170  32.639  -0.045  1.00 30.77           H
ATOM   1374 HD12 LEU A  91       3.186  33.795  -0.513  1.00 30.77           H
ATOM   1375 HD13 LEU A  91       4.632  34.157   0.036  1.00 30.77           H
ATOM   1376 HD21 LEU A  91       4.615  32.246   2.263  1.00 23.81           H
ATOM   1377 HD22 LEU A  91       5.126  33.735   2.480  1.00 23.81           H
ATOM   1378 HD23 LEU A  91       3.975  33.148   3.404  1.00 23.81           H
ATOM   1379  N   ASN A  92       2.603  37.334   4.449  1.00 19.31           N
ATOM   1380  CA  ASN A  92       2.582  38.761   4.727  1.00 19.39           C
ATOM   1381  C   ASN A  92       3.820  39.425   4.135  1.00 21.81           C
ATOM   1382  O   ASN A  92       4.826  38.772   3.836  1.00 18.05           O
ATOM   1383  CB  ASN A  92       2.482  38.988   6.245  1.00 17.99           C
ATOM   1384  CG  ASN A  92       1.159  38.517   6.791  1.00 20.02           C
ATOM   1385  OD1 ASN A  92       1.073  37.610   7.639  1.00 29.00           O
ATOM   1386  ND2 ASN A  92       0.108  39.120   6.292  1.00 20.03           N
ATOM   1387  H   ASN A  92       3.083  36.882   5.002  1.00 23.17           H
ATOM   1388  HA  ASN A  92       1.800  39.155   4.311  1.00 23.26           H
ATOM   1389  HB2 ASN A  92       3.187  38.492   6.690  1.00 21.59           H
ATOM   1390  HB3 ASN A  92       2.568  39.935   6.434  1.00 21.59           H
ATOM   1391 HD21 ASN A  92      -0.680  38.901   6.558  1.00 24.03           H
ATOM   1392 HD22 ASN A  92       0.207  39.734   5.698  1.00 24.03           H
ATOM   1393  N   THR A  93       3.734  40.734   3.947  1.00 19.65           N
ATOM   1394  CA  THR A  93       4.864  41.453   3.381  1.00 23.07           C
ATOM   1395  C   THR A  93       5.999  41.643   4.387  1.00 23.85           C
ATOM   1396  O   THR A  93       5.810  41.658   5.620  1.00 20.24           O
ATOM   1397  CB  THR A  93       4.440  42.825   2.882  1.00 25.08           C
ATOM   1398  OG1 THR A  93       4.010  43.622   3.994  1.00 25.23           O
ATOM   1399  CG2 THR A  93       3.317  42.705   1.859  1.00 23.92           C
ATOM   1400  H   THR A  93       3.049  41.220   4.134  1.00 23.58           H
ATOM   1401  HA  THR A  93       5.212  40.952   2.626  1.00 27.68           H
ATOM   1402  HB  THR A  93       5.195  43.257   2.453  1.00 30.10           H
ATOM   1403  HG1 THR A  93       3.361  43.252   4.378  1.00 30.27           H
ATOM   1404 HG21 THR A  93       3.056  43.587   1.549  1.00 28.70           H
ATOM   1405 HG22 THR A  93       3.615  42.180   1.100  1.00 28.70           H
ATOM   1406 HG23 THR A  93       2.548  42.272   2.260  1.00 28.70           H
ATOM   1407  N   GLU A  94       7.198  41.861   3.834  1.00 18.37           N
ATOM   1408  CA  GLU A  94       8.363  42.152   4.671  1.00 25.78           C
ATOM   1409  C   GLU A  94       8.134  43.396   5.517  1.00 24.81           C
ATOM   1410  O   GLU A  94       8.453  43.410   6.719  1.00 23.83           O
ATOM   1411  CB  GLU A  94       9.625  42.317   3.809  1.00 26.05           C
ATOM   1412  CG  GLU A  94      10.169  40.995   3.197  1.00 28.24           C
ATOM   1413  CD  GLU A  94      11.603  40.641   3.674  1.00 37.41           C
ATOM   1414  OE1 GLU A  94      12.241  39.728   3.065  1.00 30.38           O
ATOM   1415  OE2 GLU A  94      12.090  41.278   4.650  1.00 34.02           O1-
ATOM   1416  H   GLU A  94       7.359  41.847   2.989  1.00 22.05           H
ATOM   1417  HA  GLU A  94       8.510  41.405   5.273  1.00 30.94           H
ATOM   1418  HB2 GLU A  94       9.423  42.919   3.076  1.00 31.26           H
ATOM   1419  HB3 GLU A  94      10.328  42.697   4.359  1.00 31.26           H
ATOM   1420  HG2 GLU A  94       9.582  40.266   3.452  1.00 33.89           H
ATOM   1421  HG3 GLU A  94      10.189  41.080   2.231  1.00 33.89           H
ATOM   1422  N   GLU A  95       7.556  44.446   4.922  1.00 22.15           N
ATOM   1423  CA  GLU A  95       7.348  45.691   5.661  1.00 26.07           C
ATOM   1424  C   GLU A  95       6.388  45.490   6.833  1.00 23.38           C
ATOM   1425  O   GLU A  95       6.601  46.023   7.929  1.00 25.13           O
ATOM   1426  CB  GLU A  95       6.821  46.782   4.734  1.00 36.97           C
ATOM   1427  CG  GLU A  95       7.767  47.183   3.589  1.00 43.79           C
ATOM   1428  CD  GLU A  95       8.020  46.084   2.520  1.00 50.52           C
ATOM   1429  OE1 GLU A  95       7.112  45.257   2.232  1.00 36.82           O
ATOM   1430  OE2 GLU A  95       9.150  46.052   1.963  1.00 50.30           O1-
ATOM   1431  H   GLU A  95       7.280  44.462   4.108  1.00 26.58           H
ATOM   1432  HA  GLU A  95       8.199  45.989   6.020  1.00 31.29           H
ATOM   1433  HB2 GLU A  95       5.994  46.473   4.334  1.00 44.36           H
ATOM   1434  HB3 GLU A  95       6.648  47.577   5.262  1.00 44.36           H
ATOM   1435  HG2 GLU A  95       7.390  47.952   3.134  1.00 52.55           H
ATOM   1436  HG3 GLU A  95       8.627  47.422   3.970  1.00 52.55           H
ATOM   1437  N   THR A  96       5.331  44.720   6.632  1.00 20.36           N
ATOM   1438  CA  THR A  96       4.378  44.509   7.714  1.00 25.87           C
ATOM   1439  C   THR A  96       4.946  43.600   8.800  1.00 21.79           C
ATOM   1440  O   THR A  96       4.727  43.840   9.994  1.00 21.83           O
ATOM   1441  CB  THR A  96       3.085  43.942   7.141  1.00 23.34           C
ATOM   1442  OG1 THR A  96       2.453  44.942   6.328  1.00 28.20           O
ATOM   1443  CG2 THR A  96       2.125  43.533   8.226  1.00 22.45           C
ATOM   1444  H   THR A  96       5.142  44.316   5.896  1.00 24.44           H
ATOM   1445  HA  THR A  96       4.172  45.365   8.121  1.00 31.04           H
ATOM   1446  HB  THR A  96       3.285  43.164   6.598  1.00 28.01           H
ATOM   1447  HG1 THR A  96       2.963  45.165   5.699  1.00 33.84           H
ATOM   1448 HG21 THR A  96       1.313  43.177   7.833  1.00 26.94           H
ATOM   1449 HG22 THR A  96       2.529  42.852   8.787  1.00 26.94           H
ATOM   1450 HG23 THR A  96       1.899  44.300   8.776  1.00 26.94           H
ATOM   1451  N   VAL A  97       5.629  42.522   8.425  1.00 17.81           N
ATOM   1452  CA  VAL A  97       6.129  41.609   9.458  1.00 22.81           C
ATOM   1453  C   VAL A  97       7.147  42.318  10.348  1.00 22.43           C
ATOM   1454  O   VAL A  97       7.177  42.128  11.570  1.00 20.32           O
ATOM   1455  CB  VAL A  97       6.698  40.342   8.804  1.00 20.27           C
ATOM   1456  CG1 VAL A  97       7.392  39.473   9.800  1.00 21.60           C
ATOM   1457  CG2 VAL A  97       5.552  39.566   8.149  1.00 21.00           C
ATOM   1458  H   VAL A  97       5.813  42.299   7.615  1.00 21.37           H
ATOM   1459  HA  VAL A  97       5.385  41.340  10.020  1.00 27.37           H
ATOM   1460  HB  VAL A  97       7.335  40.590   8.116  1.00 24.32           H
ATOM   1461 HG11 VAL A  97       7.735  38.687   9.347  1.00 25.92           H
ATOM   1462 HG12 VAL A  97       8.122  39.972  10.198  1.00 25.92           H
ATOM   1463 HG13 VAL A  97       6.757  39.211  10.485  1.00 25.92           H
ATOM   1464 HG21 VAL A  97       5.910  38.765   7.735  1.00 25.20           H
ATOM   1465 HG22 VAL A  97       4.904  39.325   8.830  1.00 25.20           H
ATOM   1466 HG23 VAL A  97       5.134  40.127   7.477  1.00 25.20           H
ATOM   1467  N   GLN A  98       7.973  43.169   9.755  1.00 20.07           N
ATOM   1468  CA  GLN A  98       8.961  43.919  10.525  1.00 19.76           C
ATOM   1469  C   GLN A  98       8.292  44.766  11.608  1.00 18.94           C
ATOM   1470  O   GLN A  98       8.775  44.825  12.754  1.00 23.19           O
ATOM   1471  CB  GLN A  98       9.771  44.802   9.564  1.00 31.49           C
ATOM   1472  CG  GLN A  98      10.893  45.614  10.190  1.00 48.05           C
ATOM   1473  CD  GLN A  98      11.512  46.582   9.177  1.00 55.53           C
ATOM   1474  OE1 GLN A  98      11.903  46.188   8.066  1.00 51.61           O
ATOM   1475  NE2 GLN A  98      11.577  47.855   9.549  1.00 51.53           N
ATOM   1476  H   GLN A  98       7.984  43.332   8.911  1.00 24.08           H
ATOM   1477  HA  GLN A  98       9.569  43.299  10.956  1.00 23.71           H
ATOM   1478  HB2 GLN A  98      10.170  44.232   8.888  1.00 37.79           H
ATOM   1479  HB3 GLN A  98       9.164  45.428   9.140  1.00 37.79           H
ATOM   1480  HG2 GLN A  98      10.539  46.132  10.930  1.00 57.66           H
ATOM   1481  HG3 GLN A  98      11.588  45.013  10.502  1.00 57.66           H
ATOM   1482 HE21 GLN A  98      11.280  48.094  10.320  1.00 61.83           H
ATOM   1483 HE22 GLN A  98      11.915  48.441   9.018  1.00 61.83           H
ATOM   1484  N   GLU A  99       7.184  45.431  11.275  1.00 22.07           N
ATOM   1485  CA  GLU A  99       6.474  46.201  12.303  1.00 25.58           C
ATOM   1486  C   GLU A  99       5.852  45.281  13.355  1.00 27.16           C
ATOM   1487  O   GLU A  99       5.901  45.576  14.549  1.00 21.25           O
ATOM   1488  CB  GLU A  99       5.411  47.106  11.664  1.00 25.02           C
ATOM   1489  CG  GLU A  99       6.011  48.158  10.700  1.00 42.07           C
ATOM   1490  CD  GLU A  99       7.082  49.067  11.368  1.00 48.57           C
ATOM   1491  OE1 GLU A  99       6.852  49.515  12.519  1.00 43.69           O
ATOM   1492  OE2 GLU A  99       8.157  49.311  10.759  1.00 46.39           O1-
ATOM   1493  H   GLU A  99       6.832  45.455  10.491  1.00 26.48           H
ATOM   1494  HA  GLU A  99       7.112  46.773  12.756  1.00 30.70           H
ATOM   1495  HB2 GLU A  99       4.791  46.556  11.159  1.00 30.02           H
ATOM   1496  HB3 GLU A  99       4.937  47.579  12.366  1.00 30.02           H
ATOM   1497  HG2 GLU A  99       6.431  47.699   9.956  1.00 50.48           H
ATOM   1498  HG3 GLU A  99       5.297  48.729  10.374  1.00 50.48           H
ATOM   1499  N   TRP A 100       5.294  44.143  12.945  1.00 21.27           N
ATOM   1500  CA  TRP A 100       4.721  43.232  13.930  1.00 20.74           C
ATOM   1501  C   TRP A 100       5.780  42.685  14.874  1.00 19.72           C
ATOM   1502  O   TRP A 100       5.500  42.451  16.055  1.00 19.79           O
ATOM   1503  CB  TRP A 100       4.016  42.079  13.236  1.00 16.15           C
ATOM   1504  CG  TRP A 100       2.824  42.499  12.485  1.00 21.07           C
ATOM   1505  CD1 TRP A 100       2.251  43.741  12.463  1.00 20.94           C
ATOM   1506  CD2 TRP A 100       2.020  41.670  11.660  1.00 17.49           C
ATOM   1507  NE1 TRP A 100       1.137  43.724  11.676  1.00 20.31           N
ATOM   1508  CE2 TRP A 100       0.971  42.465  11.168  1.00 23.88           C
ATOM   1509  CE3 TRP A 100       2.084  40.328  11.284  1.00 21.76           C
ATOM   1510  CZ2 TRP A 100      -0.002  41.966  10.328  1.00 21.72           C
ATOM   1511  CZ3 TRP A 100       1.110  39.836  10.429  1.00 19.34           C
ATOM   1512  CH2 TRP A 100       0.084  40.653   9.967  1.00 20.73           C
ATOM   1513  H   TRP A 100       5.236  43.881  12.128  1.00 25.52           H
ATOM   1514  HA  TRP A 100       4.065  43.711  14.459  1.00 24.89           H
ATOM   1515  HB2 TRP A 100       4.631  41.664  12.612  1.00 19.38           H
ATOM   1516  HB3 TRP A 100       3.736  41.434  13.904  1.00 19.38           H
ATOM   1517  HD1 TRP A 100       2.562  44.481  12.932  1.00 25.13           H
ATOM   1518  HE1 TRP A 100       0.624  44.397  11.523  1.00 24.38           H
ATOM   1519  HE3 TRP A 100       2.764  39.777  11.598  1.00 26.11           H
ATOM   1520  HZ2 TRP A 100      -0.682  42.511  10.002  1.00 26.06           H
ATOM   1521  HZ3 TRP A 100       1.133  38.942  10.174  1.00 23.21           H
ATOM   1522  HH2 TRP A 100      -0.557  40.296   9.395  1.00 24.88           H
ATOM   1523  N   VAL A 101       6.990  42.430  14.366  1.00 18.02           N
ATOM   1524  CA  VAL A 101       8.060  41.912  15.216  1.00 23.65           C
ATOM   1525  C   VAL A 101       8.312  42.869  16.378  1.00 19.93           C
ATOM   1526  O   VAL A 101       8.478  42.456  17.537  1.00 17.29           O
ATOM   1527  CB  VAL A 101       9.341  41.688  14.385  1.00 25.66           C
ATOM   1528  CG1 VAL A 101      10.563  41.493  15.310  1.00 21.96           C
ATOM   1529  CG2 VAL A 101       9.166  40.490  13.427  1.00 22.28           C
ATOM   1530  H   VAL A 101       7.213  42.548  13.543  1.00 21.63           H
ATOM   1531  HA  VAL A 101       7.787  41.057  15.584  1.00 28.39           H
ATOM   1532  HB  VAL A 101       9.503  42.477  13.844  1.00 30.79           H
ATOM   1533 HG11 VAL A 101      11.353  41.354  14.764  1.00 26.35           H
ATOM   1534 HG12 VAL A 101      10.673  42.286  15.857  1.00 26.35           H
ATOM   1535 HG13 VAL A 101      10.410  40.719  15.875  1.00 26.35           H
ATOM   1536 HG21 VAL A 101       9.983  40.372  12.918  1.00 26.73           H
ATOM   1537 HG22 VAL A 101       8.982  39.694  13.949  1.00 26.73           H
ATOM   1538 HG23 VAL A 101       8.425  40.671  12.828  1.00 26.73           H
ATOM   1539  N   ASP A 102       8.407  44.164  16.066  1.00 21.92           N
ATOM   1540  CA  ASP A 102       8.683  45.152  17.099  1.00 27.56           C
ATOM   1541  C   ASP A 102       7.579  45.163  18.139  1.00 18.90           C
ATOM   1542  O   ASP A 102       7.853  45.281  19.337  1.00 20.28           O
ATOM   1543  CB  ASP A 102       8.845  46.550  16.480  1.00 25.37           C
ATOM   1544  CG  ASP A 102      10.116  46.669  15.603  1.00 36.40           C
ATOM   1545  OD1 ASP A 102      10.083  47.371  14.558  1.00 43.95           O
ATOM   1546  OD2 ASP A 102      11.150  46.049  15.955  1.00 43.41           O1-
ATOM   1547  H   ASP A 102       8.317  44.488  15.274  1.00 26.30           H
ATOM   1548  HA  ASP A 102       9.514  44.922  17.544  1.00 33.08           H
ATOM   1549  HB2 ASP A 102       8.075  46.739  15.921  1.00 30.44           H
ATOM   1550  HB3 ASP A 102       8.908  47.206  17.192  1.00 30.44           H
ATOM   1551  N   LYS A 103       6.320  45.067  17.696  1.00 20.62           N
ATOM   1552  CA  LYS A 103       5.202  45.080  18.640  1.00 21.65           C
ATOM   1553  C   LYS A 103       5.217  43.847  19.522  1.00 23.01           C
ATOM   1554  O   LYS A 103       5.052  43.949  20.748  1.00 18.83           O
ATOM   1555  CB  LYS A 103       3.869  45.185  17.903  1.00 22.59           C
ATOM   1556  CG  LYS A 103       3.663  46.578  17.245  1.00 28.56           C
ATOM   1557  CD  LYS A 103       2.269  46.741  16.620  1.00 39.74           C
ATOM   1558  CE  LYS A 103       1.229  47.262  17.631  1.00 38.18           C
ATOM   1559  NZ  LYS A 103       1.022  46.362  18.800  1.00 50.66           N1+
ATOM   1560  H   LYS A 103       6.092  44.996  16.870  1.00 24.75           H
ATOM   1561  HA  LYS A 103       5.286  45.857  19.214  1.00 25.98           H
ATOM   1562  HB2 LYS A 103       3.841  44.514  17.202  1.00 27.11           H
ATOM   1563  HB3 LYS A 103       3.146  45.039  18.533  1.00 27.11           H
ATOM   1564  HG2 LYS A 103       3.771  47.265  17.921  1.00 34.27           H
ATOM   1565  HG3 LYS A 103       4.322  46.697  16.543  1.00 34.27           H
ATOM   1566  HD2 LYS A 103       2.322  47.376  15.889  1.00 47.69           H
ATOM   1567  HD3 LYS A 103       1.966  45.880  16.292  1.00 47.69           H
ATOM   1568  HE2 LYS A 103       1.525  48.122  17.968  1.00 45.81           H
ATOM   1569  HE3 LYS A 103       0.377  47.361  17.178  1.00 45.81           H
ATOM   1570  HZ1 LYS A 103       0.414  46.711  19.348  1.00 60.79           H
ATOM   1571  HZ2 LYS A 103       0.739  45.565  18.523  1.00 60.79           H
ATOM   1572  HZ3 LYS A 103       1.787  46.259  19.244  1.00 60.79           H
ATOM   1573  N   ILE A 104       5.444  42.674  18.929  1.00 19.01           N
ATOM   1574  CA  ILE A 104       5.520  41.446  19.725  1.00 17.62           C
ATOM   1575  C   ILE A 104       6.716  41.468  20.676  1.00 16.68           C
ATOM   1576  O   ILE A 104       6.606  41.064  21.847  1.00 16.79           O
ATOM   1577  CB  ILE A 104       5.524  40.231  18.788  1.00 15.84           C
ATOM   1578  CG1 ILE A 104       4.108  40.083  18.191  1.00 14.20           C
ATOM   1579  CG2 ILE A 104       5.957  38.972  19.532  1.00 16.25           C
ATOM   1580  CD1 ILE A 104       4.049  39.121  17.026  1.00 23.79           C
ATOM   1581  H   ILE A 104       5.556  42.563  18.083  1.00 22.81           H
ATOM   1582  HA  ILE A 104       4.720  41.386  20.270  1.00 21.14           H
ATOM   1583  HB  ILE A 104       6.150  40.397  18.066  1.00 19.01           H
ATOM   1584 HG12 ILE A 104       3.509  39.754  18.880  1.00 17.04           H
ATOM   1585 HG13 ILE A 104       3.807  40.950  17.877  1.00 17.04           H
ATOM   1586 HG21 ILE A 104       5.949  38.223  18.916  1.00 19.50           H
ATOM   1587 HG22 ILE A 104       6.852  39.104  19.882  1.00 19.50           H
ATOM   1588 HG23 ILE A 104       5.338  38.807  20.261  1.00 19.50           H
ATOM   1589 HD11 ILE A 104       3.137  39.075  16.701  1.00 28.55           H
ATOM   1590 HD12 ILE A 104       4.636  39.441  16.323  1.00 28.55           H
ATOM   1591 HD13 ILE A 104       4.338  38.245  17.326  1.00 28.55           H
ATOM   1592  N   ARG A 105       7.873  41.953  20.217  1.00 21.01           N
ATOM   1593  CA  ARG A 105       9.021  42.025  21.121  1.00 17.89           C
ATOM   1594  C   ARG A 105       8.679  42.848  22.365  1.00 19.51           C
ATOM   1595  O   ARG A 105       8.970  42.456  23.503  1.00 18.27           O
ATOM   1596  CB  ARG A 105      10.239  42.623  20.390  1.00 19.80           C
ATOM   1597  CG  ARG A 105      11.527  42.621  21.250  1.00 27.95           C
ATOM   1598  CD  ARG A 105      12.692  43.425  20.606  1.00 33.68           C
ATOM   1599  NE  ARG A 105      12.389  44.861  20.524  1.00 39.90           N
ATOM   1600  CZ  ARG A 105      12.221  45.668  21.580  1.00 47.20           C
ATOM   1601  NH1 ARG A 105      12.314  45.202  22.830  1.00 50.26           N
ATOM   1602  NH2 ARG A 105      11.951  46.956  21.391  1.00 43.42           N1+
ATOM   1603  H   ARG A 105       8.015  42.237  19.418  1.00 25.21           H
ATOM   1604  HA  ARG A 105       9.254  41.129  21.409  1.00 21.47           H
ATOM   1605  HB2 ARG A 105      10.413  42.103  19.591  1.00 23.76           H
ATOM   1606  HB3 ARG A 105      10.042  43.542  20.150  1.00 23.76           H
ATOM   1607  HG2 ARG A 105      11.331  43.018  22.113  1.00 33.54           H
ATOM   1608  HG3 ARG A 105      11.825  41.705  21.368  1.00 33.54           H
ATOM   1609  HD2 ARG A 105      13.491  43.315  21.145  1.00 40.42           H
ATOM   1610  HD3 ARG A 105      12.848  43.097  19.707  1.00 40.42           H
ATOM   1611  HE  ARG A 105      12.313  45.208  19.741  1.00 47.88           H
ATOM   1612 HH11 ARG A 105      12.489  44.371  22.968  1.00 60.31           H
ATOM   1613 HH12 ARG A 105      12.202  45.734  23.497  1.00 60.31           H
ATOM   1614 HH21 ARG A 105      11.886  47.269  20.593  1.00 52.11           H
ATOM   1615 HH22 ARG A 105      11.840  47.476  22.067  1.00 52.11           H
ATOM   1616  N   LYS A 106       8.032  43.983  22.163  1.00 20.35           N
ATOM   1617  CA  LYS A 106       7.694  44.845  23.278  1.00 21.31           C
ATOM   1618  C   LYS A 106       6.600  44.240  24.158  1.00 19.66           C
ATOM   1619  O   LYS A 106       6.581  44.476  25.369  1.00 20.34           O
ATOM   1620  CB  LYS A 106       7.282  46.196  22.717  1.00 21.46           C
ATOM   1621  CG  LYS A 106       8.447  46.950  22.089  1.00 28.10           C
ATOM   1622  CD  LYS A 106       7.904  48.205  21.399  1.00 38.66           C
ATOM   1623  CE  LYS A 106       8.971  48.943  20.645  1.00 45.43           C
ATOM   1624  NZ  LYS A 106       8.435  50.214  20.078  1.00 54.82           N1+
ATOM   1625  H   LYS A 106       7.780  44.275  21.395  1.00 24.42           H
ATOM   1626  HA  LYS A 106       8.482  44.976  23.828  1.00 25.57           H
ATOM   1627  HB2 LYS A 106       6.607  46.063  22.034  1.00 25.75           H
ATOM   1628  HB3 LYS A 106       6.925  46.741  23.436  1.00 25.75           H
ATOM   1629  HG2 LYS A 106       9.075  47.219  22.777  1.00 33.72           H
ATOM   1630  HG3 LYS A 106       8.881  46.391  21.425  1.00 33.72           H
ATOM   1631  HD2 LYS A 106       7.213  47.948  20.769  1.00 46.39           H
ATOM   1632  HD3 LYS A 106       7.539  48.804  22.069  1.00 46.39           H
ATOM   1633  HE2 LYS A 106       9.700  49.160  21.247  1.00 54.52           H
ATOM   1634  HE3 LYS A 106       9.290  48.392  19.913  1.00 54.52           H
ATOM   1635  HZ1 LYS A 106       9.076  50.643  19.634  1.00 65.78           H
ATOM   1636  HZ2 LYS A 106       7.764  50.038  19.521  1.00 65.78           H
ATOM   1637  HZ3 LYS A 106       8.137  50.737  20.734  1.00 65.78           H
ATOM   1638  N   GLN A 107       5.702  43.448  23.573  1.00 20.09           N
ATOM   1639  CA  GLN A 107       4.663  42.754  24.336  1.00 18.74           C
ATOM   1640  C   GLN A 107       5.225  41.621  25.196  1.00 19.77           C
ATOM   1641  O   GLN A 107       4.716  41.359  26.300  1.00 17.51           O
ATOM   1642  CB  GLN A 107       3.623  42.204  23.370  1.00 21.96           C
ATOM   1643  CG  GLN A 107       2.511  41.445  24.018  1.00 20.77           C
ATOM   1644  CD  GLN A 107       1.483  41.022  22.996  1.00 19.61           C
ATOM   1645  OE1 GLN A 107       1.640  40.018  22.316  1.00 19.09           O
ATOM   1646  NE2 GLN A 107       0.446  41.822  22.847  1.00 18.53           N
ATOM   1647  H   GLN A 107       5.672  43.295  22.727  1.00 24.11           H
ATOM   1648  HA  GLN A 107       4.223  43.388  24.924  1.00 22.48           H
ATOM   1649  HB2 GLN A 107       3.228  42.946  22.884  1.00 26.35           H
ATOM   1650  HB3 GLN A 107       4.064  41.605  22.747  1.00 26.35           H
ATOM   1651  HG2 GLN A 107       2.868  40.649  24.441  1.00 24.92           H
ATOM   1652  HG3 GLN A 107       2.075  42.010  24.675  1.00 24.92           H
ATOM   1653 HE21 GLN A 107       0.384  42.538  23.319  1.00 22.23           H
ATOM   1654 HE22 GLN A 107      -0.169  41.628  22.278  1.00 22.23           H
ATOM   1655  N   VAL A 108       6.250  40.923  24.697  1.00 14.96           N
ATOM   1656  CA  VAL A 108       6.875  39.818  25.424  1.00 18.27           C
ATOM   1657  C   VAL A 108       7.660  40.321  26.622  1.00 17.93           C
ATOM   1658  O   VAL A 108       7.666  39.683  27.681  1.00 16.64           O
ATOM   1659  CB  VAL A 108       7.759  38.993  24.465  1.00 17.36           C
ATOM   1660  CG1 VAL A 108       8.788  38.072  25.219  1.00 19.02           C
ATOM   1661  CG2 VAL A 108       6.856  38.118  23.532  1.00 20.07           C
ATOM   1662  H   VAL A 108       6.605  41.074  23.928  1.00 17.95           H
ATOM   1663  HA  VAL A 108       6.177  39.232  25.756  1.00 21.92           H
ATOM   1664  HB  VAL A 108       8.264  39.602  23.903  1.00 20.83           H
ATOM   1665 HG11 VAL A 108       9.311  37.582  24.566  1.00 22.82           H
ATOM   1666 HG12 VAL A 108       9.370  38.628  25.760  1.00 22.82           H
ATOM   1667 HG13 VAL A 108       8.301  37.453  25.785  1.00 22.82           H
ATOM   1668 HG21 VAL A 108       7.423  37.605  22.935  1.00 24.09           H
ATOM   1669 HG22 VAL A 108       6.324  37.519  24.079  1.00 24.09           H
ATOM   1670 HG23 VAL A 108       6.276  38.701  23.018  1.00 24.09           H
ATOM   1671  N   ALA A 109       8.340  41.461  26.479  1.00 19.37           N
ATOM   1672  CA  ALA A 109       9.348  41.863  27.463  1.00 21.45           C
ATOM   1673  C   ALA A 109       8.824  41.912  28.895  1.00 21.06           C
ATOM   1674  O   ALA A 109       9.521  41.412  29.794  1.00 20.14           O
ATOM   1675  CB  ALA A 109       9.951  43.219  27.064  1.00 23.46           C
ATOM   1676  H   ALA A 109       8.237  42.014  25.829  1.00 23.25           H
ATOM   1677  HA  ALA A 109      10.066  41.212  27.443  1.00 25.75           H
ATOM   1678  HB1 ALA A 109      10.616  43.474  27.722  1.00 28.16           H
ATOM   1679  HB2 ALA A 109      10.364  43.135  26.191  1.00 28.16           H
ATOM   1680  HB3 ALA A 109       9.243  43.882  27.034  1.00 28.16           H
ATOM   1681  N   PRO A 110       7.647  42.479  29.183  1.00 20.15           N
ATOM   1682  CA  PRO A 110       7.215  42.588  30.594  1.00 25.87           C
ATOM   1683  C   PRO A 110       6.997  41.244  31.281  1.00 23.62           C
ATOM   1684  O   PRO A 110       6.927  41.200  32.509  1.00 20.64           O
ATOM   1685  CB  PRO A 110       5.900  43.376  30.491  1.00 23.04           C
ATOM   1686  CG  PRO A 110       6.008  44.140  29.158  1.00 26.61           C
ATOM   1687  CD  PRO A 110       6.695  43.153  28.268  1.00 19.03           C
ATOM   1688  HA  PRO A 110       7.859  43.106  31.103  1.00 31.05           H
ATOM   1689  HB2 PRO A 110       5.149  42.762  30.477  1.00 27.65           H
ATOM   1690  HB3 PRO A 110       5.827  43.993  31.237  1.00 27.65           H
ATOM   1691  HG2 PRO A 110       5.123  44.356  28.824  1.00 31.93           H
ATOM   1692  HG3 PRO A 110       6.545  44.940  29.274  1.00 31.93           H
ATOM   1693  HD2 PRO A 110       6.056  42.515  27.914  1.00 22.84           H
ATOM   1694  HD3 PRO A 110       7.172  43.611  27.559  1.00 22.84           H
ATOM   1695  N   PHE A 111       6.834  40.165  30.524  1.00 17.22           N
ATOM   1696  CA  PHE A 111       6.633  38.841  31.081  1.00 19.30           C
ATOM   1697  C   PHE A 111       7.900  38.241  31.657  1.00 20.72           C
ATOM   1698  O   PHE A 111       7.807  37.295  32.443  1.00 20.21           O
ATOM   1699  CB  PHE A 111       6.088  37.916  29.994  1.00 21.23           C
ATOM   1700  CG  PHE A 111       4.650  38.160  29.642  1.00 18.58           C
ATOM   1701  CD1 PHE A 111       3.623  37.550  30.364  1.00 18.88           C
ATOM   1702  CD2 PHE A 111       4.318  38.978  28.576  1.00 16.41           C
ATOM   1703  CE1 PHE A 111       2.305  37.760  30.016  1.00 16.84           C
ATOM   1704  CE2 PHE A 111       2.991  39.202  28.217  1.00 19.54           C
ATOM   1705  CZ  PHE A 111       1.988  38.600  28.934  1.00 20.05           C
ATOM   1706  H   PHE A 111       6.837  40.178  29.664  1.00 20.66           H
ATOM   1707  HA  PHE A 111       5.975  38.893  31.791  1.00 23.16           H
ATOM   1708  HB2 PHE A 111       6.614  38.039  29.188  1.00 25.48           H
ATOM   1709  HB3 PHE A 111       6.165  36.999  30.299  1.00 25.48           H
ATOM   1710  HD1 PHE A 111       3.829  36.991  31.078  1.00 22.65           H
ATOM   1711  HD2 PHE A 111       4.996  39.385  28.086  1.00 19.70           H
ATOM   1712  HE1 PHE A 111       1.625  37.355  30.505  1.00 20.20           H
ATOM   1713  HE2 PHE A 111       2.786  39.759  27.501  1.00 23.45           H
ATOM   1714  HZ  PHE A 111       1.099  38.748  28.705  1.00 24.05           H
ATOM   1715  N   LEU A 112       9.073  38.761  31.298  1.00 17.08           N
ATOM   1716  CA  LEU A 112      10.342  38.207  31.750  1.00 17.75           C
ATOM   1717  C   LEU A 112      11.185  39.294  32.426  1.00 19.01           C
ATOM   1718  O   LEU A 112      10.937  40.497  32.269  1.00 21.09           O
ATOM   1719  CB  LEU A 112      11.117  37.588  30.571  1.00 18.98           C
ATOM   1720  CG  LEU A 112      10.372  36.543  29.724  1.00 15.63           C
ATOM   1721  CD1 LEU A 112      11.196  36.246  28.441  1.00 16.76           C
ATOM   1722  CD2 LEU A 112      10.078  35.288  30.484  1.00 18.39           C
ATOM   1723  H   LEU A 112       9.158  39.445  30.785  1.00 20.50           H
ATOM   1724  HA  LEU A 112      10.172  37.508  32.401  1.00 21.30           H
ATOM   1725  HB2 LEU A 112      11.382  38.305  29.973  1.00 22.78           H
ATOM   1726  HB3 LEU A 112      11.911  37.156  30.924  1.00 22.78           H
ATOM   1727  HG  LEU A 112       9.523  36.921  29.445  1.00 18.75           H
ATOM   1728 HD11 LEU A 112      10.724  35.587  27.908  1.00 20.11           H
ATOM   1729 HD12 LEU A 112      11.299  37.068  27.935  1.00 20.11           H
ATOM   1730 HD13 LEU A 112      12.066  35.903  28.697  1.00 20.11           H
ATOM   1731 HD21 LEU A 112       9.609  34.670  29.902  1.00 22.06           H
ATOM   1732 HD22 LEU A 112      10.914  34.896  30.780  1.00 22.06           H
ATOM   1733 HD23 LEU A 112       9.524  35.506  31.250  1.00 22.06           H
ATOM   1734  N   ASP A 113      12.169  38.869  33.223  1.00 16.63           N
ATOM   1735  CA  ASP A 113      13.052  39.799  33.933  1.00 24.61           C
ATOM   1736  C   ASP A 113      14.307  39.974  33.090  1.00 16.46           C
ATOM   1737  O   ASP A 113      15.062  39.022  32.889  1.00 19.36           O
ATOM   1738  CB  ASP A 113      13.381  39.283  35.343  1.00 24.18           C
ATOM   1739  CG  ASP A 113      13.859  40.377  36.296  1.00 30.67           C
ATOM   1740  OD1 ASP A 113      13.555  40.258  37.504  1.00 31.42           O
ATOM   1741  OD2 ASP A 113      14.514  41.350  35.865  1.00 29.52           O1-
ATOM   1742  H   ASP A 113      12.347  38.041  33.369  1.00 19.96           H
ATOM   1743  HA  ASP A 113      12.615  40.661  34.016  1.00 29.53           H
ATOM   1744  HB2 ASP A 113      12.584  38.883  35.724  1.00 29.01           H
ATOM   1745  HB3 ASP A 113      14.085  38.618  35.277  1.00 29.01           H
ATOM   1746  N   PHE A 114      14.501  41.178  32.570  1.00 17.09           N
ATOM   1747  CA  PHE A 114      15.705  41.552  31.839  1.00 21.03           C
ATOM   1748  C   PHE A 114      16.723  42.274  32.732  1.00 26.82           C
ATOM   1749  O   PHE A 114      17.713  42.807  32.219  1.00 28.40           O
ATOM   1750  CB  PHE A 114      15.345  42.453  30.654  1.00 20.33           C
ATOM   1751  CG  PHE A 114      14.659  41.741  29.506  1.00 23.31           C
ATOM   1752  CD1 PHE A 114      15.333  41.496  28.317  1.00 23.21           C
ATOM   1753  CD2 PHE A 114      13.331  41.346  29.606  1.00 25.74           C
ATOM   1754  CE1 PHE A 114      14.686  40.860  27.240  1.00 20.58           C
ATOM   1755  CE2 PHE A 114      12.682  40.711  28.545  1.00 25.45           C
ATOM   1756  CZ  PHE A 114      13.351  40.467  27.366  1.00 20.32           C
ATOM   1757  H   PHE A 114      13.929  41.818  32.629  1.00 20.51           H
ATOM   1758  HA  PHE A 114      16.125  40.750  31.490  1.00 25.23           H
ATOM   1759  HB2 PHE A 114      14.748  43.151  30.966  1.00 24.39           H
ATOM   1760  HB3 PHE A 114      16.160  42.850  30.309  1.00 24.39           H
ATOM   1761  HD1 PHE A 114      16.219  41.762  28.229  1.00 27.85           H
ATOM   1762  HD2 PHE A 114      12.865  41.509  30.394  1.00 30.89           H
ATOM   1763  HE1 PHE A 114      15.148  40.696  26.450  1.00 24.70           H
ATOM   1764  HE2 PHE A 114      11.794  40.450  28.635  1.00 30.54           H
ATOM   1765  HZ  PHE A 114      12.920  40.039  26.663  1.00 24.38           H
ATOM   1766  N   ASP A 115      16.495  42.322  34.044  1.00 30.55           N
ATOM   1767  CA  ASP A 115      17.391  43.026  34.961  1.00 34.06           C
ATOM   1768  C   ASP A 115      17.462  42.278  36.295  1.00 36.42           C
ATOM   1769  O   ASP A 115      17.129  42.788  37.366  1.00 35.14           O
ATOM   1770  CB  ASP A 115      16.904  44.465  35.114  1.00 47.02           C
ATOM   1771  CG  ASP A 115      17.943  45.375  35.747  1.00 59.27           C
ATOM   1772  OD1 ASP A 115      17.531  46.348  36.438  1.00 61.02           O
ATOM   1773  OD2 ASP A 115      19.156  45.104  35.565  1.00 50.42           O1-
ATOM   1774  H   ASP A 115      15.822  41.951  34.431  1.00 36.66           H
ATOM   1775  HA  ASP A 115      18.283  43.048  34.579  1.00 40.87           H
ATOM   1776  HB2 ASP A 115      16.689  44.821  34.237  1.00 56.42           H
ATOM   1777  HB3 ASP A 115      16.115  44.473  35.678  1.00 56.42           H
ATOM   1778  N   CYS A 116      17.890  41.019  36.255  1.00 32.62           N
ATOM   1779  CA  CYS A 116      18.087  40.212  37.456  1.00 35.14           C
ATOM   1780  C   CYS A 116      19.428  39.488  37.413  1.00 29.26           C
ATOM   1781  O   CYS A 116      19.539  38.321  37.801  1.00 30.28           O
ATOM   1782  CB  CYS A 116      16.946  39.209  37.630  1.00 36.37           C
ATOM   1783  SG  CYS A 116      16.739  38.055  36.227  1.00 31.88           S
ATOM   1784  H   CYS A 116      18.077  40.601  35.527  1.00 39.14           H
ATOM   1785  HA  CYS A 116      18.089  40.797  38.230  1.00 42.17           H
ATOM   1786  HB2 CYS A 116      17.116  38.679  38.425  1.00 43.64           H
ATOM   1787  HB3 CYS A 116      16.115  39.698  37.735  1.00 43.64           H
ATOM   1788  HG  CYS A 116      17.750  37.425  36.087  1.00 38.26           H
ATOM   1789  N   GLY A 117      20.473  40.147  36.929  1.00 24.55           N
ATOM   1790  CA  GLY A 117      21.771  39.506  36.933  1.00 30.22           C
ATOM   1791  C   GLY A 117      21.954  38.519  35.790  1.00 27.93           C
ATOM   1792  O   GLY A 117      21.437  38.698  34.688  1.00 24.25           O
ATOM   1793  H   GLY A 117      20.457  40.942  36.602  1.00 29.46           H
ATOM   1794  HA2 GLY A 117      22.463  40.182  36.865  1.00 36.27           H
ATOM   1795  HA3 GLY A 117      21.891  39.029  37.769  1.00 36.27           H
ATOM   1796  N   GLU A 118      22.703  37.447  36.061  1.00 36.75           N
ATOM   1797  CA  GLU A 118      23.209  36.669  34.934  1.00 37.62           C
ATOM   1798  C   GLU A 118      22.142  35.785  34.294  1.00 28.80           C
ATOM   1799  O   GLU A 118      22.352  35.345  33.160  1.00 35.26           O
ATOM   1800  CB  GLU A 118      24.421  35.794  35.324  1.00 40.64           C
ATOM   1801  CG  GLU A 118      25.782  36.535  35.299  1.00 27.39           C
ATOM   1802  CD  GLU A 118      25.847  37.547  36.412  1.00 27.39           C
ATOM   1803  OE1 GLU A 118      26.422  38.628  36.209  1.00 32.79           O
ATOM   1804  OE2 GLU A 118      25.271  37.258  37.495  1.00 34.66           O1-
ATOM   1805  H   GLU A 118      22.922  37.163  36.843  1.00 44.10           H
ATOM   1806  HA  GLU A 118      23.512  37.290  34.252  1.00 45.15           H
ATOM   1807  HB2 GLU A 118      24.285  35.459  36.224  1.00 48.77           H
ATOM   1808  HB3 GLU A 118      24.480  35.050  34.704  1.00 48.77           H
ATOM   1809  HG2 GLU A 118      26.501  35.896  35.422  1.00 32.87           H
ATOM   1810  HG3 GLU A 118      25.882  37.000  34.454  1.00 32.87           H
ATOM   1811  N   ASN A 119      20.998  35.544  34.944  1.00 25.78           N
ATOM   1812  CA  ASN A 119      19.891  34.887  34.247  1.00 22.37           C
ATOM   1813  C   ASN A 119      18.860  35.879  33.690  1.00 22.06           C
ATOM   1814  O   ASN A 119      17.705  35.496  33.444  1.00 15.78           O
ATOM   1815  CB  ASN A 119      19.223  33.848  35.146  1.00 21.58           C
ATOM   1816  CG  ASN A 119      18.389  34.445  36.207  1.00 22.28           C
ATOM   1817  OD1 ASN A 119      18.731  35.480  36.769  1.00 28.65           O
ATOM   1818  ND2 ASN A 119      17.270  33.780  36.520  1.00 25.58           N
ATOM   1819  H   ASN A 119      20.842  35.746  35.765  1.00 30.94           H
ATOM   1820  HA  ASN A 119      20.260  34.408  33.489  1.00 26.85           H
ATOM   1821  HB2 ASN A 119      18.654  33.281  34.603  1.00 25.90           H
ATOM   1822  HB3 ASN A 119      19.911  33.313  35.573  1.00 25.90           H
ATOM   1823 HD21 ASN A 119      16.747  34.083  37.132  1.00 30.69           H
ATOM   1824 HD22 ASN A 119      17.075  33.050  36.110  1.00 30.69           H
ATOM   1825  N   SER A 120      19.275  37.127  33.464  1.00 20.08           N
ATOM   1826  CA  SER A 120      18.485  38.110  32.748  1.00 18.29           C
ATOM   1827  C   SER A 120      18.121  37.595  31.359  1.00 18.53           C
ATOM   1828  O   SER A 120      18.933  36.974  30.680  1.00 17.04           O
ATOM   1829  CB  SER A 120      19.264  39.428  32.613  1.00 24.15           C
ATOM   1830  OG  SER A 120      19.347  40.134  33.834  1.00 22.38           O
ATOM   1831  H   SER A 120      20.036  37.430  33.727  1.00 24.10           H
ATOM   1832  HA  SER A 120      17.665  38.285  33.237  1.00 21.95           H
ATOM   1833  HB2 SER A 120      20.163  39.228  32.309  1.00 28.98           H
ATOM   1834  HB3 SER A 120      18.815  39.989  31.961  1.00 28.98           H
ATOM   1835  HG  SER A 120      19.738  39.665  34.411  1.00 26.86           H
ATOM   1836  N   ALA A 121      16.898  37.878  30.943  1.00 14.55           N
ATOM   1837  CA  ALA A 121      16.366  37.431  29.674  1.00 15.78           C
ATOM   1838  C   ALA A 121      17.070  38.134  28.519  1.00 19.80           C
ATOM   1839  O   ALA A 121      17.614  39.237  28.665  1.00 18.81           O
ATOM   1840  CB  ALA A 121      14.862  37.706  29.618  1.00 17.05           C
ATOM   1841  H   ALA A 121      16.339  38.346  31.398  1.00 17.46           H
ATOM   1842  HA  ALA A 121      16.507  36.476  29.584  1.00 18.94           H
ATOM   1843  HB1 ALA A 121      14.517  37.402  28.764  1.00 20.46           H
ATOM   1844  HB2 ALA A 121      14.426  37.227  30.340  1.00 20.46           H
ATOM   1845  HB3 ALA A 121      14.712  38.660  29.716  1.00 20.46           H
ATOM   1846  N   ILE A 122      17.032  37.476  27.353  1.00 17.57           N
ATOM   1847  CA  ILE A 122      17.567  37.999  26.099  1.00 21.52           C
ATOM   1848  C   ILE A 122      16.459  37.940  25.050  1.00 18.68           C
ATOM   1849  O   ILE A 122      15.747  36.933  24.949  1.00 16.47           O
ATOM   1850  CB  ILE A 122      18.799  37.189  25.620  1.00 26.09           C
ATOM   1851  CG1 ILE A 122      19.964  37.439  26.567  1.00 26.23           C
ATOM   1852  CG2 ILE A 122      19.203  37.530  24.159  1.00 27.85           C
ATOM   1853  CD1 ILE A 122      21.225  36.631  26.216  1.00 32.22           C
ATOM   1854  H   ILE A 122      16.685  36.694  27.266  1.00 21.08           H
ATOM   1855  HA  ILE A 122      17.832  38.924  26.219  1.00 25.83           H
ATOM   1856  HB  ILE A 122      18.574  36.246  25.659  1.00 31.31           H
ATOM   1857 HG12 ILE A 122      20.196  38.380  26.537  1.00 31.47           H
ATOM   1858 HG13 ILE A 122      19.695  37.194  27.466  1.00 31.47           H
ATOM   1859 HG21 ILE A 122      19.975  36.997  23.913  1.00 33.42           H
ATOM   1860 HG22 ILE A 122      18.459  37.327  23.571  1.00 33.42           H
ATOM   1861 HG23 ILE A 122      19.420  38.474  24.104  1.00 33.42           H
ATOM   1862 HD11 ILE A 122      21.922  36.839  26.858  1.00 38.67           H
ATOM   1863 HD12 ILE A 122      21.014  35.685  26.252  1.00 38.67           H
ATOM   1864 HD13 ILE A 122      21.515  36.871  25.322  1.00 38.67           H
ATOM   1865  N   ALA A 123      16.330  39.021  24.275  1.00 17.03           N
ATOM   1866  CA  ALA A 123      15.471  39.076  23.100  1.00 14.80           C
ATOM   1867  C   ALA A 123      16.291  38.724  21.861  1.00 20.81           C
ATOM   1868  O   ALA A 123      17.407  39.220  21.700  1.00 22.26           O
ATOM   1869  CB  ALA A 123      14.869  40.475  22.936  1.00 21.24           C
ATOM   1870  H   ALA A 123      16.747  39.759  24.420  1.00 20.43           H
ATOM   1871  HA  ALA A 123      14.750  38.433  23.190  1.00 17.76           H
ATOM   1872  HB1 ALA A 123      14.302  40.484  22.148  1.00 25.49           H
ATOM   1873  HB2 ALA A 123      14.344  40.687  23.724  1.00 25.49           H
ATOM   1874  HB3 ALA A 123      15.588  41.118  22.834  1.00 25.49           H
ATOM   1875  N   ALA A 124      15.745  37.863  21.002  1.00 14.99           N
ATOM   1876  CA  ALA A 124      16.388  37.441  19.763  1.00 13.98           C
ATOM   1877  C   ALA A 124      15.407  37.553  18.594  1.00 17.48           C
ATOM   1878  O   ALA A 124      14.194  37.593  18.783  1.00 15.07           O
ATOM   1879  CB  ALA A 124      16.917  35.990  19.894  1.00 16.88           C
ATOM   1880  H   ALA A 124      14.976  37.498  21.123  1.00 17.99           H
ATOM   1881  HA  ALA A 124      17.143  38.023  19.582  1.00 16.77           H
ATOM   1882  HB1 ALA A 124      17.340  35.732  19.059  1.00 20.25           H
ATOM   1883  HB2 ALA A 124      17.562  35.953  20.617  1.00 20.25           H
ATOM   1884  HB3 ALA A 124      16.172  35.399  20.084  1.00 20.25           H
ATOM   1885  N   ASN A 125      15.951  37.624  17.366  1.00 15.68           N
ATOM   1886  CA  ASN A 125      15.150  37.759  16.145  1.00 14.31           C
ATOM   1887  C   ASN A 125      15.900  37.011  15.044  1.00 16.59           C
ATOM   1888  O   ASN A 125      17.024  37.394  14.700  1.00 16.47           O
ATOM   1889  CB  ASN A 125      14.933  39.237  15.766  1.00 19.37           C
ATOM   1890  CG  ASN A 125      14.165  39.403  14.426  1.00 16.63           C
ATOM   1891  OD1 ASN A 125      13.800  38.432  13.790  1.00 18.25           O
ATOM   1892  ND2 ASN A 125      13.929  40.642  14.021  1.00 18.29           N
ATOM   1893  H   ASN A 125      16.797  37.595  17.217  1.00 18.82           H
ATOM   1894  HA  ASN A 125      14.285  37.339  16.273  1.00 17.17           H
ATOM   1895  HB2 ASN A 125      14.417  39.670  16.464  1.00 23.25           H
ATOM   1896  HB3 ASN A 125      15.796  39.670  15.673  1.00 23.25           H
ATOM   1897 HD21 ASN A 125      13.507  40.782  13.285  1.00 21.95           H
ATOM   1898 HD22 ASN A 125      14.199  41.308  14.495  1.00 21.95           H
ATOM   1899  N   ASN A 126      15.319  35.919  14.539  1.00 15.88           N
ATOM   1900  CA  ASN A 126      16.018  35.123  13.529  1.00 16.49           C
ATOM   1901  C   ASN A 126      16.165  35.831  12.183  1.00 17.13           C
ATOM   1902  O   ASN A 126      16.862  35.287  11.308  1.00 16.74           O
ATOM   1903  CB  ASN A 126      15.379  33.746  13.345  1.00 14.09           C
ATOM   1904  CG  ASN A 126      13.885  33.771  13.040  1.00 13.69           C
ATOM   1905  OD1 ASN A 126      13.295  34.796  12.670  1.00 16.29           O
ATOM   1906  ND2 ASN A 126      13.266  32.579  13.146  1.00 16.37           N
ATOM   1907  H   ASN A 126      14.541  35.624  14.759  1.00 19.05           H
ATOM   1908  HA  ASN A 126      16.918  34.966  13.856  1.00 19.79           H
ATOM   1909  HB2 ASN A 126      15.821  33.296  12.609  1.00 16.91           H
ATOM   1910  HB3 ASN A 126      15.503  33.236  14.161  1.00 16.91           H
ATOM   1911 HD21 ASN A 126      12.423  32.517  12.988  1.00 19.64           H
ATOM   1912 HD22 ASN A 126      13.714  31.880  13.371  1.00 19.64           H
ATOM   1913  N   TYR A 127      15.604  37.042  12.015  1.00 13.86           N
ATOM   1914  CA  TYR A 127      15.910  37.831  10.823  1.00 15.98           C
ATOM   1915  C   TYR A 127      17.373  38.236  10.814  1.00 17.02           C
ATOM   1916  O   TYR A 127      17.945  38.488   9.752  1.00 13.46           O
ATOM   1917  CB  TYR A 127      15.029  39.079  10.757  1.00 17.94           C
ATOM   1918  CG  TYR A 127      14.941  39.670   9.361  1.00 17.90           C
ATOM   1919  CD1 TYR A 127      14.033  39.179   8.437  1.00 19.81           C
ATOM   1920  CD2 TYR A 127      15.788  40.709   8.970  1.00 17.90           C
ATOM   1921  CE1 TYR A 127      13.967  39.709   7.157  1.00 25.51           C
ATOM   1922  CE2 TYR A 127      15.710  41.252   7.707  1.00 22.56           C
ATOM   1923  CZ  TYR A 127      14.802  40.739   6.808  1.00 22.35           C
ATOM   1924  OH  TYR A 127      14.732  41.262   5.556  1.00 24.33           O
ATOM   1925  H   TYR A 127      15.057  37.414  12.564  1.00 16.64           H
ATOM   1926  HA  TYR A 127      15.738  37.296  10.033  1.00 19.18           H
ATOM   1927  HB2 TYR A 127      14.131  38.847  11.041  1.00 21.53           H
ATOM   1928  HB3 TYR A 127      15.398  39.756  11.345  1.00 21.53           H
ATOM   1929  HD1 TYR A 127      13.468  38.479   8.674  1.00 23.77           H
ATOM   1930  HD2 TYR A 127      16.400  41.054   9.579  1.00 21.48           H
ATOM   1931  HE1 TYR A 127      13.352  39.377   6.544  1.00 30.61           H
ATOM   1932  HE2 TYR A 127      16.279  41.944   7.457  1.00 27.07           H
ATOM   1933  HH  TYR A 127      14.142  40.864   5.110  1.00 29.20           H
ATOM   1934  N   ASP A 128      17.989  38.309  11.997  1.00 17.65           N
ATOM   1935  CA  ASP A 128      19.394  38.686  12.090  1.00 18.31           C
ATOM   1936  C   ASP A 128      20.264  37.800  11.221  1.00 17.36           C
ATOM   1937  O   ASP A 128      21.225  38.285  10.612  1.00 18.72           O
ATOM   1938  CB  ASP A 128      19.900  38.595  13.531  1.00 18.59           C
ATOM   1939  CG  ASP A 128      19.336  39.699  14.461  1.00 19.80           C
ATOM   1940  OD1 ASP A 128      19.784  39.755  15.635  1.00 19.01           O
ATOM   1941  OD2 ASP A 128      18.430  40.470  14.069  1.00 16.51           O1-
ATOM   1942  H   ASP A 128      17.615  38.145  12.754  1.00 21.18           H
ATOM   1943  HA  ASP A 128      19.498  39.602  11.789  1.00 21.97           H
ATOM   1944  HB2 ASP A 128      19.643  37.736  13.899  1.00 22.31           H
ATOM   1945  HB3 ASP A 128      20.867  38.675  13.528  1.00 22.31           H
ATOM   1946  N   TRP A 129      19.982  36.492  11.190  1.00 17.14           N
ATOM   1947  CA  TRP A 129      20.787  35.570  10.409  1.00 20.01           C
ATOM   1948  C   TRP A 129      20.142  35.108   9.111  1.00 17.03           C
ATOM   1949  O   TRP A 129      20.874  34.737   8.187  1.00 23.14           O
ATOM   1950  CB  TRP A 129      21.184  34.330  11.237  1.00 17.65           C
ATOM   1951  CG  TRP A 129      20.134  33.632  12.059  1.00 21.49           C
ATOM   1952  CD1 TRP A 129      19.329  32.621  11.670  1.00 16.42           C
ATOM   1953  CD2 TRP A 129      19.818  33.891  13.435  1.00 15.97           C
ATOM   1954  NE1 TRP A 129      18.535  32.212  12.726  1.00 16.72           N
ATOM   1955  CE2 TRP A 129      18.818  32.987  13.815  1.00 16.17           C
ATOM   1956  CE3 TRP A 129      20.303  34.788  14.377  1.00 18.67           C
ATOM   1957  CZ2 TRP A 129      18.273  32.966  15.095  1.00 17.06           C
ATOM   1958  CZ3 TRP A 129      19.754  34.771  15.657  1.00 15.62           C
ATOM   1959  CH2 TRP A 129      18.779  33.845  16.005  1.00 19.04           C
ATOM   1960  H   TRP A 129      19.331  36.122  11.614  1.00 20.57           H
ATOM   1961  HA  TRP A 129      21.609  36.025  10.168  1.00 24.02           H
ATOM   1962  HB2 TRP A 129      21.542  33.669  10.624  1.00 21.18           H
ATOM   1963  HB3 TRP A 129      21.885  34.600  11.851  1.00 21.18           H
ATOM   1964  HD1 TRP A 129      19.327  32.239  10.822  1.00 19.70           H
ATOM   1965  HE1 TRP A 129      17.943  31.589  12.696  1.00 20.07           H
ATOM   1966  HE3 TRP A 129      20.976  35.392  14.156  1.00 22.40           H
ATOM   1967  HZ2 TRP A 129      17.606  32.360  15.327  1.00 20.47           H
ATOM   1968  HZ3 TRP A 129      20.073  35.363  16.300  1.00 18.74           H
ATOM   1969  HH2 TRP A 129      18.419  33.866  16.862  1.00 22.85           H
ATOM   1970  N   PHE A 130      18.816  35.140   8.982  1.00 17.25           N
ATOM   1971  CA  PHE A 130      18.209  34.750   7.711  1.00 16.56           C
ATOM   1972  C   PHE A 130      17.915  35.920   6.794  1.00 21.53           C
ATOM   1973  O   PHE A 130      17.770  35.706   5.588  1.00 19.94           O
ATOM   1974  CB  PHE A 130      16.910  33.976   7.915  1.00 16.05           C
ATOM   1975  CG  PHE A 130      17.109  32.587   8.424  1.00 16.05           C
ATOM   1976  CD1 PHE A 130      16.543  32.191   9.618  1.00 18.56           C
ATOM   1977  CD2 PHE A 130      17.882  31.680   7.725  1.00 18.01           C
ATOM   1978  CE1 PHE A 130      16.722  30.904  10.092  1.00 14.35           C
ATOM   1979  CE2 PHE A 130      18.058  30.401   8.183  1.00 20.48           C
ATOM   1980  CZ  PHE A 130      17.482  30.013   9.380  1.00 20.03           C
ATOM   1981  H   PHE A 130      18.261  35.377   9.595  1.00 20.70           H
ATOM   1982  HA  PHE A 130      18.826  34.164   7.245  1.00 19.87           H
ATOM   1983  HB2 PHE A 130      16.361  34.452   8.557  1.00 19.26           H
ATOM   1984  HB3 PHE A 130      16.445  33.917   7.065  1.00 19.26           H
ATOM   1985  HD1 PHE A 130      16.023  32.791  10.102  1.00 22.27           H
ATOM   1986  HD2 PHE A 130      18.268  31.933   6.918  1.00 21.61           H
ATOM   1987  HE1 PHE A 130      16.331  30.646  10.895  1.00 17.22           H
ATOM   1988  HE2 PHE A 130      18.579  29.800   7.700  1.00 24.57           H
ATOM   1989  HZ  PHE A 130      17.607  29.148   9.698  1.00 24.03           H
ATOM   1990  N   GLY A 131      17.868  37.146   7.320  1.00 20.78           N
ATOM   1991  CA  GLY A 131      17.452  38.279   6.522  1.00 25.58           C
ATOM   1992  C   GLY A 131      18.424  38.654   5.425  1.00 28.41           C
ATOM   1993  O   GLY A 131      18.013  39.274   4.447  1.00 31.11           O
ATOM   1994  H   GLY A 131      18.072  37.339   8.133  1.00 24.94           H
ATOM   1995  HA2 GLY A 131      16.596  38.081   6.112  1.00 30.70           H
ATOM   1996  HA3 GLY A 131      17.339  39.049   7.101  1.00 30.70           H
ATOM   1997  N   ASN A 132      19.703  38.312   5.588  1.00 28.79           N
ATOM   1998  CA  ASN A 132      20.762  38.559   4.612  1.00 37.59           C
ATOM   1999  C   ASN A 132      21.468  37.277   4.161  1.00 28.89           C
ATOM   2000  O   ASN A 132      22.568  37.359   3.608  1.00 31.59           O
ATOM   2001  CB  ASN A 132      21.817  39.498   5.207  1.00 33.14           C
ATOM   2002  CG  ASN A 132      22.543  38.868   6.399  1.00 47.14           C
ATOM   2003  OD1 ASN A 132      21.917  38.188   7.237  1.00 50.41           O
ATOM   2004  ND2 ASN A 132      23.862  39.072   6.475  1.00 47.91           N
ATOM   2005  H   ASN A 132      19.992  37.915   6.294  1.00 34.55           H
ATOM   2006  HA  ASN A 132      20.381  38.987   3.830  1.00 45.11           H
ATOM   2007  HB2 ASN A 132      22.476  39.707   4.528  1.00 39.77           H
ATOM   2008  HB3 ASN A 132      21.383  40.310   5.513  1.00 39.77           H
ATOM   2009 HD21 ASN A 132      24.312  38.737   7.128  1.00 57.49           H
ATOM   2010 HD22 ASN A 132      24.261  39.537   5.873  1.00 57.49           H
ATOM   2011  N   MET A 133      20.906  36.098   4.427  1.00 19.27           N
ATOM   2012  CA  MET A 133      21.550  34.850   4.039  1.00 20.86           C
ATOM   2013  C   MET A 133      21.223  34.546   2.574  1.00 21.35           C
ATOM   2014  O   MET A 133      20.049  34.554   2.194  1.00 18.24           O
ATOM   2015  CB  MET A 133      21.083  33.709   4.937  1.00 16.86           C
ATOM   2016  CG  MET A 133      21.788  32.404   4.657  1.00 13.99           C
ATOM   2017  SD  MET A 133      21.179  30.990   5.561  1.00 18.44           S
ATOM   2018  CE  MET A 133      21.682  31.443   7.216  1.00 19.38           C
ATOM   2019  H   MET A 133      20.153  35.997   4.831  1.00 23.13           H
ATOM   2020  HA  MET A 133      22.511  34.942   4.140  1.00 25.03           H
ATOM   2021  HB2 MET A 133      21.253  33.948   5.862  1.00 20.24           H
ATOM   2022  HB3 MET A 133      20.133  33.571   4.800  1.00 20.24           H
ATOM   2023  HG2 MET A 133      21.700  32.204   3.711  1.00 16.78           H
ATOM   2024  HG3 MET A 133      22.727  32.508   4.879  1.00 16.78           H
ATOM   2025  HE1 MET A 133      21.408  30.744   7.831  1.00 23.26           H
ATOM   2026  HE2 MET A 133      22.647  31.542   7.236  1.00 23.26           H
ATOM   2027  HE3 MET A 133      21.258  32.281   7.456  1.00 23.26           H
ATOM   2028  N   ASN A 134      22.263  34.320   1.751  1.00 15.58           N
ATOM   2029  CA  ASN A 134      22.079  33.916   0.349  1.00 19.20           C
ATOM   2030  C   ASN A 134      21.445  32.529   0.264  1.00 14.66           C
ATOM   2031  O   ASN A 134      21.696  31.657   1.101  1.00 15.63           O
ATOM   2032  CB  ASN A 134      23.435  33.908  -0.398  1.00 22.38           C
ATOM   2033  CG  ASN A 134      23.295  33.569  -1.899  1.00 40.99           C
ATOM   2034  OD1 ASN A 134      23.497  32.422  -2.336  1.00 36.16           O
ATOM   2035  ND2 ASN A 134      22.962  34.578  -2.693  1.00 35.52           N
ATOM   2036  H   ASN A 134      23.087  34.395   1.985  1.00 18.70           H
ATOM   2037  HA  ASN A 134      21.490  34.548  -0.093  1.00 23.04           H
ATOM   2038  HB2 ASN A 134      23.839  34.787  -0.326  1.00 26.85           H
ATOM   2039  HB3 ASN A 134      24.013  33.243   0.006  1.00 26.85           H
ATOM   2040 HD21 ASN A 134      22.870  34.448  -3.538  1.00 42.62           H
ATOM   2041 HD22 ASN A 134      22.838  35.362  -2.363  1.00 42.62           H
ATOM   2042  N   VAL A 135      20.676  32.302  -0.808  1.00 13.64           N
ATOM   2043  CA  VAL A 135      19.921  31.058  -0.960  1.00 13.00           C
ATOM   2044  C   VAL A 135      20.854  29.863  -1.123  1.00 17.88           C
ATOM   2045  O   VAL A 135      20.580  28.764  -0.621  1.00 14.60           O
ATOM   2046  CB  VAL A 135      18.936  31.165  -2.141  1.00 16.68           C
ATOM   2047  CG1 VAL A 135      19.618  31.424  -3.464  1.00 19.33           C
ATOM   2048  CG2 VAL A 135      18.092  29.904  -2.255  1.00 17.93           C
ATOM   2049  H   VAL A 135      20.577  32.855  -1.460  1.00 16.37           H
ATOM   2050  HA  VAL A 135      19.399  30.914  -0.156  1.00 15.60           H
ATOM   2051  HB  VAL A 135      18.333  31.906  -1.973  1.00 20.01           H
ATOM   2052 HG11 VAL A 135      18.944  31.480  -4.160  1.00 23.20           H
ATOM   2053 HG12 VAL A 135      20.107  32.260  -3.408  1.00 23.20           H
ATOM   2054 HG13 VAL A 135      20.229  30.694  -3.652  1.00 23.20           H
ATOM   2055 HG21 VAL A 135      17.483  29.999  -3.004  1.00 21.52           H
ATOM   2056 HG22 VAL A 135      18.677  29.144  -2.399  1.00 21.52           H
ATOM   2057 HG23 VAL A 135      17.590  29.785  -1.434  1.00 21.52           H
ATOM   2058  N   LEU A 136      21.950  30.029  -1.854  1.00 20.70           N
ATOM   2059  CA  LEU A 136      22.803  28.869  -2.084  1.00 20.43           C
ATOM   2060  C   LEU A 136      23.515  28.479  -0.788  1.00 18.67           C
ATOM   2061  O   LEU A 136      23.742  27.296  -0.521  1.00 16.20           O
ATOM   2062  CB  LEU A 136      23.801  29.170  -3.195  1.00 15.34           C
ATOM   2063  CG  LEU A 136      23.273  29.468  -4.620  1.00 18.06           C
ATOM   2064  CD1 LEU A 136      24.400  29.829  -5.578  1.00 20.32           C
ATOM   2065  CD2 LEU A 136      22.495  28.275  -5.158  1.00 18.89           C
ATOM   2066  H   LEU A 136      22.214  30.765  -2.212  1.00 24.83           H
ATOM   2067  HA  LEU A 136      22.254  28.121  -2.365  1.00 24.52           H
ATOM   2068  HB2 LEU A 136      24.319  29.943  -2.923  1.00 18.41           H
ATOM   2069  HB3 LEU A 136      24.394  28.406  -3.272  1.00 18.41           H
ATOM   2070  HG  LEU A 136      22.666  30.223  -4.578  1.00 21.68           H
ATOM   2071 HD11 LEU A 136      24.024  30.006  -6.455  1.00 24.38           H
ATOM   2072 HD12 LEU A 136      24.855  30.619  -5.247  1.00 24.38           H
ATOM   2073 HD13 LEU A 136      25.021  29.085  -5.629  1.00 24.38           H
ATOM   2074 HD21 LEU A 136      22.175  28.484  -6.049  1.00 22.67           H
ATOM   2075 HD22 LEU A 136      23.082  27.504  -5.188  1.00 22.67           H
ATOM   2076 HD23 LEU A 136      21.744  28.097  -4.569  1.00 22.67           H
ATOM   2077  N   THR A 137      23.858  29.464   0.036  1.00 18.50           N
ATOM   2078  CA  THR A 137      24.478  29.159   1.322  1.00 18.64           C
ATOM   2079  C   THR A 137      23.529  28.366   2.207  1.00 17.45           C
ATOM   2080  O   THR A 137      23.941  27.413   2.866  1.00 19.92           O
ATOM   2081  CB  THR A 137      24.877  30.442   2.027  1.00 22.36           C
ATOM   2082  OG1 THR A 137      25.829  31.123   1.222  1.00 21.31           O
ATOM   2083  CG2 THR A 137      25.438  30.152   3.416  1.00 28.54           C
ATOM   2084  H   THR A 137      23.745  30.302  -0.121  1.00 22.20           H
ATOM   2085  HA  THR A 137      25.276  28.629   1.176  1.00 22.37           H
ATOM   2086  HB  THR A 137      24.093  31.002   2.131  1.00 26.83           H
ATOM   2087  HG1 THR A 137      26.063  31.837   1.597  1.00 25.57           H
ATOM   2088 HG21 THR A 137      25.688  30.982   3.852  1.00 34.25           H
ATOM   2089 HG22 THR A 137      24.770  29.702   3.956  1.00 34.25           H
ATOM   2090 HG23 THR A 137      26.221  29.585   3.346  1.00 34.25           H
ATOM   2091  N   PHE A 138      22.257  28.762   2.247  1.00 15.13           N
ATOM   2092  CA  PHE A 138      21.267  28.031   3.021  1.00 13.80           C
ATOM   2093  C   PHE A 138      21.112  26.601   2.517  1.00 16.57           C
ATOM   2094  O   PHE A 138      21.135  25.642   3.291  1.00 16.89           O
ATOM   2095  CB  PHE A 138      19.938  28.777   2.934  1.00 16.32           C
ATOM   2096  CG  PHE A 138      18.774  28.008   3.458  1.00 16.81           C
ATOM   2097  CD1 PHE A 138      18.488  28.010   4.828  1.00 19.11           C
ATOM   2098  CD2 PHE A 138      17.938  27.323   2.605  1.00 14.27           C
ATOM   2099  CE1 PHE A 138      17.420  27.322   5.318  1.00 22.87           C
ATOM   2100  CE2 PHE A 138      16.838  26.627   3.107  1.00 20.65           C
ATOM   2101  CZ  PHE A 138      16.582  26.628   4.446  1.00 21.43           C
ATOM   2102  H   PHE A 138      21.946  29.449   1.834  1.00 18.16           H
ATOM   2103  HA  PHE A 138      21.541  28.001   3.950  1.00 16.56           H
ATOM   2104  HB2 PHE A 138      20.007  29.596   3.447  1.00 19.59           H
ATOM   2105  HB3 PHE A 138      19.759  28.986   2.004  1.00 19.59           H
ATOM   2106  HD1 PHE A 138      19.044  28.473   5.412  1.00 22.93           H
ATOM   2107  HD2 PHE A 138      18.109  27.321   1.691  1.00 17.12           H
ATOM   2108  HE1 PHE A 138      17.243  27.325   6.232  1.00 27.45           H
ATOM   2109  HE2 PHE A 138      16.282  26.158   2.528  1.00 24.78           H
ATOM   2110  HZ  PHE A 138      15.851  26.158   4.778  1.00 25.71           H
ATOM   2111  N   LEU A 139      20.933  26.442   1.209  1.00 15.81           N
ATOM   2112  CA  LEU A 139      20.642  25.128   0.642  1.00 19.54           C
ATOM   2113  C   LEU A 139      21.802  24.169   0.857  1.00 15.03           C
ATOM   2114  O   LEU A 139      21.602  22.963   1.091  1.00 16.07           O
ATOM   2115  CB  LEU A 139      20.334  25.276  -0.866  1.00 17.93           C
ATOM   2116  CG  LEU A 139      19.022  26.003  -1.238  1.00 14.03           C
ATOM   2117  CD1 LEU A 139      18.942  26.181  -2.750  1.00 14.72           C
ATOM   2118  CD2 LEU A 139      17.809  25.212  -0.785  1.00 15.83           C
ATOM   2119  H   LEU A 139      20.974  27.077   0.630  1.00 18.97           H
ATOM   2120  HA  LEU A 139      19.858  24.758   1.077  1.00 23.45           H
ATOM   2121  HB2 LEU A 139      21.061  25.769  -1.277  1.00 21.52           H
ATOM   2122  HB3 LEU A 139      20.290  24.388  -1.255  1.00 21.52           H
ATOM   2123  HG  LEU A 139      19.000  26.878  -0.819  1.00 16.83           H
ATOM   2124 HD11 LEU A 139      18.116  26.638  -2.971  1.00 17.67           H
ATOM   2125 HD12 LEU A 139      19.701  26.707  -3.047  1.00 17.67           H
ATOM   2126 HD13 LEU A 139      18.960  25.307  -3.172  1.00 17.67           H
ATOM   2127 HD21 LEU A 139      17.006  25.695  -1.033  1.00 18.99           H
ATOM   2128 HD22 LEU A 139      17.820  24.343  -1.216  1.00 18.99           H
ATOM   2129 HD23 LEU A 139      17.846  25.103   0.179  1.00 18.99           H
ATOM   2130  N   ARG A 140      23.017  24.685   0.755  1.00 15.33           N
ATOM   2131  CA  ARG A 140      24.227  23.883   0.954  1.00 17.24           C
ATOM   2132  C   ARG A 140      24.523  23.656   2.444  1.00 22.41           C
ATOM   2133  O   ARG A 140      24.466  22.528   2.939  1.00 20.24           O
ATOM   2134  CB  ARG A 140      25.399  24.585   0.280  1.00 14.23           C
ATOM   2135  CG  ARG A 140      25.400  24.451  -1.272  1.00 17.08           C
ATOM   2136  CD  ARG A 140      26.187  25.554  -1.926  1.00 17.50           C
ATOM   2137  NE  ARG A 140      27.598  25.608  -1.535  1.00 18.44           N
ATOM   2138  CZ  ARG A 140      28.589  24.909  -2.089  1.00 24.47           C
ATOM   2139  NH1 ARG A 140      28.339  24.037  -3.068  1.00 22.88           N
ATOM   2140  NH2 ARG A 140      29.841  25.083  -1.651  1.00 21.81           N1+
ATOM   2141  H   ARG A 140      23.175  25.510   0.569  1.00 18.39           H
ATOM   2142  HA  ARG A 140      24.108  23.017   0.533  1.00 20.68           H
ATOM   2143  HB2 ARG A 140      25.363  25.530   0.496  1.00 17.08           H
ATOM   2144  HB3 ARG A 140      26.226  24.203   0.612  1.00 17.08           H
ATOM   2145  HG2 ARG A 140      25.802  23.603  -1.519  1.00 20.50           H
ATOM   2146  HG3 ARG A 140      24.487  24.495  -1.597  1.00 20.50           H
ATOM   2147  HD2 ARG A 140      26.153  25.431  -2.887  1.00 21.00           H
ATOM   2148  HD3 ARG A 140      25.784  26.404  -1.690  1.00 21.00           H
ATOM   2149  HE  ARG A 140      27.806  26.138  -0.891  1.00 22.13           H
ATOM   2150 HH11 ARG A 140      27.535  23.931  -3.355  1.00 27.46           H
ATOM   2151 HH12 ARG A 140      28.983  23.586  -3.417  1.00 27.46           H
ATOM   2152 HH21 ARG A 140      30.000  25.639  -1.014  1.00 26.17           H
ATOM   2153 HH22 ARG A 140      30.483  24.625  -1.992  1.00 26.17           H
ATOM   2154  N   ASP A 141      24.820  24.738   3.166  1.00 17.77           N
ATOM   2155  CA  ASP A 141      25.398  24.643   4.492  1.00 19.88           C
ATOM   2156  C   ASP A 141      24.386  24.187   5.528  1.00 20.00           C
ATOM   2157  O   ASP A 141      24.785  23.667   6.574  1.00 16.70           O
ATOM   2158  CB  ASP A 141      25.971  25.986   4.920  1.00 17.89           C
ATOM   2159  CG  ASP A 141      27.122  26.455   4.048  1.00 24.81           C
ATOM   2160  OD1 ASP A 141      27.653  25.664   3.242  1.00 22.63           O
ATOM   2161  OD2 ASP A 141      27.490  27.641   4.185  1.00 31.44           O1-
ATOM   2162  H   ASP A 141      24.693  25.545   2.900  1.00 21.32           H
ATOM   2163  HA  ASP A 141      26.123  23.999   4.476  1.00 23.86           H
ATOM   2164  HB2 ASP A 141      25.270  26.655   4.874  1.00 21.46           H
ATOM   2165  HB3 ASP A 141      26.297  25.912   5.831  1.00 21.46           H
ATOM   2166  N   ILE A 142      23.094  24.419   5.285  1.00 16.98           N
ATOM   2167  CA  ILE A 142      22.027  23.933   6.151  1.00 17.88           C
ATOM   2168  C   ILE A 142      21.297  22.776   5.494  1.00 16.52           C
ATOM   2169  O   ILE A 142      21.154  21.706   6.087  1.00 15.87           O
ATOM   2170  CB  ILE A 142      21.046  25.074   6.536  1.00 17.61           C
ATOM   2171  CG1 ILE A 142      21.759  26.126   7.395  1.00 15.43           C
ATOM   2172  CG2 ILE A 142      19.819  24.517   7.297  1.00 16.86           C
ATOM   2173  CD1 ILE A 142      20.980  27.408   7.538  1.00 17.78           C
ATOM   2174  H   ILE A 142      22.809  24.867   4.609  1.00 20.37           H
ATOM   2175  HA  ILE A 142      22.424  23.600   6.971  1.00 21.46           H
ATOM   2176  HB  ILE A 142      20.735  25.500   5.722  1.00 21.13           H
ATOM   2177 HG12 ILE A 142      21.901  25.763   8.283  1.00 18.52           H
ATOM   2178 HG13 ILE A 142      22.612  26.340   6.986  1.00 18.52           H
ATOM   2179 HG21 ILE A 142      19.227  25.252   7.522  1.00 20.23           H
ATOM   2180 HG22 ILE A 142      19.356  23.883   6.727  1.00 20.23           H
ATOM   2181 HG23 ILE A 142      20.122  24.076   8.105  1.00 20.23           H
ATOM   2182 HD11 ILE A 142      21.486  28.024   8.090  1.00 21.33           H
ATOM   2183 HD12 ILE A 142      20.837  27.790   6.658  1.00 21.33           H
ATOM   2184 HD13 ILE A 142      20.126  27.213   7.957  1.00 21.33           H
ATOM   2185  N   GLY A 143      20.934  22.936   4.206  1.00 14.56           N
ATOM   2186  CA  GLY A 143      20.111  21.938   3.529  1.00 18.44           C
ATOM   2187  C   GLY A 143      20.763  20.574   3.378  1.00 12.10           C
ATOM   2188  O   GLY A 143      20.066  19.559   3.322  1.00 15.56           O
ATOM   2189  H   GLY A 143      21.152  23.608   3.716  1.00 17.48           H
ATOM   2190  HA2 GLY A 143      19.285  21.822   4.025  1.00 22.12           H
ATOM   2191  HA3 GLY A 143      19.886  22.263   2.643  1.00 22.12           H
ATOM   2192  N   LYS A 144      22.099  20.521   3.305  1.00 16.24           N
ATOM   2193  CA  LYS A 144      22.781  19.231   3.142  1.00 17.14           C
ATOM   2194  C   LYS A 144      22.570  18.298   4.336  1.00 17.41           C
ATOM   2195  O   LYS A 144      22.769  17.080   4.201  1.00 15.22           O
ATOM   2196  CB  LYS A 144      24.280  19.442   2.930  1.00 18.32           C
ATOM   2197  CG  LYS A 144      25.033  19.695   4.241  1.00 25.59           C
ATOM   2198  CD  LYS A 144      26.288  20.559   4.127  1.00 31.85           C
ATOM   2199  CE  LYS A 144      27.454  19.880   3.558  1.00 38.78           C
ATOM   2200  NZ  LYS A 144      28.666  20.738   3.825  1.00 41.10           N1+
ATOM   2201  H   LYS A 144      22.622  21.202   3.346  1.00 19.49           H
ATOM   2202  HA  LYS A 144      22.429  18.788   2.354  1.00 20.57           H
ATOM   2203  HB2 LYS A 144      24.656  18.650   2.516  1.00 21.98           H
ATOM   2204  HB3 LYS A 144      24.413  20.212   2.355  1.00 21.98           H
ATOM   2205  HG2 LYS A 144      24.431  20.138   4.859  1.00 30.71           H
ATOM   2206  HG3 LYS A 144      25.303  18.839   4.610  1.00 30.71           H
ATOM   2207  HD2 LYS A 144      26.088  21.321   3.562  1.00 38.22           H
ATOM   2208  HD3 LYS A 144      26.532  20.867   5.014  1.00 38.22           H
ATOM   2209  HE2 LYS A 144      27.577  19.018   3.985  1.00 46.54           H
ATOM   2210  HE3 LYS A 144      27.343  19.780   2.599  1.00 46.54           H
ATOM   2211  HZ1 LYS A 144      29.393  20.350   3.489  1.00 49.31           H
ATOM   2212  HZ2 LYS A 144      28.563  21.537   3.445  1.00 49.31           H
ATOM   2213  HZ3 LYS A 144      28.775  20.847   4.701  1.00 49.31           H
ATOM   2214  N   HIS A 145      22.160  18.830   5.500  1.00 17.08           N
ATOM   2215  CA  HIS A 145      21.967  18.028   6.711  1.00 15.22           C
ATOM   2216  C   HIS A 145      20.533  17.544   6.885  1.00 21.90           C
ATOM   2217  O   HIS A 145      20.193  17.008   7.948  1.00 17.85           O
ATOM   2218  CB  HIS A 145      22.376  18.828   7.973  1.00 19.53           C
ATOM   2219  CG  HIS A 145      23.812  19.254   7.967  1.00 22.07           C
ATOM   2220  ND1 HIS A 145      24.854  18.366   8.132  1.00 19.97           N
ATOM   2221  CD2 HIS A 145      24.380  20.464   7.769  1.00 19.36           C
ATOM   2222  CE1 HIS A 145      26.002  19.014   8.036  1.00 20.15           C
ATOM   2223  NE2 HIS A 145      25.741  20.292   7.834  1.00 21.07           N
ATOM   2224  H   HIS A 145      21.986  19.665   5.609  1.00 20.50           H
ATOM   2225  HA  HIS A 145      22.538  17.245   6.660  1.00 18.26           H
ATOM   2226  HB2 HIS A 145      22.233  18.274   8.756  1.00 23.43           H
ATOM   2227  HB3 HIS A 145      21.828  19.627   8.029  1.00 23.43           H
ATOM   2228  HD2 HIS A 145      23.932  21.267   7.628  1.00 23.23           H
ATOM   2229  HE1 HIS A 145      26.848  18.639   8.127  1.00 24.18           H
ATOM   2230  HE2 HIS A 145      26.328  20.915   7.745  1.00 25.29           H
ATOM   2231  N   PHE A 146      19.675  17.760   5.900  1.00 14.66           N
ATOM   2232  CA  PHE A 146      18.275  17.373   5.984  1.00 15.41           C
ATOM   2233  C   PHE A 146      17.952  16.340   4.922  1.00 20.66           C
ATOM   2234  O   PHE A 146      18.223  16.554   3.735  1.00 20.66           O
ATOM   2235  CB  PHE A 146      17.362  18.616   5.848  1.00 21.12           C
ATOM   2236  CG  PHE A 146      17.315  19.425   7.086  1.00 19.53           C
ATOM   2237  CD1 PHE A 146      18.346  20.300   7.384  1.00 15.34           C
ATOM   2238  CD2 PHE A 146      16.280  19.271   7.992  1.00 18.38           C
ATOM   2239  CE1 PHE A 146      18.341  21.015   8.548  1.00 15.56           C
ATOM   2240  CE2 PHE A 146      16.275  19.998   9.171  1.00 16.70           C
ATOM   2241  CZ  PHE A 146      17.310  20.860   9.441  1.00 14.92           C
ATOM   2242  H   PHE A 146      19.883  18.137   5.156  1.00 17.60           H
ATOM   2243  HA  PHE A 146      18.110  16.973   6.852  1.00 18.49           H
ATOM   2244  HB2 PHE A 146      17.699  19.180   5.134  1.00 25.35           H
ATOM   2245  HB3 PHE A 146      16.460  18.326   5.645  1.00 25.35           H
ATOM   2246  HD1 PHE A 146      19.053  20.397   6.788  1.00 18.41           H
ATOM   2247  HD2 PHE A 146      15.589  18.676   7.811  1.00 22.06           H
ATOM   2248  HE1 PHE A 146      19.034  21.607   8.735  1.00 18.67           H
ATOM   2249  HE2 PHE A 146      15.576  19.903   9.777  1.00 20.04           H
ATOM   2250  HZ  PHE A 146      17.300  21.361  10.225  1.00 17.91           H
ATOM   2251  N   SER A 147      17.382  15.223   5.374  1.00 17.41           N
ATOM   2252  CA  SER A 147      16.864  14.154   4.539  1.00 22.47           C
ATOM   2253  C   SER A 147      15.393  14.412   4.219  1.00 20.00           C
ATOM   2254  O   SER A 147      14.563  14.515   5.131  1.00 21.67           O
ATOM   2255  CB  SER A 147      17.036  12.826   5.289  1.00 23.68           C
ATOM   2256  OG  SER A 147      16.268  11.797   4.709  1.00 20.64           O
ATOM   2257  H   SER A 147      17.282  15.060   6.213  1.00 20.89           H
ATOM   2258  HA  SER A 147      17.364  14.113   3.708  1.00 26.96           H
ATOM   2259  HB2 SER A 147      17.972  12.571   5.264  1.00 28.41           H
ATOM   2260  HB3 SER A 147      16.753  12.948   6.209  1.00 28.41           H
ATOM   2261  HG  SER A 147      16.503  11.677   3.911  1.00 24.76           H
ATOM   2262  N   VAL A 148      15.061  14.471   2.933  1.00 20.71           N
ATOM   2263  CA  VAL A 148      13.671  14.674   2.528  1.00 21.81           C
ATOM   2264  C   VAL A 148      12.794  13.483   2.920  1.00 19.53           C
ATOM   2265  O   VAL A 148      11.648  13.667   3.333  1.00 18.90           O
ATOM   2266  CB  VAL A 148      13.586  14.972   1.023  1.00 18.21           C
ATOM   2267  CG1 VAL A 148      12.112  15.047   0.558  1.00 21.43           C
ATOM   2268  CG2 VAL A 148      14.297  16.286   0.718  1.00 22.38           C
ATOM   2269  H   VAL A 148      15.615  14.398   2.280  1.00 24.85           H
ATOM   2270  HA  VAL A 148      13.328  15.452   2.996  1.00 26.17           H
ATOM   2271  HB  VAL A 148      14.027  14.264   0.529  1.00 21.85           H
ATOM   2272 HG11 VAL A 148      12.091  15.236  -0.393  1.00 25.72           H
ATOM   2273 HG12 VAL A 148      11.681  14.196   0.737  1.00 25.72           H
ATOM   2274 HG13 VAL A 148      11.662  15.754   1.046  1.00 25.72           H
ATOM   2275 HG21 VAL A 148      14.236  16.464  -0.234  1.00 26.86           H
ATOM   2276 HG22 VAL A 148      13.868  17.000   1.216  1.00 26.86           H
ATOM   2277 HG23 VAL A 148      15.227  16.210   0.983  1.00 26.86           H
ATOM   2278  N   ASN A 149      13.286  12.244   2.777  1.00 19.71           N
ATOM   2279  CA  ASN A 149      12.517  11.106   3.298  1.00 25.68           C
ATOM   2280  C   ASN A 149      12.152  11.304   4.770  1.00 23.62           C
ATOM   2281  O   ASN A 149      11.025  10.999   5.186  1.00 22.55           O
ATOM   2282  CB  ASN A 149      13.287   9.790   3.145  1.00 29.55           C
ATOM   2283  CG  ASN A 149      13.157   9.190   1.756  1.00 38.48           C
ATOM   2284  OD1 ASN A 149      12.078   8.740   1.354  1.00 48.01           O
ATOM   2285  ND2 ASN A 149      14.262   9.137   1.039  1.00 23.84           N
ATOM   2286  H   ASN A 149      14.032  12.042   2.399  1.00 23.66           H
ATOM   2287  HA  ASN A 149      11.691  11.029   2.794  1.00 30.82           H
ATOM   2288  HB2 ASN A 149      14.228   9.953   3.314  1.00 35.46           H
ATOM   2289  HB3 ASN A 149      12.942   9.146   3.783  1.00 35.46           H
ATOM   2290 HD21 ASN A 149      14.244   8.806   0.246  1.00 28.61           H
ATOM   2291 HD22 ASN A 149      15.000   9.434   1.365  1.00 28.61           H
ATOM   2292  N   GLN A 150      13.090  11.806   5.577  1.00 22.05           N
ATOM   2293  CA  GLN A 150      12.777  12.060   6.987  1.00 24.66           C
ATOM   2294  C   GLN A 150      11.777  13.201   7.136  1.00 24.92           C
ATOM   2295  O   GLN A 150      10.821  13.107   7.927  1.00 19.72           O
ATOM   2296  CB  GLN A 150      14.052  12.360   7.767  1.00 25.34           C
ATOM   2297  CG  GLN A 150      14.977  11.164   7.961  1.00 23.14           C
ATOM   2298  CD  GLN A 150      16.015  11.452   9.032  1.00 34.75           C
ATOM   2299  OE1 GLN A 150      16.722  12.452   8.969  1.00 40.46           O
ATOM   2300  NE2 GLN A 150      16.074  10.603  10.044  1.00 49.01           N
ATOM   2301  H   GLN A 150      13.894  12.003   5.343  1.00 26.46           H
ATOM   2302  HA  GLN A 150      12.377  11.262   7.367  1.00 29.60           H
ATOM   2303  HB2 GLN A 150      14.551  13.044   7.293  1.00 30.41           H
ATOM   2304  HB3 GLN A 150      13.806  12.687   8.647  1.00 30.41           H
ATOM   2305  HG2 GLN A 150      14.455  10.395   8.239  1.00 27.77           H
ATOM   2306  HG3 GLN A 150      15.439  10.976   7.129  1.00 27.77           H
ATOM   2307 HE21 GLN A 150      15.541   9.929  10.072  1.00 58.81           H
ATOM   2308 HE22 GLN A 150      16.646  10.724  10.675  1.00 58.81           H
ATOM   2309  N   MET A 151      11.984  14.298   6.397  1.00 21.50           N
ATOM   2310  CA  MET A 151      11.089  15.447   6.521  1.00 17.98           C
ATOM   2311  C   MET A 151       9.655  15.057   6.187  1.00 19.49           C
ATOM   2312  O   MET A 151       8.707  15.528   6.831  1.00 20.26           O
ATOM   2313  CB  MET A 151      11.558  16.582   5.615  1.00 13.96           C
ATOM   2314  CG  MET A 151      12.918  17.102   5.928  1.00 20.20           C
ATOM   2315  SD  MET A 151      13.441  18.354   4.747  1.00 17.50           S
ATOM   2316  CE  MET A 151      12.242  19.659   5.110  1.00 16.93           C
ATOM   2317  H   MET A 151      12.623  14.398   5.830  1.00 25.81           H
ATOM   2318  HA  MET A 151      11.119  15.768   7.436  1.00 21.57           H
ATOM   2319  HB2 MET A 151      11.568  16.263   4.699  1.00 16.75           H
ATOM   2320  HB3 MET A 151      10.935  17.321   5.696  1.00 16.75           H
ATOM   2321  HG2 MET A 151      12.912  17.502   6.812  1.00 24.24           H
ATOM   2322  HG3 MET A 151      13.555  16.370   5.896  1.00 24.24           H
ATOM   2323  HE1 MET A 151      12.414  20.416   4.528  1.00 20.32           H
ATOM   2324  HE2 MET A 151      11.348  19.318   4.954  1.00 20.32           H
ATOM   2325  HE3 MET A 151      12.338  19.927   6.038  1.00 20.32           H
ATOM   2326  N   ILE A 152       9.478  14.195   5.176  1.00 18.51           N
ATOM   2327  CA  ILE A 152       8.143  13.793   4.725  1.00 19.65           C
ATOM   2328  C   ILE A 152       7.413  12.959   5.767  1.00 23.40           C
ATOM   2329  O   ILE A 152       6.180  12.890   5.751  1.00 25.37           O
ATOM   2330  CB  ILE A 152       8.252  12.976   3.423  1.00 21.31           C
ATOM   2331  CG1 ILE A 152       8.885  13.811   2.313  1.00 41.34           C
ATOM   2332  CG2 ILE A 152       6.923  12.462   2.986  1.00 44.54           C
ATOM   2333  CD1 ILE A 152       8.187  15.057   2.008  1.00 35.43           C
ATOM   2334  H   ILE A 152      10.119  13.829   4.735  1.00 22.21           H
ATOM   2335  HA  ILE A 152       7.614  14.586   4.544  1.00 23.58           H
ATOM   2336  HB  ILE A 152       8.828  12.214   3.592  1.00 25.58           H
ATOM   2337 HG12 ILE A 152       9.790  14.040   2.576  1.00 49.61           H
ATOM   2338 HG13 ILE A 152       8.906  13.281   1.501  1.00 49.61           H
ATOM   2339 HG21 ILE A 152       7.035  11.956   2.166  1.00 53.45           H
ATOM   2340 HG22 ILE A 152       6.562  11.891   3.681  1.00 53.45           H
ATOM   2341 HG23 ILE A 152       6.329  13.214   2.832  1.00 53.45           H
ATOM   2342 HD11 ILE A 152       8.658  15.517   1.296  1.00 42.52           H
ATOM   2343 HD12 ILE A 152       7.282  14.851   1.726  1.00 42.52           H
ATOM   2344 HD13 ILE A 152       8.168  15.611   2.804  1.00 42.52           H
ATOM   2345  N   ASN A 153       8.158  12.297   6.636  1.00 21.45           N
ATOM   2346  CA  ASN A 153       7.626  11.441   7.689  1.00 25.55           C
ATOM   2347  C   ASN A 153       7.362  12.167   9.003  1.00 28.26           C
ATOM   2348  O   ASN A 153       6.924  11.527   9.963  1.00 21.25           O
ATOM   2349  CB  ASN A 153       8.604  10.293   7.943  1.00 28.56           C
ATOM   2350  CG  ASN A 153       8.397   9.152   6.995  1.00 33.37           C
ATOM   2351  OD1 ASN A 153       7.266   8.759   6.733  1.00 42.33           O
ATOM   2352  ND2 ASN A 153       9.486   8.609   6.473  1.00 48.65           N
ATOM   2353  H   ASN A 153       9.018  12.329   6.636  1.00 25.73           H
ATOM   2354  HA  ASN A 153       6.788  11.057   7.387  1.00 30.66           H
ATOM   2355  HB2 ASN A 153       9.511  10.618   7.830  1.00 34.27           H
ATOM   2356  HB3 ASN A 153       8.478   9.962   8.846  1.00 34.27           H
ATOM   2357 HD21 ASN A 153       9.418   7.951   5.924  1.00 58.38           H
ATOM   2358 HD22 ASN A 153      10.262   8.914   6.684  1.00 58.38           H
ATOM   2359  N   LYS A 154       7.635  13.468   9.091  1.00 24.33           N
ATOM   2360  CA  LYS A 154       7.328  14.210  10.312  1.00 21.55           C
ATOM   2361  C   LYS A 154       5.818  14.276  10.503  1.00 20.17           C
ATOM   2362  O   LYS A 154       5.089  14.668   9.589  1.00 20.05           O
ATOM   2363  CB  LYS A 154       7.908  15.627  10.242  1.00 20.95           C
ATOM   2364  CG  LYS A 154       9.433  15.755  10.310  1.00 26.30           C
ATOM   2365  CD  LYS A 154       9.930  15.639  11.751  1.00 30.14           C
ATOM   2366  CE  LYS A 154      11.381  16.052  11.905  1.00 28.42           C
ATOM   2367  NZ  LYS A 154      11.852  16.093  13.328  1.00 27.29           N1+
ATOM   2368  H   LYS A 154       7.993  13.938   8.466  1.00 29.19           H
ATOM   2369  HA  LYS A 154       7.716  13.754  11.076  1.00 25.86           H
ATOM   2370  HB2 LYS A 154       7.625  16.028   9.405  1.00 25.14           H
ATOM   2371  HB3 LYS A 154       7.545  16.139  10.981  1.00 25.14           H
ATOM   2372  HG2 LYS A 154       9.839  15.045   9.789  1.00 31.56           H
ATOM   2373  HG3 LYS A 154       9.698  16.621   9.965  1.00 31.56           H
ATOM   2374  HD2 LYS A 154       9.393  16.213  12.318  1.00 36.16           H
ATOM   2375  HD3 LYS A 154       9.849  14.716  12.040  1.00 36.16           H
ATOM   2376  HE2 LYS A 154      11.939  15.420  11.426  1.00 34.10           H
ATOM   2377  HE3 LYS A 154      11.494  16.940  11.530  1.00 34.10           H
ATOM   2378  HZ1 LYS A 154      12.706  16.340  13.359  1.00 32.75           H
ATOM   2379  HZ2 LYS A 154      11.365  16.675  13.793  1.00 32.75           H
ATOM   2380  HZ3 LYS A 154      11.771  15.287  13.698  1.00 32.75           H
ATOM   2381  N   GLU A 155       5.339  13.923  11.704  1.00 22.09           N
ATOM   2382  CA  GLU A 155       3.894  13.897  11.936  1.00 20.81           C
ATOM   2383  C   GLU A 155       3.250  15.257  11.680  1.00 20.70           C
ATOM   2384  O   GLU A 155       2.104  15.320  11.245  1.00 22.38           O
ATOM   2385  CB  GLU A 155       3.574  13.405  13.370  1.00 27.05           C
ATOM   2386  CG  GLU A 155       2.091  13.376  13.664  1.00 27.15           C
ATOM   2387  CD  GLU A 155       1.713  12.828  15.043  1.00 47.17           C
ATOM   2388  OE1 GLU A 155       2.521  12.953  16.001  1.00 37.49           O
ATOM   2389  OE2 GLU A 155       0.584  12.281  15.153  1.00 47.54           O1-
ATOM   2390  H   GLU A 155       5.819  13.700  12.383  1.00 26.51           H
ATOM   2391  HA  GLU A 155       3.496  13.266  11.316  1.00 24.97           H
ATOM   2392  HB2 GLU A 155       3.918  12.505  13.479  1.00 32.46           H
ATOM   2393  HB3 GLU A 155       3.994  14.001  14.009  1.00 32.46           H
ATOM   2394  HG2 GLU A 155       1.748  14.281  13.605  1.00 32.58           H
ATOM   2395  HG3 GLU A 155       1.656  12.820  12.999  1.00 32.58           H
ATOM   2396  N   ALA A 156       3.983  16.348  11.900  1.00 22.76           N
ATOM   2397  CA  ALA A 156       3.429  17.693  11.747  1.00 20.71           C
ATOM   2398  C   ALA A 156       2.973  18.001  10.326  1.00 20.23           C
ATOM   2399  O   ALA A 156       2.159  18.903  10.128  1.00 18.34           O
ATOM   2400  CB  ALA A 156       4.471  18.740  12.169  1.00 17.78           C
ATOM   2401  H   ALA A 156       4.809  16.337  12.140  1.00 27.31           H
ATOM   2402  HA  ALA A 156       2.661  17.783  12.333  1.00 24.85           H
ATOM   2403  HB1 ALA A 156       4.089  19.625  12.062  1.00 21.34           H
ATOM   2404  HB2 ALA A 156       4.709  18.592  13.098  1.00 21.34           H
ATOM   2405  HB3 ALA A 156       5.256  18.648  11.607  1.00 21.34           H
ATOM   2406  N   VAL A 157       3.555  17.359   9.320  1.00 19.41           N
ATOM   2407  CA  VAL A 157       3.212  17.629   7.926  1.00 23.13           C
ATOM   2408  C   VAL A 157       2.690  16.399   7.200  1.00 22.77           C
ATOM   2409  O   VAL A 157       2.340  16.498   6.026  1.00 22.51           O
ATOM   2410  CB  VAL A 157       4.405  18.224   7.151  1.00 19.54           C
ATOM   2411  CG1 VAL A 157       4.792  19.553   7.715  1.00 22.63           C
ATOM   2412  CG2 VAL A 157       5.607  17.274   7.196  1.00 25.95           C
ATOM   2413  H   VAL A 157       4.159  16.755   9.418  1.00 23.29           H
ATOM   2414  HA  VAL A 157       2.503  18.291   7.913  1.00 27.76           H
ATOM   2415  HB  VAL A 157       4.152  18.350   6.223  1.00 23.45           H
ATOM   2416 HG11 VAL A 157       5.542  19.904   7.210  1.00 27.16           H
ATOM   2417 HG12 VAL A 157       4.036  20.157   7.647  1.00 27.16           H
ATOM   2418 HG13 VAL A 157       5.043  19.440   8.645  1.00 27.16           H
ATOM   2419 HG21 VAL A 157       6.341  17.672   6.702  1.00 31.13           H
ATOM   2420 HG22 VAL A 157       5.865  17.137   8.121  1.00 31.13           H
ATOM   2421 HG23 VAL A 157       5.356  16.428   6.794  1.00 31.13           H
ATOM   2422  N   LYS A 158       2.588  15.257   7.884  1.00 23.00           N
ATOM   2423  CA  LYS A 158       2.146  14.005   7.269  1.00 35.64           C
ATOM   2424  C   LYS A 158       0.776  14.150   6.610  1.00 31.57           C
ATOM   2425  O   LYS A 158       0.566  13.700   5.481  1.00 32.19           O
ATOM   2426  CB  LYS A 158       2.110  12.920   8.353  1.00 38.76           C
ATOM   2427  CG  LYS A 158       2.015  11.493   7.842  1.00 57.46           C
ATOM   2428  CD  LYS A 158       2.165  10.495   9.008  1.00 54.60           C
ATOM   2429  CE  LYS A 158       2.110   9.042   8.542  1.00 54.20           C
ATOM   2430  NZ  LYS A 158       2.354   8.081   9.670  1.00 52.98           N1+
ATOM   2431  H   LYS A 158       2.773  15.183   8.721  1.00 27.60           H
ATOM   2432  HA  LYS A 158       2.785  13.737   6.590  1.00 42.77           H
ATOM   2433  HB2 LYS A 158       2.920  12.987   8.881  1.00 46.51           H
ATOM   2434  HB3 LYS A 158       1.339  13.078   8.920  1.00 46.51           H
ATOM   2435  HG2 LYS A 158       1.149  11.354   7.428  1.00 68.95           H
ATOM   2436  HG3 LYS A 158       2.726  11.330   7.204  1.00 68.95           H
ATOM   2437  HD2 LYS A 158       3.021  10.639   9.441  1.00 65.52           H
ATOM   2438  HD3 LYS A 158       1.444  10.635   9.641  1.00 65.52           H
ATOM   2439  HE2 LYS A 158       1.231   8.859   8.173  1.00 65.04           H
ATOM   2440  HE3 LYS A 158       2.792   8.898   7.868  1.00 65.04           H
ATOM   2441  HZ1 LYS A 158       2.316   7.244   9.370  1.00 63.58           H
ATOM   2442  HZ2 LYS A 158       3.158   8.225  10.023  1.00 63.58           H
ATOM   2443  HZ3 LYS A 158       1.737   8.190  10.301  1.00 63.58           H
ATOM   2444  N   GLN A 159      -0.176  14.754   7.323  1.00 28.24           N
ATOM   2445  CA  GLN A 159      -1.514  15.001   6.784  1.00 32.41           C
ATOM   2446  C   GLN A 159      -1.470  15.793   5.474  1.00 33.35           C
ATOM   2447  O   GLN A 159      -2.236  15.512   4.543  1.00 30.49           O
ATOM   2448  CB  GLN A 159      -2.335  15.768   7.821  1.00 33.45           C
ATOM   2449  CG  GLN A 159      -1.518  17.007   8.368  1.00 53.29           C
ATOM   2450  CD  GLN A 159      -2.357  18.148   8.931  1.00 56.70           C
ATOM   2451  OE1 GLN A 159      -2.829  19.006   8.169  1.00 34.82           O
ATOM   2452  NE2 GLN A 159      -2.513  18.191  10.276  1.00 45.13           N
ATOM   2453  H   GLN A 159      -0.071  15.032   8.130  1.00 33.89           H
ATOM   2454  HA  GLN A 159      -1.953  14.153   6.614  1.00 38.89           H
ATOM   2455  HB2 GLN A 159      -3.150  16.095   7.411  1.00 40.14           H
ATOM   2456  HB3 GLN A 159      -2.541  15.183   8.567  1.00 40.14           H
ATOM   2457  HG2 GLN A 159      -0.931  16.700   9.077  1.00 63.95           H
ATOM   2458  HG3 GLN A 159      -0.986  17.369   7.642  1.00 63.95           H
ATOM   2459 HE21 GLN A 159      -2.146  17.591  10.771  1.00 54.15           H
ATOM   2460 HE22 GLN A 159      -2.979  18.818  10.635  1.00 54.15           H
ATOM   2461  N   ARG A 160      -0.600  16.799   5.385  1.00 32.53           N
ATOM   2462  CA  ARG A 160      -0.601  17.675   4.219  1.00 28.81           C
ATOM   2463  C   ARG A 160      -0.142  16.928   2.984  1.00 29.26           C
ATOM   2464  O   ARG A 160      -0.478  17.304   1.856  1.00 25.68           O
ATOM   2465  CB  ARG A 160       0.313  18.876   4.467  1.00 27.12           C
ATOM   2466  CG  ARG A 160      -0.139  19.798   5.585  1.00 25.32           C
ATOM   2467  CD  ARG A 160      -1.199  20.791   5.106  1.00 24.94           C
ATOM   2468  NE  ARG A 160      -0.648  21.921   4.360  1.00 21.96           N
ATOM   2469  CZ  ARG A 160      -0.131  23.012   4.913  1.00 23.31           C
ATOM   2470  NH1 ARG A 160      -0.057  23.140   6.237  1.00 23.69           N
ATOM   2471  NH2 ARG A 160       0.322  23.978   4.136  1.00 19.56           N1+
ATOM   2472  H   ARG A 160      -0.007  16.991   5.977  1.00 39.04           H
ATOM   2473  HA  ARG A 160      -1.501  18.001   4.062  1.00 34.58           H
ATOM   2474  HB2 ARG A 160       1.197  18.550   4.696  1.00 32.54           H
ATOM   2475  HB3 ARG A 160       0.360  19.402   3.654  1.00 32.54           H
ATOM   2476  HG2 ARG A 160      -0.521  19.268   6.302  1.00 30.38           H
ATOM   2477  HG3 ARG A 160       0.624  20.302   5.911  1.00 30.38           H
ATOM   2478  HD2 ARG A 160      -1.823  20.328   4.525  1.00 29.93           H
ATOM   2479  HD3 ARG A 160      -1.668  21.145   5.877  1.00 29.93           H
ATOM   2480  HE  ARG A 160      -0.660  21.875   3.502  1.00 26.35           H
ATOM   2481 HH11 ARG A 160      -0.355  22.514   6.746  1.00 28.43           H
ATOM   2482 HH12 ARG A 160       0.284  23.850   6.582  1.00 28.43           H
ATOM   2483 HH21 ARG A 160       0.281  23.897   3.281  1.00 23.47           H
ATOM   2484 HH22 ARG A 160       0.667  24.684   4.486  1.00 23.47           H
ATOM   2485  N   LEU A 161       0.667  15.901   3.183  1.00 29.97           N
ATOM   2486  CA  LEU A 161       1.239  15.126   2.099  1.00 30.01           C
ATOM   2487  C   LEU A 161       0.459  13.859   1.793  1.00 31.91           C
ATOM   2488  O   LEU A 161       0.681  13.266   0.743  1.00 35.12           O
ATOM   2489  CB  LEU A 161       2.694  14.760   2.438  1.00 33.09           C
ATOM   2490  CG  LEU A 161       3.633  15.947   2.622  1.00 28.87           C
ATOM   2491  CD1 LEU A 161       4.888  15.591   3.418  1.00 34.21           C
ATOM   2492  CD2 LEU A 161       3.988  16.465   1.243  1.00 28.14           C
ATOM   2493  H   LEU A 161       0.907  15.626   3.962  1.00 35.96           H
ATOM   2494  HA  LEU A 161       1.248  15.671   1.296  1.00 36.01           H
ATOM   2495  HB2 LEU A 161       2.699  14.252   3.264  1.00 39.70           H
ATOM   2496  HB3 LEU A 161       3.049  14.214   1.719  1.00 39.70           H
ATOM   2497  HG  LEU A 161       3.165  16.651   3.097  1.00 34.65           H
ATOM   2498 HD11 LEU A 161       5.443  16.382   3.501  1.00 41.05           H
ATOM   2499 HD12 LEU A 161       4.625  15.277   4.297  1.00 41.05           H
ATOM   2500 HD13 LEU A 161       5.372  14.894   2.949  1.00 41.05           H
ATOM   2501 HD21 LEU A 161       4.587  17.222   1.336  1.00 33.76           H
ATOM   2502 HD22 LEU A 161       4.424  15.757   0.743  1.00 33.76           H
ATOM   2503 HD23 LEU A 161       3.175  16.738   0.790  1.00 33.76           H
ATOM   2504  N   ASN A 162      -0.426  13.425   2.682  1.00 38.31           N
ATOM   2505  CA  ASN A 162      -1.216  12.208   2.496  1.00 46.86           C
ATOM   2506  C   ASN A 162      -2.642  12.515   2.063  1.00 46.70           C
ATOM   2507  O   ASN A 162      -3.170  11.859   1.163  1.00 52.83           O
ATOM   2508  CB  ASN A 162      -1.256  11.386   3.793  1.00 44.50           C
ATOM   2509  CG  ASN A 162       0.080  10.747   4.128  1.00 56.80           C
ATOM   2510  OD1 ASN A 162       0.986  10.694   3.289  1.00 60.12           O
ATOM   2511  ND2 ASN A 162       0.205  10.243   5.362  1.00 59.95           N
ATOM   2512  H   ASN A 162      -0.594  13.828   3.423  1.00 45.97           H
ATOM   2513  HA  ASN A 162      -0.803  11.665   1.808  1.00 56.23           H
ATOM   2514  HB2 ASN A 162      -1.502  11.969   4.528  1.00 53.40           H
ATOM   2515  HB3 ASN A 162      -1.911  10.678   3.697  1.00 53.40           H
ATOM   2516 HD21 ASN A 162       0.942   9.870   5.602  1.00 71.94           H
ATOM   2517 HD22 ASN A 162      -0.452  10.291   5.915  1.00 71.94           H
ATOM   2518  N   ARG A 163      -3.273  13.505   2.697  1.00 42.01           N
ATOM   2519  CA  ARG A 163      -4.657  13.862   2.399  1.00 50.65           C
ATOM   2520  C   ARG A 163      -4.780  14.474   1.002  1.00 54.92           C
ATOM   2521  O   ARG A 163      -4.204  15.532   0.714  1.00 50.72           O
ATOM   2522  CB  ARG A 163      -5.186  14.832   3.455  1.00 49.19           C
ATOM   2523  CG  ARG A 163      -5.339  14.228   4.848  1.00 48.94           C
ATOM   2524  CD  ARG A 163      -6.044  15.211   5.803  1.00 53.54           C
ATOM   2525  NE  ARG A 163      -7.362  15.613   5.305  1.00 61.93           N
ATOM   2526  CZ  ARG A 163      -8.435  14.819   5.267  1.00 64.92           C
ATOM   2527  NH1 ARG A 163      -8.361  13.559   5.693  1.00 67.22           N
ATOM   2528  NH2 ARG A 163      -9.588  15.282   4.792  1.00 61.02           N1+
ATOM   2529  H   ARG A 163      -2.915  13.988   3.311  1.00 50.41           H
ATOM   2530  HA  ARG A 163      -5.203  13.061   2.426  1.00 60.78           H
ATOM   2531  HB2 ARG A 163      -4.573  15.580   3.525  1.00 59.03           H
ATOM   2532  HB3 ARG A 163      -6.059  15.150   3.175  1.00 59.03           H
ATOM   2533  HG2 ARG A 163      -5.874  13.421   4.792  1.00 58.73           H
ATOM   2534  HG3 ARG A 163      -4.462  14.026   5.210  1.00 58.73           H
ATOM   2535  HD2 ARG A 163      -6.164  14.785   6.667  1.00 64.25           H
ATOM   2536  HD3 ARG A 163      -5.500  16.008   5.897  1.00 64.25           H
ATOM   2537  HE  ARG A 163      -7.451  16.418   5.016  1.00 74.31           H
ATOM   2538 HH11 ARG A 163      -7.619  13.252   6.000  1.00 80.66           H
ATOM   2539 HH12 ARG A 163      -9.057  13.054   5.664  1.00 80.66           H
ATOM   2540 HH21 ARG A 163      -9.643  16.094   4.514  1.00 73.23           H
ATOM   2541 HH22 ARG A 163     -10.279  14.770   4.767  1.00 73.23           H
ATOM   2542  N   GLU A 164      -5.570  13.822   0.142  1.00 58.12           N
ATOM   2543  CA  GLU A 164      -5.762  14.305  -1.222  1.00 55.61           C
ATOM   2544  C   GLU A 164      -6.454  15.664  -1.277  1.00 54.35           C
ATOM   2545  O   GLU A 164      -6.349  16.351  -2.299  1.00 49.78           O
ATOM   2546  CB  GLU A 164      -6.556  13.272  -2.022  1.00 54.55           C
ATOM   2547  CG  GLU A 164      -5.936  11.881  -1.972  1.00 68.09           C
ATOM   2548  CD  GLU A 164      -6.645  10.883  -2.875  1.00 68.46           C
ATOM   2549  OE1 GLU A 164      -6.266   9.686  -2.866  1.00 64.13           O
ATOM   2550  OE2 GLU A 164      -7.581  11.300  -3.594  1.00 71.33           O1-
ATOM   2551  H   GLU A 164      -6.002  13.102   0.326  1.00 69.74           H
ATOM   2552  HA  GLU A 164      -4.893  14.400  -1.643  1.00 66.73           H
ATOM   2553  HB2 GLU A 164      -7.454  13.213  -1.659  1.00 65.46           H
ATOM   2554  HB3 GLU A 164      -6.592  13.551  -2.951  1.00 65.46           H
ATOM   2555  HG2 GLU A 164      -5.011  11.938  -2.257  1.00 81.71           H
ATOM   2556  HG3 GLU A 164      -5.983  11.548  -1.062  1.00 81.71           H
ATOM   2557  N   ASP A 165      -7.142  16.074  -0.206  1.00 54.35           N
ATOM   2558  CA  ASP A 165      -7.766  17.393  -0.115  1.00 54.65           C
ATOM   2559  C   ASP A 165      -6.832  18.463   0.448  1.00 57.65           C
ATOM   2560  O   ASP A 165      -7.315  19.444   1.026  1.00 54.98           O
ATOM   2561  CB  ASP A 165      -9.029  17.334   0.751  1.00 45.47           C
ATOM   2562  CG  ASP A 165      -8.725  17.264   2.255  1.00 55.42           C
ATOM   2563  OD1 ASP A 165      -7.649  16.751   2.632  1.00 55.54           O
ATOM   2564  OD2 ASP A 165      -9.580  17.707   3.066  1.00 58.56           O1-
ATOM   2565  H   ASP A 165      -7.262  15.592   0.496  1.00 65.22           H
ATOM   2566  HA  ASP A 165      -8.032  17.672  -1.005  1.00 65.57           H
ATOM   2567  HB2 ASP A 165      -9.559  18.130   0.590  1.00 54.56           H
ATOM   2568  HB3 ASP A 165      -9.538  16.543   0.512  1.00 54.56           H
ATOM   2569  N   GLN A 166      -5.518  18.301   0.316  1.00 53.79           N
ATOM   2570  CA  GLN A 166      -4.605  19.371   0.702  1.00 53.32           C
ATOM   2571  C   GLN A 166      -3.212  19.051   0.159  1.00 53.54           C
ATOM   2572  O   GLN A 166      -2.986  18.008  -0.469  1.00 38.20           O
ATOM   2573  CB  GLN A 166      -4.617  19.593   2.229  1.00 53.17           C
ATOM   2574  CG  GLN A 166      -4.307  18.398   3.118  1.00 42.15           C
ATOM   2575  CD  GLN A 166      -4.615  18.662   4.645  1.00 49.42           C
ATOM   2576  OE1 GLN A 166      -3.977  18.086   5.532  1.00 47.89           O
ATOM   2577  NE2 GLN A 166      -5.589  19.525   4.931  1.00 51.01           N
ATOM   2578  H   GLN A 166      -5.136  17.594   0.010  1.00 64.55           H
ATOM   2579  HA  GLN A 166      -4.900  20.195   0.285  1.00 63.99           H
ATOM   2580  HB2 GLN A 166      -3.963  20.278   2.437  1.00 63.81           H
ATOM   2581  HB3 GLN A 166      -5.499  19.910   2.478  1.00 63.81           H
ATOM   2582  HG2 GLN A 166      -4.845  17.644   2.831  1.00 50.58           H
ATOM   2583  HG3 GLN A 166      -3.365  18.182   3.037  1.00 50.58           H
ATOM   2584 HE21 GLN A 166      -6.020  19.912   4.295  1.00 61.21           H
ATOM   2585 HE22 GLN A 166      -5.786  19.695   5.750  1.00 61.21           H
ATOM   2586  N   GLY A 167      -2.311  20.016   0.337  1.00 33.15           N
ATOM   2587  CA  GLY A 167      -0.914  19.934  -0.061  1.00 32.36           C
ATOM   2588  C   GLY A 167      -0.109  20.962   0.707  1.00 23.01           C
ATOM   2589  O   GLY A 167      -0.651  21.714   1.525  1.00 23.09           O
ATOM   2590  H   GLY A 167      -2.502  20.768   0.709  1.00 39.78           H
ATOM   2591  HA2 GLY A 167      -0.564  19.049   0.131  1.00 38.83           H
ATOM   2592  HA3 GLY A 167      -0.828  20.109  -1.011  1.00 38.83           H
ATOM   2593  N   ILE A 168       1.199  20.991   0.438  1.00 20.66           N
ATOM   2594  CA  ILE A 168       2.116  21.917   1.112  1.00 16.85           C
ATOM   2595  C   ILE A 168       3.102  22.502   0.103  1.00 19.29           C
ATOM   2596  O   ILE A 168       3.722  21.777  -0.681  1.00 17.45           O
ATOM   2597  CB  ILE A 168       2.826  21.232   2.308  1.00 15.51           C
ATOM   2598  CG1 ILE A 168       3.758  22.206   3.047  1.00 16.02           C
ATOM   2599  CG2 ILE A 168       3.579  19.986   1.889  1.00 18.47           C
ATOM   2600  CD1 ILE A 168       4.186  21.694   4.367  1.00 18.79           C
ATOM   2601  H   ILE A 168       1.584  20.480  -0.136  1.00 24.80           H
ATOM   2602  HA  ILE A 168       1.597  22.654   1.469  1.00 20.22           H
ATOM   2603  HB  ILE A 168       2.137  20.958   2.934  1.00 18.61           H
ATOM   2604 HG12 ILE A 168       4.552  22.353   2.510  1.00 19.23           H
ATOM   2605 HG13 ILE A 168       3.292  23.045   3.187  1.00 19.23           H
ATOM   2606 HG21 ILE A 168       4.003  19.596   2.670  1.00 22.16           H
ATOM   2607 HG22 ILE A 168       2.953  19.354   1.503  1.00 22.16           H
ATOM   2608 HG23 ILE A 168       4.251  20.229   1.233  1.00 22.16           H
ATOM   2609 HD11 ILE A 168       4.770  22.347   4.785  1.00 22.55           H
ATOM   2610 HD12 ILE A 168       3.402  21.550   4.919  1.00 22.55           H
ATOM   2611 HD13 ILE A 168       4.661  20.858   4.242  1.00 22.55           H
ATOM   2612  N   SER A 169       3.211  23.824   0.101  1.00 14.14           N
ATOM   2613  CA  SER A 169       4.196  24.524  -0.708  1.00 17.33           C
ATOM   2614  C   SER A 169       5.630  24.171  -0.295  1.00 18.19           C
ATOM   2615  O   SER A 169       5.916  23.767   0.844  1.00 18.55           O
ATOM   2616  CB  SER A 169       4.003  26.030  -0.560  1.00 17.67           C
ATOM   2617  OG  SER A 169       4.188  26.442   0.808  1.00 18.05           O
ATOM   2618  H   SER A 169       2.716  24.348   0.570  1.00 16.96           H
ATOM   2619  HA  SER A 169       4.076  24.287  -1.641  1.00 20.80           H
ATOM   2620  HB2 SER A 169       4.652  26.487  -1.118  1.00 21.20           H
ATOM   2621  HB3 SER A 169       3.103  26.262  -0.841  1.00 21.20           H
ATOM   2622  HG  SER A 169       4.079  27.272   0.875  1.00 21.66           H
ATOM   2623  N   PHE A 170       6.555  24.358  -1.233  1.00 16.64           N
ATOM   2624  CA  PHE A 170       7.967  24.270  -0.869  1.00 16.51           C
ATOM   2625  C   PHE A 170       8.308  25.286   0.218  1.00 15.35           C
ATOM   2626  O   PHE A 170       9.145  25.017   1.079  1.00 13.59           O
ATOM   2627  CB  PHE A 170       8.829  24.483  -2.105  1.00 16.36           C
ATOM   2628  CG  PHE A 170      10.277  24.202  -1.897  1.00 16.79           C
ATOM   2629  CD1 PHE A 170      11.115  25.211  -1.519  1.00 15.28           C
ATOM   2630  CD2 PHE A 170      10.806  22.919  -2.093  1.00 15.68           C
ATOM   2631  CE1 PHE A 170      12.470  24.982  -1.329  1.00 19.29           C
ATOM   2632  CE2 PHE A 170      12.167  22.689  -1.910  1.00 14.38           C
ATOM   2633  CZ  PHE A 170      12.990  23.730  -1.521  1.00 14.65           C
ATOM   2634  H   PHE A 170       6.400  24.533  -2.060  1.00 19.97           H
ATOM   2635  HA  PHE A 170       8.152  23.383  -0.522  1.00 19.81           H
ATOM   2636  HB2 PHE A 170       8.512  23.896  -2.810  1.00 19.63           H
ATOM   2637  HB3 PHE A 170       8.745  25.408  -2.387  1.00 19.63           H
ATOM   2638  HD1 PHE A 170      10.772  26.066  -1.388  1.00 18.34           H
ATOM   2639  HD2 PHE A 170      10.249  22.223  -2.356  1.00 18.82           H
ATOM   2640  HE1 PHE A 170      13.026  25.680  -1.070  1.00 23.15           H
ATOM   2641  HE2 PHE A 170      12.518  21.837  -2.036  1.00 17.25           H
ATOM   2642  HZ  PHE A 170      13.898  23.580  -1.390  1.00 17.59           H
ATOM   2643  N   THR A 171       7.704  26.480   0.145  1.00 15.77           N
ATOM   2644  CA  THR A 171       7.866  27.520   1.158  1.00 15.77           C
ATOM   2645  C   THR A 171       7.678  26.966   2.566  1.00 16.23           C
ATOM   2646  O   THR A 171       8.554  27.090   3.419  1.00 16.29           O
ATOM   2647  CB  THR A 171       6.852  28.654   0.922  1.00 16.49           C
ATOM   2648  OG1 THR A 171       6.867  29.060  -0.466  1.00 15.98           O
ATOM   2649  CG2 THR A 171       7.113  29.867   1.870  1.00 16.88           C
ATOM   2650  H   THR A 171       7.184  26.712  -0.499  1.00 18.93           H
ATOM   2651  HA  THR A 171       8.760  27.892   1.095  1.00 18.93           H
ATOM   2652  HB  THR A 171       5.967  28.316   1.128  1.00 19.78           H
ATOM   2653  HG1 THR A 171       6.313  29.679  -0.590  1.00 19.17           H
ATOM   2654 HG21 THR A 171       6.462  30.565   1.701  1.00 20.26           H
ATOM   2655 HG22 THR A 171       7.041  29.585   2.795  1.00 20.26           H
ATOM   2656 HG23 THR A 171       8.003  30.221   1.717  1.00 20.26           H
ATOM   2657  N   GLU A 172       6.513  26.400   2.842  1.00 16.47           N
ATOM   2658  CA  GLU A 172       6.236  25.938   4.193  1.00 11.20           C
ATOM   2659  C   GLU A 172       6.971  24.660   4.527  1.00 18.16           C
ATOM   2660  O   GLU A 172       7.290  24.445   5.706  1.00 14.90           O
ATOM   2661  CB  GLU A 172       4.731  25.772   4.389  1.00 17.60           C
ATOM   2662  CG  GLU A 172       4.051  27.143   4.365  1.00 16.63           C
ATOM   2663  CD  GLU A 172       2.617  27.120   4.904  1.00 25.31           C
ATOM   2664  OE1 GLU A 172       2.032  28.227   5.038  1.00 19.80           O
ATOM   2665  OE2 GLU A 172       2.102  26.010   5.217  1.00 21.78           O1-
ATOM   2666  H   GLU A 172       5.877  26.273   2.277  1.00 19.76           H
ATOM   2667  HA  GLU A 172       6.537  26.617   4.817  1.00 13.44           H
ATOM   2668  HB2 GLU A 172       4.367  25.233   3.670  1.00 21.12           H
ATOM   2669  HB3 GLU A 172       4.559  25.356   5.248  1.00 21.12           H
ATOM   2670  HG2 GLU A 172       4.565  27.758   4.912  1.00 19.96           H
ATOM   2671  HG3 GLU A 172       4.020  27.463   3.450  1.00 19.96           H
ATOM   2672  N   PHE A 173       7.290  23.844   3.509  1.00 15.52           N
ATOM   2673  CA  PHE A 173       8.081  22.627   3.717  1.00 15.48           C
ATOM   2674  C   PHE A 173       9.477  22.969   4.214  1.00 15.51           C
ATOM   2675  O   PHE A 173      10.080  22.193   4.966  1.00 15.30           O
ATOM   2676  CB  PHE A 173       8.142  21.838   2.399  1.00 16.39           C
ATOM   2677  CG  PHE A 173       8.757  20.460   2.515  1.00 17.34           C
ATOM   2678  CD1 PHE A 173       8.153  19.446   3.261  1.00 16.89           C
ATOM   2679  CD2 PHE A 173       9.924  20.169   1.835  1.00 16.19           C
ATOM   2680  CE1 PHE A 173       8.724  18.175   3.338  1.00 19.55           C
ATOM   2681  CE2 PHE A 173      10.500  18.897   1.918  1.00 18.80           C
ATOM   2682  CZ  PHE A 173       9.891  17.912   2.668  1.00 18.84           C
ATOM   2683  H   PHE A 173       7.058  23.975   2.691  1.00 18.62           H
ATOM   2684  HA  PHE A 173       7.648  22.073   4.384  1.00 18.57           H
ATOM   2685  HB2 PHE A 173       7.239  21.728   2.063  1.00 19.66           H
ATOM   2686  HB3 PHE A 173       8.669  22.342   1.760  1.00 19.66           H
ATOM   2687  HD1 PHE A 173       7.362  19.622   3.718  1.00 20.27           H
ATOM   2688  HD2 PHE A 173      10.338  20.830   1.329  1.00 19.43           H
ATOM   2689  HE1 PHE A 173       8.318  17.511   3.846  1.00 23.46           H
ATOM   2690  HE2 PHE A 173      11.290  18.713   1.463  1.00 22.56           H
ATOM   2691  HZ  PHE A 173      10.275  17.066   2.721  1.00 22.60           H
ATOM   2692  N   SER A 174       9.978  24.148   3.853  1.00 13.03           N
ATOM   2693  CA  SER A 174      11.306  24.591   4.271  1.00 16.20           C
ATOM   2694  C   SER A 174      11.332  25.123   5.715  1.00 20.66           C
ATOM   2695  O   SER A 174      12.417  25.280   6.295  1.00 14.89           O
ATOM   2696  CB  SER A 174      11.813  25.672   3.301  1.00 17.26           C
ATOM   2697  OG  SER A 174      11.309  26.961   3.670  1.00 21.14           O
ATOM   2698  H   SER A 174       9.563  24.716   3.359  1.00 15.63           H
ATOM   2699  HA  SER A 174      11.916  23.839   4.222  1.00 19.44           H
ATOM   2700  HB2 SER A 174      12.783  25.692   3.328  1.00 20.72           H
ATOM   2701  HB3 SER A 174      11.511  25.460   2.404  1.00 20.72           H
ATOM   2702  HG  SER A 174      10.469  26.957   3.651  1.00 25.36           H
ATOM   2703  N   TYR A 175      10.170  25.385   6.321  1.00 14.76           N
ATOM   2704  CA  TYR A 175      10.140  26.062   7.620  1.00 16.16           C
ATOM   2705  C   TYR A 175      10.955  25.304   8.677  1.00 15.03           C
ATOM   2706  O   TYR A 175      11.693  25.909   9.470  1.00 15.76           O
ATOM   2707  CB  TYR A 175       8.700  26.226   8.081  1.00 12.73           C
ATOM   2708  CG  TYR A 175       8.543  27.017   9.358  1.00 16.74           C
ATOM   2709  CD1 TYR A 175       8.149  28.338   9.312  1.00 15.92           C
ATOM   2710  CD2 TYR A 175       8.754  26.437  10.604  1.00 12.65           C
ATOM   2711  CE1 TYR A 175       7.990  29.101  10.477  1.00 19.55           C
ATOM   2712  CE2 TYR A 175       8.616  27.187  11.768  1.00 11.38           C
ATOM   2713  CZ  TYR A 175       8.228  28.526  11.708  1.00 16.70           C
ATOM   2714  OH  TYR A 175       8.061  29.305  12.863  1.00 15.26           O
ATOM   2715  H   TYR A 175       9.396  25.183   6.006  1.00 17.71           H
ATOM   2716  HA  TYR A 175      10.526  26.946   7.523  1.00 19.39           H
ATOM   2717  HB2 TYR A 175       8.202  26.686   7.387  1.00 15.27           H
ATOM   2718  HB3 TYR A 175       8.319  25.347   8.230  1.00 15.27           H
ATOM   2719  HD1 TYR A 175       7.997  28.737   8.486  1.00 19.10           H
ATOM   2720  HD2 TYR A 175       9.024  25.549  10.658  1.00 15.18           H
ATOM   2721  HE1 TYR A 175       7.734  29.993  10.420  1.00 23.46           H
ATOM   2722  HE2 TYR A 175       8.767  26.788  12.594  1.00 13.65           H
ATOM   2723  HH  TYR A 175       7.819  30.081  12.653  1.00 18.31           H
ATOM   2724  N   ASN A 176      10.801  23.986   8.720  1.00 13.89           N
ATOM   2725  CA  ASN A 176      11.487  23.134   9.691  1.00 19.39           C
ATOM   2726  C   ASN A 176      12.989  23.369   9.706  1.00 17.56           C
ATOM   2727  O   ASN A 176      13.620  23.340  10.779  1.00 15.31           O
ATOM   2728  CB  ASN A 176      11.130  21.684   9.358  1.00 15.68           C
ATOM   2729  CG  ASN A 176      11.790  20.661  10.256  1.00 18.01           C
ATOM   2730  OD1 ASN A 176      12.809  20.063   9.891  1.00 18.15           O
ATOM   2731  ND2 ASN A 176      11.151  20.373  11.386  1.00 18.11           N
ATOM   2732  H   ASN A 176      10.291  23.548   8.183  1.00 16.67           H
ATOM   2733  HA  ASN A 176      11.146  23.330  10.578  1.00 23.27           H
ATOM   2734  HB2 ASN A 176      10.170  21.573   9.441  1.00 18.81           H
ATOM   2735  HB3 ASN A 176      11.404  21.497   8.447  1.00 18.81           H
ATOM   2736 HD21 ASN A 176      11.483  19.797  11.933  1.00 21.73           H
ATOM   2737 HD22 ASN A 176      10.406  20.761  11.570  1.00 21.73           H
ATOM   2738  N   LEU A 177      13.574  23.659   8.539  1.00 15.20           N
ATOM   2739  CA  LEU A 177      15.004  23.949   8.471  1.00 14.32           C
ATOM   2740  C   LEU A 177      15.344  25.268   9.145  1.00 16.01           C
ATOM   2741  O   LEU A 177      16.385  25.372   9.800  1.00 15.77           O
ATOM   2742  CB  LEU A 177      15.499  23.995   7.017  1.00 15.10           C
ATOM   2743  CG  LEU A 177      15.767  22.659   6.330  1.00 16.78           C
ATOM   2744  CD1 LEU A 177      14.507  21.809   6.221  1.00 19.03           C
ATOM   2745  CD2 LEU A 177      16.380  22.935   4.945  1.00 17.41           C
ATOM   2746  H   LEU A 177      13.167  23.693   7.782  1.00 18.24           H
ATOM   2747  HA  LEU A 177      15.489  23.246   8.930  1.00 17.19           H
ATOM   2748  HB2 LEU A 177      14.833  24.459   6.486  1.00 18.12           H
ATOM   2749  HB3 LEU A 177      16.329  24.497   6.997  1.00 18.12           H
ATOM   2750  HG  LEU A 177      16.418  22.162   6.851  1.00 20.14           H
ATOM   2751 HD11 LEU A 177      14.727  20.974   5.780  1.00 22.83           H
ATOM   2752 HD12 LEU A 177      14.167  21.634   7.112  1.00 22.83           H
ATOM   2753 HD13 LEU A 177      13.845  22.293   5.703  1.00 22.83           H
ATOM   2754 HD21 LEU A 177      16.553  22.089   4.503  1.00 20.89           H
ATOM   2755 HD22 LEU A 177      15.755  23.460   4.422  1.00 20.89           H
ATOM   2756 HD23 LEU A 177      17.210  23.425   5.059  1.00 20.89           H
ATOM   2757  N   LEU A 178      14.510  26.299   8.952  1.00 15.88           N
ATOM   2758  CA  LEU A 178      14.758  27.585   9.585  1.00 15.37           C
ATOM   2759  C   LEU A 178      14.724  27.466  11.107  1.00 14.78           C
ATOM   2760  O   LEU A 178      15.671  27.875  11.782  1.00 13.04           O
ATOM   2761  CB  LEU A 178      13.750  28.635   9.108  1.00 12.45           C
ATOM   2762  CG  LEU A 178      13.737  28.924   7.598  1.00 23.11           C
ATOM   2763  CD1 LEU A 178      12.706  29.973   7.302  1.00 32.17           C
ATOM   2764  CD2 LEU A 178      15.051  29.409   7.137  1.00 38.18           C
ATOM   2765  H   LEU A 178      13.803  26.273   8.463  1.00 19.06           H
ATOM   2766  HA  LEU A 178      15.644  27.890   9.333  1.00 18.44           H
ATOM   2767  HB2 LEU A 178      12.860  28.337   9.353  1.00 14.94           H
ATOM   2768  HB3 LEU A 178      13.945  29.471   9.561  1.00 14.94           H
ATOM   2769  HG  LEU A 178      13.511  28.117   7.110  1.00 27.73           H
ATOM   2770 HD11 LEU A 178      12.702  30.151   6.349  1.00 38.60           H
ATOM   2771 HD12 LEU A 178      11.836  29.648   7.582  1.00 38.60           H
ATOM   2772 HD13 LEU A 178      12.930  30.781   7.789  1.00 38.60           H
ATOM   2773 HD21 LEU A 178      15.007  29.580   6.184  1.00 45.82           H
ATOM   2774 HD22 LEU A 178      15.270  30.226   7.611  1.00 45.82           H
ATOM   2775 HD23 LEU A 178      15.719  28.730   7.321  1.00 45.82           H
ATOM   2776  N   GLN A 179      13.640  26.912  11.665  1.00 14.64           N
ATOM   2777  CA  GLN A 179      13.570  26.730  13.110  1.00 15.12           C
ATOM   2778  C   GLN A 179      14.684  25.799  13.593  1.00 17.25           C
ATOM   2779  O   GLN A 179      15.227  25.985  14.684  1.00 16.22           O
ATOM   2780  CB  GLN A 179      12.192  26.203  13.517  1.00 15.46           C
ATOM   2781  CG  GLN A 179      12.035  26.042  15.038  1.00 12.91           C
ATOM   2782  CD  GLN A 179      10.582  25.948  15.489  1.00 14.41           C
ATOM   2783  OE1 GLN A 179       9.640  26.293  14.748  1.00 15.91           O
ATOM   2784  NE2 GLN A 179      10.387  25.457  16.702  1.00 17.47           N
ATOM   2785  H   GLN A 179      12.947  26.639  11.233  1.00 17.57           H
ATOM   2786  HA  GLN A 179      13.696  27.591  13.539  1.00 18.15           H
ATOM   2787  HB2 GLN A 179      11.513  26.824  13.211  1.00 18.55           H
ATOM   2788  HB3 GLN A 179      12.054  25.334  13.109  1.00 18.55           H
ATOM   2789  HG2 GLN A 179      12.487  25.230  15.316  1.00 15.50           H
ATOM   2790  HG3 GLN A 179      12.435  26.809  15.477  1.00 15.50           H
ATOM   2791 HE21 GLN A 179      11.058  25.214  17.181  1.00 20.97           H
ATOM   2792 HE22 GLN A 179       9.588  25.379  17.011  1.00 20.97           H
ATOM   2793  N   GLY A 180      15.036  24.795  12.796  1.00 14.03           N
ATOM   2794  CA  GLY A 180      16.138  23.920  13.167  1.00 17.72           C
ATOM   2795  C   GLY A 180      17.441  24.690  13.310  1.00 15.05           C
ATOM   2796  O   GLY A 180      18.175  24.534  14.286  1.00 15.15           O
ATOM   2797  H   GLY A 180      14.659  24.602  12.047  1.00 16.84           H
ATOM   2798  HA2 GLY A 180      15.940  23.487  14.013  1.00 21.26           H
ATOM   2799  HA3 GLY A 180      16.254  23.236  12.489  1.00 21.26           H
ATOM   2800  N   TYR A 181      17.725  25.566  12.355  1.00 13.19           N
ATOM   2801  CA  TYR A 181      18.971  26.322  12.410  1.00 15.99           C
ATOM   2802  C   TYR A 181      18.932  27.360  13.527  1.00 18.34           C
ATOM   2803  O   TYR A 181      19.978  27.692  14.104  1.00 13.89           O
ATOM   2804  CB  TYR A 181      19.235  26.989  11.079  1.00 15.20           C
ATOM   2805  CG  TYR A 181      20.546  27.712  10.995  1.00 14.14           C
ATOM   2806  CD1 TYR A 181      21.751  27.016  11.033  1.00 17.39           C
ATOM   2807  CD2 TYR A 181      20.586  29.100  10.878  1.00 17.88           C
ATOM   2808  CE1 TYR A 181      22.956  27.686  10.969  1.00 18.49           C
ATOM   2809  CE2 TYR A 181      21.791  29.784  10.807  1.00 16.94           C
ATOM   2810  CZ  TYR A 181      22.967  29.063  10.844  1.00 22.06           C
ATOM   2811  OH  TYR A 181      24.159  29.715  10.786  1.00 26.23           O
ATOM   2812  H   TYR A 181      17.225  25.740  11.677  1.00 15.83           H
ATOM   2813  HA  TYR A 181      19.703  25.712  12.591  1.00 19.19           H
ATOM   2814  HB2 TYR A 181      19.228  26.311  10.386  1.00 18.24           H
ATOM   2815  HB3 TYR A 181      18.531  27.635  10.911  1.00 18.24           H
ATOM   2816  HD1 TYR A 181      21.744  26.090  11.115  1.00 20.87           H
ATOM   2817  HD2 TYR A 181      19.789  29.577  10.851  1.00 21.46           H
ATOM   2818  HE1 TYR A 181      23.756  27.212  10.994  1.00 22.19           H
ATOM   2819  HE2 TYR A 181      21.805  30.710  10.729  1.00 20.33           H
ATOM   2820  HH  TYR A 181      24.031  30.542  10.710  1.00 31.48           H
ATOM   2821  N   ASP A 182      17.745  27.897  13.824  1.00 17.05           N
ATOM   2822  CA  ASP A 182      17.619  28.823  14.938  1.00 14.46           C
ATOM   2823  C   ASP A 182      18.217  28.220  16.196  1.00 15.70           C
ATOM   2824  O   ASP A 182      18.928  28.902  16.950  1.00 14.65           O
ATOM   2825  CB  ASP A 182      16.143  29.172  15.216  1.00 14.09           C
ATOM   2826  CG  ASP A 182      15.540  30.156  14.206  1.00 16.98           C
ATOM   2827  OD1 ASP A 182      14.309  30.320  14.278  1.00 17.40           O
ATOM   2828  OD2 ASP A 182      16.249  30.736  13.342  1.00 12.82           O1-
ATOM   2829  H   ASP A 182      17.012  27.741  13.402  1.00 20.46           H
ATOM   2830  HA  ASP A 182      18.095  29.643  14.732  1.00 17.35           H
ATOM   2831  HB2 ASP A 182      15.618  28.357  15.186  1.00 16.91           H
ATOM   2832  HB3 ASP A 182      16.077  29.574  16.096  1.00 16.91           H
ATOM   2833  N   PHE A 183      17.871  26.955  16.476  1.00 14.81           N
ATOM   2834  CA  PHE A 183      18.366  26.296  17.679  1.00 13.51           C
ATOM   2835  C   PHE A 183      19.893  26.231  17.651  1.00 17.98           C
ATOM   2836  O   PHE A 183      20.561  26.508  18.651  1.00 15.80           O
ATOM   2837  CB  PHE A 183      17.770  24.883  17.771  1.00 13.62           C
ATOM   2838  CG  PHE A 183      17.760  24.277  19.163  1.00 13.75           C
ATOM   2839  CD1 PHE A 183      18.511  24.824  20.202  1.00 14.15           C
ATOM   2840  CD2 PHE A 183      16.974  23.164  19.425  1.00 13.06           C
ATOM   2841  CE1 PHE A 183      18.478  24.275  21.489  1.00 16.36           C
ATOM   2842  CE2 PHE A 183      16.910  22.592  20.716  1.00 15.18           C
ATOM   2843  CZ  PHE A 183      17.682  23.127  21.736  1.00 15.57           C
ATOM   2844  H   PHE A 183      17.358  26.467  15.988  1.00 17.77           H
ATOM   2845  HA  PHE A 183      18.092  26.799  18.462  1.00 16.21           H
ATOM   2846  HB2 PHE A 183      16.852  24.914  17.460  1.00 16.35           H
ATOM   2847  HB3 PHE A 183      18.287  24.293  17.200  1.00 16.35           H
ATOM   2848  HD1 PHE A 183      19.040  25.572  20.038  1.00 16.98           H
ATOM   2849  HD2 PHE A 183      16.461  22.798  18.740  1.00 15.67           H
ATOM   2850  HE1 PHE A 183      18.992  24.645  22.170  1.00 19.63           H
ATOM   2851  HE2 PHE A 183      16.387  21.839  20.870  1.00 18.21           H
ATOM   2852  HZ  PHE A 183      17.651  22.756  22.588  1.00 18.69           H
ATOM   2853  N   ALA A 184      20.463  25.857  16.501  1.00 14.32           N
ATOM   2854  CA  ALA A 184      21.920  25.772  16.388  1.00 12.50           C
ATOM   2855  C   ALA A 184      22.573  27.135  16.556  1.00 14.21           C
ATOM   2856  O   ALA A 184      23.643  27.250  17.175  1.00 14.85           O
ATOM   2857  CB  ALA A 184      22.302  25.149  15.037  1.00 13.84           C
ATOM   2858  H   ALA A 184      20.035  25.650  15.784  1.00 17.18           H
ATOM   2859  HA  ALA A 184      22.256  25.192  17.089  1.00 15.01           H
ATOM   2860  HB1 ALA A 184      23.268  25.099  14.975  1.00 16.61           H
ATOM   2861  HB2 ALA A 184      21.919  24.259  14.981  1.00 16.61           H
ATOM   2862  HB3 ALA A 184      21.952  25.705  14.323  1.00 16.61           H
ATOM   2863  N   CYS A 185      21.948  28.187  16.008  1.00 16.71           N
ATOM   2864  CA  CYS A 185      22.496  29.531  16.137  1.00 17.76           C
ATOM   2865  C   CYS A 185      22.492  30.009  17.594  1.00 16.74           C
ATOM   2866  O   CYS A 185      23.484  30.583  18.081  1.00 14.86           O
ATOM   2867  CB  CYS A 185      21.706  30.484  15.247  1.00 27.84           C
ATOM   2868  SG  CYS A 185      22.645  31.868  14.713  1.00 46.78           S
ATOM   2869  H   CYS A 185      21.213  28.144  15.563  1.00 20.06           H
ATOM   2870  HA  CYS A 185      23.416  29.526  15.827  1.00 21.31           H
ATOM   2871  HB2 CYS A 185      21.408  30.004  14.459  1.00 33.41           H
ATOM   2872  HB3 CYS A 185      20.941  30.815  15.742  1.00 33.41           H
ATOM   2873  HG  CYS A 185      21.955  32.565  14.021  1.00 56.13           H
ATOM   2874  N   LEU A 186      21.380  29.798  18.297  1.00 15.64           N
ATOM   2875  CA  LEU A 186      21.281  30.219  19.691  1.00 16.64           C
ATOM   2876  C   LEU A 186      22.214  29.409  20.589  1.00 15.57           C
ATOM   2877  O   LEU A 186      22.707  29.924  21.605  1.00 15.29           O
ATOM   2878  CB  LEU A 186      19.825  30.117  20.158  1.00 13.02           C
ATOM   2879  CG  LEU A 186      18.870  31.167  19.530  1.00 16.39           C
ATOM   2880  CD1 LEU A 186      17.420  30.954  20.001  1.00 16.28           C
ATOM   2881  CD2 LEU A 186      19.292  32.633  19.751  1.00 18.33           C
ATOM   2882  H   LEU A 186      20.673  29.414  17.991  1.00 18.76           H
ATOM   2883  HA  LEU A 186      21.547  31.150  19.754  1.00 19.97           H
ATOM   2884  HB2 LEU A 186      19.487  29.238  19.927  1.00 15.62           H
ATOM   2885  HB3 LEU A 186      19.799  30.235  21.120  1.00 15.62           H
ATOM   2886  HG  LEU A 186      18.872  31.024  18.571  1.00 19.67           H
ATOM   2887 HD11 LEU A 186      16.853  31.626  19.591  1.00 19.54           H
ATOM   2888 HD12 LEU A 186      17.129  30.068  19.736  1.00 19.54           H
ATOM   2889 HD13 LEU A 186      17.387  31.038  20.967  1.00 19.54           H
ATOM   2890 HD21 LEU A 186      18.642  33.215  19.328  1.00 22.00           H
ATOM   2891 HD22 LEU A 186      19.325  32.811  20.704  1.00 22.00           H
ATOM   2892 HD23 LEU A 186      20.167  32.772  19.358  1.00 22.00           H
ATOM   2893  N   ASN A 187      22.439  28.141  20.246  1.00 15.29           N
ATOM   2894  CA  ASN A 187      23.432  27.338  20.950  1.00 15.40           C
ATOM   2895  C   ASN A 187      24.810  27.948  20.782  1.00 16.33           C
ATOM   2896  O   ASN A 187      25.511  28.197  21.767  1.00 17.90           O
ATOM   2897  CB  ASN A 187      23.391  25.894  20.445  1.00 16.77           C
ATOM   2898  CG  ASN A 187      24.479  25.038  21.043  1.00 20.41           C
ATOM   2899  OD1 ASN A 187      25.415  24.656  20.348  1.00 17.12           O
ATOM   2900  ND2 ASN A 187      24.386  24.763  22.348  1.00 15.22           N
ATOM   2901  H   ASN A 187      22.032  27.726  19.612  1.00 18.35           H
ATOM   2902  HA  ASN A 187      23.219  27.331  21.896  1.00 18.48           H
ATOM   2903  HB2 ASN A 187      22.536  25.501  20.681  1.00 20.12           H
ATOM   2904  HB3 ASN A 187      23.503  25.893  19.482  1.00 20.12           H
ATOM   2905 HD21 ASN A 187      24.985  24.278  22.729  1.00 18.27           H
ATOM   2906 HD22 ASN A 187      23.727  25.072  22.807  1.00 18.27           H
ATOM   2907  N   LYS A 188      25.186  28.260  19.534  1.00 16.52           N
ATOM   2908  CA  LYS A 188      26.503  28.820  19.241  1.00 19.55           C
ATOM   2909  C   LYS A 188      26.687  30.186  19.899  1.00 19.88           C
ATOM   2910  O   LYS A 188      27.714  30.445  20.534  1.00 20.57           O
ATOM   2911  CB  LYS A 188      26.702  28.927  17.718  1.00 22.97           C
ATOM   2912  CG  LYS A 188      28.080  29.451  17.278  1.00 29.55           C
ATOM   2913  CD  LYS A 188      29.171  28.408  17.526  1.00 45.19           C
ATOM   2914  CE  LYS A 188      30.517  28.831  16.909  1.00 50.12           C
ATOM   2915  NZ  LYS A 188      31.583  27.779  17.110  1.00 48.70           N1+
ATOM   2916  H   LYS A 188      24.690  28.154  18.839  1.00 19.83           H
ATOM   2917  HA  LYS A 188      27.184  28.225  19.591  1.00 23.46           H
ATOM   2918  HB2 LYS A 188      26.586  28.046  17.330  1.00 27.57           H
ATOM   2919  HB3 LYS A 188      26.032  29.531  17.361  1.00 27.57           H
ATOM   2920  HG2 LYS A 188      28.060  29.652  16.329  1.00 35.46           H
ATOM   2921  HG3 LYS A 188      28.299  30.248  17.786  1.00 35.46           H
ATOM   2922  HD2 LYS A 188      29.297  28.298  18.482  1.00 54.23           H
ATOM   2923  HD3 LYS A 188      28.905  27.566  17.124  1.00 54.23           H
ATOM   2924  HE2 LYS A 188      30.402  28.968  15.956  1.00 60.15           H
ATOM   2925  HE3 LYS A 188      30.818  29.651  17.331  1.00 60.15           H
ATOM   2926  HZ1 LYS A 188      32.349  28.048  16.745  1.00 58.44           H
ATOM   2927  HZ2 LYS A 188      31.711  27.638  17.979  1.00 58.44           H
ATOM   2928  HZ3 LYS A 188      31.333  27.015  16.727  1.00 58.44           H
ATOM   2929  N   GLN A 189      25.695  31.072  19.772  1.00 20.71           N
ATOM   2930  CA  GLN A 189      25.852  32.430  20.300  1.00 19.68           C
ATOM   2931  C   GLN A 189      25.723  32.504  21.819  1.00 19.64           C
ATOM   2932  O   GLN A 189      26.533  33.163  22.476  1.00 19.78           O
ATOM   2933  CB  GLN A 189      24.829  33.388  19.707  1.00 22.30           C
ATOM   2934  CG  GLN A 189      24.905  33.528  18.240  1.00 33.46           C
ATOM   2935  CD  GLN A 189      23.798  34.429  17.725  1.00 39.49           C
ATOM   2936  OE1 GLN A 189      22.618  34.272  18.093  1.00 34.53           O
ATOM   2937  NE2 GLN A 189      24.164  35.379  16.879  1.00 50.01           N
ATOM   2938  H   GLN A 189      24.939  30.917  19.393  1.00 24.85           H
ATOM   2939  HA  GLN A 189      26.734  32.755  20.063  1.00 23.62           H
ATOM   2940  HB2 GLN A 189      23.940  33.068  19.927  1.00 26.76           H
ATOM   2941  HB3 GLN A 189      24.966  34.267  20.094  1.00 26.76           H
ATOM   2942  HG2 GLN A 189      25.757  33.922  17.997  1.00 40.15           H
ATOM   2943  HG3 GLN A 189      24.806  32.655  17.827  1.00 40.15           H
ATOM   2944 HE21 GLN A 189      24.990  35.458  16.652  1.00 60.01           H
ATOM   2945 HE22 GLN A 189      23.576  35.918  16.556  1.00 60.01           H
ATOM   2946  N   TYR A 190      24.679  31.899  22.393  1.00 17.58           N
ATOM   2947  CA  TYR A 190      24.321  32.135  23.792  1.00 17.27           C
ATOM   2948  C   TYR A 190      24.430  30.882  24.656  1.00 13.53           C
ATOM   2949  O   TYR A 190      24.046  30.923  25.831  1.00 17.66           O
ATOM   2950  CB  TYR A 190      22.899  32.721  23.901  1.00 15.61           C
ATOM   2951  CG  TYR A 190      22.705  34.008  23.134  1.00 18.63           C
ATOM   2952  CD1 TYR A 190      23.471  35.130  23.430  1.00 19.94           C
ATOM   2953  CD2 TYR A 190      21.792  34.096  22.073  1.00 19.60           C
ATOM   2954  CE1 TYR A 190      23.317  36.302  22.705  1.00 19.95           C
ATOM   2955  CE2 TYR A 190      21.638  35.242  21.372  1.00 20.35           C
ATOM   2956  CZ  TYR A 190      22.377  36.345  21.689  1.00 23.44           C
ATOM   2957  OH  TYR A 190      22.193  37.476  20.947  1.00 21.32           O
ATOM   2958  H   TYR A 190      24.160  31.344  21.989  1.00 21.09           H
ATOM   2959  HA  TYR A 190      24.935  32.792  24.157  1.00 20.72           H
ATOM   2960  HB2 TYR A 190      22.267  32.072  23.553  1.00 18.74           H
ATOM   2961  HB3 TYR A 190      22.706  32.900  24.834  1.00 18.74           H
ATOM   2962  HD1 TYR A 190      24.092  35.094  24.121  1.00 23.93           H
ATOM   2963  HD2 TYR A 190      21.275  33.354  21.855  1.00 23.52           H
ATOM   2964  HE1 TYR A 190      23.820  37.056  22.915  1.00 23.93           H
ATOM   2965  HE2 TYR A 190      21.017  35.283  20.681  1.00 24.42           H
ATOM   2966  HH  TYR A 190      21.592  37.348  20.374  1.00 25.59           H
ATOM   2967  N   GLY A 191      24.941  29.776  24.121  1.00 15.47           N
ATOM   2968  CA  GLY A 191      24.966  28.535  24.877  1.00 18.13           C
ATOM   2969  C   GLY A 191      23.592  27.976  25.214  1.00 15.81           C
ATOM   2970  O   GLY A 191      23.445  27.283  26.219  1.00 15.28           O
ATOM   2971  H   GLY A 191      25.275  29.720  23.330  1.00 18.57           H
ATOM   2972  HA2 GLY A 191      25.447  27.864  24.368  1.00 21.76           H
ATOM   2973  HA3 GLY A 191      25.443  28.682  25.709  1.00 21.76           H
ATOM   2974  N   VAL A 192      22.580  28.277  24.405  1.00 18.66           N
ATOM   2975  CA  VAL A 192      21.259  27.682  24.585  1.00 16.06           C
ATOM   2976  C   VAL A 192      21.339  26.177  24.367  1.00 15.39           C
ATOM   2977  O   VAL A 192      21.797  25.695  23.315  1.00 15.87           O
ATOM   2978  CB  VAL A 192      20.242  28.349  23.645  1.00 12.81           C
ATOM   2979  CG1 VAL A 192      18.897  27.616  23.636  1.00 13.43           C
ATOM   2980  CG2 VAL A 192      20.045  29.822  24.061  1.00 18.82           C
ATOM   2981  H   VAL A 192      22.633  28.823  23.743  1.00 22.39           H
ATOM   2982  HA  VAL A 192      20.966  27.835  25.497  1.00 19.28           H
ATOM   2983  HB  VAL A 192      20.595  28.338  22.741  1.00 15.37           H
ATOM   2984 HG11 VAL A 192      18.292  28.073  23.031  1.00 16.11           H
ATOM   2985 HG12 VAL A 192      19.036  26.704  23.337  1.00 16.11           H
ATOM   2986 HG13 VAL A 192      18.530  27.618  24.534  1.00 16.11           H
ATOM   2987 HG21 VAL A 192      19.403  30.236  23.463  1.00 22.59           H
ATOM   2988 HG22 VAL A 192      19.716  29.851  24.973  1.00 22.59           H
ATOM   2989 HG23 VAL A 192      20.897  30.283  24.002  1.00 22.59           H
ATOM   2990  N   VAL A 193      20.898  25.426  25.375  1.00 15.31           N
ATOM   2991  CA  VAL A 193      20.922  23.975  25.363  1.00 15.50           C
ATOM   2992  C   VAL A 193      19.538  23.369  25.541  1.00 15.47           C
ATOM   2993  O   VAL A 193      19.417  22.158  25.644  1.00 16.92           O
ATOM   2994  CB  VAL A 193      21.901  23.422  26.424  1.00 17.11           C
ATOM   2995  CG1 VAL A 193      23.348  23.890  26.086  1.00 16.52           C
ATOM   2996  CG2 VAL A 193      21.468  23.793  27.868  1.00 19.52           C
ATOM   2997  H   VAL A 193      20.570  25.752  26.101  1.00 18.38           H
ATOM   2998  HA  VAL A 193      21.249  23.688  24.496  1.00 18.60           H
ATOM   2999  HB  VAL A 193      21.894  22.454  26.364  1.00 20.53           H
ATOM   3000 HG11 VAL A 193      23.957  23.539  26.754  1.00 19.83           H
ATOM   3001 HG12 VAL A 193      23.591  23.554  25.208  1.00 19.83           H
ATOM   3002 HG13 VAL A 193      23.375  24.859  26.088  1.00 19.83           H
ATOM   3003 HG21 VAL A 193      22.111  23.425  28.494  1.00 23.43           H
ATOM   3004 HG22 VAL A 193      21.440  24.759  27.951  1.00 23.43           H
ATOM   3005 HG23 VAL A 193      20.589  23.420  28.039  1.00 23.43           H
ATOM   3006  N   LEU A 194      18.487  24.185  25.554  1.00 14.57           N
ATOM   3007  CA  LEU A 194      17.123  23.697  25.694  1.00 14.57           C
ATOM   3008  C   LEU A 194      16.201  24.615  24.893  1.00 13.56           C
ATOM   3009  O   LEU A 194      16.300  25.844  24.991  1.00 15.72           O
ATOM   3010  CB  LEU A 194      16.656  23.654  27.158  1.00 18.02           C
ATOM   3011  CG  LEU A 194      15.175  23.300  27.389  1.00 14.02           C
ATOM   3012  CD1 LEU A 194      14.857  21.853  26.918  1.00 12.12           C
ATOM   3013  CD2 LEU A 194      14.843  23.440  28.845  1.00 15.51           C
ATOM   3014  H   LEU A 194      18.541  25.040  25.482  1.00 17.48           H
ATOM   3015  HA  LEU A 194      17.061  22.802  25.325  1.00 17.49           H
ATOM   3016  HB2 LEU A 194      17.188  22.992  27.627  1.00 21.63           H
ATOM   3017  HB3 LEU A 194      16.809  24.527  27.552  1.00 21.63           H
ATOM   3018  HG  LEU A 194      14.616  23.914  26.888  1.00 16.82           H
ATOM   3019 HD11 LEU A 194      13.919  21.668  27.079  1.00 14.55           H
ATOM   3020 HD12 LEU A 194      15.051  21.780  25.970  1.00 14.55           H
ATOM   3021 HD13 LEU A 194      15.408  21.230  27.417  1.00 14.55           H
ATOM   3022 HD21 LEU A 194      13.909  23.215  28.979  1.00 18.61           H
ATOM   3023 HD22 LEU A 194      15.405  22.837  29.356  1.00 18.61           H
ATOM   3024 HD23 LEU A 194      15.005  24.356  29.119  1.00 18.61           H
ATOM   3025  N   GLN A 195      15.294  23.999  24.135  1.00 17.00           N
ATOM   3026  CA  GLN A 195      14.180  24.695  23.500  1.00 16.42           C
ATOM   3027  C   GLN A 195      12.877  24.135  24.036  1.00 14.43           C
ATOM   3028  O   GLN A 195      12.697  22.914  24.070  1.00 16.33           O
ATOM   3029  CB  GLN A 195      14.205  24.568  21.961  1.00 13.35           C
ATOM   3030  CG  GLN A 195      13.004  25.299  21.313  1.00 13.97           C
ATOM   3031  CD  GLN A 195      12.981  25.280  19.776  1.00 14.95           C
ATOM   3032  OE1 GLN A 195      12.052  25.832  19.167  1.00 15.68           O
ATOM   3033  NE2 GLN A 195      13.979  24.647  19.150  1.00 15.65           N
ATOM   3034  H   GLN A 195      15.306  23.155  23.970  1.00 20.39           H
ATOM   3035  HA  GLN A 195      14.221  25.637  23.727  1.00 19.70           H
ATOM   3036  HB2 GLN A 195      15.022  24.963  21.620  1.00 16.02           H
ATOM   3037  HB3 GLN A 195      14.158  23.630  21.717  1.00 16.02           H
ATOM   3038  HG2 GLN A 195      12.185  24.881  21.622  1.00 16.76           H
ATOM   3039  HG3 GLN A 195      13.021  26.227  21.593  1.00 16.76           H
ATOM   3040 HE21 GLN A 195      14.603  24.270  19.607  1.00 18.78           H
ATOM   3041 HE22 GLN A 195      13.998  24.617  18.291  1.00 18.78           H
ATOM   3042  N   ILE A 196      11.978  25.030  24.464  1.00 12.81           N
ATOM   3043  CA  ILE A 196      10.624  24.642  24.818  1.00 14.36           C
ATOM   3044  C   ILE A 196       9.668  25.239  23.795  1.00 13.63           C
ATOM   3045  O   ILE A 196       9.984  26.201  23.089  1.00 14.96           O
ATOM   3046  CB  ILE A 196      10.239  25.068  26.256  1.00 14.79           C
ATOM   3047  CG1 ILE A 196      10.018  26.586  26.337  1.00 16.40           C
ATOM   3048  CG2 ILE A 196      11.353  24.611  27.247  1.00 15.10           C
ATOM   3049  CD1 ILE A 196       9.547  27.072  27.711  1.00 23.38           C
ATOM   3050  H   ILE A 196      12.137  25.870  24.556  1.00 15.37           H
ATOM   3051  HA  ILE A 196      10.551  23.676  24.766  1.00 17.23           H
ATOM   3052  HB  ILE A 196       9.411  24.624  26.498  1.00 17.74           H
ATOM   3053 HG12 ILE A 196      10.854  27.035  26.135  1.00 19.68           H
ATOM   3054 HG13 ILE A 196       9.344  26.839  25.687  1.00 19.68           H
ATOM   3055 HG21 ILE A 196      11.107  24.881  28.145  1.00 18.12           H
ATOM   3056 HG22 ILE A 196      11.438  23.646  27.203  1.00 18.12           H
ATOM   3057 HG23 ILE A 196      12.191  25.029  26.994  1.00 18.12           H
ATOM   3058 HD11 ILE A 196       9.431  28.035  27.682  1.00 28.05           H
ATOM   3059 HD12 ILE A 196       8.704  26.643  27.925  1.00 28.05           H
ATOM   3060 HD13 ILE A 196      10.216  26.839  28.374  1.00 28.05           H
ATOM   3061  N   GLY A 197       8.488  24.635  23.709  1.00 13.43           N
ATOM   3062  CA  GLY A 197       7.488  25.110  22.775  1.00 22.30           C
ATOM   3063  C   GLY A 197       6.180  24.382  22.979  1.00 17.90           C
ATOM   3064  O   GLY A 197       6.065  23.461  23.790  1.00 18.17           O
ATOM   3065  H   GLY A 197       8.246  23.955  24.177  1.00 16.11           H
ATOM   3066  HA2 GLY A 197       7.342  26.060  22.905  1.00 26.77           H
ATOM   3067  HA3 GLY A 197       7.791  24.961  21.866  1.00 26.77           H
ATOM   3068  N   GLY A 198       5.202  24.807  22.213  1.00 21.53           N
ATOM   3069  CA  GLY A 198       3.904  24.187  22.252  1.00 21.14           C
ATOM   3070  C   GLY A 198       3.924  22.795  21.682  1.00 21.00           C
ATOM   3071  O   GLY A 198       4.895  22.347  21.064  1.00 17.74           O
ATOM   3072  H   GLY A 198       5.265  25.459  21.656  1.00 25.83           H
ATOM   3073  HA2 GLY A 198       3.596  24.140  23.171  1.00 25.37           H
ATOM   3074  HA3 GLY A 198       3.275  24.720  21.742  1.00 25.37           H
ATOM   3075  N   SER A 199       2.784  22.115  21.874  1.00 19.59           N
ATOM   3076  CA  SER A 199       2.652  20.704  21.539  1.00 28.12           C
ATOM   3077  C   SER A 199       2.914  20.442  20.068  1.00 17.01           C
ATOM   3078  O   SER A 199       3.431  19.381  19.724  1.00 23.56           O
ATOM   3079  CB  SER A 199       1.242  20.217  21.884  1.00 28.44           C
ATOM   3080  OG  SER A 199       0.281  21.046  21.224  1.00 29.56           O
ATOM   3081  H   SER A 199       2.068  22.461  22.202  1.00 23.51           H
ATOM   3082  HA  SER A 199       3.288  20.190  22.059  1.00 33.74           H
ATOM   3083  HB2 SER A 199       1.136  19.301  21.583  1.00 34.13           H
ATOM   3084  HB3 SER A 199       1.108  20.273  22.844  1.00 34.13           H
ATOM   3085  HG  SER A 199      -0.496  20.787  21.407  1.00 35.47           H
ATOM   3086  N   ASP A 200       2.585  21.386  19.201  1.00 18.07           N
ATOM   3087  CA  ASP A 200       2.761  21.154  17.766  1.00 17.99           C
ATOM   3088  C   ASP A 200       4.198  21.347  17.287  1.00 19.76           C
ATOM   3089  O   ASP A 200       4.468  21.172  16.097  1.00 18.39           O
ATOM   3090  CB  ASP A 200       1.798  22.043  16.997  1.00 22.63           C
ATOM   3091  CG  ASP A 200       2.005  23.546  17.232  1.00 31.06           C
ATOM   3092  OD1 ASP A 200       2.775  23.965  18.113  1.00 26.23           O
ATOM   3093  OD2 ASP A 200       1.349  24.317  16.496  1.00 36.13           O1-
ATOM   3094  H   ASP A 200       2.265  22.158  19.406  1.00 21.68           H
ATOM   3095  HA  ASP A 200       2.517  20.235  17.576  1.00 21.59           H
ATOM   3096  HB2 ASP A 200       1.909  21.875  16.048  1.00 27.15           H
ATOM   3097  HB3 ASP A 200       0.892  21.825  17.264  1.00 27.15           H
ATOM   3098  N   GLN A 201       5.136  21.662  18.179  1.00 17.41           N
ATOM   3099  CA  GLN A 201       6.498  22.030  17.803  1.00 17.80           C
ATOM   3100  C   GLN A 201       7.523  20.914  17.967  1.00 17.18           C
ATOM   3101  O   GLN A 201       8.719  21.154  17.717  1.00 15.58           O
ATOM   3102  CB  GLN A 201       6.953  23.241  18.628  1.00 18.16           C
ATOM   3103  CG  GLN A 201       6.210  24.479  18.308  1.00 15.24           C
ATOM   3104  CD  GLN A 201       6.396  24.866  16.872  1.00 15.92           C
ATOM   3105  OE1 GLN A 201       7.522  25.015  16.399  1.00 16.41           O
ATOM   3106  NE2 GLN A 201       5.299  25.006  16.156  1.00 17.55           N
ATOM   3107  H   GLN A 201       5.003  21.669  19.028  1.00 20.89           H
ATOM   3108  HA  GLN A 201       6.499  22.293  16.869  1.00 21.36           H
ATOM   3109  HB2 GLN A 201       6.819  23.047  19.569  1.00 21.80           H
ATOM   3110  HB3 GLN A 201       7.893  23.404  18.454  1.00 21.80           H
ATOM   3111  HG2 GLN A 201       5.264  24.336  18.465  1.00 18.29           H
ATOM   3112  HG3 GLN A 201       6.539  25.203  18.864  1.00 18.29           H
ATOM   3113 HE21 GLN A 201       4.530  24.877  16.519  1.00 21.07           H
ATOM   3114 HE22 GLN A 201       5.352  25.227  15.327  1.00 21.07           H
ATOM   3115  N   TRP A 202       7.100  19.710  18.370  1.00 16.97           N
ATOM   3116  CA  TRP A 202       8.058  18.645  18.686  1.00 17.35           C
ATOM   3117  C   TRP A 202       9.042  18.422  17.543  1.00 20.94           C
ATOM   3118  O   TRP A 202      10.262  18.462  17.737  1.00 17.65           O
ATOM   3119  CB  TRP A 202       7.315  17.343  19.013  1.00 18.75           C
ATOM   3120  CG  TRP A 202       8.221  16.177  19.282  1.00 18.19           C
ATOM   3121  CD1 TRP A 202       8.444  15.099  18.472  1.00 25.76           C
ATOM   3122  CD2 TRP A 202       9.013  15.969  20.450  1.00 22.02           C
ATOM   3123  NE1 TRP A 202       9.326  14.228  19.073  1.00 21.63           N
ATOM   3124  CE2 TRP A 202       9.688  14.738  20.289  1.00 21.49           C
ATOM   3125  CE3 TRP A 202       9.218  16.702  21.616  1.00 23.15           C
ATOM   3126  CZ2 TRP A 202      10.545  14.226  21.252  1.00 27.82           C
ATOM   3127  CZ3 TRP A 202      10.076  16.183  22.589  1.00 25.20           C
ATOM   3128  CH2 TRP A 202      10.718  14.956  22.402  1.00 26.95           C
ATOM   3129  H   TRP A 202       6.275  19.487  18.466  1.00 20.37           H
ATOM   3130  HA  TRP A 202       8.566  18.904  19.471  1.00 20.82           H
ATOM   3131  HB2 TRP A 202       6.771  17.484  19.804  1.00 22.50           H
ATOM   3132  HB3 TRP A 202       6.747  17.110  18.262  1.00 22.50           H
ATOM   3133  HD1 TRP A 202       8.051  14.969  17.639  1.00 30.91           H
ATOM   3134  HE1 TRP A 202       9.601  13.485  18.739  1.00 25.95           H
ATOM   3135  HE3 TRP A 202       8.775  17.508  21.754  1.00 27.78           H
ATOM   3136  HZ2 TRP A 202      10.983  13.416  21.124  1.00 33.38           H
ATOM   3137  HZ3 TRP A 202      10.217  16.659  23.375  1.00 30.24           H
ATOM   3138  HH2 TRP A 202      11.299  14.643  23.057  1.00 32.34           H
ATOM   3139  N   GLY A 203       8.525  18.195  16.336  1.00 20.81           N
ATOM   3140  CA  GLY A 203       9.392  17.923  15.203  1.00 23.11           C
ATOM   3141  C   GLY A 203      10.277  19.075  14.755  1.00 20.26           C
ATOM   3142  O   GLY A 203      11.366  18.836  14.217  1.00 17.76           O
ATOM   3143  H   GLY A 203       7.685  18.194  16.152  1.00 24.97           H
ATOM   3144  HA2 GLY A 203       9.970  17.176  15.426  1.00 27.73           H
ATOM   3145  HA3 GLY A 203       8.844  17.660  14.448  1.00 27.73           H
ATOM   3146  N   ASN A 204       9.820  20.327  14.904  1.00 17.95           N
ATOM   3147  CA  ASN A 204      10.698  21.468  14.611  1.00 17.65           C
ATOM   3148  C   ASN A 204      11.829  21.554  15.637  1.00 15.56           C
ATOM   3149  O   ASN A 204      12.935  22.008  15.325  1.00 16.66           O
ATOM   3150  CB  ASN A 204       9.922  22.796  14.618  1.00 13.37           C
ATOM   3151  CG  ASN A 204       8.972  22.984  13.437  1.00 15.94           C
ATOM   3152  OD1 ASN A 204       9.131  22.389  12.382  1.00 15.29           O
ATOM   3153  ND2 ASN A 204       8.014  23.888  13.618  1.00 14.19           N
ATOM   3154  H   ASN A 204       9.029  20.538  15.165  1.00 21.54           H
ATOM   3155  HA  ASN A 204      11.092  21.351  13.733  1.00 21.18           H
ATOM   3156  HB2 ASN A 204       9.394  22.842  15.431  1.00 16.05           H
ATOM   3157  HB3 ASN A 204      10.560  23.527  14.601  1.00 16.05           H
ATOM   3158 HD21 ASN A 204       7.445  24.042  12.992  1.00 17.03           H
ATOM   3159 HD22 ASN A 204       7.963  24.318  14.361  1.00 17.03           H
ATOM   3160  N   ILE A 205      11.526  21.190  16.885  1.00 16.31           N
ATOM   3161  CA  ILE A 205      12.503  21.207  17.961  1.00 16.15           C
ATOM   3162  C   ILE A 205      13.549  20.101  17.782  1.00 16.33           C
ATOM   3163  O   ILE A 205      14.748  20.354  17.920  1.00 16.52           O
ATOM   3164  CB  ILE A 205      11.780  21.090  19.311  1.00 15.70           C
ATOM   3165  CG1 ILE A 205      11.024  22.386  19.617  1.00 15.00           C
ATOM   3166  CG2 ILE A 205      12.775  20.794  20.418  1.00 17.79           C
ATOM   3167  CD1 ILE A 205      10.110  22.289  20.848  1.00 19.16           C
ATOM   3168  H   ILE A 205      10.746  20.926  17.132  1.00 19.58           H
ATOM   3169  HA  ILE A 205      12.967  22.058  17.948  1.00 19.38           H
ATOM   3170  HB  ILE A 205      11.143  20.360  19.261  1.00 18.84           H
ATOM   3171 HG12 ILE A 205      11.667  23.093  19.780  1.00 18.00           H
ATOM   3172 HG13 ILE A 205      10.470  22.613  18.854  1.00 18.00           H
ATOM   3173 HG21 ILE A 205      12.299  20.725  21.260  1.00 21.35           H
ATOM   3174 HG22 ILE A 205      13.226  19.958  20.222  1.00 21.35           H
ATOM   3175 HG23 ILE A 205      13.422  21.517  20.461  1.00 21.35           H
ATOM   3176 HD11 ILE A 205       9.667  23.141  20.980  1.00 22.99           H
ATOM   3177 HD12 ILE A 205       9.452  21.593  20.698  1.00 22.99           H
ATOM   3178 HD13 ILE A 205      10.650  22.073  21.625  1.00 22.99           H
ATOM   3179  N   THR A 206      13.112  18.858  17.490  1.00 17.04           N
ATOM   3180  CA  THR A 206      14.070  17.762  17.315  1.00 19.39           C
ATOM   3181  C   THR A 206      14.919  17.958  16.060  1.00 15.26           C
ATOM   3182  O   THR A 206      16.072  17.516  16.032  1.00 16.47           O
ATOM   3183  CB  THR A 206      13.367  16.391  17.269  1.00 19.15           C
ATOM   3184  OG1 THR A 206      12.479  16.330  16.153  1.00 19.53           O
ATOM   3185  CG2 THR A 206      12.575  16.121  18.546  1.00 23.74           C
ATOM   3186  H   THR A 206      12.288  18.635  17.391  1.00 20.45           H
ATOM   3187  HA  THR A 206      14.672  17.756  18.076  1.00 23.26           H
ATOM   3188  HB  THR A 206      14.037  15.695  17.178  1.00 22.97           H
ATOM   3189  HG1 THR A 206      11.896  16.932  16.216  1.00 23.44           H
ATOM   3190 HG21 THR A 206      12.143  15.254  18.490  1.00 28.49           H
ATOM   3191 HG22 THR A 206      13.169  16.130  19.312  1.00 28.49           H
ATOM   3192 HG23 THR A 206      11.896  16.804  18.665  1.00 28.49           H
ATOM   3193  N   SER A 207      14.406  18.653  15.035  1.00 14.66           N
ATOM   3194  CA  SER A 207      15.278  18.993  13.906  1.00 19.14           C
ATOM   3195  C   SER A 207      16.379  19.939  14.360  1.00 20.18           C
ATOM   3196  O   SER A 207      17.507  19.879  13.860  1.00 17.03           O
ATOM   3197  CB  SER A 207      14.500  19.640  12.748  1.00 17.46           C
ATOM   3198  OG  SER A 207      13.614  18.699  12.159  1.00 22.41           O
ATOM   3199  H   SER A 207      13.594  18.928  14.971  1.00 17.59           H
ATOM   3200  HA  SER A 207      15.695  18.183  13.573  1.00 22.97           H
ATOM   3201  HB2 SER A 207      13.987  20.388  13.090  1.00 20.96           H
ATOM   3202  HB3 SER A 207      15.129  19.947  12.076  1.00 20.96           H
ATOM   3203  HG  SER A 207      13.192  19.058  11.527  1.00 26.89           H
ATOM   3204  N   GLY A 208      16.058  20.833  15.296  1.00 16.50           N
ATOM   3205  CA  GLY A 208      17.076  21.705  15.857  1.00 18.97           C
ATOM   3206  C   GLY A 208      18.086  20.955  16.704  1.00 16.36           C
ATOM   3207  O   GLY A 208      19.272  21.297  16.711  1.00 16.62           O
ATOM   3208  H   GLY A 208      15.269  20.950  15.615  1.00 19.79           H
ATOM   3209  HA2 GLY A 208      17.550  22.151  15.138  1.00 22.77           H
ATOM   3210  HA3 GLY A 208      16.652  22.379  16.410  1.00 22.77           H
ATOM   3211  N   ILE A 209      17.635  19.940  17.447  1.00 18.27           N
ATOM   3212  CA  ILE A 209      18.563  19.126  18.247  1.00 17.96           C
ATOM   3213  C   ILE A 209      19.536  18.399  17.324  1.00 19.74           C
ATOM   3214  O   ILE A 209      20.757  18.390  17.550  1.00 14.43           O
ATOM   3215  CB  ILE A 209      17.794  18.129  19.142  1.00 13.42           C
ATOM   3216  CG1 ILE A 209      16.949  18.868  20.213  1.00 14.71           C
ATOM   3217  CG2 ILE A 209      18.750  17.086  19.780  1.00 21.11           C
ATOM   3218  CD1 ILE A 209      16.014  17.960  21.008  1.00 17.05           C
ATOM   3219  H   ILE A 209      16.811  19.703  17.507  1.00 21.92           H
ATOM   3220  HA  ILE A 209      19.078  19.711  18.824  1.00 21.55           H
ATOM   3221  HB  ILE A 209      17.177  17.645  18.571  1.00 16.11           H
ATOM   3222 HG12 ILE A 209      17.550  19.297  20.843  1.00 17.65           H
ATOM   3223 HG13 ILE A 209      16.404  19.539  19.772  1.00 17.65           H
ATOM   3224 HG21 ILE A 209      18.231  16.480  20.333  1.00 25.33           H
ATOM   3225 HG22 ILE A 209      19.194  16.591  19.074  1.00 25.33           H
ATOM   3226 HG23 ILE A 209      19.406  17.550  20.323  1.00 25.33           H
ATOM   3227 HD11 ILE A 209      15.526  18.497  21.652  1.00 20.46           H
ATOM   3228 HD12 ILE A 209      15.395  17.532  20.397  1.00 20.46           H
ATOM   3229 HD13 ILE A 209      16.542  17.289  21.469  1.00 20.46           H
ATOM   3230  N   ASP A 210      19.003  17.774  16.268  1.00 23.39           N
ATOM   3231  CA  ASP A 210      19.838  17.029  15.332  1.00 21.52           C
ATOM   3232  C   ASP A 210      20.796  17.951  14.578  1.00 20.58           C
ATOM   3233  O   ASP A 210      21.989  17.643  14.443  1.00 18.93           O
ATOM   3234  CB  ASP A 210      18.964  16.240  14.350  1.00 25.32           C
ATOM   3235  CG  ASP A 210      18.153  15.127  15.022  1.00 31.63           C
ATOM   3236  OD1 ASP A 210      18.433  14.783  16.205  1.00 32.98           O
ATOM   3237  OD2 ASP A 210      17.220  14.598  14.375  1.00 40.66           O1-
ATOM   3238  H   ASP A 210      18.165  17.770  16.075  1.00 28.06           H
ATOM   3239  HA  ASP A 210      20.372  16.391  15.831  1.00 25.83           H
ATOM   3240  HB2 ASP A 210      18.340  16.850  13.926  1.00 30.39           H
ATOM   3241  HB3 ASP A 210      19.534  15.832  13.680  1.00 30.39           H
ATOM   3242  N   LEU A 211      20.318  19.118  14.134  1.00 16.73           N
ATOM   3243  CA  LEU A 211      21.197  20.012  13.390  1.00 18.88           C
ATOM   3244  C   LEU A 211      22.283  20.610  14.293  1.00 16.86           C
ATOM   3245  O   LEU A 211      23.436  20.782  13.872  1.00 16.65           O
ATOM   3246  CB  LEU A 211      20.359  21.104  12.721  1.00 21.36           C
ATOM   3247  CG  LEU A 211      21.148  22.079  11.863  1.00 21.89           C
ATOM   3248  CD1 LEU A 211      21.786  21.351  10.692  1.00 20.71           C
ATOM   3249  CD2 LEU A 211      20.244  23.162  11.395  1.00 16.06           C
ATOM   3250  H   LEU A 211      19.515  19.404  14.247  1.00 20.08           H
ATOM   3251  HA  LEU A 211      21.638  19.506  12.690  1.00 22.66           H
ATOM   3252  HB2 LEU A 211      19.698  20.680  12.151  1.00 25.63           H
ATOM   3253  HB3 LEU A 211      19.912  21.617  13.412  1.00 25.63           H
ATOM   3254  HG  LEU A 211      21.853  22.479  12.396  1.00 26.27           H
ATOM   3255 HD11 LEU A 211      22.284  21.989  10.158  1.00 24.85           H
ATOM   3256 HD12 LEU A 211      22.383  20.667  11.034  1.00 24.85           H
ATOM   3257 HD13 LEU A 211      21.088  20.943  10.156  1.00 24.85           H
ATOM   3258 HD21 LEU A 211      20.752  23.782  10.848  1.00 19.27           H
ATOM   3259 HD22 LEU A 211      19.527  22.770  10.873  1.00 19.27           H
ATOM   3260 HD23 LEU A 211      19.879  23.623  12.166  1.00 19.27           H
ATOM   3261  N   THR A 212      21.945  20.910  15.545  1.00 15.37           N
ATOM   3262  CA  THR A 212      22.955  21.372  16.493  1.00 17.94           C
ATOM   3263  C   THR A 212      24.026  20.310  16.704  1.00 19.48           C
ATOM   3264  O   THR A 212      25.217  20.627  16.794  1.00 20.16           O
ATOM   3265  CB  THR A 212      22.311  21.735  17.832  1.00 16.25           C
ATOM   3266  OG1 THR A 212      21.370  22.815  17.642  1.00 17.06           O
ATOM   3267  CG2 THR A 212      23.381  22.187  18.831  1.00 17.65           C
ATOM   3268  H   THR A 212      21.149  20.855  15.867  1.00 18.45           H
ATOM   3269  HA  THR A 212      23.384  22.167  16.139  1.00 21.52           H
ATOM   3270  HB  THR A 212      21.852  20.962  18.196  1.00 19.50           H
ATOM   3271  HG1 THR A 212      20.770  22.582  17.103  1.00 20.48           H
ATOM   3272 HG21 THR A 212      22.968  22.416  19.678  1.00 21.18           H
ATOM   3273 HG22 THR A 212      24.021  21.473  18.976  1.00 21.18           H
ATOM   3274 HG23 THR A 212      23.848  22.965  18.488  1.00 21.18           H
ATOM   3275  N   ARG A 213      23.623  19.043  16.817  1.00 18.82           N
ATOM   3276  CA  ARG A 213      24.622  17.983  16.881  1.00 23.38           C
ATOM   3277  C   ARG A 213      25.456  17.938  15.608  1.00 20.74           C
ATOM   3278  O   ARG A 213      26.688  17.840  15.672  1.00 21.12           O
ATOM   3279  CB  ARG A 213      23.952  16.631  17.148  1.00 23.84           C
ATOM   3280  CG  ARG A 213      24.943  15.456  17.099  1.00 35.00           C
ATOM   3281  CD  ARG A 213      24.256  14.120  17.238  1.00 30.77           C
ATOM   3282  NE  ARG A 213      23.155  13.978  16.289  1.00 36.06           N
ATOM   3283  CZ  ARG A 213      23.273  13.729  14.982  1.00 49.86           C
ATOM   3284  NH1 ARG A 213      24.464  13.565  14.404  1.00 49.95           N
ATOM   3285  NH2 ARG A 213      22.173  13.642  14.239  1.00 56.00           N1+
ATOM   3286  H   ARG A 213      22.805  18.780  16.858  1.00 22.59           H
ATOM   3287  HA  ARG A 213      25.222  18.166  17.621  1.00 28.06           H
ATOM   3288  HB2 ARG A 213      23.549  16.647  18.029  1.00 28.60           H
ATOM   3289  HB3 ARG A 213      23.272  16.478  16.474  1.00 28.60           H
ATOM   3290  HG2 ARG A 213      25.409  15.468  16.248  1.00 42.01           H
ATOM   3291  HG3 ARG A 213      25.578  15.545  17.827  1.00 42.01           H
ATOM   3292  HD2 ARG A 213      24.897  13.412  17.067  1.00 36.92           H
ATOM   3293  HD3 ARG A 213      23.896  14.038  18.135  1.00 36.92           H
ATOM   3294  HE  ARG A 213      22.358  14.063  16.600  1.00 43.27           H
ATOM   3295 HH11 ARG A 213      25.182  13.623  14.874  1.00 59.94           H
ATOM   3296 HH12 ARG A 213      24.515  13.403  13.561  1.00 59.94           H
ATOM   3297 HH21 ARG A 213      21.399  13.743  14.602  1.00 67.20           H
ATOM   3298 HH22 ARG A 213      22.234  13.475  13.397  1.00 67.20           H
ATOM   3299  N   ARG A 214      24.809  18.045  14.436  1.00 19.63           N
ATOM   3300  CA  ARG A 214      25.533  17.900  13.168  1.00 20.98           C
ATOM   3301  C   ARG A 214      26.471  19.061  12.907  1.00 22.03           C
ATOM   3302  O   ARG A 214      27.560  18.867  12.366  1.00 23.67           O
ATOM   3303  CB  ARG A 214      24.557  17.787  11.988  1.00 22.08           C
ATOM   3304  CG  ARG A 214      23.740  16.526  12.007  1.00 26.11           C
ATOM   3305  CD  ARG A 214      22.956  16.255  10.739  1.00 28.78           C
ATOM   3306  NE  ARG A 214      22.349  14.935  10.895  1.00 37.04           N
ATOM   3307  CZ  ARG A 214      21.109  14.708  11.302  1.00 40.50           C
ATOM   3308  NH1 ARG A 214      20.280  15.717  11.529  1.00 50.04           N
ATOM   3309  NH2 ARG A 214      20.691  13.458  11.456  1.00 46.09           N1+
ATOM   3310  H   ARG A 214      23.967  18.198  14.352  1.00 23.55           H
ATOM   3311  HA  ARG A 214      26.062  17.088  13.199  1.00 25.18           H
ATOM   3312  HB2 ARG A 214      23.945  18.539  12.014  1.00 26.50           H
ATOM   3313  HB3 ARG A 214      25.062  17.802  11.160  1.00 26.50           H
ATOM   3314  HG2 ARG A 214      24.336  15.774  12.150  1.00 31.33           H
ATOM   3315  HG3 ARG A 214      23.105  16.581  12.738  1.00 31.33           H
ATOM   3316  HD2 ARG A 214      22.256  16.917  10.630  1.00 34.53           H
ATOM   3317  HD3 ARG A 214      23.552  16.243   9.973  1.00 34.53           H
ATOM   3318  HE  ARG A 214      22.835  14.251  10.708  1.00 44.45           H
ATOM   3319 HH11 ARG A 214      20.555  16.527  11.442  1.00 60.05           H
ATOM   3320 HH12 ARG A 214      19.473  15.562  11.782  1.00 60.05           H
ATOM   3321 HH21 ARG A 214      21.224  12.803  11.292  1.00 55.30           H
ATOM   3322 HH22 ARG A 214      19.879  13.302  11.691  1.00 55.30           H
ATOM   3323  N   LEU A 215      26.058  20.275  13.248  1.00 22.25           N
ATOM   3324  CA  LEU A 215      26.875  21.449  13.001  1.00 21.07           C
ATOM   3325  C   LEU A 215      27.914  21.698  14.082  1.00 21.55           C
ATOM   3326  O   LEU A 215      29.041  22.081  13.769  1.00 19.58           O
ATOM   3327  CB  LEU A 215      25.977  22.682  12.875  1.00 20.23           C
ATOM   3328  CG  LEU A 215      25.050  22.764  11.663  1.00 18.12           C
ATOM   3329  CD1 LEU A 215      24.235  24.058  11.709  1.00 21.30           C
ATOM   3330  CD2 LEU A 215      25.838  22.693  10.346  1.00 23.22           C
ATOM   3331  H   LEU A 215      25.305  20.444  13.627  1.00 26.70           H
ATOM   3332  HA  LEU A 215      27.343  21.334  12.159  1.00 25.28           H
ATOM   3333  HB2 LEU A 215      25.415  22.724  13.664  1.00 24.27           H
ATOM   3334  HB3 LEU A 215      26.547  23.466  12.849  1.00 24.27           H
ATOM   3335  HG  LEU A 215      24.432  22.017  11.685  1.00 21.74           H
ATOM   3336 HD11 LEU A 215      23.654  24.092  10.933  1.00 25.56           H
ATOM   3337 HD12 LEU A 215      23.704  24.067  12.521  1.00 25.56           H
ATOM   3338 HD13 LEU A 215      24.843  24.814  11.702  1.00 25.56           H
ATOM   3339 HD21 LEU A 215      25.217  22.748   9.603  1.00 27.87           H
ATOM   3340 HD22 LEU A 215      26.462  23.434  10.312  1.00 27.87           H
ATOM   3341 HD23 LEU A 215      26.320  21.852  10.313  1.00 27.87           H
ATOM   3342  N   HIS A 216      27.555  21.516  15.358  1.00 24.53           N
ATOM   3343  CA  HIS A 216      28.394  21.976  16.452  1.00 25.33           C
ATOM   3344  C   HIS A 216      28.788  20.876  17.416  1.00 22.41           C
ATOM   3345  O   HIS A 216      29.530  21.159  18.364  1.00 19.27           O
ATOM   3346  CB  HIS A 216      27.692  23.095  17.248  1.00 25.82           C
ATOM   3347  CG  HIS A 216      27.223  24.239  16.398  1.00 25.91           C
ATOM   3348  ND1 HIS A 216      28.057  24.922  15.544  1.00 23.79           N
ATOM   3349  CD2 HIS A 216      26.012  24.838  16.296  1.00 22.07           C
ATOM   3350  CE1 HIS A 216      27.377  25.870  14.928  1.00 26.37           C
ATOM   3351  NE2 HIS A 216      26.139  25.854  15.382  1.00 23.00           N
ATOM   3352  H   HIS A 216      26.829  21.128  15.609  1.00 29.43           H
ATOM   3353  HA  HIS A 216      29.210  22.347  16.081  1.00 30.40           H
ATOM   3354  HB2 HIS A 216      28.313  23.449  17.904  1.00 30.98           H
ATOM   3355  HB3 HIS A 216      26.918  22.722  17.697  1.00 30.98           H
ATOM   3356  HD2 HIS A 216      25.240  24.606  16.760  1.00 26.49           H
ATOM   3357  HE1 HIS A 216      27.720  26.468  14.304  1.00 31.65           H
ATOM   3358  HE2 HIS A 216      25.508  26.381  15.129  1.00 27.60           H
ATOM   3359  N   GLN A 217      28.302  19.649  17.226  1.00 21.19           N
ATOM   3360  CA  GLN A 217      28.681  18.515  18.066  1.00 24.66           C
ATOM   3361  C   GLN A 217      28.330  18.751  19.538  1.00 24.22           C
ATOM   3362  O   GLN A 217      29.015  18.271  20.449  1.00 24.97           O
ATOM   3363  CB  GLN A 217      30.178  18.193  17.908  1.00 24.87           C
ATOM   3364  CG  GLN A 217      30.603  17.763  16.496  1.00 28.19           C
ATOM   3365  CD  GLN A 217      30.654  18.917  15.472  1.00 28.13           C
ATOM   3366  OE1 GLN A 217      31.322  19.927  15.696  1.00 39.21           O
ATOM   3367  NE2 GLN A 217      29.960  18.755  14.340  1.00 32.42           N
ATOM   3368  H   GLN A 217      27.742  19.446  16.605  1.00 25.43           H
ATOM   3369  HA  GLN A 217      28.184  17.736  17.771  1.00 29.59           H
ATOM   3370  HB2 GLN A 217      30.690  18.983  18.139  1.00 29.84           H
ATOM   3371  HB3 GLN A 217      30.404  17.470  18.514  1.00 29.84           H
ATOM   3372  HG2 GLN A 217      31.490  17.371  16.544  1.00 33.82           H
ATOM   3373  HG3 GLN A 217      29.971  17.104  16.168  1.00 33.82           H
ATOM   3374 HE21 GLN A 217      29.512  18.032  14.210  1.00 38.91           H
ATOM   3375 HE22 GLN A 217      29.960  19.373  13.742  1.00 38.91           H
ATOM   3376  N   ASN A 218      27.230  19.446  19.779  1.00 18.51           N
ATOM   3377  CA  ASN A 218      26.714  19.684  21.117  1.00 22.89           C
ATOM   3378  C   ASN A 218      25.373  18.996  21.311  1.00 21.04           C
ATOM   3379  O   ASN A 218      24.518  19.047  20.436  1.00 18.42           O
ATOM   3380  CB  ASN A 218      26.555  21.186  21.375  1.00 20.21           C
ATOM   3381  CG  ASN A 218      27.865  21.916  21.317  1.00 23.28           C
ATOM   3382  OD1 ASN A 218      28.904  21.376  21.703  1.00 19.89           O
ATOM   3383  ND2 ASN A 218      27.842  23.132  20.801  1.00 19.26           N
ATOM   3384  H   ASN A 218      26.748  19.802  19.162  1.00 22.21           H
ATOM   3385  HA  ASN A 218      27.337  19.328  21.769  1.00 27.47           H
ATOM   3386  HB2 ASN A 218      25.970  21.564  20.699  1.00 24.26           H
ATOM   3387  HB3 ASN A 218      26.174  21.319  22.257  1.00 24.26           H
ATOM   3388 HD21 ASN A 218      28.567  23.590  20.746  1.00 23.12           H
ATOM   3389 HD22 ASN A 218      27.101  23.465  20.519  1.00 23.12           H
ATOM   3390  N   GLN A 219      25.173  18.405  22.483  1.00 19.08           N
ATOM   3391  CA  GLN A 219      23.913  17.762  22.814  1.00 20.30           C
ATOM   3392  C   GLN A 219      22.991  18.808  23.414  1.00 18.35           C
ATOM   3393  O   GLN A 219      23.305  19.374  24.461  1.00 14.85           O
ATOM   3394  CB  GLN A 219      24.095  16.627  23.822  1.00 20.86           C
ATOM   3395  CG  GLN A 219      22.778  15.958  24.200  1.00 26.57           C
ATOM   3396  CD  GLN A 219      22.916  14.925  25.270  1.00 30.95           C
ATOM   3397  OE1 GLN A 219      23.879  14.918  26.034  1.00 40.62           O
ATOM   3398  NE2 GLN A 219      21.926  14.054  25.358  1.00 42.29           N
ATOM   3399  H   GLN A 219      25.761  18.363  23.109  1.00 22.90           H
ATOM   3400  HA  GLN A 219      23.503  17.405  22.011  1.00 24.36           H
ATOM   3401  HB2 GLN A 219      24.675  15.952  23.437  1.00 25.03           H
ATOM   3402  HB3 GLN A 219      24.494  16.984  24.632  1.00 25.03           H
ATOM   3403  HG2 GLN A 219      22.163  16.637  24.520  1.00 31.89           H
ATOM   3404  HG3 GLN A 219      22.410  15.525  23.414  1.00 31.89           H
ATOM   3405 HE21 GLN A 219      21.258  14.106  24.818  1.00 50.75           H
ATOM   3406 HE22 GLN A 219      21.949  13.436  25.955  1.00 50.75           H
ATOM   3407  N   VAL A 220      21.848  19.048  22.778  1.00 17.50           N
ATOM   3408  CA  VAL A 220      20.859  19.992  23.312  1.00 11.61           C
ATOM   3409  C   VAL A 220      19.531  19.236  23.455  1.00 16.90           C
ATOM   3410  O   VAL A 220      19.406  18.096  23.015  1.00 15.35           O
ATOM   3411  CB  VAL A 220      20.726  21.246  22.436  1.00 15.16           C
ATOM   3412  CG1 VAL A 220      22.003  22.018  22.451  1.00 16.17           C
ATOM   3413  CG2 VAL A 220      20.359  20.897  20.999  1.00 16.23           C
ATOM   3414  H   VAL A 220      21.617  18.680  22.037  1.00 21.00           H
ATOM   3415  HA  VAL A 220      21.139  20.275  24.197  1.00 13.94           H
ATOM   3416  HB  VAL A 220      20.027  21.814  22.797  1.00 18.19           H
ATOM   3417 HG11 VAL A 220      21.902  22.806  21.893  1.00 19.40           H
ATOM   3418 HG12 VAL A 220      22.202  22.281  23.363  1.00 19.40           H
ATOM   3419 HG13 VAL A 220      22.715  21.457  22.105  1.00 19.40           H
ATOM   3420 HG21 VAL A 220      20.285  21.715  20.484  1.00 19.47           H
ATOM   3421 HG22 VAL A 220      21.052  20.331  20.625  1.00 19.47           H
ATOM   3422 HG23 VAL A 220      19.510  20.426  20.996  1.00 19.47           H
ATOM   3423  N   PHE A 221      18.555  19.871  24.111  1.00 15.18           N
ATOM   3424  CA  PHE A 221      17.346  19.200  24.567  1.00 16.82           C
ATOM   3425  C   PHE A 221      16.094  19.954  24.133  1.00 15.52           C
ATOM   3426  O   PHE A 221      16.127  21.154  23.849  1.00 16.13           O
ATOM   3427  CB  PHE A 221      17.351  19.072  26.098  1.00 18.53           C
ATOM   3428  CG  PHE A 221      18.584  18.360  26.642  1.00 18.55           C
ATOM   3429  CD1 PHE A 221      19.750  19.061  26.910  1.00 19.07           C
ATOM   3430  CD2 PHE A 221      18.582  16.975  26.837  1.00 20.98           C
ATOM   3431  CE1 PHE A 221      20.900  18.393  27.384  1.00 19.64           C
ATOM   3432  CE2 PHE A 221      19.725  16.313  27.320  1.00 23.07           C
ATOM   3433  CZ  PHE A 221      20.880  17.022  27.580  1.00 24.54           C
ATOM   3434  H   PHE A 221      18.575  20.709  24.306  1.00 18.22           H
ATOM   3435  HA  PHE A 221      17.313  18.308  24.187  1.00 20.18           H
ATOM   3436  HB2 PHE A 221      17.324  19.960  26.487  1.00 22.23           H
ATOM   3437  HB3 PHE A 221      16.570  18.567  26.373  1.00 22.23           H
ATOM   3438  HD1 PHE A 221      19.775  19.980  26.774  1.00 22.89           H
ATOM   3439  HD2 PHE A 221      17.811  16.487  26.658  1.00 25.17           H
ATOM   3440  HE1 PHE A 221      21.674  18.876  27.566  1.00 23.56           H
ATOM   3441  HE2 PHE A 221      19.708  15.393  27.449  1.00 27.68           H
ATOM   3442  HZ  PHE A 221      21.635  16.584  27.903  1.00 29.45           H
ATOM   3443  N   GLY A 222      14.974  19.237  24.172  1.00 17.87           N
ATOM   3444  CA  GLY A 222      13.680  19.806  23.835  1.00 13.98           C
ATOM   3445  C   GLY A 222      12.593  19.360  24.799  1.00 20.59           C
ATOM   3446  O   GLY A 222      12.631  18.258  25.357  1.00 18.13           O
ATOM   3447  H   GLY A 222      14.941  18.407  24.395  1.00 21.44           H
ATOM   3448  HA2 GLY A 222      13.736  20.774  23.858  1.00 16.77           H
ATOM   3449  HA3 GLY A 222      13.429  19.532  22.939  1.00 16.77           H
ATOM   3450  N   LEU A 223      11.617  20.248  25.000  1.00 16.97           N
ATOM   3451  CA  LEU A 223      10.458  19.956  25.837  1.00 20.51           C
ATOM   3452  C   LEU A 223       9.251  20.656  25.233  1.00 21.03           C
ATOM   3453  O   LEU A 223       9.338  21.831  24.878  1.00 20.02           O
ATOM   3454  CB  LEU A 223      10.695  20.417  27.283  1.00 18.10           C
ATOM   3455  CG  LEU A 223       9.629  20.154  28.341  1.00 18.89           C
ATOM   3456  CD1 LEU A 223      10.300  19.980  29.720  1.00 22.70           C
ATOM   3457  CD2 LEU A 223       8.594  21.282  28.338  1.00 17.45           C
ATOM   3458  H   LEU A 223      11.605  21.036  24.656  1.00 20.36           H
ATOM   3459  HA  LEU A 223      10.292  19.000  25.840  1.00 24.61           H
ATOM   3460  HB2 LEU A 223      11.507  19.988  27.597  1.00 21.72           H
ATOM   3461  HB3 LEU A 223      10.835  21.376  27.265  1.00 21.72           H
ATOM   3462  HG  LEU A 223       9.170  19.328  28.126  1.00 22.67           H
ATOM   3463 HD11 LEU A 223       9.614  19.814  30.385  1.00 27.24           H
ATOM   3464 HD12 LEU A 223      10.912  19.228  29.680  1.00 27.24           H
ATOM   3465 HD13 LEU A 223      10.785  20.790  29.940  1.00 27.24           H
ATOM   3466 HD21 LEU A 223       7.925  21.097  29.017  1.00 20.94           H
ATOM   3467 HD22 LEU A 223       9.040  22.120  28.533  1.00 20.94           H
ATOM   3468 HD23 LEU A 223       8.176  21.323  27.464  1.00 20.94           H
ATOM   3469  N   THR A 224       8.130  19.950  25.107  1.00 22.08           N
ATOM   3470  CA  THR A 224       6.909  20.602  24.663  1.00 19.36           C
ATOM   3471  C   THR A 224       5.852  20.645  25.750  1.00 20.25           C
ATOM   3472  O   THR A 224       5.746  19.743  26.589  1.00 19.24           O
ATOM   3473  CB  THR A 224       6.293  19.929  23.438  1.00 24.87           C
ATOM   3474  OG1 THR A 224       6.070  18.545  23.712  1.00 24.45           O
ATOM   3475  CG2 THR A 224       7.203  20.113  22.240  1.00 21.01           C
ATOM   3476  H   THR A 224       8.053  19.109  25.269  1.00 26.50           H
ATOM   3477  HA  THR A 224       7.118  21.517  24.421  1.00 23.23           H
ATOM   3478  HB  THR A 224       5.444  20.352  23.237  1.00 29.85           H
ATOM   3479  HG1 THR A 224       5.732  18.171  23.040  1.00 29.34           H
ATOM   3480 HG21 THR A 224       6.815  19.687  21.460  1.00 25.22           H
ATOM   3481 HG22 THR A 224       7.321  21.058  22.057  1.00 25.22           H
ATOM   3482 HG23 THR A 224       8.070  19.716  22.418  1.00 25.22           H
ATOM   3483  N   VAL A 225       5.054  21.708  25.707  1.00 21.50           N
ATOM   3484  CA  VAL A 225       3.921  21.823  26.625  1.00 27.27           C
ATOM   3485  C   VAL A 225       2.700  21.235  25.928  1.00 26.28           C
ATOM   3486  O   VAL A 225       2.619  21.241  24.680  1.00 22.25           O
ATOM   3487  CB  VAL A 225       3.666  23.276  27.087  1.00 23.93           C
ATOM   3488  CG1 VAL A 225       4.900  23.840  27.707  1.00 24.28           C
ATOM   3489  CG2 VAL A 225       3.205  24.167  25.969  1.00 28.32           C
ATOM   3490  H   VAL A 225       5.144  22.369  25.165  1.00 25.80           H
ATOM   3491  HA  VAL A 225       4.101  21.287  27.413  1.00 32.72           H
ATOM   3492  HB  VAL A 225       2.972  23.269  27.765  1.00 28.72           H
ATOM   3493 HG11 VAL A 225       4.722  24.750  27.991  1.00 29.14           H
ATOM   3494 HG12 VAL A 225       5.145  23.296  28.472  1.00 29.14           H
ATOM   3495 HG13 VAL A 225       5.614  23.831  27.051  1.00 29.14           H
ATOM   3496 HG21 VAL A 225       3.062  25.061  26.317  1.00 33.98           H
ATOM   3497 HG22 VAL A 225       3.887  24.186  25.279  1.00 33.98           H
ATOM   3498 HG23 VAL A 225       2.377  23.816  25.607  1.00 33.98           H
ATOM   3499  N   PRO A 226       1.738  20.715  26.684  1.00 23.44           N
ATOM   3500  CA  PRO A 226       0.587  20.065  26.061  1.00 22.38           C
ATOM   3501  C   PRO A 226      -0.332  21.036  25.353  1.00 22.13           C
ATOM   3502  O   PRO A 226      -0.371  22.239  25.622  1.00 21.23           O
ATOM   3503  CB  PRO A 226      -0.125  19.402  27.239  1.00 29.81           C
ATOM   3504  CG  PRO A 226       0.230  20.232  28.375  1.00 41.55           C
ATOM   3505  CD  PRO A 226       1.672  20.608  28.150  1.00 24.26           C
ATOM   3506  HA  PRO A 226       0.881  19.383  25.437  1.00 26.85           H
ATOM   3507  HB2 PRO A 226      -1.084  19.408  27.091  1.00 35.77           H
ATOM   3508  HB3 PRO A 226       0.202  18.496  27.356  1.00 35.77           H
ATOM   3509  HG2 PRO A 226      -0.332  21.022  28.391  1.00 49.85           H
ATOM   3510  HG3 PRO A 226       0.132  19.723  29.195  1.00 49.85           H
ATOM   3511  HD2 PRO A 226       1.871  21.462  28.564  1.00 29.11           H
ATOM   3512  HD3 PRO A 226       2.262  19.907  28.468  1.00 29.11           H
ATOM   3513  N   LEU A 227      -1.098  20.455  24.435  1.00 30.32           N
ATOM   3514  CA  LEU A 227      -2.245  21.122  23.851  1.00 31.44           C
ATOM   3515  C   LEU A 227      -3.227  21.490  24.951  1.00 24.17           C
ATOM   3516  O   LEU A 227      -3.715  20.608  25.659  1.00 26.78           O
ATOM   3517  CB  LEU A 227      -2.918  20.187  22.838  1.00 27.81           C
ATOM   3518  CG  LEU A 227      -4.120  20.798  22.106  1.00 34.38           C
ATOM   3519  CD1 LEU A 227      -3.631  21.865  21.133  1.00 39.19           C
ATOM   3520  CD2 LEU A 227      -4.967  19.719  21.399  1.00 33.02           C
ATOM   3521  H   LEU A 227      -0.969  19.661  24.131  1.00 36.38           H
ATOM   3522  HA  LEU A 227      -1.963  21.931  23.396  1.00 37.73           H
ATOM   3523  HB2 LEU A 227      -2.264  19.933  22.169  1.00 33.37           H
ATOM   3524  HB3 LEU A 227      -3.231  19.396  23.306  1.00 33.37           H
ATOM   3525  HG  LEU A 227      -4.689  21.236  22.758  1.00 41.25           H
ATOM   3526 HD11 LEU A 227      -4.396  22.247  20.674  1.00 47.03           H
ATOM   3527 HD12 LEU A 227      -3.165  22.555  21.630  1.00 47.03           H
ATOM   3528 HD13 LEU A 227      -3.030  21.455  20.492  1.00 47.03           H
ATOM   3529 HD21 LEU A 227      -5.713  20.148  20.951  1.00 39.63           H
ATOM   3530 HD22 LEU A 227      -4.413  19.257  20.751  1.00 39.63           H
ATOM   3531 HD23 LEU A 227      -5.296  19.092  22.062  1.00 39.63           H
ATOM   3532  N   ILE A 228      -3.539  22.777  25.077  1.00 24.03           N
ATOM   3533  CA  ILE A 228      -4.496  23.230  26.077  1.00 28.06           C
ATOM   3534  C   ILE A 228      -5.892  22.913  25.567  1.00 25.48           C
ATOM   3535  O   ILE A 228      -6.302  23.396  24.505  1.00 25.48           O
ATOM   3536  CB  ILE A 228      -4.337  24.728  26.349  1.00 30.32           C
ATOM   3537  CG1 ILE A 228      -2.874  25.056  26.692  1.00 29.26           C
ATOM   3538  CG2 ILE A 228      -5.270  25.154  27.445  1.00 25.86           C
ATOM   3539  CD1 ILE A 228      -2.288  24.220  27.828  1.00 34.23           C
ATOM   3540  H   ILE A 228      -3.210  23.408  24.593  1.00 28.84           H
ATOM   3541  HA  ILE A 228      -4.352  22.748  26.906  1.00 33.67           H
ATOM   3542  HB  ILE A 228      -4.575  25.211  25.542  1.00 36.38           H
ATOM   3543 HG12 ILE A 228      -2.329  24.904  25.904  1.00 35.11           H
ATOM   3544 HG13 ILE A 228      -2.818  25.988  26.953  1.00 35.11           H
ATOM   3545 HG21 ILE A 228      -5.157  26.104  27.604  1.00 31.03           H
ATOM   3546 HG22 ILE A 228      -6.183  24.971  27.171  1.00 31.03           H
ATOM   3547 HG23 ILE A 228      -5.060  24.656  28.250  1.00 31.03           H
ATOM   3548 HD11 ILE A 228      -1.368  24.491  27.976  1.00 41.08           H
ATOM   3549 HD12 ILE A 228      -2.811  24.369  28.631  1.00 41.08           H
ATOM   3550 HD13 ILE A 228      -2.321  23.283  27.580  1.00 41.08           H
ATOM   3551  N   THR A 229      -6.601  22.064  26.283  1.00 21.27           N
ATOM   3552  CA  THR A 229      -7.921  21.639  25.850  1.00 23.39           C
ATOM   3553  C   THR A 229      -8.969  22.034  26.872  1.00 26.77           C
ATOM   3554  O   THR A 229      -8.663  22.287  28.048  1.00 21.18           O
ATOM   3555  CB  THR A 229      -7.980  20.135  25.628  1.00 26.74           C
ATOM   3556  OG1 THR A 229      -7.751  19.481  26.871  1.00 25.37           O
ATOM   3557  CG2 THR A 229      -6.937  19.697  24.604  1.00 29.20           C
ATOM   3558  H   THR A 229      -6.343  21.716  27.026  1.00 25.52           H
ATOM   3559  HA  THR A 229      -8.136  22.077  25.011  1.00 28.06           H
ATOM   3560  HB  THR A 229      -8.858  19.893  25.294  1.00 32.09           H
ATOM   3561  HG1 THR A 229      -7.781  18.648  26.767  1.00 30.44           H
ATOM   3562 HG21 THR A 229      -6.985  18.737  24.472  1.00 35.04           H
ATOM   3563 HG22 THR A 229      -7.099  20.140  23.756  1.00 35.04           H
ATOM   3564 HG23 THR A 229      -6.049  19.928  24.916  1.00 35.04           H
ATOM   3565  N   LYS A 230     -10.215  22.098  26.395  1.00 21.01           N
ATOM   3566  CA  LYS A 230     -11.380  22.270  27.248  1.00 20.25           C
ATOM   3567  C   LYS A 230     -12.158  20.961  27.322  1.00 25.28           C
ATOM   3568  O   LYS A 230     -12.244  20.222  26.338  1.00 21.17           O
ATOM   3569  CB  LYS A 230     -12.262  23.404  26.727  1.00 23.44           C
ATOM   3570  CG  LYS A 230     -11.489  24.699  26.491  1.00 27.32           C
ATOM   3571  CD  LYS A 230     -12.379  25.897  26.478  1.00 37.87           C
ATOM   3572  CE  LYS A 230     -13.410  25.759  25.455  1.00 39.62           C
ATOM   3573  NZ  LYS A 230     -14.218  26.963  25.299  1.00 27.60           N1+
ATOM   3574  H   LYS A 230     -10.410  22.042  25.559  1.00 25.21           H
ATOM   3575  HA  LYS A 230     -11.088  22.500  28.144  1.00 24.31           H
ATOM   3576  HB2 LYS A 230     -12.658  23.134  25.884  1.00 28.13           H
ATOM   3577  HB3 LYS A 230     -12.959  23.586  27.377  1.00 28.13           H
ATOM   3578  HG2 LYS A 230     -10.839  24.814  27.202  1.00 32.78           H
ATOM   3579  HG3 LYS A 230     -11.039  24.648  25.633  1.00 32.78           H
ATOM   3580  HD2 LYS A 230     -12.812  25.987  27.341  1.00 45.45           H
ATOM   3581  HD3 LYS A 230     -11.853  26.687  26.279  1.00 45.45           H
ATOM   3582  HE2 LYS A 230     -12.986  25.570  24.604  1.00 47.55           H
ATOM   3583  HE3 LYS A 230     -14.001  25.030  25.700  1.00 47.55           H
ATOM   3584  HZ1 LYS A 230     -14.833  26.837  24.668  1.00 33.12           H
ATOM   3585  HZ2 LYS A 230     -14.627  27.157  26.066  1.00 33.12           H
ATOM   3586  HZ3 LYS A 230     -13.701  27.649  25.066  1.00 33.12           H
ATOM   3587  N   ALA A 231     -12.719  20.678  28.497  1.00 24.58           N
ATOM   3588  CA  ALA A 231     -13.489  19.449  28.699  1.00 29.27           C
ATOM   3589  C   ALA A 231     -14.590  19.275  27.656  1.00 28.29           C
ATOM   3590  O   ALA A 231     -14.887  18.147  27.257  1.00 27.22           O
ATOM   3591  CB  ALA A 231     -14.111  19.429  30.093  1.00 30.66           C
ATOM   3592  H   ALA A 231     -12.670  21.181  29.193  1.00 29.50           H
ATOM   3593  HA  ALA A 231     -12.890  18.689  28.629  1.00 35.13           H
ATOM   3594  HB1 ALA A 231     -14.614  18.607  30.202  1.00 36.79           H
ATOM   3595  HB2 ALA A 231     -13.404  19.475  30.755  1.00 36.79           H
ATOM   3596  HB3 ALA A 231     -14.701  20.193  30.186  1.00 36.79           H
ATOM   3597  N   ASP A 232     -15.214  20.379  27.210  1.00 24.74           N
ATOM   3598  CA  ASP A 232     -16.301  20.326  26.233  1.00 21.80           C
ATOM   3599  C   ASP A 232     -15.805  20.099  24.800  1.00 26.82           C
ATOM   3600  O   ASP A 232     -16.616  20.111  23.873  1.00 27.67           O
ATOM   3601  CB  ASP A 232     -17.165  21.597  26.320  1.00 24.33           C
ATOM   3602  CG  ASP A 232     -16.520  22.836  25.703  1.00 22.26           C
ATOM   3603  OD1 ASP A 232     -15.416  22.774  25.133  1.00 26.81           O
ATOM   3604  OD2 ASP A 232     -17.161  23.907  25.765  1.00 26.37           O1-
ATOM   3605  H   ASP A 232     -15.019  21.177  27.465  1.00 29.69           H
ATOM   3606  HA  ASP A 232     -16.872  19.576  26.459  1.00 26.16           H
ATOM   3607  HB2 ASP A 232     -18.001  21.437  25.856  1.00 29.19           H
ATOM   3608  HB3 ASP A 232     -17.341  21.790  27.254  1.00 29.19           H
ATOM   3609  N   GLY A 233     -14.507  19.861  24.604  1.00 25.38           N
ATOM   3610  CA  GLY A 233     -13.944  19.580  23.300  1.00 27.63           C
ATOM   3611  C   GLY A 233     -13.798  20.758  22.360  1.00 29.74           C
ATOM   3612  O   GLY A 233     -13.295  20.560  21.252  1.00 27.85           O
ATOM   3613  H   GLY A 233     -13.922  19.858  25.235  1.00 30.45           H
ATOM   3614  HA2 GLY A 233     -13.064  19.190  23.421  1.00 33.15           H
ATOM   3615  HA3 GLY A 233     -14.502  18.921  22.859  1.00 33.15           H
ATOM   3616  N   THR A 234     -14.214  21.970  22.739  1.00 27.46           N
ATOM   3617  CA  THR A 234     -14.005  23.099  21.838  1.00 25.16           C
ATOM   3618  C   THR A 234     -12.591  23.674  22.000  1.00 30.20           C
ATOM   3619  O   THR A 234     -11.856  23.354  22.939  1.00 23.36           O
ATOM   3620  CB  THR A 234     -15.049  24.192  22.046  1.00 27.85           C
ATOM   3621  OG1 THR A 234     -14.960  24.717  23.376  1.00 28.45           O
ATOM   3622  CG2 THR A 234     -16.420  23.649  21.802  1.00 34.34           C
ATOM   3623  H   THR A 234     -14.604  22.158  23.482  1.00 32.95           H
ATOM   3624  HA  THR A 234     -14.090  22.784  20.925  1.00 30.19           H
ATOM   3625  HB  THR A 234     -14.891  24.907  21.411  1.00 33.42           H
ATOM   3626  HG1 THR A 234     -15.092  24.105  23.936  1.00 34.14           H
ATOM   3627 HG21 THR A 234     -17.081  24.347  21.935  1.00 41.21           H
ATOM   3628 HG22 THR A 234     -16.489  23.320  20.892  1.00 41.21           H
ATOM   3629 HG23 THR A 234     -16.602  22.921  22.416  1.00 41.21           H
ATOM   3630  N   LYS A 235     -12.206  24.528  21.044  1.00 27.33           N
ATOM   3631  CA  LYS A 235     -10.834  25.018  20.982  1.00 27.03           C
ATOM   3632  C   LYS A 235     -10.597  26.066  22.066  1.00 20.99           C
ATOM   3633  O   LYS A 235     -11.363  27.023  22.213  1.00 25.86           O
ATOM   3634  CB  LYS A 235     -10.545  25.601  19.587  1.00 32.85           C
ATOM   3635  CG  LYS A 235      -9.122  26.193  19.423  1.00 36.91           C
ATOM   3636  CD  LYS A 235      -8.956  26.878  18.058  1.00 39.77           C
ATOM   3637  CE  LYS A 235      -7.585  27.530  17.863  1.00 51.24           C
ATOM   3638  NZ  LYS A 235      -6.506  26.524  17.860  1.00 56.78           N1+
ATOM   3639  H   LYS A 235     -12.720  24.834  20.426  1.00 32.80           H
ATOM   3640  HA  LYS A 235     -10.224  24.280  21.135  1.00 32.44           H
ATOM   3641  HB2 LYS A 235     -10.648  24.896  18.928  1.00 39.42           H
ATOM   3642  HB3 LYS A 235     -11.182  26.310  19.408  1.00 39.42           H
ATOM   3643  HG2 LYS A 235      -8.968  26.854  20.116  1.00 44.29           H
ATOM   3644  HG3 LYS A 235      -8.468  25.479  19.487  1.00 44.29           H
ATOM   3645  HD2 LYS A 235      -9.072  26.215  17.359  1.00 47.73           H
ATOM   3646  HD3 LYS A 235      -9.629  27.570  17.971  1.00 47.73           H
ATOM   3647  HE2 LYS A 235      -7.569  27.995  17.012  1.00 61.49           H
ATOM   3648  HE3 LYS A 235      -7.420  28.151  18.589  1.00 61.49           H
ATOM   3649  HZ1 LYS A 235      -5.719  26.923  17.746  1.00 68.13           H
ATOM   3650  HZ2 LYS A 235      -6.498  26.084  18.634  1.00 68.13           H
ATOM   3651  HZ3 LYS A 235      -6.634  25.942  17.199  1.00 68.13           H
ATOM   3652  N   PHE A 236      -9.540  25.877  22.838  1.00 23.65           N
ATOM   3653  CA  PHE A 236      -9.220  26.838  23.878  1.00 20.68           C
ATOM   3654  C   PHE A 236      -8.778  28.168  23.270  1.00 29.61           C
ATOM   3655  O   PHE A 236      -8.040  28.215  22.281  1.00 26.03           O
ATOM   3656  CB  PHE A 236      -8.117  26.303  24.797  1.00 25.79           C
ATOM   3657  CG  PHE A 236      -7.569  27.354  25.693  1.00 21.74           C
ATOM   3658  CD1 PHE A 236      -8.282  27.746  26.798  1.00 24.86           C
ATOM   3659  CD2 PHE A 236      -6.381  27.998  25.397  1.00 24.56           C
ATOM   3660  CE1 PHE A 236      -7.809  28.752  27.631  1.00 21.23           C
ATOM   3661  CE2 PHE A 236      -5.899  29.006  26.206  1.00 21.67           C
ATOM   3662  CZ  PHE A 236      -6.623  29.379  27.344  1.00 17.23           C
ATOM   3663  H   PHE A 236      -9.000  25.211  22.782  1.00 28.38           H
ATOM   3664  HA  PHE A 236     -10.011  26.999  24.416  1.00 24.82           H
ATOM   3665  HB2 PHE A 236      -8.480  25.595  25.350  1.00 30.95           H
ATOM   3666  HB3 PHE A 236      -7.389  25.962  24.253  1.00 30.95           H
ATOM   3667  HD1 PHE A 236      -9.086  27.325  26.998  1.00 29.83           H
ATOM   3668  HD2 PHE A 236      -5.901  27.750  24.640  1.00 29.47           H
ATOM   3669  HE1 PHE A 236      -8.295  28.998  28.385  1.00 25.48           H
ATOM   3670  HE2 PHE A 236      -5.092  29.421  26.007  1.00 26.00           H
ATOM   3671  HZ  PHE A 236      -6.302  30.050  27.902  1.00 20.67           H
ATOM   3672  N   GLY A 237      -9.229  29.255  23.866  1.00 24.68           N
ATOM   3673  CA  GLY A 237      -8.768  30.558  23.442  1.00 25.40           C
ATOM   3674  C   GLY A 237      -9.528  31.123  22.270  1.00 28.19           C
ATOM   3675  O   GLY A 237      -9.214  32.233  21.828  1.00 27.50           O
ATOM   3676  H   GLY A 237      -9.796  29.266  24.511  1.00 29.62           H
ATOM   3677  HA2 GLY A 237      -8.848  31.179  24.183  1.00 30.48           H
ATOM   3678  HA3 GLY A 237      -7.831  30.499  23.196  1.00 30.48           H
ATOM   3679  N   LYS A 238     -10.521  30.398  21.770  1.00 29.92           N
ATOM   3680  CA  LYS A 238     -11.327  30.807  20.629  1.00 33.86           C
ATOM   3681  C   LYS A 238     -12.711  31.211  21.114  1.00 30.79           C
ATOM   3682  O   LYS A 238     -13.377  30.438  21.811  1.00 30.90           O
ATOM   3683  CB  LYS A 238     -11.434  29.666  19.612  1.00 32.43           C
ATOM   3684  CG  LYS A 238     -12.414  29.942  18.471  1.00 38.33           C
ATOM   3685  CD  LYS A 238     -12.520  28.734  17.544  1.00 49.26           C
ATOM   3686  CE  LYS A 238     -13.566  28.933  16.442  1.00 50.35           C
ATOM   3687  NZ  LYS A 238     -13.230  30.109  15.607  1.00 51.32           N1+
ATOM   3688  H   LYS A 238     -10.755  29.635  22.089  1.00 35.90           H
ATOM   3689  HA  LYS A 238     -10.915  31.571  20.195  1.00 40.64           H
ATOM   3690  HB2 LYS A 238     -10.560  29.514  19.221  1.00 38.92           H
ATOM   3691  HB3 LYS A 238     -11.732  28.866  20.072  1.00 38.92           H
ATOM   3692  HG2 LYS A 238     -13.293  30.124  18.839  1.00 46.00           H
ATOM   3693  HG3 LYS A 238     -12.101  30.699  17.953  1.00 46.00           H
ATOM   3694  HD2 LYS A 238     -11.661  28.583  17.120  1.00 59.12           H
ATOM   3695  HD3 LYS A 238     -12.775  27.956  18.064  1.00 59.12           H
ATOM   3696  HE2 LYS A 238     -13.588  28.149  15.872  1.00 60.42           H
ATOM   3697  HE3 LYS A 238     -14.436  29.082  16.846  1.00 60.42           H
ATOM   3698  HZ1 LYS A 238     -13.844  30.216  14.971  1.00 61.58           H
ATOM   3699  HZ2 LYS A 238     -13.206  30.843  16.111  1.00 61.58           H
ATOM   3700  HZ3 LYS A 238     -12.435  29.994  15.226  1.00 61.58           H
ATOM   3701  N   THR A 239     -13.138  32.417  20.752  1.00 26.05           N
ATOM   3702  CA  THR A 239     -14.465  32.935  21.063  1.00 25.70           C
ATOM   3703  C   THR A 239     -15.188  33.233  19.763  1.00 35.26           C
ATOM   3704  O   THR A 239     -14.611  33.153  18.683  1.00 31.39           O
ATOM   3705  CB  THR A 239     -14.387  34.215  21.894  1.00 28.94           C
ATOM   3706  OG1 THR A 239     -13.910  35.264  21.050  1.00 28.82           O
ATOM   3707  CG2 THR A 239     -13.445  34.029  23.069  1.00 34.45           C
ATOM   3708  H   THR A 239     -12.656  32.973  20.307  1.00 31.27           H
ATOM   3709  HA  THR A 239     -14.970  32.271  21.558  1.00 30.84           H
ATOM   3710  HB  THR A 239     -15.268  34.441  22.232  1.00 34.73           H
ATOM   3711  HG1 THR A 239     -13.148  35.070  20.753  1.00 34.58           H
ATOM   3712 HG21 THR A 239     -13.401  34.845  23.591  1.00 41.34           H
ATOM   3713 HG22 THR A 239     -13.761  33.309  23.636  1.00 41.34           H
ATOM   3714 HG23 THR A 239     -12.555  33.811  22.749  1.00 41.34           H
ATOM   3715  N   GLU A 240     -16.455  33.629  19.876  1.00 32.75           N
ATOM   3716  CA  GLU A 240     -17.190  34.067  18.698  1.00 42.62           C
ATOM   3717  C   GLU A 240     -16.493  35.241  18.024  1.00 37.11           C
ATOM   3718  O   GLU A 240     -16.528  35.361  16.795  1.00 39.77           O
ATOM   3719  CB  GLU A 240     -18.627  34.442  19.092  1.00 50.14           C
ATOM   3720  CG  GLU A 240     -19.443  33.269  19.652  1.00 49.27           C
ATOM   3721  CD  GLU A 240     -20.922  33.606  19.882  1.00 60.61           C
ATOM   3722  OE1 GLU A 240     -21.553  32.951  20.754  1.00 60.23           O
ATOM   3723  OE2 GLU A 240     -21.450  34.517  19.191  1.00 55.81           O1-
ATOM   3724  H   GLU A 240     -16.902  33.653  20.611  1.00 39.30           H
ATOM   3725  HA  GLU A 240     -17.234  33.337  18.062  1.00 51.15           H
ATOM   3726  HB2 GLU A 240     -18.594  35.132  19.773  1.00 60.17           H
ATOM   3727  HB3 GLU A 240     -19.089  34.777  18.308  1.00 60.17           H
ATOM   3728  HG2 GLU A 240     -19.400  32.530  19.025  1.00 59.13           H
ATOM   3729  HG3 GLU A 240     -19.063  33.001  20.503  1.00 59.13           H
ATOM   3730  N   GLY A 241     -15.840  36.102  18.806  1.00 36.14           N
ATOM   3731  CA  GLY A 241     -15.164  37.278  18.299  1.00 39.43           C
ATOM   3732  C   GLY A 241     -13.751  37.051  17.792  1.00 41.30           C
ATOM   3733  O   GLY A 241     -13.072  38.017  17.426  1.00 41.62           O
ATOM   3734  H   GLY A 241     -15.777  36.016  19.659  1.00 43.36           H
ATOM   3735  HA2 GLY A 241     -15.685  37.649  17.570  1.00 47.32           H
ATOM   3736  HA3 GLY A 241     -15.122  37.943  19.004  1.00 47.32           H
ATOM   3737  N   GLY A 242     -13.288  35.805  17.738  1.00 35.08           N
ATOM   3738  CA  GLY A 242     -11.915  35.537  17.354  1.00 34.78           C
ATOM   3739  C   GLY A 242     -11.023  35.244  18.546  1.00 29.83           C
ATOM   3740  O   GLY A 242     -11.479  34.694  19.555  1.00 29.62           O
ATOM   3741  H   GLY A 242     -13.751  35.103  17.919  1.00 42.09           H
ATOM   3742  HA2 GLY A 242     -11.891  34.772  16.758  1.00 41.74           H
ATOM   3743  HA3 GLY A 242     -11.556  36.305  16.884  1.00 41.74           H
ATOM   3744  N   ALA A 243      -9.747  35.597  18.449  1.00 21.89           N
ATOM   3745  CA  ALA A 243      -8.793  35.191  19.465  1.00 28.38           C
ATOM   3746  C   ALA A 243      -8.844  36.129  20.676  1.00 20.52           C
ATOM   3747  O   ALA A 243      -9.357  37.246  20.614  1.00 22.82           O
ATOM   3748  CB  ALA A 243      -7.379  35.152  18.887  1.00 27.07           C
ATOM   3749  H   ALA A 243      -9.413  36.066  17.811  1.00 26.26           H
ATOM   3750  HA  ALA A 243      -9.016  34.297  19.769  1.00 34.06           H
ATOM   3751  HB1 ALA A 243      -6.761  34.879  19.583  1.00 32.48           H
ATOM   3752  HB2 ALA A 243      -7.356  34.517  18.154  1.00 32.48           H
ATOM   3753  HB3 ALA A 243      -7.146  36.037  18.565  1.00 32.48           H
ATOM   3754  N   VAL A 244      -8.286  35.657  21.787  1.00 21.85           N
ATOM   3755  CA  VAL A 244      -8.105  36.470  22.990  1.00 19.22           C
ATOM   3756  C   VAL A 244      -6.675  37.001  22.958  1.00 18.55           C
ATOM   3757  O   VAL A 244      -5.713  36.279  23.252  1.00 18.08           O
ATOM   3758  CB  VAL A 244      -8.383  35.664  24.258  1.00 17.12           C
ATOM   3759  CG1 VAL A 244      -8.260  36.579  25.489  1.00 19.81           C
ATOM   3760  CG2 VAL A 244      -9.758  35.055  24.144  1.00 24.39           C
ATOM   3761  H   VAL A 244      -7.998  34.852  21.872  1.00 26.22           H
ATOM   3762  HA  VAL A 244      -8.715  37.225  22.966  1.00 23.07           H
ATOM   3763  HB  VAL A 244      -7.733  34.948  24.338  1.00 20.55           H
ATOM   3764 HG11 VAL A 244      -8.437  36.059  26.288  1.00 23.77           H
ATOM   3765 HG12 VAL A 244      -7.361  36.943  25.523  1.00 23.77           H
ATOM   3766 HG13 VAL A 244      -8.905  37.299  25.412  1.00 23.77           H
ATOM   3767 HG21 VAL A 244      -9.943  34.541  24.945  1.00 29.27           H
ATOM   3768 HG22 VAL A 244     -10.411  35.767  24.049  1.00 29.27           H
ATOM   3769 HG23 VAL A 244      -9.783  34.477  23.365  1.00 29.27           H
ATOM   3770  N   TRP A 245      -6.530  38.261  22.583  1.00 20.19           N
ATOM   3771  CA  TRP A 245      -5.208  38.833  22.365  1.00 20.76           C
ATOM   3772  C   TRP A 245      -4.582  39.295  23.679  1.00 17.82           C
ATOM   3773  O   TRP A 245      -5.281  39.635  24.642  1.00 17.13           O
ATOM   3774  CB  TRP A 245      -5.305  40.015  21.389  1.00 20.34           C
ATOM   3775  CG  TRP A 245      -5.933  39.664  20.057  1.00 20.92           C
ATOM   3776  CD1 TRP A 245      -7.210  39.895  19.671  1.00 23.64           C
ATOM   3777  CD2 TRP A 245      -5.285  39.039  18.951  1.00 19.46           C
ATOM   3778  NE1 TRP A 245      -7.412  39.444  18.388  1.00 19.17           N
ATOM   3779  CE2 TRP A 245      -6.237  38.927  17.919  1.00 27.18           C
ATOM   3780  CE3 TRP A 245      -3.982  38.578  18.723  1.00 23.86           C
ATOM   3781  CZ2 TRP A 245      -5.938  38.363  16.677  1.00 29.84           C
ATOM   3782  CZ3 TRP A 245      -3.689  38.007  17.484  1.00 24.47           C
ATOM   3783  CH2 TRP A 245      -4.661  37.918  16.481  1.00 26.63           C
ATOM   3784  H   TRP A 245      -7.179  38.808  22.447  1.00 24.23           H
ATOM   3785  HA  TRP A 245      -4.629  38.161  21.972  1.00 24.91           H
ATOM   3786  HB2 TRP A 245      -5.843  40.712  21.795  1.00 24.40           H
ATOM   3787  HB3 TRP A 245      -4.411  40.350  21.215  1.00 24.40           H
ATOM   3788  HD1 TRP A 245      -7.862  40.291  20.203  1.00 28.37           H
ATOM   3789  HE1 TRP A 245      -8.149  39.496  17.948  1.00 23.00           H
ATOM   3790  HE3 TRP A 245      -3.329  38.647  19.382  1.00 28.63           H
ATOM   3791  HZ2 TRP A 245      -6.583  38.288  16.012  1.00 35.81           H
ATOM   3792  HZ3 TRP A 245      -2.829  37.697  17.316  1.00 29.36           H
ATOM   3793  HH2 TRP A 245      -4.438  37.527  15.667  1.00 31.96           H
ATOM   3794  N   LEU A 246      -3.244  39.311  23.716  1.00 16.60           N
ATOM   3795  CA  LEU A 246      -2.533  39.823  24.897  1.00 18.17           C
ATOM   3796  C   LEU A 246      -2.397  41.339  24.868  1.00 18.19           C
ATOM   3797  O   LEU A 246      -2.009  41.938  25.875  1.00 19.76           O
ATOM   3798  CB  LEU A 246      -1.140  39.189  24.992  1.00 19.30           C
ATOM   3799  CG  LEU A 246      -1.096  37.653  24.963  1.00 18.48           C
ATOM   3800  CD1 LEU A 246       0.279  37.126  25.258  1.00 19.80           C
ATOM   3801  CD2 LEU A 246      -2.080  36.998  25.931  1.00 18.52           C
ATOM   3802  H   LEU A 246      -2.732  39.037  23.082  1.00 19.92           H
ATOM   3803  HA  LEU A 246      -3.029  39.580  25.695  1.00 21.80           H
ATOM   3804  HB2 LEU A 246      -0.608  39.508  24.247  1.00 23.16           H
ATOM   3805  HB3 LEU A 246      -0.732  39.474  25.825  1.00 23.16           H
ATOM   3806  HG  LEU A 246      -1.332  37.359  24.069  1.00 22.18           H
ATOM   3807 HD11 LEU A 246       0.259  36.157  25.229  1.00 23.76           H
ATOM   3808 HD12 LEU A 246       0.897  37.465  24.591  1.00 23.76           H
ATOM   3809 HD13 LEU A 246       0.548  37.425  26.141  1.00 23.76           H
ATOM   3810 HD21 LEU A 246      -1.998  36.034  25.860  1.00 22.22           H
ATOM   3811 HD22 LEU A 246      -1.870  37.283  26.834  1.00 22.22           H
ATOM   3812 HD23 LEU A 246      -2.981  37.273  25.699  1.00 22.22           H
ATOM   3813  N   ASP A 247      -2.697  41.948  23.729  1.00 16.38           N
ATOM   3814  CA  ASP A 247      -2.605  43.386  23.528  1.00 18.03           C
ATOM   3815  C   ASP A 247      -3.861  44.033  24.096  1.00 18.46           C
ATOM   3816  O   ASP A 247      -4.962  43.736  23.614  1.00 19.59           O
ATOM   3817  CB  ASP A 247      -2.500  43.663  22.024  1.00 17.08           C
ATOM   3818  CG  ASP A 247      -2.342  45.160  21.663  1.00 25.28           C
ATOM   3819  OD1 ASP A 247      -1.798  45.417  20.563  1.00 23.22           O
ATOM   3820  OD2 ASP A 247      -2.723  46.057  22.454  1.00 24.22           O1-
ATOM   3821  H   ASP A 247      -2.967  41.529  23.028  1.00 19.65           H
ATOM   3822  HA  ASP A 247      -1.824  43.743  23.979  1.00 21.64           H
ATOM   3823  HB2 ASP A 247      -1.727  43.193  21.674  1.00 20.50           H
ATOM   3824  HB3 ASP A 247      -3.304  43.338  21.590  1.00 20.50           H
ATOM   3825  N   PRO A 248      -3.754  44.901  25.109  1.00 19.76           N
ATOM   3826  CA  PRO A 248      -4.971  45.506  25.688  1.00 20.84           C
ATOM   3827  C   PRO A 248      -5.756  46.338  24.701  1.00 28.09           C
ATOM   3828  O   PRO A 248      -6.958  46.536  24.912  1.00 21.93           O
ATOM   3829  CB  PRO A 248      -4.437  46.393  26.836  1.00 25.15           C
ATOM   3830  CG  PRO A 248      -3.020  46.054  26.998  1.00 36.95           C
ATOM   3831  CD  PRO A 248      -2.528  45.461  25.704  1.00 18.60           C
ATOM   3832  HA  PRO A 248      -5.546  44.817  26.057  1.00 25.00           H
ATOM   3833  HB2 PRO A 248      -4.536  47.327  26.595  1.00 30.18           H
ATOM   3834  HB3 PRO A 248      -4.928  46.198  27.649  1.00 30.18           H
ATOM   3835  HG2 PRO A 248      -2.522  46.860  27.207  1.00 44.34           H
ATOM   3836  HG3 PRO A 248      -2.928  45.409  27.717  1.00 44.34           H
ATOM   3837  HD2 PRO A 248      -2.159  46.153  25.133  1.00 22.32           H
ATOM   3838  HD3 PRO A 248      -1.883  44.758  25.877  1.00 22.32           H
ATOM   3839  N   LYS A 249      -5.120  46.847  23.638  1.00 23.57           N
ATOM   3840  CA  LYS A 249      -5.850  47.599  22.620  1.00 21.21           C
ATOM   3841  C   LYS A 249      -6.639  46.706  21.684  1.00 21.91           C
ATOM   3842  O   LYS A 249      -7.529  47.195  20.992  1.00 23.54           O
ATOM   3843  CB  LYS A 249      -4.890  48.464  21.789  1.00 27.25           C
ATOM   3844  CG  LYS A 249      -4.133  49.499  22.596  1.00 30.92           C
ATOM   3845  CD  LYS A 249      -3.115  50.202  21.690  1.00 44.61           C
ATOM   3846  CE  LYS A 249      -2.258  51.231  22.441  1.00 60.71           C
ATOM   3847  NZ  LYS A 249      -3.009  52.439  22.922  1.00 57.40           N1+
ATOM   3848  H   LYS A 249      -4.277  46.771  23.488  1.00 28.28           H
ATOM   3849  HA  LYS A 249      -6.478  48.193  23.061  1.00 25.45           H
ATOM   3850  HB2 LYS A 249      -4.238  47.886  21.365  1.00 32.70           H
ATOM   3851  HB3 LYS A 249      -5.401  48.934  21.112  1.00 32.70           H
ATOM   3852  HG2 LYS A 249      -4.752  50.161  22.941  1.00 37.10           H
ATOM   3853  HG3 LYS A 249      -3.656  49.064  23.320  1.00 37.10           H
ATOM   3854  HD2 LYS A 249      -2.521  49.538  21.308  1.00 53.54           H
ATOM   3855  HD3 LYS A 249      -3.590  50.668  20.983  1.00 53.54           H
ATOM   3856  HE2 LYS A 249      -1.866  50.800  23.217  1.00 72.85           H
ATOM   3857  HE3 LYS A 249      -1.554  51.539  21.849  1.00 72.85           H
ATOM   3858  HZ1 LYS A 249      -2.456  52.992  23.347  1.00 68.88           H
ATOM   3859  HZ2 LYS A 249      -3.371  52.867  22.230  1.00 68.88           H
ATOM   3860  HZ3 LYS A 249      -3.656  52.192  23.480  1.00 68.88           H
ATOM   3861  N   LYS A 250      -6.351  45.406  21.653  1.00 19.45           N
ATOM   3862  CA  LYS A 250      -7.130  44.476  20.846  1.00 22.20           C
ATOM   3863  C   LYS A 250      -8.165  43.710  21.660  1.00 23.08           C
ATOM   3864  O   LYS A 250      -9.260  43.437  21.157  1.00 20.23           O
ATOM   3865  CB  LYS A 250      -6.202  43.464  20.146  1.00 20.98           C
ATOM   3866  CG  LYS A 250      -5.246  44.074  19.154  1.00 25.84           C
ATOM   3867  CD  LYS A 250      -4.190  43.068  18.675  1.00 25.45           C
ATOM   3868  CE  LYS A 250      -4.734  42.076  17.677  1.00 32.07           C
ATOM   3869  NZ  LYS A 250      -4.865  42.713  16.363  1.00 32.05           N1+
ATOM   3870  H   LYS A 250      -5.709  45.039  22.091  1.00 23.34           H
ATOM   3871  HA  LYS A 250      -7.600  44.975  20.160  1.00 26.64           H
ATOM   3872  HB2 LYS A 250      -5.675  43.009  20.821  1.00 25.18           H
ATOM   3873  HB3 LYS A 250      -6.749  42.821  19.669  1.00 25.18           H
ATOM   3874  HG2 LYS A 250      -5.743  44.381  18.380  1.00 31.01           H
ATOM   3875  HG3 LYS A 250      -4.786  44.819  19.572  1.00 31.01           H
ATOM   3876  HD2 LYS A 250      -3.463  43.551  18.251  1.00 30.55           H
ATOM   3877  HD3 LYS A 250      -3.857  42.572  19.439  1.00 30.55           H
ATOM   3878  HE2 LYS A 250      -4.124  41.326  17.598  1.00 38.49           H
ATOM   3879  HE3 LYS A 250      -5.611  41.774  17.963  1.00 38.49           H
ATOM   3880  HZ1 LYS A 250      -5.186  42.129  15.773  1.00 38.46           H
ATOM   3881  HZ2 LYS A 250      -5.420  43.407  16.415  1.00 38.46           H
ATOM   3882  HZ3 LYS A 250      -4.070  42.999  16.084  1.00 38.46           H
ATOM   3883  N   THR A 251      -7.810  43.329  22.885  1.00 21.90           N
ATOM   3884  CA  THR A 251      -8.698  42.660  23.833  1.00 24.83           C
ATOM   3885  C   THR A 251      -8.487  43.385  25.153  1.00 20.83           C
ATOM   3886  O   THR A 251      -7.401  43.311  25.732  1.00 14.35           O
ATOM   3887  CB  THR A 251      -8.389  41.171  24.006  1.00 21.69           C
ATOM   3888  OG1 THR A 251      -8.508  40.481  22.756  1.00 17.65           O
ATOM   3889  CG2 THR A 251      -9.332  40.547  25.064  1.00 20.35           C
ATOM   3890  H   THR A 251      -7.021  43.454  23.202  1.00 26.28           H
ATOM   3891  HA  THR A 251      -9.622  42.764  23.557  1.00 29.79           H
ATOM   3892  HB  THR A 251      -7.479  41.077  24.328  1.00 26.03           H
ATOM   3893  HG1 THR A 251      -9.289  40.559  22.457  1.00 21.18           H
ATOM   3894 HG21 THR A 251      -9.132  39.603  25.170  1.00 24.42           H
ATOM   3895 HG22 THR A 251      -9.213  40.992  25.918  1.00 24.42           H
ATOM   3896 HG23 THR A 251     -10.255  40.644  24.784  1.00 24.42           H
ATOM   3897  N   SER A 252      -9.498  44.113  25.603  1.00 23.06           N
ATOM   3898  CA  SER A 252      -9.324  44.965  26.768  1.00 22.15           C
ATOM   3899  C   SER A 252      -9.086  44.120  28.018  1.00 14.87           C
ATOM   3900  O   SER A 252      -9.495  42.957  28.079  1.00 18.77           O
ATOM   3901  CB  SER A 252     -10.560  45.847  26.961  1.00 23.42           C
ATOM   3902  OG  SER A 252     -11.680  45.028  27.260  1.00 22.75           O
ATOM   3903  H   SER A 252     -10.285  44.133  25.257  1.00 27.68           H
ATOM   3904  HA  SER A 252      -8.554  45.540  26.635  1.00 26.58           H
ATOM   3905  HB2 SER A 252     -10.405  46.460  27.697  1.00 28.10           H
ATOM   3906  HB3 SER A 252     -10.733  46.340  26.144  1.00 28.10           H
ATOM   3907  HG  SER A 252     -12.363  45.504  27.368  1.00 27.30           H
ATOM   3908  N   PRO A 253      -8.388  44.668  29.009  1.00 17.39           N
ATOM   3909  CA  PRO A 253      -8.220  43.949  30.285  1.00 18.60           C
ATOM   3910  C   PRO A 253      -9.533  43.500  30.865  1.00 16.68           C
ATOM   3911  O   PRO A 253      -9.634  42.401  31.425  1.00 14.81           O
ATOM   3912  CB  PRO A 253      -7.542  44.988  31.180  1.00 19.82           C
ATOM   3913  CG  PRO A 253      -6.774  45.837  30.222  1.00 21.24           C
ATOM   3914  CD  PRO A 253      -7.620  45.921  28.974  1.00 21.32           C
ATOM   3915  HA  PRO A 253      -7.634  43.184  30.172  1.00 22.32           H
ATOM   3916  HB2 PRO A 253      -8.213  45.511  31.647  1.00 23.78           H
ATOM   3917  HB3 PRO A 253      -6.947  44.547  31.807  1.00 23.78           H
ATOM   3918  HG2 PRO A 253      -6.642  46.719  30.603  1.00 25.48           H
ATOM   3919  HG3 PRO A 253      -5.922  45.417  30.027  1.00 25.48           H
ATOM   3920  HD2 PRO A 253      -8.215  46.685  29.019  1.00 25.58           H
ATOM   3921  HD3 PRO A 253      -7.057  45.951  28.185  1.00 25.58           H
ATOM   3922  N   TYR A 254     -10.557  44.340  30.719  1.00 18.07           N
ATOM   3923  CA  TYR A 254     -11.878  43.987  31.213  1.00 18.00           C
ATOM   3924  C   TYR A 254     -12.388  42.728  30.526  1.00 17.68           C
ATOM   3925  O   TYR A 254     -12.884  41.803  31.174  1.00 15.72           O
ATOM   3926  CB  TYR A 254     -12.847  45.155  30.996  1.00 18.73           C
ATOM   3927  CG  TYR A 254     -14.205  44.928  31.645  1.00 20.40           C
ATOM   3928  CD1 TYR A 254     -15.180  44.167  31.011  1.00 19.18           C
ATOM   3929  CD2 TYR A 254     -14.494  45.459  32.911  1.00 19.19           C
ATOM   3930  CE1 TYR A 254     -16.399  43.947  31.595  1.00 17.84           C
ATOM   3931  CE2 TYR A 254     -15.720  45.251  33.503  1.00 19.28           C
ATOM   3932  CZ  TYR A 254     -16.669  44.483  32.839  1.00 21.59           C
ATOM   3933  OH  TYR A 254     -17.886  44.243  33.408  1.00 18.92           O
ATOM   3934  H   TYR A 254     -10.511  45.112  30.342  1.00 21.68           H
ATOM   3935  HA  TYR A 254     -11.825  43.811  32.165  1.00 21.60           H
ATOM   3936  HB2 TYR A 254     -12.463  45.959  31.379  1.00 22.47           H
ATOM   3937  HB3 TYR A 254     -12.987  45.276  30.044  1.00 22.47           H
ATOM   3938  HD1 TYR A 254     -15.001  43.802  30.175  1.00 23.01           H
ATOM   3939  HD2 TYR A 254     -13.853  45.970  33.351  1.00 23.03           H
ATOM   3940  HE1 TYR A 254     -17.041  43.435  31.158  1.00 21.41           H
ATOM   3941  HE2 TYR A 254     -15.904  45.605  34.343  1.00 23.13           H
ATOM   3942  HH  TYR A 254     -17.932  44.618  34.158  1.00 22.70           H
ATOM   3943  N   LYS A 255     -12.307  42.699  29.194  1.00 16.58           N
ATOM   3944  CA  LYS A 255     -12.770  41.552  28.434  1.00 16.89           C
ATOM   3945  C   LYS A 255     -11.909  40.326  28.703  1.00 14.06           C
ATOM   3946  O   LYS A 255     -12.407  39.191  28.714  1.00 15.37           O
ATOM   3947  CB  LYS A 255     -12.752  41.949  26.955  1.00 20.82           C
ATOM   3948  CG  LYS A 255     -13.239  40.941  25.981  1.00 26.73           C
ATOM   3949  CD  LYS A 255     -13.297  41.586  24.575  1.00 32.19           C
ATOM   3950  CE  LYS A 255     -13.773  40.610  23.506  1.00 37.03           C
ATOM   3951  NZ  LYS A 255     -13.895  41.316  22.189  1.00 43.43           N1+
ATOM   3952  H   LYS A 255     -11.986  43.334  28.712  1.00 19.90           H
ATOM   3953  HA  LYS A 255     -13.684  41.346  28.685  1.00 20.27           H
ATOM   3954  HB2 LYS A 255     -13.303  42.740  26.848  1.00 24.98           H
ATOM   3955  HB3 LYS A 255     -11.837  42.163  26.711  1.00 24.98           H
ATOM   3956  HG2 LYS A 255     -12.627  40.188  25.954  1.00 32.07           H
ATOM   3957  HG3 LYS A 255     -14.131  40.650  26.228  1.00 32.07           H
ATOM   3958  HD2 LYS A 255     -13.913  42.335  24.595  1.00 38.63           H
ATOM   3959  HD3 LYS A 255     -12.410  41.892  24.329  1.00 38.63           H
ATOM   3960  HE2 LYS A 255     -13.130  39.890  23.413  1.00 44.43           H
ATOM   3961  HE3 LYS A 255     -14.644  40.259  23.751  1.00 44.43           H
ATOM   3962  HZ1 LYS A 255     -14.173  40.747  21.564  1.00 52.12           H
ATOM   3963  HZ2 LYS A 255     -14.480  41.983  22.255  1.00 52.12           H
ATOM   3964  HZ3 LYS A 255     -13.105  41.647  21.948  1.00 52.12           H
ATOM   3965  N   PHE A 256     -10.616  40.542  28.927  1.00 17.67           N
ATOM   3966  CA  PHE A 256      -9.707  39.457  29.268  1.00 14.58           C
ATOM   3967  C   PHE A 256     -10.109  38.812  30.593  1.00 13.12           C
ATOM   3968  O   PHE A 256     -10.186  37.578  30.719  1.00 16.21           O
ATOM   3969  CB  PHE A 256      -8.296  40.031  29.325  1.00 14.62           C
ATOM   3970  CG  PHE A 256      -7.202  39.005  29.401  1.00 17.06           C
ATOM   3971  CD1 PHE A 256      -6.800  38.325  28.278  1.00 17.89           C
ATOM   3972  CD2 PHE A 256      -6.547  38.764  30.595  1.00 17.53           C
ATOM   3973  CE1 PHE A 256      -5.781  37.411  28.338  1.00 16.84           C
ATOM   3974  CE2 PHE A 256      -5.520  37.843  30.665  1.00 17.50           C
ATOM   3975  CZ  PHE A 256      -5.149  37.157  29.520  1.00 18.66           C
ATOM   3976  H   PHE A 256     -10.239  41.314  28.887  1.00 21.21           H
ATOM   3977  HA  PHE A 256      -9.736  38.779  28.575  1.00 17.50           H
ATOM   3978  HB2 PHE A 256      -8.146  40.561  28.527  1.00 17.54           H
ATOM   3979  HB3 PHE A 256      -8.223  40.597  30.110  1.00 17.54           H
ATOM   3980  HD1 PHE A 256      -7.226  38.486  27.467  1.00 21.47           H
ATOM   3981  HD2 PHE A 256      -6.804  39.225  31.361  1.00 21.04           H
ATOM   3982  HE1 PHE A 256      -5.530  36.949  27.571  1.00 20.21           H
ATOM   3983  HE2 PHE A 256      -5.091  37.676  31.473  1.00 21.00           H
ATOM   3984  HZ  PHE A 256      -4.460  36.533  29.554  1.00 22.39           H
ATOM   3985  N   TYR A 257     -10.387  39.641  31.588  1.00 14.68           N
ATOM   3986  CA  TYR A 257     -10.799  39.139  32.890  1.00 14.15           C
ATOM   3987  C   TYR A 257     -12.110  38.376  32.768  1.00 16.00           C
ATOM   3988  O   TYR A 257     -12.279  37.310  33.373  1.00 17.14           O
ATOM   3989  CB  TYR A 257     -10.918  40.317  33.855  1.00 19.99           C
ATOM   3990  CG  TYR A 257     -11.265  39.959  35.284  1.00 15.74           C
ATOM   3991  CD1 TYR A 257     -12.585  39.745  35.678  1.00 17.39           C
ATOM   3992  CD2 TYR A 257     -10.279  39.862  36.245  1.00 13.59           C
ATOM   3993  CE1 TYR A 257     -12.891  39.430  36.969  1.00 18.41           C
ATOM   3994  CE2 TYR A 257     -10.574  39.538  37.545  1.00 16.55           C
ATOM   3995  CZ  TYR A 257     -11.890  39.340  37.918  1.00 17.85           C
ATOM   3996  OH  TYR A 257     -12.197  39.019  39.235  1.00 21.29           O
ATOM   3997  H   TYR A 257     -10.346  40.498  31.536  1.00 17.61           H
ATOM   3998  HA  TYR A 257     -10.123  38.532  33.230  1.00 16.98           H
ATOM   3999  HB2 TYR A 257     -10.070  40.787  33.870  1.00 23.99           H
ATOM   4000  HB3 TYR A 257     -11.612  40.912  33.528  1.00 23.99           H
ATOM   4001  HD1 TYR A 257     -13.267  39.812  35.049  1.00 20.87           H
ATOM   4002  HD2 TYR A 257      -9.392  40.002  36.002  1.00 16.31           H
ATOM   4003  HE1 TYR A 257     -13.777  39.291  37.215  1.00 22.09           H
ATOM   4004  HE2 TYR A 257      -9.895  39.479  38.178  1.00 19.86           H
ATOM   4005  HH  TYR A 257     -11.495  39.000  39.697  1.00 25.54           H
ATOM   4006  N   GLN A 258     -13.033  38.888  31.944  1.00 18.74           N
ATOM   4007  CA  GLN A 258     -14.309  38.218  31.720  1.00 17.36           C
ATOM   4008  C   GLN A 258     -14.123  36.849  31.059  1.00 18.99           C
ATOM   4009  O   GLN A 258     -14.858  35.902  31.365  1.00 12.88           O
ATOM   4010  CB  GLN A 258     -15.220  39.088  30.854  1.00 15.70           C
ATOM   4011  CG  GLN A 258     -15.764  40.331  31.542  1.00 19.23           C
ATOM   4012  CD  GLN A 258     -16.660  40.005  32.745  1.00 20.94           C
ATOM   4013  OE1 GLN A 258     -17.480  39.101  32.696  1.00 27.38           O
ATOM   4014  NE2 GLN A 258     -16.465  40.717  33.832  1.00 20.82           N
ATOM   4015  H   GLN A 258     -12.940  39.621  31.505  1.00 22.49           H
ATOM   4016  HA  GLN A 258     -14.748  38.081  32.575  1.00 20.83           H
ATOM   4017  HB2 GLN A 258     -14.720  39.380  30.076  1.00 18.84           H
ATOM   4018  HB3 GLN A 258     -15.979  38.555  30.572  1.00 18.84           H
ATOM   4019  HG2 GLN A 258     -15.020  40.867  31.860  1.00 23.08           H
ATOM   4020  HG3 GLN A 258     -16.291  40.840  30.906  1.00 23.08           H
ATOM   4021 HE21 GLN A 258     -15.860  41.328  33.843  1.00 24.98           H
ATOM   4022 HE22 GLN A 258     -16.942  40.571  34.533  1.00 24.98           H
ATOM   4023  N   PHE A 259     -13.173  36.736  30.127  1.00 17.06           N
ATOM   4024  CA  PHE A 259     -12.876  35.440  29.514  1.00 17.87           C
ATOM   4025  C   PHE A 259     -12.561  34.386  30.561  1.00 20.36           C
ATOM   4026  O   PHE A 259     -13.039  33.248  30.471  1.00 18.51           O
ATOM   4027  CB  PHE A 259     -11.703  35.563  28.533  1.00 17.32           C
ATOM   4028  CG  PHE A 259     -11.185  34.254  28.077  1.00 17.07           C
ATOM   4029  CD1 PHE A 259     -10.086  33.687  28.688  1.00 20.35           C
ATOM   4030  CD2 PHE A 259     -11.820  33.560  27.053  1.00 19.68           C
ATOM   4031  CE1 PHE A 259      -9.594  32.458  28.284  1.00 17.08           C
ATOM   4032  CE2 PHE A 259     -11.345  32.319  26.640  1.00 16.85           C
ATOM   4033  CZ  PHE A 259     -10.231  31.764  27.264  1.00 14.23           C
ATOM   4034  H   PHE A 259     -12.692  37.387  29.835  1.00 20.47           H
ATOM   4035  HA  PHE A 259     -13.653  35.143  29.015  1.00 21.45           H
ATOM   4036  HB2 PHE A 259     -11.996  36.057  27.752  1.00 20.78           H
ATOM   4037  HB3 PHE A 259     -10.977  36.036  28.969  1.00 20.78           H
ATOM   4038  HD1 PHE A 259      -9.659  34.146  29.376  1.00 24.42           H
ATOM   4039  HD2 PHE A 259     -12.567  33.929  26.641  1.00 23.62           H
ATOM   4040  HE1 PHE A 259      -8.850  32.091  28.704  1.00 20.49           H
ATOM   4041  HE2 PHE A 259     -11.771  31.862  25.951  1.00 20.22           H
ATOM   4042  HZ  PHE A 259      -9.903  30.939  26.986  1.00 17.07           H
ATOM   4043  N   TRP A 260     -11.755  34.748  31.572  1.00 15.42           N
ATOM   4044  CA  TRP A 260     -11.353  33.784  32.586  1.00 16.32           C
ATOM   4045  C   TRP A 260     -12.478  33.492  33.575  1.00 15.25           C
ATOM   4046  O   TRP A 260     -12.609  32.355  34.054  1.00 17.72           O
ATOM   4047  CB  TRP A 260     -10.107  34.295  33.312  1.00 14.85           C
ATOM   4048  CG  TRP A 260      -8.888  34.313  32.423  1.00 14.13           C
ATOM   4049  CD1 TRP A 260      -8.221  35.409  31.935  1.00 15.37           C
ATOM   4050  CD2 TRP A 260      -8.222  33.175  31.904  1.00 14.05           C
ATOM   4051  NE1 TRP A 260      -7.179  35.008  31.153  1.00 16.14           N
ATOM   4052  CE2 TRP A 260      -7.156  33.639  31.112  1.00 17.96           C
ATOM   4053  CE3 TRP A 260      -8.424  31.798  32.023  1.00 13.55           C
ATOM   4054  CZ2 TRP A 260      -6.288  32.771  30.451  1.00 16.47           C
ATOM   4055  CZ3 TRP A 260      -7.554  30.941  31.371  1.00 17.17           C
ATOM   4056  CH2 TRP A 260      -6.506  31.433  30.586  1.00 16.30           C
ATOM   4057  H   TRP A 260     -11.435  35.538  31.686  1.00 18.50           H
ATOM   4058  HA  TRP A 260     -11.120  32.950  32.149  1.00 19.58           H
ATOM   4059  HB2 TRP A 260     -10.269  35.200  33.620  1.00 17.82           H
ATOM   4060  HB3 TRP A 260      -9.920  33.715  34.067  1.00 17.82           H
ATOM   4061  HD1 TRP A 260      -8.445  36.293  32.114  1.00 18.45           H
ATOM   4062  HE1 TRP A 260      -6.627  35.530  30.749  1.00 19.37           H
ATOM   4063  HE3 TRP A 260      -9.122  31.464  32.539  1.00 16.27           H
ATOM   4064  HZ2 TRP A 260      -5.585  33.094  29.934  1.00 19.76           H
ATOM   4065  HZ3 TRP A 260      -7.679  30.022  31.442  1.00 20.60           H
ATOM   4066  HH2 TRP A 260      -5.937  30.834  30.159  1.00 19.56           H
ATOM   4067  N   ILE A 261     -13.272  34.508  33.930  1.00 17.85           N
ATOM   4068  CA  ILE A 261     -14.438  34.269  34.782  1.00 15.36           C
ATOM   4069  C   ILE A 261     -15.341  33.216  34.158  1.00 17.22           C
ATOM   4070  O   ILE A 261     -15.991  32.440  34.864  1.00 16.77           O
ATOM   4071  CB  ILE A 261     -15.195  35.600  35.045  1.00 12.56           C
ATOM   4072  CG1 ILE A 261     -14.382  36.475  36.008  1.00 18.72           C
ATOM   4073  CG2 ILE A 261     -16.613  35.357  35.559  1.00 23.62           C
ATOM   4074  CD1 ILE A 261     -14.183  35.917  37.409  1.00 21.82           C
ATOM   4075  H   ILE A 261     -13.160  35.328  33.695  1.00 21.42           H
ATOM   4076  HA  ILE A 261     -14.134  33.928  35.638  1.00 18.43           H
ATOM   4077  HB  ILE A 261     -15.263  36.073  34.201  1.00 15.07           H
ATOM   4078 HG12 ILE A 261     -13.502  36.615  35.625  1.00 22.47           H
ATOM   4079 HG13 ILE A 261     -14.834  37.329  36.099  1.00 22.47           H
ATOM   4080 HG21 ILE A 261     -17.045  36.212  35.708  1.00 28.35           H
ATOM   4081 HG22 ILE A 261     -17.106  34.848  34.896  1.00 28.35           H
ATOM   4082 HG23 ILE A 261     -16.566  34.859  36.390  1.00 28.35           H
ATOM   4083 HD11 ILE A 261     -13.659  36.548  37.928  1.00 26.19           H
ATOM   4084 HD12 ILE A 261     -15.050  35.787  37.823  1.00 26.19           H
ATOM   4085 HD13 ILE A 261     -13.714  35.070  37.347  1.00 26.19           H
ATOM   4086  N   ASN A 262     -15.384  33.156  32.837  1.00 16.92           N
ATOM   4087  CA  ASN A 262     -16.282  32.241  32.154  1.00 21.02           C
ATOM   4088  C   ASN A 262     -15.744  30.820  32.085  1.00 23.08           C
ATOM   4089  O   ASN A 262     -16.433  29.953  31.550  1.00 22.29           O
ATOM   4090  CB  ASN A 262     -16.548  32.771  30.741  1.00 19.43           C
ATOM   4091  CG  ASN A 262     -17.643  32.020  30.024  1.00 25.49           C
ATOM   4092  OD1 ASN A 262     -18.721  31.754  30.567  1.00 21.10           O
ATOM   4093  ND2 ASN A 262     -17.387  31.717  28.766  1.00 27.19           N
ATOM   4094  H   ASN A 262     -14.902  33.636  32.312  1.00 20.31           H
ATOM   4095  HA  ASN A 262     -17.127  32.217  32.628  1.00 25.22           H
ATOM   4096  HB2 ASN A 262     -16.813  33.703  30.799  1.00 23.31           H
ATOM   4097  HB3 ASN A 262     -15.736  32.690  30.216  1.00 23.31           H
ATOM   4098 HD21 ASN A 262     -17.970  31.289  28.300  1.00 32.63           H
ATOM   4099 HD22 ASN A 262     -16.638  31.948  28.412  1.00 32.63           H
ATOM   4100  N   THR A 263     -14.530  30.563  32.585  1.00 18.69           N
ATOM   4101  CA  THR A 263     -13.981  29.206  32.587  1.00 17.30           C
ATOM   4102  C   THR A 263     -14.932  28.197  33.209  1.00 17.89           C
ATOM   4103  O   THR A 263     -15.490  28.412  34.299  1.00 19.78           O
ATOM   4104  CB  THR A 263     -12.646  29.178  33.349  1.00 17.53           C
ATOM   4105  OG1 THR A 263     -11.759  30.151  32.789  1.00 17.26           O
ATOM   4106  CG2 THR A 263     -11.997  27.836  33.292  1.00 17.96           C
ATOM   4107  H   THR A 263     -14.009  31.155  32.928  1.00 22.43           H
ATOM   4108  HA  THR A 263     -13.810  28.933  31.672  1.00 20.76           H
ATOM   4109  HB  THR A 263     -12.808  29.394  34.280  1.00 21.04           H
ATOM   4110  HG1 THR A 263     -12.097  30.918  32.851  1.00 20.72           H
ATOM   4111 HG21 THR A 263     -11.159  27.852  33.781  1.00 21.55           H
ATOM   4112 HG22 THR A 263     -12.579  27.169  33.687  1.00 21.55           H
ATOM   4113 HG23 THR A 263     -11.818  27.593  32.370  1.00 21.55           H
ATOM   4114  N   ALA A 264     -15.046  27.051  32.544  1.00 20.74           N
ATOM   4115  CA  ALA A 264     -15.864  25.954  33.052  1.00 24.13           C
ATOM   4116  C   ALA A 264     -15.274  25.339  34.329  1.00 20.40           C
ATOM   4117  O   ALA A 264     -14.053  25.297  34.530  1.00 17.04           O
ATOM   4118  CB  ALA A 264     -16.013  24.871  31.974  1.00 23.95           C
ATOM   4119  H   ALA A 264     -14.660  26.884  31.794  1.00 24.88           H
ATOM   4120  HA  ALA A 264     -16.749  26.291  33.263  1.00 28.95           H
ATOM   4121  HB1 ALA A 264     -16.558  24.149  32.325  1.00 28.74           H
ATOM   4122  HB2 ALA A 264     -16.439  25.259  31.194  1.00 28.74           H
ATOM   4123  HB3 ALA A 264     -15.133  24.538  31.739  1.00 28.74           H
ATOM   4124  N   ASP A 265     -16.161  24.839  35.194  1.00 17.09           N
ATOM   4125  CA  ASP A 265     -15.714  24.165  36.417  1.00 21.11           C
ATOM   4126  C   ASP A 265     -14.745  23.030  36.095  1.00 24.37           C
ATOM   4127  O   ASP A 265     -13.753  22.823  36.807  1.00 16.95           O
ATOM   4128  CB  ASP A 265     -16.906  23.610  37.192  1.00 24.33           C
ATOM   4129  CG  ASP A 265     -17.743  24.686  37.873  1.00 31.45           C
ATOM   4130  OD1 ASP A 265     -17.251  25.804  38.154  1.00 20.62           O
ATOM   4131  OD2 ASP A 265     -18.920  24.395  38.150  1.00 29.74           O1-
ATOM   4132  H   ASP A 265     -17.015  24.877  35.099  1.00 20.51           H
ATOM   4133  HA  ASP A 265     -15.255  24.804  36.984  1.00 25.33           H
ATOM   4134  HB2 ASP A 265     -17.482  23.128  36.579  1.00 29.20           H
ATOM   4135  HB3 ASP A 265     -16.580  23.007  37.880  1.00 29.20           H
ATOM   4136  N   ALA A 266     -15.023  22.272  35.027  1.00 22.71           N
ATOM   4137  CA  ALA A 266     -14.187  21.118  34.696  1.00 25.35           C
ATOM   4138  C   ALA A 266     -12.760  21.527  34.323  1.00 21.19           C
ATOM   4139  O   ALA A 266     -11.835  20.719  34.439  1.00 20.95           O
ATOM   4140  CB  ALA A 266     -14.825  20.344  33.532  1.00 25.57           C
ATOM   4141  H   ALA A 266     -15.679  22.405  34.487  1.00 27.25           H
ATOM   4142  HA  ALA A 266     -14.142  20.527  35.464  1.00 30.41           H
ATOM   4143  HB1 ALA A 266     -14.266  19.581  33.318  1.00 30.69           H
ATOM   4144  HB2 ALA A 266     -15.708  20.044  33.799  1.00 30.69           H
ATOM   4145  HB3 ALA A 266     -14.893  20.931  32.763  1.00 30.69           H
ATOM   4146  N   ASP A 267     -12.576  22.753  33.830  1.00 20.87           N
ATOM   4147  CA  ASP A 267     -11.288  23.235  33.324  1.00 23.57           C
ATOM   4148  C   ASP A 267     -10.533  24.135  34.292  1.00 20.80           C
ATOM   4149  O   ASP A 267      -9.335  24.355  34.088  1.00 19.89           O
ATOM   4150  CB  ASP A 267     -11.485  24.052  32.041  1.00 21.04           C
ATOM   4151  CG  ASP A 267     -12.181  23.277  30.954  1.00 22.52           C
ATOM   4152  OD1 ASP A 267     -11.970  22.057  30.885  1.00 19.65           O
ATOM   4153  OD2 ASP A 267     -12.924  23.910  30.172  1.00 20.35           O1-
ATOM   4154  H   ASP A 267     -13.201  23.341  33.777  1.00 25.04           H
ATOM   4155  HA  ASP A 267     -10.724  22.474  33.116  1.00 28.28           H
ATOM   4156  HB2 ASP A 267     -12.024  24.833  32.244  1.00 25.24           H
ATOM   4157  HB3 ASP A 267     -10.618  24.326  31.706  1.00 25.24           H
ATOM   4158  N   VAL A 268     -11.193  24.672  35.318  1.00 17.67           N
ATOM   4159  CA  VAL A 268     -10.646  25.820  36.024  1.00 17.21           C
ATOM   4160  C   VAL A 268      -9.429  25.434  36.873  1.00 19.02           C
ATOM   4161  O   VAL A 268      -8.485  26.231  36.988  1.00 17.51           O
ATOM   4162  CB  VAL A 268     -11.757  26.516  36.845  1.00 21.59           C
ATOM   4163  CG1 VAL A 268     -12.183  25.681  38.104  1.00 20.66           C
ATOM   4164  CG2 VAL A 268     -11.292  27.902  37.278  1.00 17.76           C
ATOM   4165  H   VAL A 268     -11.948  24.392  35.619  1.00 21.20           H
ATOM   4166  HA  VAL A 268     -10.339  26.461  35.363  1.00 20.66           H
ATOM   4167  HB  VAL A 268     -12.539  26.627  36.282  1.00 25.90           H
ATOM   4168 HG11 VAL A 268     -12.878  26.161  38.580  1.00 24.80           H
ATOM   4169 HG12 VAL A 268     -12.516  24.818  37.812  1.00 24.80           H
ATOM   4170 HG13 VAL A 268     -11.410  25.561  38.679  1.00 24.80           H
ATOM   4171 HG21 VAL A 268     -11.997  28.325  37.791  1.00 21.32           H
ATOM   4172 HG22 VAL A 268     -10.495  27.811  37.823  1.00 21.32           H
ATOM   4173 HG23 VAL A 268     -11.094  28.429  36.488  1.00 21.32           H
ATOM   4174  N   TYR A 269      -9.397  24.224  37.466  1.00 15.90           N
ATOM   4175  CA  TYR A 269      -8.269  23.863  38.331  1.00 20.40           C
ATOM   4176  C   TYR A 269      -7.045  23.501  37.500  1.00 21.94           C
ATOM   4177  O   TYR A 269      -5.903  23.825  37.867  1.00 23.67           O
ATOM   4178  CB  TYR A 269      -8.682  22.717  39.300  1.00 18.96           C
ATOM   4179  CG  TYR A 269      -9.898  23.177  40.088  1.00 15.72           C
ATOM   4180  CD1 TYR A 269      -9.780  24.093  41.137  1.00 24.59           C
ATOM   4181  CD2 TYR A 269     -11.174  22.792  39.703  1.00 18.91           C
ATOM   4182  CE1 TYR A 269     -10.913  24.582  41.790  1.00 20.61           C
ATOM   4183  CE2 TYR A 269     -12.294  23.259  40.349  1.00 20.69           C
ATOM   4184  CZ  TYR A 269     -12.170  24.148  41.376  1.00 22.71           C
ATOM   4185  OH  TYR A 269     -13.317  24.604  41.976  1.00 21.84           O
ATOM   4186  H   TYR A 269      -9.999  23.616  37.385  1.00 19.08           H
ATOM   4187  HA  TYR A 269      -8.037  24.634  38.872  1.00 24.47           H
ATOM   4188  HB2 TYR A 269      -8.918  21.924  38.794  1.00 22.76           H
ATOM   4189  HB3 TYR A 269      -7.958  22.530  39.919  1.00 22.76           H
ATOM   4190  HD1 TYR A 269      -8.937  24.391  41.395  1.00 29.51           H
ATOM   4191  HD2 TYR A 269     -11.274  22.201  38.992  1.00 22.70           H
ATOM   4192  HE1 TYR A 269     -10.829  25.184  42.494  1.00 24.73           H
ATOM   4193  HE2 TYR A 269     -13.138  22.981  40.075  1.00 24.83           H
ATOM   4194  HH  TYR A 269     -13.125  25.147  42.588  1.00 26.21           H
ATOM   4195  N   ARG A 270      -7.281  22.867  36.360  1.00 21.04           N
ATOM   4196  CA  ARG A 270      -6.227  22.614  35.394  1.00 20.70           C
ATOM   4197  C   ARG A 270      -5.666  23.919  34.859  1.00 18.21           C
ATOM   4198  O   ARG A 270      -4.448  24.089  34.774  1.00 16.84           O
ATOM   4199  CB  ARG A 270      -6.799  21.735  34.272  1.00 20.84           C
ATOM   4200  CG  ARG A 270      -5.805  20.982  33.424  1.00 46.14           C
ATOM   4201  CD  ARG A 270      -6.442  19.680  32.842  1.00 49.47           C
ATOM   4202  NE  ARG A 270      -7.823  19.860  32.387  1.00 46.58           N
ATOM   4203  CZ  ARG A 270      -8.173  20.542  31.295  1.00 45.05           C
ATOM   4204  NH1 ARG A 270      -7.238  21.121  30.548  1.00 45.62           N
ATOM   4205  NH2 ARG A 270      -9.461  20.655  30.946  1.00 36.35           N1+
ATOM   4206  H   ARG A 270      -8.052  22.571  36.122  1.00 25.25           H
ATOM   4207  HA  ARG A 270      -5.508  22.127  35.825  1.00 24.84           H
ATOM   4208  HB2 ARG A 270      -7.389  21.078  34.674  1.00 25.00           H
ATOM   4209  HB3 ARG A 270      -7.313  22.303  33.676  1.00 25.00           H
ATOM   4210  HG2 ARG A 270      -5.524  21.542  32.684  1.00 55.36           H
ATOM   4211  HG3 ARG A 270      -5.042  20.733  33.968  1.00 55.36           H
ATOM   4212  HD2 ARG A 270      -5.914  19.385  32.083  1.00 59.36           H
ATOM   4213  HD3 ARG A 270      -6.441  18.996  33.530  1.00 59.36           H
ATOM   4214  HE  ARG A 270      -8.450  19.503  32.855  1.00 55.90           H
ATOM   4215 HH11 ARG A 270      -6.409  21.052  30.766  1.00 54.75           H
ATOM   4216 HH12 ARG A 270      -7.463  21.562  29.845  1.00 54.75           H
ATOM   4217 HH21 ARG A 270     -10.071  20.285  31.427  1.00 43.62           H
ATOM   4218 HH22 ARG A 270      -9.679  21.099  30.243  1.00 43.62           H
ATOM   4219  N   PHE A 271      -6.535  24.876  34.545  1.00 18.21           N
ATOM   4220  CA  PHE A 271      -6.064  26.159  34.034  1.00 17.57           C
ATOM   4221  C   PHE A 271      -5.301  26.967  35.088  1.00 18.05           C
ATOM   4222  O   PHE A 271      -4.375  27.728  34.736  1.00 16.91           O
ATOM   4223  CB  PHE A 271      -7.242  26.971  33.501  1.00 16.09           C
ATOM   4224  CG  PHE A 271      -7.782  26.481  32.185  1.00 18.75           C
ATOM   4225  CD1 PHE A 271      -7.309  25.302  31.595  1.00 23.91           C
ATOM   4226  CD2 PHE A 271      -8.779  27.197  31.536  1.00 14.90           C
ATOM   4227  CE1 PHE A 271      -7.825  24.873  30.379  1.00 22.31           C
ATOM   4228  CE2 PHE A 271      -9.297  26.769  30.312  1.00 21.44           C
ATOM   4229  CZ  PHE A 271      -8.831  25.614  29.737  1.00 21.86           C
ATOM   4230  H   PHE A 271      -7.389  24.810  34.617  1.00 21.85           H
ATOM   4231  HA  PHE A 271      -5.459  25.995  33.294  1.00 21.08           H
ATOM   4232  HB2 PHE A 271      -7.964  26.934  34.148  1.00 19.31           H
ATOM   4233  HB3 PHE A 271      -6.957  27.890  33.379  1.00 19.31           H
ATOM   4234  HD1 PHE A 271      -6.643  24.808  32.016  1.00 28.69           H
ATOM   4235  HD2 PHE A 271      -9.100  27.982  31.918  1.00 17.88           H
ATOM   4236  HE1 PHE A 271      -7.507  24.090  29.991  1.00 26.77           H
ATOM   4237  HE2 PHE A 271      -9.964  27.262  29.891  1.00 25.73           H
ATOM   4238  HZ  PHE A 271      -9.177  25.326  28.923  1.00 26.24           H
ATOM   4239  N   LEU A 272      -5.657  26.815  36.374  1.00 16.82           N
ATOM   4240  CA  LEU A 272      -4.861  27.443  37.433  1.00 18.48           C
ATOM   4241  C   LEU A 272      -3.436  26.925  37.416  1.00 15.98           C
ATOM   4242  O   LEU A 272      -2.494  27.681  37.635  1.00 15.14           O
ATOM   4243  CB  LEU A 272      -5.488  27.196  38.805  1.00 19.38           C
ATOM   4244  CG  LEU A 272      -6.696  28.053  39.146  1.00 19.77           C
ATOM   4245  CD1 LEU A 272      -7.379  27.449  40.370  1.00 21.71           C
ATOM   4246  CD2 LEU A 272      -6.313  29.524  39.421  1.00 23.25           C
ATOM   4247  H   LEU A 272      -6.336  26.366  36.651  1.00 20.19           H
ATOM   4248  HA  LEU A 272      -4.835  28.401  37.284  1.00 22.18           H
ATOM   4249  HB2 LEU A 272      -5.770  26.268  38.849  1.00 23.25           H
ATOM   4250  HB3 LEU A 272      -4.815  27.361  39.483  1.00 23.25           H
ATOM   4251  HG  LEU A 272      -7.323  28.034  38.406  1.00 23.72           H
ATOM   4252 HD11 LEU A 272      -8.153  27.988  40.598  1.00 26.05           H
ATOM   4253 HD12 LEU A 272      -7.657  26.543  40.162  1.00 26.05           H
ATOM   4254 HD13 LEU A 272      -6.751  27.442  41.110  1.00 26.05           H
ATOM   4255 HD21 LEU A 272      -7.116  30.025  39.632  1.00 27.90           H
ATOM   4256 HD22 LEU A 272      -5.697  29.554  40.170  1.00 27.90           H
ATOM   4257 HD23 LEU A 272      -5.891  29.893  38.630  1.00 27.90           H
ATOM   4258  N   LYS A 273      -3.259  25.640  37.127  1.00 16.31           N
ATOM   4259  CA  LYS A 273      -1.912  25.079  37.028  1.00 21.42           C
ATOM   4260  C   LYS A 273      -1.178  25.574  35.786  1.00 15.02           C
ATOM   4261  O   LYS A 273       0.032  25.857  35.847  1.00 17.47           O
ATOM   4262  CB  LYS A 273      -1.997  23.546  37.036  1.00 20.23           C
ATOM   4263  CG  LYS A 273      -2.522  23.001  38.348  1.00 18.32           C
ATOM   4264  CD  LYS A 273      -2.839  21.555  38.320  1.00 25.77           C
ATOM   4265  CE  LYS A 273      -3.468  21.168  39.657  1.00 31.03           C
ATOM   4266  NZ  LYS A 273      -4.009  19.792  39.689  1.00 42.89           N1+
ATOM   4267  H   LYS A 273      -3.893  25.076  36.986  1.00 19.58           H
ATOM   4268  HA  LYS A 273      -1.400  25.353  37.805  1.00 25.70           H
ATOM   4269  HB2 LYS A 273      -2.597  23.259  36.329  1.00 24.28           H
ATOM   4270  HB3 LYS A 273      -1.112  23.178  36.890  1.00 24.28           H
ATOM   4271  HG2 LYS A 273      -1.852  23.142  39.035  1.00 21.98           H
ATOM   4272  HG3 LYS A 273      -3.335  23.477  38.581  1.00 21.98           H
ATOM   4273  HD2 LYS A 273      -3.475  21.371  37.611  1.00 30.93           H
ATOM   4274  HD3 LYS A 273      -2.026  21.042  38.196  1.00 30.93           H
ATOM   4275  HE2 LYS A 273      -2.793  21.237  40.351  1.00 37.23           H
ATOM   4276  HE3 LYS A 273      -4.198  21.778  39.847  1.00 37.23           H
ATOM   4277  HZ1 LYS A 273      -4.361  19.623  40.489  1.00 51.47           H
ATOM   4278  HZ2 LYS A 273      -4.641  19.700  39.070  1.00 51.47           H
ATOM   4279  HZ3 LYS A 273      -3.359  19.206  39.529  1.00 51.47           H
ATOM   4280  N   PHE A 274      -1.884  25.648  34.642  1.00 19.90           N
ATOM   4281  CA  PHE A 274      -1.248  26.042  33.379  1.00 18.26           C
ATOM   4282  C   PHE A 274      -0.883  27.519  33.369  1.00 19.14           C
ATOM   4283  O   PHE A 274       0.171  27.911  32.827  1.00 19.18           O
ATOM   4284  CB  PHE A 274      -2.173  25.777  32.182  1.00 14.91           C
ATOM   4285  CG  PHE A 274      -2.529  24.348  31.942  1.00 20.58           C
ATOM   4286  CD1 PHE A 274      -3.656  24.028  31.186  1.00 24.00           C
ATOM   4287  CD2 PHE A 274      -1.747  23.313  32.419  1.00 27.35           C
ATOM   4288  CE1 PHE A 274      -3.986  22.685  30.921  1.00 29.98           C
ATOM   4289  CE2 PHE A 274      -2.073  22.000  32.160  1.00 29.57           C
ATOM   4290  CZ  PHE A 274      -3.199  21.685  31.409  1.00 33.81           C
ATOM   4291  H   PHE A 274      -2.724  25.476  34.575  1.00 23.88           H
ATOM   4292  HA  PHE A 274      -0.436  25.527  33.256  1.00 21.92           H
ATOM   4293  HB2 PHE A 274      -3.001  26.263  32.322  1.00 17.90           H
ATOM   4294  HB3 PHE A 274      -1.737  26.106  31.380  1.00 17.90           H
ATOM   4295  HD1 PHE A 274      -4.190  24.710  30.847  1.00 28.80           H
ATOM   4296  HD2 PHE A 274      -0.987  23.506  32.918  1.00 32.82           H
ATOM   4297  HE1 PHE A 274      -4.744  22.481  30.421  1.00 35.98           H
ATOM   4298  HE2 PHE A 274      -1.538  21.318  32.495  1.00 35.49           H
ATOM   4299  HZ  PHE A 274      -3.418  20.796  31.246  1.00 40.57           H
ATOM   4300  N   PHE A 275      -1.753  28.362  33.927  1.00 16.51           N
ATOM   4301  CA  PHE A 275      -1.654  29.797  33.696  1.00 18.02           C
ATOM   4302  C   PHE A 275      -1.262  30.648  34.897  1.00 18.88           C
ATOM   4303  O   PHE A 275      -1.192  31.870  34.745  1.00 21.23           O
ATOM   4304  CB  PHE A 275      -2.988  30.315  33.148  1.00 18.64           C
ATOM   4305  CG  PHE A 275      -3.310  29.802  31.775  1.00 16.79           C
ATOM   4306  CD1 PHE A 275      -2.762  30.405  30.649  1.00 18.76           C
ATOM   4307  CD2 PHE A 275      -4.164  28.708  31.606  1.00 19.89           C
ATOM   4308  CE1 PHE A 275      -3.063  29.928  29.372  1.00 19.96           C
ATOM   4309  CE2 PHE A 275      -4.464  28.232  30.354  1.00 19.88           C
ATOM   4310  CZ  PHE A 275      -3.896  28.846  29.219  1.00 20.01           C
ATOM   4311  H   PHE A 275      -2.403  28.128  34.439  1.00 19.81           H
ATOM   4312  HA  PHE A 275      -0.984  29.946  33.010  1.00 21.63           H
ATOM   4313  HB2 PHE A 275      -3.701  30.037  33.744  1.00 22.37           H
ATOM   4314  HB3 PHE A 275      -2.954  31.283  33.104  1.00 22.37           H
ATOM   4315  HD1 PHE A 275      -2.192  31.134  30.747  1.00 22.51           H
ATOM   4316  HD2 PHE A 275      -4.535  28.297  32.353  1.00 23.87           H
ATOM   4317  HE1 PHE A 275      -2.690  30.335  28.624  1.00 23.95           H
ATOM   4318  HE2 PHE A 275      -5.031  27.502  30.255  1.00 23.86           H
ATOM   4319  HZ  PHE A 275      -4.099  28.531  28.368  1.00 24.01           H
ATOM   4320  N   THR A 276      -1.023  30.076  36.077  1.00 16.52           N
ATOM   4321  CA  THR A 276      -0.654  30.881  37.240  1.00 19.71           C
ATOM   4322  C   THR A 276       0.573  30.298  37.924  1.00 18.29           C
ATOM   4323  O   THR A 276       1.021  29.185  37.626  1.00 17.08           O
ATOM   4324  CB  THR A 276      -1.806  31.004  38.271  1.00 18.64           C
ATOM   4325  OG1 THR A 276      -1.812  29.880  39.187  1.00 17.76           O
ATOM   4326  CG2 THR A 276      -3.146  31.144  37.561  1.00 17.52           C
ATOM   4327  H   THR A 276      -1.067  29.231  36.229  1.00 19.83           H
ATOM   4328  HA  THR A 276      -0.429  31.776  36.940  1.00 23.65           H
ATOM   4329  HB  THR A 276      -1.668  31.814  38.786  1.00 22.37           H
ATOM   4330  HG1 THR A 276      -1.914  29.163  38.761  1.00 21.31           H
ATOM   4331 HG21 THR A 276      -3.860  31.220  38.213  1.00 21.03           H
ATOM   4332 HG22 THR A 276      -3.143  31.937  37.002  1.00 21.03           H
ATOM   4333 HG23 THR A 276      -3.309  30.366  37.004  1.00 21.03           H
ATOM   4334  N   PHE A 277       1.077  31.062  38.893  1.00 19.25           N
ATOM   4335  CA  PHE A 277       2.213  30.657  39.712  1.00 20.39           C
ATOM   4336  C   PHE A 277       1.814  30.265  41.127  1.00 21.10           C
ATOM   4337  O   PHE A 277       2.689  30.092  41.970  1.00 19.51           O
ATOM   4338  CB  PHE A 277       3.247  31.775  39.721  1.00 21.03           C
ATOM   4339  CG  PHE A 277       3.894  31.961  38.390  1.00 22.20           C
ATOM   4340  CD1 PHE A 277       5.116  31.377  38.117  1.00 27.33           C
ATOM   4341  CD2 PHE A 277       3.251  32.664  37.382  1.00 25.42           C
ATOM   4342  CE1 PHE A 277       5.696  31.521  36.863  1.00 25.38           C
ATOM   4343  CE2 PHE A 277       3.834  32.811  36.133  1.00 20.71           C
ATOM   4344  CZ  PHE A 277       5.048  32.236  35.878  1.00 24.92           C
ATOM   4345  H   PHE A 277       0.768  31.838  39.098  1.00 23.10           H
ATOM   4346  HA  PHE A 277       2.626  29.881  39.301  1.00 24.47           H
ATOM   4347  HB2 PHE A 277       2.812  32.607  39.963  1.00 25.23           H
ATOM   4348  HB3 PHE A 277       3.939  31.561  40.366  1.00 25.23           H
ATOM   4349  HD1 PHE A 277       5.554  30.889  38.777  1.00 32.80           H
ATOM   4350  HD2 PHE A 277       2.423  33.053  37.550  1.00 30.50           H
ATOM   4351  HE1 PHE A 277       6.525  31.136  36.689  1.00 30.45           H
ATOM   4352  HE2 PHE A 277       3.398  33.294  35.469  1.00 24.85           H
ATOM   4353  HZ  PHE A 277       5.444  32.338  35.042  1.00 29.91           H
ATOM   4354  N   MET A 278       0.524  30.067  41.387  1.00 18.91           N
ATOM   4355  CA  MET A 278       0.108  29.441  42.639  1.00 20.55           C
ATOM   4356  C   MET A 278       0.705  28.052  42.728  1.00 28.77           C
ATOM   4357  O   MET A 278       0.826  27.350  41.720  1.00 23.52           O
ATOM   4358  CB  MET A 278      -1.406  29.332  42.713  1.00 25.17           C
ATOM   4359  CG  MET A 278      -2.109  30.686  42.704  1.00 29.04           C
ATOM   4360  SD  MET A 278      -3.904  30.509  42.521  1.00 26.58           S
ATOM   4361  CE  MET A 278      -4.244  29.543  43.969  1.00 19.11           C
ATOM   4362  H   MET A 278      -0.122  30.283  40.863  1.00 22.69           H
ATOM   4363  HA  MET A 278       0.416  29.975  43.387  1.00 24.66           H
ATOM   4364  HB2 MET A 278      -1.722  28.826  41.949  1.00 30.20           H
ATOM   4365  HB3 MET A 278      -1.648  28.876  43.534  1.00 30.20           H
ATOM   4366  HG2 MET A 278      -1.934  31.143  43.542  1.00 34.85           H
ATOM   4367  HG3 MET A 278      -1.779  31.213  41.960  1.00 34.85           H
ATOM   4368  HE1 MET A 278      -5.196  29.361  44.010  1.00 22.93           H
ATOM   4369  HE2 MET A 278      -3.750  28.710  43.915  1.00 22.93           H
ATOM   4370  HE3 MET A 278      -3.967  30.042  44.753  1.00 22.93           H
ATOM   4371  N   SER A 279       1.078  27.665  43.947  1.00 15.82           N
ATOM   4372  CA  SER A 279       1.619  26.352  44.225  1.00 21.55           C
ATOM   4373  C   SER A 279       0.574  25.277  43.968  1.00 21.08           C
ATOM   4374  O   SER A 279      -0.631  25.517  44.061  1.00 20.16           O
ATOM   4375  CB  SER A 279       2.073  26.273  45.683  1.00 24.21           C
ATOM   4376  OG  SER A 279       0.937  26.152  46.506  1.00 22.92           O
ATOM   4377  H   SER A 279       1.022  28.166  44.644  1.00 18.99           H
ATOM   4378  HA  SER A 279       2.383  26.186  43.651  1.00 25.86           H
ATOM   4379  HB2 SER A 279       2.641  25.495  45.801  1.00 29.05           H
ATOM   4380  HB3 SER A 279       2.555  27.082  45.915  1.00 29.05           H
ATOM   4381  HG  SER A 279       1.170  26.107  47.312  1.00 27.51           H
ATOM   4382  N   ILE A 280       1.049  24.071  43.657  1.00 19.27           N
ATOM   4383  CA  ILE A 280       0.139  22.938  43.503  1.00 24.44           C
ATOM   4384  C   ILE A 280      -0.642  22.702  44.792  1.00 30.39           C
ATOM   4385  O   ILE A 280      -1.834  22.351  44.765  1.00 22.64           O
ATOM   4386  CB  ILE A 280       0.915  21.676  43.080  1.00 26.64           C
ATOM   4387  CG1 ILE A 280       1.381  21.774  41.635  1.00 29.93           C
ATOM   4388  CG2 ILE A 280       0.053  20.420  43.211  1.00 33.67           C
ATOM   4389  CD1 ILE A 280       0.260  21.863  40.628  1.00 35.52           C
ATOM   4390  H   ILE A 280       1.879  23.885  43.532  1.00 23.13           H
ATOM   4391  HA  ILE A 280      -0.500  23.142  42.802  1.00 29.32           H
ATOM   4392  HB  ILE A 280       1.692  21.582  43.653  1.00 31.97           H
ATOM   4393 HG12 ILE A 280       1.929  22.568  41.537  1.00 35.92           H
ATOM   4394 HG13 ILE A 280       1.905  20.986  41.423  1.00 35.92           H
ATOM   4395 HG21 ILE A 280       0.575  19.650  42.937  1.00 40.41           H
ATOM   4396 HG22 ILE A 280      -0.222  20.322  44.136  1.00 40.41           H
ATOM   4397 HG23 ILE A 280      -0.727  20.512  42.641  1.00 40.41           H
ATOM   4398 HD11 ILE A 280       0.640  21.921  39.738  1.00 42.63           H
ATOM   4399 HD12 ILE A 280      -0.293  21.069  40.701  1.00 42.63           H
ATOM   4400 HD13 ILE A 280      -0.269  22.654  40.815  1.00 42.63           H
ATOM   4401  N   GLU A 281       0.025  22.860  45.937  1.00 22.75           N
ATOM   4402  CA  GLU A 281      -0.648  22.700  47.219  1.00 28.24           C
ATOM   4403  C   GLU A 281      -1.818  23.674  47.338  1.00 20.65           C
ATOM   4404  O   GLU A 281      -2.937  23.281  47.688  1.00 23.67           O
ATOM   4405  CB  GLU A 281       0.345  22.897  48.370  1.00 30.55           C
ATOM   4406  CG  GLU A 281       1.381  21.785  48.497  1.00 46.89           C
ATOM   4407  CD  GLU A 281       2.385  21.700  47.312  1.00 49.14           C
ATOM   4408  OE1 GLU A 281       2.806  20.555  47.006  1.00 50.05           O
ATOM   4409  OE2 GLU A 281       2.754  22.745  46.700  1.00 31.01           O1-
ATOM   4410  H   GLU A 281       0.859  23.058  45.995  1.00 27.30           H
ATOM   4411  HA  GLU A 281      -1.001  21.799  47.279  1.00 33.89           H
ATOM   4412  HB2 GLU A 281       0.821  23.731  48.231  1.00 36.66           H
ATOM   4413  HB3 GLU A 281      -0.149  22.937  49.204  1.00 36.66           H
ATOM   4414  HG2 GLU A 281       1.894  21.931  49.307  1.00 56.27           H
ATOM   4415  HG3 GLU A 281       0.918  20.935  48.551  1.00 56.27           H
ATOM   4416  N   GLU A 282      -1.583  24.946  47.037  1.00 23.98           N
ATOM   4417  CA  GLU A 282      -2.654  25.932  47.131  1.00 26.46           C
ATOM   4418  C   GLU A 282      -3.804  25.627  46.163  1.00 20.18           C
ATOM   4419  O   GLU A 282      -4.982  25.738  46.531  1.00 20.29           O
ATOM   4420  CB  GLU A 282      -2.095  27.327  46.880  1.00 25.88           C
ATOM   4421  CG  GLU A 282      -3.111  28.396  47.213  1.00 28.83           C
ATOM   4422  CD  GLU A 282      -2.565  29.819  47.184  1.00 32.02           C
ATOM   4423  OE1 GLU A 282      -3.331  30.724  47.567  1.00 36.60           O
ATOM   4424  OE2 GLU A 282      -1.405  30.034  46.780  1.00 39.87           O1-
ATOM   4425  H   GLU A 282      -0.825  25.261  46.780  1.00 28.78           H
ATOM   4426  HA  GLU A 282      -3.014  25.916  48.031  1.00 31.75           H
ATOM   4427  HB2 GLU A 282      -1.314  27.465  47.439  1.00 31.05           H
ATOM   4428  HB3 GLU A 282      -1.857  27.414  45.943  1.00 31.05           H
ATOM   4429  HG2 GLU A 282      -3.835  28.346  46.570  1.00 34.60           H
ATOM   4430  HG3 GLU A 282      -3.454  28.231  48.105  1.00 34.60           H
ATOM   4431  N   ILE A 283      -3.497  25.220  44.932  1.00 21.44           N
ATOM   4432  CA  ILE A 283      -4.553  24.947  43.963  1.00 19.27           C
ATOM   4433  C   ILE A 283      -5.372  23.733  44.386  1.00 20.08           C
ATOM   4434  O   ILE A 283      -6.606  23.735  44.292  1.00 19.57           O
ATOM   4435  CB  ILE A 283      -3.955  24.762  42.550  1.00 17.37           C
ATOM   4436  CG1 ILE A 283      -3.357  26.066  42.049  1.00 19.30           C
ATOM   4437  CG2 ILE A 283      -5.037  24.288  41.590  1.00 21.29           C
ATOM   4438  CD1 ILE A 283      -2.479  25.902  40.791  1.00 23.06           C
ATOM   4439  H   ILE A 283      -2.698  25.095  44.638  1.00 25.73           H
ATOM   4440  HA  ILE A 283      -5.151  25.710  43.933  1.00 23.13           H
ATOM   4441  HB  ILE A 283      -3.255  24.092  42.590  1.00 20.85           H
ATOM   4442 HG12 ILE A 283      -4.078  26.678  41.830  1.00 23.16           H
ATOM   4443 HG13 ILE A 283      -2.804  26.447  42.750  1.00 23.16           H
ATOM   4444 HG21 ILE A 283      -4.649  24.176  40.708  1.00 25.55           H
ATOM   4445 HG22 ILE A 283      -5.389  23.441  41.907  1.00 25.55           H
ATOM   4446 HG23 ILE A 283      -5.744  24.951  41.559  1.00 25.55           H
ATOM   4447 HD11 ILE A 283      -2.134  26.770  40.532  1.00 27.68           H
ATOM   4448 HD12 ILE A 283      -1.745  25.301  40.996  1.00 27.68           H
ATOM   4449 HD13 ILE A 283      -3.020  25.532  40.076  1.00 27.68           H
ATOM   4450  N   ASN A 284      -4.706  22.670  44.848  1.00 22.72           N
ATOM   4451  CA  ASN A 284      -5.429  21.497  45.340  1.00 22.38           C
ATOM   4452  C   ASN A 284      -6.323  21.847  46.527  1.00 22.33           C
ATOM   4453  O   ASN A 284      -7.449  21.347  46.629  1.00 21.88           O
ATOM   4454  CB  ASN A 284      -4.448  20.390  45.737  1.00 25.18           C
ATOM   4455  CG  ASN A 284      -3.793  19.748  44.547  1.00 23.77           C
ATOM   4456  OD1 ASN A 284      -4.242  19.904  43.410  1.00 26.14           O
ATOM   4457  ND2 ASN A 284      -2.705  19.041  44.794  1.00 28.05           N
ATOM   4458  H   ASN A 284      -3.850  22.605  44.886  1.00 27.26           H
ATOM   4459  HA  ASN A 284      -5.995  21.155  44.631  1.00 26.86           H
ATOM   4460  HB2 ASN A 284      -3.751  20.770  46.295  1.00 30.22           H
ATOM   4461  HB3 ASN A 284      -4.926  19.702  46.225  1.00 30.22           H
ATOM   4462 HD21 ASN A 284      -2.290  18.651  44.149  1.00 33.66           H
ATOM   4463 HD22 ASN A 284      -2.411  18.970  45.599  1.00 33.66           H
ATOM   4464  N   ALA A 285      -5.833  22.677  47.452  1.00 22.46           N
ATOM   4465  CA  ALA A 285      -6.666  23.062  48.590  1.00 25.55           C
ATOM   4466  C   ALA A 285      -7.855  23.894  48.129  1.00 23.81           C
ATOM   4467  O   ALA A 285      -8.954  23.773  48.675  1.00 19.69           O
ATOM   4468  CB  ALA A 285      -5.856  23.844  49.612  1.00 21.75           C
ATOM   4469  H   ALA A 285      -5.045  23.022  47.445  1.00 26.95           H
ATOM   4470  HA  ALA A 285      -7.006  22.262  49.020  1.00 30.67           H
ATOM   4471  HB1 ALA A 285      -6.433  24.085  50.354  1.00 26.10           H
ATOM   4472  HB2 ALA A 285      -5.126  23.288  49.927  1.00 26.10           H
ATOM   4473  HB3 ALA A 285      -5.505  24.644  49.191  1.00 26.10           H
ATOM   4474  N   LEU A 286      -7.643  24.742  47.126  1.00 20.05           N
ATOM   4475  CA  LEU A 286      -8.736  25.512  46.537  1.00 21.48           C
ATOM   4476  C   LEU A 286      -9.785  24.599  45.902  1.00 20.94           C
ATOM   4477  O   LEU A 286     -10.994  24.858  46.002  1.00 19.54           O
ATOM   4478  CB  LEU A 286      -8.156  26.479  45.501  1.00 21.24           C
ATOM   4479  CG  LEU A 286      -8.853  27.813  45.216  1.00 30.07           C
ATOM   4480  CD1 LEU A 286      -8.272  28.499  43.983  1.00 23.18           C
ATOM   4481  CD2 LEU A 286     -10.303  27.653  45.071  1.00 37.76           C
ATOM   4482  H   LEU A 286      -6.875  24.890  46.768  1.00 24.06           H
ATOM   4483  HA  LEU A 286      -9.168  26.034  47.231  1.00 25.77           H
ATOM   4484  HB2 LEU A 286      -7.253  26.697  45.782  1.00 25.49           H
ATOM   4485  HB3 LEU A 286      -8.112  26.006  44.656  1.00 25.49           H
ATOM   4486  HG  LEU A 286      -8.702  28.402  45.971  1.00 36.09           H
ATOM   4487 HD11 LEU A 286      -8.741  29.337  43.838  1.00 27.81           H
ATOM   4488 HD12 LEU A 286      -7.329  28.669  44.131  1.00 27.81           H
ATOM   4489 HD13 LEU A 286      -8.388  27.919  43.214  1.00 27.81           H
ATOM   4490 HD21 LEU A 286     -10.699  28.520  44.892  1.00 45.31           H
ATOM   4491 HD22 LEU A 286     -10.481  27.048  44.334  1.00 45.31           H
ATOM   4492 HD23 LEU A 286     -10.663  27.288  45.894  1.00 45.31           H
ATOM   4493  N   GLU A 287      -9.353  23.540  45.216  1.00 18.79           N
ATOM   4494  CA  GLU A 287     -10.326  22.650  44.594  1.00 20.24           C
ATOM   4495  C   GLU A 287     -11.146  21.926  45.656  1.00 28.53           C
ATOM   4496  O   GLU A 287     -12.366  21.761  45.511  1.00 22.28           O
ATOM   4497  CB  GLU A 287      -9.635  21.648  43.665  1.00 19.58           C
ATOM   4498  CG  GLU A 287     -10.616  20.748  42.929  1.00 29.96           C
ATOM   4499  CD  GLU A 287      -9.945  19.805  41.953  1.00 28.85           C
ATOM   4500  OE1 GLU A 287     -10.664  19.154  41.184  1.00 29.42           O
ATOM   4501  OE2 GLU A 287      -8.702  19.737  41.935  1.00 33.58           O1-
ATOM   4502  H   GLU A 287      -8.529  23.322  45.099  1.00 22.55           H
ATOM   4503  HA  GLU A 287     -10.937  23.180  44.057  1.00 24.29           H
ATOM   4504  HB2 GLU A 287      -9.121  22.136  43.002  1.00 23.50           H
ATOM   4505  HB3 GLU A 287      -9.047  21.084  44.191  1.00 23.50           H
ATOM   4506  HG2 GLU A 287     -11.098  20.212  43.578  1.00 35.95           H
ATOM   4507  HG3 GLU A 287     -11.237  21.301  42.430  1.00 35.95           H
ATOM   4508  N   GLU A 288     -10.493  21.499  46.736  1.00 24.24           N
ATOM   4509  CA  GLU A 288     -11.215  20.876  47.847  1.00 29.76           C
ATOM   4510  C   GLU A 288     -12.177  21.867  48.495  1.00 27.45           C
ATOM   4511  O   GLU A 288     -13.347  21.542  48.739  1.00 28.47           O
ATOM   4512  CB  GLU A 288     -10.208  20.316  48.870  1.00 27.71           C
ATOM   4513  CG  GLU A 288     -10.832  19.571  50.069  1.00 40.58           C
ATOM   4514  CD  GLU A 288     -11.524  18.274  49.669  1.00 49.39           C
ATOM   4515  OE1 GLU A 288     -12.121  17.629  50.564  1.00 44.70           O
ATOM   4516  OE2 GLU A 288     -11.466  17.896  48.467  1.00 44.49           O1-
ATOM   4517  H   GLU A 288      -9.642  21.556  46.851  1.00 29.09           H
ATOM   4518  HA  GLU A 288     -11.737  20.134  47.506  1.00 35.71           H
ATOM   4519  HB2 GLU A 288      -9.620  19.694  48.414  1.00 33.25           H
ATOM   4520  HB3 GLU A 288      -9.688  21.054  49.225  1.00 33.25           H
ATOM   4521  HG2 GLU A 288     -10.131  19.353  50.704  1.00 48.69           H
ATOM   4522  HG3 GLU A 288     -11.492  20.145  50.489  1.00 48.69           H
ATOM   4523  N   GLU A 289     -11.697  23.080  48.784  1.00 21.86           N
ATOM   4524  CA  GLU A 289     -12.547  24.140  49.320  1.00 22.09           C
ATOM   4525  C   GLU A 289     -13.820  24.309  48.513  1.00 26.19           C
ATOM   4526  O   GLU A 289     -14.915  24.402  49.086  1.00 20.28           O
ATOM   4527  CB  GLU A 289     -11.783  25.471  49.359  1.00 28.53           C
ATOM   4528  CG  GLU A 289     -12.565  26.646  49.956  1.00 31.67           C
ATOM   4529  CD  GLU A 289     -11.957  28.009  49.592  1.00 37.27           C
ATOM   4530  OE1 GLU A 289     -10.728  28.111  49.388  1.00 28.48           O
ATOM   4531  OE2 GLU A 289     -12.714  28.989  49.490  1.00 41.01           O1-
ATOM   4532  H   GLU A 289     -10.876  23.312  48.677  1.00 26.24           H
ATOM   4533  HA  GLU A 289     -12.798  23.913  50.229  1.00 26.51           H
ATOM   4534  HB2 GLU A 289     -10.982  25.352  49.891  1.00 34.24           H
ATOM   4535  HB3 GLU A 289     -11.538  25.713  48.452  1.00 34.24           H
ATOM   4536  HG2 GLU A 289     -13.475  26.624  49.620  1.00 38.01           H
ATOM   4537  HG3 GLU A 289     -12.566  26.566  50.922  1.00 38.01           H
ATOM   4538  N   ASP A 290     -13.693  24.413  47.171  1.00 23.74           N
ATOM   4539  CA  ASP A 290     -14.861  24.642  46.323  1.00 24.56           C
ATOM   4540  C   ASP A 290     -15.770  23.430  46.332  1.00 24.12           C
ATOM   4541  O   ASP A 290     -16.979  23.553  46.106  1.00 23.41           O
ATOM   4542  CB  ASP A 290     -14.464  24.950  44.855  1.00 17.44           C
ATOM   4543  CG  ASP A 290     -13.938  26.346  44.652  1.00 15.90           C
ATOM   4544  OD1 ASP A 290     -14.174  27.210  45.516  1.00 17.69           O
ATOM   4545  OD2 ASP A 290     -13.291  26.590  43.594  1.00 20.79           O1-
ATOM   4546  H   ASP A 290     -12.949  24.354  46.743  1.00 28.49           H
ATOM   4547  HA  ASP A 290     -15.361  25.399  46.667  1.00 29.47           H
ATOM   4548  HB2 ASP A 290     -13.772  24.329  44.581  1.00 20.93           H
ATOM   4549  HB3 ASP A 290     -15.246  24.843  44.290  1.00 20.93           H
ATOM   4550  N   LYS A 291     -15.192  22.251  46.531  1.00 26.93           N
ATOM   4551  CA  LYS A 291     -15.957  21.009  46.501  1.00 33.24           C
ATOM   4552  C   LYS A 291     -16.910  20.922  47.686  1.00 26.62           C
ATOM   4553  O   LYS A 291     -18.028  20.417  47.548  1.00 31.74           O
ATOM   4554  CB  LYS A 291     -14.976  19.833  46.474  1.00 34.28           C
ATOM   4555  CG  LYS A 291     -15.577  18.453  46.473  1.00 42.17           C
ATOM   4556  CD  LYS A 291     -14.477  17.372  46.601  1.00 48.79           C
ATOM   4557  CE  LYS A 291     -13.429  17.477  45.470  1.00 57.84           C
ATOM   4558  NZ  LYS A 291     -12.318  16.468  45.557  1.00 59.58           N1+
ATOM   4559  H   LYS A 291     -14.353  22.142  46.686  1.00 32.32           H
ATOM   4560  HA  LYS A 291     -16.485  20.981  45.687  1.00 39.89           H
ATOM   4561  HB2 LYS A 291     -14.432  19.910  45.674  1.00 41.13           H
ATOM   4562  HB3 LYS A 291     -14.405  19.897  47.256  1.00 41.13           H
ATOM   4563  HG2 LYS A 291     -16.182  18.365  47.226  1.00 50.60           H
ATOM   4564  HG3 LYS A 291     -16.052  18.310  45.639  1.00 50.60           H
ATOM   4565  HD2 LYS A 291     -14.019  17.482  47.449  1.00 58.54           H
ATOM   4566  HD3 LYS A 291     -14.887  16.494  46.553  1.00 58.54           H
ATOM   4567  HE2 LYS A 291     -13.877  17.350  44.619  1.00 69.41           H
ATOM   4568  HE3 LYS A 291     -13.028  18.360  45.499  1.00 69.41           H
ATOM   4569  HZ1 LYS A 291     -11.751  16.581  44.880  1.00 71.50           H
ATOM   4570  HZ2 LYS A 291     -11.877  16.566  46.324  1.00 71.50           H
ATOM   4571  HZ3 LYS A 291     -12.653  15.644  45.519  1.00 71.50           H
ATOM   4572  N   ASN A 292     -16.507  21.430  48.851  1.00 23.93           N
ATOM   4573  CA  ASN A 292     -17.310  21.304  50.064  1.00 34.48           C
ATOM   4574  C   ASN A 292     -17.843  22.627  50.622  1.00 32.25           C
ATOM   4575  O   ASN A 292     -18.389  22.636  51.735  1.00 34.40           O
ATOM   4576  CB  ASN A 292     -16.485  20.591  51.139  1.00 41.52           C
ATOM   4577  CG  ASN A 292     -16.116  19.190  50.727  1.00 37.56           C
ATOM   4578  OD1 ASN A 292     -16.991  18.341  50.550  1.00 46.30           O
ATOM   4579  ND2 ASN A 292     -14.824  18.941  50.543  1.00 44.57           N
ATOM   4580  H   ASN A 292     -15.768  21.854  48.964  1.00 28.72           H
ATOM   4581  HA  ASN A 292     -18.077  20.744  49.866  1.00 41.37           H
ATOM   4582  HB2 ASN A 292     -15.665  21.086  51.293  1.00 49.82           H
ATOM   4583  HB3 ASN A 292     -17.004  20.539  51.957  1.00 49.82           H
ATOM   4584 HD21 ASN A 292     -14.567  18.155  50.307  1.00 53.49           H
ATOM   4585 HD22 ASN A 292     -14.245  19.566  50.659  1.00 53.49           H
ATOM   4586  N   SER A 293     -17.735  23.736  49.882  1.00 26.09           N
ATOM   4587  CA  SER A 293     -18.108  25.033  50.448  1.00 27.95           C
ATOM   4588  C   SER A 293     -19.611  25.277  50.426  1.00 27.23           C
ATOM   4589  O   SER A 293     -20.124  26.000  51.284  1.00 28.93           O
ATOM   4590  CB  SER A 293     -17.432  26.166  49.684  1.00 26.06           C
ATOM   4591  OG  SER A 293     -17.967  26.241  48.367  1.00 23.58           O
ATOM   4592  H   SER A 293     -17.456  23.764  49.069  1.00 31.30           H
ATOM   4593  HA  SER A 293     -17.810  25.073  51.371  1.00 33.54           H
ATOM   4594  HB2 SER A 293     -17.596  27.004  50.144  1.00 31.28           H
ATOM   4595  HB3 SER A 293     -16.479  25.993  49.632  1.00 31.28           H
ATOM   4596  HG  SER A 293     -17.598  26.864  47.942  1.00 28.29           H
ATOM   4597  N   GLY A 294     -20.321  24.709  49.459  1.00 26.37           N
ATOM   4598  CA  GLY A 294     -21.696  25.109  49.211  1.00 26.27           C
ATOM   4599  C   GLY A 294     -21.860  26.478  48.591  1.00 34.79           C
ATOM   4600  O   GLY A 294     -22.989  26.952  48.446  1.00 30.19           O
ATOM   4601  H   GLY A 294     -20.031  24.092  48.936  1.00 31.64           H
ATOM   4602  HA2 GLY A 294     -22.110  24.462  48.619  1.00 31.53           H
ATOM   4603  HA3 GLY A 294     -22.182  25.102  50.051  1.00 31.53           H
ATOM   4604  N   LYS A 295     -20.770  27.125  48.204  1.00 26.82           N
ATOM   4605  CA  LYS A 295     -20.799  28.458  47.624  1.00 19.65           C
ATOM   4606  C   LYS A 295     -20.407  28.396  46.156  1.00 19.03           C
ATOM   4607  O   LYS A 295     -19.985  27.361  45.646  1.00 21.47           O
ATOM   4608  CB  LYS A 295     -19.863  29.375  48.421  1.00 26.17           C
ATOM   4609  CG  LYS A 295     -20.279  29.395  49.891  1.00 23.60           C
ATOM   4610  CD  LYS A 295     -19.165  29.613  50.831  1.00 34.06           C
ATOM   4611  CE  LYS A 295     -18.658  30.975  50.754  1.00 33.84           C
ATOM   4612  NZ  LYS A 295     -18.107  31.319  52.144  1.00 41.32           N1+
ATOM   4613  H   LYS A 295     -19.977  26.802  48.271  1.00 32.19           H
ATOM   4614  HA  LYS A 295     -21.699  28.815  47.684  1.00 23.58           H
ATOM   4615  HB2 LYS A 295     -18.954  29.043  48.361  1.00 31.40           H
ATOM   4616  HB3 LYS A 295     -19.919  30.279  48.072  1.00 31.40           H
ATOM   4617  HG2 LYS A 295     -20.921  30.110  50.023  1.00 28.32           H
ATOM   4618  HG3 LYS A 295     -20.687  28.543  50.110  1.00 28.32           H
ATOM   4619  HD2 LYS A 295     -19.474  29.455  51.736  1.00 40.87           H
ATOM   4620  HD3 LYS A 295     -18.440  29.007  50.613  1.00 40.87           H
ATOM   4621  HE2 LYS A 295     -17.940  31.029  50.104  1.00 40.61           H
ATOM   4622  HE3 LYS A 295     -19.377  31.588  50.535  1.00 40.61           H
ATOM   4623  HZ1 LYS A 295     -17.784  32.149  52.145  1.00 49.58           H
ATOM   4624  HZ2 LYS A 295     -18.756  31.260  52.751  1.00 49.58           H
ATOM   4625  HZ3 LYS A 295     -17.455  30.754  52.361  1.00 49.58           H
ATOM   4626  N   ALA A 296     -20.545  29.517  45.462  1.00 22.03           N
ATOM   4627  CA  ALA A 296     -19.996  29.570  44.125  1.00 22.29           C
ATOM   4628  C   ALA A 296     -18.502  29.242  44.195  1.00 25.04           C
ATOM   4629  O   ALA A 296     -17.816  29.649  45.142  1.00 19.92           O
ATOM   4630  CB  ALA A 296     -20.218  30.944  43.489  1.00 20.75           C
ATOM   4631  H   ALA A 296     -20.938  30.233  45.732  1.00 26.44           H
ATOM   4632  HA  ALA A 296     -20.430  28.902  43.572  1.00 26.75           H
ATOM   4633  HB1 ALA A 296     -19.838  30.943  42.596  1.00 24.90           H
ATOM   4634  HB2 ALA A 296     -21.171  31.119  43.443  1.00 24.90           H
ATOM   4635  HB3 ALA A 296     -19.783  31.618  44.033  1.00 24.90           H
ATOM   4636  N   PRO A 297     -17.965  28.510  43.229  1.00 21.57           N
ATOM   4637  CA  PRO A 297     -16.521  28.268  43.225  1.00 19.00           C
ATOM   4638  C   PRO A 297     -15.758  29.578  43.201  1.00 16.65           C
ATOM   4639  O   PRO A 297     -16.072  30.491  42.451  1.00 19.71           O
ATOM   4640  CB  PRO A 297     -16.301  27.460  41.935  1.00 16.14           C
ATOM   4641  CG  PRO A 297     -17.440  27.776  41.086  1.00 20.07           C
ATOM   4642  CD  PRO A 297     -18.612  27.957  42.024  1.00 22.28           C
ATOM   4643  HA  PRO A 297     -16.255  27.742  43.995  1.00 22.80           H
ATOM   4644  HB2 PRO A 297     -15.472  27.736  41.514  1.00 19.37           H
ATOM   4645  HB3 PRO A 297     -16.281  26.512  42.143  1.00 19.37           H
ATOM   4646  HG2 PRO A 297     -17.263  28.596  40.598  1.00 24.08           H
ATOM   4647  HG3 PRO A 297     -17.602  27.042  40.473  1.00 24.08           H
ATOM   4648  HD2 PRO A 297     -19.249  28.590  41.657  1.00 26.74           H
ATOM   4649  HD3 PRO A 297     -19.027  27.103  42.220  1.00 26.74           H
ATOM   4650  N   ARG A 298     -14.707  29.661  43.984  1.00 17.51           N
ATOM   4651  CA  ARG A 298     -13.905  30.864  43.888  1.00 22.47           C
ATOM   4652  C   ARG A 298     -12.726  30.697  42.941  1.00 18.42           C
ATOM   4653  O   ARG A 298     -12.055  31.683  42.640  1.00 17.02           O
ATOM   4654  CB  ARG A 298     -13.480  31.349  45.292  1.00 29.31           C
ATOM   4655  CG  ARG A 298     -12.480  30.631  46.041  1.00 38.41           C
ATOM   4656  CD  ARG A 298     -12.308  31.354  47.423  1.00 41.26           C
ATOM   4657  NE  ARG A 298     -11.168  30.765  48.090  1.00 35.87           N
ATOM   4658  CZ  ARG A 298      -9.925  31.208  48.006  1.00 40.80           C
ATOM   4659  NH1 ARG A 298      -9.644  32.307  47.331  1.00 37.89           N
ATOM   4660  NH2 ARG A 298      -8.959  30.540  48.610  1.00 37.89           N1+
ATOM   4661  H   ARG A 298     -14.444  29.071  44.552  1.00 21.02           H
ATOM   4662  HA  ARG A 298     -14.466  31.560  43.512  1.00 26.96           H
ATOM   4663  HB2 ARG A 298     -13.150  32.256  45.197  1.00 35.18           H
ATOM   4664  HB3 ARG A 298     -14.276  31.365  45.846  1.00 35.18           H
ATOM   4665  HG2 ARG A 298     -12.773  29.719  46.197  1.00 46.09           H
ATOM   4666  HG3 ARG A 298     -11.634  30.648  45.568  1.00 46.09           H
ATOM   4667  HD2 ARG A 298     -12.138  32.299  47.284  1.00 49.52           H
ATOM   4668  HD3 ARG A 298     -13.098  31.219  47.970  1.00 49.52           H
ATOM   4669  HE  ARG A 298     -11.310  30.072  48.580  1.00 43.04           H
ATOM   4670 HH11 ARG A 298     -10.270  32.733  46.922  1.00 45.47           H
ATOM   4671 HH12 ARG A 298      -8.833  32.592  47.291  1.00 45.47           H
ATOM   4672 HH21 ARG A 298      -9.143  29.833  49.064  1.00 45.47           H
ATOM   4673 HH22 ARG A 298      -8.152  30.837  48.587  1.00 45.47           H
ATOM   4674  N   ALA A 299     -12.564  29.510  42.352  1.00 19.64           N
ATOM   4675  CA  ALA A 299     -11.482  29.273  41.407  1.00 18.89           C
ATOM   4676  C   ALA A 299     -11.537  30.210  40.205  1.00 19.77           C
ATOM   4677  O   ALA A 299     -10.497  30.703  39.766  1.00 17.78           O
ATOM   4678  CB  ALA A 299     -11.501  27.816  40.948  1.00 20.05           C
ATOM   4679  H   ALA A 299     -13.071  28.827  42.485  1.00 23.57           H
ATOM   4680  HA  ALA A 299     -10.638  29.427  41.859  1.00 22.66           H
ATOM   4681  HB1 ALA A 299     -10.775  27.674  40.320  1.00 24.07           H
ATOM   4682  HB2 ALA A 299     -11.387  27.241  41.721  1.00 24.07           H
ATOM   4683  HB3 ALA A 299     -12.351  27.632  40.519  1.00 24.07           H
ATOM   4684  N   GLN A 300     -12.724  30.450  39.631  1.00 16.96           N
ATOM   4685  CA  GLN A 300     -12.772  31.274  38.424  1.00 18.55           C
ATOM   4686  C   GLN A 300     -12.305  32.689  38.718  1.00 21.59           C
ATOM   4687  O   GLN A 300     -11.588  33.293  37.914  1.00 18.01           O
ATOM   4688  CB  GLN A 300     -14.171  31.301  37.826  1.00 17.95           C
ATOM   4689  CG  GLN A 300     -14.548  30.059  37.014  1.00 15.72           C
ATOM   4690  CD  GLN A 300     -14.964  28.864  37.875  1.00 19.09           C
ATOM   4691  OE1 GLN A 300     -14.939  28.924  39.102  1.00 16.03           O
ATOM   4692  NE2 GLN A 300     -15.379  27.780  37.224  1.00 20.33           N
ATOM   4693  H   GLN A 300     -13.484  30.159  39.909  1.00 20.36           H
ATOM   4694  HA  GLN A 300     -12.173  30.895  37.761  1.00 22.26           H
ATOM   4695  HB2 GLN A 300     -14.813  31.385  38.548  1.00 21.54           H
ATOM   4696  HB3 GLN A 300     -14.241  32.068  37.238  1.00 21.54           H
ATOM   4697  HG2 GLN A 300     -15.293  30.279  36.433  1.00 18.87           H
ATOM   4698  HG3 GLN A 300     -13.784  29.789  36.481  1.00 18.87           H
ATOM   4699 HE21 GLN A 300     -15.404  27.777  36.364  1.00 24.40           H
ATOM   4700 HE22 GLN A 300     -15.624  27.082  37.663  1.00 24.40           H
ATOM   4701  N   TYR A 301     -12.684  33.217  39.884  1.00 14.29           N
ATOM   4702  CA  TYR A 301     -12.319  34.572  40.277  1.00 18.16           C
ATOM   4703  C   TYR A 301     -10.825  34.650  40.567  1.00 18.30           C
ATOM   4704  O   TYR A 301     -10.166  35.620  40.187  1.00 17.13           O
ATOM   4705  CB  TYR A 301     -13.153  34.983  41.516  1.00 25.81           C
ATOM   4706  CG  TYR A 301     -12.551  36.075  42.366  1.00 27.99           C
ATOM   4707  CD1 TYR A 301     -11.849  35.792  43.524  1.00 38.16           C
ATOM   4708  CD2 TYR A 301     -12.698  37.402  42.000  1.00 42.10           C
ATOM   4709  CE1 TYR A 301     -11.298  36.833  44.310  1.00 48.36           C
ATOM   4710  CE2 TYR A 301     -12.178  38.442  42.768  1.00 37.10           C
ATOM   4711  CZ  TYR A 301     -11.484  38.160  43.915  1.00 45.76           C
ATOM   4712  OH  TYR A 301     -10.979  39.220  44.627  1.00 51.13           O
ATOM   4713  H   TYR A 301     -13.158  32.802  40.470  1.00 17.14           H
ATOM   4714  HA  TYR A 301     -12.523  35.184  39.552  1.00 21.79           H
ATOM   4715  HB2 TYR A 301     -14.020  35.295  41.213  1.00 30.97           H
ATOM   4716  HB3 TYR A 301     -13.268  34.204  42.082  1.00 30.97           H
ATOM   4717  HD1 TYR A 301     -11.735  34.908  43.788  1.00 45.80           H
ATOM   4718  HD2 TYR A 301     -13.176  37.607  41.228  1.00 50.53           H
ATOM   4719  HE1 TYR A 301     -10.830  36.636  45.089  1.00 58.03           H
ATOM   4720  HE2 TYR A 301     -12.294  39.324  42.498  1.00 44.52           H
ATOM   4721  HH  TYR A 301     -11.184  39.943  44.250  1.00 61.35           H
ATOM   4722  N   VAL A 302     -10.274  33.617  41.213  1.00 16.80           N
ATOM   4723  CA  VAL A 302      -8.837  33.572  41.479  1.00 17.09           C
ATOM   4724  C   VAL A 302      -8.055  33.491  40.168  1.00 17.33           C
ATOM   4725  O   VAL A 302      -7.050  34.188  39.975  1.00 17.21           O
ATOM   4726  CB  VAL A 302      -8.517  32.390  42.409  1.00 20.12           C
ATOM   4727  CG1 VAL A 302      -7.016  32.123  42.508  1.00 22.12           C
ATOM   4728  CG2 VAL A 302      -9.098  32.686  43.802  1.00 22.64           C
ATOM   4729  H   VAL A 302     -10.709  32.935  41.505  1.00 20.16           H
ATOM   4730  HA  VAL A 302      -8.575  34.388  41.933  1.00 20.51           H
ATOM   4731  HB  VAL A 302      -8.946  31.590  42.067  1.00 24.14           H
ATOM   4732 HG11 VAL A 302      -6.868  31.371  43.103  1.00 26.54           H
ATOM   4733 HG12 VAL A 302      -6.674  31.917  41.624  1.00 26.54           H
ATOM   4734 HG13 VAL A 302      -6.577  32.914  42.857  1.00 26.54           H
ATOM   4735 HG21 VAL A 302      -8.898  31.942  44.392  1.00 27.17           H
ATOM   4736 HG22 VAL A 302      -8.694  33.499  44.145  1.00 27.17           H
ATOM   4737 HG23 VAL A 302     -10.058  32.800  43.726  1.00 27.17           H
ATOM   4738  N   LEU A 303      -8.492  32.615  39.266  1.00 18.65           N
ATOM   4739  CA  LEU A 303      -7.839  32.484  37.967  1.00 14.44           C
ATOM   4740  C   LEU A 303      -7.851  33.800  37.215  1.00 16.99           C
ATOM   4741  O   LEU A 303      -6.817  34.232  36.679  1.00 17.38           O
ATOM   4742  CB  LEU A 303      -8.524  31.389  37.159  1.00 18.53           C
ATOM   4743  CG  LEU A 303      -8.036  31.139  35.738  1.00 16.81           C
ATOM   4744  CD1 LEU A 303      -6.549  30.654  35.740  1.00 18.93           C
ATOM   4745  CD2 LEU A 303      -8.961  30.117  35.055  1.00 15.96           C
ATOM   4746  H   LEU A 303      -9.161  32.088  39.382  1.00 22.38           H
ATOM   4747  HA  LEU A 303      -6.915  32.223  38.102  1.00 17.33           H
ATOM   4748  HB2 LEU A 303      -8.424  30.555  37.644  1.00 22.24           H
ATOM   4749  HB3 LEU A 303      -9.467  31.609  37.099  1.00 22.24           H
ATOM   4750  HG  LEU A 303      -8.081  31.968  35.236  1.00 20.18           H
ATOM   4751 HD11 LEU A 303      -6.266  30.502  34.825  1.00 22.72           H
ATOM   4752 HD12 LEU A 303      -5.996  31.336  36.150  1.00 22.72           H
ATOM   4753 HD13 LEU A 303      -6.488  29.829  36.247  1.00 22.72           H
ATOM   4754 HD21 LEU A 303      -8.645  29.961  34.151  1.00 19.15           H
ATOM   4755 HD22 LEU A 303      -8.943  29.289  35.559  1.00 19.15           H
ATOM   4756 HD23 LEU A 303      -9.863  30.473  35.034  1.00 19.15           H
ATOM   4757  N   ALA A 304      -9.021  34.447  37.138  1.00 15.69           N
ATOM   4758  CA  ALA A 304      -9.122  35.703  36.401  1.00 21.23           C
ATOM   4759  C   ALA A 304      -8.220  36.770  36.993  1.00 19.20           C
ATOM   4760  O   ALA A 304      -7.578  37.535  36.258  1.00 17.93           O
ATOM   4761  CB  ALA A 304     -10.576  36.183  36.372  1.00 20.40           C
ATOM   4762  H   ALA A 304      -9.755  34.182  37.499  1.00 18.83           H
ATOM   4763  HA  ALA A 304      -8.841  35.551  35.485  1.00 25.48           H
ATOM   4764  HB1 ALA A 304     -10.622  37.017  35.879  1.00 24.49           H
ATOM   4765  HB2 ALA A 304     -11.122  35.510  35.936  1.00 24.49           H
ATOM   4766  HB3 ALA A 304     -10.881  36.319  37.282  1.00 24.49           H
ATOM   4767  N   GLU A 305      -8.177  36.853  38.323  1.00 16.73           N
ATOM   4768  CA  GLU A 305      -7.309  37.814  38.988  1.00 18.03           C
ATOM   4769  C   GLU A 305      -5.842  37.536  38.671  1.00 14.73           C
ATOM   4770  O   GLU A 305      -5.090  38.447  38.313  1.00 17.81           O
ATOM   4771  CB  GLU A 305      -7.565  37.763  40.515  1.00 16.89           C
ATOM   4772  CG  GLU A 305      -7.427  39.096  41.276  1.00 42.20           C
ATOM   4773  CD  GLU A 305      -8.778  39.893  41.528  1.00 46.51           C
ATOM   4774  OE1 GLU A 305      -8.781  40.800  42.390  1.00 50.47           O
ATOM   4775  OE2 GLU A 305      -9.823  39.653  40.890  1.00 43.82           O1-
ATOM   4776  H   GLU A 305      -8.639  36.364  38.858  1.00 20.08           H
ATOM   4777  HA  GLU A 305      -7.523  38.707  38.675  1.00 21.64           H
ATOM   4778  HB2 GLU A 305      -8.469  37.441  40.660  1.00 20.27           H
ATOM   4779  HB3 GLU A 305      -6.935  37.140  40.908  1.00 20.27           H
ATOM   4780  HG2 GLU A 305      -7.032  38.913  42.142  1.00 50.64           H
ATOM   4781  HG3 GLU A 305      -6.838  39.677  40.769  1.00 50.64           H
ATOM   4782  N   GLN A 306      -5.415  36.276  38.807  1.00 16.57           N
ATOM   4783  CA  GLN A 306      -4.006  35.915  38.616  1.00 21.82           C
ATOM   4784  C   GLN A 306      -3.544  36.180  37.180  1.00 19.98           C
ATOM   4785  O   GLN A 306      -2.493  36.788  36.945  1.00 18.40           O
ATOM   4786  CB  GLN A 306      -3.811  34.439  38.948  1.00 16.19           C
ATOM   4787  CG  GLN A 306      -3.985  34.045  40.413  1.00 26.01           C
ATOM   4788  CD  GLN A 306      -2.773  34.378  41.225  1.00 31.56           C
ATOM   4789  OE1 GLN A 306      -1.789  33.649  41.196  1.00 29.93           O
ATOM   4790  NE2 GLN A 306      -2.825  35.483  41.939  1.00 38.92           N
ATOM   4791  H   GLN A 306      -5.922  35.612  39.010  1.00 19.88           H
ATOM   4792  HA  GLN A 306      -3.454  36.440  39.218  1.00 26.18           H
ATOM   4793  HB2 GLN A 306      -4.453  33.925  38.434  1.00 19.43           H
ATOM   4794  HB3 GLN A 306      -2.912  34.184  38.686  1.00 19.43           H
ATOM   4795  HG2 GLN A 306      -4.741  34.526  40.785  1.00 31.21           H
ATOM   4796  HG3 GLN A 306      -4.135  33.089  40.470  1.00 31.21           H
ATOM   4797 HE21 GLN A 306      -3.532  35.973  41.923  1.00 46.71           H
ATOM   4798 HE22 GLN A 306      -2.152  35.716  42.421  1.00 46.71           H
ATOM   4799  N   VAL A 307      -4.293  35.694  36.199  1.00 15.23           N
ATOM   4800  CA  VAL A 307      -3.820  35.800  34.819  1.00 16.19           C
ATOM   4801  C   VAL A 307      -3.932  37.231  34.330  1.00 16.39           C
ATOM   4802  O   VAL A 307      -3.036  37.735  33.645  1.00 18.16           O
ATOM   4803  CB  VAL A 307      -4.572  34.822  33.902  1.00 14.95           C
ATOM   4804  CG1 VAL A 307      -3.884  34.767  32.523  1.00 15.92           C
ATOM   4805  CG2 VAL A 307      -4.575  33.458  34.491  1.00 18.61           C
ATOM   4806  H   VAL A 307      -5.056  35.309  36.296  1.00 18.27           H
ATOM   4807  HA  VAL A 307      -2.881  35.556  34.797  1.00 19.42           H
ATOM   4808  HB  VAL A 307      -5.489  35.117  33.785  1.00 17.94           H
ATOM   4809 HG11 VAL A 307      -4.367  34.148  31.954  1.00 19.10           H
ATOM   4810 HG12 VAL A 307      -3.893  35.654  32.130  1.00 19.10           H
ATOM   4811 HG13 VAL A 307      -2.969  34.466  32.639  1.00 19.10           H
ATOM   4812 HG21 VAL A 307      -5.054  32.859  33.897  1.00 22.34           H
ATOM   4813 HG22 VAL A 307      -3.659  33.158  34.596  1.00 22.34           H
ATOM   4814 HG23 VAL A 307      -5.015  33.489  35.355  1.00 22.34           H
ATOM   4815  N   THR A 308      -5.010  37.930  34.700  1.00 17.80           N
ATOM   4816  CA  THR A 308      -5.146  39.327  34.310  1.00 17.01           C
ATOM   4817  C   THR A 308      -3.978  40.159  34.846  1.00 16.60           C
ATOM   4818  O   THR A 308      -3.436  41.028  34.143  1.00 18.86           O
ATOM   4819  CB  THR A 308      -6.493  39.875  34.787  1.00 19.92           C
ATOM   4820  OG1 THR A 308      -7.552  39.194  34.108  1.00 20.01           O
ATOM   4821  CG2 THR A 308      -6.621  41.353  34.454  1.00 22.80           C
ATOM   4822  H   THR A 308      -5.663  37.621  35.168  1.00 21.37           H
ATOM   4823  HA  THR A 308      -5.129  39.383  33.342  1.00 20.41           H
ATOM   4824  HB  THR A 308      -6.582  39.757  35.746  1.00 23.91           H
ATOM   4825  HG1 THR A 308      -7.515  38.371  34.271  1.00 24.01           H
ATOM   4826 HG21 THR A 308      -7.478  41.689  34.761  1.00 27.37           H
ATOM   4827 HG22 THR A 308      -5.913  41.853  34.889  1.00 27.37           H
ATOM   4828 HG23 THR A 308      -6.556  41.484  33.496  1.00 27.37           H
ATOM   4829  N   ARG A 309      -3.532  39.867  36.062  1.00 18.12           N
ATOM   4830  CA  ARG A 309      -2.381  40.577  36.602  1.00 21.98           C
ATOM   4831  C   ARG A 309      -1.096  40.214  35.856  1.00 19.68           C
ATOM   4832  O   ARG A 309      -0.282  41.093  35.542  1.00 18.96           O
ATOM   4833  CB  ARG A 309      -2.260  40.285  38.099  1.00 19.48           C
ATOM   4834  CG  ARG A 309      -1.210  41.127  38.808  1.00 24.03           C
ATOM   4835  CD  ARG A 309      -0.985  40.696  40.256  1.00 33.08           C
ATOM   4836  NE  ARG A 309      -2.118  40.979  41.154  1.00 28.86           N
ATOM   4837  CZ  ARG A 309      -2.871  40.064  41.764  1.00 37.17           C
ATOM   4838  NH1 ARG A 309      -2.665  38.770  41.560  1.00 38.51           N
ATOM   4839  NH2 ARG A 309      -3.855  40.443  42.573  1.00 33.12           N1+
ATOM   4840  H   ARG A 309      -3.870  39.274  36.586  1.00 21.75           H
ATOM   4841  HA  ARG A 309      -2.525  41.530  36.497  1.00 26.37           H
ATOM   4842  HB2 ARG A 309      -3.115  40.461  38.522  1.00 23.38           H
ATOM   4843  HB3 ARG A 309      -2.020  39.353  38.217  1.00 23.38           H
ATOM   4844  HG2 ARG A 309      -0.367  41.044  38.335  1.00 28.84           H
ATOM   4845  HG3 ARG A 309      -1.499  42.053  38.812  1.00 28.84           H
ATOM   4846  HD2 ARG A 309      -0.826  39.739  40.274  1.00 39.69           H
ATOM   4847  HD3 ARG A 309      -0.210  41.164  40.603  1.00 39.69           H
ATOM   4848  HE  ARG A 309      -2.311  41.805  41.297  1.00 34.63           H
ATOM   4849 HH11 ARG A 309      -2.028  38.513  41.042  1.00 46.22           H
ATOM   4850 HH12 ARG A 309      -3.161  38.188  41.954  1.00 46.22           H
ATOM   4851 HH21 ARG A 309      -4.004  41.280  42.706  1.00 39.75           H
ATOM   4852 HH22 ARG A 309      -4.350  39.852  42.955  1.00 39.75           H
ATOM   4853  N   LEU A 310      -0.895  38.936  35.561  1.00 17.91           N
ATOM   4854  CA  LEU A 310       0.299  38.534  34.824  1.00 19.62           C
ATOM   4855  C   LEU A 310       0.360  39.199  33.454  1.00 21.56           C
ATOM   4856  O   LEU A 310       1.446  39.542  32.966  1.00 19.27           O
ATOM   4857  CB  LEU A 310       0.318  37.012  34.689  1.00 19.17           C
ATOM   4858  CG  LEU A 310       0.749  36.182  35.905  1.00 22.56           C
ATOM   4859  CD1 LEU A 310       0.455  34.725  35.595  1.00 26.31           C
ATOM   4860  CD2 LEU A 310       2.232  36.390  36.233  1.00 24.60           C
ATOM   4861  H   LEU A 310      -1.424  38.291  35.771  1.00 21.49           H
ATOM   4862  HA  LEU A 310       1.086  38.802  35.324  1.00 23.54           H
ATOM   4863  HB2 LEU A 310      -0.577  36.723  34.454  1.00 23.00           H
ATOM   4864  HB3 LEU A 310       0.923  36.785  33.965  1.00 23.00           H
ATOM   4865  HG  LEU A 310       0.223  36.443  36.677  1.00 27.07           H
ATOM   4866 HD11 LEU A 310       0.721  34.182  36.354  1.00 31.57           H
ATOM   4867 HD12 LEU A 310      -0.495  34.623  35.431  1.00 31.57           H
ATOM   4868 HD13 LEU A 310       0.957  34.463  34.808  1.00 31.57           H
ATOM   4869 HD21 LEU A 310       2.463  35.850  37.005  1.00 29.52           H
ATOM   4870 HD22 LEU A 310       2.765  36.120  35.469  1.00 29.52           H
ATOM   4871 HD23 LEU A 310       2.384  37.328  36.428  1.00 29.52           H
ATOM   4872  N   VAL A 311      -0.789  39.396  32.816  1.00 17.21           N
ATOM   4873  CA  VAL A 311      -0.800  39.836  31.435  1.00 19.15           C
ATOM   4874  C   VAL A 311      -0.890  41.353  31.332  1.00 23.51           C
ATOM   4875  O   VAL A 311      -0.271  41.959  30.452  1.00 22.16           O
ATOM   4876  CB  VAL A 311      -1.953  39.126  30.698  1.00 18.45           C
ATOM   4877  CG1 VAL A 311      -2.207  39.728  29.357  1.00 19.10           C
ATOM   4878  CG2 VAL A 311      -1.621  37.673  30.536  1.00 20.04           C
ATOM   4879  H   VAL A 311      -1.568  39.281  33.161  1.00 20.65           H
ATOM   4880  HA  VAL A 311       0.030  39.562  31.015  1.00 22.98           H
ATOM   4881  HB  VAL A 311      -2.764  39.197  31.225  1.00 22.14           H
ATOM   4882 HG11 VAL A 311      -2.937  39.252  28.931  1.00 22.92           H
ATOM   4883 HG12 VAL A 311      -2.442  40.662  29.470  1.00 22.92           H
ATOM   4884 HG13 VAL A 311      -1.403  39.651  28.819  1.00 22.92           H
ATOM   4885 HG21 VAL A 311      -2.350  37.233  30.072  1.00 24.05           H
ATOM   4886 HG22 VAL A 311      -0.803  37.593  30.021  1.00 24.05           H
ATOM   4887 HG23 VAL A 311      -1.499  37.278  31.414  1.00 24.05           H
ATOM   4888  N   HIS A 312      -1.634  41.993  32.231  1.00 17.97           N
ATOM   4889  CA  HIS A 312      -1.899  43.424  32.140  1.00 16.13           C
ATOM   4890  C   HIS A 312      -1.532  44.183  33.410  1.00 21.48           C
ATOM   4891  O   HIS A 312      -1.814  45.392  33.496  1.00 18.34           O
ATOM   4892  CB  HIS A 312      -3.374  43.682  31.820  1.00 18.95           C
ATOM   4893  CG  HIS A 312      -3.827  43.108  30.517  1.00 20.37           C
ATOM   4894  ND1 HIS A 312      -3.263  43.452  29.307  1.00 18.86           N
ATOM   4895  CD2 HIS A 312      -4.807  42.222  30.235  1.00 16.50           C
ATOM   4896  CE1 HIS A 312      -3.874  42.794  28.339  1.00 19.64           C
ATOM   4897  NE2 HIS A 312      -4.808  42.032  28.879  1.00 19.03           N
ATOM   4898  H   HIS A 312      -2.000  41.614  32.911  1.00 21.57           H
ATOM   4899  HA  HIS A 312      -1.371  43.792  31.414  1.00 19.36           H
ATOM   4900  HB2 HIS A 312      -3.522  44.640  31.789  1.00 22.74           H
ATOM   4901  HB3 HIS A 312      -3.918  43.289  32.521  1.00 22.74           H
ATOM   4902  HD2 HIS A 312      -5.366  41.805  30.850  1.00 19.80           H
ATOM   4903  HE1 HIS A 312      -3.674  42.849  27.433  1.00 23.57           H
[truncated: 65,690 more chars]
