# Supplementary material for: High-throughput quantum-mechanics/molecular-mechanics (ONIOM) macromolecular crystallographic refinement with PHENIX/DivCon: the impact of mixed Hamiltonian methods on ligand and protein structure
Source: Acta Crystallogr D Struct Biol. 2018 Oct 29;74(Pt 11):1063–77. doi: 10.1107/S2059798318012913 (PMC6213575; doi:10.1107/S2059798318012913)
Supplement: Supplementary file 4 [file d-74-01063-sup4.gz › results_PHENIX/1XM6-H_refine_001.pdb]

REMARK Date 2017-01-10 Time 18:51:59 EST -0500 (1484092319.79 s)
REMARK PHENIX refinement
REMARK 
REMARK ****************** INPUT FILES AND LABELS ******************************
REMARK Reflections:
REMARK   file name      : 1XM6.sf
REMARK   labels         : ['r1xm6sf,wavelength_id=1,_refln.F_meas_au,_refln.F_meas_sigma_au']
REMARK R-free flags:
REMARK   file name      : 1XM6.sf
REMARK   label          : r1xm6sf,wavelength_id=1,_refln.status
REMARK   test_flag_value: 0
REMARK Model file name(s): 
REMARK   /scratch/oleg/2711115.gondor.quantumbioinc.com/1XM6-H.pdb
REMARK 
REMARK ******************** REFINEMENT SUMMARY: QUICK FACTS *******************
REMARK Start: r_work = 0.2322 r_free = 0.2499 bonds = 0.016 angles = 1.581
REMARK Final: r_work = 0.1950 r_free = 0.2301 bonds = 0.012 angles = 1.092
REMARK ************************************************************************
REMARK 
REMARK ****************** REFINEMENT STATISTICS STEP BY STEP ******************
REMARK leading digit, like 1_, means number of macro-cycle                     
REMARK 0    : statistics at the very beginning when nothing is done yet        
REMARK 1_bss: bulk solvent correction and/or (anisotropic) scaling             
REMARK 1_xyz: refinement of coordinates                                        
REMARK 1_adp: refinement of ADPs (Atomic Displacement Parameters)              
REMARK 1_occ: refinement of occupancies                                        
REMARK ------------------------------------------------------------------------
REMARK  stage       r-work r-free bonds angles b_min b_max b_ave n_water shift
REMARK       0    : 0.3269 0.3545 0.016  1.58  15.4  64.5  27.6 672      0.000
REMARK       1_bss: 0.2322 0.2499 0.016  1.58  26.6  75.7  38.7 672      0.000
REMARK 1_settarget: 0.2322 0.2499 0.016  1.58  26.6  75.7  38.7 672      0.000
REMARK       1_nqh: 0.2322 0.2499 0.016  1.58  26.6  75.7  38.7 672      0.000
REMARK    1_weight: 0.2322 0.2499 0.016  1.58  26.6  75.7  38.7 672      0.000
REMARK    1_checkH: 0.2325 0.2494 0.016  1.58  26.6  75.7  38.7 672      0.446
REMARK    1_xyzrec: 0.2227 0.2580 0.014  1.17  26.6  75.7  38.7 672      0.529
REMARK    1_checkH: 0.2227 0.2580 0.014  1.17  26.6  75.7  38.7 672      0.529
REMARK   1_regHxyz: 0.2230 0.2579 0.014  1.17  26.6  75.7  38.7 672      0.533
REMARK       1_adp: 0.2019 0.2430 0.014  1.17  23.8  75.6  39.5 672      0.533
REMARK   1_regHadp: 0.2014 0.2435 0.014  1.17  23.8  75.6  39.5 672      0.533
REMARK       1_occ: 0.2009 0.2444 0.014  1.17  23.8  75.6  39.5 672      0.533
REMARK       2_bss: 0.2008 0.2446 0.014  1.17  24.5  76.2  40.2 672      0.533
REMARK 2_settarget: 0.2008 0.2446 0.014  1.17  24.5  76.2  40.2 672      0.533
REMARK 2_updatecdl: 0.2008 0.2446 0.014  1.17  24.5  76.2  40.2 672      0.533
REMARK       2_nqh: 0.2008 0.2446 0.014  1.17  24.5  76.2  40.2 672      0.533
REMARK    2_weight: 0.2008 0.2446 0.014  1.17  24.5  76.2  40.2 672      0.533
REMARK    2_checkH: 0.2009 0.2446 0.014  1.17  24.5  76.2  40.2 672      0.533
REMARK    2_xyzrec: 0.2002 0.2379 0.012  1.07  24.5  76.2  40.2 672      0.528
REMARK    2_checkH: 0.2002 0.2379 0.012  1.07  24.5  76.2  40.2 672      0.529
REMARK   2_regHxyz: 0.2004 0.2380 0.012  1.07  24.5  76.2  40.2 672      0.529
REMARK       2_adp: 0.1990 0.2313 0.012  1.07  21.6  80.2  41.3 672      0.529
REMARK   2_regHadp: 0.1997 0.2317 0.012  1.07  21.6  80.2  41.3 672      0.529
REMARK       2_occ: 0.1998 0.2322 0.012  1.07  21.6  80.2  41.3 672      0.529
REMARK       3_bss: 0.1993 0.2318 0.012  1.07  22.0  80.6  41.8 672      0.529
REMARK 3_settarget: 0.1993 0.2318 0.012  1.07  22.0  80.6  41.8 672      0.529
REMARK 3_updatecdl: 0.1993 0.2318 0.012  1.07  22.0  80.6  41.8 672      0.529
REMARK       3_nqh: 0.1993 0.2318 0.012  1.07  22.0  80.6  41.8 672      0.529
REMARK    3_weight: 0.1993 0.2318 0.012  1.07  22.0  80.6  41.8 672      0.529
REMARK    3_checkH: 0.1993 0.2317 0.012  1.07  22.0  80.6  41.8 672      0.529
REMARK    3_xyzrec: 0.1966 0.2316 0.012  1.09  22.0  80.6  41.8 672      0.535
REMARK    3_checkH: 0.1965 0.2316 0.012  1.09  22.0  80.6  41.8 672      0.535
REMARK   3_regHxyz: 0.1968 0.2316 0.012  1.09  22.0  80.6  41.8 672      0.535
REMARK       3_adp: 0.1952 0.2304 0.012  1.09  21.0  81.7  41.6 672      0.535
REMARK   3_regHadp: 0.1951 0.2303 0.012  1.09  21.0  81.7  41.6 672      0.535
REMARK       3_occ: 0.1953 0.2305 0.012  1.09  21.0  81.7  41.6 672      0.535
REMARK         end: 0.1950 0.2301 0.012  1.09  21.2  81.9  41.9 672      0.535
REMARK ------------------------------------------------------------------------
REMARK MODEL CONTENT.
REMARK  ELEMENT        ATOM RECORD COUNT   OCCUPANCY SUM
REMARK        C                     3484         3436.67
REMARK        H                     5822         5760.46
REMARK        O                     1180         1170.78
REMARK        N                      915          906.21
REMARK        S                       47           46.39
REMARK     Zn2+                        2            2.00
REMARK     Mg2+                        2            2.00
REMARK      O1-                      103          100.21
REMARK    TOTAL                    11555        11424.73
REMARK -----------------------------------------------------------------------
REMARK r_free_flags.md5.hexdigest eb0efd8cfc9b43756e422aecb43b400e
REMARK 
REMARK IF THIS FILE IS FOR PDB DEPOSITION: REMOVE ALL FROM THIS LINE UP.
REMARK   3
REMARK   3 REFINEMENT.
REMARK   3   PROGRAM     : PHENIX (1.11.1_2575: ???)
REMARK   3   AUTHORS     : Adams,Afonine,Bunkoczi,Burnley,Chen,Dar,Davis,
REMARK   3               : Draizen,Echols,Gildea,Gros,Grosse-Kunstleve,Headd,
REMARK   3               : Hintze,Hung,Ioerger,Liebschner,McCoy,McKee,Moriarty,
REMARK   3               : Oeffner,Poon,Read,Richardson,Richardson,Sacchettini,
REMARK   3               : Sauter,Sobolev,Storoni,Terwilliger,Williams,Zwart
REMARK   3
REMARK   3  REFINEMENT TARGET : ML
REMARK   3  
REMARK   3  DATA USED IN REFINEMENT.
REMARK   3   RESOLUTION RANGE HIGH (ANGSTROMS) : 1.900   
REMARK   3   RESOLUTION RANGE LOW  (ANGSTROMS) : 55.137  
REMARK   3   MIN(FOBS/SIGMA_FOBS)              : 1.33  
REMARK   3   COMPLETENESS FOR RANGE        (%) : 99.65 
REMARK   3   NUMBER OF REFLECTIONS             : 70161     
REMARK   3   NUMBER OF REFLECTIONS (NON-ANOMALOUS) : 70161     
REMARK   3  
REMARK   3  FIT TO DATA USED IN REFINEMENT.
REMARK   3   R VALUE     (WORKING + TEST SET) : 0.1968
REMARK   3   R VALUE            (WORKING SET) : 0.1950
REMARK   3   FREE R VALUE                     : 0.2301
REMARK   3   FREE R VALUE TEST SET SIZE   (%) : 5.05  
REMARK   3   FREE R VALUE TEST SET COUNT      : 3540      
REMARK   3  
REMARK   3  FIT TO DATA USED IN REFINEMENT (IN BINS).
REMARK   3   BIN  RESOLUTION RANGE  COMPL.    NWORK NFREE   RWORK  RFREE  CCWORK CCFREE
REMARK   3     1 55.1598 -  5.5538    0.99     2850   141  0.1861 0.2054   0.945  0.930
REMARK   3     2  5.5538 -  4.4088    1.00     2757   141  0.1632 0.1774   0.954  0.942
REMARK   3     3  4.4088 -  3.8517    1.00     2718   161  0.1608 0.1772   0.950  0.925
REMARK   3     4  3.8517 -  3.4996    1.00     2687   148  0.1854 0.2182   0.929  0.899
REMARK   3     5  3.4996 -  3.2488    1.00     2676   150  0.2022 0.2428   0.917  0.875
REMARK   3     6  3.2488 -  3.0573    1.00     2701   136  0.2059 0.2719   0.905  0.839
REMARK   3     7  3.0573 -  2.9042    1.00     2695   134  0.2091 0.2736   0.900  0.868
REMARK   3     8  2.9042 -  2.7777    1.00     2635   143  0.2031 0.2623   0.908  0.847
REMARK   3     9  2.7777 -  2.6708    1.00     2705   138  0.2032 0.2759   0.906  0.821
REMARK   3    10  2.6708 -  2.5786    1.00     2646   160  0.1947 0.2282   0.915  0.876
REMARK   3    11  2.5786 -  2.4980    1.00     2638   132  0.1939 0.2091   0.913  0.880
REMARK   3    12  2.4980 -  2.4266    1.00     2649   154  0.1918 0.2313   0.920  0.865
REMARK   3    13  2.4266 -  2.3627    1.00     2657   145  0.1905 0.2363   0.918  0.870
REMARK   3    14  2.3627 -  2.3051    1.00     2628   153  0.1996 0.2522   0.918  0.850
REMARK   3    15  2.3051 -  2.2527    1.00     2663   129  0.2099 0.2608   0.899  0.822
REMARK   3    16  2.2527 -  2.2047    1.00     2633   145  0.2135 0.2670   0.898  0.837
REMARK   3    17  2.2047 -  2.1606    1.00     2634   127  0.2140 0.2481   0.892  0.853
REMARK   3    18  2.1606 -  2.1199    1.00     2660   132  0.2173 0.2844   0.883  0.724
REMARK   3    19  2.1199 -  2.0820    1.00     2653   121  0.2271 0.2638   0.866  0.845
REMARK   3    20  2.0820 -  2.0467    1.00     2646   129  0.2198 0.2623   0.870  0.816
REMARK   3    21  2.0467 -  2.0137    0.99     2623   130  0.2416 0.2580   0.849  0.806
REMARK   3    22  2.0137 -  1.9827    0.99     2613   158  0.2576 0.3071   0.826  0.787
REMARK   3    23  1.9827 -  1.9535    0.99     2616   153  0.2959 0.3620   0.793  0.715
REMARK   3    24  1.9535 -  1.9260    0.99     2622   136  0.3283 0.3177   0.761  0.723
REMARK   3    25  1.9260 -  1.9000    0.99     2616   144  0.3263 0.3460   0.699  0.546
REMARK   3  
REMARK   3  BULK SOLVENT MODELLING.
REMARK   3   METHOD USED        : FLAT BULK SOLVENT MODEL
REMARK   3   SOLVENT RADIUS     : 1.11    
REMARK   3   SHRINKAGE RADIUS   : 0.90    
REMARK   3   GRID STEP FACTOR   : 4.00    
REMARK   3  
REMARK   3  ERROR ESTIMATES.
REMARK   3   COORDINATE ERROR (MAXIMUM-LIKELIHOOD BASED)     : 0.26    
REMARK   3   PHASE ERROR (DEGREES, MAXIMUM-LIKELIHOOD BASED) : 24.52   
REMARK   3  
REMARK   3  STRUCTURE FACTORS CALCULATION ALGORITHM : FFT
REMARK   3  
REMARK   3  RESTRAINTS LIBRARY
REMARK   3    GEOSTD + MON.LIB. + CDL v1.2
REMARK   3  
REMARK   3  DEVIATIONS FROM IDEAL VALUES.
REMARK   3                 RMSD     MAX  COUNT
REMARK   3   BOND      :  0.012   0.109   5619
REMARK   3   ANGLE     :  1.092  10.335   7606
REMARK   3   CHIRALITY :  0.057   0.515    857
REMARK   3   PLANARITY :  0.007   0.044    968
REMARK   3   DIHEDRAL  : 14.661 168.245   3356
REMARK   3   MIN NONBONDED DISTANCE : 1.842 
REMARK   3  
REMARK   3  MOLPROBITY STATISTICS.
REMARK   3   ALL-ATOM CLASHSCORE : 3.05
REMARK   3   RAMACHANDRAN PLOT:
REMARK   3     OUTLIERS : 0.31  %
REMARK   3     ALLOWED  : 1.86  %
REMARK   3     FAVORED  : 97.83 %
REMARK   3   ROTAMER OUTLIERS : 3.15 %
REMARK   3   CBETA DEVIATIONS : 0
REMARK   3   PEPTIDE PLANE:
REMARK   3     CIS-PROLINE     : 2
REMARK   3     CIS-GENERAL     : 0
REMARK   3     TWISTED PROLINE : 0
REMARK   3     TWISTED GENERAL : 0
REMARK   3  
REMARK   3  ATOMIC DISPLACEMENT PARAMETERS.
REMARK   3   WILSON B : 37.85
REMARK   3   RMS(B_ISO_OR_EQUIVALENT_BONDED) : 4.45
REMARK   3   ATOMS          NUMBER OF ATOMS
REMARK   3                    ISO.  ANISO. 
REMARK   3    ALL         :  11555       0
REMARK   3    ALL (NO H)  :   5733       0
REMARK   3    SOLVENT     :    224       0
REMARK   3    NON-SOLVENT :   5509       0
REMARK   3    HYDROGENS   :   5822       0
REMARK   3
HELIX    1   1 ASP A  164  GLU A  169  1               Generated by MOE    6
HELIX    2   2 LEU A  170  ASP A  172  5               Generated by MOE    3
HELIX    3   3 ILE A  180  GLY A  185  1               Generated by MOE    6
HELIX    4   4 PRO A  191  GLU A  202  1               Generated by MOE   12
HELIX    5   5 LEU A  205  THR A  208  1               Generated by MOE    4
HELIX    6   6 SER A  213  ASP A  225  1               Generated by MOE   13
HELIX    7   7 SER A  236  LEU A  249  1               Generated by MOE   14
HELIX    8   8 PRO A  253  LEU A  255  5               Generated by MOE    3
HELIX    9   9 ASP A  261  ILE A  273  1               Generated by MOE   13
HELIX   10  10 ASN A  283  ASN A  288  1               Generated by MOE    6
HELIX   11  11 GLU A  292  TYR A  297  1               Generated by MOE    6
HELIX   12  12 VAL A  302  LEU A  315  1               Generated by MOE   14
HELIX   13  13 GLU A  318  CME A  320  5               Generated by MOE    3
HELIX   14  14 LYS A  328  LEU A  343  1               Generated by MOE   16
HELIX   15  15 MET A  347  LYS A  349  5               Generated by MOE    3
HELIX   16  16 HIS A  350  GLU A  362  1               Generated by MOE   13
HELIX   17  17 TYR A  377  ASP A  392  1               Generated by MOE   16
HELIX   18  18 ASN A  395  THR A  397  5               Generated by MOE    3
HELIX   19  19 LEU A  400  GLU A  423  1               Generated by MOE   24
HELIX   20  20 PRO A  430  CME A  432  5               Generated by MOE    3
HELIX   21  21 VAL A  439  TYR A  449  1               Generated by MOE   11
HELIX   22  22 VAL A  451  LEU A  461  1               Generated by MOE   11
HELIX   23  23 GLN A  467  SER A  482  1               Generated by MOE   16
HELIX   24  24 GLN A  500  THR A  511  1               Generated by MOE   12
HELIX   25  25 ASP B  164  LEU B  170  1               Generated by MOE    7
HELIX   26  26 ILE B  180  TYR B  186  1               Generated by MOE    7
HELIX   27  27 PRO B  191  GLU B  202  1               Generated by MOE   12
HELIX   28  28 LEU B  205  THR B  208  1               Generated by MOE    4
HELIX   29  29 SER B  213  ASP B  225  1               Generated by MOE   13
HELIX   30  30 SER B  236  LEU B  249  1               Generated by MOE   14
HELIX   31  31 PRO B  253  LEU B  255  5               Generated by MOE    3
HELIX   32  32 ASP B  261  ILE B  273  1               Generated by MOE   13
HELIX   33  33 ASN B  283  ASN B  288  1               Generated by MOE    6
HELIX   34  34 GLU B  292  TYR B  297  1               Generated by MOE    6
HELIX   35  35 VAL B  302  LYS B  313  1               Generated by MOE   12
HELIX   36  36 GLU B  318  CME B  320  5               Generated by MOE    3
HELIX   37  37 LYS B  328  LEU B  343  1               Generated by MOE   16
HELIX   38  38 MET B  347  LYS B  349  5               Generated by MOE    3
HELIX   39  39 HIS B  350  GLU B  362  1               Generated by MOE   13
HELIX   40  40 TYR B  377  ASP B  392  1               Generated by MOE   16
HELIX   41  41 ASN B  395  THR B  397  5               Generated by MOE    3
HELIX   42  42 LEU B  400  GLU B  423  1               Generated by MOE   24
HELIX   43  43 PRO B  430  CME B  432  5               Generated by MOE    3
HELIX   44  44 VAL B  439  TYR B  449  1               Generated by MOE   11
HELIX   45  45 VAL B  451  VAL B  462  1               Generated by MOE   12
HELIX   46  46 GLN B  467  SER B  482  1               Generated by MOE   16
HELIX   47  47 LEU B  502  LEU B  510  1               Generated by MOE    9
CRYST1   89.221   94.062  105.236  90.00  90.00  90.00 P 21 21 21
SCALE1      0.011208  0.000000  0.000000        0.00000
SCALE2      0.000000  0.010631  0.000000        0.00000
SCALE3      0.000000  0.000000  0.009502        0.00000
ATOM      1  N   GLU A 163      28.300  17.992   9.678  1.00 64.64           N
ATOM      2  CA  GLU A 163      26.884  18.343   9.797  1.00 58.04           C
ATOM      3  C   GLU A 163      25.986  17.111   9.848  1.00 50.94           C
ATOM      4  O   GLU A 163      26.417  16.025  10.233  1.00 58.19           O
ATOM      5  CB  GLU A 163      26.488  19.242   8.630  1.00 58.00           C
ATOM      6  CG  GLU A 163      26.752  18.640   7.266  1.00 58.63           C
ATOM      7  CD  GLU A 163      26.108  19.475   6.190  1.00 64.38           C
ATOM      8  OE1 GLU A 163      24.888  19.774   6.348  1.00 55.69           O
ATOM      9  OE2 GLU A 163      26.822  19.854   5.223  1.00 67.98           O1-
ATOM     10  H1  GLU A 163      28.548  17.413  10.403  1.00 77.52           H
ATOM     11  H2  GLU A 163      28.831  18.791   9.711  1.00 77.52           H
ATOM     12  HA  GLU A 163      26.751  18.843  10.617  1.00 69.60           H
ATOM     13  HB2 GLU A 163      26.992  20.069   8.690  1.00 69.56           H
ATOM     14  HB3 GLU A 163      25.539  19.431   8.690  1.00 69.56           H
ATOM     15  HG2 GLU A 163      26.377  17.746   7.229  1.00 70.31           H
ATOM     16  HG3 GLU A 163      27.708  18.613   7.104  1.00 70.31           H
ATOM     17  N   ASP A 164      24.720  17.303   9.473  1.00 48.73           N
ATOM     18  CA  ASP A 164      23.742  16.223   9.493  1.00 45.09           C
ATOM     19  C   ASP A 164      24.135  15.103   8.538  1.00 48.93           C
ATOM     20  O   ASP A 164      24.061  13.918   8.887  1.00 47.57           O
ATOM     21  CB  ASP A 164      22.348  16.759   9.130  1.00 53.36           C
ATOM     22  CG  ASP A 164      22.359  17.750   7.910  1.00 66.41           C
ATOM     23  OD1 ASP A 164      23.393  17.899   7.187  1.00 59.58           O
ATOM     24  OD2 ASP A 164      21.302  18.397   7.683  1.00 73.93           O1-
ATOM     25  H   ASP A 164      24.404  18.055   9.203  1.00 58.43           H
ATOM     26  HA  ASP A 164      23.698  15.852  10.388  1.00 54.06           H
ATOM     27  HB2 ASP A 164      21.774  16.011   8.901  1.00 63.98           H
ATOM     28  HB3 ASP A 164      21.985  17.232   9.895  1.00 63.98           H
ATOM     29  N   HIS A 165      24.504  15.458   7.309  1.00 45.59           N
ATOM     30  CA  HIS A 165      24.830  14.436   6.318  1.00 49.44           C
ATOM     31  C   HIS A 165      26.150  13.759   6.672  1.00 45.63           C
ATOM     32  O   HIS A 165      26.311  12.554   6.483  1.00 45.14           O
ATOM     33  CB  HIS A 165      24.913  15.059   4.922  1.00 48.30           C
ATOM     34  CG  HIS A 165      23.586  15.398   4.306  1.00 46.62           C
ATOM     35  ND1 HIS A 165      23.220  16.695   3.997  1.00 53.14           N
ATOM     36  CD2 HIS A 165      22.556  14.610   3.904  1.00 51.65           C
ATOM     37  CE1 HIS A 165      22.016  16.693   3.450  1.00 48.61           C
ATOM     38  NE2 HIS A 165      21.581  15.444   3.400  1.00 54.53           N
ATOM     39  H   HIS A 165      24.574  16.268   7.028  1.00 54.66           H
ATOM     40  HA  HIS A 165      24.132  13.761   6.311  1.00 59.29           H
ATOM     41  HB2 HIS A 165      25.359  14.433   4.330  1.00 57.91           H
ATOM     42  HB3 HIS A 165      25.428  15.878   4.979  1.00 57.91           H
ATOM     43  HD1 HIS A 165      23.699  17.395   4.141  1.00 63.72           H
ATOM     44  HD2 HIS A 165      22.505  13.685   3.985  1.00 61.94           H
ATOM     45  HE1 HIS A 165      21.546  17.444   3.167  1.00 58.28           H
ATOM     46  N   LEU A 166      27.102  14.530   7.184  1.00 42.58           N
ATOM     47  CA  LEU A 166      28.365  13.957   7.608  1.00 40.75           C
ATOM     48  C   LEU A 166      28.130  12.892   8.661  1.00 49.44           C
ATOM     49  O   LEU A 166      28.641  11.770   8.548  1.00 40.60           O
ATOM     50  CB  LEU A 166      29.287  15.066   8.110  1.00 42.91           C
ATOM     51  CG  LEU A 166      30.627  14.626   8.688  1.00 43.12           C
ATOM     52  CD1 LEU A 166      31.422  13.789   7.662  1.00 42.42           C
ATOM     53  CD2 LEU A 166      31.432  15.847   9.097  1.00 42.54           C
ATOM     54  H   LEU A 166      27.040  15.381   7.294  1.00 51.05           H
ATOM     55  HA  LEU A 166      28.792  13.535   6.846  1.00 48.85           H
ATOM     56  HB2 LEU A 166      29.475  15.662   7.369  1.00 51.45           H
ATOM     57  HB3 LEU A 166      28.821  15.556   8.806  1.00 51.45           H
ATOM     58  HG  LEU A 166      30.475  14.081   9.476  1.00 51.69           H
ATOM     59 HD11 LEU A 166      32.267  13.525   8.058  1.00 50.86           H
ATOM     60 HD12 LEU A 166      30.905  13.002   7.428  1.00 50.86           H
ATOM     61 HD13 LEU A 166      31.581  14.328   6.871  1.00 50.86           H
ATOM     62 HD21 LEU A 166      32.282  15.556   9.464  1.00 51.00           H
ATOM     63 HD22 LEU A 166      31.581  16.402   8.316  1.00 51.00           H
ATOM     64 HD23 LEU A 166      30.936  16.342   9.767  1.00 51.00           H
ATOM     65  N   ALA A 167      27.296  13.194   9.665  1.00 41.93           N
ATOM     66  CA  ALA A 167      27.035  12.195  10.699  1.00 37.29           C
ATOM     67  C   ALA A 167      26.320  10.989  10.133  1.00 49.81           C
ATOM     68  O   ALA A 167      26.534   9.861  10.600  1.00 45.88           O
ATOM     69  CB  ALA A 167      26.216  12.808  11.840  1.00 46.98           C
ATOM     70  H   ALA A 167      26.884  13.942   9.765  1.00 50.26           H
ATOM     71  HA  ALA A 167      27.881  11.895  11.067  1.00 44.70           H
ATOM     72  HB1 ALA A 167      26.056  12.128  12.514  1.00 56.32           H
ATOM     73  HB2 ALA A 167      26.715  13.545  12.226  1.00 56.32           H
ATOM     74  HB3 ALA A 167      25.372  13.128  11.486  1.00 56.32           H
ATOM     75  N   LYS A 168      25.467  11.188   9.123  1.00 45.38           N
ATOM     76  CA  LYS A 168      24.814  10.025   8.539  1.00 49.83           C
ATOM     77  C   LYS A 168      25.832   9.126   7.846  1.00 45.47           C
ATOM     78  O   LYS A 168      25.788   7.899   7.987  1.00 43.96           O
ATOM     79  CB  LYS A 168      23.727  10.455   7.559  1.00 47.76           C
ATOM     80  CG  LYS A 168      22.953   9.252   6.998  1.00 54.91           C
ATOM     81  CD  LYS A 168      21.464   9.575   6.803  1.00 65.30           C
ATOM     82  CE  LYS A 168      20.986   9.357   5.362  1.00 59.73           C
ATOM     83  NZ  LYS A 168      19.471   9.375   5.259  1.00 62.62           N1+
ATOM     84  H   LYS A 168      25.260  11.947   8.776  1.00 54.41           H
ATOM     85  HA  LYS A 168      24.393   9.512   9.247  1.00 59.75           H
ATOM     86  HB2 LYS A 168      23.097  11.034   8.016  1.00 57.26           H
ATOM     87  HB3 LYS A 168      24.136  10.925   6.816  1.00 57.26           H
ATOM     88  HG2 LYS A 168      23.325   9.006   6.136  1.00 65.85           H
ATOM     89  HG3 LYS A 168      23.023   8.509   7.618  1.00 65.85           H
ATOM     90  HD2 LYS A 168      20.938   9.001   7.382  1.00 78.32           H
ATOM     91  HD3 LYS A 168      21.311  10.505   7.031  1.00 78.32           H
ATOM     92  HE2 LYS A 168      21.336  10.066   4.800  1.00 71.63           H
ATOM     93  HE3 LYS A 168      21.301   8.495   5.049  1.00 71.63           H
ATOM     94  HZ1 LYS A 168      19.222   9.246   4.414  1.00 75.10           H
ATOM     95  HZ2 LYS A 168      19.124   8.729   5.764  1.00 75.10           H
ATOM     96  HZ3 LYS A 168      19.156  10.159   5.537  1.00 75.10           H
ATOM     97  N   GLU A 169      26.744   9.723   7.087  1.00 47.81           N
ATOM     98  CA  GLU A 169      27.747   8.936   6.378  1.00 47.09           C
ATOM     99  C   GLU A 169      28.684   8.229   7.356  1.00 43.46           C
ATOM    100  O   GLU A 169      29.007   7.048   7.176  1.00 44.45           O
ATOM    101  CB  GLU A 169      28.516   9.841   5.419  1.00 44.07           C
ATOM    102  CG  GLU A 169      29.409   9.088   4.445  1.00 50.37           C
ATOM    103  CD  GLU A 169      28.666   7.999   3.646  1.00 50.26           C
ATOM    104  OE1 GLU A 169      29.039   6.777   3.760  1.00 40.85           O
ATOM    105  OE2 GLU A 169      27.727   8.389   2.917  1.00 48.33           O1-
ATOM    106  H   GLU A 169      26.805  10.573   6.966  1.00 57.32           H
ATOM    107  HA  GLU A 169      27.299   8.256   5.852  1.00 56.46           H
ATOM    108  HB2 GLU A 169      27.880  10.357   4.900  1.00 52.83           H
ATOM    109  HB3 GLU A 169      29.079  10.438   5.937  1.00 52.83           H
ATOM    110  HG2 GLU A 169      29.783   9.720   3.810  1.00 60.40           H
ATOM    111  HG3 GLU A 169      30.123   8.658   4.941  1.00 60.40           H
ATOM    112  N   LEU A 170      29.089   8.913   8.423  1.00 39.87           N
ATOM    113  CA  LEU A 170      29.991   8.315   9.408  1.00 47.66           C
ATOM    114  C   LEU A 170      29.324   7.242  10.263  1.00 47.79           C
ATOM    115  O   LEU A 170      30.035   6.574  11.034  1.00 42.08           O
ATOM    116  CB  LEU A 170      30.592   9.412  10.303  1.00 39.84           C
ATOM    117  CG  LEU A 170      31.572  10.396   9.667  1.00 47.17           C
ATOM    118  CD1 LEU A 170      31.958  11.497  10.637  1.00 47.22           C
ATOM    119  CD2 LEU A 170      32.831   9.684   9.179  1.00 39.99           C
ATOM    120  H   LEU A 170      28.857   9.722   8.601  1.00 47.80           H
ATOM    121  HA  LEU A 170      30.724   7.893   8.934  1.00 57.14           H
ATOM    122  HB2 LEU A 170      29.860   9.936  10.664  1.00 47.76           H
ATOM    123  HB3 LEU A 170      31.061   8.978  11.033  1.00 47.76           H
ATOM    124  HG  LEU A 170      31.147  10.810   8.899  1.00 56.55           H
ATOM    125 HD11 LEU A 170      32.579  12.100  10.198  1.00 56.62           H
ATOM    126 HD12 LEU A 170      31.159  11.979  10.901  1.00 56.62           H
ATOM    127 HD13 LEU A 170      32.377  11.098  11.415  1.00 56.62           H
ATOM    128 HD21 LEU A 170      33.429  10.336   8.782  1.00 47.94           H
ATOM    129 HD22 LEU A 170      33.263   9.255   9.934  1.00 47.94           H
ATOM    130 HD23 LEU A 170      32.581   9.018   8.519  1.00 47.94           H
ATOM    131  N   GLU A 171      27.999   7.018  10.136  1.00 46.16           N
ATOM    132  CA  GLU A 171      27.402   5.808  10.713  1.00 38.86           C
ATOM    133  C   GLU A 171      28.019   4.542  10.140  1.00 42.79           C
ATOM    134  O   GLU A 171      27.960   3.471  10.773  1.00 42.60           O
ATOM    135  CB  GLU A 171      25.880   5.755  10.478  1.00 44.43           C
ATOM    136  CG  GLU A 171      25.095   6.793  11.265  1.00 48.02           C
ATOM    137  CD  GLU A 171      23.583   6.663  11.062  1.00 53.84           C
ATOM    138  OE1 GLU A 171      23.132   6.257   9.965  1.00 60.44           O
ATOM    139  OE2 GLU A 171      22.856   6.947  12.024  1.00 64.69           O1-
ATOM    140  H   GLU A 171      27.445   7.538   9.732  1.00 55.34           H
ATOM    141  HA  GLU A 171      27.557   5.809  11.671  1.00 46.58           H
ATOM    142  HB2 GLU A 171      25.705   5.904   9.535  1.00 53.26           H
ATOM    143  HB3 GLU A 171      25.555   4.879  10.737  1.00 53.26           H
ATOM    144  HG2 GLU A 171      25.282   6.681  12.211  1.00 57.57           H
ATOM    145  HG3 GLU A 171      25.362   7.679  10.976  1.00 57.57           H
ATOM    146  N   ASP A 172      28.538   4.614   8.918  1.00 42.73           N
ATOM    147  CA  ASP A 172      29.168   3.467   8.276  1.00 40.11           C
ATOM    148  C   ASP A 172      30.690   3.444   8.491  1.00 42.21           C
ATOM    149  O   ASP A 172      31.396   2.800   7.715  1.00 41.58           O
ATOM    150  CB  ASP A 172      28.836   3.464   6.775  1.00 37.73           C
ATOM    151  CG  ASP A 172      27.325   3.256   6.497  1.00 50.74           C
ATOM    152  OD1 ASP A 172      26.640   2.587   7.295  1.00 48.48           O
ATOM    153  OD2 ASP A 172      26.832   3.766   5.480  1.00 47.98           O1-
ATOM    154  H   ASP A 172      28.538   5.325   8.435  1.00 51.23           H
ATOM    155  HA  ASP A 172      28.803   2.655   8.661  1.00 48.09           H
ATOM    156  HB2 ASP A 172      29.097   4.316   6.392  1.00 45.23           H
ATOM    157  HB3 ASP A 172      29.322   2.743   6.345  1.00 45.23           H
ATOM    158  N   LEU A 173      31.193   4.124   9.531  1.00 39.52           N
ATOM    159  CA  LEU A 173      32.635   4.207   9.768  1.00 41.42           C
ATOM    160  C   LEU A 173      33.286   2.835   9.791  1.00 40.04           C
ATOM    161  O   LEU A 173      34.402   2.669   9.299  1.00 34.12           O
ATOM    162  CB  LEU A 173      32.932   4.899  11.090  1.00 33.49           C
ATOM    163  CG  LEU A 173      34.414   5.029  11.525  1.00 34.46           C
ATOM    164  CD1 LEU A 173      35.173   5.940  10.618  1.00 32.62           C
ATOM    165  CD2 LEU A 173      34.545   5.533  12.931  1.00 41.82           C
ATOM    166  H   LEU A 173      30.718   4.545  10.112  1.00 47.37           H
ATOM    167  HA  LEU A 173      33.045   4.724   9.057  1.00 49.65           H
ATOM    168  HB2 LEU A 173      32.571   5.799  11.044  1.00 40.14           H
ATOM    169  HB3 LEU A 173      32.473   4.411  11.792  1.00 40.14           H
ATOM    170  HG  LEU A 173      34.830   4.154  11.483  1.00 41.31           H
ATOM    171 HD11 LEU A 173      36.092   5.995  10.922  1.00 39.10           H
ATOM    172 HD12 LEU A 173      35.143   5.584   9.716  1.00 39.10           H
ATOM    173 HD13 LEU A 173      34.764   6.820  10.640  1.00 39.10           H
ATOM    174 HD21 LEU A 173      35.486   5.597  13.156  1.00 50.13           H
ATOM    175 HD22 LEU A 173      34.130   6.407  12.992  1.00 50.13           H
ATOM    176 HD23 LEU A 173      34.102   4.913  13.531  1.00 50.13           H
ATOM    177  N   ASN A 174      32.631   1.862  10.406  1.00 37.82           N
ATOM    178  CA  ASN A 174      33.195   0.536  10.602  1.00 37.00           C
ATOM    179  C   ASN A 174      32.882  -0.407   9.464  1.00 33.25           C
ATOM    180  O   ASN A 174      33.078  -1.616   9.613  1.00 34.65           O
ATOM    181  CB  ASN A 174      32.677  -0.100  11.899  1.00 36.05           C
ATOM    182  CG  ASN A 174      33.055   0.665  13.124  1.00 42.26           C
ATOM    183  OD1 ASN A 174      33.955   1.504  13.108  1.00 38.71           O
ATOM    184  ND2 ASN A 174      32.366   0.375  14.222  1.00 44.12           N
ATOM    185  H   ASN A 174      31.838   1.947  10.727  1.00 45.34           H
ATOM    186  HA  ASN A 174      34.160   0.611  10.670  1.00 44.35           H
ATOM    187  HB2 ASN A 174      31.709  -0.144  11.862  1.00 43.21           H
ATOM    188  HB3 ASN A 174      33.046  -0.993  11.980  1.00 43.21           H
ATOM    189 HD21 ASN A 174      32.540   0.784  14.959  1.00 52.90           H
ATOM    190 HD22 ASN A 174      31.747  -0.221  14.197  1.00 52.90           H
ATOM    191  N   LYS A 175      32.371   0.091   8.351  1.00 34.32           N
ATOM    192  CA  LYS A 175      31.896  -0.765   7.285  1.00 37.45           C
ATOM    193  C   LYS A 175      32.672  -0.499   6.014  1.00 37.87           C
ATOM    194  O   LYS A 175      33.096   0.620   5.766  1.00 32.58           O
ATOM    195  CB  LYS A 175      30.401  -0.542   6.995  1.00 40.06           C
ATOM    196  CG  LYS A 175      29.493  -0.940   8.163  1.00 42.02           C
ATOM    197  CD  LYS A 175      28.038  -0.730   7.794  1.00 42.88           C
ATOM    198  CE  LYS A 175      27.124  -0.972   8.994  1.00 49.00           C
ATOM    199  NZ  LYS A 175      26.660   0.306   9.544  1.00 53.75           N1+
ATOM    200  H   LYS A 175      32.288   0.932   8.189  1.00 41.13           H
ATOM    201  HA  LYS A 175      32.025  -1.693   7.534  1.00 44.89           H
ATOM    202  HB2 LYS A 175      30.253   0.399   6.810  1.00 48.03           H
ATOM    203  HB3 LYS A 175      30.147  -1.074   6.225  1.00 48.03           H
ATOM    204  HG2 LYS A 175      29.626  -1.879   8.370  1.00 50.37           H
ATOM    205  HG3 LYS A 175      29.698  -0.390   8.935  1.00 50.37           H
ATOM    206  HD2 LYS A 175      27.912   0.184   7.494  1.00 51.40           H
ATOM    207  HD3 LYS A 175      27.792  -1.352   7.092  1.00 51.40           H
ATOM    208  HE2 LYS A 175      26.350  -1.485   8.713  1.00 58.76           H
ATOM    209  HE3 LYS A 175      27.613  -1.445   9.685  1.00 58.76           H
ATOM    210  HZ1 LYS A 175      26.128   0.162  10.242  1.00 64.46           H
ATOM    211  HZ2 LYS A 175      27.356   0.794   9.807  1.00 64.46           H
ATOM    212  HZ3 LYS A 175      26.208   0.758   8.924  1.00 64.46           H
ATOM    213  N   TRP A 176      32.831  -1.552   5.213  1.00 35.86           N
ATOM    214  CA  TRP A 176      33.473  -1.439   3.905  1.00 34.92           C
ATOM    215  C   TRP A 176      32.737  -0.470   2.996  1.00 40.24           C
ATOM    216  O   TRP A 176      33.342   0.143   2.109  1.00 35.14           O
ATOM    217  CB  TRP A 176      33.522  -2.826   3.278  1.00 40.96           C
ATOM    218  CG  TRP A 176      34.635  -3.052   2.320  1.00 33.98           C
ATOM    219  CD1 TRP A 176      34.521  -3.328   0.991  1.00 35.79           C
ATOM    220  CD2 TRP A 176      36.029  -3.064   2.621  1.00 34.34           C
ATOM    221  NE1 TRP A 176      35.763  -3.519   0.440  1.00 35.36           N
ATOM    222  CE2 TRP A 176      36.711  -3.371   1.422  1.00 33.70           C
ATOM    223  CE3 TRP A 176      36.767  -2.833   3.781  1.00 30.49           C
ATOM    224  CZ2 TRP A 176      38.119  -3.414   1.337  1.00 33.19           C
ATOM    225  CZ3 TRP A 176      38.171  -2.907   3.713  1.00 32.52           C
ATOM    226  CH2 TRP A 176      38.826  -3.191   2.480  1.00 29.97           C
ATOM    227  H   TRP A 176      32.574  -2.349   5.406  1.00 42.98           H
ATOM    228  HA  TRP A 176      34.383  -1.121   4.018  1.00 41.85           H
ATOM    229  HB2 TRP A 176      33.612  -3.481   3.988  1.00 49.11           H
ATOM    230  HB3 TRP A 176      32.692  -2.977   2.801  1.00 49.11           H
ATOM    231  HD1 TRP A 176      33.717  -3.413   0.532  1.00 42.90           H
ATOM    232  HE1 TRP A 176      35.921  -3.701  -0.385  1.00 42.39           H
ATOM    233  HE3 TRP A 176      36.340  -2.643   4.585  1.00 36.54           H
ATOM    234  HZ2 TRP A 176      38.548  -3.609   0.536  1.00 39.78           H
ATOM    235  HZ3 TRP A 176      38.676  -2.762   4.480  1.00 38.98           H
ATOM    236  HH2 TRP A 176      39.754  -3.241   2.459  1.00 35.91           H
ATOM    237  N   GLY A 177      31.437  -0.318   3.199  1.00 38.62           N
ATOM    238  CA  GLY A 177      30.606   0.522   2.367  1.00 33.05           C
ATOM    239  C   GLY A 177      30.620   1.999   2.667  1.00 38.35           C
ATOM    240  O   GLY A 177      29.922   2.766   1.994  1.00 40.13           O
ATOM    241  H   GLY A 177      31.005  -0.705   3.834  1.00 46.30           H
ATOM    242  HA2 GLY A 177      30.880   0.409   1.444  1.00 39.61           H
ATOM    243  HA3 GLY A 177      29.688   0.217   2.441  1.00 39.61           H
ATOM    244  N   LEU A 178      31.386   2.440   3.657  1.00 36.15           N
ATOM    245  CA  LEU A 178      31.538   3.876   3.880  1.00 35.26           C
ATOM    246  C   LEU A 178      31.898   4.552   2.576  1.00 43.55           C
ATOM    247  O   LEU A 178      32.595   3.982   1.733  1.00 35.01           O
ATOM    248  CB  LEU A 178      32.615   4.163   4.941  1.00 37.57           C
ATOM    249  CG  LEU A 178      32.742   5.667   5.163  1.00 47.25           C
ATOM    250  CD1 LEU A 178      32.666   5.988   6.638  1.00 46.36           C
ATOM    251  CD2 LEU A 178      34.022   6.164   4.561  1.00 35.75           C
ATOM    252  H   LEU A 178      31.821   1.942   4.206  1.00 43.33           H
ATOM    253  HA  LEU A 178      30.696   4.244   4.192  1.00 42.27           H
ATOM    254  HB2 LEU A 178      32.363   3.747   5.780  1.00 45.03           H
ATOM    255  HB3 LEU A 178      33.471   3.823   4.635  1.00 45.03           H
ATOM    256  HG  LEU A 178      32.007   6.116   4.719  1.00 56.65           H
ATOM    257 HD11 LEU A 178      32.748   6.947   6.757  1.00 55.59           H
ATOM    258 HD12 LEU A 178      31.811   5.684   6.983  1.00 55.59           H
ATOM    259 HD13 LEU A 178      33.389   5.534   7.098  1.00 55.59           H
ATOM    260 HD21 LEU A 178      34.090   7.120   4.710  1.00 42.85           H
ATOM    261 HD22 LEU A 178      34.767   5.709   4.985  1.00 42.85           H
ATOM    262 HD23 LEU A 178      34.016   5.976   3.610  1.00 42.85           H
ATOM    263  N   ASN A 179      31.403   5.768   2.391  1.00 33.10           N
ATOM    264  CA  ASN A 179      31.648   6.520   1.170  1.00 39.85           C
ATOM    265  C   ASN A 179      32.521   7.732   1.498  1.00 44.32           C
ATOM    266  O   ASN A 179      32.035   8.782   1.932  1.00 38.14           O
ATOM    267  CB  ASN A 179      30.334   6.929   0.509  1.00 39.59           C
ATOM    268  CG  ASN A 179      30.565   7.691  -0.780  1.00 36.71           C
ATOM    269  OD1 ASN A 179      31.513   8.441  -0.892  1.00 42.29           O
ATOM    270  ND2 ASN A 179      29.738   7.460  -1.767  1.00 38.98           N
ATOM    271  H   ASN A 179      30.915   6.183   2.964  1.00 39.67           H
ATOM    272  HA  ASN A 179      32.135   5.960   0.547  1.00 47.77           H
ATOM    273  HB2 ASN A 179      29.820   6.132   0.302  1.00 47.46           H
ATOM    274  HB3 ASN A 179      29.837   7.501   1.114  1.00 47.46           H
ATOM    275 HD21 ASN A 179      29.836   7.873  -2.515  1.00 46.72           H
ATOM    276 HD22 ASN A 179      29.097   6.896  -1.667  1.00 46.72           H
ATOM    277  N   ILE A 180      33.824   7.605   1.247  1.00 36.20           N
ATOM    278  CA  ILE A 180      34.738   8.657   1.668  1.00 36.32           C
ATOM    279  C   ILE A 180      34.577   9.899   0.797  1.00 33.63           C
ATOM    280  O   ILE A 180      34.907  11.011   1.225  1.00 33.99           O
ATOM    281  CB  ILE A 180      36.174   8.107   1.645  1.00 35.98           C
ATOM    282  CG1 ILE A 180      37.106   8.978   2.475  1.00 36.27           C
ATOM    283  CG2 ILE A 180      36.640   7.966   0.210  1.00 29.48           C
ATOM    284  CD1 ILE A 180      36.923   8.800   3.983  1.00 35.90           C
ATOM    285  H   ILE A 180      34.193   6.939   0.846  1.00 43.39           H
ATOM    286  HA  ILE A 180      34.529   8.906   2.582  1.00 43.53           H
ATOM    287  HB  ILE A 180      36.162   7.222   2.043  1.00 43.13           H
ATOM    288 HG12 ILE A 180      38.024   8.751   2.258  1.00 43.47           H
ATOM    289 HG13 ILE A 180      36.937   9.909   2.262  1.00 43.47           H
ATOM    290 HG21 ILE A 180      37.546   7.619   0.205  1.00 35.32           H
ATOM    291 HG22 ILE A 180      36.048   7.354  -0.255  1.00 35.32           H
ATOM    292 HG23 ILE A 180      36.617   8.837  -0.215  1.00 35.32           H
ATOM    293 HD11 ILE A 180      37.545   9.382   4.447  1.00 43.03           H
ATOM    294 HD12 ILE A 180      36.012   9.034   4.220  1.00 43.03           H
ATOM    295 HD13 ILE A 180      37.099   7.875   4.215  1.00 43.03           H
ATOM    296  N   PHE A 181      34.088   9.751  -0.435  1.00 33.54           N
ATOM    297  CA  PHE A 181      33.857  10.936  -1.252  1.00 31.98           C
ATOM    298  C   PHE A 181      32.809  11.836  -0.588  1.00 39.21           C
ATOM    299  O   PHE A 181      32.947  13.067  -0.583  1.00 34.68           O
ATOM    300  CB  PHE A 181      33.373  10.577  -2.656  1.00 40.15           C
ATOM    301  CG  PHE A 181      34.352   9.781  -3.444  1.00 38.47           C
ATOM    302  CD1 PHE A 181      35.253  10.399  -4.246  1.00 38.19           C
ATOM    303  CD2 PHE A 181      34.365   8.419  -3.366  1.00 36.77           C
ATOM    304  CE1 PHE A 181      36.142   9.673  -4.967  1.00 37.34           C
ATOM    305  CE2 PHE A 181      35.248   7.691  -4.086  1.00 38.23           C
ATOM    306  CZ  PHE A 181      36.149   8.315  -4.871  1.00 36.94           C
ATOM    307  H   PHE A 181      33.888   9.002  -0.808  1.00 40.20           H
ATOM    308  HA  PHE A 181      34.684  11.436  -1.333  1.00 38.33           H
ATOM    309  HB2 PHE A 181      32.558  10.055  -2.582  1.00 48.14           H
ATOM    310  HB3 PHE A 181      33.196  11.396  -3.144  1.00 48.14           H
ATOM    311  HD1 PHE A 181      35.256  11.326  -4.308  1.00 45.78           H
ATOM    312  HD2 PHE A 181      33.751   7.984  -2.819  1.00 44.07           H
ATOM    313  HE1 PHE A 181      36.760  10.104  -5.514  1.00 44.76           H
ATOM    314  HE2 PHE A 181      35.250   6.763  -4.021  1.00 45.83           H
ATOM    315  HZ  PHE A 181      36.756   7.816  -5.369  1.00 44.28           H
ATOM    316  N   ASN A 182      31.773  11.229  -0.010  1.00 36.71           N
ATOM    317  CA  ASN A 182      30.759  12.022   0.701  1.00 44.92           C
ATOM    318  C   ASN A 182      31.345  12.692   1.934  1.00 46.46           C
ATOM    319  O   ASN A 182      31.084  13.883   2.193  1.00 40.89           O
ATOM    320  CB  ASN A 182      29.574  11.141   1.100  1.00 38.35           C
ATOM    321  CG  ASN A 182      28.742  10.738  -0.092  1.00 41.89           C
ATOM    322  OD1 ASN A 182      28.852  11.331  -1.163  1.00 48.86           O
ATOM    323  ND2 ASN A 182      27.927   9.711   0.077  1.00 47.34           N
ATOM    324  H   ASN A 182      31.632  10.381  -0.011  1.00 44.01           H
ATOM    325  HA  ASN A 182      30.430  12.717   0.110  1.00 53.86           H
ATOM    326  HB2 ASN A 182      29.906  10.334   1.524  1.00 45.97           H
ATOM    327  HB3 ASN A 182      29.005  11.632   1.713  1.00 45.97           H
ATOM    328 HD21 ASN A 182      27.432   9.443  -0.573  1.00 56.76           H
ATOM    329 HD22 ASN A 182      27.891   9.311   0.838  1.00 56.76           H
ATOM    330  N   VAL A 183      32.142  11.939   2.712  1.00 38.76           N
ATOM    331  CA  VAL A 183      32.796  12.508   3.889  1.00 37.36           C
ATOM    332  C   VAL A 183      33.563  13.752   3.490  1.00 43.27           C
ATOM    333  O   VAL A 183      33.486  14.799   4.145  1.00 44.57           O
ATOM    334  CB  VAL A 183      33.713  11.464   4.555  1.00 36.38           C
ATOM    335  CG1 VAL A 183      34.561  12.079   5.696  1.00 33.10           C
ATOM    336  CG2 VAL A 183      32.894  10.295   5.097  1.00 38.92           C
ATOM    337  H   VAL A 183      32.314  11.108   2.577  1.00 46.46           H
ATOM    338  HA  VAL A 183      32.119  12.767   4.534  1.00 44.79           H
ATOM    339  HB  VAL A 183      34.324  11.113   3.887  1.00 43.61           H
ATOM    340 HG11 VAL A 183      35.120  11.387   6.083  1.00 39.67           H
ATOM    341 HG12 VAL A 183      35.116  12.787   5.331  1.00 39.67           H
ATOM    342 HG13 VAL A 183      33.966  12.441   6.372  1.00 39.67           H
ATOM    343 HG21 VAL A 183      33.494   9.654   5.510  1.00 46.66           H
ATOM    344 HG22 VAL A 183      32.264  10.630   5.754  1.00 46.66           H
ATOM    345 HG23 VAL A 183      32.417   9.877   4.363  1.00 46.66           H
ATOM    346  N   ALA A 184      34.310  13.658   2.394  1.00 39.92           N
ATOM    347  CA  ALA A 184      35.100  14.792   1.950  1.00 39.26           C
ATOM    348  C   ALA A 184      34.217  16.022   1.673  1.00 41.85           C
ATOM    349  O   ALA A 184      34.587  17.162   2.010  1.00 37.08           O
ATOM    350  CB  ALA A 184      35.892  14.395   0.702  1.00 38.38           C
ATOM    351  H   ALA A 184      34.374  12.958   1.898  1.00 47.86           H
ATOM    352  HA  ALA A 184      35.734  15.028   2.646  1.00 47.06           H
ATOM    353  HB1 ALA A 184      36.419  15.155   0.408  1.00 46.01           H
ATOM    354  HB2 ALA A 184      36.475  13.652   0.921  1.00 46.01           H
ATOM    355  HB3 ALA A 184      35.270  14.134   0.004  1.00 46.01           H
ATOM    356  N   GLY A 185      33.063  15.811   1.044  1.00 40.58           N
ATOM    357  CA  GLY A 185      32.218  16.932   0.653  1.00 42.03           C
ATOM    358  C   GLY A 185      31.687  17.707   1.838  1.00 38.31           C
ATOM    359  O   GLY A 185      31.468  18.921   1.747  1.00 43.77           O
ATOM    360  H   GLY A 185      32.751  15.037   0.834  1.00 48.64           H
ATOM    361  HA2 GLY A 185      32.727  17.539   0.094  1.00 50.39           H
ATOM    362  HA3 GLY A 185      31.463  16.602   0.140  1.00 50.39           H
ATOM    363  N   TYR A 186      31.491  17.025   2.964  1.00 42.09           N
ATOM    364  CA  TYR A 186      30.942  17.615   4.176  1.00 48.34           C
ATOM    365  C   TYR A 186      31.990  17.975   5.229  1.00 49.63           C
ATOM    366  O   TYR A 186      31.615  18.274   6.361  1.00 54.67           O
ATOM    367  CB  TYR A 186      29.928  16.654   4.791  1.00 42.35           C
ATOM    368  CG  TYR A 186      28.851  16.178   3.848  1.00 47.64           C
ATOM    369  CD1 TYR A 186      28.099  17.077   3.088  1.00 50.70           C
ATOM    370  CD2 TYR A 186      28.566  14.827   3.735  1.00 44.71           C
ATOM    371  CE1 TYR A 186      27.098  16.630   2.223  1.00 46.28           C
ATOM    372  CE2 TYR A 186      27.561  14.360   2.878  1.00 51.48           C
ATOM    373  CZ  TYR A 186      26.827  15.276   2.121  1.00 54.60           C
ATOM    374  OH  TYR A 186      25.816  14.819   1.276  1.00 58.03           O
ATOM    375  H   TYR A 186      31.677  16.190   3.050  1.00 50.46           H
ATOM    376  HA  TYR A 186      30.471  18.429   3.939  1.00 57.96           H
ATOM    377  HB2 TYR A 186      30.401  15.871   5.114  1.00 50.77           H
ATOM    378  HB3 TYR A 186      29.491  17.100   5.533  1.00 50.77           H
ATOM    379  HD1 TYR A 186      28.275  17.988   3.152  1.00 60.79           H
ATOM    380  HD2 TYR A 186      29.053  14.216   4.239  1.00 53.61           H
ATOM    381  HE1 TYR A 186      26.606  17.242   1.725  1.00 55.49           H
ATOM    382  HE2 TYR A 186      27.383  13.450   2.814  1.00 61.73           H
ATOM    383  HH  TYR A 186      25.765  13.981   1.315  1.00 69.59           H
ATOM    384  N   SER A 187      33.289  17.960   4.898  1.00 43.17           N
ATOM    385  CA  SER A 187      34.337  18.277   5.871  1.00 39.40           C
ATOM    386  C   SER A 187      35.323  19.274   5.287  1.00 41.86           C
ATOM    387  O   SER A 187      36.496  19.318   5.672  1.00 40.24           O
ATOM    388  CB  SER A 187      35.044  17.002   6.348  1.00 49.99           C
ATOM    389  OG  SER A 187      35.565  16.256   5.268  1.00 43.30           O
ATOM    390  H   SER A 187      33.587  17.769   4.114  1.00 51.76           H
ATOM    391  HA  SER A 187      33.926  18.691   6.645  1.00 47.23           H
ATOM    392  HB2 SER A 187      35.773  17.251   6.937  1.00 59.94           H
ATOM    393  HB3 SER A 187      34.406  16.452   6.829  1.00 59.94           H
ATOM    394  HG  SER A 187      34.944  16.030   4.749  1.00 51.92           H
ATOM    395  N   HIS A 188      34.848  20.102   4.362  1.00 38.26           N
ATOM    396  CA  HIS A 188      35.656  21.187   3.824  1.00 42.26           C
ATOM    397  C   HIS A 188      36.919  20.621   3.222  1.00 37.42           C
ATOM    398  O   HIS A 188      37.992  21.215   3.317  1.00 40.39           O
ATOM    399  CB  HIS A 188      35.970  22.259   4.883  1.00 46.40           C
ATOM    400  CG  HIS A 188      34.740  22.902   5.440  1.00 50.80           C
ATOM    401  ND1 HIS A 188      34.160  24.018   4.871  1.00 53.11           N
ATOM    402  CD2 HIS A 188      33.947  22.552   6.484  1.00 52.99           C
ATOM    403  CE1 HIS A 188      33.076  24.343   5.557  1.00 54.88           C
ATOM    404  NE2 HIS A 188      32.924  23.469   6.539  1.00 55.50           N
ATOM    405  H   HIS A 188      34.056  20.056   4.030  1.00 45.87           H
ATOM    406  HA  HIS A 188      35.159  21.618   3.111  1.00 50.66           H
ATOM    407  HB2 HIS A 188      36.514  22.952   4.479  1.00 55.63           H
ATOM    408  HB3 HIS A 188      36.451  21.845   5.617  1.00 55.63           H
ATOM    409  HD2 HIS A 188      34.078  21.834   7.060  1.00 63.54           H
ATOM    410  HE1 HIS A 188      32.515  25.063   5.379  1.00 65.81           H
ATOM    411  HE2 HIS A 188      32.290  23.476   7.121  1.00 66.55           H
ATOM    412  N   ASN A 189      36.762  19.462   2.580  1.00 43.54           N
ATOM    413  CA  ASN A 189      37.842  18.794   1.878  1.00 43.59           C
ATOM    414  C   ASN A 189      39.001  18.467   2.817  1.00 36.78           C
ATOM    415  O   ASN A 189      40.178  18.541   2.432  1.00 42.53           O
ATOM    416  CB  ASN A 189      38.325  19.633   0.694  1.00 49.84           C
ATOM    417  CG  ASN A 189      38.802  18.778  -0.435  1.00 63.59           C
ATOM    418  OD1 ASN A 189      38.179  17.740  -0.747  1.00 58.64           O
ATOM    419  ND2 ASN A 189      39.922  19.175  -1.050  1.00 59.66           N
ATOM    420  H   ASN A 189      36.015  19.037   2.540  1.00 52.20           H
ATOM    421  HA  ASN A 189      37.507  17.956   1.524  1.00 52.26           H
ATOM    422  HB2 ASN A 189      37.592  20.181   0.371  1.00 59.76           H
ATOM    423  HB3 ASN A 189      39.062  20.195   0.981  1.00 59.76           H
ATOM    424 HD21 ASN A 189      40.238  18.718  -1.706  1.00 71.54           H
ATOM    425 HD22 ASN A 189      40.326  19.889  -0.790  1.00 71.54           H
ATOM    426  N   ARG A 190      38.669  18.042   4.034  1.00 37.19           N
ATOM    427  CA  ARG A 190      39.652  17.490   4.974  1.00 34.98           C
ATOM    428  C   ARG A 190      39.197  16.082   5.379  1.00 34.35           C
ATOM    429  O   ARG A 190      39.030  15.757   6.568  1.00 35.71           O
ATOM    430  CB  ARG A 190      39.856  18.438   6.158  1.00 40.46           C
ATOM    431  CG  ARG A 190      40.667  19.725   5.690  1.00 39.29           C
ATOM    432  CD  ARG A 190      41.261  20.634   6.780  1.00 41.95           C
ATOM    433  NE  ARG A 190      40.227  21.427   7.449  1.00 45.31           N
ATOM    434  CZ  ARG A 190      39.774  22.615   7.046  1.00 39.90           C
ATOM    435  NH1 ARG A 190      40.270  23.211   5.957  1.00 50.44           N
ATOM    436  NH2 ARG A 190      38.835  23.224   7.748  1.00 40.44           N1+
ATOM    437  H   ARG A 190      37.868  18.061   4.347  1.00 44.59           H
ATOM    438  HA  ARG A 190      40.503  17.404   4.517  1.00 41.93           H
ATOM    439  HB2 ARG A 190      38.994  18.723   6.499  1.00 48.50           H
ATOM    440  HB3 ARG A 190      40.365  17.987   6.850  1.00 48.50           H
ATOM    441  HG2 ARG A 190      41.406  19.428   5.137  1.00 47.10           H
ATOM    442  HG3 ARG A 190      40.073  20.275   5.156  1.00 47.10           H
ATOM    443  HD2 ARG A 190      41.702  20.086   7.448  1.00 50.29           H
ATOM    444  HD3 ARG A 190      41.896  21.245   6.375  1.00 50.29           H
ATOM    445  HE  ARG A 190      39.882  21.097   8.164  1.00 54.33           H
ATOM    446 HH11 ARG A 190      40.883  22.823   5.496  1.00 60.48           H
ATOM    447 HH12 ARG A 190      39.969  23.979   5.713  1.00 60.48           H
ATOM    448 HH21 ARG A 190      38.513  22.849   8.452  1.00 48.48           H
ATOM    449 HH22 ARG A 190      38.541  23.992   7.497  1.00 48.48           H
ATOM    450  N   PRO A 191      39.004  15.201   4.390  1.00 33.41           N
ATOM    451  CA  PRO A 191      38.565  13.833   4.716  1.00 32.25           C
ATOM    452  C   PRO A 191      39.541  13.085   5.595  1.00 28.65           C
ATOM    453  O   PRO A 191      39.108  12.238   6.390  1.00 33.93           O
ATOM    454  CB  PRO A 191      38.419  13.159   3.338  1.00 30.97           C
ATOM    455  CG  PRO A 191      39.360  13.875   2.463  1.00 28.63           C
ATOM    456  CD  PRO A 191      39.314  15.349   2.954  1.00 37.20           C
ATOM    457  HA  PRO A 191      37.699  13.856   5.152  1.00 38.66           H
ATOM    458  HB2 PRO A 191      38.658  12.222   3.405  1.00 37.11           H
ATOM    459  HB3 PRO A 191      37.509  13.261   3.019  1.00 37.11           H
ATOM    460  HG2 PRO A 191      40.251  13.505   2.567  1.00 34.31           H
ATOM    461  HG3 PRO A 191      39.065  13.809   1.541  1.00 34.31           H
ATOM    462  HD2 PRO A 191      40.178  15.774   2.835  1.00 44.59           H
ATOM    463  HD3 PRO A 191      38.608  15.837   2.502  1.00 44.59           H
ATOM    464  N   LEU A 192      40.844  13.335   5.450  1.00 28.69           N
ATOM    465  CA  LEU A 192      41.818  12.580   6.236  1.00 27.53           C
ATOM    466  C   LEU A 192      41.767  13.016   7.689  1.00 33.53           C
ATOM    467  O   LEU A 192      41.666  12.185   8.597  1.00 31.35           O
ATOM    468  CB  LEU A 192      43.205  12.755   5.648  1.00 30.43           C
ATOM    469  CG  LEU A 192      44.346  12.030   6.383  1.00 29.03           C
ATOM    470  CD1 LEU A 192      44.128  10.491   6.329  1.00 28.78           C
ATOM    471  CD2 LEU A 192      45.654  12.431   5.772  1.00 30.35           C
ATOM    472  H   LEU A 192      41.181  13.920   4.917  1.00 34.39           H
ATOM    473  HA  LEU A 192      41.593  11.637   6.198  1.00 32.98           H
ATOM    474  HB2 LEU A 192      43.193  12.425   4.736  1.00 36.46           H
ATOM    475  HB3 LEU A 192      43.418  13.701   5.645  1.00 36.46           H
ATOM    476  HG  LEU A 192      44.350  12.304   7.314  1.00 34.79           H
ATOM    477 HD11 LEU A 192      44.856  10.053   6.797  1.00 34.48           H
ATOM    478 HD12 LEU A 192      43.284  10.277   6.756  1.00 34.48           H
ATOM    479 HD13 LEU A 192      44.112  10.207   5.402  1.00 34.48           H
ATOM    480 HD21 LEU A 192      46.372  11.974   6.237  1.00 36.37           H
ATOM    481 HD22 LEU A 192      45.654  12.182   4.835  1.00 36.37           H
ATOM    482 HD23 LEU A 192      45.761  13.391   5.859  1.00 36.37           H
ATOM    483  N   THR A 193      41.705  14.319   7.920  1.00 31.76           N
ATOM    484  CA  THR A 193      41.630  14.800   9.293  1.00 32.03           C
ATOM    485  C   THR A 193      40.362  14.264   9.913  1.00 27.26           C
ATOM    486  O   THR A 193      40.382  13.742  11.031  1.00 33.46           O
ATOM    487  CB  THR A 193      41.692  16.350   9.371  1.00 28.22           C
ATOM    488  OG1 THR A 193      42.927  16.815   8.803  1.00 35.12           O
ATOM    489  CG2 THR A 193      41.662  16.785  10.823  1.00 33.98           C
ATOM    490  H   THR A 193      41.704  14.933   7.318  1.00 38.06           H
ATOM    491  HA  THR A 193      42.382  14.445   9.793  1.00 38.39           H
ATOM    492  HB  THR A 193      40.938  16.741   8.903  1.00 33.81           H
ATOM    493  HG1 THR A 193      42.981  16.579   7.999  1.00 42.10           H
ATOM    494 HG21 THR A 193      41.700  17.752  10.880  1.00 40.73           H
ATOM    495 HG22 THR A 193      40.845  16.476  11.245  1.00 40.73           H
ATOM    496 HG23 THR A 193      42.422  16.411  11.297  1.00 40.73           H
ATOM    497  N   CME A 194      39.256  14.390   9.195  1.00 31.00           N
ATOM    498  CA  CME A 194      37.960  14.005   9.712  1.00 32.27           C
ATOM    499  C   CME A 194      37.906  12.494  10.010  1.00 34.49           C
ATOM    500  O   CME A 194      37.545  12.043  11.099  1.00 35.14           O
ATOM    501  CB  CME A 194      36.815  14.372   8.765  1.00 38.61           C
ATOM    502  SG  CME A 194      35.217  13.766   9.255  1.00 40.63           S
ATOM    503  SD  CME A 194      34.768  15.144  10.837  1.00 51.14           S
ATOM    504  CE  CME A 194      34.048  14.189  12.139  1.00 55.67           C
ATOM    505  CZ  CME A 194      35.075  13.349  12.843  1.00 48.06           C
ATOM    506  OH  CME A 194      34.453  12.679  13.926  1.00 52.36           O
ATOM    507  H   CME A 194      39.199  14.748   8.263  1.00 37.15           H
ATOM    508  HA  CME A 194      37.810  14.563  10.689  1.00 38.68           H
ATOM    509  HB2 CME A 194      37.053  14.055   7.721  1.00 46.29           H
ATOM    510  HB3 CME A 194      36.671  15.486   8.758  1.00 46.29           H
ATOM    511  HE2 CME A 194      33.301  13.534  11.616  1.00 66.76           H
ATOM    512  HE3 CME A 194      33.496  14.819  12.878  1.00 66.76           H
ATOM    513  HZ2 CME A 194      35.904  14.000  13.233  1.00 57.62           H
ATOM    514  HZ3 CME A 194      35.512  12.595  12.135  1.00 57.62           H
ATOM    515  HH  CME A 194      35.104  12.061  14.276  1.00 62.78           H
ATOM    516  N   ILE A 195      38.302  11.675   9.042  1.00 34.12           N
ATOM    517  CA  ILE A 195      38.170  10.233   9.240  1.00 33.03           C
ATOM    518  C   ILE A 195      39.151   9.714  10.301  1.00 28.73           C
ATOM    519  O   ILE A 195      38.817   8.789  11.062  1.00 33.96           O
ATOM    520  CB  ILE A 195      38.301   9.492   7.891  1.00 32.95           C
ATOM    521  CG1 ILE A 195      37.460   8.218   7.938  1.00 30.82           C
ATOM    522  CG2 ILE A 195      39.783   9.174   7.547  1.00 29.79           C
ATOM    523  CD1 ILE A 195      35.971   8.385   7.840  1.00 31.61           C
ATOM    524  H   ILE A 195      38.640  11.915   8.288  1.00 40.90           H
ATOM    525  HA  ILE A 195      37.276  10.059   9.573  1.00 39.58           H
ATOM    526  HB  ILE A 195      37.944  10.065   7.194  1.00 39.49           H
ATOM    527 HG12 ILE A 195      37.733   7.648   7.202  1.00 36.93           H
ATOM    528 HG13 ILE A 195      37.643   7.766   8.777  1.00 36.93           H
ATOM    529 HG21 ILE A 195      39.817   8.711   6.695  1.00 35.70           H
ATOM    530 HG22 ILE A 195      40.279  10.006   7.491  1.00 35.70           H
ATOM    531 HG23 ILE A 195      40.155   8.613   8.245  1.00 35.70           H
ATOM    532 HD11 ILE A 195      35.552   7.511   7.881  1.00 37.89           H
ATOM    533 HD12 ILE A 195      35.666   8.933   8.579  1.00 37.89           H
ATOM    534 HD13 ILE A 195      35.756   8.815   6.997  1.00 37.89           H
ATOM    535  N   MET A 196      40.334  10.313  10.389  1.00 32.93           N
ATOM    536  CA  MET A 196      41.284   9.841  11.390  1.00 28.41           C
ATOM    537  C   MET A 196      40.791  10.189  12.796  1.00 34.11           C
ATOM    538  O   MET A 196      40.947   9.403  13.740  1.00 34.71           O
ATOM    539  CB  MET A 196      42.662  10.449  11.127  1.00 32.23           C
ATOM    540  CG  MET A 196      43.402   9.850   9.922  1.00 31.34           C
ATOM    541  SD  MET A 196      43.943   8.170  10.306  1.00 31.86           S
ATOM    542  CE  MET A 196      45.317   8.540  11.333  1.00 32.50           C
ATOM    543  H   MET A 196      40.604  10.969   9.903  1.00 39.46           H
ATOM    544  HA  MET A 196      41.365   8.877  11.316  1.00 34.04           H
ATOM    545  HB2 MET A 196      42.556  11.400  10.964  1.00 38.63           H
ATOM    546  HB3 MET A 196      43.217  10.312  11.911  1.00 38.63           H
ATOM    547  HG2 MET A 196      42.805   9.815   9.158  1.00 37.56           H
ATOM    548  HG3 MET A 196      44.184  10.388   9.720  1.00 37.56           H
ATOM    549  HE1 MET A 196      45.724   7.710  11.627  1.00 38.95           H
ATOM    550  HE2 MET A 196      45.958   9.062  10.827  1.00 38.95           H
ATOM    551  HE3 MET A 196      45.009   9.048  12.101  1.00 38.95           H
ATOM    552  N   TYR A 197      40.190  11.371  12.951  1.00 35.46           N
ATOM    553  CA  TYR A 197      39.583  11.706  14.239  1.00 40.96           C
ATOM    554  C   TYR A 197      38.450  10.738  14.576  1.00 35.15           C
ATOM    555  O   TYR A 197      38.351  10.264  15.716  1.00 36.86           O
ATOM    556  CB  TYR A 197      39.095  13.162  14.214  1.00 41.30           C
ATOM    557  CG  TYR A 197      38.770  13.804  15.560  1.00 44.85           C
ATOM    558  CD1 TYR A 197      39.690  13.810  16.596  1.00 45.17           C
ATOM    559  CD2 TYR A 197      37.562  14.467  15.764  1.00 54.98           C
ATOM    560  CE1 TYR A 197      39.398  14.415  17.827  1.00 48.91           C
ATOM    561  CE2 TYR A 197      37.264  15.084  16.991  1.00 57.61           C
ATOM    562  CZ  TYR A 197      38.193  15.051  18.017  1.00 53.62           C
ATOM    563  OH  TYR A 197      37.953  15.649  19.247  1.00 57.81           O
ATOM    564  H   TYR A 197      40.121  11.979  12.346  1.00 42.50           H
ATOM    565  HA  TYR A 197      40.256  11.629  14.933  1.00 49.10           H
ATOM    566  HB2 TYR A 197      39.784  13.704  13.798  1.00 49.52           H
ATOM    567  HB3 TYR A 197      38.289  13.202  13.676  1.00 49.52           H
ATOM    568  HD1 TYR A 197      40.507  13.380  16.483  1.00 54.16           H
ATOM    569  HD2 TYR A 197      36.933  14.489  15.078  1.00 65.92           H
ATOM    570  HE1 TYR A 197      40.026  14.397  18.512  1.00 58.64           H
ATOM    571  HE2 TYR A 197      36.447  15.511  17.113  1.00 69.08           H
ATOM    572  HH  TYR A 197      37.192  16.005  19.250  1.00 69.33           H
ATOM    573  N   ALA A 198      37.583  10.420  13.604  1.00 32.21           N
ATOM    574  CA  ALA A 198      36.518   9.452  13.860  1.00 33.60           C
ATOM    575  C   ALA A 198      37.080   8.069  14.217  1.00 39.93           C
ATOM    576  O   ALA A 198      36.621   7.427  15.170  1.00 34.15           O
ATOM    577  CB  ALA A 198      35.610   9.359  12.644  1.00 36.30           C
ATOM    578  H   ALA A 198      37.592  10.744  12.808  1.00 38.60           H
ATOM    579  HA  ALA A 198      35.984   9.761  14.609  1.00 40.28           H
ATOM    580  HB1 ALA A 198      34.908   8.715  12.824  1.00 43.51           H
ATOM    581  HB2 ALA A 198      35.224  10.232  12.472  1.00 43.51           H
ATOM    582  HB3 ALA A 198      36.135   9.072  11.880  1.00 43.51           H
ATOM    583  N   ILE A 199      38.088   7.600  13.477  1.00 32.99           N
ATOM    584  CA  ILE A 199      38.683   6.313  13.802  1.00 33.91           C
ATOM    585  C   ILE A 199      39.305   6.324  15.194  1.00 33.37           C
ATOM    586  O   ILE A 199      39.162   5.363  15.961  1.00 36.97           O
ATOM    587  CB  ILE A 199      39.720   5.930  12.721  1.00 33.48           C
ATOM    588  CG1 ILE A 199      39.017   5.660  11.388  1.00 34.19           C
ATOM    589  CG2 ILE A 199      40.483   4.722  13.184  1.00 35.89           C
ATOM    590  CD1 ILE A 199      39.916   5.740  10.164  1.00 33.47           C
ATOM    591  H   ILE A 199      38.435   7.999  12.799  1.00 39.54           H
ATOM    592  HA  ILE A 199      37.986   5.638  13.795  1.00 40.65           H
ATOM    593  HB  ILE A 199      40.339   6.667  12.605  1.00 40.13           H
ATOM    594 HG12 ILE A 199      38.637   4.768  11.414  1.00 40.98           H
ATOM    595 HG13 ILE A 199      38.309   6.313  11.274  1.00 40.98           H
ATOM    596 HG21 ILE A 199      41.134   4.481  12.506  1.00 43.02           H
ATOM    597 HG22 ILE A 199      40.935   4.935  14.016  1.00 43.02           H
ATOM    598 HG23 ILE A 199      39.862   3.990  13.322  1.00 43.02           H
ATOM    599 HD11 ILE A 199      39.388   5.556   9.372  1.00 40.12           H
ATOM    600 HD12 ILE A 199      40.296   6.631  10.110  1.00 40.12           H
ATOM    601 HD13 ILE A 199      40.625   5.083  10.250  1.00 40.12           H
ATOM    602  N   PHE A 200      40.064   7.361  15.527  1.00 37.53           N
ATOM    603  CA  PHE A 200      40.749   7.328  16.814  1.00 39.59           C
ATOM    604  C   PHE A 200      39.749   7.388  17.972  1.00 40.14           C
ATOM    605  O   PHE A 200      39.920   6.699  18.990  1.00 38.62           O
ATOM    606  CB  PHE A 200      41.767   8.452  16.882  1.00 30.67           C
ATOM    607  CG  PHE A 200      43.115   8.076  16.340  1.00 42.75           C
ATOM    608  CD1 PHE A 200      43.242   7.506  15.067  1.00 34.19           C
ATOM    609  CD2 PHE A 200      44.266   8.283  17.090  1.00 40.52           C
ATOM    610  CE1 PHE A 200      44.459   7.153  14.605  1.00 36.45           C
ATOM    611  CE2 PHE A 200      45.495   7.930  16.598  1.00 36.37           C
ATOM    612  CZ  PHE A 200      45.593   7.362  15.365  1.00 35.00           C
ATOM    613  H   PHE A 200      40.196   8.065  15.051  1.00 44.98           H
ATOM    614  HA  PHE A 200      41.232   6.490  16.887  1.00 47.45           H
ATOM    615  HB2 PHE A 200      41.438   9.203  16.365  1.00 36.75           H
ATOM    616  HB3 PHE A 200      41.882   8.714  17.808  1.00 36.75           H
ATOM    617  HD1 PHE A 200      42.485   7.350  14.550  1.00 40.98           H
ATOM    618  HD2 PHE A 200      44.201   8.661  17.937  1.00 48.58           H
ATOM    619  HE1 PHE A 200      44.537   6.774  13.759  1.00 43.69           H
ATOM    620  HE2 PHE A 200      46.259   8.070  17.110  1.00 43.60           H
ATOM    621  HZ  PHE A 200      46.427   7.127  15.027  1.00 41.96           H
ATOM    622  N   GLN A 201      38.670   8.147  17.813  1.00 41.24           N
ATOM    623  CA  GLN A 201      37.618   8.162  18.836  1.00 44.89           C
ATOM    624  C   GLN A 201      36.909   6.822  18.934  1.00 44.12           C
ATOM    625  O   GLN A 201      36.678   6.304  20.037  1.00 42.87           O
ATOM    626  CB  GLN A 201      36.614   9.270  18.544  1.00 42.78           C
ATOM    627  CG  GLN A 201      37.209  10.621  18.805  1.00 48.34           C
ATOM    628  CD  GLN A 201      36.164  11.692  18.917  1.00 59.02           C
ATOM    629  OE1 GLN A 201      35.585  12.123  17.914  1.00 68.86           O
ATOM    630  NE2 GLN A 201      35.908  12.131  20.151  1.00 61.48           N
ATOM    631  H   GLN A 201      38.520   8.655  17.136  1.00 49.44           H
ATOM    632  HA  GLN A 201      38.023   8.348  19.698  1.00 53.82           H
ATOM    633  HB2 GLN A 201      36.351   9.228  17.611  1.00 51.29           H
ATOM    634  HB3 GLN A 201      35.839   9.162  19.118  1.00 51.29           H
ATOM    635  HG2 GLN A 201      37.704  10.594  19.640  1.00 57.96           H
ATOM    636  HG3 GLN A 201      37.802  10.854  18.074  1.00 57.96           H
ATOM    637 HE21 GLN A 201      36.333  11.800  20.822  1.00 73.72           H
ATOM    638 HE22 GLN A 201      35.318  12.744  20.276  1.00 73.72           H
ATOM    639  N   GLU A 202      36.546   6.242  17.794  1.00 37.57           N
ATOM    640  CA  GLU A 202      35.912   4.937  17.828  1.00 40.51           C
ATOM    641  C   GLU A 202      36.758   3.936  18.608  1.00 41.78           C
ATOM    642  O   GLU A 202      36.224   3.141  19.392  1.00 40.95           O
ATOM    643  CB  GLU A 202      35.637   4.471  16.393  1.00 39.56           C
ATOM    644  CG  GLU A 202      35.225   3.024  16.213  1.00 45.86           C
ATOM    645  CD  GLU A 202      33.826   2.728  16.671  1.00 48.49           C
ATOM    646  OE1 GLU A 202      33.005   3.658  16.749  1.00 50.67           O
ATOM    647  OE2 GLU A 202      33.557   1.546  16.935  1.00 55.25           O1-
ATOM    648  H   GLU A 202      36.654   6.576  17.009  1.00 45.04           H
ATOM    649  HA  GLU A 202      35.058   5.017  18.281  1.00 48.56           H
ATOM    650  HB2 GLU A 202      34.925   5.019  16.028  1.00 47.42           H
ATOM    651  HB3 GLU A 202      36.444   4.607  15.872  1.00 47.42           H
ATOM    652  HG2 GLU A 202      35.283   2.798  15.271  1.00 54.98           H
ATOM    653  HG3 GLU A 202      35.829   2.462  16.723  1.00 54.98           H
ATOM    654  N   ARG A 203      38.078   3.956  18.419  1.00 36.66           N
ATOM    655  CA  ARG A 203      38.940   2.925  18.998  1.00 36.52           C
ATOM    656  C   ARG A 203      39.524   3.326  20.342  1.00 41.16           C
ATOM    657  O   ARG A 203      40.321   2.566  20.912  1.00 39.41           O
ATOM    658  CB  ARG A 203      40.098   2.565  18.036  1.00 39.04           C
ATOM    659  CG  ARG A 203      39.662   1.868  16.776  1.00 37.16           C
ATOM    660  CD  ARG A 203      40.849   1.396  15.909  1.00 33.46           C
ATOM    661  NE  ARG A 203      40.375   0.499  14.873  1.00 31.17           N
ATOM    662  CZ  ARG A 203      40.206  -0.804  15.063  1.00 34.27           C
ATOM    663  NH1 ARG A 203      40.469  -1.351  16.252  1.00 36.25           N
ATOM    664  NH2 ARG A 203      39.734  -1.548  14.090  1.00 32.06           N1+
ATOM    665  H   ARG A 203      38.497   4.552  17.963  1.00 43.95           H
ATOM    666  HA  ARG A 203      38.412   2.123  19.135  1.00 43.78           H
ATOM    667  HB2 ARG A 203      40.553   3.382  17.779  1.00 46.80           H
ATOM    668  HB3 ARG A 203      40.715   1.978  18.500  1.00 46.80           H
ATOM    669  HG2 ARG A 203      39.135   1.089  17.012  1.00 44.55           H
ATOM    670  HG3 ARG A 203      39.129   2.480  16.245  1.00 44.55           H
ATOM    671  HD2 ARG A 203      41.269   2.162  15.487  1.00 40.11           H
ATOM    672  HD3 ARG A 203      41.487   0.919  16.463  1.00 40.11           H
ATOM    673  HE  ARG A 203      40.345   0.796  14.067  1.00 37.35           H
ATOM    674 HH11 ARG A 203      40.765  -0.861  16.894  1.00 43.45           H
ATOM    675 HH12 ARG A 203      40.357  -2.195  16.372  1.00 43.45           H
ATOM    676 HH21 ARG A 203      39.565  -1.196  13.323  1.00 38.43           H
ATOM    677 HH22 ARG A 203      39.630  -2.393  14.207  1.00 38.43           H
ATOM    678  N   ASP A 204      39.182   4.509  20.834  1.00 39.08           N
ATOM    679  CA  ASP A 204      39.657   5.037  22.115  1.00 41.91           C
ATOM    680  C   ASP A 204      41.160   5.265  22.163  1.00 45.34           C
ATOM    681  O   ASP A 204      41.763   5.249  23.246  1.00 42.45           O
ATOM    682  CB  ASP A 204      39.227   4.111  23.254  1.00 43.67           C
ATOM    683  CG  ASP A 204      37.960   4.562  23.878  1.00 56.56           C
ATOM    684  OD1 ASP A 204      36.888   4.014  23.508  1.00 58.63           O
ATOM    685  OD2 ASP A 204      38.059   5.497  24.716  1.00 65.73           O1-
ATOM    686  H   ASP A 204      38.651   5.050  20.428  1.00 46.85           H
ATOM    687  HA  ASP A 204      39.232   5.896  22.266  1.00 50.24           H
ATOM    688  HB2 ASP A 204      39.091   3.216  22.905  1.00 52.36           H
ATOM    689  HB3 ASP A 204      39.916   4.103  23.937  1.00 52.36           H
ATOM    690  N   LEU A 205      41.779   5.510  21.008  1.00 42.66           N
ATOM    691  CA  LEU A 205      43.234   5.611  20.940  1.00 34.56           C
ATOM    692  C   LEU A 205      43.768   6.892  21.561  1.00 41.47           C
ATOM    693  O   LEU A 205      44.901   6.923  22.063  1.00 44.02           O
ATOM    694  CB  LEU A 205      43.656   5.536  19.469  1.00 39.13           C
ATOM    695  CG  LEU A 205      43.573   4.149  18.866  1.00 36.90           C
ATOM    696  CD1 LEU A 205      43.696   4.197  17.362  1.00 35.72           C
ATOM    697  CD2 LEU A 205      44.689   3.267  19.461  1.00 43.15           C
ATOM    698  H   LEU A 205      41.380   5.621  20.254  1.00 51.14           H
ATOM    699  HA  LEU A 205      43.629   4.859  21.408  1.00 41.43           H
ATOM    700  HB2 LEU A 205      43.079   6.118  18.950  1.00 46.91           H
ATOM    701  HB3 LEU A 205      44.576   5.835  19.394  1.00 46.91           H
ATOM    702  HG  LEU A 205      42.717   3.752  19.090  1.00 44.24           H
ATOM    703 HD11 LEU A 205      43.639   3.294  17.012  1.00 42.82           H
ATOM    704 HD12 LEU A 205      42.975   4.737  17.003  1.00 42.82           H
ATOM    705 HD13 LEU A 205      44.552   4.588  17.128  1.00 42.82           H
ATOM    706 HD21 LEU A 205      44.631   2.380  19.072  1.00 51.74           H
ATOM    707 HD22 LEU A 205      45.549   3.664  19.254  1.00 51.74           H
ATOM    708 HD23 LEU A 205      44.571   3.215  20.423  1.00 51.74           H
ATOM    709  N   LEU A 206      43.020   7.981  21.463  1.00 35.22           N
ATOM    710  CA  LEU A 206      43.452   9.204  22.128  1.00 41.61           C
ATOM    711  C   LEU A 206      43.590   8.982  23.633  1.00 44.32           C
ATOM    712  O   LEU A 206      44.581   9.402  24.240  1.00 40.07           O
ATOM    713  CB  LEU A 206      42.470  10.332  21.826  1.00 45.15           C
ATOM    714  CG  LEU A 206      42.298  10.637  20.341  1.00 46.52           C
ATOM    715  CD1 LEU A 206      41.258  11.706  20.125  1.00 45.15           C
ATOM    716  CD2 LEU A 206      43.615  11.081  19.714  1.00 44.96           C
ATOM    717  H   LEU A 206      42.279   8.041  21.031  1.00 42.22           H
ATOM    718  HA  LEU A 206      44.321   9.462  21.782  1.00 49.88           H
ATOM    719  HB2 LEU A 206      41.600  10.089  22.179  1.00 54.13           H
ATOM    720  HB3 LEU A 206      42.784  11.141  22.258  1.00 54.13           H
ATOM    721  HG  LEU A 206      42.003   9.834  19.884  1.00 55.78           H
ATOM    722 HD11 LEU A 206      41.173  11.876  19.173  1.00 54.14           H
ATOM    723 HD12 LEU A 206      40.410  11.399  20.483  1.00 54.14           H
ATOM    724 HD13 LEU A 206      41.537  12.515  20.582  1.00 54.14           H
ATOM    725 HD21 LEU A 206      43.470  11.266  18.773  1.00 53.90           H
ATOM    726 HD22 LEU A 206      43.925  11.882  20.165  1.00 53.90           H
ATOM    727 HD23 LEU A 206      44.268  10.370  19.815  1.00 53.90           H
ATOM    728  N   LYS A 207      42.598   8.331  24.246  1.00 44.13           N
ATOM    729  CA  LYS A 207      42.681   7.965  25.656  1.00 46.95           C
ATOM    730  C   LYS A 207      43.829   6.994  25.904  1.00 46.77           C
ATOM    731  O   LYS A 207      44.693   7.235  26.754  1.00 48.18           O
ATOM    732  CB  LYS A 207      41.359   7.327  26.126  1.00 47.41           C
ATOM    733  CG  LYS A 207      40.095   8.196  25.966  1.00 58.70           C
ATOM    734  CD  LYS A 207      39.284   8.299  27.276  1.00 64.52           C
ATOM    735  CE  LYS A 207      37.869   8.887  27.051  1.00 63.99           C
ATOM    736  NZ  LYS A 207      37.146   9.202  28.345  1.00 66.12           N1+
ATOM    737  H   LYS A 207      41.866   8.091  23.863  1.00 52.91           H
ATOM    738  HA  LYS A 207      42.839   8.763  26.185  1.00 56.30           H
ATOM    739  HB2 LYS A 207      41.216   6.513  25.618  1.00 56.85           H
ATOM    740  HB3 LYS A 207      41.442   7.108  27.067  1.00 56.85           H
ATOM    741  HG2 LYS A 207      40.358   9.093  25.704  1.00 70.39           H
ATOM    742  HG3 LYS A 207      39.524   7.804  25.288  1.00 70.39           H
ATOM    743  HD2 LYS A 207      39.184   7.412  27.658  1.00 77.38           H
ATOM    744  HD3 LYS A 207      39.755   8.877  27.897  1.00 77.38           H
ATOM    745  HE2 LYS A 207      37.947   9.711  26.544  1.00 76.74           H
ATOM    746  HE3 LYS A 207      37.334   8.245  26.559  1.00 76.74           H
ATOM    747  HZ1 LYS A 207      36.340   9.537  28.170  1.00 79.29           H
ATOM    748  HZ2 LYS A 207      37.053   8.461  28.829  1.00 79.29           H
ATOM    749  HZ3 LYS A 207      37.611   9.798  28.816  1.00 79.29           H
ATOM    750  N   THR A 208      43.845   5.873  25.177  1.00 43.32           N
ATOM    751  CA  THR A 208      44.844   4.840  25.426  1.00 45.86           C
ATOM    752  C   THR A 208      46.250   5.403  25.406  1.00 44.70           C
ATOM    753  O   THR A 208      47.083   5.046  26.239  1.00 41.01           O
ATOM    754  CB  THR A 208      44.714   3.749  24.383  1.00 44.24           C
ATOM    755  OG1 THR A 208      43.419   3.182  24.488  1.00 45.64           O
ATOM    756  CG2 THR A 208      45.780   2.673  24.570  1.00 49.31           C
ATOM    757  H   THR A 208      43.293   5.691  24.543  1.00 51.94           H
ATOM    758  HA  THR A 208      44.687   4.447  26.299  1.00 54.99           H
ATOM    759  HB  THR A 208      44.824   4.136  23.500  1.00 53.04           H
ATOM    760  HG1 THR A 208      42.835   3.771  24.356  1.00 54.72           H
ATOM    761 HG21 THR A 208      45.678   1.985  23.893  1.00 59.12           H
ATOM    762 HG22 THR A 208      46.664   3.064  24.492  1.00 59.12           H
ATOM    763 HG23 THR A 208      45.691   2.267  25.447  1.00 59.12           H
ATOM    764  N   PHE A 209      46.533   6.290  24.467  1.00 40.36           N
ATOM    765  CA  PHE A 209      47.882   6.779  24.280  1.00 38.99           C
ATOM    766  C   PHE A 209      48.059   8.220  24.738  1.00 43.81           C
ATOM    767  O   PHE A 209      49.064   8.852  24.408  1.00 46.73           O
ATOM    768  CB  PHE A 209      48.267   6.588  22.821  1.00 42.73           C
ATOM    769  CG  PHE A 209      48.461   5.154  22.476  1.00 42.64           C
ATOM    770  CD1 PHE A 209      49.520   4.451  23.017  1.00 40.02           C
ATOM    771  CD2 PHE A 209      47.575   4.481  21.655  1.00 36.90           C
ATOM    772  CE1 PHE A 209      49.711   3.111  22.720  1.00 42.09           C
ATOM    773  CE2 PHE A 209      47.770   3.165  21.359  1.00 37.72           C
ATOM    774  CZ  PHE A 209      48.836   2.468  21.903  1.00 40.80           C
ATOM    775  H   PHE A 209      45.957   6.624  23.923  1.00 48.39           H
ATOM    776  HA  PHE A 209      48.482   6.232  24.812  1.00 46.74           H
ATOM    777  HB2 PHE A 209      47.561   6.941  22.257  1.00 51.23           H
ATOM    778  HB3 PHE A 209      49.098   7.055  22.647  1.00 51.23           H
ATOM    779  HD1 PHE A 209      50.120   4.887  23.578  1.00 47.97           H
ATOM    780  HD2 PHE A 209      46.853   4.936  21.283  1.00 44.23           H
ATOM    781  HE1 PHE A 209      50.433   2.651  23.085  1.00 50.46           H
ATOM    782  HE2 PHE A 209      47.170   2.725  20.801  1.00 45.22           H
ATOM    783  HZ  PHE A 209      48.961   1.570  21.697  1.00 48.91           H
ATOM    784  N   ARG A 210      47.120   8.731  25.525  1.00 45.58           N
ATOM    785  CA  ARG A 210      47.205  10.076  26.095  1.00 52.30           C
ATOM    786  C   ARG A 210      47.598  11.095  25.032  1.00 46.99           C
ATOM    787  O   ARG A 210      48.529  11.879  25.196  1.00 38.98           O
ATOM    788  CB  ARG A 210      48.173  10.092  27.286  1.00 50.61           C
ATOM    789  CG  ARG A 210      47.726   9.111  28.388  1.00 45.89           C
ATOM    790  CD  ARG A 210      48.660   9.051  29.623  1.00 54.32           C
ATOM    791  NE  ARG A 210      48.105   8.111  30.611  1.00 66.22           N
ATOM    792  CZ  ARG A 210      48.134   8.270  31.937  1.00 65.26           C
ATOM    793  NH1 ARG A 210      48.700   9.343  32.489  1.00 66.65           N
ATOM    794  NH2 ARG A 210      47.581   7.347  32.722  1.00 61.65           N1+
ATOM    795  H   ARG A 210      46.405   8.310  25.749  1.00 54.65           H
ATOM    796  HA  ARG A 210      46.328  10.326  26.428  1.00 62.71           H
ATOM    797  HB2 ARG A 210      49.056   9.829  26.985  1.00 60.69           H
ATOM    798  HB3 ARG A 210      48.199  10.984  27.666  1.00 60.69           H
ATOM    799  HG2 ARG A 210      46.846   9.376  28.699  1.00 55.02           H
ATOM    800  HG3 ARG A 210      47.683   8.220  28.009  1.00 55.02           H
ATOM    801  HD2 ARG A 210      49.537   8.736  29.354  1.00 65.13           H
ATOM    802  HD3 ARG A 210      48.721   9.929  30.030  1.00 65.13           H
ATOM    803  HE  ARG A 210      47.729   7.399  30.308  1.00 79.42           H
ATOM    804 HH11 ARG A 210      49.056   9.946  31.989  1.00 79.94           H
ATOM    805 HH12 ARG A 210      48.712   9.432  33.344  1.00 79.94           H
ATOM    806 HH21 ARG A 210      47.215   6.651  32.375  1.00 73.93           H
ATOM    807 HH22 ARG A 210      47.600   7.442  33.577  1.00 73.93           H
ATOM    808  N   ILE A 211      46.872  11.071  23.921  1.00 45.29           N
ATOM    809  CA  ILE A 211      47.089  12.004  22.821  1.00 45.42           C
ATOM    810  C   ILE A 211      46.084  13.132  22.958  1.00 38.06           C
ATOM    811  O   ILE A 211      44.870  12.908  22.884  1.00 42.54           O
ATOM    812  CB  ILE A 211      46.930  11.324  21.450  1.00 42.22           C
ATOM    813  CG1 ILE A 211      47.854  10.115  21.323  1.00 48.88           C
ATOM    814  CG2 ILE A 211      47.160  12.352  20.322  1.00 43.12           C
ATOM    815  CD1 ILE A 211      47.632   9.299  20.048  1.00 52.62           C
ATOM    816  H   ILE A 211      46.234  10.512  23.777  1.00 54.30           H
ATOM    817  HA  ILE A 211      47.983  12.375  22.880  1.00 54.45           H
ATOM    818  HB  ILE A 211      46.016  11.007  21.380  1.00 50.62           H
ATOM    819 HG12 ILE A 211      48.774  10.424  21.321  1.00 58.61           H
ATOM    820 HG13 ILE A 211      47.707   9.528  22.081  1.00 58.61           H
ATOM    821 HG21 ILE A 211      47.056  11.909  19.465  1.00 51.70           H
ATOM    822 HG22 ILE A 211      46.509  13.065  20.407  1.00 51.70           H
ATOM    823 HG23 ILE A 211      48.058  12.712  20.402  1.00 51.70           H
ATOM    824 HD11 ILE A 211      48.252   8.553  20.040  1.00 63.10           H
ATOM    825 HD12 ILE A 211      46.719   8.971  20.039  1.00 63.10           H
ATOM    826 HD13 ILE A 211      47.787   9.868  19.278  1.00 63.10           H
ATOM    827  N   SER A 212      46.573  14.350  23.088  1.00 40.21           N
ATOM    828  CA  SER A 212      45.645  15.454  23.229  1.00 47.85           C
ATOM    829  C   SER A 212      44.955  15.708  21.893  1.00 47.60           C
ATOM    830  O   SER A 212      45.547  15.532  20.817  1.00 42.39           O
ATOM    831  CB  SER A 212      46.372  16.691  23.750  1.00 48.05           C
ATOM    832  OG  SER A 212      46.795  17.515  22.697  1.00 57.11           O
ATOM    833  H   SER A 212      47.406  14.561  23.098  1.00 48.20           H
ATOM    834  HA  SER A 212      44.964  15.214  23.876  1.00 57.37           H
ATOM    835  HB2 SER A 212      45.769  17.194  24.319  1.00 57.61           H
ATOM    836  HB3 SER A 212      47.148  16.409  24.259  1.00 57.61           H
ATOM    837  HG  SER A 212      47.320  17.092  22.195  1.00 68.49           H
ATOM    838  N   SER A 213      43.662  16.033  21.968  1.00 44.18           N
ATOM    839  CA  SER A 213      42.868  16.233  20.762  1.00 47.42           C
ATOM    840  C   SER A 213      43.417  17.363  19.925  1.00 46.72           C
ATOM    841  O   SER A 213      43.476  17.256  18.697  1.00 46.32           O
ATOM    842  CB  SER A 213      41.415  16.509  21.116  1.00 50.12           C
ATOM    843  OG  SER A 213      40.817  15.321  21.566  1.00 57.98           O
ATOM    844  H   SER A 213      43.227  16.143  22.702  1.00 52.97           H
ATOM    845  HA  SER A 213      42.898  15.423  20.228  1.00 56.85           H
ATOM    846  HB2 SER A 213      41.377  17.175  21.820  1.00 60.10           H
ATOM    847  HB3 SER A 213      40.947  16.826  20.327  1.00 60.10           H
ATOM    848  HG  SER A 213      40.013  15.461  21.765  1.00 69.53           H
ATOM    849  N   ASP A 214      43.812  18.462  20.565  1.00 44.18           N
ATOM    850  CA  ASP A 214      44.369  19.573  19.818  1.00 42.14           C
ATOM    851  C   ASP A 214      45.627  19.143  19.086  1.00 43.85           C
ATOM    852  O   ASP A 214      45.783  19.411  17.895  1.00 43.53           O
ATOM    853  CB  ASP A 214      44.675  20.770  20.746  1.00 57.49           C
ATOM    854  CG  ASP A 214      43.412  21.446  21.316  1.00 57.96           C
ATOM    855  OD1 ASP A 214      43.567  22.384  22.135  1.00 69.30           O
ATOM    856  OD2 ASP A 214      42.279  21.055  20.967  1.00 61.43           O1-
ATOM    857  H   ASP A 214      43.768  18.584  21.416  1.00 52.96           H
ATOM    858  HA  ASP A 214      43.722  19.865  19.157  1.00 50.52           H
ATOM    859  HB2 ASP A 214      45.209  20.457  21.494  1.00 68.93           H
ATOM    860  HB3 ASP A 214      45.170  21.437  20.245  1.00 68.93           H
ATOM    861  N   THR A 215      46.547  18.478  19.788  1.00 42.59           N
ATOM    862  CA  THR A 215      47.775  18.034  19.136  1.00 50.87           C
ATOM    863  C   THR A 215      47.463  17.135  17.943  1.00 39.91           C
ATOM    864  O   THR A 215      48.068  17.275  16.876  1.00 41.29           O
ATOM    865  CB  THR A 215      48.672  17.306  20.144  1.00 48.12           C
ATOM    866  OG1 THR A 215      49.015  18.209  21.203  1.00 52.07           O
ATOM    867  CG2 THR A 215      49.946  16.811  19.486  1.00 47.53           C
ATOM    868  H   THR A 215      46.486  18.276  20.621  1.00 51.06           H
ATOM    869  HA  THR A 215      48.257  18.809  18.809  1.00 61.00           H
ATOM    870  HB  THR A 215      48.197  16.543  20.509  1.00 57.70           H
ATOM    871  HG1 THR A 215      49.508  17.822  21.763  1.00 62.44           H
ATOM    872 HG21 THR A 215      50.500  16.354  20.138  1.00 56.98           H
ATOM    873 HG22 THR A 215      49.731  16.194  18.768  1.00 56.98           H
ATOM    874 HG23 THR A 215      50.443  17.559  19.120  1.00 56.98           H
ATOM    875  N   PHE A 216      46.504  16.226  18.104  1.00 42.12           N
ATOM    876  CA  PHE A 216      46.191  15.267  17.047  1.00 41.72           C
ATOM    877  C   PHE A 216      45.626  15.987  15.823  1.00 43.34           C
ATOM    878  O   PHE A 216      46.051  15.750  14.687  1.00 39.57           O
ATOM    879  CB  PHE A 216      45.209  14.230  17.597  1.00 39.89           C
ATOM    880  CG  PHE A 216      44.779  13.183  16.589  1.00 40.60           C
ATOM    881  CD1 PHE A 216      45.617  12.105  16.271  1.00 36.89           C
ATOM    882  CD2 PHE A 216      43.537  13.273  15.976  1.00 42.63           C
ATOM    883  CE1 PHE A 216      45.213  11.155  15.363  1.00 44.00           C
ATOM    884  CE2 PHE A 216      43.129  12.303  15.052  1.00 40.86           C
ATOM    885  CZ  PHE A 216      43.954  11.264  14.756  1.00 41.80           C
ATOM    886  H   PHE A 216      46.022  16.144  18.811  1.00 50.49           H
ATOM    887  HA  PHE A 216      47.003  14.807  16.782  1.00 50.02           H
ATOM    888  HB2 PHE A 216      45.627  13.769  18.340  1.00 47.82           H
ATOM    889  HB3 PHE A 216      44.411  14.689  17.904  1.00 47.82           H
ATOM    890  HD1 PHE A 216      46.451  12.031  16.677  1.00 44.22           H
ATOM    891  HD2 PHE A 216      42.970  13.982  16.181  1.00 51.10           H
ATOM    892  HE1 PHE A 216      45.772  10.442  15.153  1.00 52.76           H
ATOM    893  HE2 PHE A 216      42.296  12.368  14.643  1.00 48.98           H
ATOM    894  HZ  PHE A 216      43.683  10.623  14.139  1.00 50.11           H
ATOM    895  N   ILE A 217      44.695  16.906  16.040  1.00 40.90           N
ATOM    896  CA  ILE A 217      44.094  17.632  14.921  1.00 43.45           C
ATOM    897  C   ILE A 217      45.137  18.475  14.218  1.00 40.50           C
ATOM    898  O   ILE A 217      45.147  18.592  12.990  1.00 38.05           O
ATOM    899  CB  ILE A 217      42.936  18.504  15.424  1.00 39.92           C
ATOM    900  CG1 ILE A 217      41.814  17.634  15.936  1.00 43.27           C
ATOM    901  CG2 ILE A 217      42.463  19.487  14.302  1.00 48.96           C
ATOM    902  CD1 ILE A 217      41.058  16.947  14.835  1.00 52.93           C
ATOM    903  H   ILE A 217      44.394  17.128  16.814  1.00 49.03           H
ATOM    904  HA  ILE A 217      43.739  16.995  14.282  1.00 52.09           H
ATOM    905  HB  ILE A 217      43.263  19.035  16.166  1.00 47.85           H
ATOM    906 HG12 ILE A 217      42.185  16.951  16.517  1.00 51.87           H
ATOM    907 HG13 ILE A 217      41.188  18.186  16.430  1.00 51.87           H
ATOM    908 HG21 ILE A 217      41.732  20.026  14.643  1.00 58.71           H
ATOM    909 HG22 ILE A 217      43.206  20.058  14.050  1.00 58.71           H
ATOM    910 HG23 ILE A 217      42.166  18.972  13.536  1.00 58.71           H
ATOM    911 HD11 ILE A 217      40.354  16.406  15.226  1.00 63.47           H
ATOM    912 HD12 ILE A 217      40.674  17.618  14.250  1.00 63.47           H
ATOM    913 HD13 ILE A 217      41.670  16.383  14.336  1.00 63.47           H
ATOM    914  N   THR A 218      46.022  19.092  14.983  1.00 40.20           N
ATOM    915  CA  THR A 218      47.048  19.905  14.364  1.00 40.25           C
ATOM    916  C   THR A 218      47.989  19.052  13.523  1.00 44.87           C
ATOM    917  O   THR A 218      48.399  19.467  12.430  1.00 35.38           O
ATOM    918  CB  THR A 218      47.817  20.675  15.432  1.00 45.95           C
ATOM    919  OG1 THR A 218      46.888  21.480  16.170  1.00 51.90           O
ATOM    920  CG2 THR A 218      48.863  21.581  14.792  1.00 47.47           C
ATOM    921  H   THR A 218      46.051  19.056  15.842  1.00 48.19           H
ATOM    922  HA  THR A 218      46.626  20.551  13.777  1.00 48.25           H
ATOM    923  HB  THR A 218      48.263  20.054  16.030  1.00 55.09           H
ATOM    924  HG1 THR A 218      46.310  20.992  16.534  1.00 62.23           H
ATOM    925 HG21 THR A 218      49.346  22.066  15.479  1.00 56.92           H
ATOM    926 HG22 THR A 218      49.492  21.050  14.279  1.00 56.92           H
ATOM    927 HG23 THR A 218      48.431  22.218  14.201  1.00 56.92           H
ATOM    928  N   TYR A 219      48.374  17.869  14.028  1.00 43.25           N
ATOM    929  CA  TYR A 219      49.205  16.983  13.215  1.00 41.79           C
ATOM    930  C   TYR A 219      48.460  16.588  11.950  1.00 32.47           C
ATOM    931  O   TYR A 219      48.993  16.727  10.844  1.00 33.19           O
ATOM    932  CB  TYR A 219      49.641  15.724  13.984  1.00 40.48           C
ATOM    933  CG  TYR A 219      50.451  14.820  13.073  1.00 32.65           C
ATOM    934  CD1 TYR A 219      51.838  14.955  12.979  1.00 36.30           C
ATOM    935  CD2 TYR A 219      49.825  13.910  12.251  1.00 33.90           C
ATOM    936  CE1 TYR A 219      52.561  14.178  12.144  1.00 41.40           C
ATOM    937  CE2 TYR A 219      50.544  13.125  11.412  1.00 32.60           C
ATOM    938  CZ  TYR A 219      51.908  13.251  11.365  1.00 34.93           C
ATOM    939  OH  TYR A 219      52.610  12.471  10.510  1.00 34.82           O
ATOM    940  H   TYR A 219      48.174  17.569  14.809  1.00 51.85           H
ATOM    941  HA  TYR A 219      50.007  17.462  12.951  1.00 50.10           H
ATOM    942  HB2 TYR A 219      50.194  15.979  14.738  1.00 48.53           H
ATOM    943  HB3 TYR A 219      48.857  15.239  14.284  1.00 48.53           H
ATOM    944  HD1 TYR A 219      52.274  15.576  13.516  1.00 43.51           H
ATOM    945  HD2 TYR A 219      48.900  13.815  12.290  1.00 40.63           H
ATOM    946  HE1 TYR A 219      53.486  14.263  12.103  1.00 49.64           H
ATOM    947  HE2 TYR A 219      50.114  12.499  10.875  1.00 39.07           H
ATOM    948  HH  TYR A 219      53.428  12.657  10.557  1.00 41.73           H
ATOM    949  N   MET A 220      47.209  16.138  12.099  1.00 35.97           N
ATOM    950  CA  MET A 220      46.475  15.561  10.969  1.00 36.01           C
ATOM    951  C   MET A 220      46.152  16.625   9.926  1.00 38.65           C
ATOM    952  O   MET A 220      46.192  16.350   8.721  1.00 34.13           O
ATOM    953  CB  MET A 220      45.195  14.857  11.452  1.00 35.85           C
ATOM    954  CG  MET A 220      45.434  13.540  12.190  1.00 38.93           C
ATOM    955  SD  MET A 220      46.407  12.390  11.168  1.00 33.16           S
ATOM    956  CE  MET A 220      47.027  11.325  12.460  1.00 51.33           C
ATOM    957  H   MET A 220      46.768  16.155  12.837  1.00 43.11           H
ATOM    958  HA  MET A 220      47.035  14.888  10.554  1.00 43.16           H
ATOM    959  HB2 MET A 220      44.723  15.451  12.055  1.00 42.97           H
ATOM    960  HB3 MET A 220      44.638  14.664  10.681  1.00 42.97           H
ATOM    961  HG2 MET A 220      45.926  13.715  13.008  1.00 46.66           H
ATOM    962  HG3 MET A 220      44.581  13.125  12.391  1.00 46.66           H
ATOM    963  HE1 MET A 220      47.583  10.637  12.062  1.00 61.55           H
ATOM    964  HE2 MET A 220      47.551  11.855  13.082  1.00 61.55           H
ATOM    965  HE3 MET A 220      46.277  10.919  12.922  1.00 61.55           H
ATOM    966  N   MET A 221      45.879  17.863  10.351  1.00 37.82           N
ATOM    967  CA  MET A 221      45.632  18.922   9.365  1.00 35.53           C
ATOM    968  C   MET A 221      46.899  19.297   8.604  1.00 31.57           C
ATOM    969  O   MET A 221      46.841  19.546   7.397  1.00 34.94           O
ATOM    970  CB  MET A 221      45.040  20.164  10.036  1.00 39.78           C
ATOM    971  CG  MET A 221      43.567  20.075  10.324  1.00 47.86           C
ATOM    972  SD  MET A 221      42.959  21.617  11.061  1.00 50.41           S
ATOM    973  CE  MET A 221      43.250  22.687   9.638  1.00 40.48           C
ATOM    974  H   MET A 221      45.833  18.110  11.174  1.00 45.34           H
ATOM    975  HA  MET A 221      44.978  18.597   8.727  1.00 42.59           H
ATOM    976  HB2 MET A 221      45.497  20.309  10.880  1.00 47.69           H
ATOM    977  HB3 MET A 221      45.180  20.928   9.454  1.00 47.69           H
ATOM    978  HG2 MET A 221      43.086  19.921   9.497  1.00 57.38           H
ATOM    979  HG3 MET A 221      43.405  19.352  10.950  1.00 57.38           H
ATOM    980  HE1 MET A 221      42.972  23.590   9.860  1.00 48.53           H
ATOM    981  HE2 MET A 221      44.196  22.676   9.424  1.00 48.53           H
ATOM    982  HE3 MET A 221      42.736  22.358   8.885  1.00 48.53           H
ATOM    983  N   THR A 222      48.059  19.345   9.282  1.00 33.33           N
ATOM    984  CA  THR A 222      49.313  19.654   8.595  1.00 36.55           C
ATOM    985  C   THR A 222      49.658  18.519   7.609  1.00 32.79           C
ATOM    986  O   THR A 222      50.063  18.761   6.465  1.00 32.78           O
ATOM    987  CB  THR A 222      50.426  19.868   9.643  1.00 39.60           C
ATOM    988  OG1 THR A 222      50.019  20.865  10.590  1.00 43.63           O
ATOM    989  CG2 THR A 222      51.737  20.316   9.022  1.00 39.78           C
ATOM    990  H   THR A 222      48.141  19.204  10.126  1.00 39.95           H
ATOM    991  HA  THR A 222      49.208  20.476   8.089  1.00 43.81           H
ATOM    992  HB  THR A 222      50.585  19.033  10.111  1.00 47.48           H
ATOM    993  HG1 THR A 222      49.318  20.620  10.982  1.00 52.31           H
ATOM    994 HG21 THR A 222      52.407  20.438   9.713  1.00 47.68           H
ATOM    995 HG22 THR A 222      52.051  19.648   8.393  1.00 47.68           H
ATOM    996 HG23 THR A 222      51.611  21.156   8.553  1.00 47.68           H
ATOM    997  N   LEU A 223      49.461  17.286   8.047  1.00 34.22           N
ATOM    998  CA  LEU A 223      49.694  16.119   7.191  1.00 36.26           C
ATOM    999  C   LEU A 223      48.794  16.177   5.972  1.00 29.35           C
ATOM   1000  O   LEU A 223      49.258  16.065   4.837  1.00 33.35           O
ATOM   1001  CB  LEU A 223      49.412  14.836   7.978  1.00 33.75           C
ATOM   1002  CG  LEU A 223      49.695  13.544   7.201  1.00 32.23           C
ATOM   1003  CD1 LEU A 223      51.230  13.329   7.066  1.00 31.63           C
ATOM   1004  CD2 LEU A 223      48.985  12.409   7.869  1.00 32.30           C
ATOM   1005  H   LEU A 223      49.191  17.090   8.840  1.00 41.01           H
ATOM   1006  HA  LEU A 223      50.618  16.107   6.896  1.00 43.46           H
ATOM   1007  HB2 LEU A 223      49.968  14.830   8.772  1.00 40.46           H
ATOM   1008  HB3 LEU A 223      48.476  14.827   8.233  1.00 40.46           H
ATOM   1009  HG  LEU A 223      49.331  13.633   6.306  1.00 38.63           H
ATOM   1010 HD11 LEU A 223      51.391  12.509   6.573  1.00 37.91           H
ATOM   1011 HD12 LEU A 223      51.613  14.082   6.590  1.00 37.91           H
ATOM   1012 HD13 LEU A 223      51.618  13.264   7.952  1.00 37.91           H
ATOM   1013 HD21 LEU A 223      49.164  11.592   7.378  1.00 38.72           H
ATOM   1014 HD22 LEU A 223      49.310  12.326   8.779  1.00 38.72           H
ATOM   1015 HD23 LEU A 223      48.032  12.591   7.872  1.00 38.72           H
ATOM   1016  N   GLU A 224      47.499  16.392   6.202  1.00 29.11           N
ATOM   1017  CA  GLU A 224      46.555  16.498   5.106  1.00 30.19           C
ATOM   1018  C   GLU A 224      46.983  17.564   4.118  1.00 32.97           C
ATOM   1019  O   GLU A 224      46.912  17.371   2.893  1.00 31.78           O
ATOM   1020  CB  GLU A 224      45.162  16.783   5.652  1.00 30.08           C
ATOM   1021  CG  GLU A 224      44.143  16.853   4.574  1.00 27.90           C
ATOM   1022  CD  GLU A 224      42.796  16.295   4.934  1.00 33.23           C
ATOM   1023  OE1 GLU A 224      42.357  16.433   6.101  1.00 32.09           O
ATOM   1024  OE2 GLU A 224      42.132  15.683   4.052  1.00 32.41           O1-
ATOM   1025  H   GLU A 224      47.148  16.480   6.982  1.00 34.88           H
ATOM   1026  HA  GLU A 224      46.523  15.650   4.636  1.00 36.18           H
ATOM   1027  HB2 GLU A 224      44.908  16.072   6.262  1.00 36.04           H
ATOM   1028  HB3 GLU A 224      45.170  17.634   6.116  1.00 36.04           H
ATOM   1029  HG2 GLU A 224      44.018  17.784   4.329  1.00 33.43           H
ATOM   1030  HG3 GLU A 224      44.470  16.357   3.808  1.00 33.43           H
ATOM   1031  N   ASP A 225      47.442  18.701   4.628  1.00 33.96           N
ATOM   1032  CA  ASP A 225      47.795  19.810   3.766  1.00 34.54           C
ATOM   1033  C   ASP A 225      49.055  19.522   2.990  1.00 34.54           C
ATOM   1034  O   ASP A 225      49.366  20.280   2.072  1.00 33.07           O
ATOM   1035  CB  ASP A 225      47.960  21.115   4.586  1.00 34.37           C
ATOM   1036  CG  ASP A 225      47.691  22.375   3.733  1.00 36.10           C
ATOM   1037  OD1 ASP A 225      48.506  23.318   3.699  1.00 40.08           O
ATOM   1038  OD2 ASP A 225      46.651  22.397   3.058  1.00 33.47           O1-
ATOM   1039  H   ASP A 225      47.555  18.852   5.467  1.00 40.70           H
ATOM   1040  HA  ASP A 225      47.079  19.950   3.127  1.00 41.40           H
ATOM   1041  HB2 ASP A 225      47.329  21.109   5.323  1.00 41.20           H
ATOM   1042  HB3 ASP A 225      48.868  21.167   4.923  1.00 41.20           H
ATOM   1043  N   HIS A 226      49.801  18.454   3.362  1.00 32.60           N
ATOM   1044  CA  HIS A 226      51.000  18.046   2.642  1.00 32.30           C
ATOM   1045  C   HIS A 226      50.706  17.025   1.542  1.00 32.83           C
ATOM   1046  O   HIS A 226      51.624  16.663   0.800  1.00 30.83           O
ATOM   1047  CB  HIS A 226      52.053  17.451   3.613  1.00 33.03           C
ATOM   1048  CG  HIS A 226      52.820  18.491   4.365  1.00 35.74           C
ATOM   1049  ND1 HIS A 226      52.243  19.284   5.330  1.00 42.88           N
ATOM   1050  CD2 HIS A 226      54.108  18.892   4.269  1.00 42.48           C
ATOM   1051  CE1 HIS A 226      53.150  20.111   5.817  1.00 44.50           C
ATOM   1052  NE2 HIS A 226      54.290  19.898   5.186  1.00 41.81           N
ATOM   1053  H   HIS A 226      49.618  17.955   4.038  1.00 39.07           H
ATOM   1054  HA  HIS A 226      51.392  18.828   2.223  1.00 38.72           H
ATOM   1055  HB2 HIS A 226      52.688  16.924   3.103  1.00 39.59           H
ATOM   1056  HB3 HIS A 226      51.601  16.888   4.261  1.00 39.59           H
ATOM   1057  HD1 HIS A 226      51.424  19.236   5.589  1.00 51.41           H
ATOM   1058  HD2 HIS A 226      54.753  18.544   3.697  1.00 50.92           H
ATOM   1059  HE1 HIS A 226      53.007  20.745   6.483  1.00 53.35           H
ATOM   1060  N   TYR A 227      49.477  16.532   1.443  1.00 26.70           N
ATOM   1061  CA  TYR A 227      49.010  15.917   0.207  1.00 32.17           C
ATOM   1062  C   TYR A 227      48.629  17.011  -0.779  1.00 40.40           C
ATOM   1063  O   TYR A 227      48.158  18.081  -0.375  1.00 35.58           O
ATOM   1064  CB  TYR A 227      47.803  15.029   0.458  1.00 28.52           C
ATOM   1065  CG  TYR A 227      48.125  13.732   1.136  1.00 28.66           C
ATOM   1066  CD1 TYR A 227      48.256  13.656   2.516  1.00 29.33           C
ATOM   1067  CD2 TYR A 227      48.274  12.557   0.391  1.00 30.99           C
ATOM   1068  CE1 TYR A 227      48.549  12.432   3.137  1.00 27.97           C
ATOM   1069  CE2 TYR A 227      48.573  11.364   0.993  1.00 29.68           C
ATOM   1070  CZ  TYR A 227      48.697  11.294   2.353  1.00 27.96           C
ATOM   1071  OH  TYR A 227      48.990  10.046   2.893  1.00 27.94           O
ATOM   1072  H   TYR A 227      48.895  16.540   2.076  1.00 31.99           H
ATOM   1073  HA  TYR A 227      49.718  15.380  -0.181  1.00 38.56           H
ATOM   1074  HB2 TYR A 227      47.175  15.508   1.021  1.00 34.17           H
ATOM   1075  HB3 TYR A 227      47.387  14.821  -0.394  1.00 34.17           H
ATOM   1076  HD1 TYR A 227      48.154  14.423   3.032  1.00 35.15           H
ATOM   1077  HD2 TYR A 227      48.191  12.592  -0.534  1.00 37.14           H
ATOM   1078  HE1 TYR A 227      48.640  12.383   4.061  1.00 33.52           H
ATOM   1079  HE2 TYR A 227      48.669  10.595   0.479  1.00 35.56           H
ATOM   1080  HH  TYR A 227      49.057  10.103   3.729  1.00 33.48           H
ATOM   1081  N   HIS A 228      48.848  16.749  -2.066  1.00 34.55           N
ATOM   1082  CA  HIS A 228      48.671  17.751  -3.116  1.00 35.35           C
ATOM   1083  C   HIS A 228      47.249  17.692  -3.641  1.00 34.78           C
ATOM   1084  O   HIS A 228      46.850  16.689  -4.231  1.00 35.26           O
ATOM   1085  CB  HIS A 228      49.652  17.512  -4.258  1.00 37.02           C
ATOM   1086  CG  HIS A 228      51.084  17.553  -3.837  1.00 43.08           C
ATOM   1087  ND1 HIS A 228      52.125  17.537  -4.739  1.00 53.41           N1+
ATOM   1088  CD2 HIS A 228      51.647  17.640  -2.613  1.00 43.41           C
ATOM   1089  CE1 HIS A 228      53.271  17.607  -4.082  1.00 50.58           C
ATOM   1090  NE2 HIS A 228      53.006  17.683  -2.791  1.00 44.01           N
ATOM   1091  H   HIS A 228      49.106  15.984  -2.361  1.00 41.41           H
ATOM   1092  HA  HIS A 228      48.829  18.636  -2.751  1.00 42.37           H
ATOM   1093  HB2 HIS A 228      49.521  18.198  -4.932  1.00 44.38           H
ATOM   1094  HB3 HIS A 228      49.480  16.638  -4.641  1.00 44.38           H
ATOM   1095  HD1 HIS A 228      52.043  17.489  -5.594  1.00 64.04           H
ATOM   1096  HD2 HIS A 228      51.196  17.681  -1.801  1.00 52.05           H
ATOM   1097  HE1 HIS A 228      54.119  17.608  -4.464  1.00 60.64           H
ATOM   1098  HE2 HIS A 228      53.591  17.726  -2.162  1.00 52.76           H
ATOM   1099  N   SER A 229      46.493  18.775  -3.478  1.00 36.87           N
ATOM   1100  CA  SER A 229      45.087  18.739  -3.893  1.00 40.06           C
ATOM   1101  C   SER A 229      44.915  18.793  -5.418  1.00 44.99           C
ATOM   1102  O   SER A 229      43.839  18.460  -5.913  1.00 49.94           O
ATOM   1103  CB  SER A 229      44.333  19.901  -3.253  1.00 52.23           C
ATOM   1104  OG  SER A 229      45.019  21.088  -3.585  1.00 49.10           O
ATOM   1105  H   SER A 229      46.756  19.522  -3.142  1.00 44.19           H
ATOM   1106  HA  SER A 229      44.688  17.914  -3.577  1.00 48.02           H
ATOM   1107  HB2 SER A 229      43.430  19.938  -3.606  1.00 62.62           H
ATOM   1108  HB3 SER A 229      44.320  19.791  -2.290  1.00 62.62           H
ATOM   1109  HG  SER A 229      44.628  21.750  -3.247  1.00 58.87           H
ATOM   1110  N   ASP A 230      45.946  19.165  -6.176  1.00 40.54           N
ATOM   1111  CA  ASP A 230      45.877  19.124  -7.638  1.00 46.37           C
ATOM   1112  C   ASP A 230      46.423  17.823  -8.264  1.00 49.84           C
ATOM   1113  O   ASP A 230      46.588  17.750  -9.481  1.00 44.47           O
ATOM   1114  CB  ASP A 230      46.607  20.335  -8.234  1.00 40.08           C
ATOM   1115  CG  ASP A 230      48.033  20.458  -7.768  1.00 49.11           C
ATOM   1116  OD1 ASP A 230      48.386  19.848  -6.753  1.00 49.57           O
ATOM   1117  OD2 ASP A 230      48.812  21.187  -8.406  1.00 51.79           O1-
ATOM   1118  H   ASP A 230      46.698  19.447  -5.869  1.00 48.60           H
ATOM   1119  HA  ASP A 230      44.945  19.195  -7.898  1.00 55.60           H
ATOM   1120  HB2 ASP A 230      46.615  20.254  -9.200  1.00 48.04           H
ATOM   1121  HB3 ASP A 230      46.138  21.143  -7.974  1.00 48.04           H
ATOM   1122  N   VAL A 231      46.690  16.805  -7.464  1.00 41.79           N
ATOM   1123  CA  VAL A 231      47.042  15.476  -7.936  1.00 42.15           C
ATOM   1124  C   VAL A 231      45.743  14.674  -7.939  1.00 36.48           C
ATOM   1125  O   VAL A 231      45.016  14.669  -6.940  1.00 35.78           O
ATOM   1126  CB  VAL A 231      48.131  14.872  -7.025  1.00 33.41           C
ATOM   1127  CG1 VAL A 231      48.184  13.354  -7.091  1.00 43.83           C
ATOM   1128  CG2 VAL A 231      49.466  15.471  -7.408  1.00 37.60           C
ATOM   1129  H   VAL A 231      46.672  16.862  -6.606  1.00 50.10           H
ATOM   1130  HA  VAL A 231      47.383  15.526  -8.843  1.00 50.53           H
ATOM   1131  HB  VAL A 231      47.945  15.123  -6.107  1.00 40.05           H
ATOM   1132 HG11 VAL A 231      48.884  13.037  -6.500  1.00 52.55           H
ATOM   1133 HG12 VAL A 231      47.327  12.996  -6.811  1.00 52.55           H
ATOM   1134 HG13 VAL A 231      48.373  13.084  -8.004  1.00 52.55           H
ATOM   1135 HG21 VAL A 231      50.155  15.095  -6.839  1.00 45.08           H
ATOM   1136 HG22 VAL A 231      49.651  15.259  -8.337  1.00 45.08           H
ATOM   1137 HG23 VAL A 231      49.425  16.432  -7.289  1.00 45.08           H
ATOM   1138  N   ALA A 232      45.401  14.058  -9.077  1.00 35.25           N
ATOM   1139  CA  ALA A 232      44.044  13.526  -9.247  1.00 41.48           C
ATOM   1140  C   ALA A 232      43.753  12.350  -8.324  1.00 35.63           C
ATOM   1141  O   ALA A 232      42.636  12.222  -7.805  1.00 30.03           O
ATOM   1142  CB  ALA A 232      43.818  13.097 -10.700  1.00 46.53           C
ATOM   1143  H   ALA A 232      45.922  13.938  -9.750  1.00 42.25           H
ATOM   1144  HA  ALA A 232      43.406  14.228  -9.042  1.00 49.72           H
ATOM   1145  HB1 ALA A 232      42.917  12.750 -10.790  1.00 55.79           H
ATOM   1146  HB2 ALA A 232      43.935  13.868 -11.278  1.00 55.79           H
ATOM   1147  HB3 ALA A 232      44.463  12.410 -10.930  1.00 55.79           H
ATOM   1148  N   TYR A 233      44.714  11.459  -8.121  1.00 31.59           N
ATOM   1149  CA  TYR A 233      44.431  10.283  -7.302  1.00 32.77           C
ATOM   1150  C   TYR A 233      45.152  10.323  -5.966  1.00 31.51           C
ATOM   1151  O   TYR A 233      44.512  10.143  -4.938  1.00 30.91           O
ATOM   1152  CB  TYR A 233      44.786   8.991  -8.050  1.00 27.49           C
ATOM   1153  CG  TYR A 233      44.541   7.715  -7.298  1.00 26.96           C
ATOM   1154  CD1 TYR A 233      43.378   6.972  -7.505  1.00 28.17           C
ATOM   1155  CD2 TYR A 233      45.473   7.224  -6.389  1.00 28.43           C
ATOM   1156  CE1 TYR A 233      43.174   5.796  -6.843  1.00 28.04           C
ATOM   1157  CE2 TYR A 233      45.262   6.084  -5.699  1.00 25.55           C
ATOM   1158  CZ  TYR A 233      44.087   5.360  -5.932  1.00 25.03           C
ATOM   1159  OH  TYR A 233      43.847   4.217  -5.272  1.00 29.94           O
ATOM   1160  H   TYR A 233      45.514  11.505  -8.433  1.00 37.86           H
ATOM   1161  HA  TYR A 233      43.479  10.261  -7.117  1.00 39.27           H
ATOM   1162  HB2 TYR A 233      44.258   8.954  -8.864  1.00 32.94           H
ATOM   1163  HB3 TYR A 233      45.728   9.017  -8.277  1.00 32.94           H
ATOM   1164  HD1 TYR A 233      42.747   7.268  -8.121  1.00 33.75           H
ATOM   1165  HD2 TYR A 233      46.248   7.711  -6.230  1.00 34.07           H
ATOM   1166  HE1 TYR A 233      42.388   5.317  -6.978  1.00 33.60           H
ATOM   1167  HE2 TYR A 233      45.894   5.776  -5.090  1.00 30.61           H
ATOM   1168  HH  TYR A 233      43.114   3.891  -5.520  1.00 35.88           H
ATOM   1169  N   HIS A 234      46.465  10.558  -5.956  1.00 29.27           N
ATOM   1170  CA  HIS A 234      47.244  10.444  -4.716  1.00 30.70           C
ATOM   1171  C   HIS A 234      47.152  11.738  -3.896  1.00 30.57           C
ATOM   1172  O   HIS A 234      48.141  12.406  -3.600  1.00 32.60           O
ATOM   1173  CB  HIS A 234      48.688  10.076  -5.032  1.00 29.97           C
ATOM   1174  CG  HIS A 234      48.853   8.639  -5.474  1.00 26.43           C
ATOM   1175  ND1 HIS A 234      49.024   8.280  -6.792  1.00 29.42           N
ATOM   1176  CD2 HIS A 234      48.795   7.478  -4.776  1.00 29.08           C
ATOM   1177  CE1 HIS A 234      49.077   6.962  -6.884  1.00 28.86           C
ATOM   1178  NE2 HIS A 234      48.934   6.451  -5.678  1.00 27.77           N
ATOM   1179  H   HIS A 234      46.927  10.782  -6.646  1.00 35.08           H
ATOM   1180  HA  HIS A 234      46.869   9.729  -4.179  1.00 36.79           H
ATOM   1181  HB2 HIS A 234      49.227  10.208  -4.237  1.00 35.91           H
ATOM   1182  HB3 HIS A 234      49.008  10.647  -5.748  1.00 35.91           H
ATOM   1183  HD1 HIS A 234      49.079   8.827  -7.453  1.00 35.26           H
ATOM   1184  HD2 HIS A 234      48.672   7.392  -3.858  1.00 34.84           H
ATOM   1185  HE1 HIS A 234      49.204   6.478  -7.668  1.00 34.59           H
ATOM   1186  N   ASN A 235      45.919  12.087  -3.545  1.00 35.16           N
ATOM   1187  CA  ASN A 235      45.656  13.228  -2.683  1.00 35.19           C
ATOM   1188  C   ASN A 235      45.133  12.704  -1.345  1.00 33.20           C
ATOM   1189  O   ASN A 235      45.036  11.500  -1.144  1.00 28.99           O
ATOM   1190  CB  ASN A 235      44.693  14.187  -3.382  1.00 32.09           C
ATOM   1191  CG  ASN A 235      43.445  13.502  -3.869  1.00 32.98           C
ATOM   1192  OD1 ASN A 235      42.698  12.891  -3.079  1.00 32.41           O
ATOM   1193  ND2 ASN A 235      43.188  13.601  -5.172  1.00 35.81           N
ATOM   1194  H   ASN A 235      45.209  11.671  -3.797  1.00 42.15           H
ATOM   1195  HA  ASN A 235      46.486  13.701  -2.519  1.00 42.18           H
ATOM   1196  HB2 ASN A 235      44.430  14.881  -2.757  1.00 38.46           H
ATOM   1197  HB3 ASN A 235      45.138  14.580  -4.148  1.00 38.46           H
ATOM   1198 HD21 ASN A 235      42.487  13.228  -5.502  1.00 42.93           H
ATOM   1199 HD22 ASN A 235      43.724  14.039  -5.684  1.00 42.93           H
ATOM   1200  N   SER A 236      44.707  13.618  -0.454  1.00 28.96           N
ATOM   1201  CA  SER A 236      44.331  13.231   0.904  1.00 30.77           C
ATOM   1202  C   SER A 236      43.102  12.331   0.930  1.00 29.36           C
ATOM   1203  O   SER A 236      42.868  11.627   1.926  1.00 28.45           O
ATOM   1204  CB  SER A 236      44.107  14.486   1.777  1.00 30.33           C
ATOM   1205  OG  SER A 236      42.839  15.055   1.536  1.00 36.56           O
ATOM   1206  H   SER A 236      44.630  14.459  -0.617  1.00 34.71           H
ATOM   1207  HA  SER A 236      45.065  12.732   1.295  1.00 36.88           H
ATOM   1208  HB2 SER A 236      44.166  14.234   2.712  1.00 36.34           H
ATOM   1209  HB3 SER A 236      44.790  15.142   1.568  1.00 36.34           H
ATOM   1210  HG  SER A 236      42.733  15.735   2.018  1.00 43.82           H
ATOM   1211  N   LEU A 237      42.299  12.331  -0.127  1.00 27.83           N
ATOM   1212  CA  LEU A 237      41.129  11.468  -0.143  1.00 31.60           C
ATOM   1213  C   LEU A 237      41.530   9.984  -0.274  1.00 30.14           C
ATOM   1214  O   LEU A 237      40.869   9.115   0.285  1.00 28.21           O
ATOM   1215  CB  LEU A 237      40.187  11.866  -1.280  1.00 37.92           C
ATOM   1216  CG  LEU A 237      38.804  11.175  -1.269  1.00 41.43           C
ATOM   1217  CD1 LEU A 237      37.939  11.630  -0.146  1.00 38.71           C
ATOM   1218  CD2 LEU A 237      38.035  11.474  -2.513  1.00 42.27           C
ATOM   1219  H   LEU A 237      42.406  12.811  -0.833  1.00 33.35           H
ATOM   1220  HA  LEU A 237      40.650  11.574   0.694  1.00 37.88           H
ATOM   1221  HB2 LEU A 237      40.034  12.823  -1.231  1.00 45.45           H
ATOM   1222  HB3 LEU A 237      40.614  11.649  -2.123  1.00 45.45           H
ATOM   1223  HG  LEU A 237      38.920  10.215  -1.200  1.00 49.67           H
ATOM   1224 HD11 LEU A 237      37.090  11.163  -0.193  1.00 46.40           H
ATOM   1225 HD12 LEU A 237      38.381  11.430   0.693  1.00 46.40           H
ATOM   1226 HD13 LEU A 237      37.796  12.586  -0.226  1.00 46.40           H
ATOM   1227 HD21 LEU A 237      37.177  11.024  -2.469  1.00 50.67           H
ATOM   1228 HD22 LEU A 237      37.904  12.432  -2.581  1.00 50.67           H
ATOM   1229 HD23 LEU A 237      38.538  11.154  -3.279  1.00 50.67           H
ATOM   1230  N   HIS A 238      42.593   9.691  -1.024  1.00 30.07           N
ATOM   1231  CA  HIS A 238      43.112   8.330  -1.089  1.00 27.20           C
ATOM   1232  C   HIS A 238      43.692   7.902   0.264  1.00 27.30           C
ATOM   1233  O   HIS A 238      43.456   6.788   0.730  1.00 27.61           O
ATOM   1234  CB  HIS A 238      44.159   8.238  -2.215  1.00 30.28           C
ATOM   1235  CG  HIS A 238      44.969   6.975  -2.167  1.00 25.72           C
ATOM   1236  ND1 HIS A 238      44.409   5.735  -2.339  1.00 26.85           N
ATOM   1237  CD2 HIS A 238      46.287   6.766  -1.931  1.00 30.19           C
ATOM   1238  CE1 HIS A 238      45.349   4.814  -2.225  1.00 31.69           C
ATOM   1239  NE2 HIS A 238      46.492   5.412  -1.972  1.00 29.58           N
ATOM   1240  H   HIS A 238      43.028  10.260  -1.500  1.00 36.03           H
ATOM   1241  HA  HIS A 238      42.385   7.726  -1.307  1.00 32.59           H
ATOM   1242  HB2 HIS A 238      44.770   8.987  -2.139  1.00 36.28           H
ATOM   1243  HB3 HIS A 238      43.704   8.267  -3.071  1.00 36.28           H
ATOM   1244  HD1 HIS A 238      43.578   5.582  -2.500  1.00 32.17           H
ATOM   1245  HD2 HIS A 238      46.931   7.419  -1.769  1.00 36.19           H
ATOM   1246  HE1 HIS A 238      45.222   3.896  -2.306  1.00 37.98           H
ATOM   1247  N   ALA A 239      44.442   8.781   0.923  1.00 25.40           N
ATOM   1248  CA  ALA A 239      44.960   8.437   2.240  1.00 28.75           C
ATOM   1249  C   ALA A 239      43.832   8.181   3.216  1.00 28.28           C
ATOM   1250  O   ALA A 239      43.879   7.227   3.994  1.00 27.01           O
ATOM   1251  CB  ALA A 239      45.873   9.547   2.739  1.00 27.01           C
ATOM   1252  H   ALA A 239      44.660   9.562   0.638  1.00 30.43           H
ATOM   1253  HA  ALA A 239      45.486   7.625   2.170  1.00 34.45           H
ATOM   1254  HB1 ALA A 239      46.212   9.306   3.616  1.00 32.36           H
ATOM   1255  HB2 ALA A 239      46.610   9.652   2.117  1.00 32.36           H
ATOM   1256  HB3 ALA A 239      45.366  10.371   2.795  1.00 32.36           H
ATOM   1257  N   ALA A 240      42.778   9.000   3.161  1.00 27.56           N
ATOM   1258  CA  ALA A 240      41.635   8.769   4.033  1.00 28.45           C
ATOM   1259  C   ALA A 240      40.988   7.412   3.766  1.00 29.28           C
ATOM   1260  O   ALA A 240      40.574   6.702   4.694  1.00 27.41           O
ATOM   1261  CB  ALA A 240      40.618   9.907   3.860  1.00 29.98           C
ATOM   1262  H   ALA A 240      42.704   9.680   2.639  1.00 33.03           H
ATOM   1263  HA  ALA A 240      41.938   8.778   4.954  1.00 34.09           H
ATOM   1264  HB1 ALA A 240      39.861   9.745   4.444  1.00 35.93           H
ATOM   1265  HB2 ALA A 240      41.042  10.748   4.094  1.00 35.93           H
ATOM   1266  HB3 ALA A 240      40.324   9.930   2.936  1.00 35.93           H
ATOM   1267  N   ASP A 241      40.845   7.062   2.497  1.00 29.59           N
ATOM   1268  CA  ASP A 241      40.290   5.777   2.119  1.00 25.74           C
ATOM   1269  C   ASP A 241      41.138   4.625   2.661  1.00 28.33           C
ATOM   1270  O   ASP A 241      40.618   3.666   3.242  1.00 28.99           O
ATOM   1271  CB  ASP A 241      40.208   5.765   0.594  1.00 25.65           C
ATOM   1272  CG  ASP A 241      39.644   4.475   0.032  1.00 32.22           C
ATOM   1273  OD1 ASP A 241      38.647   3.927   0.548  1.00 31.45           O
ATOM   1274  OD2 ASP A 241      40.190   4.049  -0.988  1.00 31.95           O1-
ATOM   1275  H   ASP A 241      41.065   7.558   1.830  1.00 35.46           H
ATOM   1276  HA  ASP A 241      39.393   5.694   2.477  1.00 30.84           H
ATOM   1277  HB2 ASP A 241      39.634   6.491   0.304  1.00 30.73           H
ATOM   1278  HB3 ASP A 241      41.099   5.883   0.230  1.00 30.73           H
ATOM   1279  N   VAL A 242      42.459   4.710   2.494  1.00 29.44           N
ATOM   1280  CA  VAL A 242      43.314   3.648   2.991  1.00 26.20           C
ATOM   1281  C   VAL A 242      43.249   3.562   4.513  1.00 31.31           C
ATOM   1282  O   VAL A 242      43.176   2.466   5.079  1.00 31.23           O
ATOM   1283  CB  VAL A 242      44.754   3.842   2.477  1.00 25.06           C
ATOM   1284  CG1 VAL A 242      45.626   2.758   2.993  1.00 26.64           C
ATOM   1285  CG2 VAL A 242      44.766   3.832   0.949  1.00 25.35           C
ATOM   1286  H   VAL A 242      42.870   5.357   2.106  1.00 35.28           H
ATOM   1287  HA  VAL A 242      42.991   2.804   2.639  1.00 31.40           H
ATOM   1288  HB  VAL A 242      45.100   4.694   2.786  1.00 30.02           H
ATOM   1289 HG11 VAL A 242      46.528   2.893   2.662  1.00 31.93           H
ATOM   1290 HG12 VAL A 242      45.622   2.784   3.963  1.00 31.93           H
ATOM   1291 HG13 VAL A 242      45.284   1.904   2.684  1.00 31.93           H
ATOM   1292 HG21 VAL A 242      45.678   3.955   0.640  1.00 30.37           H
ATOM   1293 HG22 VAL A 242      44.423   2.980   0.637  1.00 30.37           H
ATOM   1294 HG23 VAL A 242      44.206   4.554   0.624  1.00 30.37           H
ATOM   1295  N   ALA A 243      43.250   4.708   5.204  1.00 26.99           N
ATOM   1296  CA  ALA A 243      43.131   4.662   6.659  1.00 26.31           C
ATOM   1297  C   ALA A 243      41.807   4.013   7.073  1.00 29.56           C
ATOM   1298  O   ALA A 243      41.773   3.161   7.964  1.00 28.38           O
ATOM   1299  CB  ALA A 243      43.255   6.080   7.238  1.00 28.15           C
ATOM   1300  H   ALA A 243      43.316   5.496   4.866  1.00 32.34           H
ATOM   1301  HA  ALA A 243      43.854   4.126   7.019  1.00 31.52           H
ATOM   1302  HB1 ALA A 243      43.174   6.035   8.203  1.00 33.74           H
ATOM   1303  HB2 ALA A 243      44.119   6.446   6.994  1.00 33.74           H
ATOM   1304  HB3 ALA A 243      42.546   6.633   6.872  1.00 33.74           H
ATOM   1305  N   GLN A 244      40.710   4.370   6.411  1.00 29.30           N
ATOM   1306  CA  GLN A 244      39.411   3.819   6.822  1.00 27.55           C
ATOM   1307  C   GLN A 244      39.310   2.336   6.463  1.00 28.33           C
ATOM   1308  O   GLN A 244      38.738   1.547   7.206  1.00 27.69           O
ATOM   1309  CB  GLN A 244      38.265   4.584   6.187  1.00 29.57           C
ATOM   1310  CG  GLN A 244      36.902   4.204   6.775  1.00 31.68           C
ATOM   1311  CD  GLN A 244      36.108   3.250   5.921  1.00 37.33           C
ATOM   1312  OE1 GLN A 244      36.297   3.185   4.723  1.00 35.17           O
ATOM   1313  NE2 GLN A 244      35.160   2.536   6.544  1.00 33.38           N
ATOM   1314  H   GLN A 244      40.683   4.910   5.742  1.00 35.11           H
ATOM   1315  HA  GLN A 244      39.327   3.900   7.785  1.00 33.01           H
ATOM   1316  HB2 GLN A 244      38.400   5.533   6.332  1.00 35.44           H
ATOM   1317  HB3 GLN A 244      38.246   4.392   5.237  1.00 35.44           H
ATOM   1318  HG2 GLN A 244      37.042   3.782   7.637  1.00 37.97           H
ATOM   1319  HG3 GLN A 244      36.375   5.010   6.886  1.00 37.97           H
ATOM   1320 HE21 GLN A 244      35.032   2.635   7.388  1.00 40.01           H
ATOM   1321 HE22 GLN A 244      34.680   1.978   6.099  1.00 40.01           H
ATOM   1322  N   SER A 245      39.840   1.963   5.310  1.00 32.35           N
ATOM   1323  CA  SER A 245      39.866   0.562   4.925  1.00 33.40           C
ATOM   1324  C   SER A 245      40.712  -0.252   5.891  1.00 31.64           C
ATOM   1325  O   SER A 245      40.348  -1.377   6.265  1.00 33.18           O
ATOM   1326  CB  SER A 245      40.389   0.444   3.495  1.00 30.44           C
ATOM   1327  OG  SER A 245      39.547   1.160   2.592  1.00 30.42           O
ATOM   1328  H   SER A 245      40.191   2.497   4.734  1.00 38.78           H
ATOM   1329  HA  SER A 245      38.962   0.210   4.946  1.00 40.03           H
ATOM   1330  HB2 SER A 245      41.284   0.815   3.454  1.00 36.48           H
ATOM   1331  HB3 SER A 245      40.404  -0.491   3.239  1.00 36.48           H
ATOM   1332  HG  SER A 245      39.524   1.973   2.803  1.00 36.45           H
ATOM   1333  N   THR A 246      41.841   0.296   6.315  1.00 27.71           N
ATOM   1334  CA  THR A 246      42.678  -0.389   7.295  1.00 28.85           C
ATOM   1335  C   THR A 246      41.957  -0.531   8.629  1.00 38.57           C
ATOM   1336  O   THR A 246      41.989  -1.594   9.272  1.00 30.48           O
ATOM   1337  CB  THR A 246      43.993   0.379   7.440  1.00 28.34           C
ATOM   1338  OG1 THR A 246      44.695   0.309   6.200  1.00 27.79           O
ATOM   1339  CG2 THR A 246      44.898  -0.211   8.502  1.00 30.96           C
ATOM   1340  H   THR A 246      42.145   1.057   6.055  1.00 33.20           H
ATOM   1341  HA  THR A 246      42.885  -1.279   6.968  1.00 34.57           H
ATOM   1342  HB  THR A 246      43.811   1.305   7.663  1.00 33.96           H
ATOM   1343  HG1 THR A 246      44.232   0.651   5.588  1.00 33.30           H
ATOM   1344 HG21 THR A 246      45.718   0.304   8.562  1.00 37.11           H
ATOM   1345 HG22 THR A 246      44.452  -0.195   9.363  1.00 37.11           H
ATOM   1346 HG23 THR A 246      45.118  -1.129   8.277  1.00 37.11           H
ATOM   1347  N   HIS A 247      41.290   0.529   9.059  1.00 31.48           N
ATOM   1348  CA  HIS A 247      40.431   0.438  10.237  1.00 32.40           C
ATOM   1349  C   HIS A 247      39.416  -0.707  10.133  1.00 31.75           C
ATOM   1350  O   HIS A 247      39.174  -1.413  11.117  1.00 31.60           O
ATOM   1351  CB  HIS A 247      39.747   1.800  10.429  1.00 31.14           C
ATOM   1352  CG  HIS A 247      38.603   1.771  11.385  1.00 31.13           C
ATOM   1353  ND1 HIS A 247      38.759   1.491  12.722  1.00 33.23           N
ATOM   1354  CD2 HIS A 247      37.283   1.968  11.186  1.00 31.93           C
ATOM   1355  CE1 HIS A 247      37.579   1.533  13.314  1.00 37.06           C
ATOM   1356  NE2 HIS A 247      36.669   1.823  12.403  1.00 37.53           N
ATOM   1357  H   HIS A 247      41.314   1.307   8.693  1.00 37.73           H
ATOM   1358  HA  HIS A 247      40.985   0.272  11.016  1.00 38.83           H
ATOM   1359  HB2 HIS A 247      39.410   2.103   9.571  1.00 37.32           H
ATOM   1360  HB3 HIS A 247      40.401   2.432  10.767  1.00 37.32           H
ATOM   1361  HD2 HIS A 247      36.870   2.177  10.379  1.00 38.27           H
ATOM   1362  HE1 HIS A 247      37.417   1.383  14.217  1.00 44.42           H
ATOM   1363  HE2 HIS A 247      35.825   1.901  12.548  1.00 44.99           H
ATOM   1364  N   VAL A 248      38.797  -0.914   8.962  1.00 31.55           N
ATOM   1365  CA  VAL A 248      37.842  -2.016   8.864  1.00 30.56           C
ATOM   1366  C   VAL A 248      38.555  -3.370   8.878  1.00 38.70           C
ATOM   1367  O   VAL A 248      38.068  -4.333   9.485  1.00 35.79           O
ATOM   1368  CB  VAL A 248      36.932  -1.877   7.622  1.00 34.06           C
ATOM   1369  CG1 VAL A 248      36.041  -3.115   7.471  1.00 35.51           C
ATOM   1370  CG2 VAL A 248      36.069  -0.659   7.730  1.00 33.66           C
ATOM   1371  H   VAL A 248      38.907  -0.452   8.245  1.00 37.81           H
ATOM   1372  HA  VAL A 248      37.266  -1.988   9.645  1.00 36.62           H
ATOM   1373  HB  VAL A 248      37.481  -1.794   6.827  1.00 40.82           H
ATOM   1374 HG11 VAL A 248      35.480  -3.005   6.687  1.00 42.56           H
ATOM   1375 HG12 VAL A 248      36.604  -3.898   7.368  1.00 42.56           H
ATOM   1376 HG13 VAL A 248      35.489  -3.205   8.263  1.00 42.56           H
ATOM   1377 HG21 VAL A 248      35.510  -0.598   6.939  1.00 40.34           H
ATOM   1378 HG22 VAL A 248      35.514  -0.735   8.522  1.00 40.34           H
ATOM   1379 HG23 VAL A 248      36.636   0.125   7.797  1.00 40.34           H
ATOM   1380  N   LEU A 249      39.723  -3.471   8.233  1.00 30.83           N
ATOM   1381  CA  LEU A 249      40.437  -4.751   8.180  1.00 33.53           C
ATOM   1382  C   LEU A 249      40.945  -5.184   9.539  1.00 33.14           C
ATOM   1383  O   LEU A 249      40.967  -6.381   9.836  1.00 36.29           O
ATOM   1384  CB  LEU A 249      41.607  -4.664   7.192  1.00 31.47           C
ATOM   1385  CG  LEU A 249      41.168  -4.556   5.739  1.00 31.93           C
ATOM   1386  CD1 LEU A 249      42.356  -4.240   4.865  1.00 33.76           C
ATOM   1387  CD2 LEU A 249      40.467  -5.848   5.275  1.00 39.03           C
ATOM   1388  H   LEU A 249      40.117  -2.825   7.825  1.00 36.95           H
ATOM   1389  HA  LEU A 249      39.828  -5.435   7.860  1.00 40.19           H
ATOM   1390  HB2 LEU A 249      42.136  -3.878   7.402  1.00 37.71           H
ATOM   1391  HB3 LEU A 249      42.151  -5.461   7.280  1.00 37.71           H
ATOM   1392  HG  LEU A 249      40.534  -3.826   5.655  1.00 38.27           H
ATOM   1393 HD11 LEU A 249      42.061  -4.174   3.943  1.00 40.47           H
ATOM   1394 HD12 LEU A 249      42.742  -3.397   5.150  1.00 40.47           H
ATOM   1395 HD13 LEU A 249      43.011  -4.950   4.954  1.00 40.47           H
ATOM   1396 HD21 LEU A 249      40.201  -5.747   4.348  1.00 46.79           H
ATOM   1397 HD22 LEU A 249      41.085  -6.590   5.363  1.00 46.79           H
ATOM   1398 HD23 LEU A 249      39.686  -5.999   5.830  1.00 46.79           H
ATOM   1399  N   LEU A 250      41.362  -4.245  10.373  1.00 33.17           N
ATOM   1400  CA  LEU A 250      41.846  -4.579  11.699  1.00 34.59           C
ATOM   1401  C   LEU A 250      40.769  -5.247  12.553  1.00 37.10           C
ATOM   1402  O   LEU A 250      41.092  -5.917  13.546  1.00 36.85           O
ATOM   1403  CB  LEU A 250      42.326  -3.301  12.382  1.00 39.25           C
ATOM   1404  CG  LEU A 250      43.692  -2.828  11.936  1.00 36.11           C
ATOM   1405  CD1 LEU A 250      43.877  -1.340  12.349  1.00 33.69           C
ATOM   1406  CD2 LEU A 250      44.772  -3.726  12.529  1.00 33.79           C
ATOM   1407  H   LEU A 250      41.376  -3.404  10.194  1.00 39.76           H
ATOM   1408  HA  LEU A 250      42.598  -5.187  11.623  1.00 41.46           H
ATOM   1409  HB2 LEU A 250      41.692  -2.591  12.194  1.00 47.05           H
ATOM   1410  HB3 LEU A 250      42.366  -3.457  13.339  1.00 47.05           H
ATOM   1411  HG  LEU A 250      43.749  -2.884  10.969  1.00 43.29           H
ATOM   1412 HD11 LEU A 250      44.754  -1.039  12.062  1.00 40.38           H
ATOM   1413 HD12 LEU A 250      43.188  -0.806  11.923  1.00 40.38           H
ATOM   1414 HD13 LEU A 250      43.803  -1.268  13.314  1.00 40.38           H
ATOM   1415 HD21 LEU A 250      45.641  -3.411  12.234  1.00 40.50           H
ATOM   1416 HD22 LEU A 250      44.717  -3.689  13.497  1.00 40.50           H
ATOM   1417 HD23 LEU A 250      44.629  -4.636  12.224  1.00 40.50           H
ATOM   1418  N   SER A 251      39.507  -5.073  12.187  1.00 34.67           N
ATOM   1419  CA  SER A 251      38.392  -5.636  12.936  1.00 37.66           C
ATOM   1420  C   SER A 251      37.853  -6.918  12.327  1.00 40.70           C
ATOM   1421  O   SER A 251      36.812  -7.392  12.769  1.00 39.50           O
ATOM   1422  CB  SER A 251      37.280  -4.596  13.059  1.00 33.72           C
ATOM   1423  OG  SER A 251      37.684  -3.632  14.018  1.00 41.02           O
ATOM   1424  H   SER A 251      39.265  -4.623  11.495  1.00 41.55           H
ATOM   1425  HA  SER A 251      38.698  -5.845  13.833  1.00 45.14           H
ATOM   1426  HB2 SER A 251      37.145  -4.163  12.201  1.00 40.41           H
ATOM   1427  HB3 SER A 251      36.464  -5.027  13.356  1.00 40.41           H
ATOM   1428  HG  SER A 251      37.088  -3.047  14.105  1.00 49.18           H
ATOM   1429  N   THR A 252      38.536  -7.517  11.351  1.00 39.74           N
ATOM   1430  CA  THR A 252      38.019  -8.767  10.805  1.00 46.22           C
ATOM   1431  C   THR A 252      38.025  -9.821  11.913  1.00 41.62           C
ATOM   1432  O   THR A 252      38.953  -9.858  12.728  1.00 39.78           O
ATOM   1433  CB  THR A 252      38.824  -9.271   9.595  1.00 46.95           C
ATOM   1434  OG1 THR A 252      40.150  -9.616   9.995  1.00 47.49           O
ATOM   1435  CG2 THR A 252      38.937  -8.213   8.541  1.00 46.11           C
ATOM   1436  H   THR A 252      39.269  -7.235  11.001  1.00 47.65           H
ATOM   1437  HA  THR A 252      37.102  -8.633  10.520  1.00 55.42           H
ATOM   1438  HB  THR A 252      38.387 -10.047   9.211  1.00 56.29           H
ATOM   1439  HG1 THR A 252      40.587  -9.891   9.333  1.00 56.94           H
ATOM   1440 HG21 THR A 252      39.447  -8.549   7.788  1.00 55.28           H
ATOM   1441 HG22 THR A 252      38.054  -7.955   8.234  1.00 55.28           H
ATOM   1442 HG23 THR A 252      39.386  -7.432   8.902  1.00 55.28           H
ATOM   1443  N   PRO A 253      36.977 -10.652  12.006  1.00 44.76           N
ATOM   1444  CA  PRO A 253      36.870 -11.591  13.143  1.00 37.34           C
ATOM   1445  C   PRO A 253      38.078 -12.505  13.319  1.00 37.01           C
ATOM   1446  O   PRO A 253      38.531 -12.735  14.449  1.00 42.15           O
ATOM   1447  CB  PRO A 253      35.591 -12.361  12.795  1.00 47.59           C
ATOM   1448  CG  PRO A 253      34.753 -11.351  12.092  1.00 47.00           C
ATOM   1449  CD  PRO A 253      35.715 -10.544  11.253  1.00 45.96           C
ATOM   1450  HA  PRO A 253      36.726 -11.098  13.966  1.00 44.76           H
ATOM   1451  HB2 PRO A 253      35.801 -13.106  12.211  1.00 57.06           H
ATOM   1452  HB3 PRO A 253      35.158 -12.667  13.607  1.00 57.06           H
ATOM   1453  HG2 PRO A 253      34.103 -11.801  11.529  1.00 56.35           H
ATOM   1454  HG3 PRO A 253      34.309 -10.785  12.742  1.00 56.35           H
ATOM   1455  HD2 PRO A 253      35.810 -10.939  10.372  1.00 55.10           H
ATOM   1456  HD3 PRO A 253      35.428  -9.619  11.202  1.00 55.10           H
ATOM   1457  N   ALA A 254      38.634 -13.007  12.214  1.00 39.36           N
ATOM   1458  CA  ALA A 254      39.831 -13.854  12.267  1.00 44.58           C
ATOM   1459  C   ALA A 254      41.006 -13.221  13.012  1.00 43.12           C
ATOM   1460  O   ALA A 254      41.927 -13.941  13.417  1.00 45.99           O
ATOM   1461  CB  ALA A 254      40.252 -14.206  10.839  1.00 42.83           C
ATOM   1462  H   ALA A 254      38.337 -12.872  11.418  1.00 47.19           H
ATOM   1463  HA  ALA A 254      39.606 -14.681  12.721  1.00 53.44           H
ATOM   1464  HB1 ALA A 254      41.043 -14.766  10.872  1.00 51.35           H
ATOM   1465  HB2 ALA A 254      39.527 -14.682  10.405  1.00 51.35           H
ATOM   1466  HB3 ALA A 254      40.446 -13.387  10.356  1.00 51.35           H
ATOM   1467  N   LEU A 255      41.019 -11.893  13.184  1.00 42.37           N
ATOM   1468  CA  LEU A 255      42.139 -11.202  13.814  1.00 40.34           C
ATOM   1469  C   LEU A 255      41.794 -10.643  15.186  1.00 46.02           C
ATOM   1470  O   LEU A 255      42.632  -9.969  15.810  1.00 41.97           O
ATOM   1471  CB  LEU A 255      42.629 -10.086  12.889  1.00 38.81           C
ATOM   1472  CG  LEU A 255      43.100 -10.615  11.524  1.00 45.39           C
ATOM   1473  CD1 LEU A 255      43.452  -9.509  10.547  1.00 44.57           C
ATOM   1474  CD2 LEU A 255      44.295 -11.608  11.647  1.00 43.03           C
ATOM   1475  H   LEU A 255      40.382 -11.370  12.940  1.00 50.80           H
ATOM   1476  HA  LEU A 255      42.868 -11.832  13.928  1.00 48.36           H
ATOM   1477  HB2 LEU A 255      41.903  -9.461  12.735  1.00 46.52           H
ATOM   1478  HB3 LEU A 255      43.376  -9.632  13.310  1.00 46.52           H
ATOM   1479  HG  LEU A 255      42.365 -11.111  11.131  1.00 54.42           H
ATOM   1480 HD11 LEU A 255      43.740  -9.907   9.710  1.00 53.44           H
ATOM   1481 HD12 LEU A 255      42.667  -8.958  10.399  1.00 53.44           H
ATOM   1482 HD13 LEU A 255      44.167  -8.972  10.922  1.00 53.44           H
ATOM   1483 HD21 LEU A 255      44.548 -11.907  10.760  1.00 51.59           H
ATOM   1484 HD22 LEU A 255      45.040 -11.153  12.068  1.00 51.59           H
ATOM   1485 HD23 LEU A 255      44.021 -12.366  12.186  1.00 51.59           H
ATOM   1486  N   ASP A 256      40.605 -10.948  15.695  1.00 47.12           N
ATOM   1487  CA  ASP A 256      40.192 -10.443  16.998  1.00 48.47           C
ATOM   1488  C   ASP A 256      41.255 -10.714  18.053  1.00 46.25           C
ATOM   1489  O   ASP A 256      41.721 -11.850  18.219  1.00 53.03           O
ATOM   1490  CB  ASP A 256      38.872 -11.096  17.427  1.00 53.22           C
ATOM   1491  CG  ASP A 256      38.390 -10.574  18.769  1.00 55.55           C
ATOM   1492  OD1 ASP A 256      38.027  -9.385  18.835  1.00 51.43           O
ATOM   1493  OD2 ASP A 256      38.418 -11.338  19.762  1.00 60.23           O1-
ATOM   1494  H   ASP A 256      40.021 -11.444  15.306  1.00 56.49           H
ATOM   1495  HA  ASP A 256      40.054  -9.485  16.943  1.00 58.11           H
ATOM   1496  HB2 ASP A 256      38.191 -10.902  16.764  1.00 63.82           H
ATOM   1497  HB3 ASP A 256      39.001 -12.054  17.503  1.00 63.82           H
ATOM   1498  N   ALA A 257      41.632  -9.661  18.772  1.00 46.79           N
ATOM   1499  CA  ALA A 257      42.542  -9.727  19.912  1.00 52.88           C
ATOM   1500  C   ALA A 257      43.962 -10.101  19.516  1.00 50.22           C
ATOM   1501  O   ALA A 257      44.801 -10.306  20.396  1.00 47.90           O
ATOM   1502  CB  ALA A 257      42.055 -10.726  20.972  1.00 56.44           C
ATOM   1503  H   ALA A 257      41.361  -8.861  18.610  1.00 56.10           H
ATOM   1504  HA  ALA A 257      42.577  -8.852  20.329  1.00 63.40           H
ATOM   1505  HB1 ALA A 257      42.687 -10.738  21.708  1.00 67.68           H
ATOM   1506  HB2 ALA A 257      41.182 -10.448  21.290  1.00 67.68           H
ATOM   1507  HB3 ALA A 257      41.997 -11.608  20.571  1.00 67.68           H
ATOM   1508  N   VAL A 258      44.262 -10.188  18.221  1.00 51.13           N
ATOM   1509  CA  VAL A 258      45.598 -10.607  17.810  1.00 42.84           C
ATOM   1510  C   VAL A 258      46.618  -9.488  17.973  1.00 46.59           C
ATOM   1511  O   VAL A 258      47.798  -9.753  18.236  1.00 44.48           O
ATOM   1512  CB  VAL A 258      45.564 -11.096  16.358  1.00 45.90           C
ATOM   1513  CG1 VAL A 258      46.982 -11.257  15.817  1.00 52.68           C
ATOM   1514  CG2 VAL A 258      44.762 -12.416  16.255  1.00 52.78           C
ATOM   1515  H   VAL A 258      43.722 -10.015  17.574  1.00 61.30           H
ATOM   1516  HA  VAL A 258      45.879 -11.350  18.368  1.00 51.36           H
ATOM   1517  HB  VAL A 258      45.112 -10.431  15.815  1.00 55.03           H
ATOM   1518 HG11 VAL A 258      46.937 -11.566  14.899  1.00 63.17           H
ATOM   1519 HG12 VAL A 258      47.434 -10.399  15.856  1.00 63.17           H
ATOM   1520 HG13 VAL A 258      47.456 -11.905  16.362  1.00 63.17           H
ATOM   1521 HG21 VAL A 258      44.752 -12.708  15.330  1.00 63.29           H
ATOM   1522 HG22 VAL A 258      45.188 -13.088  16.810  1.00 63.29           H
ATOM   1523 HG23 VAL A 258      43.855 -12.260  16.562  1.00 63.29           H
ATOM   1524  N   PHE A 259      46.214  -8.242  17.771  1.00 45.10           N
ATOM   1525  CA  PHE A 259      47.145  -7.124  17.710  1.00 43.58           C
ATOM   1526  C   PHE A 259      47.050  -6.282  18.964  1.00 46.02           C
ATOM   1527  O   PHE A 259      45.966  -6.065  19.516  1.00 42.64           O
ATOM   1528  CB  PHE A 259      46.880  -6.234  16.477  1.00 36.83           C
ATOM   1529  CG  PHE A 259      47.084  -6.952  15.169  1.00 33.20           C
ATOM   1530  CD1 PHE A 259      48.321  -7.462  14.842  1.00 39.93           C
ATOM   1531  CD2 PHE A 259      46.044  -7.112  14.278  1.00 36.37           C
ATOM   1532  CE1 PHE A 259      48.515  -8.127  13.654  1.00 40.86           C
ATOM   1533  CE2 PHE A 259      46.230  -7.776  13.095  1.00 40.89           C
ATOM   1534  CZ  PHE A 259      47.483  -8.281  12.784  1.00 41.03           C
ATOM   1535  H   PHE A 259      45.391  -8.014  17.666  1.00 54.08           H
ATOM   1536  HA  PHE A 259      48.050  -7.468  17.645  1.00 52.25           H
ATOM   1537  HB2 PHE A 259      45.962  -5.922  16.507  1.00 44.15           H
ATOM   1538  HB3 PHE A 259      47.487  -5.477  16.500  1.00 44.15           H
ATOM   1539  HD1 PHE A 259      49.031  -7.362  15.435  1.00 47.87           H
ATOM   1540  HD2 PHE A 259      45.203  -6.775  14.488  1.00 43.60           H
ATOM   1541  HE1 PHE A 259      49.355  -8.468  13.443  1.00 48.99           H
ATOM   1542  HE2 PHE A 259      45.523  -7.878  12.500  1.00 49.02           H
ATOM   1543  HZ  PHE A 259      47.616  -8.729  11.979  1.00 49.18           H
ATOM   1544  N   THR A 260      48.208  -5.789  19.390  1.00 42.73           N
ATOM   1545  CA  THR A 260      48.232  -4.840  20.476  1.00 46.63           C
ATOM   1546  C   THR A 260      47.650  -3.507  20.019  1.00 43.78           C
ATOM   1547  O   THR A 260      47.461  -3.250  18.830  1.00 40.10           O
ATOM   1548  CB  THR A 260      49.652  -4.632  20.982  1.00 44.45           C
ATOM   1549  OG1 THR A 260      50.415  -3.965  19.974  1.00 39.08           O
ATOM   1550  CG2 THR A 260      50.317  -5.989  21.322  1.00 50.14           C
ATOM   1551  H   THR A 260      48.980  -5.988  19.067  1.00 51.23           H
ATOM   1552  HA  THR A 260      47.692  -5.175  21.208  1.00 55.90           H
ATOM   1553  HB  THR A 260      49.632  -4.088  21.785  1.00 53.29           H
ATOM   1554  HG1 THR A 260      51.201  -3.844  20.243  1.00 46.84           H
ATOM   1555 HG21 THR A 260      51.221  -5.844  21.644  1.00 60.12           H
ATOM   1556 HG22 THR A 260      49.807  -6.445  22.010  1.00 60.12           H
ATOM   1557 HG23 THR A 260      50.350  -6.549  20.531  1.00 60.12           H
ATOM   1558  N   ASP A 261      47.365  -2.656  21.005  1.00 42.25           N
ATOM   1559  CA  ASP A 261      46.939  -1.292  20.724  1.00 44.60           C
ATOM   1560  C   ASP A 261      48.004  -0.523  19.946  1.00 39.31           C
ATOM   1561  O   ASP A 261      47.678   0.269  19.060  1.00 37.80           O
ATOM   1562  CB  ASP A 261      46.642  -0.561  22.026  1.00 48.01           C
ATOM   1563  CG  ASP A 261      45.441  -1.119  22.761  1.00 46.64           C
ATOM   1564  OD1 ASP A 261      44.567  -1.756  22.126  1.00 41.31           O
ATOM   1565  OD2 ASP A 261      45.389  -0.879  23.971  1.00 51.03           O1-
ATOM   1566  H   ASP A 261      47.412  -2.847  21.843  1.00 50.66           H
ATOM   1567  HA  ASP A 261      46.127  -1.312  20.193  1.00 53.47           H
ATOM   1568  HB2 ASP A 261      47.412  -0.636  22.612  1.00 57.57           H
ATOM   1569  HB3 ASP A 261      46.466   0.373  21.830  1.00 57.57           H
ATOM   1570  N   LEU A 262      49.278  -0.701  20.302  1.00 36.65           N
ATOM   1571  CA  LEU A 262      50.357  -0.037  19.561  1.00 38.43           C
ATOM   1572  C   LEU A 262      50.406  -0.494  18.101  1.00 37.67           C
ATOM   1573  O   LEU A 262      50.690   0.306  17.201  1.00 36.95           O
ATOM   1574  CB  LEU A 262      51.706  -0.291  20.236  1.00 37.21           C
ATOM   1575  CG  LEU A 262      52.946   0.500  19.780  1.00 42.05           C
ATOM   1576  CD1 LEU A 262      52.910   1.962  20.130  1.00 38.74           C
ATOM   1577  CD2 LEU A 262      54.196  -0.100  20.415  1.00 48.45           C
ATOM   1578  H   LEU A 262      49.543  -1.192  20.956  1.00 43.93           H
ATOM   1579  HA  LEU A 262      50.198   0.920  19.567  1.00 46.07           H
ATOM   1580  HB2 LEU A 262      51.598  -0.113  21.183  1.00 44.60           H
ATOM   1581  HB3 LEU A 262      51.919  -1.230  20.117  1.00 44.60           H
ATOM   1582  HG  LEU A 262      53.033   0.424  18.817  1.00 50.42           H
ATOM   1583 HD11 LEU A 262      53.723   2.383  19.809  1.00 46.44           H
ATOM   1584 HD12 LEU A 262      52.137   2.368  19.706  1.00 46.44           H
ATOM   1585 HD13 LEU A 262      52.846   2.054  21.093  1.00 46.44           H
ATOM   1586 HD21 LEU A 262      54.971   0.405  20.123  1.00 58.09           H
ATOM   1587 HD22 LEU A 262      54.113  -0.051  21.380  1.00 58.09           H
ATOM   1588 HD23 LEU A 262      54.278  -1.025  20.135  1.00 58.09           H
ATOM   1589  N   GLU A 263      50.186  -1.782  17.850  1.00 41.83           N
ATOM   1590  CA  GLU A 263      50.144  -2.269  16.475  1.00 34.17           C
ATOM   1591  C   GLU A 263      48.966  -1.677  15.717  1.00 38.51           C
ATOM   1592  O   GLU A 263      49.079  -1.367  14.525  1.00 37.47           O
ATOM   1593  CB  GLU A 263      50.085  -3.795  16.459  1.00 41.92           C
ATOM   1594  CG  GLU A 263      51.432  -4.389  16.849  1.00 41.80           C
ATOM   1595  CD  GLU A 263      51.398  -5.851  17.277  1.00 49.36           C
ATOM   1596  OE1 GLU A 263      50.293  -6.443  17.425  1.00 44.67           O
ATOM   1597  OE2 GLU A 263      52.518  -6.390  17.464  1.00 45.32           O1-
ATOM   1598  H   GLU A 263      50.059  -2.386  18.448  1.00 50.15           H
ATOM   1599  HA  GLU A 263      50.957  -1.997  16.020  1.00 40.96           H
ATOM   1600  HB2 GLU A 263      49.420  -4.099  17.097  1.00 50.26           H
ATOM   1601  HB3 GLU A 263      49.861  -4.100  15.566  1.00 50.26           H
ATOM   1602  HG2 GLU A 263      52.029  -4.322  16.087  1.00 50.11           H
ATOM   1603  HG3 GLU A 263      51.791  -3.876  17.589  1.00 50.11           H
ATOM   1604  N   ILE A 264      47.805  -1.579  16.371  1.00 35.44           N
ATOM   1605  CA  ILE A 264      46.644  -0.957  15.737  1.00 33.34           C
ATOM   1606  C   ILE A 264      46.957   0.496  15.439  1.00 30.29           C
ATOM   1607  O   ILE A 264      46.667   0.999  14.348  1.00 34.24           O
ATOM   1608  CB  ILE A 264      45.405  -1.126  16.637  1.00 32.23           C
ATOM   1609  CG1 ILE A 264      44.930  -2.585  16.578  1.00 36.31           C
ATOM   1610  CG2 ILE A 264      44.254  -0.183  16.243  1.00 34.53           C
ATOM   1611  CD1 ILE A 264      44.159  -3.011  17.794  1.00 44.74           C
ATOM   1612  H   ILE A 264      47.666  -1.862  17.172  1.00 42.48           H
ATOM   1613  HA  ILE A 264      46.466  -1.404  14.895  1.00 39.96           H
ATOM   1614  HB  ILE A 264      45.663  -0.926  17.551  1.00 38.63           H
ATOM   1615 HG12 ILE A 264      44.354  -2.697  15.806  1.00 43.52           H
ATOM   1616 HG13 ILE A 264      45.705  -3.165  16.499  1.00 43.52           H
ATOM   1617 HG21 ILE A 264      43.505  -0.333  16.841  1.00 41.39           H
ATOM   1618 HG22 ILE A 264      44.559   0.735  16.318  1.00 41.39           H
ATOM   1619 HG23 ILE A 264      43.991  -0.372  15.329  1.00 41.39           H
ATOM   1620 HD11 ILE A 264      43.892  -3.938  17.690  1.00 53.64           H
ATOM   1621 HD12 ILE A 264      44.725  -2.915  18.576  1.00 53.64           H
ATOM   1622 HD13 ILE A 264      43.374  -2.448  17.883  1.00 53.64           H
ATOM   1623  N   LEU A 265      47.597   1.173  16.385  1.00 34.19           N
ATOM   1624  CA  LEU A 265      47.931   2.580  16.198  1.00 32.48           C
ATOM   1625  C   LEU A 265      48.892   2.729  15.030  1.00 36.54           C
ATOM   1626  O   LEU A 265      48.691   3.572  14.161  1.00 33.07           O
ATOM   1627  CB  LEU A 265      48.538   3.155  17.480  1.00 34.00           C
ATOM   1628  CG  LEU A 265      49.160   4.549  17.427  1.00 38.82           C
ATOM   1629  CD1 LEU A 265      48.101   5.588  17.172  1.00 37.19           C
ATOM   1630  CD2 LEU A 265      49.909   4.845  18.691  1.00 36.89           C
ATOM   1631  H   LEU A 265      47.848   0.844  17.139  1.00 40.99           H
ATOM   1632  HA  LEU A 265      47.123   3.078  15.994  1.00 38.92           H
ATOM   1633  HB2 LEU A 265      47.840   3.184  18.152  1.00 40.75           H
ATOM   1634  HB3 LEU A 265      49.235   2.548  17.775  1.00 40.75           H
ATOM   1635  HG  LEU A 265      49.792   4.582  16.692  1.00 46.53           H
ATOM   1636 HD11 LEU A 265      48.518   6.463  17.143  1.00 44.58           H
ATOM   1637 HD12 LEU A 265      47.670   5.398  16.324  1.00 44.58           H
ATOM   1638 HD13 LEU A 265      47.448   5.555  17.889  1.00 44.58           H
ATOM   1639 HD21 LEU A 265      50.292   5.735  18.629  1.00 44.22           H
ATOM   1640 HD22 LEU A 265      49.295   4.800  19.440  1.00 44.22           H
ATOM   1641 HD23 LEU A 265      50.614   4.188  18.800  1.00 44.22           H
ATOM   1642  N   ALA A 266      49.921   1.875  14.983  1.00 32.05           N
ATOM   1643  CA  ALA A 266      50.913   1.922  13.916  1.00 32.25           C
ATOM   1644  C   ALA A 266      50.287   1.721  12.543  1.00 30.38           C
ATOM   1645  O   ALA A 266      50.630   2.423  11.598  1.00 31.62           O
ATOM   1646  CB  ALA A 266      51.970   0.845  14.144  1.00 34.61           C
ATOM   1647  H   ALA A 266      50.064   1.256  15.563  1.00 38.42           H
ATOM   1648  HA  ALA A 266      51.352   2.786  13.926  1.00 38.66           H
ATOM   1649  HB1 ALA A 266      52.623   0.887  13.428  1.00 41.48           H
ATOM   1650  HB2 ALA A 266      52.404   1.004  14.997  1.00 41.48           H
ATOM   1651  HB3 ALA A 266      51.539  -0.024  14.148  1.00 41.48           H
ATOM   1652  N   ALA A 267      49.396   0.736  12.406  1.00 31.31           N
ATOM   1653  CA  ALA A 267      48.835   0.435  11.097  1.00 28.08           C
ATOM   1654  C   ALA A 267      47.983   1.591  10.572  1.00 31.82           C
ATOM   1655  O   ALA A 267      48.043   1.932   9.383  1.00 28.51           O
ATOM   1656  CB  ALA A 267      48.013  -0.838  11.151  1.00 33.54           C
ATOM   1657  H   ALA A 267      49.107   0.239  13.046  1.00 37.53           H
ATOM   1658  HA  ALA A 267      49.562   0.294  10.471  1.00 33.64           H
ATOM   1659  HB1 ALA A 267      47.651  -1.017  10.269  1.00 40.20           H
ATOM   1660  HB2 ALA A 267      48.585  -1.571  11.429  1.00 40.20           H
ATOM   1661  HB3 ALA A 267      47.291  -0.721  11.788  1.00 40.20           H
ATOM   1662  N   ILE A 268      47.126   2.160  11.423  1.00 34.33           N
ATOM   1663  CA  ILE A 268      46.268   3.243  10.958  1.00 28.29           C
ATOM   1664  C   ILE A 268      47.106   4.494  10.657  1.00 27.91           C
ATOM   1665  O   ILE A 268      46.879   5.192   9.658  1.00 29.54           O
ATOM   1666  CB  ILE A 268      45.155   3.504  11.996  1.00 33.06           C
ATOM   1667  CG1 ILE A 268      44.267   2.243  12.172  1.00 33.77           C
ATOM   1668  CG2 ILE A 268      44.255   4.660  11.525  1.00 32.67           C
ATOM   1669  CD1 ILE A 268      43.337   2.262  13.411  1.00 36.66           C
ATOM   1670  H   ILE A 268      47.025   1.944  12.249  1.00 41.15           H
ATOM   1671  HA  ILE A 268      45.841   2.969  10.131  1.00 33.90           H
ATOM   1672  HB  ILE A 268      45.557   3.736  12.848  1.00 39.62           H
ATOM   1673 HG12 ILE A 268      43.705   2.150  11.387  1.00 40.48           H
ATOM   1674 HG13 ILE A 268      44.844   1.468  12.252  1.00 40.48           H
ATOM   1675 HG21 ILE A 268      43.562   4.811  12.187  1.00 39.15           H
ATOM   1676 HG22 ILE A 268      44.795   5.459  11.422  1.00 39.15           H
ATOM   1677 HG23 ILE A 268      43.854   4.420  10.675  1.00 39.15           H
ATOM   1678 HD11 ILE A 268      42.826   1.437  13.434  1.00 43.94           H
ATOM   1679 HD12 ILE A 268      43.879   2.338  14.212  1.00 43.94           H
ATOM   1680 HD13 ILE A 268      42.737   3.021  13.344  1.00 43.94           H
ATOM   1681  N   PHE A 269      48.092   4.786  11.507  1.00 30.35           N
ATOM   1682  CA  PHE A 269      48.984   5.910  11.252  1.00 27.35           C
ATOM   1683  C   PHE A 269      49.702   5.730   9.922  1.00 29.57           C
ATOM   1684  O   PHE A 269      49.757   6.652   9.094  1.00 26.31           O
ATOM   1685  CB  PHE A 269      49.976   6.051  12.410  1.00 27.11           C
ATOM   1686  CG  PHE A 269      50.942   7.198  12.245  1.00 33.03           C
ATOM   1687  CD1 PHE A 269      50.527   8.522  12.423  1.00 33.07           C
ATOM   1688  CD2 PHE A 269      52.243   6.968  11.898  1.00 38.32           C
ATOM   1689  CE1 PHE A 269      51.429   9.576  12.251  1.00 33.68           C
ATOM   1690  CE2 PHE A 269      53.127   8.006  11.730  1.00 29.70           C
ATOM   1691  CZ  PHE A 269      52.718   9.305  11.924  1.00 33.02           C
ATOM   1692  H   PHE A 269      48.262   4.352  12.230  1.00 36.38           H
ATOM   1693  HA  PHE A 269      48.461   6.726  11.203  1.00 32.77           H
ATOM   1694  HB2 PHE A 269      49.480   6.196  13.231  1.00 32.48           H
ATOM   1695  HB3 PHE A 269      50.494   5.234  12.479  1.00 32.48           H
ATOM   1696  HD1 PHE A 269      49.645   8.702  12.655  1.00 39.63           H
ATOM   1697  HD2 PHE A 269      52.536   6.094  11.772  1.00 45.94           H
ATOM   1698  HE1 PHE A 269      51.152  10.455  12.378  1.00 40.37           H
ATOM   1699  HE2 PHE A 269      54.011   7.829  11.502  1.00 35.59           H
ATOM   1700  HZ  PHE A 269      53.322  10.002  11.806  1.00 39.57           H
ATOM   1701  N   ALA A 270      50.248   4.525   9.696  1.00 28.74           N
ATOM   1702  CA  ALA A 270      50.926   4.231   8.439  1.00 27.68           C
ATOM   1703  C   ALA A 270      50.035   4.542   7.260  1.00 28.66           C
ATOM   1704  O   ALA A 270      50.471   5.145   6.269  1.00 26.92           O
ATOM   1705  CB  ALA A 270      51.345   2.738   8.412  1.00 29.98           C
ATOM   1706  H   ALA A 270      50.235   3.870  10.254  1.00 34.44           H
ATOM   1707  HA  ALA A 270      51.726   4.774   8.370  1.00 33.17           H
ATOM   1708  HB1 ALA A 270      51.795   2.553   7.573  1.00 35.93           H
ATOM   1709  HB2 ALA A 270      51.944   2.566   9.155  1.00 35.93           H
ATOM   1710  HB3 ALA A 270      50.551   2.187   8.492  1.00 35.93           H
ATOM   1711  N   ALA A 271      48.782   4.086   7.333  1.00 27.36           N
ATOM   1712  CA  ALA A 271      47.834   4.320   6.249  1.00 30.34           C
ATOM   1713  C   ALA A 271      47.646   5.822   5.987  1.00 24.39           C
ATOM   1714  O   ALA A 271      47.607   6.258   4.830  1.00 26.42           O
ATOM   1715  CB  ALA A 271      46.506   3.630   6.581  1.00 30.74           C
ATOM   1716  H   ALA A 271      48.460   3.642   7.996  1.00 32.79           H
ATOM   1717  HA  ALA A 271      48.182   3.919   5.437  1.00 36.37           H
ATOM   1718  HB1 ALA A 271      45.879   3.788   5.857  1.00 36.84           H
ATOM   1719  HB2 ALA A 271      46.661   2.678   6.682  1.00 36.84           H
ATOM   1720  HB3 ALA A 271      46.157   3.998   7.407  1.00 36.84           H
ATOM   1721  N   ALA A 272      47.498   6.627   7.051  1.00 27.30           N
ATOM   1722  CA  ALA A 272      47.325   8.072   6.887  1.00 29.35           C
ATOM   1723  C   ALA A 272      48.508   8.729   6.193  1.00 28.50           C
ATOM   1724  O   ALA A 272      48.319   9.610   5.350  1.00 29.63           O
ATOM   1725  CB  ALA A 272      47.084   8.729   8.235  1.00 31.18           C
ATOM   1726  H   ALA A 272      47.496   6.361   7.869  1.00 32.71           H
ATOM   1727  HA  ALA A 272      46.540   8.229   6.339  1.00 35.17           H
ATOM   1728  HB1 ALA A 272      46.972   9.684   8.104  1.00 37.36           H
ATOM   1729  HB2 ALA A 272      46.283   8.353   8.630  1.00 37.36           H
ATOM   1730  HB3 ALA A 272      47.848   8.561   8.808  1.00 37.36           H
ATOM   1731  N   ILE A 273      49.744   8.352   6.549  1.00 28.33           N
ATOM   1732  CA  ILE A 273      50.902   9.045   6.002  1.00 27.45           C
ATOM   1733  C   ILE A 273      51.408   8.431   4.705  1.00 28.71           C
ATOM   1734  O   ILE A 273      52.311   9.010   4.087  1.00 27.34           O
ATOM   1735  CB  ILE A 273      52.041   9.101   7.040  1.00 24.57           C
ATOM   1736  CG1 ILE A 273      52.658   7.705   7.290  1.00 28.24           C
ATOM   1737  CG2 ILE A 273      51.482   9.690   8.346  1.00 29.80           C
ATOM   1738  CD1 ILE A 273      54.017   7.756   7.961  1.00 31.14           C
ATOM   1739  H   ILE A 273      49.929   7.713   7.093  1.00 33.95           H
ATOM   1740  HA  ILE A 273      50.644   9.959   5.806  1.00 32.90           H
ATOM   1741  HB  ILE A 273      52.735   9.691   6.706  1.00 29.43           H
ATOM   1742 HG12 ILE A 273      52.062   7.197   7.863  1.00 33.84           H
ATOM   1743 HG13 ILE A 273      52.763   7.252   6.439  1.00 33.84           H
ATOM   1744 HG21 ILE A 273      52.193   9.729   9.005  1.00 35.71           H
ATOM   1745 HG22 ILE A 273      51.144  10.582   8.171  1.00 35.71           H
ATOM   1746 HG23 ILE A 273      50.764   9.121   8.667  1.00 35.71           H
ATOM   1747 HD11 ILE A 273      54.341   6.850   8.086  1.00 37.32           H
ATOM   1748 HD12 ILE A 273      54.629   8.252   7.395  1.00 37.32           H
ATOM   1749 HD13 ILE A 273      53.928   8.197   8.820  1.00 37.32           H
ATOM   1750  N   HIS A 274      50.834   7.301   4.254  1.00 27.28           N
ATOM   1751  CA  HIS A 274      51.603   6.396   3.392  1.00 27.29           C
ATOM   1752  C   HIS A 274      51.880   6.972   2.005  1.00 31.25           C
ATOM   1753  O   HIS A 274      52.769   6.468   1.322  1.00 27.42           O
ATOM   1754  CB  HIS A 274      50.920   5.010   3.258  1.00 26.97           C
ATOM   1755  CG  HIS A 274      49.893   4.958   2.182  1.00 26.21           C
ATOM   1756  ND1 HIS A 274      48.606   5.423   2.359  1.00 27.38           N
ATOM   1757  CD2 HIS A 274      49.969   4.533   0.905  1.00 23.30           C
ATOM   1758  CE1 HIS A 274      47.947   5.308   1.221  1.00 25.44           C
ATOM   1759  NE2 HIS A 274      48.744   4.756   0.328  1.00 29.23           N
ATOM   1760  H   HIS A 274      50.031   7.046   4.426  1.00 32.68           H
ATOM   1761  HA  HIS A 274      52.465   6.246   3.812  1.00 32.70           H
ATOM   1762  HB2 HIS A 274      50.484   4.793   4.097  1.00 32.31           H
ATOM   1763  HB3 HIS A 274      51.597   4.345   3.057  1.00 32.31           H
ATOM   1764  HD1 HIS A 274      48.296   5.770   3.083  1.00 32.80           H
ATOM   1765  HD2 HIS A 274      50.717   4.170   0.488  1.00 27.91           H
ATOM   1766  HE1 HIS A 274      47.055   5.534   1.086  1.00 30.48           H
ATOM   1767  N   ASP A 275      51.133   7.990   1.557  1.00 26.56           N
ATOM   1768  CA  ASP A 275      51.392   8.667   0.283  1.00 23.54           C
ATOM   1769  C   ASP A 275      51.601  10.181   0.433  1.00 26.90           C
ATOM   1770  O   ASP A 275      51.392  10.935  -0.534  1.00 26.47           O
ATOM   1771  CB  ASP A 275      50.256   8.429  -0.714  1.00 29.25           C
ATOM   1772  CG  ASP A 275      50.382   7.089  -1.488  1.00 25.52           C
ATOM   1773  OD1 ASP A 275      51.501   6.625  -1.830  1.00 25.09           O
ATOM   1774  OD2 ASP A 275      49.305   6.580  -1.796  1.00 27.58           O1-
ATOM   1775  H   ASP A 275      50.458   8.311   1.983  1.00 31.83           H
ATOM   1776  HA  ASP A 275      52.201   8.297  -0.102  1.00 28.20           H
ATOM   1777  HB2 ASP A 275      49.414   8.417  -0.233  1.00 35.05           H
ATOM   1778  HB3 ASP A 275      50.254   9.149  -1.364  1.00 35.05           H
ATOM   1779  N   VAL A 276      51.998  10.666   1.613  1.00 24.89           N
ATOM   1780  CA  VAL A 276      52.018  12.116   1.812  1.00 25.08           C
ATOM   1781  C   VAL A 276      53.043  12.789   0.896  1.00 28.32           C
ATOM   1782  O   VAL A 276      54.162  12.292   0.671  1.00 26.29           O
ATOM   1783  CB  VAL A 276      52.244  12.462   3.295  1.00 26.43           C
ATOM   1784  CG1 VAL A 276      53.612  11.998   3.802  1.00 28.11           C
ATOM   1785  CG2 VAL A 276      52.052  13.972   3.494  1.00 30.21           C
ATOM   1786  H   VAL A 276      52.250  10.197   2.289  1.00 29.82           H
ATOM   1787  HA  VAL A 276      51.146  12.465   1.568  1.00 30.05           H
ATOM   1788  HB  VAL A 276      51.568  12.009   3.824  1.00 31.67           H
ATOM   1789 HG11 VAL A 276      53.700  12.240   4.737  1.00 33.69           H
ATOM   1790 HG12 VAL A 276      53.675  11.035   3.702  1.00 33.69           H
ATOM   1791 HG13 VAL A 276      54.305  12.432   3.280  1.00 33.69           H
ATOM   1792 HG21 VAL A 276      52.194  14.188   4.429  1.00 36.20           H
ATOM   1793 HG22 VAL A 276      52.694  14.447   2.943  1.00 36.20           H
ATOM   1794 HG23 VAL A 276      51.149  14.213   3.233  1.00 36.20           H
ATOM   1795  N   ASP A 277      52.652  13.953   0.357  1.00 26.22           N
ATOM   1796  CA  ASP A 277      53.488  14.741  -0.558  1.00 27.45           C
ATOM   1797  C   ASP A 277      53.780  13.984  -1.859  1.00 30.41           C
ATOM   1798  O   ASP A 277      54.810  14.205  -2.508  1.00 28.98           O
ATOM   1799  CB  ASP A 277      54.791  15.183   0.098  1.00 28.33           C
ATOM   1800  CG  ASP A 277      55.484  16.318  -0.694  1.00 31.35           C
ATOM   1801  OD1 ASP A 277      54.790  17.201  -1.235  1.00 30.49           O
ATOM   1802  OD2 ASP A 277      56.713  16.286  -0.822  1.00 31.17           O1-
ATOM   1803  H   ASP A 277      51.886  14.313   0.512  1.00 31.42           H
ATOM   1804  HA  ASP A 277      53.000  15.545  -0.797  1.00 32.90           H
ATOM   1805  HB2 ASP A 277      54.603  15.509   0.991  1.00 33.95           H
ATOM   1806  HB3 ASP A 277      55.399  14.429   0.138  1.00 33.95           H
ATOM   1807  N   HIS A 278      52.861  13.127  -2.259  1.00 27.24           N
ATOM   1808  CA  HIS A 278      52.985  12.412  -3.547  1.00 29.20           C
ATOM   1809  C   HIS A 278      52.848  13.409  -4.702  1.00 27.58           C
ATOM   1810  O   HIS A 278      51.894  14.185  -4.730  1.00 33.44           O
ATOM   1811  CB  HIS A 278      51.881  11.352  -3.679  1.00 30.00           C
ATOM   1812  CG  HIS A 278      52.142  10.341  -4.755  1.00 28.43           C
ATOM   1813  ND1 HIS A 278      52.215  10.681  -6.085  1.00 27.37           N
ATOM   1814  CD2 HIS A 278      52.348   8.999  -4.698  1.00 30.08           C
ATOM   1815  CE1 HIS A 278      52.455   9.597  -6.810  1.00 30.05           C
ATOM   1816  NE2 HIS A 278      52.564   8.566  -5.994  1.00 27.19           N
ATOM   1817  H   HIS A 278      52.152  12.931  -1.814  1.00 32.64           H
ATOM   1818  HA  HIS A 278      53.850  11.977  -3.605  1.00 34.99           H
ATOM   1819  HB2 HIS A 278      51.044  11.796  -3.887  1.00 35.95           H
ATOM   1820  HB3 HIS A 278      51.801  10.877  -2.837  1.00 35.95           H
ATOM   1821  HD2 HIS A 278      52.369   8.476  -3.930  1.00 36.05           H
ATOM   1822  HE1 HIS A 278      52.552   9.571  -7.735  1.00 36.01           H
ATOM   1823  HE2 HIS A 278      52.709   7.752  -6.231  1.00 32.58           H
ATOM   1824  N   PRO A 279      53.728  13.375  -5.698  1.00 27.92           N
ATOM   1825  CA  PRO A 279      53.659  14.377  -6.769  1.00 28.42           C
ATOM   1826  C   PRO A 279      52.797  14.007  -7.973  1.00 34.43           C
ATOM   1827  O   PRO A 279      52.778  14.777  -8.928  1.00 35.29           O
ATOM   1828  CB  PRO A 279      55.122  14.502  -7.196  1.00 31.38           C
ATOM   1829  CG  PRO A 279      55.672  13.134  -7.025  1.00 36.09           C
ATOM   1830  CD  PRO A 279      54.950  12.551  -5.796  1.00 29.76           C
ATOM   1831  HA  PRO A 279      53.358  15.227  -6.412  1.00 34.05           H
ATOM   1832  HB2 PRO A 279      55.171  14.781  -8.124  1.00 37.61           H
ATOM   1833  HB3 PRO A 279      55.580  15.134  -6.620  1.00 37.61           H
ATOM   1834  HG2 PRO A 279      55.483  12.606  -7.816  1.00 43.25           H
ATOM   1835  HG3 PRO A 279      56.628  13.185  -6.868  1.00 43.25           H
ATOM   1836  HD2 PRO A 279      54.720  11.621  -5.948  1.00 35.66           H
ATOM   1837  HD3 PRO A 279      55.494  12.658  -5.001  1.00 35.66           H
ATOM   1838  N   GLY A 280      52.119  12.855  -7.987  1.00 33.75           N
ATOM   1839  CA  GLY A 280      51.359  12.429  -9.148  1.00 29.43           C
ATOM   1840  C   GLY A 280      52.127  11.755 -10.260  1.00 31.98           C
ATOM   1841  O   GLY A 280      51.565  11.550 -11.341  1.00 33.67           O
ATOM   1842  H   GLY A 280      52.088  12.304  -7.328  1.00 40.45           H
ATOM   1843  HA2 GLY A 280      50.671  11.812  -8.854  1.00 35.27           H
ATOM   1844  HA3 GLY A 280      50.917  13.204  -9.527  1.00 35.27           H
ATOM   1845  N   VAL A 281      53.384  11.384 -10.040  1.00 32.82           N
ATOM   1846  CA  VAL A 281      54.150  10.616 -11.013  1.00 32.68           C
ATOM   1847  C   VAL A 281      54.821   9.482 -10.261  1.00 31.68           C
ATOM   1848  O   VAL A 281      55.028   9.542  -9.048  1.00 33.81           O
ATOM   1849  CB  VAL A 281      55.192  11.475 -11.765  1.00 30.64           C
ATOM   1850  CG1 VAL A 281      54.484  12.619 -12.544  1.00 33.41           C
ATOM   1851  CG2 VAL A 281      56.198  12.038 -10.782  1.00 32.75           C
ATOM   1852  H   VAL A 281      53.822  11.569  -9.324  1.00 39.33           H
ATOM   1853  HA  VAL A 281      53.544  10.232 -11.666  1.00 39.16           H
ATOM   1854  HB  VAL A 281      55.666  10.920 -12.403  1.00 36.71           H
ATOM   1855 HG11 VAL A 281      55.153  13.145 -13.008  1.00 40.05           H
ATOM   1856 HG12 VAL A 281      53.867  12.229 -13.183  1.00 40.05           H
ATOM   1857 HG13 VAL A 281      54.001  13.177 -11.915  1.00 40.05           H
ATOM   1858 HG21 VAL A 281      56.846  12.575 -11.266  1.00 39.25           H
ATOM   1859 HG22 VAL A 281      55.732  12.588 -10.133  1.00 39.25           H
ATOM   1860 HG23 VAL A 281      56.646  11.304 -10.334  1.00 39.25           H
ATOM   1861  N   SER A 282      55.157   8.438 -11.003  1.00 30.11           N
ATOM   1862  CA  SER A 282      55.646   7.194 -10.437  1.00 27.84           C
ATOM   1863  C   SER A 282      57.129   7.273 -10.014  1.00 29.68           C
ATOM   1864  O   SER A 282      57.881   8.168 -10.410  1.00 29.41           O
ATOM   1865  CB  SER A 282      55.476   6.096 -11.477  1.00 29.29           C
ATOM   1866  OG  SER A 282      56.387   6.376 -12.538  1.00 30.22           O
ATOM   1867  H   SER A 282      55.109   8.427 -11.862  1.00 36.09           H
ATOM   1868  HA  SER A 282      55.116   6.964  -9.658  1.00 33.36           H
ATOM   1869  HB2 SER A 282      55.689   5.236 -11.083  1.00 35.10           H
ATOM   1870  HB3 SER A 282      54.567   6.104 -11.816  1.00 35.10           H
ATOM   1871  HG  SER A 282      56.322   5.788 -13.135  1.00 36.21           H
ATOM   1872  N   ASN A 283      57.545   6.290  -9.204  1.00 27.05           N
ATOM   1873  CA  ASN A 283      58.953   6.137  -8.874  1.00 31.28           C
ATOM   1874  C   ASN A 283      59.803   6.136 -10.131  1.00 32.81           C
ATOM   1875  O   ASN A 283      60.844   6.790 -10.181  1.00 31.26           O
ATOM   1876  CB  ASN A 283      59.204   4.850  -8.091  1.00 28.62           C
ATOM   1877  CG  ASN A 283      58.949   4.987  -6.601  1.00 34.71           C
ATOM   1878  OD1 ASN A 283      59.058   6.059  -6.011  1.00 30.83           O
ATOM   1879  ND2 ASN A 283      58.641   3.887  -5.986  1.00 27.59           N
ATOM   1880  H   ASN A 283      57.030   5.707  -8.839  1.00 32.42           H
ATOM   1881  HA  ASN A 283      59.232   6.885  -8.322  1.00 37.48           H
ATOM   1882  HB2 ASN A 283      58.616   4.157  -8.430  1.00 34.30           H
ATOM   1883  HB3 ASN A 283      60.129   4.585  -8.211  1.00 34.30           H
ATOM   1884 HD21 ASN A 283      58.485   3.897  -5.140  1.00 33.06           H
ATOM   1885 HD22 ASN A 283      58.594   3.149  -6.423  1.00 33.06           H
ATOM   1886  N   GLN A 284      59.382   5.394 -11.161  1.00 30.58           N
ATOM   1887  CA  GLN A 284      60.234   5.231 -12.340  1.00 29.23           C
ATOM   1888  C   GLN A 284      60.358   6.517 -13.132  1.00 35.06           C
ATOM   1889  O   GLN A 284      61.407   6.750 -13.763  1.00 33.47           O
ATOM   1890  CB  GLN A 284      59.719   4.144 -13.268  1.00 38.06           C
ATOM   1891  CG  GLN A 284      60.761   3.702 -14.276  1.00 43.49           C
ATOM   1892  CD  GLN A 284      62.041   3.196 -13.604  1.00 43.11           C
ATOM   1893  OE1 GLN A 284      61.993   2.341 -12.722  1.00 44.16           O
ATOM   1894  NE2 GLN A 284      63.186   3.766 -13.996  1.00 45.26           N
ATOM   1895  H   GLN A 284      58.626   4.985 -11.201  1.00 36.65           H
ATOM   1896  HA  GLN A 284      61.123   4.975 -12.048  1.00 35.03           H
ATOM   1897  HB2 GLN A 284      59.464   3.371 -12.741  1.00 45.62           H
ATOM   1898  HB3 GLN A 284      58.952   4.481 -13.757  1.00 45.62           H
ATOM   1899  HG2 GLN A 284      60.398   2.981 -14.814  1.00 52.14           H
ATOM   1900  HG3 GLN A 284      60.995   4.454 -14.842  1.00 52.14           H
ATOM   1901 HE21 GLN A 284      63.177   4.382 -14.596  1.00 54.26           H
ATOM   1902 HE22 GLN A 284      63.931   3.516 -13.647  1.00 54.26           H
ATOM   1903  N   PHE A 285      59.300   7.329 -13.157  1.00 30.26           N
ATOM   1904  CA  PHE A 285      59.388   8.648 -13.775  1.00 33.70           C
ATOM   1905  C   PHE A 285      60.412   9.511 -13.033  1.00 34.86           C
ATOM   1906  O   PHE A 285      61.261  10.155 -13.656  1.00 31.39           O
ATOM   1907  CB  PHE A 285      58.000   9.306 -13.787  1.00 32.26           C
ATOM   1908  CG  PHE A 285      57.973  10.675 -14.395  1.00 33.16           C
ATOM   1909  CD1 PHE A 285      58.297  11.789 -13.638  1.00 32.76           C
ATOM   1910  CD2 PHE A 285      57.639  10.847 -15.720  1.00 33.85           C
ATOM   1911  CE1 PHE A 285      58.277  13.055 -14.195  1.00 37.90           C
ATOM   1912  CE2 PHE A 285      57.616  12.119 -16.294  1.00 37.11           C
ATOM   1913  CZ  PHE A 285      57.920  13.221 -15.533  1.00 41.71           C
ATOM   1914  H   PHE A 285      58.529   7.141 -12.827  1.00 36.26           H
ATOM   1915  HA  PHE A 285      59.684   8.550 -14.693  1.00 40.39           H
ATOM   1916  HB2 PHE A 285      57.394   8.745 -14.296  1.00 38.66           H
ATOM   1917  HB3 PHE A 285      57.684   9.383 -12.873  1.00 38.66           H
ATOM   1918  HD1 PHE A 285      58.525  11.685 -12.743  1.00 39.26           H
ATOM   1919  HD2 PHE A 285      57.422  10.106 -16.238  1.00 40.57           H
ATOM   1920  HE1 PHE A 285      58.489  13.796 -13.674  1.00 45.44           H
ATOM   1921  HE2 PHE A 285      57.381  12.221 -17.188  1.00 44.48           H
ATOM   1922  HZ  PHE A 285      57.912  14.069 -15.913  1.00 50.00           H
ATOM   1923  N   LEU A 286      60.358   9.508 -11.695  1.00 31.45           N
ATOM   1924  CA  LEU A 286      61.332  10.259 -10.898  1.00 36.60           C
ATOM   1925  C   LEU A 286      62.764   9.788 -11.144  1.00 34.39           C
ATOM   1926  O   LEU A 286      63.700  10.599 -11.158  1.00 36.69           O
ATOM   1927  CB  LEU A 286      60.951  10.141  -9.417  1.00 33.90           C
ATOM   1928  CG  LEU A 286      59.622  10.787  -9.039  1.00 30.32           C
ATOM   1929  CD1 LEU A 286      59.250  10.462  -7.599  1.00 35.82           C
ATOM   1930  CD2 LEU A 286      59.659  12.330  -9.288  1.00 38.60           C
ATOM   1931  H   LEU A 286      59.772   9.084 -11.231  1.00 37.69           H
ATOM   1932  HA  LEU A 286      61.282  11.196 -11.144  1.00 43.87           H
ATOM   1933  HB2 LEU A 286      60.895   9.201  -9.187  1.00 40.63           H
ATOM   1934  HB3 LEU A 286      61.644  10.565  -8.886  1.00 40.63           H
ATOM   1935  HG  LEU A 286      58.929  10.417  -9.608  1.00 36.34           H
ATOM   1936 HD11 LEU A 286      58.403  10.885  -7.389  1.00 42.93           H
ATOM   1937 HD12 LEU A 286      59.173   9.500  -7.502  1.00 42.93           H
ATOM   1938 HD13 LEU A 286      59.944  10.799  -7.010  1.00 42.93           H
ATOM   1939 HD21 LEU A 286      58.802  12.710  -9.039  1.00 46.27           H
ATOM   1940 HD22 LEU A 286      60.364  12.720  -8.748  1.00 46.27           H
ATOM   1941 HD23 LEU A 286      59.833  12.494 -10.228  1.00 46.27           H
ATOM   1942  N   ILE A 287      62.957   8.486 -11.305  1.00 31.16           N
ATOM   1943  CA  ILE A 287      64.268   7.938 -11.587  1.00 31.53           C
ATOM   1944  C   ILE A 287      64.731   8.350 -12.984  1.00 37.49           C
ATOM   1945  O   ILE A 287      65.854   8.837 -13.174  1.00 31.93           O
ATOM   1946  CB  ILE A 287      64.211   6.413 -11.420  1.00 33.36           C
ATOM   1947  CG1 ILE A 287      63.986   6.022  -9.946  1.00 29.64           C
ATOM   1948  CG2 ILE A 287      65.467   5.743 -11.952  1.00 36.10           C
ATOM   1949  CD1 ILE A 287      63.641   4.577  -9.759  1.00 37.07           C
ATOM   1950  H   ILE A 287      62.334   7.895 -11.254  1.00 37.34           H
ATOM   1951  HA  ILE A 287      64.904   8.288 -10.943  1.00 37.79           H
ATOM   1952  HB  ILE A 287      63.457   6.084 -11.935  1.00 39.98           H
ATOM   1953 HG12 ILE A 287      64.798   6.201  -9.447  1.00 35.52           H
ATOM   1954 HG13 ILE A 287      63.255   6.551  -9.589  1.00 35.52           H
ATOM   1955 HG21 ILE A 287      65.390   4.784 -11.828  1.00 43.27           H
ATOM   1956 HG22 ILE A 287      65.559   5.949 -12.895  1.00 43.27           H
ATOM   1957 HG23 ILE A 287      66.235   6.079 -11.463  1.00 43.27           H
ATOM   1958 HD11 ILE A 287      63.515   4.403  -8.813  1.00 44.44           H
ATOM   1959 HD12 ILE A 287      62.824   4.382 -10.244  1.00 44.44           H
ATOM   1960 HD13 ILE A 287      64.368   4.033 -10.102  1.00 44.44           H
ATOM   1961  N   ASN A 288      63.859   8.195 -13.979  1.00 38.66           N
ATOM   1962  CA  ASN A 288      64.231   8.462 -15.369  1.00 38.79           C
ATOM   1963  C   ASN A 288      64.476   9.939 -15.645  1.00 41.62           C
ATOM   1964  O   ASN A 288      65.255  10.260 -16.556  1.00 42.97           O
ATOM   1965  CB  ASN A 288      63.153   7.949 -16.318  1.00 40.24           C
ATOM   1966  CG  ASN A 288      63.091   6.444 -16.362  1.00 44.95           C
ATOM   1967  OD1 ASN A 288      64.000   5.755 -15.922  1.00 43.29           O
ATOM   1968  ND2 ASN A 288      61.992   5.922 -16.883  1.00 49.92           N
ATOM   1969  H   ASN A 288      63.045   7.936 -13.876  1.00 46.35           H
ATOM   1970  HA  ASN A 288      65.052   7.985 -15.568  1.00 46.50           H
ATOM   1971  HB2 ASN A 288      62.289   8.277 -16.024  1.00 48.25           H
ATOM   1972  HB3 ASN A 288      63.342   8.268 -17.215  1.00 48.25           H
ATOM   1973 HD21 ASN A 288      61.903   5.068 -16.933  1.00 59.86           H
ATOM   1974 HD22 ASN A 288      61.367   6.437 -17.173  1.00 59.86           H
ATOM   1975  N   THR A 289      63.819  10.851 -14.909  1.00 35.90           N
ATOM   1976  CA  THR A 289      64.069  12.282 -15.043  1.00 40.54           C
ATOM   1977  C   THR A 289      65.135  12.814 -14.082  1.00 36.31           C
ATOM   1978  O   THR A 289      65.260  14.030 -13.940  1.00 42.35           O
ATOM   1979  CB  THR A 289      62.796  13.094 -14.813  1.00 44.43           C
ATOM   1980  OG1 THR A 289      62.298  12.855 -13.488  1.00 39.71           O
ATOM   1981  CG2 THR A 289      61.750  12.775 -15.852  1.00 40.26           C
ATOM   1982  H   THR A 289      63.220  10.657 -14.322  1.00 43.03           H
ATOM   1983  HA  THR A 289      64.373  12.460 -15.947  1.00 48.61           H
ATOM   1984  HB  THR A 289      63.012  14.036 -14.896  1.00 53.27           H
ATOM   1985  HG1 THR A 289      62.124  12.040 -13.389  1.00 47.60           H
ATOM   1986 HG21 THR A 289      60.950  13.300 -15.689  1.00 48.27           H
ATOM   1987 HG22 THR A 289      62.088  12.982 -16.737  1.00 48.27           H
ATOM   1988 HG23 THR A 289      61.522  11.833 -15.814  1.00 48.27           H
ATOM   1989  N   ASN A 290      65.866  11.942 -13.402  1.00 41.05           N
ATOM   1990  CA  ASN A 290      66.948  12.353 -12.485  1.00 45.39           C
ATOM   1991  C   ASN A 290      66.462  13.361 -11.466  1.00 42.64           C
ATOM   1992  O   ASN A 290      67.138  14.343 -11.169  1.00 39.10           O
ATOM   1993  CB  ASN A 290      68.139  12.928 -13.252  1.00 49.13           C
ATOM   1994  CG  ASN A 290      68.636  11.983 -14.324  1.00 51.85           C
ATOM   1995  OD1 ASN A 290      69.044  10.848 -14.037  1.00 46.05           O
ATOM   1996  ND2 ASN A 290      68.562  12.428 -15.581  1.00 53.65           N
ATOM   1997  H   ASN A 290      65.761  11.090 -13.449  1.00 49.21           H
ATOM   1998  HA  ASN A 290      67.259  11.571 -12.002  1.00 54.42           H
ATOM   1999  HB2 ASN A 290      67.872  13.757 -13.680  1.00 58.90           H
ATOM   2000  HB3 ASN A 290      68.868  13.092 -12.632  1.00 58.90           H
ATOM   2001 HD21 ASN A 290      68.831  11.932 -16.230  1.00 64.34           H
ATOM   2002 HD22 ASN A 290      68.246  13.212 -15.741  1.00 64.34           H
ATOM   2003  N   SER A 291      65.285  13.114 -10.912  1.00 35.19           N
ATOM   2004  CA  SER A 291      64.679  14.035  -9.971  1.00 33.23           C
ATOM   2005  C   SER A 291      65.477  14.129  -8.677  1.00 32.02           C
ATOM   2006  O   SER A 291      66.246  13.240  -8.308  1.00 32.60           O
ATOM   2007  CB  SER A 291      63.255  13.589  -9.641  1.00 34.89           C
ATOM   2008  OG  SER A 291      63.283  12.344  -8.949  1.00 39.20           O
ATOM   2009  H   SER A 291      64.814  12.411 -11.067  1.00 42.18           H
ATOM   2010  HA  SER A 291      64.638  14.919 -10.368  1.00 39.83           H
ATOM   2011  HB2 SER A 291      62.834  14.257  -9.078  1.00 41.82           H
ATOM   2012  HB3 SER A 291      62.755  13.484 -10.465  1.00 41.82           H
ATOM   2013  HG  SER A 291      63.649  11.758  -9.426  1.00 47.00           H
ATOM   2014  N   GLU A 292      65.248  15.212  -7.942  1.00 33.97           N
ATOM   2015  CA  GLU A 292      65.995  15.379  -6.699  1.00 39.43           C
ATOM   2016  C   GLU A 292      65.664  14.246  -5.733  1.00 34.18           C
ATOM   2017  O   GLU A 292      66.554  13.710  -5.054  1.00 32.18           O
ATOM   2018  CB  GLU A 292      65.731  16.751  -6.067  1.00 43.46           C
ATOM   2019  CG  GLU A 292      66.237  17.938  -6.911  1.00 51.29           C
ATOM   2020  CD  GLU A 292      67.768  18.005  -7.089  1.00 58.86           C
ATOM   2021  OE1 GLU A 292      68.532  17.607  -6.175  1.00 62.62           O
ATOM   2022  OE2 GLU A 292      68.218  18.484  -8.160  1.00 65.95           O1-
ATOM   2023  H   GLU A 292      64.692  15.841  -8.129  1.00 40.71           H
ATOM   2024  HA  GLU A 292      66.943  15.326  -6.898  1.00 47.27           H
ATOM   2025  HB2 GLU A 292      64.774  16.860  -5.948  1.00 52.10           H
ATOM   2026  HB3 GLU A 292      66.176  16.789  -5.206  1.00 52.10           H
ATOM   2027  HG2 GLU A 292      65.842  17.879  -7.795  1.00 61.50           H
ATOM   2028  HG3 GLU A 292      65.956  18.762  -6.483  1.00 61.50           H
ATOM   2029  N   LEU A 293      64.409  13.808  -5.717  1.00 37.58           N
ATOM   2030  CA  LEU A 293      64.032  12.744  -4.799  1.00 34.89           C
ATOM   2031  C   LEU A 293      64.742  11.443  -5.139  1.00 27.78           C
ATOM   2032  O   LEU A 293      65.172  10.711  -4.245  1.00 31.46           O
ATOM   2033  CB  LEU A 293      62.527  12.551  -4.808  1.00 32.59           C
ATOM   2034  CG  LEU A 293      61.607  13.325  -3.866  1.00 42.45           C
ATOM   2035  CD1 LEU A 293      60.240  12.592  -3.855  1.00 41.53           C
ATOM   2036  CD2 LEU A 293      62.157  13.489  -2.436  1.00 40.60           C
ATOM   2037  H   LEU A 293      63.772  14.103  -6.215  1.00 45.05           H
ATOM   2038  HA  LEU A 293      64.293  12.999  -3.901  1.00 41.82           H
ATOM   2039  HB2 LEU A 293      62.221  12.753  -5.706  1.00 39.06           H
ATOM   2040  HB3 LEU A 293      62.360  11.612  -4.632  1.00 39.06           H
ATOM   2041  HG  LEU A 293      61.463  14.213  -4.230  1.00 50.89           H
ATOM   2042 HD11 LEU A 293      59.633  13.063  -3.263  1.00 49.79           H
ATOM   2043 HD12 LEU A 293      59.881  12.581  -4.757  1.00 49.79           H
ATOM   2044 HD13 LEU A 293      60.371  11.684  -3.540  1.00 49.79           H
ATOM   2045 HD21 LEU A 293      61.516  13.988  -1.907  1.00 48.67           H
ATOM   2046 HD22 LEU A 293      62.294  12.610  -2.049  1.00 48.67           H
ATOM   2047 HD23 LEU A 293      62.999  13.968  -2.476  1.00 48.67           H
ATOM   2048  N   ALA A 294      64.885  11.131  -6.422  1.00 29.49           N
ATOM   2049  CA  ALA A 294      65.537   9.880  -6.756  1.00 31.92           C
ATOM   2050  C   ALA A 294      67.023   9.931  -6.444  1.00 29.30           C
ATOM   2051  O   ALA A 294      67.620   8.908  -6.109  1.00 29.83           O
ATOM   2052  CB  ALA A 294      65.332   9.562  -8.222  1.00 32.42           C
ATOM   2053  H   ALA A 294      64.623  11.605  -7.090  1.00 35.34           H
ATOM   2054  HA  ALA A 294      65.142   9.165  -6.233  1.00 38.25           H
ATOM   2055  HB1 ALA A 294      65.775   8.724  -8.428  1.00 38.85           H
ATOM   2056  HB2 ALA A 294      64.381   9.487  -8.399  1.00 38.85           H
ATOM   2057  HB3 ALA A 294      65.713  10.277  -8.756  1.00 38.85           H
ATOM   2058  N   LEU A 295      67.634  11.106  -6.572  1.00 31.43           N
ATOM   2059  CA  LEU A 295      69.034  11.256  -6.168  1.00 30.53           C
ATOM   2060  C   LEU A 295      69.188  11.158  -4.663  1.00 33.35           C
ATOM   2061  O   LEU A 295      70.161  10.585  -4.162  1.00 34.94           O
ATOM   2062  CB  LEU A 295      69.574  12.605  -6.637  1.00 32.68           C
ATOM   2063  CG  LEU A 295      69.771  12.826  -8.128  1.00 46.02           C
ATOM   2064  CD1 LEU A 295      70.553  14.129  -8.281  1.00 55.03           C
ATOM   2065  CD2 LEU A 295      70.514  11.647  -8.826  1.00 48.54           C
ATOM   2066  H   LEU A 295      67.270  11.820  -6.883  1.00 37.66           H
ATOM   2067  HA  LEU A 295      69.565  10.555  -6.577  1.00 36.58           H
ATOM   2068  HB2 LEU A 295      68.962  13.293  -6.330  1.00 39.17           H
ATOM   2069  HB3 LEU A 295      70.438  12.741  -6.217  1.00 39.17           H
ATOM   2070  HG  LEU A 295      68.906  12.937  -8.553  1.00 55.18           H
ATOM   2071 HD11 LEU A 295      70.697  14.302  -9.224  1.00 65.99           H
ATOM   2072 HD12 LEU A 295      70.041  14.852  -7.886  1.00 65.99           H
ATOM   2073 HD13 LEU A 295      71.405  14.040  -7.826  1.00 65.99           H
ATOM   2074 HD21 LEU A 295      70.608  11.848  -9.770  1.00 58.21           H
ATOM   2075 HD22 LEU A 295      71.389  11.542  -8.421  1.00 58.21           H
ATOM   2076 HD23 LEU A 295      69.996  10.835  -8.710  1.00 58.21           H
ATOM   2077  N   MET A 296      68.255  11.737  -3.920  1.00 27.06           N
ATOM   2078  CA  MET A 296      68.283  11.583  -2.476  1.00 33.57           C
ATOM   2079  C   MET A 296      68.194  10.116  -2.065  1.00 34.76           C
ATOM   2080  O   MET A 296      68.928   9.657  -1.184  1.00 32.26           O
ATOM   2081  CB  MET A 296      67.134  12.386  -1.882  1.00 31.63           C
ATOM   2082  CG  MET A 296      66.913  12.127  -0.409  1.00 44.85           C
ATOM   2083  SD  MET A 296      65.892  13.400   0.335  1.00 55.19           S
ATOM   2084  CE  MET A 296      67.057  14.803   0.200  1.00 57.79           C
ATOM   2085  H   MET A 296      67.607  12.215  -4.222  1.00 32.42           H
ATOM   2086  HA  MET A 296      69.112  11.954  -2.136  1.00 40.23           H
ATOM   2087  HB2 MET A 296      67.322  13.331  -1.993  1.00 37.91           H
ATOM   2088  HB3 MET A 296      66.316  12.156  -2.351  1.00 37.91           H
ATOM   2089  HG2 MET A 296      66.465  11.274  -0.298  1.00 53.77           H
ATOM   2090  HG3 MET A 296      67.769  12.118   0.047  1.00 53.77           H
ATOM   2091  HE1 MET A 296      66.641  15.596   0.572  1.00 69.30           H
ATOM   2092  HE2 MET A 296      67.865  14.591   0.693  1.00 69.30           H
ATOM   2093  HE3 MET A 296      67.270  14.948  -0.736  1.00 69.30           H
ATOM   2094  N   TYR A 297      67.315   9.351  -2.698  1.00 31.53           N
ATOM   2095  CA  TYR A 297      67.007   8.014  -2.204  1.00 29.54           C
ATOM   2096  C   TYR A 297      67.649   6.894  -3.025  1.00 31.65           C
ATOM   2097  O   TYR A 297      67.301   5.716  -2.853  1.00 30.62           O
ATOM   2098  CB  TYR A 297      65.478   7.853  -2.118  1.00 32.86           C
ATOM   2099  CG  TYR A 297      64.935   8.634  -0.949  1.00 26.93           C
ATOM   2100  CD1 TYR A 297      65.312   8.278   0.332  1.00 30.83           C
ATOM   2101  CD2 TYR A 297      64.075   9.719  -1.110  1.00 29.09           C
ATOM   2102  CE1 TYR A 297      64.874   8.985   1.412  1.00 30.57           C
ATOM   2103  CE2 TYR A 297      63.620  10.452  -0.013  1.00 27.51           C
ATOM   2104  CZ  TYR A 297      64.033  10.059   1.245  1.00 28.44           C
ATOM   2105  OH  TYR A 297      63.659  10.700   2.376  1.00 30.11           O
ATOM   2106  H   TYR A 297      66.886   9.578  -3.408  1.00 37.79           H
ATOM   2107  HA  TYR A 297      67.354   7.939  -1.301  1.00 35.40           H
ATOM   2108  HB2 TYR A 297      65.070   8.192  -2.931  1.00 39.38           H
ATOM   2109  HB3 TYR A 297      65.257   6.917  -1.992  1.00 39.38           H
ATOM   2110  HD1 TYR A 297      65.893   7.562   0.457  1.00 36.95           H
ATOM   2111  HD2 TYR A 297      63.820   9.975  -1.967  1.00 34.86           H
ATOM   2112  HE1 TYR A 297      65.142   8.737   2.267  1.00 36.64           H
ATOM   2113  HE2 TYR A 297      63.050  11.179  -0.125  1.00 32.96           H
ATOM   2114  HH  TYR A 297      64.011  10.332   3.045  1.00 36.08           H
ATOM   2115  N   ASN A 298      68.604   7.216  -3.885  1.00 29.32           N
ATOM   2116  CA  ASN A 298      69.356   6.198  -4.603  1.00 29.60           C
ATOM   2117  C   ASN A 298      68.428   5.207  -5.321  1.00 31.43           C
ATOM   2118  O   ASN A 298      68.631   3.999  -5.281  1.00 26.91           O
ATOM   2119  CB  ASN A 298      70.321   5.502  -3.641  1.00 31.40           C
ATOM   2120  CG  ASN A 298      71.267   6.523  -3.020  1.00 33.24           C
ATOM   2121  OD1 ASN A 298      71.931   7.244  -3.750  1.00 32.29           O
ATOM   2122  ND2 ASN A 298      71.238   6.669  -1.704  1.00 30.93           N
ATOM   2123  H   ASN A 298      68.838   8.022  -4.072  1.00 35.14           H
ATOM   2124  HA  ASN A 298      69.891   6.637  -5.283  1.00 35.47           H
ATOM   2125  HB2 ASN A 298      69.818   5.076  -2.929  1.00 37.63           H
ATOM   2126  HB3 ASN A 298      70.848   4.848  -4.126  1.00 37.63           H
ATOM   2127 HD21 ASN A 298      71.760   7.236  -1.322  1.00 37.07           H
ATOM   2128 HD22 ASN A 298      70.698   6.196  -1.231  1.00 37.07           H
ATOM   2129  N   ASP A 299      67.397   5.740  -5.977  1.00 33.20           N
ATOM   2130  CA  ASP A 299      66.456   5.024  -6.851  1.00 33.12           C
ATOM   2131  C   ASP A 299      65.660   3.909  -6.155  1.00 35.82           C
ATOM   2132  O   ASP A 299      64.896   3.204  -6.823  1.00 31.99           O
ATOM   2133  CB  ASP A 299      67.158   4.433  -8.089  1.00 31.88           C
ATOM   2134  CG  ASP A 299      67.808   5.484  -8.957  1.00 28.57           C
ATOM   2135  OD1 ASP A 299      67.472   6.685  -8.835  1.00 30.87           O
ATOM   2136  OD2 ASP A 299      68.683   5.107  -9.769  1.00 37.88           O1-
ATOM   2137  H   ASP A 299      67.210   6.578  -5.926  1.00 39.79           H
ATOM   2138  HA  ASP A 299      65.808   5.669  -7.177  1.00 39.69           H
ATOM   2139  HB2 ASP A 299      67.848   3.818  -7.796  1.00 38.21           H
ATOM   2140  HB3 ASP A 299      66.502   3.963  -8.628  1.00 38.21           H
ATOM   2141  N   GLU A 300      65.789   3.725  -4.844  1.00 30.58           N
ATOM   2142  CA  GLU A 300      65.137   2.618  -4.150  1.00 37.15           C
ATOM   2143  C   GLU A 300      63.931   3.123  -3.352  1.00 29.67           C
ATOM   2144  O   GLU A 300      64.087   3.933  -2.435  1.00 29.21           O
ATOM   2145  CB  GLU A 300      66.118   1.898  -3.229  1.00 40.84           C
ATOM   2146  CG  GLU A 300      65.495   0.751  -2.366  1.00 41.71           C
ATOM   2147  CD  GLU A 300      64.719  -0.323  -3.194  1.00 53.97           C
ATOM   2148  OE1 GLU A 300      65.220  -0.763  -4.249  1.00 51.46           O
ATOM   2149  OE2 GLU A 300      63.600  -0.730  -2.778  1.00 58.73           O1-
ATOM   2150  H   GLU A 300      66.254   4.233  -4.329  1.00 36.64           H
ATOM   2151  HA  GLU A 300      64.817   1.979  -4.806  1.00 44.53           H
ATOM   2152  HB2 GLU A 300      66.821   1.507  -3.772  1.00 48.96           H
ATOM   2153  HB3 GLU A 300      66.502   2.547  -2.619  1.00 48.96           H
ATOM   2154  HG2 GLU A 300      66.208   0.298  -1.890  1.00 50.00           H
ATOM   2155  HG3 GLU A 300      64.874   1.142  -1.732  1.00 50.00           H
ATOM   2156  N   SER A 301      62.756   2.601  -3.679  1.00 27.78           N
ATOM   2157  CA  SER A 301      61.480   2.995  -3.062  1.00 26.77           C
ATOM   2158  C   SER A 301      61.446   4.505  -2.818  1.00 28.11           C
ATOM   2159  O   SER A 301      61.287   4.981  -1.703  1.00 28.21           O
ATOM   2160  CB  SER A 301      61.228   2.210  -1.778  1.00 33.27           C
ATOM   2161  OG  SER A 301      61.110   0.807  -2.052  1.00 33.58           O
ATOM   2162  H   SER A 301      62.662   1.992  -4.279  1.00 33.29           H
ATOM   2163  HA  SER A 301      60.762   2.783  -3.679  1.00 32.08           H
ATOM   2164  HB2 SER A 301      61.971   2.351  -1.171  1.00 39.87           H
ATOM   2165  HB3 SER A 301      60.405   2.523  -1.373  1.00 39.87           H
ATOM   2166  HG  SER A 301      60.469   0.670  -2.577  1.00 40.25           H
ATOM   2167  N   VAL A 302      61.661   5.255  -3.892  1.00 28.49           N
ATOM   2168  CA  VAL A 302      61.901   6.698  -3.756  1.00 28.68           C
ATOM   2169  C   VAL A 302      60.747   7.376  -3.044  1.00 26.35           C
ATOM   2170  O   VAL A 302      60.928   8.002  -1.996  1.00 27.23           O
ATOM   2171  CB  VAL A 302      62.164   7.319  -5.132  1.00 26.59           C
ATOM   2172  CG1 VAL A 302      62.156   8.861  -5.104  1.00 33.25           C
ATOM   2173  CG2 VAL A 302      63.454   6.762  -5.637  1.00 29.96           C
ATOM   2174  H   VAL A 302      61.674   4.965  -4.701  1.00 34.14           H
ATOM   2175  HA  VAL A 302      62.697   6.830  -3.216  1.00 34.37           H
ATOM   2176  HB  VAL A 302      61.464   7.033  -5.740  1.00 31.86           H
ATOM   2177 HG11 VAL A 302      62.327   9.194  -5.998  1.00 39.85           H
ATOM   2178 HG12 VAL A 302      61.288   9.166  -4.797  1.00 39.85           H
ATOM   2179 HG13 VAL A 302      62.848   9.168  -4.498  1.00 39.85           H
ATOM   2180 HG21 VAL A 302      63.641   7.142  -6.510  1.00 35.90           H
ATOM   2181 HG22 VAL A 302      64.162   6.994  -5.016  1.00 35.90           H
ATOM   2182 HG23 VAL A 302      63.376   5.798  -5.705  1.00 35.90           H
ATOM   2183  N   LEU A 303      59.539   7.247  -3.598  1.00 26.20           N
ATOM   2184  CA  LEU A 303      58.362   7.880  -3.018  1.00 28.54           C
ATOM   2185  C   LEU A 303      58.111   7.419  -1.595  1.00 25.72           C
ATOM   2186  O   LEU A 303      57.801   8.237  -0.710  1.00 27.70           O
ATOM   2187  CB  LEU A 303      57.128   7.588  -3.903  1.00 27.84           C
ATOM   2188  CG  LEU A 303      57.086   8.434  -5.181  1.00 34.35           C
ATOM   2189  CD1 LEU A 303      55.998   7.966  -6.104  1.00 37.43           C
ATOM   2190  CD2 LEU A 303      56.953   9.938  -4.886  1.00 40.00           C
ATOM   2191  H   LEU A 303      59.378   6.796  -4.313  1.00 31.39           H
ATOM   2192  HA  LEU A 303      58.498   8.840  -3.001  1.00 34.21           H
ATOM   2193  HB2 LEU A 303      57.142   6.654  -4.163  1.00 33.36           H
ATOM   2194  HB3 LEU A 303      56.324   7.777  -3.394  1.00 33.36           H
ATOM   2195  HG  LEU A 303      57.927   8.310  -5.649  1.00 41.18           H
ATOM   2196 HD11 LEU A 303      55.999   8.520  -6.900  1.00 44.87           H
ATOM   2197 HD12 LEU A 303      56.164   7.041  -6.344  1.00 44.87           H
ATOM   2198 HD13 LEU A 303      55.144   8.042  -5.648  1.00 44.87           H
ATOM   2199 HD21 LEU A 303      56.931  10.423  -5.726  1.00 47.95           H
ATOM   2200 HD22 LEU A 303      56.131  10.091  -4.394  1.00 47.95           H
ATOM   2201 HD23 LEU A 303      57.714  10.224  -4.358  1.00 47.95           H
ATOM   2202  N   GLU A 304      58.190   6.101  -1.361  1.00 25.58           N
ATOM   2203  CA  GLU A 304      57.801   5.556  -0.072  1.00 25.94           C
ATOM   2204  C   GLU A 304      58.770   5.968   1.025  1.00 26.02           C
ATOM   2205  O   GLU A 304      58.347   6.281   2.138  1.00 26.00           O
ATOM   2206  CB  GLU A 304      57.693   4.026  -0.171  1.00 27.16           C
ATOM   2207  CG  GLU A 304      56.542   3.571  -1.084  1.00 32.92           C
ATOM   2208  CD  GLU A 304      56.878   3.675  -2.590  1.00 29.58           C
ATOM   2209  OE1 GLU A 304      58.097   3.773  -2.970  1.00 29.49           O
ATOM   2210  OE2 GLU A 304      55.893   3.666  -3.366  1.00 28.23           O1-
ATOM   2211  H   GLU A 304      58.464   5.517  -1.929  1.00 30.65           H
ATOM   2212  HA  GLU A 304      56.925   5.901   0.162  1.00 31.08           H
ATOM   2213  HB2 GLU A 304      58.521   3.673  -0.533  1.00 32.55           H
ATOM   2214  HB3 GLU A 304      57.536   3.662   0.715  1.00 32.55           H
ATOM   2215  HG2 GLU A 304      56.333   2.644  -0.889  1.00 39.45           H
ATOM   2216  HG3 GLU A 304      55.766   4.127  -0.913  1.00 39.45           H
ATOM   2217  N   ASN A 305      60.069   6.058   0.711  1.00 30.32           N
ATOM   2218  CA  ASN A 305      60.991   6.620   1.696  1.00 25.67           C
ATOM   2219  C   ASN A 305      60.631   8.069   1.999  1.00 28.38           C
ATOM   2220  O   ASN A 305      60.693   8.520   3.148  1.00 32.12           O
ATOM   2221  CB  ASN A 305      62.429   6.532   1.195  1.00 27.76           C
ATOM   2222  CG  ASN A 305      63.050   5.205   1.504  1.00 27.97           C
ATOM   2223  OD1 ASN A 305      63.343   4.896   2.665  1.00 32.68           O
ATOM   2224  ND2 ASN A 305      63.202   4.379   0.487  1.00 32.90           N
ATOM   2225  H   ASN A 305      60.425   5.812  -0.032  1.00 36.34           H
ATOM   2226  HA  ASN A 305      60.926   6.112   2.520  1.00 30.76           H
ATOM   2227  HB2 ASN A 305      62.439   6.655   0.233  1.00 33.26           H
ATOM   2228  HB3 ASN A 305      62.959   7.221   1.626  1.00 33.26           H
ATOM   2229 HD21 ASN A 305      63.553   3.604   0.612  1.00 39.43           H
ATOM   2230 HD22 ASN A 305      62.949   4.615  -0.300  1.00 39.43           H
ATOM   2231  N   HIS A 306      60.289   8.809   0.965  1.00 24.73           N
ATOM   2232  CA  HIS A 306      59.899  10.213   1.107  1.00 28.87           C
ATOM   2233  C   HIS A 306      58.618  10.393   1.925  1.00 28.66           C
ATOM   2234  O   HIS A 306      58.543  11.283   2.780  1.00 28.22           O
ATOM   2235  CB  HIS A 306      59.720  10.817  -0.280  1.00 32.78           C
ATOM   2236  CG  HIS A 306      59.305  12.248  -0.238  1.00 34.84           C
ATOM   2237  ND1 HIS A 306      60.112  13.229   0.307  1.00 27.89           N
ATOM   2238  CD2 HIS A 306      58.164  12.862  -0.629  1.00 29.76           C
ATOM   2239  CE1 HIS A 306      59.489  14.389   0.226  1.00 32.84           C
ATOM   2240  NE2 HIS A 306      58.308  14.196  -0.334  1.00 33.16           N
ATOM   2241  H   HIS A 306      60.273   8.525   0.154  1.00 29.63           H
ATOM   2242  HA  HIS A 306      60.611  10.696   1.555  1.00 34.60           H
ATOM   2243  HB2 HIS A 306      59.036  10.320  -0.755  1.00 39.29           H
ATOM   2244  HB3 HIS A 306      60.562  10.763  -0.759  1.00 39.29           H
ATOM   2245  HD2 HIS A 306      57.427  12.459  -1.030  1.00 35.66           H
ATOM   2246  HE1 HIS A 306      59.823  15.207   0.517  1.00 39.35           H
ATOM   2247  HE2 HIS A 306      57.725  14.807  -0.491  1.00 39.75           H
ATOM   2248  N   HIS A 307      57.588   9.567   1.682  1.00 26.69           N
ATOM   2249  CA  HIS A 307      56.352   9.657   2.468  1.00 25.08           C
ATOM   2250  C   HIS A 307      56.636   9.474   3.959  1.00 26.67           C
ATOM   2251  O   HIS A 307      56.112  10.224   4.804  1.00 28.57           O
ATOM   2252  CB  HIS A 307      55.308   8.596   1.983  1.00 22.62           C
ATOM   2253  CG  HIS A 307      55.002   8.620   0.500  1.00 23.60           C
ATOM   2254  ND1 HIS A 307      54.801   9.777  -0.224  1.00 26.04           N
ATOM   2255  CD2 HIS A 307      54.795   7.600  -0.379  1.00 23.84           C
ATOM   2256  CE1 HIS A 307      54.549   9.474  -1.489  1.00 22.63           C
ATOM   2257  NE2 HIS A 307      54.522   8.157  -1.606  1.00 21.56           N
ATOM   2258  H   HIS A 307      57.582   8.956   1.076  1.00 31.98           H
ATOM   2259  HA  HIS A 307      55.963  10.537   2.344  1.00 30.05           H
ATOM   2260  HB2 HIS A 307      54.475   8.747   2.455  1.00 27.09           H
ATOM   2261  HB3 HIS A 307      55.647   7.712   2.196  1.00 27.09           H
ATOM   2262  HD1 HIS A 307      54.874  10.574   0.089  1.00 31.20           H
ATOM   2263  HD2 HIS A 307      54.853   6.692  -0.188  1.00 28.55           H
ATOM   2264  HE1 HIS A 307      54.382  10.084  -2.171  1.00 27.10           H
ATOM   2265  N   LEU A 308      57.475   8.480   4.295  1.00 23.62           N
ATOM   2266  CA  LEU A 308      57.860   8.223   5.682  1.00 28.60           C
ATOM   2267  C   LEU A 308      58.603   9.396   6.272  1.00 27.86           C
ATOM   2268  O   LEU A 308      58.320   9.817   7.401  1.00 29.33           O
ATOM   2269  CB  LEU A 308      58.730   6.970   5.762  1.00 26.90           C
ATOM   2270  CG  LEU A 308      57.964   5.662   5.592  1.00 26.09           C
ATOM   2271  CD1 LEU A 308      58.941   4.566   5.180  1.00 31.44           C
ATOM   2272  CD2 LEU A 308      57.200   5.337   6.906  1.00 26.38           C
ATOM   2273  H   LEU A 308      57.833   7.940   3.730  1.00 28.30           H
ATOM   2274  HA  LEU A 308      57.061   8.073   6.212  1.00 34.27           H
ATOM   2275  HB2 LEU A 308      59.400   7.011   5.062  1.00 32.23           H
ATOM   2276  HB3 LEU A 308      59.163   6.947   6.630  1.00 32.23           H
ATOM   2277  HG  LEU A 308      57.311   5.766   4.883  1.00 31.26           H
ATOM   2278 HD11 LEU A 308      58.455   3.734   5.072  1.00 37.68           H
ATOM   2279 HD12 LEU A 308      59.359   4.816   4.341  1.00 37.68           H
ATOM   2280 HD13 LEU A 308      59.615   4.469   5.870  1.00 37.68           H
ATOM   2281 HD21 LEU A 308      56.716   4.504   6.792  1.00 31.61           H
ATOM   2282 HD22 LEU A 308      57.841   5.250   7.630  1.00 31.61           H
ATOM   2283 HD23 LEU A 308      56.580   6.057   7.097  1.00 31.61           H
ATOM   2284  N   ALA A 309      59.558   9.923   5.518  1.00 32.69           N
ATOM   2285  CA  ALA A 309      60.387  11.023   6.011  1.00 32.88           C
ATOM   2286  C   ALA A 309      59.537  12.225   6.339  1.00 35.11           C
ATOM   2287  O   ALA A 309      59.686  12.821   7.405  1.00 33.65           O
ATOM   2288  CB  ALA A 309      61.441  11.414   4.986  1.00 28.74           C
ATOM   2289  H   ALA A 309      59.749   9.666   4.719  1.00 39.18           H
ATOM   2290  HA  ALA A 309      60.842  10.742   6.820  1.00 39.41           H
ATOM   2291  HB1 ALA A 309      61.972  12.143   5.342  1.00 34.44           H
ATOM   2292  HB2 ALA A 309      62.008  10.647   4.808  1.00 34.44           H
ATOM   2293  HB3 ALA A 309      60.998  11.694   4.169  1.00 34.44           H
ATOM   2294  N   VAL A 310      58.617  12.576   5.442  1.00 33.43           N
ATOM   2295  CA  VAL A 310      57.713  13.695   5.689  1.00 30.22           C
ATOM   2296  C   VAL A 310      56.848  13.433   6.927  1.00 32.85           C
ATOM   2297  O   VAL A 310      56.716  14.285   7.815  1.00 35.62           O
ATOM   2298  CB  VAL A 310      56.864  13.948   4.438  1.00 29.98           C
ATOM   2299  CG1 VAL A 310      55.772  14.946   4.730  1.00 32.84           C
ATOM   2300  CG2 VAL A 310      57.755  14.411   3.309  1.00 31.94           C
ATOM   2301  H   VAL A 310      58.497  12.184   4.686  1.00 40.06           H
ATOM   2302  HA  VAL A 310      58.239  14.492   5.858  1.00 36.21           H
ATOM   2303  HB  VAL A 310      56.445  13.116   4.167  1.00 35.93           H
ATOM   2304 HG11 VAL A 310      55.251  15.088   3.925  1.00 39.36           H
ATOM   2305 HG12 VAL A 310      55.205  14.596   5.435  1.00 39.36           H
ATOM   2306 HG13 VAL A 310      56.176  15.781   5.015  1.00 39.36           H
ATOM   2307 HG21 VAL A 310      57.210  14.568   2.522  1.00 38.28           H
ATOM   2308 HG22 VAL A 310      58.199  15.231   3.574  1.00 38.28           H
ATOM   2309 HG23 VAL A 310      58.413  13.723   3.124  1.00 38.28           H
ATOM   2310  N   GLY A 311      56.204  12.277   6.983  1.00 31.07           N
ATOM   2311  CA  GLY A 311      55.330  11.977   8.107  1.00 35.04           C
ATOM   2312  C   GLY A 311      56.054  12.002   9.446  1.00 32.70           C
ATOM   2313  O   GLY A 311      55.523  12.505  10.437  1.00 34.79           O
ATOM   2314  H   GLY A 311      56.255  11.655   6.390  1.00 37.24           H
ATOM   2315  HA2 GLY A 311      54.610  12.626   8.136  1.00 42.00           H
ATOM   2316  HA3 GLY A 311      54.942  11.096   7.986  1.00 42.00           H
ATOM   2317  N   PHE A 312      57.285  11.477   9.487  1.00 33.14           N
ATOM   2318  CA  PHE A 312      58.005  11.436  10.749  1.00 31.29           C
ATOM   2319  C   PHE A 312      58.645  12.796  11.046  1.00 37.39           C
ATOM   2320  O   PHE A 312      58.693  13.203  12.211  1.00 39.59           O
ATOM   2321  CB  PHE A 312      59.019  10.306  10.740  1.00 36.17           C
ATOM   2322  CG  PHE A 312      58.431   9.012  11.161  1.00 31.18           C
ATOM   2323  CD1 PHE A 312      58.163   8.762  12.495  1.00 33.53           C
ATOM   2324  CD2 PHE A 312      58.107   8.061  10.230  1.00 32.34           C
ATOM   2325  CE1 PHE A 312      57.591   7.569  12.873  1.00 35.11           C
ATOM   2326  CE2 PHE A 312      57.530   6.877  10.613  1.00 27.71           C
ATOM   2327  CZ  PHE A 312      57.268   6.637  11.918  1.00 29.22           C
ATOM   2328  H   PHE A 312      57.709  11.148   8.815  1.00 39.71           H
ATOM   2329  HA  PHE A 312      57.370  11.252  11.460  1.00 37.50           H
ATOM   2330  HB2 PHE A 312      59.366  10.199   9.840  1.00 43.36           H
ATOM   2331  HB3 PHE A 312      59.740  10.522  11.352  1.00 43.36           H
ATOM   2332  HD1 PHE A 312      58.371   9.401  13.138  1.00 40.18           H
ATOM   2333  HD2 PHE A 312      58.271   8.223   9.329  1.00 38.76           H
ATOM   2334  HE1 PHE A 312      57.413   7.400  13.770  1.00 42.08           H
ATOM   2335  HE2 PHE A 312      57.318   6.237   9.973  1.00 33.20           H
ATOM   2336  HZ  PHE A 312      56.892   5.825  12.173  1.00 35.02           H
ATOM   2337  N   LYS A 313      59.034  13.552  10.001  1.00 31.31           N
ATOM   2338  CA  LYS A 313      59.533  14.915  10.203  1.00 39.57           C
ATOM   2339  C   LYS A 313      58.460  15.807  10.825  1.00 38.51           C
ATOM   2340  O   LYS A 313      58.742  16.591  11.741  1.00 41.42           O
ATOM   2341  CB  LYS A 313      60.016  15.513   8.873  1.00 36.64           C
ATOM   2342  CG  LYS A 313      61.519  15.211   8.576  1.00 56.45           C
ATOM   2343  CD  LYS A 313      61.944  15.338   7.076  1.00 57.30           C
ATOM   2344  CE  LYS A 313      63.355  14.682   6.808  1.00 47.49           C
ATOM   2345  NZ  LYS A 313      63.921  15.059   5.480  1.00 55.20           N1+
ATOM   2346  H   LYS A 313      59.018  13.298   9.180  1.00 37.52           H
ATOM   2347  HA  LYS A 313      60.289  14.887  10.810  1.00 47.43           H
ATOM   2348  HB2 LYS A 313      59.488  15.141   8.150  1.00 43.92           H
ATOM   2349  HB3 LYS A 313      59.905  16.476   8.902  1.00 43.92           H
ATOM   2350  HG2 LYS A 313      62.063  15.830   9.087  1.00 67.69           H
ATOM   2351  HG3 LYS A 313      61.711  14.303   8.858  1.00 67.69           H
ATOM   2352  HD2 LYS A 313      61.289  14.887   6.520  1.00 68.71           H
ATOM   2353  HD3 LYS A 313      61.996  16.277   6.837  1.00 68.71           H
ATOM   2354  HE2 LYS A 313      63.975  14.975   7.494  1.00 56.93           H
ATOM   2355  HE3 LYS A 313      63.264  13.716   6.832  1.00 56.93           H
ATOM   2356  HZ1 LYS A 313      64.714  14.671   5.366  1.00 66.19           H
ATOM   2357  HZ2 LYS A 313      63.374  14.795   4.830  1.00 66.19           H
ATOM   2358  HZ3 LYS A 313      64.022  15.942   5.432  1.00 66.19           H
ATOM   2359  N   LEU A 314      57.215  15.675  10.376  1.00 37.63           N
ATOM   2360  CA  LEU A 314      56.130  16.438  10.986  1.00 37.61           C
ATOM   2361  C   LEU A 314      55.931  16.151  12.473  1.00 43.51           C
ATOM   2362  O   LEU A 314      55.417  17.019  13.180  1.00 48.58           O
ATOM   2363  CB  LEU A 314      54.827  16.191  10.230  1.00 38.98           C
ATOM   2364  CG  LEU A 314      54.848  16.812   8.824  1.00 42.51           C
ATOM   2365  CD1 LEU A 314      53.522  16.571   8.154  1.00 37.09           C
ATOM   2366  CD2 LEU A 314      55.154  18.319   8.864  1.00 42.39           C
ATOM   2367  H   LEU A 314      56.974  15.159   9.731  1.00 45.10           H
ATOM   2368  HA  LEU A 314      56.338  17.382  10.901  1.00 45.09           H
ATOM   2369  HB2 LEU A 314      54.690  15.236  10.136  1.00 46.73           H
ATOM   2370  HB3 LEU A 314      54.093  16.588  10.724  1.00 46.73           H
ATOM   2371  HG  LEU A 314      55.537  16.378   8.296  1.00 50.97           H
ATOM   2372 HD11 LEU A 314      53.541  16.965   7.267  1.00 44.46           H
ATOM   2373 HD12 LEU A 314      53.371  15.615   8.089  1.00 44.46           H
ATOM   2374 HD13 LEU A 314      52.822  16.983   8.684  1.00 44.46           H
ATOM   2375 HD21 LEU A 314      55.157  18.665   7.958  1.00 50.82           H
ATOM   2376 HD22 LEU A 314      54.470  18.766   9.387  1.00 50.82           H
ATOM   2377 HD23 LEU A 314      56.024  18.454   9.273  1.00 50.82           H
ATOM   2378  N   LEU A 315      56.311  14.970  12.965  1.00 40.59           N
ATOM   2379  CA  LEU A 315      56.194  14.669  14.396  1.00 42.74           C
ATOM   2380  C   LEU A 315      57.251  15.358  15.254  1.00 48.10           C
ATOM   2381  O   LEU A 315      57.106  15.368  16.482  1.00 42.35           O
ATOM   2382  CB  LEU A 315      56.310  13.172  14.660  1.00 41.00           C
ATOM   2383  CG  LEU A 315      55.166  12.310  14.137  1.00 39.92           C
ATOM   2384  CD1 LEU A 315      55.579  10.864  14.177  1.00 41.49           C
ATOM   2385  CD2 LEU A 315      53.893  12.574  14.951  1.00 40.69           C
ATOM   2386  H   LEU A 315      56.638  14.329  12.494  1.00 48.66           H
ATOM   2387  HA  LEU A 315      55.323  14.960  14.706  1.00 51.24           H
ATOM   2388  HB2 LEU A 315      57.126  12.852  14.246  1.00 49.15           H
ATOM   2389  HB3 LEU A 315      56.359  13.035  15.619  1.00 49.15           H
ATOM   2390  HG  LEU A 315      54.988  12.547  13.213  1.00 47.85           H
ATOM   2391 HD11 LEU A 315      54.849  10.318  13.843  1.00 49.74           H
ATOM   2392 HD12 LEU A 315      56.364  10.744  13.619  1.00 49.74           H
ATOM   2393 HD13 LEU A 315      55.783  10.619  15.093  1.00 49.74           H
ATOM   2394 HD21 LEU A 315      53.177  12.018  14.605  1.00 48.78           H
ATOM   2395 HD22 LEU A 315      54.062  12.355  15.881  1.00 48.78           H
ATOM   2396 HD23 LEU A 315      53.654  13.511  14.869  1.00 48.78           H
ATOM   2397  N   GLN A 316      58.316  15.879  14.641  1.00 45.52           N
ATOM   2398  CA  GLN A 316      59.319  16.683  15.335  1.00 51.55           C
ATOM   2399  C   GLN A 316      58.740  18.080  15.448  1.00 56.92           C
ATOM   2400  O   GLN A 316      58.507  18.744  14.435  1.00 64.27           O
ATOM   2401  CB  GLN A 316      60.655  16.701  14.591  1.00 48.81           C
ATOM   2402  CG  GLN A 316      61.240  15.326  14.223  1.00 54.25           C
ATOM   2403  CD  GLN A 316      61.956  14.588  15.369  1.00 62.77           C
ATOM   2404  OE1 GLN A 316      61.649  13.421  15.657  1.00 56.77           O
ATOM   2405  NE2 GLN A 316      62.943  15.248  15.988  1.00 68.29           N
ATOM   2406  H   GLN A 316      58.480  15.778  13.803  1.00 54.58           H
ATOM   2407  HA  GLN A 316      59.463  16.331  16.227  1.00 61.81           H
ATOM   2408  HB2 GLN A 316      60.538  17.195  13.765  1.00 58.52           H
ATOM   2409  HB3 GLN A 316      61.308  17.153  15.147  1.00 58.52           H
ATOM   2410  HG2 GLN A 316      60.517  14.756  13.916  1.00 65.05           H
ATOM   2411  HG3 GLN A 316      61.883  15.447  13.507  1.00 65.05           H
ATOM   2412 HE21 GLN A 316      63.149  16.045  15.740  1.00 81.90           H
ATOM   2413 HE22 GLN A 316      63.371  14.875  16.634  1.00 81.90           H
ATOM   2414  N   GLU A 317      58.473  18.492  16.679  1.00 61.63           N
ATOM   2415  CA  GLU A 317      57.717  19.694  17.019  1.00 59.73           C
ATOM   2416  C   GLU A 317      56.678  19.294  18.059  1.00 63.40           C
ATOM   2417  O   GLU A 317      55.760  18.525  17.746  1.00 59.11           O
ATOM   2418  CB  GLU A 317      57.037  20.342  15.806  1.00 62.58           C
ATOM   2419  CG  GLU A 317      56.203  21.556  16.157  1.00 70.78           C
ATOM   2420  CD  GLU A 317      57.023  22.612  16.878  1.00 75.57           C
ATOM   2421  OE1 GLU A 317      58.004  23.115  16.269  1.00 76.11           O
ATOM   2422  OE2 GLU A 317      56.691  22.923  18.053  1.00 74.13           O1-
ATOM   2423  H   GLU A 317      58.737  18.065  17.377  1.00 73.90           H
ATOM   2424  HA  GLU A 317      58.313  20.346  17.419  1.00 71.63           H
ATOM   2425  HB2 GLU A 317      57.720  20.622  15.176  1.00 75.05           H
ATOM   2426  HB3 GLU A 317      56.452  19.690  15.389  1.00 75.05           H
ATOM   2427  HG2 GLU A 317      55.851  21.948  15.343  1.00 84.89           H
ATOM   2428  HG3 GLU A 317      55.476  21.286  16.741  1.00 84.89           H
ATOM   2429  N   GLU A 318      56.830  19.805  19.294  1.00 62.76           N
ATOM   2430  CA  GLU A 318      55.897  19.498  20.384  1.00 59.20           C
ATOM   2431  C   GLU A 318      54.442  19.755  19.977  1.00 60.79           C
ATOM   2432  O   GLU A 318      53.552  18.937  20.265  1.00 60.26           O
ATOM   2433  CB  GLU A 318      56.266  20.320  21.625  1.00 61.42           C
ATOM   2434  CG  GLU A 318      57.722  20.185  22.066  0.00 57.88           C
ATOM   2435  CD  GLU A 318      58.104  21.204  23.120  0.00 55.86           C
ATOM   2436  OE1 GLU A 318      57.965  22.415  22.851  0.00 55.58           O
ATOM   2437  OE2 GLU A 318      58.536  20.795  24.218  0.00 55.05           O1-
ATOM   2438  H   GLU A 318      57.469  20.333  19.522  1.00 75.26           H
ATOM   2439  HA  GLU A 318      55.981  18.559  20.613  1.00 70.99           H
ATOM   2440  HB2 GLU A 318      56.101  21.257  21.436  1.00 73.66           H
ATOM   2441  HB3 GLU A 318      55.707  20.033  22.364  1.00 73.66           H
ATOM   2442  HG2 GLU A 318      57.860  19.300  22.439  0.00 69.40           H
ATOM   2443  HG3 GLU A 318      58.299  20.317  21.298  0.00 69.40           H
ATOM   2444  N   HIS A 319      54.189  20.859  19.266  1.00 61.21           N
ATOM   2445  CA  HIS A 319      52.844  21.229  18.819  1.00 58.97           C
ATOM   2446  C   HIS A 319      52.190  20.109  17.970  1.00 62.39           C
ATOM   2447  O   HIS A 319      50.982  20.138  17.690  1.00 58.41           O
ATOM   2448  CB  HIS A 319      52.917  22.561  18.031  1.00 61.51           C
ATOM   2449  CG  HIS A 319      51.745  23.472  18.256  1.00 73.12           C
ATOM   2450  ND1 HIS A 319      51.093  23.565  19.469  1.00 78.27           N
ATOM   2451  CD2 HIS A 319      51.121  24.350  17.430  1.00 76.75           C
ATOM   2452  CE1 HIS A 319      50.114  24.450  19.379  1.00 75.90           C
ATOM   2453  NE2 HIS A 319      50.110  24.942  18.153  1.00 79.47           N
ATOM   2454  H   HIS A 319      54.794  21.421  19.027  1.00 73.40           H
ATOM   2455  HA  HIS A 319      52.285  21.375  19.597  1.00 70.71           H
ATOM   2456  HB2 HIS A 319      52.957  22.360  17.083  1.00 73.77           H
ATOM   2457  HB3 HIS A 319      53.717  23.038  18.299  1.00 73.77           H
ATOM   2458  HD2 HIS A 319      51.335  24.518  16.541  1.00 92.06           H
ATOM   2459  HE1 HIS A 319      49.529  24.686  20.063  1.00 91.03           H
ATOM   2460  HE2 HIS A 319      49.562  25.534  17.854  1.00 95.32           H
ATOM   2461  N   CME A 320      52.973  19.099  17.600  1.00 60.62           N
ATOM   2462  CA  CME A 320      52.533  18.082  16.679  1.00 55.46           C
ATOM   2463  C   CME A 320      52.920  16.661  17.072  1.00 47.23           C
ATOM   2464  O   CME A 320      52.619  15.698  16.368  1.00 46.24           O
ATOM   2465  CB  CME A 320      53.097  18.360  15.282  1.00 54.61           C
ATOM   2466  SG  CME A 320      52.102  19.448  14.330  1.00 56.74           S
ATOM   2467  SD  CME A 320      53.070  19.705  12.493  1.00 64.01           S
ATOM   2468  CE  CME A 320      54.518  20.659  12.788  1.00 65.72           C
ATOM   2469  CZ  CME A 320      54.290  22.096  12.391  1.00 72.38           C
ATOM   2470  OH  CME A 320      55.540  22.777  12.475  1.00 80.57           O
ATOM   2471  H   CME A 320      53.912  18.943  17.909  1.00 72.69           H
ATOM   2472  HA  CME A 320      51.401  18.141  16.628  1.00 66.50           H
ATOM   2473  HB2 CME A 320      53.264  17.399  14.737  1.00 65.49           H
ATOM   2474  HB3 CME A 320      54.081  18.898  15.357  1.00 65.49           H
ATOM   2475  HE2 CME A 320      55.299  20.188  12.132  1.00 78.81           H
ATOM   2476  HE3 CME A 320      54.869  20.599  13.846  1.00 78.81           H
ATOM   2477  HZ2 CME A 320      53.549  22.579  13.085  1.00 86.80           H
ATOM   2478  HZ3 CME A 320      53.895  22.156  11.341  1.00 86.80           H
ATOM   2479  HH  CME A 320      55.409  23.644  12.074  1.00 96.64           H
ATOM   2480  N   ASP A 321      53.592  16.494  18.207  1.00 45.22           N
ATOM   2481  CA  ASP A 321      54.068  15.164  18.554  1.00 48.30           C
ATOM   2482  C   ASP A 321      52.976  14.375  19.252  1.00 51.31           C
ATOM   2483  O   ASP A 321      52.871  14.373  20.477  1.00 47.06           O
ATOM   2484  CB  ASP A 321      55.328  15.217  19.424  1.00 55.37           C
ATOM   2485  CG  ASP A 321      55.953  13.842  19.616  1.00 56.07           C
ATOM   2486  OD1 ASP A 321      55.458  12.861  18.982  1.00 50.03           O
ATOM   2487  OD2 ASP A 321      56.927  13.739  20.395  1.00 59.56           O1-
ATOM   2488  H   ASP A 321      53.780  17.113  18.774  1.00 54.22           H
ATOM   2489  HA  ASP A 321      54.295  14.693  17.737  1.00 57.91           H
ATOM   2490  HB2 ASP A 321      55.985  15.790  18.998  1.00 66.40           H
ATOM   2491  HB3 ASP A 321      55.096  15.568  20.299  1.00 66.40           H
ATOM   2492  N   ILE A 322      52.179  13.682  18.436  1.00 44.62           N
ATOM   2493  CA  ILE A 322      51.075  12.894  18.948  1.00 43.65           C
ATOM   2494  C   ILE A 322      51.569  11.651  19.696  1.00 50.54           C
ATOM   2495  O   ILE A 322      50.765  10.978  20.351  1.00 50.54           O
ATOM   2496  CB  ILE A 322      50.122  12.494  17.794  1.00 48.58           C
ATOM   2497  CG1 ILE A 322      50.857  11.639  16.762  1.00 42.28           C
ATOM   2498  CG2 ILE A 322      49.513  13.731  17.091  1.00 41.05           C
ATOM   2499  CD1 ILE A 322      49.942  10.964  15.783  1.00 49.57           C
ATOM   2500  H   ILE A 322      52.262  13.657  17.581  1.00 53.50           H
ATOM   2501  HA  ILE A 322      50.570  13.434  19.575  1.00 52.34           H
ATOM   2502  HB  ILE A 322      49.397  11.968  18.166  1.00 58.25           H
ATOM   2503 HG12 ILE A 322      51.464  12.205  16.260  1.00 50.69           H
ATOM   2504 HG13 ILE A 322      51.358  10.949  17.225  1.00 50.69           H
ATOM   2505 HG21 ILE A 322      48.926  13.432  16.379  1.00 49.21           H
ATOM   2506 HG22 ILE A 322      49.010  14.247  17.741  1.00 49.21           H
ATOM   2507 HG23 ILE A 322      50.231  14.271  16.724  1.00 49.21           H
ATOM   2508 HD11 ILE A 322      50.473  10.442  15.162  1.00 59.43           H
ATOM   2509 HD12 ILE A 322      49.334  10.384  16.268  1.00 59.43           H
ATOM   2510 HD13 ILE A 322      49.440  11.641  15.302  1.00 59.43           H
ATOM   2511  N   PHE A 323      52.856  11.296  19.584  1.00 44.36           N
ATOM   2512  CA  PHE A 323      53.412  10.142  20.290  1.00 44.35           C
ATOM   2513  C   PHE A 323      54.197  10.540  21.533  1.00 40.29           C
ATOM   2514  O   PHE A 323      54.876   9.696  22.133  1.00 48.86           O
ATOM   2515  CB  PHE A 323      54.282   9.324  19.340  1.00 43.16           C
ATOM   2516  CG  PHE A 323      53.533   8.834  18.152  1.00 45.24           C
ATOM   2517  CD1 PHE A 323      52.247   8.323  18.299  1.00 52.93           C
ATOM   2518  CD2 PHE A 323      54.074   8.924  16.883  1.00 50.65           C
ATOM   2519  CE1 PHE A 323      51.527   7.883  17.207  1.00 48.68           C
ATOM   2520  CE2 PHE A 323      53.355   8.481  15.775  1.00 45.92           C
ATOM   2521  CZ  PHE A 323      52.088   7.965  15.936  1.00 46.58           C
ATOM   2522  H   PHE A 323      53.430  11.715  19.099  1.00 53.19           H
ATOM   2523  HA  PHE A 323      52.679   9.575  20.577  1.00 53.17           H
ATOM   2524  HB2 PHE A 323      55.013   9.878  19.026  1.00 51.74           H
ATOM   2525  HB3 PHE A 323      54.629   8.553  19.815  1.00 51.74           H
ATOM   2526  HD1 PHE A 323      51.871   8.267  19.148  1.00 63.46           H
ATOM   2527  HD2 PHE A 323      54.929   9.271  16.770  1.00 60.74           H
ATOM   2528  HE1 PHE A 323      50.672   7.534  17.320  1.00 58.37           H
ATOM   2529  HE2 PHE A 323      53.730   8.536  14.926  1.00 55.05           H
ATOM   2530  HZ  PHE A 323      51.609   7.669  15.196  1.00 55.85           H
ATOM   2531  N   MET A 324      54.101  11.815  21.921  1.00 48.40           N
ATOM   2532  CA  MET A 324      54.788  12.351  23.092  1.00 51.37           C
ATOM   2533  C   MET A 324      54.692  11.424  24.296  1.00 53.73           C
ATOM   2534  O   MET A 324      55.648  11.287  25.070  1.00 55.63           O
ATOM   2535  CB  MET A 324      54.170  13.705  23.425  1.00 49.87           C
ATOM   2536  CG  MET A 324      54.978  14.572  24.342  1.00 60.80           C
ATOM   2537  SD  MET A 324      54.064  16.092  24.708  1.00 72.44           S
ATOM   2538  CE  MET A 324      52.805  15.492  25.852  1.00 63.11           C
ATOM   2539  H   MET A 324      53.629  12.402  21.508  1.00 58.03           H
ATOM   2540  HA  MET A 324      55.723  12.492  22.874  1.00 61.60           H
ATOM   2541  HB2 MET A 324      54.041  14.196  22.598  1.00 59.80           H
ATOM   2542  HB3 MET A 324      53.311  13.554  23.849  1.00 59.80           H
ATOM   2543  HG2 MET A 324      55.143  14.102  25.174  1.00 72.91           H
ATOM   2544  HG3 MET A 324      55.815  14.810  23.912  1.00 72.91           H
ATOM   2545  HE1 MET A 324      52.244  16.235  26.122  1.00 75.68           H
ATOM   2546  HE2 MET A 324      52.270  14.817  25.406  1.00 75.68           H
ATOM   2547  HE3 MET A 324      53.242  15.108  26.628  1.00 75.68           H
ATOM   2548  N   ASN A 325      53.539  10.794  24.483  1.00 52.09           N
ATOM   2549  CA  ASN A 325      53.255  10.083  25.715  1.00 51.11           C
ATOM   2550  C   ASN A 325      53.332   8.576  25.534  1.00 49.20           C
ATOM   2551  O   ASN A 325      52.876   7.833  26.403  1.00 51.20           O
ATOM   2552  CB  ASN A 325      51.891  10.526  26.265  1.00 44.45           C
ATOM   2553  CG  ASN A 325      51.906  11.989  26.739  1.00 56.17           C
ATOM   2554  OD1 ASN A 325      52.915  12.471  27.262  1.00 57.42           O
ATOM   2555  ND2 ASN A 325      50.795  12.700  26.541  1.00 53.22           N
ATOM   2556  H   ASN A 325      52.902  10.765  23.906  1.00 62.45           H
ATOM   2557  HA  ASN A 325      53.925  10.329  26.371  1.00 61.29           H
ATOM   2558  HB2 ASN A 325      51.223  10.442  25.566  1.00 53.29           H
ATOM   2559  HB3 ASN A 325      51.655   9.966  27.021  1.00 53.29           H
ATOM   2560 HD21 ASN A 325      50.761  13.522  26.791  1.00 63.82           H
ATOM   2561 HD22 ASN A 325      50.114  12.336  26.163  1.00 63.82           H
ATOM   2562  N   LEU A 326      53.924   8.100  24.439  1.00 48.67           N
ATOM   2563  CA  LEU A 326      54.357   6.713  24.414  1.00 46.51           C
ATOM   2564  C   LEU A 326      55.699   6.580  25.138  1.00 41.02           C
ATOM   2565  O   LEU A 326      56.431   7.556  25.330  1.00 42.27           O
ATOM   2566  CB  LEU A 326      54.526   6.165  22.983  1.00 42.52           C
ATOM   2567  CG  LEU A 326      53.513   6.436  21.874  1.00 53.94           C
ATOM   2568  CD1 LEU A 326      53.767   5.425  20.760  1.00 47.55           C
ATOM   2569  CD2 LEU A 326      52.085   6.397  22.311  1.00 48.61           C
ATOM   2570  H   LEU A 326      54.081   8.546  23.721  1.00 58.36           H
ATOM   2571  HA  LEU A 326      53.704   6.164  24.876  1.00 55.76           H
ATOM   2572  HB2 LEU A 326      55.375   6.498  22.653  1.00 50.98           H
ATOM   2573  HB3 LEU A 326      54.586   5.200  23.057  1.00 50.98           H
ATOM   2574  HG  LEU A 326      53.683   7.319  21.512  1.00 64.68           H
ATOM   2575 HD11 LEU A 326      53.132   5.580  20.043  1.00 57.02           H
ATOM   2576 HD12 LEU A 326      54.673   5.540  20.431  1.00 57.02           H
ATOM   2577 HD13 LEU A 326      53.655   4.530  21.114  1.00 57.02           H
ATOM   2578 HD21 LEU A 326      51.516   6.579  21.547  1.00 58.28           H
ATOM   2579 HD22 LEU A 326      51.888   5.517  22.668  1.00 58.28           H
ATOM   2580 HD23 LEU A 326      51.946   7.070  22.996  1.00 58.28           H
ATOM   2581  N   THR A 327      56.013   5.342  25.530  1.00 53.74           N
ATOM   2582  CA  THR A 327      57.333   5.051  26.069  1.00 50.32           C
ATOM   2583  C   THR A 327      58.366   5.172  24.965  1.00 58.78           C
ATOM   2584  O   THR A 327      58.053   5.097  23.773  1.00 49.23           O
ATOM   2585  CB  THR A 327      57.411   3.642  26.663  1.00 53.04           C
ATOM   2586  OG1 THR A 327      56.199   3.338  27.366  1.00 66.50           O
ATOM   2587  CG2 THR A 327      58.613   3.541  27.642  1.00 63.17           C
ATOM   2588  H   THR A 327      55.484   4.665  25.493  1.00 64.44           H
ATOM   2589  HA  THR A 327      57.548   5.691  26.765  1.00 60.33           H
ATOM   2590  HB  THR A 327      57.541   2.997  25.950  1.00 63.60           H
ATOM   2591  HG1 THR A 327      56.242   2.565  27.692  1.00 79.75           H
ATOM   2592 HG21 THR A 327      58.661   2.648  28.017  1.00 75.75           H
ATOM   2593 HG22 THR A 327      59.440   3.730  27.172  1.00 75.75           H
ATOM   2594 HG23 THR A 327      58.507   4.181  28.363  1.00 75.75           H
ATOM   2595  N   LYS A 328      59.618   5.360  25.373  1.00 57.85           N
ATOM   2596  CA  LYS A 328      60.690   5.346  24.390  1.00 55.51           C
ATOM   2597  C   LYS A 328      60.657   4.040  23.608  1.00 45.57           C
ATOM   2598  O   LYS A 328      60.741   4.044  22.376  1.00 51.66           O
ATOM   2599  CB  LYS A 328      62.050   5.559  25.072  1.00 55.27           C
ATOM   2600  CG  LYS A 328      62.058   6.688  26.110  0.00 52.64           C
ATOM   2601  CD  LYS A 328      63.374   6.768  26.865  0.00 53.52           C
ATOM   2602  CE  LYS A 328      63.384   7.952  27.825  0.00 53.20           C
ATOM   2603  NZ  LYS A 328      64.663   8.053  28.581  0.00 52.63           N1+
ATOM   2604  H   LYS A 328      59.866   5.493  26.186  1.00 69.37           H
ATOM   2605  HA  LYS A 328      60.552   6.073  23.763  1.00 66.56           H
ATOM   2606  HB2 LYS A 328      62.304   4.740  25.524  1.00 66.28           H
ATOM   2607  HB3 LYS A 328      62.708   5.777  24.393  1.00 66.28           H
ATOM   2608  HG2 LYS A 328      61.917   7.535  25.660  0.00 63.11           H
ATOM   2609  HG3 LYS A 328      61.350   6.531  26.755  0.00 63.11           H
ATOM   2610  HD2 LYS A 328      63.500   5.956  27.381  0.00 64.17           H
ATOM   2611  HD3 LYS A 328      64.101   6.882  26.233  0.00 64.17           H
ATOM   2612  HE2 LYS A 328      63.266   8.772  27.320  0.00 63.79           H
ATOM   2613  HE3 LYS A 328      62.663   7.848  28.465  0.00 63.79           H
ATOM   2614  HZ1 LYS A 328      64.636   8.753  29.131  0.00 63.11           H
ATOM   2615  HZ2 LYS A 328      64.793   7.314  29.059  0.00 63.11           H
ATOM   2616  HZ3 LYS A 328      65.343   8.156  28.016  0.00 63.11           H
ATOM   2617  N   LYS A 329      60.474   2.910  24.296  1.00 49.62           N
ATOM   2618  CA  LYS A 329      60.418   1.640  23.588  1.00 46.39           C
ATOM   2619  C   LYS A 329      59.186   1.550  22.686  1.00 53.38           C
ATOM   2620  O   LYS A 329      59.219   0.873  21.650  1.00 46.08           O
ATOM   2621  CB  LYS A 329      60.425   0.473  24.579  1.00 49.04           C
ATOM   2622  CG  LYS A 329      60.484  -0.895  23.906  1.00 58.36           C
ATOM   2623  CD  LYS A 329      61.840  -1.602  24.060  1.00 62.32           C
ATOM   2624  CE  LYS A 329      61.659  -2.946  24.778  1.00 66.60           C
ATOM   2625  NZ  LYS A 329      62.972  -3.513  25.226  1.00 68.28           N1+
ATOM   2626  H   LYS A 329      60.384   2.856  25.149  1.00 59.49           H
ATOM   2627  HA  LYS A 329      61.204   1.559  23.027  1.00 55.62           H
ATOM   2628  HB2 LYS A 329      61.201   0.556  25.155  1.00 58.80           H
ATOM   2629  HB3 LYS A 329      59.614   0.508  25.111  1.00 58.80           H
ATOM   2630  HG2 LYS A 329      59.806  -1.466  24.298  1.00 69.98           H
ATOM   2631  HG3 LYS A 329      60.313  -0.785  22.957  1.00 69.98           H
ATOM   2632  HD2 LYS A 329      62.220  -1.770  23.183  1.00 74.74           H
ATOM   2633  HD3 LYS A 329      62.437  -1.049  24.588  1.00 74.74           H
ATOM   2634  HE2 LYS A 329      61.100  -2.818  25.560  1.00 79.87           H
ATOM   2635  HE3 LYS A 329      61.246  -3.580  24.170  1.00 79.87           H
ATOM   2636  HZ1 LYS A 329      62.843  -4.291  25.639  1.00 81.89           H
ATOM   2637  HZ2 LYS A 329      63.503  -3.643  24.523  1.00 81.89           H
ATOM   2638  HZ3 LYS A 329      63.370  -2.950  25.788  1.00 81.89           H
ATOM   2639  N   GLN A 330      58.082   2.179  23.078  1.00 46.72           N
ATOM   2640  CA  GLN A 330      56.892   2.174  22.236  1.00 50.83           C
ATOM   2641  C   GLN A 330      57.135   2.963  20.952  1.00 38.78           C
ATOM   2642  O   GLN A 330      56.878   2.457  19.860  1.00 39.97           O
ATOM   2643  CB  GLN A 330      55.706   2.739  23.017  1.00 46.05           C
ATOM   2644  CG  GLN A 330      55.227   1.776  24.110  1.00 52.53           C
ATOM   2645  CD  GLN A 330      53.867   2.129  24.684  1.00 47.46           C
ATOM   2646  OE1 GLN A 330      53.615   3.264  25.073  1.00 47.28           O
ATOM   2647  NE2 GLN A 330      52.971   1.137  24.727  1.00 52.62           N
ATOM   2648  H   GLN A 330      57.996   2.610  23.818  1.00 56.01           H
ATOM   2649  HA  GLN A 330      56.682   1.259  21.991  1.00 60.95           H
ATOM   2650  HB2 GLN A 330      55.970   3.571  23.442  1.00 55.21           H
ATOM   2651  HB3 GLN A 330      54.968   2.896  22.407  1.00 55.21           H
ATOM   2652  HG2 GLN A 330      55.168   0.883  23.736  1.00 62.99           H
ATOM   2653  HG3 GLN A 330      55.867   1.785  24.838  1.00 62.99           H
ATOM   2654 HE21 GLN A 330      53.181   0.355  24.440  1.00 63.09           H
ATOM   2655 HE22 GLN A 330      52.184   1.282  25.043  1.00 63.09           H
ATOM   2656  N   ARG A 331      57.640   4.199  21.073  1.00 41.57           N
ATOM   2657  CA  ARG A 331      57.972   5.016  19.901  1.00 43.58           C
ATOM   2658  C   ARG A 331      58.882   4.271  18.934  1.00 45.64           C
ATOM   2659  O   ARG A 331      58.709   4.355  17.715  1.00 46.17           O
ATOM   2660  CB  ARG A 331      58.663   6.314  20.310  1.00 46.24           C
ATOM   2661  CG  ARG A 331      57.794   7.417  20.909  1.00 48.65           C
ATOM   2662  CD  ARG A 331      58.460   8.792  20.771  1.00 54.55           C
ATOM   2663  NE  ARG A 331      59.800   8.837  21.401  1.00 65.65           N
ATOM   2664  CZ  ARG A 331      60.957   9.162  20.787  1.00 75.05           C
ATOM   2665  NH1 ARG A 331      60.976   9.515  19.494  1.00 66.32           N
ATOM   2666  NH2 ARG A 331      62.119   9.148  21.470  1.00 64.73           N1+
ATOM   2667  H   ARG A 331      57.799   4.586  21.824  1.00 49.84           H
ATOM   2668  HA  ARG A 331      57.155   5.244  19.431  1.00 52.24           H
ATOM   2669  HB2 ARG A 331      59.341   6.098  20.969  1.00 55.45           H
ATOM   2670  HB3 ARG A 331      59.092   6.686  19.524  1.00 55.45           H
ATOM   2671  HG2 ARG A 331      56.944   7.443  20.444  1.00 58.33           H
ATOM   2672  HG3 ARG A 331      57.656   7.239  21.852  1.00 58.33           H
ATOM   2673  HD2 ARG A 331      58.562   9.002  19.830  1.00 65.41           H
ATOM   2674  HD3 ARG A 331      57.902   9.459  21.202  1.00 65.41           H
ATOM   2675  HE  ARG A 331      59.845   8.637  22.236  1.00 78.73           H
ATOM   2676 HH11 ARG A 331      60.245   9.526  19.040  1.00 79.54           H
ATOM   2677 HH12 ARG A 331      61.720   9.724  19.116  1.00 79.54           H
ATOM   2678 HH21 ARG A 331      62.127   8.931  22.302  1.00 77.63           H
ATOM   2679 HH22 ARG A 331      62.852   9.366  21.076  1.00 77.63           H
ATOM   2680  N   GLN A 332      59.878   3.551  19.465  1.00 47.63           N
ATOM   2681  CA  GLN A 332      60.835   2.829  18.633  1.00 44.57           C
ATOM   2682  C   GLN A 332      60.175   1.663  17.910  1.00 41.32           C
ATOM   2683  O   GLN A 332      60.412   1.453  16.713  1.00 36.97           O
ATOM   2684  CB  GLN A 332      61.995   2.349  19.518  1.00 50.31           C
ATOM   2685  CG  GLN A 332      62.988   1.412  18.872  1.00 50.63           C
ATOM   2686  CD  GLN A 332      63.981   0.847  19.887  1.00 53.13           C
ATOM   2687  OE1 GLN A 332      63.629   0.030  20.749  1.00 59.59           O
ATOM   2688  NE2 GLN A 332      65.216   1.285  19.789  1.00 55.74           N
ATOM   2689  H   GLN A 332      60.017   3.468  20.310  1.00 57.10           H
ATOM   2690  HA  GLN A 332      61.195   3.433  17.965  1.00 53.43           H
ATOM   2691  HB2 GLN A 332      62.489   3.127  19.820  1.00 60.33           H
ATOM   2692  HB3 GLN A 332      61.622   1.888  20.285  1.00 60.33           H
ATOM   2693  HG2 GLN A 332      62.510   0.669  18.470  1.00 60.71           H
ATOM   2694  HG3 GLN A 332      63.488   1.894  18.195  1.00 60.71           H
ATOM   2695 HE21 GLN A 332      65.422   1.856  19.179  1.00 66.84           H
ATOM   2696 HE22 GLN A 332      65.817   1.001  20.334  1.00 66.84           H
ATOM   2697  N   THR A 333      59.339   0.893  18.616  1.00 42.71           N
ATOM   2698  CA  THR A 333      58.632  -0.213  17.988  1.00 38.93           C
ATOM   2699  C   THR A 333      57.622   0.295  16.952  1.00 37.58           C
ATOM   2700  O   THR A 333      57.514  -0.263  15.857  1.00 34.96           O
ATOM   2701  CB  THR A 333      57.937  -1.056  19.060  1.00 44.83           C
ATOM   2702  OG1 THR A 333      58.902  -1.486  20.021  1.00 46.76           O
ATOM   2703  CG2 THR A 333      57.281  -2.264  18.463  1.00 42.66           C
ATOM   2704  H   THR A 333      59.170   0.993  19.453  1.00 51.20           H
ATOM   2705  HA  THR A 333      59.273  -0.779  17.530  1.00 46.66           H
ATOM   2706  HB  THR A 333      57.257  -0.523  19.500  1.00 53.75           H
ATOM   2707  HG1 THR A 333      59.263  -0.820  20.383  1.00 56.06           H
ATOM   2708 HG21 THR A 333      56.848  -2.783  19.158  1.00 51.14           H
ATOM   2709 HG22 THR A 333      56.616  -1.991  17.811  1.00 51.14           H
ATOM   2710 HG23 THR A 333      57.945  -2.818  18.022  1.00 51.14           H
ATOM   2711  N   LEU A 334      56.883   1.358  17.279  1.00 38.71           N
ATOM   2712  CA  LEU A 334      55.954   1.952  16.309  1.00 37.78           C
ATOM   2713  C   LEU A 334      56.689   2.401  15.043  1.00 37.29           C
ATOM   2714  O   LEU A 334      56.272   2.088  13.920  1.00 32.63           O
ATOM   2715  CB  LEU A 334      55.213   3.129  16.956  1.00 35.34           C
ATOM   2716  CG  LEU A 334      54.232   3.835  15.982  1.00 32.96           C
ATOM   2717  CD1 LEU A 334      52.887   4.070  16.580  1.00 38.32           C
ATOM   2718  CD2 LEU A 334      54.844   5.138  15.559  1.00 38.30           C
ATOM   2719  H   LEU A 334      56.898   1.750  18.045  1.00 46.40           H
ATOM   2720  HA  LEU A 334      55.296   1.286  16.054  1.00 45.28           H
ATOM   2721  HB2 LEU A 334      54.700   2.802  17.711  1.00 42.36           H
ATOM   2722  HB3 LEU A 334      55.862   3.785  17.254  1.00 42.36           H
ATOM   2723  HG  LEU A 334      54.118   3.285  15.191  1.00 39.51           H
ATOM   2724 HD11 LEU A 334      52.324   4.512  15.926  1.00 45.93           H
ATOM   2725 HD12 LEU A 334      52.499   3.217  16.829  1.00 45.93           H
ATOM   2726 HD13 LEU A 334      52.985   4.631  17.365  1.00 45.93           H
ATOM   2727 HD21 LEU A 334      54.238   5.588  14.949  1.00 45.91           H
ATOM   2728 HD22 LEU A 334      54.991   5.688  16.345  1.00 45.91           H
ATOM   2729 HD23 LEU A 334      55.688   4.961  15.115  1.00 45.91           H
ATOM   2730  N   ARG A 335      57.779   3.162  15.213  1.00 33.14           N
ATOM   2731  CA  ARG A 335      58.533   3.655  14.067  1.00 34.44           C
ATOM   2732  C   ARG A 335      59.020   2.503  13.207  1.00 36.27           C
ATOM   2733  O   ARG A 335      58.910   2.544  11.977  1.00 35.29           O
ATOM   2734  CB  ARG A 335      59.709   4.513  14.535  1.00 35.90           C
ATOM   2735  CG  ARG A 335      60.681   4.993  13.428  1.00 29.62           C
ATOM   2736  CD  ARG A 335      61.677   5.987  13.987  1.00 35.53           C
ATOM   2737  NE  ARG A 335      62.721   6.286  13.011  1.00 35.33           N
ATOM   2738  CZ  ARG A 335      62.577   7.100  11.976  1.00 32.55           C
ATOM   2739  NH1 ARG A 335      61.438   7.750  11.771  1.00 35.30           N
ATOM   2740  NH2 ARG A 335      63.585   7.251  11.130  1.00 33.19           N1+
ATOM   2741  H   ARG A 335      58.095   3.401  15.977  1.00 39.72           H
ATOM   2742  HA  ARG A 335      57.953   4.212  13.524  1.00 41.29           H
ATOM   2743  HB2 ARG A 335      59.355   5.303  14.972  1.00 43.03           H
ATOM   2744  HB3 ARG A 335      60.228   3.997  15.172  1.00 43.03           H
ATOM   2745  HG2 ARG A 335      61.171   4.233  13.077  1.00 35.49           H
ATOM   2746  HG3 ARG A 335      60.178   5.427  12.722  1.00 35.49           H
ATOM   2747  HD2 ARG A 335      61.218   6.813  14.206  1.00 42.59           H
ATOM   2748  HD3 ARG A 335      62.096   5.613  14.778  1.00 42.59           H
ATOM   2749  HE  ARG A 335      63.485   5.905  13.116  1.00 42.35           H
ATOM   2750 HH11 ARG A 335      60.778   7.642  12.311  1.00 42.31           H
ATOM   2751 HH12 ARG A 335      61.360   8.279  11.097  1.00 42.31           H
ATOM   2752 HH21 ARG A 335      64.326   6.838  11.267  1.00 39.78           H
ATOM   2753 HH22 ARG A 335      63.510   7.792  10.465  1.00 39.78           H
ATOM   2754  N   LYS A 336      59.522   1.435  13.837  1.00 38.90           N
ATOM   2755  CA  LYS A 336      59.930   0.266  13.078  1.00 32.09           C
ATOM   2756  C   LYS A 336      58.763  -0.292  12.291  1.00 33.73           C
ATOM   2757  O   LYS A 336      58.886  -0.609  11.107  1.00 32.39           O
ATOM   2758  CB  LYS A 336      60.496  -0.792  14.027  1.00 33.51           C
ATOM   2759  CG  LYS A 336      60.907  -2.093  13.324  1.00 43.26           C
ATOM   2760  CD  LYS A 336      61.605  -3.020  14.352  1.00 48.87           C
ATOM   2761  CE  LYS A 336      61.911  -4.406  13.798  1.00 55.60           C
ATOM   2762  NZ  LYS A 336      62.268  -5.383  14.909  1.00 66.96           N1+
ATOM   2763  H   LYS A 336      59.633   1.370  14.687  1.00 46.64           H
ATOM   2764  HA  LYS A 336      60.627   0.518  12.452  1.00 38.46           H
ATOM   2765  HB2 LYS A 336      61.283  -0.431  14.466  1.00 40.16           H
ATOM   2766  HB3 LYS A 336      59.822  -1.012  14.689  1.00 40.16           H
ATOM   2767  HG2 LYS A 336      60.119  -2.544  12.981  1.00 51.87           H
ATOM   2768  HG3 LYS A 336      61.530  -1.897  12.607  1.00 51.87           H
ATOM   2769  HD2 LYS A 336      62.443  -2.614  14.623  1.00 58.59           H
ATOM   2770  HD3 LYS A 336      61.025  -3.127  15.123  1.00 58.59           H
ATOM   2771  HE2 LYS A 336      61.130  -4.746  13.334  1.00 66.67           H
ATOM   2772  HE3 LYS A 336      62.665  -4.349  13.190  1.00 66.67           H
ATOM   2773  HZ1 LYS A 336      62.443  -6.185  14.564  1.00 80.30           H
ATOM   2774  HZ2 LYS A 336      62.986  -5.094  15.348  1.00 80.30           H
ATOM   2775  HZ3 LYS A 336      61.589  -5.455  15.480  1.00 80.30           H
ATOM   2776  N   MET A 337      57.621  -0.443  12.948  1.00 32.42           N
ATOM   2777  CA  MET A 337      56.455  -1.011  12.281  1.00 35.59           C
ATOM   2778  C   MET A 337      55.975  -0.122  11.128  1.00 28.32           C
ATOM   2779  O   MET A 337      55.628  -0.623  10.051  1.00 28.54           O
ATOM   2780  CB  MET A 337      55.353  -1.226  13.325  1.00 32.98           C
ATOM   2781  CG  MET A 337      55.695  -2.341  14.310  1.00 40.03           C
ATOM   2782  SD  MET A 337      54.270  -2.918  15.252  1.00 40.02           S
ATOM   2783  CE  MET A 337      54.000  -1.475  16.226  1.00 38.44           C
ATOM   2784  H   MET A 337      57.495  -0.229  13.771  1.00 38.86           H
ATOM   2785  HA  MET A 337      56.695  -1.880  11.923  1.00 42.65           H
ATOM   2786  HB2 MET A 337      55.229  -0.407  13.829  1.00 39.53           H
ATOM   2787  HB3 MET A 337      54.530  -1.466  12.872  1.00 39.53           H
ATOM   2788  HG2 MET A 337      56.053  -3.097  13.818  1.00 47.99           H
ATOM   2789  HG3 MET A 337      56.356  -2.013  14.939  1.00 47.99           H
ATOM   2790  HE1 MET A 337      53.240  -1.626  16.809  1.00 46.08           H
ATOM   2791  HE2 MET A 337      54.793  -1.299  16.755  1.00 46.08           H
ATOM   2792  HE3 MET A 337      53.822  -0.725  15.636  1.00 46.08           H
ATOM   2793  N   VAL A 338      55.948   1.197  11.337  1.00 33.49           N
ATOM   2794  CA  VAL A 338      55.353   2.080  10.333  1.00 32.83           C
ATOM   2795  C   VAL A 338      56.227   2.128   9.090  1.00 30.28           C
ATOM   2796  O   VAL A 338      55.738   2.069   7.952  1.00 27.39           O
ATOM   2797  CB  VAL A 338      55.130   3.484  10.920  1.00 31.20           C
ATOM   2798  CG1 VAL A 338      54.797   4.498   9.788  1.00 31.82           C
ATOM   2799  CG2 VAL A 338      54.019   3.443  11.987  1.00 32.82           C
ATOM   2800  H   VAL A 338      56.259   1.596  12.032  1.00 40.14           H
ATOM   2801  HA  VAL A 338      54.488   1.724  10.076  1.00 39.35           H
ATOM   2802  HB  VAL A 338      55.947   3.778  11.352  1.00 37.39           H
ATOM   2803 HG11 VAL A 338      54.661   5.375  10.180  1.00 38.13           H
ATOM   2804 HG12 VAL A 338      55.538   4.527   9.163  1.00 38.13           H
ATOM   2805 HG13 VAL A 338      53.991   4.210   9.333  1.00 38.13           H
ATOM   2806 HG21 VAL A 338      53.892   4.336  12.344  1.00 39.33           H
ATOM   2807 HG22 VAL A 338      53.198   3.132  11.575  1.00 39.33           H
ATOM   2808 HG23 VAL A 338      54.284   2.837  12.695  1.00 39.33           H
ATOM   2809  N   ILE A 339      57.533   2.278   9.288  1.00 32.35           N
ATOM   2810  CA  ILE A 339      58.475   2.208   8.177  1.00 30.21           C
ATOM   2811  C   ILE A 339      58.251   0.938   7.370  1.00 32.10           C
ATOM   2812  O   ILE A 339      58.186   0.963   6.137  1.00 29.11           O
ATOM   2813  CB  ILE A 339      59.919   2.283   8.702  1.00 31.44           C
ATOM   2814  CG1 ILE A 339      60.262   3.668   9.215  1.00 37.14           C
ATOM   2815  CG2 ILE A 339      60.872   1.828   7.616  1.00 31.01           C
ATOM   2816  CD1 ILE A 339      61.581   3.724  10.059  1.00 34.13           C
ATOM   2817  H   ILE A 339      57.898   2.421  10.054  1.00 38.77           H
ATOM   2818  HA  ILE A 339      58.329   2.967   7.590  1.00 36.20           H
ATOM   2819  HB  ILE A 339      59.998   1.664   9.445  1.00 37.68           H
ATOM   2820 HG12 ILE A 339      60.370   4.263   8.457  1.00 44.52           H
ATOM   2821 HG13 ILE A 339      59.537   3.980   9.778  1.00 44.52           H
ATOM   2822 HG21 ILE A 339      61.781   1.877   7.952  1.00 37.17           H
ATOM   2823 HG22 ILE A 339      60.659   0.914   7.372  1.00 37.17           H
ATOM   2824 HG23 ILE A 339      60.772   2.409   6.845  1.00 37.17           H
ATOM   2825 HD11 ILE A 339      61.731   4.638  10.349  1.00 40.91           H
ATOM   2826 HD12 ILE A 339      61.487   3.143  10.830  1.00 40.91           H
ATOM   2827 HD13 ILE A 339      62.321   3.427   9.508  1.00 40.91           H
ATOM   2828  N   ASP A 340      58.161  -0.209   8.062  1.00 32.40           N
ATOM   2829  CA  ASP A 340      57.936  -1.490   7.391  1.00 28.97           C
ATOM   2830  C   ASP A 340      56.673  -1.448   6.519  1.00 26.19           C
ATOM   2831  O   ASP A 340      56.710  -1.771   5.329  1.00 26.95           O
ATOM   2832  CB  ASP A 340      57.879  -2.593   8.466  1.00 36.12           C
ATOM   2833  CG  ASP A 340      57.794  -3.985   7.892  1.00 41.84           C
ATOM   2834  OD1 ASP A 340      57.060  -4.135   6.930  1.00 44.65           O
ATOM   2835  OD2 ASP A 340      58.412  -4.938   8.419  1.00 39.59           O1-
ATOM   2836  H   ASP A 340      58.228  -0.267   8.917  1.00 38.83           H
ATOM   2837  HA  ASP A 340      58.691  -1.678   6.812  1.00 34.72           H
ATOM   2838  HB2 ASP A 340      58.681  -2.543   9.009  1.00 43.29           H
ATOM   2839  HB3 ASP A 340      57.096  -2.451   9.020  1.00 43.29           H
ATOM   2840  N   MET A 341      55.568  -0.940   7.071  1.00 28.88           N
ATOM   2841  CA  MET A 341      54.294  -0.979   6.356  1.00 31.58           C
ATOM   2842  C   MET A 341      54.279  -0.037   5.158  1.00 30.47           C
ATOM   2843  O   MET A 341      53.738  -0.382   4.097  1.00 29.48           O
ATOM   2844  CB  MET A 341      53.168  -0.647   7.334  1.00 28.80           C
ATOM   2845  CG  MET A 341      52.816  -1.829   8.231  1.00 30.90           C
ATOM   2846  SD  MET A 341      51.449  -1.468   9.334  1.00 32.09           S
ATOM   2847  CE  MET A 341      52.295  -0.747  10.722  1.00 36.37           C
ATOM   2848  H   MET A 341      55.531  -0.572   7.848  1.00 34.61           H
ATOM   2849  HA  MET A 341      54.147  -1.884   6.038  1.00 37.85           H
ATOM   2850  HB2 MET A 341      53.446   0.089   7.901  1.00 34.52           H
ATOM   2851  HB3 MET A 341      52.374  -0.401   6.833  1.00 34.52           H
ATOM   2852  HG2 MET A 341      52.564  -2.584   7.676  1.00 37.03           H
ATOM   2853  HG3 MET A 341      53.588  -2.057   8.772  1.00 37.03           H
ATOM   2854  HE1 MET A 341      51.642  -0.506  11.398  1.00 43.60           H
ATOM   2855  HE2 MET A 341      52.920  -1.396  11.081  1.00 43.60           H
ATOM   2856  HE3 MET A 341      52.771   0.044  10.425  1.00 43.60           H
ATOM   2857  N   VAL A 342      54.872   1.154   5.292  1.00 31.78           N
ATOM   2858  CA  VAL A 342      54.804   2.114   4.188  1.00 26.35           C
ATOM   2859  C   VAL A 342      55.716   1.668   3.061  1.00 27.77           C
ATOM   2860  O   VAL A 342      55.351   1.762   1.884  1.00 27.79           O
ATOM   2861  CB  VAL A 342      55.119   3.557   4.662  1.00 28.14           C
ATOM   2862  CG1 VAL A 342      55.216   4.485   3.473  1.00 31.46           C
ATOM   2863  CG2 VAL A 342      53.991   4.103   5.605  1.00 27.19           C
ATOM   2864  H   VAL A 342      55.304   1.423   5.986  1.00 38.08           H
ATOM   2865  HA  VAL A 342      53.898   2.116   3.842  1.00 31.57           H
ATOM   2866  HB  VAL A 342      55.962   3.571   5.140  1.00 33.72           H
ATOM   2867 HG11 VAL A 342      55.413   5.381   3.787  1.00 37.70           H
ATOM   2868 HG12 VAL A 342      55.926   4.175   2.889  1.00 37.70           H
ATOM   2869 HG13 VAL A 342      54.370   4.479   2.998  1.00 37.70           H
ATOM   2870 HG21 VAL A 342      54.220   5.004   5.881  1.00 32.59           H
ATOM   2871 HG22 VAL A 342      53.150   4.107   5.121  1.00 32.59           H
ATOM   2872 HG23 VAL A 342      53.923   3.525   6.381  1.00 32.59           H
ATOM   2873  N   LEU A 343      56.916   1.134   3.400  1.00 29.77           N
ATOM   2874  CA  LEU A 343      57.794   0.595   2.369  1.00 29.42           C
ATOM   2875  C   LEU A 343      57.144  -0.554   1.632  1.00 29.75           C
ATOM   2876  O   LEU A 343      57.376  -0.725   0.423  1.00 30.57           O
ATOM   2877  CB  LEU A 343      59.140   0.139   2.958  1.00 31.77           C
ATOM   2878  CG  LEU A 343      60.084   1.232   3.452  1.00 33.12           C
ATOM   2879  CD1 LEU A 343      61.408   0.613   4.106  1.00 34.77           C
ATOM   2880  CD2 LEU A 343      60.420   2.147   2.271  1.00 32.80           C
ATOM   2881  H   LEU A 343      57.224   1.079   4.201  1.00 35.67           H
ATOM   2882  HA  LEU A 343      57.977   1.293   1.721  1.00 35.26           H
ATOM   2883  HB2 LEU A 343      58.957  -0.443   3.712  1.00 38.07           H
ATOM   2884  HB3 LEU A 343      59.614  -0.362   2.276  1.00 38.07           H
ATOM   2885  HG  LEU A 343      59.632   1.763   4.127  1.00 39.70           H
ATOM   2886 HD11 LEU A 343      61.980   1.336   4.406  1.00 41.68           H
ATOM   2887 HD12 LEU A 343      61.157   0.055   4.859  1.00 41.68           H
ATOM   2888 HD13 LEU A 343      61.870   0.080   3.439  1.00 41.68           H
ATOM   2889 HD21 LEU A 343      61.020   2.846   2.574  1.00 39.32           H
ATOM   2890 HD22 LEU A 343      60.847   1.621   1.577  1.00 39.32           H
ATOM   2891 HD23 LEU A 343      59.599   2.538   1.932  1.00 39.32           H
ATOM   2892  N   ALA A 344      56.321  -1.346   2.332  1.00 30.63           N
ATOM   2893  CA  ALA A 344      55.598  -2.417   1.669  1.00 31.55           C
ATOM   2894  C   ALA A 344      54.549  -1.934   0.680  1.00 36.22           C
ATOM   2895  O   ALA A 344      54.057  -2.772  -0.089  1.00 33.15           O
ATOM   2896  CB  ALA A 344      54.932  -3.324   2.706  1.00 33.45           C
ATOM   2897  H   ALA A 344      56.172  -1.280   3.176  1.00 36.71           H
ATOM   2898  HA  ALA A 344      56.235  -2.957   1.176  1.00 37.81           H
ATOM   2899  HB1 ALA A 344      54.454  -4.032   2.245  1.00 40.09           H
ATOM   2900  HB2 ALA A 344      55.616  -3.705   3.278  1.00 40.09           H
ATOM   2901  HB3 ALA A 344      54.313  -2.797   3.235  1.00 40.09           H
ATOM   2902  N   THR A 345      54.183  -0.623   0.663  1.00 31.61           N
ATOM   2903  CA  THR A 345      53.205  -0.157  -0.324  1.00 30.57           C
ATOM   2904  C   THR A 345      53.825   0.087  -1.685  1.00 25.47           C
ATOM   2905  O   THR A 345      53.088   0.354  -2.639  1.00 30.01           O
ATOM   2906  CB  THR A 345      52.459   1.119   0.126  1.00 28.97           C
ATOM   2907  OG1 THR A 345      53.366   2.210   0.348  1.00 28.54           O
ATOM   2908  CG2 THR A 345      51.729   0.874   1.423  1.00 33.83           C
ATOM   2909  H   THR A 345      54.480  -0.017   1.195  1.00 37.88           H
ATOM   2910  HA  THR A 345      52.537  -0.852  -0.435  1.00 36.63           H
ATOM   2911  HB  THR A 345      51.810   1.370  -0.550  1.00 34.71           H
ATOM   2912  HG1 THR A 345      53.919   2.006   0.946  1.00 34.20           H
ATOM   2913 HG21 THR A 345      51.264   1.680   1.698  1.00 40.54           H
ATOM   2914 HG22 THR A 345      51.083   0.160   1.310  1.00 40.54           H
ATOM   2915 HG23 THR A 345      52.360   0.622   2.116  1.00 40.54           H
ATOM   2916  N   ASP A 346      55.151  -0.003  -1.802  1.00 30.27           N
ATOM   2917  CA  ASP A 346      55.811   0.103  -3.105  1.00 31.60           C
ATOM   2918  C   ASP A 346      55.419  -1.094  -3.956  1.00 31.49           C
ATOM   2919  O   ASP A 346      55.745  -2.232  -3.607  1.00 31.13           O
ATOM   2920  CB  ASP A 346      57.331   0.159  -2.910  1.00 31.12           C
ATOM   2921  CG  ASP A 346      58.126   0.190  -4.217  1.00 34.60           C
ATOM   2922  OD1 ASP A 346      57.549   0.145  -5.325  1.00 36.11           O
ATOM   2923  OD2 ASP A 346      59.375   0.232  -4.090  1.00 36.72           O1-
ATOM   2924  H   ASP A 346      55.690  -0.124  -1.144  1.00 36.27           H
ATOM   2925  HA  ASP A 346      55.524   0.913  -3.554  1.00 37.88           H
ATOM   2926  HB2 ASP A 346      57.552   0.960  -2.411  1.00 37.30           H
ATOM   2927  HB3 ASP A 346      57.610  -0.626  -2.413  1.00 37.30           H
ATOM   2928  N   MET A 347      54.758  -0.830  -5.080  1.00 28.85           N
ATOM   2929  CA  MET A 347      54.207  -1.906  -5.891  1.00 36.64           C
ATOM   2930  C   MET A 347      55.309  -2.816  -6.429  1.00 43.84           C
ATOM   2931  O   MET A 347      55.058  -3.994  -6.722  1.00 35.30           O
ATOM   2932  CB  MET A 347      53.383  -1.321  -7.050  1.00 41.14           C
ATOM   2933  CG  MET A 347      51.881  -1.039  -6.732  1.00 38.70           C
ATOM   2934  SD  MET A 347      51.008  -2.586  -6.236  1.00 41.97           S
ATOM   2935  CE  MET A 347      51.163  -3.569  -7.716  1.00 42.10           C
ATOM   2936  H   MET A 347      54.617  -0.041  -5.392  1.00 34.57           H
ATOM   2937  HA  MET A 347      53.608  -2.435  -5.341  1.00 43.92           H
ATOM   2938  HB2 MET A 347      53.785  -0.480  -7.319  1.00 49.31           H
ATOM   2939  HB3 MET A 347      53.411  -1.945  -7.792  1.00 49.31           H
ATOM   2940  HG2 MET A 347      51.821  -0.406  -5.999  1.00 46.39           H
ATOM   2941  HG3 MET A 347      51.446  -0.683  -7.522  1.00 46.39           H
ATOM   2942  HE1 MET A 347      50.731  -4.426  -7.572  1.00 50.47           H
ATOM   2943  HE2 MET A 347      50.736  -3.102  -8.451  1.00 50.47           H
ATOM   2944  HE3 MET A 347      52.104  -3.701  -7.910  1.00 50.47           H
ATOM   2945  N   SER A 348      56.534  -2.303  -6.562  1.00 37.15           N
ATOM   2946  CA  SER A 348      57.627  -3.155  -7.040  1.00 36.78           C
ATOM   2947  C   SER A 348      57.897  -4.322  -6.097  1.00 38.81           C
ATOM   2948  O   SER A 348      58.525  -5.305  -6.520  1.00 41.06           O
ATOM   2949  CB  SER A 348      58.910  -2.324  -7.260  1.00 43.80           C
ATOM   2950  OG  SER A 348      59.621  -2.172  -6.059  1.00 48.28           O
ATOM   2951  H   SER A 348      56.755  -1.490  -6.389  1.00 44.54           H
ATOM   2952  HA  SER A 348      57.372  -3.529  -7.898  1.00 44.09           H
ATOM   2953  HB2 SER A 348      59.474  -2.779  -7.905  1.00 52.51           H
ATOM   2954  HB3 SER A 348      58.665  -1.448  -7.595  1.00 52.51           H
ATOM   2955  HG  SER A 348      60.315  -1.719  -6.192  1.00 57.88           H
ATOM   2956  N   LYS A 349      57.403  -4.263  -4.854  1.00 33.82           N
ATOM   2957  CA  LYS A 349      57.499  -5.356  -3.894  1.00 36.52           C
ATOM   2958  C   LYS A 349      56.248  -6.243  -3.862  1.00 36.28           C
ATOM   2959  O   LYS A 349      56.134  -7.085  -2.969  1.00 39.64           O
ATOM   2960  CB  LYS A 349      57.740  -4.832  -2.469  1.00 37.94           C
ATOM   2961  CG  LYS A 349      58.785  -3.707  -2.317  1.00 40.21           C
ATOM   2962  CD  LYS A 349      60.150  -4.107  -2.862  1.00 45.94           C
ATOM   2963  CE  LYS A 349      61.219  -3.081  -2.480  1.00 48.46           C
ATOM   2964  NZ  LYS A 349      62.595  -3.623  -2.765  1.00 47.48           N1+
ATOM   2965  H   LYS A 349      56.996  -3.573  -4.540  1.00 40.53           H
ATOM   2966  HA  LYS A 349      58.253  -5.917  -4.136  1.00 43.77           H
ATOM   2967  HB2 LYS A 349      56.899  -4.491  -2.125  1.00 45.48           H
ATOM   2968  HB3 LYS A 349      58.035  -5.574  -1.918  1.00 45.48           H
ATOM   2969  HG2 LYS A 349      58.483  -2.925  -2.805  1.00 48.21           H
ATOM   2970  HG3 LYS A 349      58.887  -3.494  -1.376  1.00 48.21           H
ATOM   2971  HD2 LYS A 349      60.405  -4.967  -2.491  1.00 55.08           H
ATOM   2972  HD3 LYS A 349      60.107  -4.157  -3.830  1.00 55.08           H
ATOM   2973  HE2 LYS A 349      61.093  -2.273  -3.001  1.00 58.11           H
ATOM   2974  HE3 LYS A 349      61.156  -2.886  -1.532  1.00 58.11           H
ATOM   2975  HZ1 LYS A 349      63.211  -3.022  -2.540  1.00 56.93           H
ATOM   2976  HZ2 LYS A 349      62.732  -4.367  -2.296  1.00 56.93           H
ATOM   2977  HZ3 LYS A 349      62.675  -3.809  -3.632  1.00 56.93           H
ATOM   2978  N   HIS A 350      55.299  -6.036  -4.773  1.00 33.70           N
ATOM   2979  CA  HIS A 350      54.013  -6.716  -4.669  1.00 38.88           C
ATOM   2980  C   HIS A 350      54.192  -8.232  -4.726  1.00 39.31           C
ATOM   2981  O   HIS A 350      53.735  -8.950  -3.841  1.00 37.95           O
ATOM   2982  CB  HIS A 350      53.093  -6.252  -5.783  1.00 35.67           C
ATOM   2983  CG  HIS A 350      51.886  -7.120  -5.939  1.00 40.46           C
ATOM   2984  ND1 HIS A 350      50.845  -7.104  -5.036  1.00 34.88           N
ATOM   2985  CD2 HIS A 350      51.590  -8.083  -6.843  1.00 42.03           C
ATOM   2986  CE1 HIS A 350      49.946  -8.004  -5.392  1.00 38.24           C
ATOM   2987  NE2 HIS A 350      50.368  -8.602  -6.493  1.00 39.19           N
ATOM   2988  H   HIS A 350      55.373  -5.513  -5.452  1.00 40.39           H
ATOM   2989  HA  HIS A 350      53.600  -6.491  -3.820  1.00 46.61           H
ATOM   2990  HB2 HIS A 350      53.581  -6.265  -6.621  1.00 42.75           H
ATOM   2991  HB3 HIS A 350      52.791  -5.351  -5.588  1.00 42.75           H
ATOM   2992  HD2 HIS A 350      52.106  -8.330  -7.576  1.00 50.38           H
ATOM   2993  HE1 HIS A 350      49.142  -8.172  -4.956  1.00 45.84           H
ATOM   2994  HE2 HIS A 350      49.949  -9.222  -6.917  1.00 46.98           H
ATOM   2995  N   MET A 351      54.889  -8.719  -5.754  1.00 40.30           N
ATOM   2996  CA  MET A 351      55.039 -10.160  -5.959  1.00 40.73           C
ATOM   2997  C   MET A 351      55.714 -10.829  -4.779  1.00 37.99           C
ATOM   2998  O   MET A 351      55.369 -11.958  -4.425  1.00 40.87           O
ATOM   2999  CB  MET A 351      55.836 -10.442  -7.232  1.00 41.29           C
ATOM   3000  CG  MET A 351      55.206  -9.997  -8.558  1.00 51.73           C
ATOM   3001  SD  MET A 351      53.572 -10.666  -8.848  1.00 63.52           S
ATOM   3002  CE  MET A 351      53.955 -12.440  -8.812  1.00 66.47           C
ATOM   3003  H   MET A 351      55.284  -8.237  -6.346  1.00 48.31           H
ATOM   3004  HA  MET A 351      54.157 -10.549  -6.073  1.00 48.82           H
ATOM   3005  HB2 MET A 351      56.693  -9.992  -7.158  1.00 49.50           H
ATOM   3006  HB3 MET A 351      55.982 -11.399  -7.292  1.00 49.50           H
ATOM   3007  HG2 MET A 351      55.134  -9.030  -8.560  1.00 62.03           H
ATOM   3008  HG3 MET A 351      55.777 -10.285  -9.287  1.00 62.03           H
ATOM   3009  HE1 MET A 351      53.138 -12.942  -8.960  1.00 79.72           H
ATOM   3010  HE2 MET A 351      54.596 -12.638  -9.512  1.00 79.72           H
ATOM   3011  HE3 MET A 351      54.329 -12.665  -7.946  1.00 79.72           H
ATOM   3012  N   SER A 352      56.694 -10.168  -4.168  1.00 36.46           N
ATOM   3013  CA  SER A 352      57.372 -10.749  -3.005  1.00 39.54           C
ATOM   3014  C   SER A 352      56.491 -10.747  -1.773  1.00 46.25           C
ATOM   3015  O   SER A 352      56.531 -11.696  -0.972  1.00 44.29           O
ATOM   3016  CB  SER A 352      58.665  -9.995  -2.687  1.00 48.88           C
ATOM   3017  OG  SER A 352      58.412  -8.933  -1.774  1.00 61.20           O
ATOM   3018  H   SER A 352      56.985  -9.393  -4.401  1.00 43.70           H
ATOM   3019  HA  SER A 352      57.605 -11.669  -3.204  1.00 47.40           H
ATOM   3020  HB2 SER A 352      59.301 -10.610  -2.289  1.00 58.61           H
ATOM   3021  HB3 SER A 352      59.027  -9.627  -3.508  1.00 58.61           H
ATOM   3022  HG  SER A 352      59.126  -8.524  -1.605  1.00 73.39           H
ATOM   3023  N   LEU A 353      55.703  -9.686  -1.584  1.00 39.62           N
ATOM   3024  CA  LEU A 353      54.765  -9.664  -0.473  1.00 37.40           C
ATOM   3025  C   LEU A 353      53.789 -10.826  -0.579  1.00 38.24           C
ATOM   3026  O   LEU A 353      53.475 -11.490   0.415  1.00 42.01           O
ATOM   3027  CB  LEU A 353      54.014  -8.328  -0.463  1.00 40.27           C
ATOM   3028  CG  LEU A 353      54.168  -7.514   0.814  1.00 44.75           C
ATOM   3029  CD1 LEU A 353      55.613  -7.154   0.963  1.00 47.49           C
ATOM   3030  CD2 LEU A 353      53.224  -6.251   0.801  1.00 45.33           C
ATOM   3031  H   LEU A 353      55.696  -8.981  -2.077  1.00 47.49           H
ATOM   3032  HA  LEU A 353      55.251  -9.749   0.362  1.00 44.83           H
ATOM   3033  HB2 LEU A 353      54.341  -7.785  -1.197  1.00 48.27           H
ATOM   3034  HB3 LEU A 353      53.068  -8.504  -0.586  1.00 48.27           H
ATOM   3035  HG  LEU A 353      53.918  -8.066   1.571  1.00 53.65           H
ATOM   3036 HD11 LEU A 353      55.726  -6.634   1.774  1.00 56.94           H
ATOM   3037 HD12 LEU A 353      56.137  -7.969   1.016  1.00 56.94           H
ATOM   3038 HD13 LEU A 353      55.889  -6.632   0.194  1.00 56.94           H
ATOM   3039 HD21 LEU A 353      53.347  -5.757   1.627  1.00 54.34           H
ATOM   3040 HD22 LEU A 353      53.455  -5.692   0.043  1.00 54.34           H
ATOM   3041 HD23 LEU A 353      52.303  -6.547   0.726  1.00 54.34           H
ATOM   3042  N   LEU A 354      53.302 -11.065  -1.786  1.00 34.76           N
ATOM   3043  CA  LEU A 354      52.266 -12.046  -2.031  1.00 38.91           C
ATOM   3044  C   LEU A 354      52.810 -13.457  -1.834  1.00 42.53           C
ATOM   3045  O   LEU A 354      52.179 -14.297  -1.172  1.00 41.82           O
ATOM   3046  CB  LEU A 354      51.744 -11.832  -3.441  1.00 33.23           C
ATOM   3047  CG  LEU A 354      50.680 -12.804  -3.915  1.00 39.29           C
ATOM   3048  CD1 LEU A 354      49.520 -12.795  -2.936  1.00 42.63           C
ATOM   3049  CD2 LEU A 354      50.191 -12.492  -5.319  1.00 44.74           C
ATOM   3050  H   LEU A 354      53.564 -10.659  -2.497  1.00 41.67           H
ATOM   3051  HA  LEU A 354      51.536 -11.908  -1.408  1.00 46.65           H
ATOM   3052  HB2 LEU A 354      51.365 -10.941  -3.493  1.00 39.82           H
ATOM   3053  HB3 LEU A 354      52.492 -11.899  -4.055  1.00 39.82           H
ATOM   3054  HG  LEU A 354      51.055 -13.699  -3.923  1.00 47.10           H
ATOM   3055 HD11 LEU A 354      48.843 -13.417  -3.243  1.00 51.11           H
ATOM   3056 HD12 LEU A 354      49.844 -13.062  -2.061  1.00 51.11           H
ATOM   3057 HD13 LEU A 354      49.151 -11.898  -2.893  1.00 51.11           H
ATOM   3058 HD21 LEU A 354      49.516 -13.142  -5.569  1.00 53.64           H
ATOM   3059 HD22 LEU A 354      49.812 -11.599  -5.330  1.00 53.64           H
ATOM   3060 HD23 LEU A 354      50.941 -12.541  -5.932  1.00 53.64           H
ATOM   3061  N   ALA A 355      53.994 -13.729  -2.391  1.00 38.40           N
ATOM   3062  CA  ALA A 355      54.664 -15.006  -2.139  1.00 46.08           C
ATOM   3063  C   ALA A 355      54.830 -15.220  -0.645  1.00 51.39           C
ATOM   3064  O   ALA A 355      54.526 -16.296  -0.120  1.00 47.24           O
ATOM   3065  CB  ALA A 355      56.022 -15.038  -2.849  1.00 45.55           C
ATOM   3066  H   ALA A 355      54.425 -13.198  -2.913  1.00 46.04           H
ATOM   3067  HA  ALA A 355      54.120 -15.728  -2.491  1.00 55.25           H
ATOM   3068  HB1 ALA A 355      56.451 -15.890  -2.671  1.00 54.61           H
ATOM   3069  HB2 ALA A 355      55.882 -14.931  -3.803  1.00 54.61           H
ATOM   3070  HB3 ALA A 355      56.572 -14.314  -2.512  1.00 54.61           H
ATOM   3071  N   ASP A 356      55.269 -14.185   0.072  1.00 49.44           N
ATOM   3072  CA  ASP A 356      55.425 -14.334   1.510  1.00 48.01           C
ATOM   3073  C   ASP A 356      54.088 -14.508   2.223  1.00 51.55           C
ATOM   3074  O   ASP A 356      54.030 -15.174   3.263  1.00 50.11           O
ATOM   3075  CB  ASP A 356      56.184 -13.137   2.079  1.00 54.50           C
ATOM   3076  CG  ASP A 356      57.678 -13.235   1.861  1.00 59.61           C
ATOM   3077  OD1 ASP A 356      58.110 -14.081   1.040  1.00 62.40           O
ATOM   3078  OD2 ASP A 356      58.416 -12.454   2.513  1.00 69.37           O1-
ATOM   3079  H   ASP A 356      55.478 -13.412  -0.242  1.00 59.28           H
ATOM   3080  HA  ASP A 356      55.955 -15.128   1.684  1.00 57.56           H
ATOM   3081  HB2 ASP A 356      55.870 -12.328   1.645  1.00 65.35           H
ATOM   3082  HB3 ASP A 356      56.023 -13.085   3.034  1.00 65.35           H
ATOM   3083  N   LEU A 357      53.004 -13.934   1.689  1.00 44.82           N
ATOM   3084  CA  LEU A 357      51.698 -14.095   2.323  1.00 46.37           C
ATOM   3085  C   LEU A 357      51.109 -15.476   2.059  1.00 47.38           C
ATOM   3086  O   LEU A 357      50.424 -16.027   2.925  1.00 44.28           O
ATOM   3087  CB  LEU A 357      50.718 -13.054   1.814  1.00 42.41           C
ATOM   3088  CG  LEU A 357      49.353 -13.055   2.503  1.00 40.34           C
ATOM   3089  CD1 LEU A 357      49.459 -12.721   3.978  1.00 44.56           C
ATOM   3090  CD2 LEU A 357      48.433 -12.112   1.787  1.00 41.02           C
ATOM   3091  H   LEU A 357      53.000 -13.455   0.975  1.00 53.73           H
ATOM   3092  HA  LEU A 357      51.792 -13.982   3.282  1.00 55.59           H
ATOM   3093  HB2 LEU A 357      51.109 -12.176   1.940  1.00 50.84           H
ATOM   3094  HB3 LEU A 357      50.568 -13.210   0.868  1.00 50.84           H
ATOM   3095  HG  LEU A 357      48.973 -13.944   2.433  1.00 48.36           H
ATOM   3096 HD11 LEU A 357      48.572 -12.734   4.369  1.00 53.42           H
ATOM   3097 HD12 LEU A 357      50.022 -13.382   4.411  1.00 53.42           H
ATOM   3098 HD13 LEU A 357      49.851 -11.839   4.074  1.00 53.42           H
ATOM   3099 HD21 LEU A 357      47.569 -12.118   2.229  1.00 49.18           H
ATOM   3100 HD22 LEU A 357      48.813 -11.220   1.812  1.00 49.18           H
ATOM   3101 HD23 LEU A 357      48.335 -12.405   0.867  1.00 49.18           H
ATOM   3102  N   LYS A 358      51.333 -16.015   0.856  1.00 42.79           N
ATOM   3103  CA  LYS A 358      50.936 -17.392   0.553  1.00 49.63           C
ATOM   3104  C   LYS A 358      51.604 -18.382   1.495  1.00 46.01           C
ATOM   3105  O   LYS A 358      50.978 -19.341   1.957  1.00 54.17           O
ATOM   3106  CB  LYS A 358      51.279 -17.722  -0.897  1.00 46.02           C
ATOM   3107  CG  LYS A 358      50.354 -17.020  -1.905  1.00 44.69           C
ATOM   3108  CD  LYS A 358      50.575 -17.493  -3.329  1.00 52.19           C
ATOM   3109  CE  LYS A 358      49.662 -16.761  -4.270  1.00 43.26           C
ATOM   3110  NZ  LYS A 358      50.037 -16.977  -5.706  1.00 53.54           N1+
ATOM   3111  H   LYS A 358      51.711 -15.605   0.202  1.00 51.30           H
ATOM   3112  HA  LYS A 358      49.976 -17.476   0.661  1.00 59.51           H
ATOM   3113  HB2 LYS A 358      52.189 -17.439  -1.078  1.00 55.18           H
ATOM   3114  HB3 LYS A 358      51.196 -18.679  -1.030  1.00 55.18           H
ATOM   3115  HG2 LYS A 358      49.431 -17.202  -1.667  1.00 53.57           H
ATOM   3116  HG3 LYS A 358      50.522 -16.065  -1.876  1.00 53.57           H
ATOM   3117  HD2 LYS A 358      51.493 -17.316  -3.590  1.00 62.59           H
ATOM   3118  HD3 LYS A 358      50.382 -18.442  -3.389  1.00 62.59           H
ATOM   3119  HE2 LYS A 358      48.754 -17.079  -4.145  1.00 51.86           H
ATOM   3120  HE3 LYS A 358      49.711 -15.810  -4.085  1.00 51.86           H
ATOM   3121  HZ1 LYS A 358      49.479 -16.531  -6.236  1.00 64.20           H
ATOM   3122  HZ2 LYS A 358      50.867 -16.687  -5.850  1.00 64.20           H
ATOM   3123  HZ3 LYS A 358      49.995 -17.843  -5.904  1.00 64.20           H
ATOM   3124  N   THR A 359      52.874 -18.162   1.795  1.00 47.59           N
ATOM   3125  CA  THR A 359      53.597 -19.062   2.682  1.00 53.32           C
ATOM   3126  C   THR A 359      53.067 -18.977   4.102  1.00 59.86           C
ATOM   3127  O   THR A 359      53.135 -19.954   4.862  1.00 56.79           O
ATOM   3128  CB  THR A 359      55.080 -18.724   2.625  1.00 51.87           C
ATOM   3129  OG1 THR A 359      55.511 -18.804   1.260  1.00 49.96           O
ATOM   3130  CG2 THR A 359      55.901 -19.698   3.471  1.00 64.06           C
ATOM   3131  H   THR A 359      53.341 -17.503   1.500  1.00 57.06           H
ATOM   3132  HA  THR A 359      53.483 -19.974   2.372  1.00 63.94           H
ATOM   3133  HB  THR A 359      55.224 -17.826   2.961  1.00 62.19           H
ATOM   3134  HG1 THR A 359      55.078 -18.259   0.790  1.00 59.90           H
ATOM   3135 HG21 THR A 359      56.842 -19.467   3.422  1.00 76.83           H
ATOM   3136 HG22 THR A 359      55.614 -19.657   4.396  1.00 76.83           H
ATOM   3137 HG23 THR A 359      55.781 -20.603   3.143  1.00 76.83           H
ATOM   3138  N   MET A 360      52.524 -17.824   4.465  1.00 52.72           N
ATOM   3139  CA  MET A 360      51.887 -17.656   5.764  1.00 50.93           C
ATOM   3140  C   MET A 360      50.534 -18.358   5.828  1.00 53.65           C
ATOM   3141  O   MET A 360      50.158 -18.902   6.874  1.00 55.73           O
ATOM   3142  CB  MET A 360      51.733 -16.163   6.031  1.00 56.32           C
ATOM   3143  CG  MET A 360      50.958 -15.824   7.255  1.00 53.80           C
ATOM   3144  SD  MET A 360      51.589 -14.264   7.897  1.00 72.77           S
ATOM   3145  CE  MET A 360      52.590 -14.813   9.269  1.00 61.85           C
ATOM   3146  H   MET A 360      52.511 -17.118   3.974  1.00 63.22           H
ATOM   3147  HA  MET A 360      52.466 -18.025   6.449  1.00 61.07           H
ATOM   3148  HB2 MET A 360      52.616 -15.773   6.126  1.00 67.54           H
ATOM   3149  HB3 MET A 360      51.278 -15.759   5.275  1.00 67.54           H
ATOM   3150  HG2 MET A 360      50.020 -15.717   7.034  1.00 64.51           H
ATOM   3151  HG3 MET A 360      51.081 -16.514   7.926  1.00 64.51           H
ATOM   3152  HE1 MET A 360      52.987 -14.039   9.698  1.00 74.17           H
ATOM   3153  HE2 MET A 360      52.026 -15.288   9.899  1.00 74.17           H
ATOM   3154  HE3 MET A 360      53.285 -15.401   8.936  1.00 74.17           H
ATOM   3155  N   VAL A 361      49.763 -18.318   4.738  1.00 45.51           N
ATOM   3156  CA  VAL A 361      48.504 -19.056   4.695  1.00 49.22           C
ATOM   3157  C   VAL A 361      48.771 -20.553   4.867  1.00 50.69           C
ATOM   3158  O   VAL A 361      48.106 -21.232   5.662  1.00 51.47           O
ATOM   3159  CB  VAL A 361      47.755 -18.754   3.385  1.00 44.83           C
ATOM   3160  CG1 VAL A 361      46.595 -19.742   3.136  1.00 51.40           C
ATOM   3161  CG2 VAL A 361      47.237 -17.319   3.416  1.00 48.79           C
ATOM   3162  H   VAL A 361      49.945 -17.877   4.022  1.00 54.56           H
ATOM   3163  HA  VAL A 361      47.944 -18.766   5.432  1.00 59.02           H
ATOM   3164  HB  VAL A 361      48.375 -18.831   2.643  1.00 53.75           H
ATOM   3165 HG11 VAL A 361      46.157 -19.509   2.302  1.00 61.63           H
ATOM   3166 HG12 VAL A 361      46.952 -20.642   3.083  1.00 61.63           H
ATOM   3167 HG13 VAL A 361      45.964 -19.679   3.870  1.00 61.63           H
ATOM   3168 HG21 VAL A 361      46.767 -17.136   2.588  1.00 58.51           H
ATOM   3169 HG22 VAL A 361      46.635 -17.218   4.169  1.00 58.51           H
ATOM   3170 HG23 VAL A 361      47.990 -16.715   3.510  1.00 58.51           H
ATOM   3171  N   GLU A 362      49.770 -21.074   4.141  1.00 49.86           N
ATOM   3172  CA  GLU A 362      50.094 -22.505   4.180  1.00 51.16           C
ATOM   3173  C   GLU A 362      50.292 -22.997   5.604  1.00 47.68           C
ATOM   3174  O   GLU A 362      49.750 -24.033   5.994  1.00 57.04           O
ATOM   3175  CB  GLU A 362      51.350 -22.779   3.348  1.00 50.24           C
ATOM   3176  CG  GLU A 362      51.098 -22.754   1.851  1.00 49.37           C
ATOM   3177  CD  GLU A 362      52.367 -22.706   0.993  1.00 56.78           C
ATOM   3178  OE1 GLU A 362      53.507 -22.704   1.532  1.00 56.99           O
ATOM   3179  OE2 GLU A 362      52.207 -22.659  -0.247  1.00 64.41           O1-
ATOM   3180  H   GLU A 362      50.276 -20.617   3.617  1.00 59.78           H
ATOM   3181  HA  GLU A 362      49.361 -23.005   3.789  1.00 61.35           H
ATOM   3182  HB2 GLU A 362      52.014 -22.101   3.549  1.00 60.24           H
ATOM   3183  HB3 GLU A 362      51.693 -23.656   3.578  1.00 60.24           H
ATOM   3184  HG2 GLU A 362      50.607 -23.555   1.606  1.00 59.20           H
ATOM   3185  HG3 GLU A 362      50.569 -21.970   1.638  1.00 59.20           H
ATOM   3186  N   THR A 363      51.073 -22.265   6.395  1.00 50.91           N
ATOM   3187  CA  THR A 363      51.396 -22.634   7.765  1.00 51.34           C
ATOM   3188  C   THR A 363      50.415 -22.057   8.791  1.00 49.77           C
ATOM   3189  O   THR A 363      50.723 -22.031   9.991  1.00 55.27           O
ATOM   3190  CB  THR A 363      52.814 -22.179   8.080  1.00 54.05           C
ATOM   3191  OG1 THR A 363      52.846 -20.751   8.175  1.00 63.35           O
ATOM   3192  CG2 THR A 363      53.756 -22.612   6.958  1.00 61.04           C
ATOM   3193  H   THR A 363      51.437 -21.527   6.149  1.00 61.04           H
ATOM   3194  HA  THR A 363      51.371 -23.601   7.843  1.00 61.55           H
ATOM   3195  HB  THR A 363      53.113 -22.574   8.914  1.00 64.81           H
ATOM   3196  HG1 THR A 363      53.626 -20.492   8.349  1.00 75.97           H
ATOM   3197 HG21 THR A 363      54.661 -22.324   7.155  1.00 73.20           H
ATOM   3198 HG22 THR A 363      53.745 -23.578   6.871  1.00 73.20           H
ATOM   3199 HG23 THR A 363      53.474 -22.217   6.118  1.00 73.20           H
ATOM   3200  N   LYS A 364      49.248 -21.602   8.338  1.00 51.62           N
ATOM   3201  CA  LYS A 364      48.263 -20.982   9.215  1.00 50.76           C
ATOM   3202  C   LYS A 364      47.844 -21.911  10.352  1.00 57.61           C
ATOM   3203  O   LYS A 364      47.522 -23.084  10.128  1.00 56.35           O
ATOM   3204  CB  LYS A 364      47.040 -20.595   8.394  1.00 53.43           C
ATOM   3205  CG  LYS A 364      46.031 -19.751   9.146  1.00 54.05           C
ATOM   3206  CD  LYS A 364      44.595 -20.285   9.079  1.00 54.83           C
ATOM   3207  CE  LYS A 364      43.764 -19.658   7.965  1.00 54.78           C
ATOM   3208  NZ  LYS A 364      43.844 -20.525   6.743  1.00 63.83           N1+
ATOM   3209  H   LYS A 364      49.002 -21.643   7.515  1.00 61.90           H
ATOM   3210  HA  LYS A 364      48.639 -20.176   9.602  1.00 60.86           H
ATOM   3211  HB2 LYS A 364      47.333 -20.088   7.621  1.00 64.06           H
ATOM   3212  HB3 LYS A 364      46.591 -21.404   8.104  1.00 64.06           H
ATOM   3213  HG2 LYS A 364      46.290 -19.714  10.080  1.00 64.81           H
ATOM   3214  HG3 LYS A 364      46.031 -18.857   8.769  1.00 64.81           H
ATOM   3215  HD2 LYS A 364      44.623 -21.243   8.927  1.00 65.75           H
ATOM   3216  HD3 LYS A 364      44.152 -20.099   9.922  1.00 65.75           H
ATOM   3217  HE2 LYS A 364      42.837 -19.597   8.243  1.00 65.69           H
ATOM   3218  HE3 LYS A 364      44.116 -18.781   7.749  1.00 65.69           H
ATOM   3219  HZ1 LYS A 364      43.362 -20.168   6.085  1.00 76.55           H
ATOM   3220  HZ2 LYS A 364      44.690 -20.596   6.475  1.00 76.55           H
ATOM   3221  HZ3 LYS A 364      43.529 -21.337   6.924  1.00 76.55           H
ATOM   3222  N   LYS A 365      47.842 -21.364  11.575  1.00 50.62           N
ATOM   3223  CA  LYS A 365      47.336 -22.027  12.770  1.00 47.90           C
ATOM   3224  C   LYS A 365      46.275 -21.150  13.440  1.00 55.37           C
ATOM   3225  O   LYS A 365      46.323 -19.923  13.347  1.00 46.46           O
ATOM   3226  CB  LYS A 365      48.485 -22.312  13.722  1.00 51.78           C
ATOM   3227  CG  LYS A 365      49.461 -23.358  13.157  1.00 48.92           C
ATOM   3228  CD  LYS A 365      50.721 -23.482  13.990  1.00 53.51           C
ATOM   3229  CE  LYS A 365      51.971 -23.498  13.099  1.00 64.11           C
ATOM   3230  NZ  LYS A 365      52.140 -24.767  12.331  1.00 69.39           N1+
ATOM   3231  H   LYS A 365      48.144 -20.575  11.736  1.00 60.70           H
ATOM   3232  HA  LYS A 365      46.926 -22.870  12.523  1.00 57.43           H
ATOM   3233  HB2 LYS A 365      48.979 -21.492  13.879  1.00 62.09           H
ATOM   3234  HB3 LYS A 365      48.129 -22.652  14.558  1.00 62.09           H
ATOM   3235  HG2 LYS A 365      49.023 -24.224  13.141  1.00 58.66           H
ATOM   3236  HG3 LYS A 365      49.718 -23.099  12.258  1.00 58.66           H
ATOM   3237  HD2 LYS A 365      50.784 -22.724  14.592  1.00 64.17           H
ATOM   3238  HD3 LYS A 365      50.693 -24.311  14.493  1.00 64.17           H
ATOM   3239  HE2 LYS A 365      51.910 -22.770  12.461  1.00 76.88           H
ATOM   3240  HE3 LYS A 365      52.755 -23.381  13.658  1.00 76.88           H
ATOM   3241  HZ1 LYS A 365      52.876 -24.725  11.832  1.00 83.22           H
ATOM   3242  HZ2 LYS A 365      52.209 -25.455  12.891  1.00 83.22           H
ATOM   3243  HZ3 LYS A 365      51.437 -24.896  11.799  1.00 83.22           H
ATOM   3244  N   VAL A 366      45.300 -21.779  14.107  1.00 46.23           N
ATOM   3245  CA  VAL A 366      44.185 -21.057  14.719  1.00 50.78           C
ATOM   3246  C   VAL A 366      43.865 -21.588  16.117  1.00 58.34           C
ATOM   3247  O   VAL A 366      44.165 -22.730  16.474  1.00 54.15           O
ATOM   3248  CB  VAL A 366      42.897 -21.115  13.858  1.00 51.29           C
ATOM   3249  CG1 VAL A 366      43.166 -20.564  12.489  1.00 50.08           C
ATOM   3250  CG2 VAL A 366      42.352 -22.532  13.778  1.00 52.54           C
ATOM   3251  H   VAL A 366      45.265 -22.631  14.219  1.00 55.43           H
ATOM   3252  HA  VAL A 366      44.434 -20.125  14.809  1.00 60.89           H
ATOM   3253  HB  VAL A 366      42.219 -20.560  14.273  1.00 61.50           H
ATOM   3254 HG11 VAL A 366      42.350 -20.608  11.966  1.00 60.04           H
ATOM   3255 HG12 VAL A 366      43.456 -19.642  12.572  1.00 60.04           H
ATOM   3256 HG13 VAL A 366      43.860 -21.093  12.066  1.00 60.04           H
ATOM   3257 HG21 VAL A 366      41.550 -22.531  13.234  1.00 63.00           H
ATOM   3258 HG22 VAL A 366      43.024 -23.106  13.378  1.00 63.00           H
ATOM   3259 HG23 VAL A 366      42.145 -22.840  14.674  1.00 63.00           H
ATOM   3260  N   THR A 367      43.221 -20.735  16.906  1.00 52.38           N
ATOM   3261  CA  THR A 367      42.584 -21.207  18.115  1.00 55.38           C
ATOM   3262  C   THR A 367      41.342 -22.023  17.746  1.00 63.62           C
ATOM   3263  O   THR A 367      40.862 -22.018  16.597  1.00 60.22           O
ATOM   3264  CB  THR A 367      42.204 -20.036  19.023  1.00 58.37           C
ATOM   3265  OG1 THR A 367      41.094 -19.335  18.453  1.00 60.59           O
ATOM   3266  CG2 THR A 367      43.385 -19.061  19.210  1.00 53.47           C
ATOM   3267  H   THR A 367      43.141 -19.891  16.762  1.00 62.81           H
ATOM   3268  HA  THR A 367      43.197 -21.784  18.598  1.00 66.40           H
ATOM   3269  HB  THR A 367      41.952 -20.377  19.895  1.00 70.00           H
ATOM   3270  HG1 THR A 367      40.878 -18.689  18.945  1.00 72.66           H
ATOM   3271 HG21 THR A 367      43.122 -18.328  19.788  1.00 64.12           H
ATOM   3272 HG22 THR A 367      44.137 -19.525  19.611  1.00 64.12           H
ATOM   3273 HG23 THR A 367      43.658 -18.703  18.351  1.00 64.12           H
ATOM   3274  N   SER A 368      40.813 -22.739  18.742  1.00 68.17           N
ATOM   3275  CA  SER A 368      39.610 -23.537  18.512  1.00 69.21           C
ATOM   3276  C   SER A 368      38.430 -22.665  18.091  1.00 70.53           C
ATOM   3277  O   SER A 368      37.468 -23.179  17.503  1.00 72.42           O
ATOM   3278  CB  SER A 368      39.284 -24.337  19.777  1.00 71.54           C
ATOM   3279  OG  SER A 368      39.547 -23.555  20.942  1.00 75.18           O
ATOM   3280  H   SER A 368      41.125 -22.780  19.542  1.00 81.76           H
ATOM   3281  HA  SER A 368      39.784 -24.168  17.796  1.00 83.00           H
ATOM   3282  HB2 SER A 368      38.345 -24.581  19.764  1.00 85.80           H
ATOM   3283  HB3 SER A 368      39.835 -25.135  19.799  1.00 85.80           H
ATOM   3284  HG  SER A 368      40.357 -23.335  20.964  1.00 90.17           H
ATOM   3285  N   SER A 369      38.500 -21.353  18.365  1.00 69.72           N
ATOM   3286  CA  SER A 369      37.486 -20.373  17.986  1.00 68.15           C
ATOM   3287  C   SER A 369      37.591 -19.936  16.532  1.00 66.53           C
ATOM   3288  O   SER A 369      36.685 -19.241  16.045  1.00 69.18           O
ATOM   3289  CB  SER A 369      37.617 -19.129  18.869  1.00 66.02           C
ATOM   3290  OG  SER A 369      38.187 -19.466  20.123  1.00 68.89           O
ATOM   3291  H   SER A 369      39.159 -21.000  18.790  1.00 83.61           H
ATOM   3292  HA  SER A 369      36.605 -20.755  18.126  1.00 81.74           H
ATOM   3293  HB2 SER A 369      38.189 -18.484  18.425  1.00 79.17           H
ATOM   3294  HB3 SER A 369      36.736 -18.749  19.014  1.00 79.17           H
ATOM   3295  HG  SER A 369      38.256 -18.779  20.601  1.00 82.62           H
ATOM   3296  N   GLY A 370      38.678 -20.294  15.845  1.00 59.99           N
ATOM   3297  CA  GLY A 370      38.907 -19.813  14.496  1.00 63.64           C
ATOM   3298  C   GLY A 370      39.633 -18.489  14.406  1.00 57.84           C
ATOM   3299  O   GLY A 370      39.454 -17.764  13.420  1.00 57.59           O
ATOM   3300  H   GLY A 370      39.293 -20.815  16.143  1.00 71.94           H
ATOM   3301  HA2 GLY A 370      39.427 -20.472  14.011  1.00 76.32           H
ATOM   3302  HA3 GLY A 370      38.053 -19.715  14.047  1.00 76.32           H
ATOM   3303  N   VAL A 371      40.435 -18.144  15.412  1.00 53.08           N
ATOM   3304  CA  VAL A 371      41.203 -16.908  15.428  1.00 52.74           C
ATOM   3305  C   VAL A 371      42.639 -17.248  15.089  1.00 54.61           C
ATOM   3306  O   VAL A 371      43.212 -18.201  15.632  1.00 51.28           O
ATOM   3307  CB  VAL A 371      41.126 -16.207  16.795  1.00 54.07           C
ATOM   3308  CG1 VAL A 371      42.132 -15.049  16.889  1.00 49.23           C
ATOM   3309  CG2 VAL A 371      39.727 -15.681  17.047  1.00 57.98           C
ATOM   3310  H   VAL A 371      40.551 -18.626  16.115  1.00 63.65           H
ATOM   3311  HA  VAL A 371      40.861 -16.303  14.751  1.00 63.24           H
ATOM   3312  HB  VAL A 371      41.338 -16.847  17.492  1.00 64.83           H
ATOM   3313 HG11 VAL A 371      42.053 -14.633  17.762  1.00 59.03           H
ATOM   3314 HG12 VAL A 371      43.028 -15.399  16.768  1.00 59.03           H
ATOM   3315 HG13 VAL A 371      41.932 -14.401  16.195  1.00 59.03           H
ATOM   3316 HG21 VAL A 371      39.705 -15.245  17.913  1.00 69.53           H
ATOM   3317 HG22 VAL A 371      39.498 -15.046  16.351  1.00 69.53           H
ATOM   3318 HG23 VAL A 371      39.104 -16.424  17.035  1.00 69.53           H
ATOM   3319  N   LEU A 372      43.230 -16.445  14.221  1.00 53.72           N
ATOM   3320  CA  LEU A 372      44.597 -16.669  13.823  1.00 44.53           C
ATOM   3321  C   LEU A 372      45.512 -16.679  15.029  1.00 49.78           C
ATOM   3322  O   LEU A 372      45.320 -15.928  15.986  1.00 56.67           O
ATOM   3323  CB  LEU A 372      45.028 -15.588  12.853  1.00 53.39           C
ATOM   3324  CG  LEU A 372      44.887 -16.036  11.414  1.00 57.67           C
ATOM   3325  CD1 LEU A 372      44.807 -14.840  10.510  1.00 56.82           C
ATOM   3326  CD2 LEU A 372      46.101 -16.892  11.090  1.00 49.69           C
ATOM   3327  H   LEU A 372      42.858 -15.765  13.850  1.00 64.42           H
ATOM   3328  HA  LEU A 372      44.667 -17.527  13.377  1.00 53.38           H
ATOM   3329  HB2 LEU A 372      44.473 -14.803  12.983  1.00 64.02           H
ATOM   3330  HB3 LEU A 372      45.959 -15.369  13.013  1.00 64.02           H
ATOM   3331  HG  LEU A 372      44.084 -16.570  11.308  1.00 69.16           H
ATOM   3332 HD11 LEU A 372      44.717 -15.144   9.593  1.00 68.13           H
ATOM   3333 HD12 LEU A 372      44.036 -14.307  10.759  1.00 68.13           H
ATOM   3334 HD13 LEU A 372      45.618 -14.317  10.607  1.00 68.13           H
ATOM   3335 HD21 LEU A 372      46.037 -17.194  10.170  1.00 59.58           H
ATOM   3336 HD22 LEU A 372      46.903 -16.359  11.208  1.00 59.58           H
ATOM   3337 HD23 LEU A 372      46.119 -17.654  11.689  1.00 59.58           H
ATOM   3338  N   LEU A 373      46.522 -17.538  14.961  1.00 46.95           N
ATOM   3339  CA  LEU A 373      47.608 -17.565  15.916  1.00 48.30           C
ATOM   3340  C   LEU A 373      48.832 -16.969  15.249  1.00 49.08           C
ATOM   3341  O   LEU A 373      49.242 -17.428  14.175  1.00 50.89           O
ATOM   3342  CB  LEU A 373      47.912 -18.999  16.378  1.00 55.38           C
ATOM   3343  CG  LEU A 373      47.112 -19.509  17.582  1.00 57.80           C
ATOM   3344  CD1 LEU A 373      47.246 -21.031  17.697  1.00 56.67           C
ATOM   3345  CD2 LEU A 373      47.602 -18.828  18.841  1.00 55.45           C
ATOM   3346  H   LEU A 373      46.597 -18.133  14.345  1.00 56.30           H
ATOM   3347  HA  LEU A 373      47.380 -17.028  16.691  1.00 57.91           H
ATOM   3348  HB2 LEU A 373      47.733 -19.601  15.639  1.00 66.41           H
ATOM   3349  HB3 LEU A 373      48.851 -19.050  16.615  1.00 66.41           H
ATOM   3350  HG  LEU A 373      46.174 -19.293  17.462  1.00 69.31           H
ATOM   3351 HD11 LEU A 373      46.735 -21.335  18.463  1.00 67.96           H
ATOM   3352 HD12 LEU A 373      46.904 -21.439  16.886  1.00 67.96           H
ATOM   3353 HD13 LEU A 373      48.182 -21.257  17.812  1.00 67.96           H
ATOM   3354 HD21 LEU A 373      47.090 -19.157  19.597  1.00 66.49           H
ATOM   3355 HD22 LEU A 373      48.542 -19.031  18.964  1.00 66.49           H
ATOM   3356 HD23 LEU A 373      47.479 -17.870  18.750  1.00 66.49           H
ATOM   3357  N   LEU A 374      49.411 -15.955  15.882  1.00 55.16           N
ATOM   3358  CA  LEU A 374      50.613 -15.317  15.374  1.00 49.36           C
ATOM   3359  C   LEU A 374      51.679 -15.385  16.454  1.00 49.32           C
ATOM   3360  O   LEU A 374      51.496 -14.849  17.553  1.00 59.55           O
ATOM   3361  CB  LEU A 374      50.342 -13.872  14.944  1.00 50.31           C
ATOM   3362  CG  LEU A 374      49.309 -13.692  13.804  1.00 46.11           C
ATOM   3363  CD1 LEU A 374      49.204 -12.204  13.362  1.00 48.45           C
ATOM   3364  CD2 LEU A 374      49.573 -14.555  12.583  1.00 52.92           C
ATOM   3365  H   LEU A 374      49.122 -15.616  16.617  1.00 66.14           H
ATOM   3366  HA  LEU A 374      50.933 -15.808  14.601  1.00 59.19           H
ATOM   3367  HB2 LEU A 374      50.013 -13.380  15.713  1.00 60.33           H
ATOM   3368  HB3 LEU A 374      51.177 -13.481  14.643  1.00 60.33           H
ATOM   3369  HG  LEU A 374      48.438 -13.948  14.148  1.00 55.28           H
ATOM   3370 HD11 LEU A 374      48.550 -12.132  12.649  1.00 58.10           H
ATOM   3371 HD12 LEU A 374      48.927 -11.668  14.121  1.00 58.10           H
ATOM   3372 HD13 LEU A 374      50.072 -11.907  13.046  1.00 58.10           H
ATOM   3373 HD21 LEU A 374      48.885 -14.383  11.921  1.00 63.46           H
ATOM   3374 HD22 LEU A 374      50.444 -14.331  12.221  1.00 63.46           H
ATOM   3375 HD23 LEU A 374      49.553 -15.488  12.847  1.00 63.46           H
ATOM   3376  N   ASP A 375      52.808 -16.013  16.120  1.00 59.69           N
ATOM   3377  CA  ASP A 375      53.789 -16.400  17.131  1.00 64.66           C
ATOM   3378  C   ASP A 375      54.453 -15.190  17.791  1.00 64.29           C
ATOM   3379  O   ASP A 375      54.197 -14.925  18.973  1.00 67.43           O
ATOM   3380  CB  ASP A 375      54.839 -17.337  16.515  1.00 67.02           C
ATOM   3381  CG  ASP A 375      54.428 -18.810  16.590  1.00 64.42           C
ATOM   3382  OD1 ASP A 375      53.203 -19.084  16.595  1.00 73.09           O
ATOM   3383  OD2 ASP A 375      55.325 -19.690  16.655  1.00 71.45           O1-
ATOM   3384  H   ASP A 375      53.027 -16.224  15.316  1.00 71.58           H
ATOM   3385  HA  ASP A 375      53.331 -16.896  17.828  1.00 77.55           H
ATOM   3386  HB2 ASP A 375      54.961 -17.106  15.581  1.00 80.38           H
ATOM   3387  HB3 ASP A 375      55.676 -17.234  16.995  1.00 80.38           H
ATOM   3388  N   ASN A 376      55.312 -14.459  17.078  1.00 55.17           N
ATOM   3389  CA  ASN A 376      55.859 -13.223  17.644  1.00 58.00           C
ATOM   3390  C   ASN A 376      55.759 -12.127  16.582  1.00 47.86           C
ATOM   3391  O   ASN A 376      54.996 -12.221  15.613  1.00 49.64           O
ATOM   3392  CB  ASN A 376      57.302 -13.419  18.171  1.00 58.20           C
ATOM   3393  CG  ASN A 376      57.845 -12.184  19.057  1.00 64.61           C
ATOM   3394  OD1 ASN A 376      57.191 -11.685  20.002  1.00 54.59           O
ATOM   3395  ND2 ASN A 376      59.038 -11.694  18.691  1.00 65.67           N
ATOM   3396  H   ASN A 376      55.589 -14.650  16.286  1.00 66.15           H
ATOM   3397  HA  ASN A 376      55.306 -12.956  18.395  1.00 69.55           H
ATOM   3398  HB2 ASN A 376      57.327 -14.215  18.725  1.00 69.79           H
ATOM   3399  HB3 ASN A 376      57.899 -13.526  17.414  1.00 69.79           H
ATOM   3400 HD21 ASN A 376      59.383 -11.035  19.122  1.00 78.75           H
ATOM   3401 HD22 ASN A 376      59.458 -12.038  18.024  1.00 78.75           H
ATOM   3402  N   TYR A 377      56.521 -11.071  16.813  1.00 54.96           N
ATOM   3403  CA  TYR A 377      56.529  -9.894  15.974  1.00 47.91           C
ATOM   3404  C   TYR A 377      56.601 -10.208  14.495  1.00 43.91           C
ATOM   3405  O   TYR A 377      55.825  -9.672  13.706  1.00 44.70           O
ATOM   3406  CB  TYR A 377      57.711  -9.037  16.392  1.00 58.49           C
ATOM   3407  CG  TYR A 377      57.855  -7.851  15.527  1.00 45.01           C
ATOM   3408  CD1 TYR A 377      57.068  -6.737  15.736  1.00 49.94           C
ATOM   3409  CD2 TYR A 377      58.758  -7.845  14.478  1.00 50.69           C
ATOM   3410  CE1 TYR A 377      57.192  -5.626  14.943  1.00 51.49           C
ATOM   3411  CE2 TYR A 377      58.893  -6.737  13.673  1.00 52.74           C
ATOM   3412  CZ  TYR A 377      58.091  -5.624  13.916  1.00 45.20           C
ATOM   3413  OH  TYR A 377      58.184  -4.500  13.135  1.00 45.86           O
ATOM   3414  H   TYR A 377      57.063 -11.015  17.479  1.00 65.91           H
ATOM   3415  HA  TYR A 377      55.718  -9.386  16.134  1.00 57.44           H
ATOM   3416  HB2 TYR A 377      57.579  -8.734  17.304  1.00 70.14           H
ATOM   3417  HB3 TYR A 377      58.525  -9.561  16.327  1.00 70.14           H
ATOM   3418  HD1 TYR A 377      56.458  -6.734  16.437  1.00 59.88           H
ATOM   3419  HD2 TYR A 377      59.292  -8.592  14.327  1.00 60.78           H
ATOM   3420  HE1 TYR A 377      56.658  -4.880  15.098  1.00 61.74           H
ATOM   3421  HE2 TYR A 377      59.505  -6.734  12.972  1.00 63.24           H
ATOM   3422  HH  TYR A 377      58.766  -4.612  12.539  1.00 54.99           H
ATOM   3423  N   THR A 378      57.531 -11.059  14.078  1.00 44.46           N
ATOM   3424  CA  THR A 378      57.726 -11.245  12.646  1.00 45.55           C
ATOM   3425  C   THR A 378      56.431 -11.619  11.949  1.00 47.06           C
ATOM   3426  O   THR A 378      56.115 -11.101  10.872  1.00 48.61           O
ATOM   3427  CB  THR A 378      58.791 -12.301  12.386  1.00 53.85           C
ATOM   3428  OG1 THR A 378      59.899 -12.062  13.256  1.00 57.03           O
ATOM   3429  CG2 THR A 378      59.272 -12.206  10.948  1.00 51.20           C
ATOM   3430  H   THR A 378      58.046 -11.526  14.583  1.00 53.30           H
ATOM   3431  HA  THR A 378      58.037 -10.410  12.263  1.00 54.61           H
ATOM   3432  HB  THR A 378      58.428 -13.187  12.543  1.00 64.58           H
ATOM   3433  HG1 THR A 378      60.496 -12.638  13.126  1.00 68.38           H
ATOM   3434 HG21 THR A 378      59.950 -12.878  10.780  1.00 61.40           H
ATOM   3435 HG22 THR A 378      58.530 -12.348  10.340  1.00 61.40           H
ATOM   3436 HG23 THR A 378      59.650 -11.328  10.783  1.00 61.40           H
ATOM   3437  N   ASP A 379      55.655 -12.520  12.544  1.00 47.29           N
ATOM   3438  CA  ASP A 379      54.398 -12.885  11.898  1.00 49.52           C
ATOM   3439  C   ASP A 379      53.357 -11.769  12.027  1.00 35.67           C
ATOM   3440  O   ASP A 379      52.555 -11.563  11.112  1.00 34.66           O
ATOM   3441  CB  ASP A 379      53.873 -14.194  12.492  1.00 50.67           C
ATOM   3442  CG  ASP A 379      54.892 -15.321  12.372  1.00 56.18           C
ATOM   3443  OD1 ASP A 379      55.081 -15.829  11.243  1.00 51.97           O
ATOM   3444  OD2 ASP A 379      55.528 -15.636  13.397  1.00 60.63           O1-
ATOM   3445  H   ASP A 379      55.822 -12.919  13.288  1.00 56.70           H
ATOM   3446  HA  ASP A 379      54.562 -13.031  10.953  1.00 59.37           H
ATOM   3447  HB2 ASP A 379      53.677 -14.061  13.432  1.00 60.75           H
ATOM   3448  HB3 ASP A 379      53.070 -14.459  12.017  1.00 60.75           H
ATOM   3449  N   ARG A 380      53.357 -11.031  13.134  1.00 39.13           N
ATOM   3450  CA  ARG A 380      52.364  -9.964  13.261  1.00 40.52           C
ATOM   3451  C   ARG A 380      52.626  -8.850  12.261  1.00 37.54           C
ATOM   3452  O   ARG A 380      51.698  -8.378  11.603  1.00 36.55           O
ATOM   3453  CB  ARG A 380      52.325  -9.411  14.685  1.00 46.96           C
ATOM   3454  CG  ARG A 380      51.645 -10.401  15.654  1.00 47.89           C
ATOM   3455  CD  ARG A 380      51.269  -9.804  16.990  1.00 46.90           C
ATOM   3456  NE  ARG A 380      52.364  -9.075  17.622  1.00 45.69           N
ATOM   3457  CZ  ARG A 380      53.369  -9.615  18.313  1.00 50.87           C
ATOM   3458  NH1 ARG A 380      53.460 -10.928  18.463  1.00 50.44           N
ATOM   3459  NH2 ARG A 380      54.298  -8.826  18.850  1.00 63.08           N1+
ATOM   3460  H   ARG A 380      53.896 -11.119  13.799  1.00 46.91           H
ATOM   3461  HA  ARG A 380      51.489 -10.333  13.066  1.00 48.58           H
ATOM   3462  HB2 ARG A 380      53.231  -9.256  14.994  1.00 56.30           H
ATOM   3463  HB3 ARG A 380      51.820  -8.582  14.692  1.00 56.30           H
ATOM   3464  HG2 ARG A 380      50.833 -10.733  15.241  1.00 57.43           H
ATOM   3465  HG3 ARG A 380      52.252 -11.138  15.821  1.00 57.43           H
ATOM   3466  HD2 ARG A 380      50.533  -9.186  16.863  1.00 56.23           H
ATOM   3467  HD3 ARG A 380      51.001 -10.518  17.589  1.00 56.23           H
ATOM   3468  HE  ARG A 380      52.362  -8.219  17.540  1.00 54.78           H
ATOM   3469 HH11 ARG A 380      52.862 -11.442  18.121  1.00 60.48           H
ATOM   3470 HH12 ARG A 380      54.114 -11.266  18.908  1.00 60.48           H
ATOM   3471 HH21 ARG A 380      54.247  -7.973  18.751  1.00 75.64           H
ATOM   3472 HH22 ARG A 380      54.953  -9.170  19.289  1.00 75.64           H
ATOM   3473  N   ILE A 381      53.884  -8.436  12.106  1.00 38.36           N
ATOM   3474  CA  ILE A 381      54.158  -7.348  11.170  1.00 39.36           C
ATOM   3475  C   ILE A 381      53.960  -7.806   9.733  1.00 38.83           C
ATOM   3476  O   ILE A 381      53.634  -7.001   8.857  1.00 42.14           O
ATOM   3477  CB  ILE A 381      55.560  -6.760  11.395  1.00 33.36           C
ATOM   3478  CG1 ILE A 381      55.700  -5.462  10.586  1.00 43.57           C
ATOM   3479  CG2 ILE A 381      56.653  -7.730  10.945  1.00 41.45           C
ATOM   3480  CD1 ILE A 381      54.733  -4.323  10.963  1.00 30.33           C
ATOM   3481  H   ILE A 381      54.572  -8.754  12.513  1.00 45.99           H
ATOM   3482  HA  ILE A 381      53.519  -6.637  11.335  1.00 47.19           H
ATOM   3483  HB  ILE A 381      55.676  -6.563  12.338  1.00 39.99           H
ATOM   3484 HG12 ILE A 381      56.602  -5.126  10.703  1.00 52.23           H
ATOM   3485 HG13 ILE A 381      55.552  -5.669   9.650  1.00 52.23           H
ATOM   3486 HG21 ILE A 381      57.519  -7.324  11.103  1.00 49.69           H
ATOM   3487 HG22 ILE A 381      56.574  -8.552  11.454  1.00 49.69           H
ATOM   3488 HG23 ILE A 381      56.541  -7.914   9.999  1.00 49.69           H
ATOM   3489 HD11 ILE A 381      54.910  -3.558  10.393  1.00 36.34           H
ATOM   3490 HD12 ILE A 381      53.821  -4.628  10.835  1.00 36.34           H
ATOM   3491 HD13 ILE A 381      54.875  -4.083  11.892  1.00 36.34           H
ATOM   3492  N   GLN A 382      54.068  -9.101   9.463  1.00 38.50           N
ATOM   3493  CA  GLN A 382      53.859  -9.552   8.094  1.00 36.45           C
ATOM   3494  C   GLN A 382      52.397  -9.453   7.703  1.00 32.68           C
ATOM   3495  O   GLN A 382      52.074  -9.115   6.553  1.00 34.15           O
ATOM   3496  CB  GLN A 382      54.356 -10.987   7.930  1.00 39.73           C
ATOM   3497  CG  GLN A 382      54.101 -11.466   6.559  1.00 35.34           C
ATOM   3498  CD  GLN A 382      54.718 -12.809   6.247  1.00 56.79           C
ATOM   3499  OE1 GLN A 382      54.721 -13.221   5.085  1.00 61.47           O
ATOM   3500  NE2 GLN A 382      55.229 -13.512   7.269  1.00 54.48           N
ATOM   3501  H   GLN A 382      54.253  -9.719  10.031  1.00 46.15           H
ATOM   3502  HA  GLN A 382      54.369  -8.987   7.494  1.00 43.69           H
ATOM   3503  HB2 GLN A 382      55.312 -11.018   8.094  1.00 47.63           H
ATOM   3504  HB3 GLN A 382      53.886 -11.565   8.550  1.00 47.63           H
ATOM   3505  HG2 GLN A 382      53.143 -11.545   6.430  1.00 42.36           H
ATOM   3506  HG3 GLN A 382      54.464 -10.822   5.931  1.00 42.36           H
ATOM   3507 HE21 GLN A 382      55.199 -13.194   8.068  1.00 65.33           H
ATOM   3508 HE22 GLN A 382      55.588 -14.280   7.125  1.00 65.33           H
ATOM   3509  N   VAL A 383      51.494  -9.765   8.642  1.00 32.57           N
ATOM   3510  CA  VAL A 383      50.071  -9.618   8.366  1.00 35.00           C
ATOM   3511  C   VAL A 383      49.720  -8.135   8.199  1.00 30.19           C
ATOM   3512  O   VAL A 383      48.955  -7.769   7.304  1.00 30.97           O
ATOM   3513  CB  VAL A 383      49.232 -10.270   9.483  1.00 36.87           C
ATOM   3514  CG1 VAL A 383      47.754  -9.907   9.300  1.00 37.41           C
ATOM   3515  CG2 VAL A 383      49.420 -11.793   9.463  1.00 38.99           C
ATOM   3516  H   VAL A 383      51.680 -10.056   9.430  1.00 39.04           H
ATOM   3517  HA  VAL A 383      49.864 -10.070   7.534  1.00 41.96           H
ATOM   3518  HB  VAL A 383      49.526  -9.935  10.345  1.00 44.19           H
ATOM   3519 HG11 VAL A 383      47.237 -10.323  10.009  1.00 44.85           H
ATOM   3520 HG12 VAL A 383      47.658  -8.943   9.343  1.00 44.85           H
ATOM   3521 HG13 VAL A 383      47.454 -10.232   8.437  1.00 44.85           H
ATOM   3522 HG21 VAL A 383      48.886 -12.186  10.171  1.00 46.74           H
ATOM   3523 HG22 VAL A 383      49.133 -12.135   8.602  1.00 46.74           H
ATOM   3524 HG23 VAL A 383      50.358 -11.996   9.604  1.00 46.74           H
ATOM   3525  N   LEU A 384      50.291  -7.273   9.047  1.00 36.01           N
ATOM   3526  CA  LEU A 384      49.968  -5.837   9.014  1.00 33.35           C
ATOM   3527  C   LEU A 384      50.504  -5.174   7.750  1.00 36.21           C
ATOM   3528  O   LEU A 384      49.793  -4.380   7.117  1.00 30.74           O
ATOM   3529  CB  LEU A 384      50.511  -5.158  10.263  1.00 37.56           C
ATOM   3530  CG  LEU A 384      49.830  -5.552  11.572  1.00 38.35           C
ATOM   3531  CD1 LEU A 384      50.635  -5.027  12.727  1.00 40.92           C
ATOM   3532  CD2 LEU A 384      48.415  -4.998  11.606  1.00 43.29           C
ATOM   3533  H   LEU A 384      50.865  -7.491   9.649  1.00 43.16           H
ATOM   3534  HA  LEU A 384      49.003  -5.733   9.017  1.00 39.97           H
ATOM   3535  HB2 LEU A 384      51.452  -5.377  10.347  1.00 45.02           H
ATOM   3536  HB3 LEU A 384      50.410  -4.199  10.160  1.00 45.02           H
ATOM   3537  HG  LEU A 384      49.786  -6.518  11.638  1.00 45.97           H
ATOM   3538 HD11 LEU A 384      50.198  -5.280  13.556  1.00 49.05           H
ATOM   3539 HD12 LEU A 384      51.525  -5.411  12.691  1.00 49.05           H
ATOM   3540 HD13 LEU A 384      50.688  -4.061  12.661  1.00 49.05           H
ATOM   3541 HD21 LEU A 384      47.996  -5.256  12.442  1.00 51.90           H
ATOM   3542 HD22 LEU A 384      48.453  -4.031  11.540  1.00 51.90           H
ATOM   3543 HD23 LEU A 384      47.915  -5.363  10.859  1.00 51.90           H
ATOM   3544  N   ARG A 385      51.739  -5.518   7.345  1.00 37.01           N
ATOM   3545  CA  ARG A 385      52.262  -5.104   6.036  1.00 36.73           C
ATOM   3546  C   ARG A 385      51.290  -5.421   4.918  1.00 34.41           C
ATOM   3547  O   ARG A 385      51.013  -4.584   4.046  1.00 29.75           O
ATOM   3548  CB  ARG A 385      53.578  -5.830   5.698  1.00 42.52           C
ATOM   3549  CG  ARG A 385      54.834  -5.353   6.304  1.00 52.23           C
ATOM   3550  CD  ARG A 385      56.064  -5.903   5.437  1.00 49.02           C
ATOM   3551  NE  ARG A 385      56.141  -7.311   5.378  1.00 48.62           N
ATOM   3552  CZ  ARG A 385      56.824  -8.070   6.238  1.00 48.91           C
ATOM   3553  NH1 ARG A 385      57.505  -7.554   7.264  1.00 46.86           N
ATOM   3554  NH2 ARG A 385      56.819  -9.373   6.054  1.00 46.78           N1+
ATOM   3555  H   ARG A 385      52.289  -5.989   7.810  1.00 44.37           H
ATOM   3556  HA  ARG A 385      52.428  -4.148   6.041  1.00 44.03           H
ATOM   3557  HB2 ARG A 385      53.478  -6.759   5.961  1.00 50.98           H
ATOM   3558  HB3 ARG A 385      53.699  -5.787   4.737  1.00 50.98           H
ATOM   3559  HG2 ARG A 385      54.855  -4.383   6.297  1.00 62.63           H
ATOM   3560  HG3 ARG A 385      54.912  -5.693   7.209  1.00 62.63           H
ATOM   3561  HD2 ARG A 385      55.978  -5.573   4.529  1.00 58.77           H
ATOM   3562  HD3 ARG A 385      56.891  -5.578   5.828  1.00 58.77           H
ATOM   3563  HE  ARG A 385      55.718  -7.707   4.743  1.00 58.29           H
ATOM   3564 HH11 ARG A 385      57.516  -6.703   7.388  1.00 56.18           H
ATOM   3565 HH12 ARG A 385      57.933  -8.073   7.800  1.00 56.18           H
ATOM   3566 HH21 ARG A 385      56.381  -9.713   5.397  1.00 56.09           H
ATOM   3567 HH22 ARG A 385      57.247  -9.885   6.596  1.00 56.09           H
ATOM   3568  N   ASN A 386      50.838  -6.671   4.864  1.00 28.99           N
ATOM   3569  CA  ASN A 386      49.961  -7.071   3.776  1.00 32.49           C
ATOM   3570  C   ASN A 386      48.581  -6.455   3.914  1.00 23.81           C
ATOM   3571  O   ASN A 386      47.907  -6.204   2.911  1.00 27.78           O
ATOM   3572  CB  ASN A 386      49.851  -8.602   3.727  1.00 39.10           C
ATOM   3573  CG  ASN A 386      50.987  -9.229   2.943  1.00 32.26           C
ATOM   3574  OD1 ASN A 386      50.947  -9.277   1.731  1.00 34.96           O
ATOM   3575  ND2 ASN A 386      52.012  -9.649   3.640  1.00 37.21           N
ATOM   3576  H   ASN A 386      51.021  -7.291   5.431  1.00 34.74           H
ATOM   3577  HA  ASN A 386      50.341  -6.771   2.936  1.00 38.94           H
ATOM   3578  HB2 ASN A 386      49.879  -8.952   4.632  1.00 46.87           H
ATOM   3579  HB3 ASN A 386      49.016  -8.848   3.299  1.00 46.87           H
ATOM   3580 HD21 ASN A 386      52.682 -10.012   3.243  1.00 44.61           H
ATOM   3581 HD22 ASN A 386      52.015  -9.561   4.496  1.00 44.61           H
ATOM   3582  N   MET A 387      48.139  -6.217   5.137  1.00 30.95           N
ATOM   3583  CA  MET A 387      46.836  -5.573   5.332  1.00 31.94           C
ATOM   3584  C   MET A 387      46.842  -4.162   4.763  1.00 32.26           C
ATOM   3585  O   MET A 387      45.896  -3.744   4.080  1.00 31.23           O
ATOM   3586  CB  MET A 387      46.495  -5.528   6.823  1.00 33.10           C
ATOM   3587  CG  MET A 387      45.133  -4.882   7.195  1.00 32.59           C
ATOM   3588  SD  MET A 387      44.988  -4.634   8.950  1.00 37.44           S
ATOM   3589  CE  MET A 387      44.923  -6.332   9.510  1.00 42.70           C
ATOM   3590  H   MET A 387      48.559  -6.411   5.862  1.00 37.10           H
ATOM   3591  HA  MET A 387      46.153  -6.094   4.882  1.00 38.28           H
ATOM   3592  HB2 MET A 387      46.484  -6.437   7.161  1.00 39.67           H
ATOM   3593  HB3 MET A 387      47.187  -5.024   7.279  1.00 39.67           H
ATOM   3594  HG2 MET A 387      45.059  -4.018   6.759  1.00 39.06           H
ATOM   3595  HG3 MET A 387      44.413  -5.465   6.909  1.00 39.06           H
ATOM   3596  HE1 MET A 387      44.841  -6.343  10.476  1.00 51.19           H
ATOM   3597  HE2 MET A 387      44.155  -6.768   9.108  1.00 51.19           H
ATOM   3598  HE3 MET A 387      45.738  -6.784   9.241  1.00 51.19           H
ATOM   3599  N   VAL A 388      47.889  -3.399   5.057  1.00 31.22           N
ATOM   3600  CA  VAL A 388      47.948  -2.043   4.522  1.00 31.43           C
ATOM   3601  C   VAL A 388      48.051  -2.092   3.016  1.00 30.99           C
ATOM   3602  O   VAL A 388      47.454  -1.277   2.320  1.00 25.75           O
ATOM   3603  CB  VAL A 388      49.109  -1.250   5.155  1.00 31.00           C
ATOM   3604  CG1 VAL A 388      49.265   0.099   4.487  1.00 32.30           C
ATOM   3605  CG2 VAL A 388      48.835  -1.037   6.617  1.00 34.09           C
ATOM   3606  H   VAL A 388      48.557  -3.631   5.546  1.00 37.41           H
ATOM   3607  HA  VAL A 388      47.123  -1.585   4.745  1.00 37.66           H
ATOM   3608  HB  VAL A 388      49.938  -1.745   5.060  1.00 37.15           H
ATOM   3609 HG11 VAL A 388      50.000   0.575   4.904  1.00 38.72           H
ATOM   3610 HG12 VAL A 388      49.451  -0.036   3.544  1.00 38.72           H
ATOM   3611 HG13 VAL A 388      48.442   0.601   4.594  1.00 38.72           H
ATOM   3612 HG21 VAL A 388      49.569  -0.538   7.007  1.00 40.86           H
ATOM   3613 HG22 VAL A 388      48.008  -0.540   6.714  1.00 40.86           H
ATOM   3614 HG23 VAL A 388      48.754  -1.901   7.052  1.00 40.86           H
ATOM   3615  N   HIS A 389      48.769  -3.084   2.479  1.00 31.84           N
ATOM   3616  CA  HIS A 389      48.877  -3.207   1.032  1.00 24.08           C
ATOM   3617  C   HIS A 389      47.540  -3.592   0.418  1.00 29.26           C
ATOM   3618  O   HIS A 389      47.160  -3.060  -0.630  1.00 27.06           O
ATOM   3619  CB  HIS A 389      49.973  -4.228   0.720  1.00 30.07           C
ATOM   3620  CG  HIS A 389      50.188  -4.506  -0.730  1.00 31.27           C
ATOM   3621  ND1 HIS A 389      50.409  -3.516  -1.664  1.00 28.66           N
ATOM   3622  CD2 HIS A 389      50.299  -5.680  -1.400  1.00 29.55           C
ATOM   3623  CE1 HIS A 389      50.619  -4.065  -2.847  1.00 32.81           C
ATOM   3624  NE2 HIS A 389      50.556  -5.376  -2.711  1.00 26.58           N
ATOM   3625  H   HIS A 389      49.193  -3.685   2.924  1.00 38.16           H
ATOM   3626  HA  HIS A 389      49.145  -2.352   0.659  1.00 28.84           H
ATOM   3627  HB2 HIS A 389      49.742  -5.067   1.147  1.00 36.04           H
ATOM   3628  HB3 HIS A 389      50.811  -3.900   1.082  1.00 36.04           H
ATOM   3629  HD2 HIS A 389      50.209  -6.532  -1.038  1.00 35.41           H
ATOM   3630  HE1 HIS A 389      50.775  -3.606  -3.641  1.00 39.33           H
ATOM   3631  HE2 HIS A 389      50.652  -5.948  -3.346  1.00 31.85           H
ATOM   3632  N   CYS A 390      46.787  -4.498   1.066  1.00 34.30           N
ATOM   3633  CA  CYS A 390      45.418  -4.771   0.622  1.00 28.48           C
ATOM   3634  C   CYS A 390      44.572  -3.489   0.639  1.00 26.62           C
ATOM   3635  O   CYS A 390      43.837  -3.208  -0.303  1.00 28.67           O
ATOM   3636  CB  CYS A 390      44.779  -5.836   1.512  1.00 32.31           C
ATOM   3637  SG  CYS A 390      45.404  -7.467   1.196  1.00 35.09           S
ATOM   3638  H   CYS A 390      47.043  -4.954   1.749  1.00 41.11           H
ATOM   3639  HA  CYS A 390      45.439  -5.109  -0.287  1.00 34.13           H
ATOM   3640  HB2 CYS A 390      44.960  -5.621   2.441  1.00 38.73           H
ATOM   3641  HB3 CYS A 390      43.822  -5.846   1.355  1.00 38.73           H
ATOM   3642  HG  CYS A 390      46.587  -7.478   1.396  1.00 42.06           H
ATOM   3643  N   ALA A 391      44.650  -2.714   1.716  1.00 27.40           N
ATOM   3644  CA  ALA A 391      43.886  -1.466   1.771  1.00 30.68           C
ATOM   3645  C   ALA A 391      44.250  -0.554   0.617  1.00 26.88           C
ATOM   3646  O   ALA A 391      43.374   0.062  -0.018  1.00 29.75           O
ATOM   3647  CB  ALA A 391      44.119  -0.796   3.134  1.00 27.61           C
ATOM   3648  H   ALA A 391      45.125  -2.880   2.414  1.00 32.83           H
ATOM   3649  HA  ALA A 391      42.941  -1.673   1.699  1.00 36.77           H
ATOM   3650  HB1 ALA A 391      43.613   0.031   3.170  1.00 33.09           H
ATOM   3651  HB2 ALA A 391      43.823  -1.397   3.836  1.00 33.09           H
ATOM   3652  HB3 ALA A 391      45.066  -0.609   3.235  1.00 33.09           H
ATOM   3653  N   ASP A 392      45.550  -0.453   0.317  1.00 25.33           N
ATOM   3654  CA  ASP A 392      45.989   0.356  -0.810  1.00 27.50           C
ATOM   3655  C   ASP A 392      45.444  -0.161  -2.126  1.00 28.70           C
ATOM   3656  O   ASP A 392      45.191   0.623  -3.056  1.00 30.53           O
ATOM   3657  CB  ASP A 392      47.502   0.340  -0.837  1.00 30.87           C
ATOM   3658  CG  ASP A 392      48.100   1.494  -1.637  1.00 33.70           C
ATOM   3659  OD1 ASP A 392      49.169   1.307  -2.262  1.00 30.15           O
ATOM   3660  OD2 ASP A 392      47.480   2.567  -1.671  1.00 25.50           O1-
ATOM   3661  H   ASP A 392      46.185  -0.839   0.749  1.00 30.35           H
ATOM   3662  HA  ASP A 392      45.691   1.271  -0.690  1.00 32.95           H
ATOM   3663  HB2 ASP A 392      47.834   0.403   0.072  1.00 37.00           H
ATOM   3664  HB3 ASP A 392      47.801  -0.490  -1.241  1.00 37.00           H
ATOM   3665  N   LEU A 393      45.312  -1.477  -2.250  1.00 28.97           N
ATOM   3666  CA  LEU A 393      44.766  -2.106  -3.447  1.00 30.44           C
ATOM   3667  C   LEU A 393      43.301  -2.495  -3.273  1.00 36.58           C
ATOM   3668  O   LEU A 393      42.853  -3.470  -3.866  1.00 31.52           O
ATOM   3669  CB  LEU A 393      45.583  -3.340  -3.829  1.00 32.26           C
ATOM   3670  CG  LEU A 393      47.077  -3.196  -4.026  1.00 38.48           C
ATOM   3671  CD1 LEU A 393      47.681  -4.412  -4.730  1.00 36.19           C
ATOM   3672  CD2 LEU A 393      47.396  -1.950  -4.749  1.00 38.80           C
ATOM   3673  H   LEU A 393      45.537  -2.040  -1.640  1.00 34.71           H
ATOM   3674  HA  LEU A 393      44.819  -1.476  -4.183  1.00 36.48           H
ATOM   3675  HB2 LEU A 393      45.456  -4.004  -3.133  1.00 38.66           H
ATOM   3676  HB3 LEU A 393      45.224  -3.686  -4.661  1.00 38.66           H
ATOM   3677  HG  LEU A 393      47.494  -3.135  -3.152  1.00 46.13           H
ATOM   3678 HD11 LEU A 393      48.636  -4.275  -4.834  1.00 43.38           H
ATOM   3679 HD12 LEU A 393      47.516  -5.202  -4.192  1.00 43.38           H
ATOM   3680 HD13 LEU A 393      47.264  -4.512  -5.600  1.00 43.38           H
ATOM   3681 HD21 LEU A 393      48.358  -1.886  -4.860  1.00 46.51           H
ATOM   3682 HD22 LEU A 393      46.964  -1.970  -5.618  1.00 46.51           H
ATOM   3683 HD23 LEU A 393      47.072  -1.195  -4.235  1.00 46.51           H
ATOM   3684  N   SER A 394      42.527  -1.716  -2.517  1.00 35.51           N
ATOM   3685  CA  SER A 394      41.153  -2.090  -2.211  1.00 32.71           C
ATOM   3686  C   SER A 394      40.105  -1.428  -3.101  1.00 30.32           C
ATOM   3687  O   SER A 394      38.932  -1.793  -2.986  1.00 33.76           O
ATOM   3688  CB  SER A 394      40.840  -1.782  -0.734  1.00 30.51           C
ATOM   3689  OG  SER A 394      40.708  -0.367  -0.505  1.00 29.86           O
ATOM   3690  H   SER A 394      42.776  -0.969  -2.172  1.00 42.57           H
ATOM   3691  HA  SER A 394      41.066  -3.049  -2.330  1.00 39.20           H
ATOM   3692  HB2 SER A 394      40.008  -2.218  -0.492  1.00 36.56           H
ATOM   3693  HB3 SER A 394      41.563  -2.122  -0.184  1.00 36.56           H
ATOM   3694  HG  SER A 394      41.422   0.025  -0.708  1.00 35.78           H
ATOM   3695  N   ASN A 395      40.461  -0.516  -4.018  1.00 30.43           N
ATOM   3696  CA  ASN A 395      39.416   0.160  -4.795  1.00 27.67           C
ATOM   3697  C   ASN A 395      38.486  -0.800  -5.538  1.00 34.08           C
ATOM   3698  O   ASN A 395      37.275  -0.530  -5.575  1.00 33.37           O
ATOM   3699  CB  ASN A 395      39.999   1.122  -5.838  1.00 30.30           C
ATOM   3700  CG  ASN A 395      40.815   2.308  -5.236  1.00 33.48           C
ATOM   3701  OD1 ASN A 395      41.626   2.893  -5.945  1.00 32.85           O
ATOM   3702  ND2 ASN A 395      40.606   2.640  -3.961  1.00 30.67           N
ATOM   3703  H   ASN A 395      41.267  -0.279  -4.203  1.00 36.47           H
ATOM   3704  HA  ASN A 395      38.871   0.683  -4.187  1.00 33.16           H
ATOM   3705  HB2 ASN A 395      40.591   0.624  -6.423  1.00 36.32           H
ATOM   3706  HB3 ASN A 395      39.270   1.499  -6.354  1.00 36.32           H
ATOM   3707 HD21 ASN A 395      41.045   3.290  -3.609  1.00 36.76           H
ATOM   3708 HD22 ASN A 395      40.033   2.203  -3.492  1.00 36.76           H
ATOM   3709  N   PRO A 396      38.979  -1.835  -6.247  1.00 35.36           N
ATOM   3710  CA  PRO A 396      38.083  -2.734  -7.006  1.00 34.59           C
ATOM   3711  C   PRO A 396      37.214  -3.666  -6.141  1.00 35.37           C
ATOM   3712  O   PRO A 396      36.391  -4.406  -6.699  1.00 35.50           O
ATOM   3713  CB  PRO A 396      39.060  -3.577  -7.851  1.00 34.07           C
ATOM   3714  CG  PRO A 396      40.402  -2.782  -7.839  1.00 33.95           C
ATOM   3715  CD  PRO A 396      40.403  -2.201  -6.441  1.00 33.74           C
ATOM   3716  HA  PRO A 396      37.511  -2.218  -7.597  1.00 41.46           H
ATOM   3717  HB2 PRO A 396      39.175  -4.450  -7.443  1.00 40.84           H
ATOM   3718  HB3 PRO A 396      38.720  -3.663  -8.756  1.00 40.84           H
ATOM   3719  HG2 PRO A 396      41.151  -3.383  -7.971  1.00 40.70           H
ATOM   3720  HG3 PRO A 396      40.384  -2.082  -8.511  1.00 40.70           H
ATOM   3721  HD2 PRO A 396      40.674  -2.871  -5.794  1.00 40.44           H
ATOM   3722  HD3 PRO A 396      40.966  -1.413  -6.400  1.00 40.44           H
ATOM   3723  N   THR A 397      37.452  -3.735  -4.838  1.00 31.01           N
ATOM   3724  CA  THR A 397      36.622  -4.462  -3.898  1.00 39.05           C
ATOM   3725  C   THR A 397      35.512  -3.606  -3.297  1.00 40.19           C
ATOM   3726  O   THR A 397      34.769  -4.102  -2.448  1.00 35.69           O
ATOM   3727  CB  THR A 397      37.475  -5.041  -2.767  1.00 38.11           C
ATOM   3728  OG1 THR A 397      37.733  -4.062  -1.758  1.00 37.37           O
ATOM   3729  CG2 THR A 397      38.821  -5.634  -3.304  1.00 40.43           C
ATOM   3730  H   THR A 397      38.121  -3.348  -4.462  1.00 37.16           H
ATOM   3731  HA  THR A 397      36.204  -5.204  -4.363  1.00 46.81           H
ATOM   3732  HB  THR A 397      36.983  -5.771  -2.361  1.00 45.68           H
ATOM   3733  HG1 THR A 397      38.144  -3.408  -2.089  1.00 44.80           H
ATOM   3734 HG21 THR A 397      39.342  -5.993  -2.569  1.00 48.47           H
ATOM   3735 HG22 THR A 397      38.640  -6.345  -3.939  1.00 48.47           H
ATOM   3736 HG23 THR A 397      39.336  -4.940  -3.746  1.00 48.47           H
ATOM   3737  N   LYS A 398      35.407  -2.343  -3.687  1.00 35.43           N
ATOM   3738  CA  LYS A 398      34.385  -1.451  -3.162  1.00 39.08           C
ATOM   3739  C   LYS A 398      33.190  -1.464  -4.114  1.00 43.37           C
ATOM   3740  O   LYS A 398      33.268  -1.965  -5.243  1.00 35.12           O
ATOM   3741  CB  LYS A 398      34.941  -0.022  -2.980  1.00 42.46           C
ATOM   3742  CG  LYS A 398      36.181   0.108  -2.032  1.00 32.96           C
ATOM   3743  CD  LYS A 398      35.787  -0.318  -0.611  1.00 36.84           C
ATOM   3744  CE  LYS A 398      36.976  -0.349   0.387  1.00 32.94           C
ATOM   3745  NZ  LYS A 398      37.478   1.002   0.611  1.00 33.04           N1+
ATOM   3746  H   LYS A 398      35.925  -1.972  -4.265  1.00 42.47           H
ATOM   3747  HA  LYS A 398      34.089  -1.776  -2.297  1.00 46.84           H
ATOM   3748  HB2 LYS A 398      35.205   0.317  -3.850  1.00 50.90           H
ATOM   3749  HB3 LYS A 398      34.237   0.537  -2.616  1.00 50.90           H
ATOM   3750  HG2 LYS A 398      36.893  -0.473  -2.344  1.00 39.51           H
ATOM   3751  HG3 LYS A 398      36.479   1.031  -2.008  1.00 39.51           H
ATOM   3752  HD2 LYS A 398      35.129   0.307  -0.268  1.00 44.15           H
ATOM   3753  HD3 LYS A 398      35.407  -1.210  -0.646  1.00 44.15           H
ATOM   3754  HE2 LYS A 398      36.678  -0.712   1.236  1.00 39.48           H
ATOM   3755  HE3 LYS A 398      37.694  -0.888   0.020  1.00 39.48           H
ATOM   3756  HZ1 LYS A 398      38.159   0.982   1.183  1.00 39.60           H
ATOM   3757  HZ2 LYS A 398      37.756   1.354  -0.157  1.00 39.60           H
ATOM   3758  HZ3 LYS A 398      36.832   1.514   0.948  1.00 39.60           H
ATOM   3759  N   SER A 399      32.062  -0.909  -3.652  1.00 44.89           N
ATOM   3760  CA  SER A 399      30.908  -0.779  -4.533  1.00 42.55           C
ATOM   3761  C   SER A 399      31.358  -0.243  -5.885  1.00 44.29           C
ATOM   3762  O   SER A 399      32.345   0.488  -5.982  1.00 42.00           O
ATOM   3763  CB  SER A 399      29.853   0.159  -3.935  1.00 42.15           C
ATOM   3764  OG  SER A 399      30.193   1.513  -4.149  1.00 47.21           O
ATOM   3765  H   SER A 399      31.946  -0.609  -2.854  1.00 53.82           H
ATOM   3766  HA  SER A 399      30.504  -1.651  -4.667  1.00 51.01           H
ATOM   3767  HB2 SER A 399      28.997  -0.020  -4.356  1.00 50.53           H
ATOM   3768  HB3 SER A 399      29.792  -0.003  -2.981  1.00 50.53           H
ATOM   3769  HG  SER A 399      29.606   2.013  -3.815  1.00 56.60           H
ATOM   3770  N   LEU A 400      30.646  -0.646  -6.945  1.00 42.30           N
ATOM   3771  CA  LEU A 400      30.998  -0.201  -8.289  1.00 40.78           C
ATOM   3772  C   LEU A 400      30.953   1.319  -8.411  1.00 44.33           C
ATOM   3773  O   LEU A 400      31.809   1.919  -9.072  1.00 39.13           O
ATOM   3774  CB  LEU A 400      30.067  -0.885  -9.302  1.00 44.02           C
ATOM   3775  CG  LEU A 400      30.287  -0.525 -10.766  1.00 49.46           C
ATOM   3776  CD1 LEU A 400      31.692  -1.010 -11.211  1.00 42.67           C
ATOM   3777  CD2 LEU A 400      29.175  -1.118 -11.658  1.00 47.63           C
ATOM   3778  H   LEU A 400      29.964  -1.169  -6.909  1.00 50.72           H
ATOM   3779  HA  LEU A 400      31.905  -0.486  -8.483  1.00 48.88           H
ATOM   3780  HB2 LEU A 400      30.181  -1.845  -9.220  1.00 52.77           H
ATOM   3781  HB3 LEU A 400      29.152  -0.650  -9.081  1.00 52.77           H
ATOM   3782  HG  LEU A 400      30.261   0.440 -10.860  1.00 59.31           H
ATOM   3783 HD11 LEU A 400      31.825  -0.778 -12.143  1.00 51.15           H
ATOM   3784 HD12 LEU A 400      32.364  -0.577 -10.662  1.00 51.15           H
ATOM   3785 HD13 LEU A 400      31.743  -1.973 -11.099  1.00 51.15           H
ATOM   3786 HD21 LEU A 400      29.345  -0.871 -12.580  1.00 57.11           H
ATOM   3787 HD22 LEU A 400      29.180  -2.084 -11.568  1.00 57.11           H
ATOM   3788 HD23 LEU A 400      28.318  -0.764 -11.372  1.00 57.11           H
ATOM   3789  N   GLU A 401      29.982   1.970  -7.763  1.00 41.56           N
ATOM   3790  CA  GLU A 401      29.915   3.433  -7.787  1.00 39.90           C
ATOM   3791  C   GLU A 401      31.211   4.079  -7.276  1.00 34.56           C
ATOM   3792  O   GLU A 401      31.678   5.082  -7.830  1.00 40.50           O
ATOM   3793  CB  GLU A 401      28.722   3.910  -6.945  1.00 47.57           C
ATOM   3794  CG  GLU A 401      28.440   5.416  -7.055  1.00 53.68           C
ATOM   3795  CD  GLU A 401      27.570   5.953  -5.906  1.00 60.84           C
ATOM   3796  OE1 GLU A 401      27.453   7.193  -5.756  1.00 61.66           O
ATOM   3797  OE2 GLU A 401      27.030   5.128  -5.140  1.00 64.55           O1-
ATOM   3798  H   GLU A 401      29.357   1.593  -7.308  1.00 49.83           H
ATOM   3799  HA  GLU A 401      29.774   3.727  -8.701  1.00 47.84           H
ATOM   3800  HB2 GLU A 401      27.926   3.438  -7.236  1.00 57.03           H
ATOM   3801  HB3 GLU A 401      28.899   3.710  -6.012  1.00 57.03           H
ATOM   3802  HG2 GLU A 401      29.283   5.896  -7.042  1.00 64.37           H
ATOM   3803  HG3 GLU A 401      27.974   5.589  -7.889  1.00 64.37           H
ATOM   3804  N   LEU A 402      31.790   3.533  -6.215  1.00 39.20           N
ATOM   3805  CA  LEU A 402      33.032   4.075  -5.665  1.00 37.40           C
ATOM   3806  C   LEU A 402      34.225   3.689  -6.545  1.00 34.76           C
ATOM   3807  O   LEU A 402      35.079   4.514  -6.859  1.00 36.59           O
ATOM   3808  CB  LEU A 402      33.222   3.539  -4.246  1.00 35.87           C
ATOM   3809  CG  LEU A 402      32.331   4.169  -3.160  1.00 44.24           C
ATOM   3810  CD1 LEU A 402      32.450   3.392  -1.854  1.00 40.82           C
ATOM   3811  CD2 LEU A 402      32.726   5.559  -2.946  1.00 45.66           C
ATOM   3812  H   LEU A 402      31.487   2.848  -5.792  1.00 46.99           H
ATOM   3813  HA  LEU A 402      32.976   5.043  -5.626  1.00 44.83           H
ATOM   3814  HB2 LEU A 402      33.040   2.587  -4.253  1.00 43.00           H
ATOM   3815  HB3 LEU A 402      34.145   3.688  -3.986  1.00 43.00           H
ATOM   3816  HG  LEU A 402      31.405   4.151  -3.447  1.00 53.04           H
ATOM   3817 HD11 LEU A 402      31.881   3.807  -1.187  1.00 48.93           H
ATOM   3818 HD12 LEU A 402      32.169   2.476  -2.006  1.00 48.93           H
ATOM   3819 HD13 LEU A 402      33.374   3.410  -1.560  1.00 48.93           H
ATOM   3820 HD21 LEU A 402      32.159   5.946  -2.261  1.00 54.74           H
ATOM   3821 HD22 LEU A 402      33.653   5.583  -2.662  1.00 54.74           H
ATOM   3822 HD23 LEU A 402      32.621   6.047  -3.778  1.00 54.74           H
ATOM   3823  N   TYR A 403      34.302   2.416  -6.911  1.00 39.47           N
ATOM   3824  CA  TYR A 403      35.376   1.924  -7.762  1.00 31.87           C
ATOM   3825  C   TYR A 403      35.521   2.759  -9.019  1.00 35.12           C
ATOM   3826  O   TYR A 403      36.624   3.140  -9.397  1.00 35.29           O
ATOM   3827  CB  TYR A 403      35.086   0.473  -8.110  1.00 37.79           C
ATOM   3828  CG  TYR A 403      36.098  -0.228  -8.982  1.00 38.50           C
ATOM   3829  CD1 TYR A 403      37.373   0.304  -9.227  1.00 40.52           C
ATOM   3830  CD2 TYR A 403      35.792  -1.468  -9.534  1.00 40.75           C
ATOM   3831  CE1 TYR A 403      38.304  -0.398 -10.034  1.00 34.68           C
ATOM   3832  CE2 TYR A 403      36.709  -2.155 -10.326  1.00 34.88           C
ATOM   3833  CZ  TYR A 403      37.951  -1.619 -10.576  1.00 33.82           C
ATOM   3834  OH  TYR A 403      38.808  -2.363 -11.372  1.00 34.84           O
ATOM   3835  H   TYR A 403      33.738   1.811  -6.677  1.00 47.32           H
ATOM   3836  HA  TYR A 403      36.214   1.959  -7.274  1.00 38.20           H
ATOM   3837  HB2 TYR A 403      35.023  -0.030  -7.283  1.00 45.30           H
ATOM   3838  HB3 TYR A 403      34.234   0.437  -8.572  1.00 45.30           H
ATOM   3839  HD1 TYR A 403      37.606   1.127  -8.864  1.00 48.58           H
ATOM   3840  HD2 TYR A 403      34.956  -1.842  -9.378  1.00 48.86           H
ATOM   3841  HE1 TYR A 403      39.144  -0.036 -10.202  1.00 41.56           H
ATOM   3842  HE2 TYR A 403      36.478  -2.978 -10.692  1.00 41.80           H
ATOM   3843  HH  TYR A 403      39.540  -1.960 -11.461  1.00 41.76           H
ATOM   3844  N   ARG A 404      34.413   3.022  -9.708  1.00 34.78           N
ATOM   3845  CA  ARG A 404      34.498   3.766 -10.954  1.00 36.20           C
ATOM   3846  C   ARG A 404      35.065   5.157 -10.746  1.00 38.28           C
ATOM   3847  O   ARG A 404      35.735   5.694 -11.648  1.00 38.06           O
ATOM   3848  CB  ARG A 404      33.120   3.857 -11.622  1.00 41.80           C
ATOM   3849  CG  ARG A 404      32.608   2.535 -12.204  1.00 38.82           C
ATOM   3850  CD  ARG A 404      31.146   2.664 -12.706  1.00 39.76           C
ATOM   3851  NE  ARG A 404      31.019   3.628 -13.801  1.00 43.15           N
ATOM   3852  CZ  ARG A 404      29.889   3.866 -14.462  1.00 53.96           C
ATOM   3853  NH1 ARG A 404      28.785   3.211 -14.129  1.00 52.64           N
ATOM   3854  NH2 ARG A 404      29.855   4.763 -15.445  1.00 53.63           N1+
ATOM   3855  H   ARG A 404      33.618   2.786  -9.479  1.00 41.68           H
ATOM   3856  HA  ARG A 404      35.090   3.293 -11.560  1.00 43.39           H
ATOM   3857  HB2 ARG A 404      32.475   4.158 -10.963  1.00 50.11           H
ATOM   3858  HB3 ARG A 404      33.169   4.498 -12.348  1.00 50.11           H
ATOM   3859  HG2 ARG A 404      33.166   2.278 -12.954  1.00 46.53           H
ATOM   3860  HG3 ARG A 404      32.634   1.852 -11.516  1.00 46.53           H
ATOM   3861  HD2 ARG A 404      30.843   1.800 -13.028  1.00 47.67           H
ATOM   3862  HD3 ARG A 404      30.583   2.962 -11.974  1.00 47.67           H
ATOM   3863  HE  ARG A 404      31.720   4.070 -14.031  1.00 51.73           H
ATOM   3864 HH11 ARG A 404      28.804   2.632 -13.494  1.00 63.12           H
ATOM   3865 HH12 ARG A 404      28.052   3.361 -14.552  1.00 63.12           H
ATOM   3866 HH21 ARG A 404      30.569   5.190 -15.662  1.00 64.31           H
ATOM   3867 HH22 ARG A 404      29.121   4.912 -15.867  1.00 64.31           H
ATOM   3868  N   GLN A 405      34.780   5.789  -9.597  1.00 36.70           N
ATOM   3869  CA  GLN A 405      35.381   7.098  -9.354  1.00 31.19           C
ATOM   3870  C   GLN A 405      36.878   6.955  -9.091  1.00 30.24           C
ATOM   3871  O   GLN A 405      37.667   7.773  -9.554  1.00 35.26           O
ATOM   3872  CB  GLN A 405      34.700   7.815  -8.169  1.00 33.95           C
ATOM   3873  CG  GLN A 405      33.232   8.068  -8.396  1.00 38.77           C
ATOM   3874  CD  GLN A 405      32.549   8.571  -7.145  1.00 43.72           C
ATOM   3875  OE1 GLN A 405      31.838   7.832  -6.458  1.00 42.77           O
ATOM   3876  NE2 GLN A 405      32.789   9.816  -6.830  1.00 39.30           N
ATOM   3877  H   GLN A 405      34.267   5.494  -8.973  1.00 43.99           H
ATOM   3878  HA  GLN A 405      35.266   7.650 -10.143  1.00 37.38           H
ATOM   3879  HB2 GLN A 405      34.789   7.265  -7.375  1.00 40.69           H
ATOM   3880  HB3 GLN A 405      35.133   8.671  -8.029  1.00 40.69           H
ATOM   3881  HG2 GLN A 405      33.127   8.738  -9.089  1.00 46.47           H
ATOM   3882  HG3 GLN A 405      32.803   7.240  -8.664  1.00 46.47           H
ATOM   3883 HE21 GLN A 405      33.308  10.292  -7.324  1.00 47.12           H
ATOM   3884 HE22 GLN A 405      32.429  10.159  -6.129  1.00 47.12           H
ATOM   3885  N   TRP A 406      37.292   5.898  -8.384  1.00 34.93           N
ATOM   3886  CA  TRP A 406      38.730   5.688  -8.180  1.00 34.36           C
ATOM   3887  C   TRP A 406      39.443   5.455  -9.507  1.00 36.03           C
ATOM   3888  O   TRP A 406      40.533   5.999  -9.746  1.00 30.57           O
ATOM   3889  CB  TRP A 406      38.952   4.521  -7.242  1.00 33.25           C
ATOM   3890  CG  TRP A 406      38.542   4.779  -5.824  1.00 32.19           C
ATOM   3891  CD1 TRP A 406      37.685   4.032  -5.082  1.00 29.55           C
ATOM   3892  CD2 TRP A 406      39.009   5.838  -4.970  1.00 30.84           C
ATOM   3893  NE1 TRP A 406      37.572   4.562  -3.819  1.00 32.39           N
ATOM   3894  CE2 TRP A 406      38.378   5.675  -3.722  1.00 30.81           C
ATOM   3895  CE3 TRP A 406      39.900   6.907  -5.146  1.00 32.58           C
ATOM   3896  CZ2 TRP A 406      38.606   6.558  -2.635  1.00 28.50           C
ATOM   3897  CZ3 TRP A 406      40.128   7.778  -4.087  1.00 32.03           C
ATOM   3898  CH2 TRP A 406      39.460   7.602  -2.841  1.00 30.70           C
ATOM   3899  H   TRP A 406      36.781   5.308  -8.023  1.00 41.87           H
ATOM   3900  HA  TRP A 406      39.111   6.480  -7.770  1.00 41.19           H
ATOM   3901  HB2 TRP A 406      38.439   3.763  -7.563  1.00 39.85           H
ATOM   3902  HB3 TRP A 406      39.896   4.299  -7.239  1.00 39.85           H
ATOM   3903  HD1 TRP A 406      37.238   3.275  -5.385  1.00 35.42           H
ATOM   3904  HE1 TRP A 406      37.075   4.250  -3.189  1.00 38.83           H
ATOM   3905  HE3 TRP A 406      40.328   7.035  -5.962  1.00 39.05           H
ATOM   3906  HZ2 TRP A 406      38.175   6.441  -1.820  1.00 34.15           H
ATOM   3907  HZ3 TRP A 406      40.711   8.494  -4.198  1.00 38.38           H
ATOM   3908  HH2 TRP A 406      39.635   8.191  -2.143  1.00 36.79           H
ATOM   3909  N   THR A 407      38.827   4.674 -10.407  1.00 32.51           N
ATOM   3910  CA  THR A 407      39.415   4.473 -11.734  1.00 29.55           C
ATOM   3911  C   THR A 407      39.524   5.767 -12.521  1.00 37.54           C
ATOM   3912  O   THR A 407      40.560   6.024 -13.167  1.00 36.63           O
ATOM   3913  CB  THR A 407      38.581   3.444 -12.518  1.00 32.83           C
ATOM   3914  OG1 THR A 407      38.601   2.242 -11.787  1.00 34.08           O
ATOM   3915  CG2 THR A 407      39.144   3.223 -13.917  1.00 41.14           C
ATOM   3916  H   THR A 407      38.085   4.260 -10.276  1.00 38.96           H
ATOM   3917  HA  THR A 407      40.309   4.113 -11.628  1.00 35.41           H
ATOM   3918  HB  THR A 407      37.668   3.760 -12.598  1.00 39.35           H
ATOM   3919  HG1 THR A 407      38.153   1.655 -12.188  1.00 40.85           H
ATOM   3920 HG21 THR A 407      38.604   2.572 -14.392  1.00 49.32           H
ATOM   3921 HG22 THR A 407      39.140   4.057 -14.411  1.00 49.32           H
ATOM   3922 HG23 THR A 407      40.055   2.895 -13.859  1.00 49.32           H
ATOM   3923  N   ASP A 408      38.464   6.588 -12.522  1.00 37.43           N
ATOM   3924  CA  ASP A 408      38.556   7.892 -13.174  1.00 34.91           C
ATOM   3925  C   ASP A 408      39.778   8.679 -12.682  1.00 34.36           C
ATOM   3926  O   ASP A 408      40.442   9.389 -13.456  1.00 32.00           O
ATOM   3927  CB  ASP A 408      37.312   8.760 -12.894  1.00 39.89           C
ATOM   3928  CG  ASP A 408      36.026   8.286 -13.609  1.00 52.54           C
ATOM   3929  OD1 ASP A 408      36.076   7.445 -14.536  1.00 56.02           O
ATOM   3930  OD2 ASP A 408      34.945   8.795 -13.204  1.00 52.80           O1-
ATOM   3931  H   ASP A 408      37.703   6.415 -12.161  1.00 44.87           H
ATOM   3932  HA  ASP A 408      38.635   7.769 -14.132  1.00 41.85           H
ATOM   3933  HB2 ASP A 408      37.137   8.754 -11.940  1.00 47.82           H
ATOM   3934  HB3 ASP A 408      37.494   9.667 -13.186  1.00 47.82           H
ATOM   3935  N   ARG A 409      40.046   8.612 -11.379  1.00 31.55           N
ATOM   3936  CA  ARG A 409      41.105   9.430 -10.802  1.00 35.27           C
ATOM   3937  C   ARG A 409      42.487   8.888 -11.156  1.00 30.74           C
ATOM   3938  O   ARG A 409      43.378   9.673 -11.548  1.00 30.29           O
ATOM   3939  CB  ARG A 409      40.917   9.524  -9.280  1.00 32.61           C
ATOM   3940  CG  ARG A 409      39.826  10.534  -8.865  1.00 34.11           C
ATOM   3941  CD  ARG A 409      39.483  10.409  -7.415  1.00 38.12           C
ATOM   3942  NE  ARG A 409      38.423  11.373  -7.099  1.00 36.61           N
ATOM   3943  CZ  ARG A 409      38.534  12.396  -6.256  1.00 46.08           C
ATOM   3944  NH1 ARG A 409      39.622  12.575  -5.539  1.00 36.87           N
ATOM   3945  NH2 ARG A 409      37.519  13.235  -6.094  1.00 38.75           N1+
ATOM   3946  H   ARG A 409      39.634   8.108 -10.817  1.00 37.81           H
ATOM   3947  HA  ARG A 409      41.038  10.327 -11.164  1.00 42.28           H
ATOM   3948  HB2 ARG A 409      40.662   8.652  -8.940  1.00 39.09           H
ATOM   3949  HB3 ARG A 409      41.753   9.805  -8.877  1.00 39.09           H
ATOM   3950  HG2 ARG A 409      40.148  11.435  -9.025  1.00 40.89           H
ATOM   3951  HG3 ARG A 409      39.023  10.367  -9.383  1.00 40.89           H
ATOM   3952  HD2 ARG A 409      39.158   9.514  -7.229  1.00 45.69           H
ATOM   3953  HD3 ARG A 409      40.262  10.612  -6.874  1.00 45.69           H
ATOM   3954  HE  ARG A 409      37.665  11.267  -7.491  1.00 43.88           H
ATOM   3955 HH11 ARG A 409      40.295  12.048  -5.639  1.00 44.20           H
ATOM   3956 HH12 ARG A 409      39.671  13.234  -4.988  1.00 44.20           H
ATOM   3957 HH21 ARG A 409      36.792  13.121  -6.539  1.00 46.45           H
ATOM   3958 HH22 ARG A 409      37.579  13.877  -5.525  1.00 46.45           H
ATOM   3959  N   ILE A 410      42.701   7.564 -11.024  1.00 31.47           N
ATOM   3960  CA  ILE A 410      44.026   7.018 -11.362  1.00 31.44           C
ATOM   3961  C   ILE A 410      44.334   7.230 -12.833  1.00 37.32           C
ATOM   3962  O   ILE A 410      45.482   7.544 -13.210  1.00 30.34           O
ATOM   3963  CB  ILE A 410      44.162   5.535 -10.977  1.00 31.19           C
ATOM   3964  CG1 ILE A 410      45.646   5.160 -10.936  1.00 34.69           C
ATOM   3965  CG2 ILE A 410      43.460   4.589 -11.986  1.00 37.29           C
ATOM   3966  CD1 ILE A 410      46.411   5.799  -9.762  1.00 35.57           C
ATOM   3967  H   ILE A 410      42.123   6.987 -10.754  1.00 37.71           H
ATOM   3968  HA  ILE A 410      44.693   7.508 -10.856  1.00 37.67           H
ATOM   3969  HB  ILE A 410      43.777   5.400 -10.097  1.00 37.38           H
ATOM   3970 HG12 ILE A 410      45.724   4.197 -10.852  1.00 41.58           H
ATOM   3971 HG13 ILE A 410      46.066   5.454 -11.759  1.00 41.58           H
ATOM   3972 HG21 ILE A 410      43.579   3.672 -11.694  1.00 44.70           H
ATOM   3973 HG22 ILE A 410      42.516   4.807 -12.019  1.00 44.70           H
ATOM   3974 HG23 ILE A 410      43.858   4.711 -12.863  1.00 44.70           H
ATOM   3975 HD11 ILE A 410      47.339   5.518  -9.801  1.00 42.63           H
ATOM   3976 HD12 ILE A 410      46.354   6.764  -9.836  1.00 42.63           H
ATOM   3977 HD13 ILE A 410      46.011   5.506  -8.928  1.00 42.63           H
ATOM   3978  N   MET A 411      43.318   7.099 -13.693  1.00 32.34           N
ATOM   3979  CA  MET A 411      43.589   7.267 -15.115  1.00 34.11           C
ATOM   3980  C   MET A 411      43.843   8.727 -15.449  1.00 32.09           C
ATOM   3981  O   MET A 411      44.712   9.019 -16.274  1.00 37.18           O
ATOM   3982  CB  MET A 411      42.452   6.697 -15.978  1.00 34.96           C
ATOM   3983  CG  MET A 411      42.257   5.180 -15.888  1.00 36.75           C
ATOM   3984  SD  MET A 411      43.773   4.185 -15.931  1.00 45.56           S
ATOM   3985  CE  MET A 411      44.429   4.759 -17.504  1.00 41.30           C
ATOM   3986  H   MET A 411      42.501   6.922 -13.488  1.00 38.75           H
ATOM   3987  HA  MET A 411      44.390   6.764 -15.330  1.00 40.89           H
ATOM   3988  HB2 MET A 411      41.620   7.114 -15.705  1.00 41.91           H
ATOM   3989  HB3 MET A 411      42.634   6.913 -16.906  1.00 41.91           H
ATOM   3990  HG2 MET A 411      41.802   4.979 -15.055  1.00 44.05           H
ATOM   3991  HG3 MET A 411      41.704   4.899 -16.634  1.00 44.05           H
ATOM   3992  HE1 MET A 411      45.269   4.306 -17.680  1.00 49.51           H
ATOM   3993  HE2 MET A 411      43.790   4.556 -18.205  1.00 49.51           H
ATOM   3994  HE3 MET A 411      44.574   5.717 -17.455  1.00 49.51           H
ATOM   3995  N   GLU A 412      43.185   9.672 -14.770  1.00 32.68           N
ATOM   3996  CA  GLU A 412      43.555  11.074 -14.957  1.00 32.11           C
ATOM   3997  C   GLU A 412      45.005  11.314 -14.540  1.00 37.78           C
ATOM   3998  O   GLU A 412      45.767  12.012 -15.228  1.00 34.35           O
ATOM   3999  CB  GLU A 412      42.614  11.985 -14.167  1.00 40.07           C
ATOM   4000  CG  GLU A 412      42.822  13.477 -14.444  1.00 41.18           C
ATOM   4001  CD  GLU A 412      41.874  14.402 -13.651  1.00 48.94           C
ATOM   4002  OE1 GLU A 412      40.716  14.002 -13.378  1.00 59.05           O
ATOM   4003  OE2 GLU A 412      42.301  15.515 -13.292  1.00 51.59           O1-
ATOM   4004  H   GLU A 412      42.544   9.533 -14.214  1.00 39.17           H
ATOM   4005  HA  GLU A 412      43.472  11.299 -15.897  1.00 38.48           H
ATOM   4006  HB2 GLU A 412      41.698  11.765 -14.398  1.00 48.04           H
ATOM   4007  HB3 GLU A 412      42.758  11.836 -13.219  1.00 48.04           H
ATOM   4008  HG2 GLU A 412      43.732  13.714 -14.208  1.00 49.37           H
ATOM   4009  HG3 GLU A 412      42.674  13.642 -15.389  1.00 49.37           H
ATOM   4010  N   GLU A 413      45.406  10.735 -13.418  1.00 33.65           N
ATOM   4011  CA  GLU A 413      46.762  10.927 -12.942  1.00 36.67           C
ATOM   4012  C   GLU A 413      47.787  10.296 -13.890  1.00 35.01           C
ATOM   4013  O   GLU A 413      48.764  10.949 -14.287  1.00 36.12           O
ATOM   4014  CB  GLU A 413      46.874  10.350 -11.528  1.00 35.92           C
ATOM   4015  CG  GLU A 413      48.194  10.690 -10.896  1.00 32.08           C
ATOM   4016  CD  GLU A 413      48.237  10.463  -9.423  1.00 34.33           C
ATOM   4017  OE1 GLU A 413      47.346  10.937  -8.697  1.00 31.57           O
ATOM   4018  OE2 GLU A 413      49.212   9.855  -8.981  1.00 32.67           O1-
ATOM   4019  H   GLU A 413      44.917  10.232 -12.920  1.00 40.34           H
ATOM   4020  HA  GLU A 413      46.947  11.878 -12.892  1.00 43.96           H
ATOM   4021  HB2 GLU A 413      46.168  10.720 -10.975  1.00 43.06           H
ATOM   4022  HB3 GLU A 413      46.797   9.384 -11.569  1.00 43.06           H
ATOM   4023  HG2 GLU A 413      48.884  10.141 -11.300  1.00 38.45           H
ATOM   4024  HG3 GLU A 413      48.385  11.627 -11.056  1.00 38.45           H
ATOM   4025  N   PHE A 414      47.565   9.029 -14.271  1.00 29.50           N
ATOM   4026  CA  PHE A 414      48.458   8.322 -15.192  1.00 31.99           C
ATOM   4027  C   PHE A 414      48.580   9.065 -16.520  1.00 37.22           C
ATOM   4028  O   PHE A 414      49.686   9.241 -17.063  1.00 35.92           O
ATOM   4029  CB  PHE A 414      47.928   6.904 -15.448  1.00 34.94           C
ATOM   4030  CG  PHE A 414      48.232   5.918 -14.370  1.00 37.10           C
ATOM   4031  CD1 PHE A 414      48.764   6.304 -13.150  1.00 34.87           C
ATOM   4032  CD2 PHE A 414      47.982   4.576 -14.585  1.00 36.99           C
ATOM   4033  CE1 PHE A 414      49.068   5.356 -12.187  1.00 37.17           C
ATOM   4034  CE2 PHE A 414      48.275   3.632 -13.617  1.00 40.95           C
ATOM   4035  CZ  PHE A 414      48.808   4.026 -12.413  1.00 35.91           C
ATOM   4036  H   PHE A 414      46.897   8.557 -14.006  1.00 35.35           H
ATOM   4037  HA  PHE A 414      49.341   8.254 -14.797  1.00 38.34           H
ATOM   4038  HB2 PHE A 414      46.964   6.946 -15.543  1.00 41.88           H
ATOM   4039  HB3 PHE A 414      48.322   6.571 -16.269  1.00 41.88           H
ATOM   4040  HD1 PHE A 414      48.949   7.201 -12.990  1.00 41.79           H
ATOM   4041  HD2 PHE A 414      47.627   4.301 -15.400  1.00 44.34           H
ATOM   4042  HE1 PHE A 414      49.421   5.624 -11.370  1.00 44.55           H
ATOM   4043  HE2 PHE A 414      48.100   2.732 -13.777  1.00 49.10           H
ATOM   4044  HZ  PHE A 414      49.000   3.395 -11.759  1.00 43.04           H
ATOM   4045  N   PHE A 415      47.441   9.457 -17.088  1.00 34.93           N
ATOM   4046  CA  PHE A 415      47.451  10.118 -18.385  1.00 36.46           C
ATOM   4047  C   PHE A 415      48.190  11.457 -18.335  1.00 38.57           C
ATOM   4048  O   PHE A 415      48.855  11.811 -19.312  1.00 36.75           O
ATOM   4049  CB  PHE A 415      46.011  10.305 -18.920  1.00 37.73           C
ATOM   4050  CG  PHE A 415      45.349   9.026 -19.408  1.00 36.35           C
ATOM   4051  CD1 PHE A 415      46.048   7.844 -19.486  1.00 33.71           C
ATOM   4052  CD2 PHE A 415      44.002   9.022 -19.788  1.00 37.46           C
ATOM   4053  CE1 PHE A 415      45.448   6.667 -19.926  1.00 38.35           C
ATOM   4054  CE2 PHE A 415      43.380   7.860 -20.233  1.00 33.08           C
ATOM   4055  CZ  PHE A 415      44.095   6.666 -20.291  1.00 34.10           C
ATOM   4056  H   PHE A 415      46.659   9.353 -16.746  1.00 41.87           H
ATOM   4057  HA  PHE A 415      47.923   9.550 -19.014  1.00 43.70           H
ATOM   4058  HB2 PHE A 415      45.460  10.669 -18.209  1.00 45.22           H
ATOM   4059  HB3 PHE A 415      46.035  10.926 -19.665  1.00 45.22           H
ATOM   4060  HD1 PHE A 415      46.944   7.830 -19.234  1.00 40.41           H
ATOM   4061  HD2 PHE A 415      43.513   9.811 -19.741  1.00 44.91           H
ATOM   4062  HE1 PHE A 415      45.942   5.880 -19.965  1.00 45.97           H
ATOM   4063  HE2 PHE A 415      42.483   7.878 -20.477  1.00 39.65           H
ATOM   4064  HZ  PHE A 415      43.689   5.886 -20.595  1.00 40.87           H
ATOM   4065  N   GLN A 416      48.081  12.217 -17.228  1.00 36.83           N
ATOM   4066  CA  GLN A 416      48.908  13.416 -17.042  1.00 41.46           C
ATOM   4067  C   GLN A 416      50.400  13.083 -17.010  1.00 39.84           C
ATOM   4068  O   GLN A 416      51.224  13.846 -17.515  1.00 35.36           O
ATOM   4069  CB  GLN A 416      48.532  14.161 -15.751  1.00 41.40           C
ATOM   4070  CG  GLN A 416      47.267  15.003 -15.850  1.00 52.84           C
ATOM   4071  CD  GLN A 416      47.388  16.406 -15.220  1.00 66.64           C
ATOM   4072  OE1 GLN A 416      48.176  16.657 -14.286  1.00 65.23           O
ATOM   4073  NE2 GLN A 416      46.600  17.338 -15.760  1.00 74.09           N
ATOM   4074  H   GLN A 416      47.540  12.057 -16.578  1.00 44.15           H
ATOM   4075  HA  GLN A 416      48.754  14.018 -17.787  1.00 49.71           H
ATOM   4076  HB2 GLN A 416      48.397  13.509 -15.046  1.00 49.63           H
ATOM   4077  HB3 GLN A 416      49.262  14.754 -15.512  1.00 49.63           H
ATOM   4078  HG2 GLN A 416      47.043  15.119 -16.787  1.00 63.36           H
ATOM   4079  HG3 GLN A 416      46.548  14.537 -15.396  1.00 63.36           H
ATOM   4080 HE21 GLN A 416      46.077  17.134 -16.411  1.00 88.85           H
ATOM   4081 HE22 GLN A 416      46.617  18.143 -15.457  1.00 88.85           H
ATOM   4082  N   GLN A 417      50.773  11.971 -16.385  1.00 38.49           N
ATOM   4083  CA  GLN A 417      52.172  11.559 -16.425  1.00 40.61           C
ATOM   4084  C   GLN A 417      52.598  11.261 -17.858  1.00 42.57           C
ATOM   4085  O   GLN A 417      53.697  11.633 -18.289  1.00 35.54           O
ATOM   4086  CB  GLN A 417      52.396  10.326 -15.546  1.00 33.30           C
ATOM   4087  CG  GLN A 417      53.850   9.863 -15.569  1.00 31.88           C
ATOM   4088  CD  GLN A 417      54.158   8.675 -14.705  1.00 36.49           C
ATOM   4089  OE1 GLN A 417      53.729   8.584 -13.548  1.00 31.67           O
ATOM   4090  NE2 GLN A 417      54.925   7.748 -15.259  1.00 34.83           N
ATOM   4091  H   GLN A 417      50.252  11.449 -15.942  1.00 46.14           H
ATOM   4092  HA  GLN A 417      52.727  12.279 -16.087  1.00 48.68           H
ATOM   4093  HB2 GLN A 417      52.162  10.541 -14.630  1.00 39.91           H
ATOM   4094  HB3 GLN A 417      51.843   9.598 -15.870  1.00 39.91           H
ATOM   4095  HG2 GLN A 417      54.083   9.629 -16.481  1.00 38.21           H
ATOM   4096  HG3 GLN A 417      54.410  10.596 -15.268  1.00 38.21           H
ATOM   4097 HE21 GLN A 417      55.211   7.850 -16.063  1.00 41.75           H
ATOM   4098 HE22 GLN A 417      55.137   7.043 -14.814  1.00 41.75           H
ATOM   4099  N   GLY A 418      51.750  10.555 -18.599  1.00 35.19           N
ATOM   4100  CA  GLY A 418      52.057  10.275 -19.986  1.00 34.03           C
ATOM   4101  C   GLY A 418      52.215  11.534 -20.800  1.00 34.68           C
ATOM   4102  O   GLY A 418      53.091  11.621 -21.657  1.00 40.48           O
ATOM   4103  H   GLY A 418      51.002  10.233 -18.322  1.00 42.18           H
ATOM   4104  HA2 GLY A 418      52.882   9.768 -20.040  1.00 40.79           H
ATOM   4105  HA3 GLY A 418      51.343   9.745 -20.375  1.00 40.79           H
ATOM   4106  N   ASP A 419      51.400  12.538 -20.521  1.00 40.20           N
ATOM   4107  CA  ASP A 419      51.571  13.816 -21.197  1.00 41.30           C
ATOM   4108  C   ASP A 419      52.916  14.452 -20.855  1.00 48.10           C
ATOM   4109  O   ASP A 419      53.590  14.979 -21.748  1.00 45.03           O
ATOM   4110  CB  ASP A 419      50.420  14.756 -20.849  1.00 42.83           C
ATOM   4111  CG  ASP A 419      49.102  14.353 -21.515  1.00 42.33           C
ATOM   4112  OD1 ASP A 419      49.077  13.389 -22.338  1.00 44.19           O
ATOM   4113  OD2 ASP A 419      48.069  14.992 -21.192  1.00 42.34           O1-
ATOM   4114  H   ASP A 419      50.752  12.509 -19.957  1.00 48.19           H
ATOM   4115  HA  ASP A 419      51.551  13.666 -22.155  1.00 49.51           H
ATOM   4116  HB2 ASP A 419      50.285  14.749 -19.889  1.00 51.35           H
ATOM   4117  HB3 ASP A 419      50.643  15.652 -21.146  1.00 51.35           H
ATOM   4118  N   LYS A 420      53.344  14.388 -19.579  1.00 42.54           N
ATOM   4119  CA  LYS A 420      54.660  14.910 -19.210  1.00 44.59           C
ATOM   4120  C   LYS A 420      55.769  14.113 -19.882  1.00 42.24           C
ATOM   4121  O   LYS A 420      56.759  14.682 -20.349  1.00 40.62           O
ATOM   4122  CB  LYS A 420      54.837  14.903 -17.680  1.00 44.96           C
ATOM   4123  CG  LYS A 420      53.940  15.893 -16.914  1.00 47.82           C
ATOM   4124  CD  LYS A 420      54.104  15.784 -15.391  1.00 42.90           C
ATOM   4125  CE  LYS A 420      52.986  16.524 -14.609  1.00 58.30           C
ATOM   4126  NZ  LYS A 420      52.115  15.576 -13.731  1.00 59.57           N1+
ATOM   4127  H   LYS A 420      52.896  14.052 -18.927  1.00 50.99           H
ATOM   4128  HA  LYS A 420      54.728  15.829 -19.513  1.00 53.46           H
ATOM   4129  HB2 LYS A 420      54.637  14.013 -17.350  1.00 53.90           H
ATOM   4130  HB3 LYS A 420      55.758  15.126 -17.475  1.00 53.90           H
ATOM   4131  HG2 LYS A 420      54.171  16.797 -17.177  1.00 57.33           H
ATOM   4132  HG3 LYS A 420      53.012  15.710 -17.129  1.00 57.33           H
ATOM   4133  HD2 LYS A 420      54.079  14.848 -15.137  1.00 51.44           H
ATOM   4134  HD3 LYS A 420      54.956  16.173 -15.137  1.00 51.44           H
ATOM   4135  HE2 LYS A 420      53.395  17.181 -14.023  1.00 69.91           H
ATOM   4136  HE3 LYS A 420      52.400  16.966 -15.243  1.00 69.91           H
ATOM   4137  HZ1 LYS A 420      51.491  16.045 -13.304  1.00 71.44           H
ATOM   4138  HZ2 LYS A 420      51.718  14.966 -14.244  1.00 71.44           H
ATOM   4139  HZ3 LYS A 420      52.626  15.162 -13.132  1.00 71.44           H
ATOM   4140  N   GLU A 421      55.614  12.790 -19.967  1.00 38.65           N
ATOM   4141  CA  GLU A 421      56.593  11.989 -20.686  1.00 35.92           C
ATOM   4142  C   GLU A 421      56.730  12.464 -22.134  1.00 46.08           C
ATOM   4143  O   GLU A 421      57.844  12.673 -22.633  1.00 47.51           O
ATOM   4144  CB  GLU A 421      56.203  10.509 -20.622  1.00 35.21           C
ATOM   4145  CG  GLU A 421      56.394   9.885 -19.212  1.00 40.82           C
ATOM   4146  CD  GLU A 421      55.813   8.489 -19.081  1.00 43.59           C
ATOM   4147  OE1 GLU A 421      54.917   8.110 -19.897  1.00 37.47           O
ATOM   4148  OE2 GLU A 421      56.232   7.776 -18.133  1.00 40.74           O1-
ATOM   4149  H   GLU A 421      54.964  12.345 -19.624  1.00 46.34           H
ATOM   4150  HA  GLU A 421      57.457  12.088 -20.256  1.00 43.06           H
ATOM   4151  HB2 GLU A 421      55.267  10.420 -20.863  1.00 42.20           H
ATOM   4152  HB3 GLU A 421      56.754  10.011 -21.246  1.00 42.20           H
ATOM   4153  HG2 GLU A 421      57.344   9.830 -19.020  1.00 48.93           H
ATOM   4154  HG3 GLU A 421      55.958  10.451 -18.557  1.00 48.93           H
ATOM   4155  N   ARG A 422      55.599  12.650 -22.819  1.00 44.10           N
ATOM   4156  CA  ARG A 422      55.612  13.085 -24.216  1.00 42.67           C
ATOM   4157  C   ARG A 422      56.302  14.437 -24.356  1.00 46.37           C
ATOM   4158  O   ARG A 422      57.187  14.611 -25.200  1.00 50.01           O
ATOM   4159  CB  ARG A 422      54.170  13.132 -24.759  1.00 42.59           C
ATOM   4160  CG  ARG A 422      54.044  13.207 -26.295  1.00 41.73           C
ATOM   4161  CD  ARG A 422      52.602  13.058 -26.807  1.00 52.63           C
ATOM   4162  NE  ARG A 422      51.904  11.924 -26.196  1.00 53.02           N
ATOM   4163  CZ  ARG A 422      51.008  12.022 -25.208  1.00 52.64           C
ATOM   4164  NH1 ARG A 422      50.668  13.217 -24.721  1.00 51.94           N
ATOM   4165  NH2 ARG A 422      50.433  10.913 -24.709  1.00 56.19           N1+
ATOM   4166  H   ARG A 422      54.810  12.530 -22.497  1.00 52.87           H
ATOM   4167  HA  ARG A 422      56.109  12.440 -24.743  1.00 51.16           H
ATOM   4168  HB2 ARG A 422      53.706  12.332 -24.468  1.00 51.06           H
ATOM   4169  HB3 ARG A 422      53.729  13.914 -24.392  1.00 51.06           H
ATOM   4170  HG2 ARG A 422      54.377  14.068 -26.595  1.00 50.03           H
ATOM   4171  HG3 ARG A 422      54.573  12.495 -26.688  1.00 50.03           H
ATOM   4172  HD2 ARG A 422      52.107  13.865 -26.596  1.00 63.11           H
ATOM   4173  HD3 ARG A 422      52.620  12.919 -27.766  1.00 63.11           H
ATOM   4174  HE  ARG A 422      52.083  11.138 -26.495  1.00 63.58           H
ATOM   4175 HH11 ARG A 422      51.035  13.929 -25.035  1.00 62.28           H
ATOM   4176 HH12 ARG A 422      50.089  13.275 -24.088  1.00 62.28           H
ATOM   4177 HH21 ARG A 422      50.644  10.141 -25.024  1.00 67.38           H
ATOM   4178 HH22 ARG A 422      49.850  10.977 -24.080  1.00 67.38           H
ATOM   4179  N   GLU A 423      55.928  15.400 -23.514  1.00 50.81           N
ATOM   4180  CA  GLU A 423      56.527  16.730 -23.584  1.00 48.62           C
ATOM   4181  C   GLU A 423      58.037  16.668 -23.506  1.00 56.20           C
ATOM   4182  O   GLU A 423      58.728  17.388 -24.232  1.00 56.55           O
ATOM   4183  CB  GLU A 423      56.003  17.619 -22.460  1.00 52.33           C
ATOM   4184  CG  GLU A 423      54.560  18.030 -22.604  1.00 57.41           C
ATOM   4185  CD  GLU A 423      54.036  18.785 -21.374  1.00 67.33           C
ATOM   4186  OE1 GLU A 423      54.190  18.284 -20.229  1.00 72.96           O
ATOM   4187  OE2 GLU A 423      53.470  19.890 -21.551  1.00 76.32           O1-
ATOM   4188  H   GLU A 423      55.335  15.308 -22.898  1.00 60.93           H
ATOM   4189  HA  GLU A 423      56.286  17.141 -24.429  1.00 58.30           H
ATOM   4190  HB2 GLU A 423      56.089  17.140 -21.621  1.00 62.75           H
ATOM   4191  HB3 GLU A 423      56.537  18.428 -22.430  1.00 62.75           H
ATOM   4192  HG2 GLU A 423      54.472  18.613 -23.375  1.00 68.84           H
ATOM   4193  HG3 GLU A 423      54.015  17.236 -22.725  1.00 68.84           H
ATOM   4194  N   ARG A 424      58.569  15.830 -22.609  1.00 55.15           N
ATOM   4195  CA  ARG A 424      60.006  15.669 -22.410  1.00 48.87           C
ATOM   4196  C   ARG A 424      60.644  14.728 -23.403  1.00 48.29           C
ATOM   4197  O   ARG A 424      61.829  14.416 -23.253  1.00 53.85           O
ATOM   4198  CB  ARG A 424      60.293  15.161 -20.990  1.00 47.07           C
ATOM   4199  CG  ARG A 424      59.831  16.106 -19.893  1.00 49.00           C
ATOM   4200  CD  ARG A 424      59.862  15.382 -18.553  1.00 52.87           C
ATOM   4201  NE  ARG A 424      59.351  16.190 -17.449  1.00 58.78           N
ATOM   4202  CZ  ARG A 424      60.116  16.776 -16.527  1.00 64.62           C
ATOM   4203  NH1 ARG A 424      61.450  16.635 -16.558  1.00 57.87           N
ATOM   4204  NH2 ARG A 424      59.536  17.495 -15.564  1.00 70.08           N1+
ATOM   4205  H   ARG A 424      58.098  15.331 -22.090  1.00 66.13           H
ATOM   4206  HA  ARG A 424      60.433  16.535 -22.507  1.00 58.60           H
ATOM   4207  HB2 ARG A 424      59.836  14.314 -20.863  1.00 56.43           H
ATOM   4208  HB3 ARG A 424      61.250  15.036 -20.890  1.00 56.43           H
ATOM   4209  HG2 ARG A 424      60.427  16.870 -19.847  1.00 58.75           H
ATOM   4210  HG3 ARG A 424      58.921  16.392 -20.070  1.00 58.75           H
ATOM   4211  HD2 ARG A 424      59.316  14.583 -18.615  1.00 63.39           H
ATOM   4212  HD3 ARG A 424      60.779  15.141 -18.348  1.00 63.39           H
ATOM   4213  HE  ARG A 424      58.500  16.296 -17.390  1.00 70.49           H
ATOM   4214 HH11 ARG A 424      61.819  16.170 -17.180  1.00 69.40           H
ATOM   4215 HH12 ARG A 424      61.936  17.013 -15.958  1.00 69.40           H
ATOM   4216 HH21 ARG A 424      58.681  17.580 -15.547  1.00 84.05           H
ATOM   4217 HH22 ARG A 424      60.018  17.874 -14.961  1.00 84.05           H
ATOM   4218  N   GLY A 425      59.911  14.252 -24.401  1.00 47.75           N
ATOM   4219  CA  GLY A 425      60.509  13.360 -25.379  1.00 47.02           C
ATOM   4220  C   GLY A 425      60.933  12.012 -24.840  1.00 56.03           C
ATOM   4221  O   GLY A 425      61.665  11.279 -25.515  1.00 55.12           O
ATOM   4222  H   GLY A 425      59.080  14.428 -24.533  1.00 57.26           H
ATOM   4223  HA2 GLY A 425      59.874  13.209 -26.096  1.00 56.37           H
ATOM   4224  HA3 GLY A 425      61.292  13.789 -25.758  1.00 56.37           H
ATOM   4225  N   MET A 426      60.460  11.638 -23.658  1.00 53.06           N
ATOM   4226  CA  MET A 426      60.771  10.329 -23.120  1.00 41.24           C
ATOM   4227  C   MET A 426      59.800   9.319 -23.708  1.00 46.81           C
ATOM   4228  O   MET A 426      58.785   9.669 -24.313  1.00 46.93           O
ATOM   4229  CB  MET A 426      60.743  10.323 -21.575  1.00 45.73           C
ATOM   4230  CG  MET A 426      60.163  11.552 -20.923  1.00 57.31           C
ATOM   4231  SD  MET A 426      60.402  11.821 -19.143  1.00 47.73           S
ATOM   4232  CE  MET A 426      60.603  10.175 -18.525  1.00 41.94           C
ATOM   4233  H   MET A 426      59.960  12.123 -23.154  1.00 63.63           H
ATOM   4234  HA  MET A 426      61.669  10.088 -23.395  1.00 49.43           H
ATOM   4235  HB2 MET A 426      60.216   9.564 -21.281  1.00 54.83           H
ATOM   4236  HB3 MET A 426      61.654  10.228 -21.253  1.00 54.83           H
ATOM   4237  HG2 MET A 426      60.538  12.326 -21.372  1.00 68.73           H
ATOM   4238  HG3 MET A 426      59.205  11.538 -21.074  1.00 68.73           H
ATOM   4239  HE1 MET A 426      60.740  10.213 -17.566  1.00 50.28           H
ATOM   4240  HE2 MET A 426      59.805   9.663 -18.727  1.00 50.28           H
ATOM   4241  HE3 MET A 426      61.374   9.769 -18.953  1.00 50.28           H
ATOM   4242  N   GLU A 427      60.137   8.050 -23.553  1.00 50.34           N
ATOM   4243  CA  GLU A 427      59.217   7.005 -23.967  1.00 50.95           C
ATOM   4244  C   GLU A 427      57.960   7.070 -23.106  1.00 50.75           C
ATOM   4245  O   GLU A 427      58.039   7.288 -21.893  1.00 45.14           O
ATOM   4246  CB  GLU A 427      59.888   5.652 -23.844  1.00 51.97           C
ATOM   4247  CG  GLU A 427      61.158   5.554 -24.672  1.00 60.39           C
ATOM   4248  CD  GLU A 427      61.643   4.145 -24.784  1.00 67.36           C
ATOM   4249  OE1 GLU A 427      61.761   3.479 -23.725  1.00 74.81           O
ATOM   4250  OE2 GLU A 427      61.874   3.696 -25.930  1.00 74.27           O1-
ATOM   4251  H   GLU A 427      60.877   7.770 -23.217  1.00 60.36           H
ATOM   4252  HA  GLU A 427      58.965   7.142 -24.893  1.00 61.09           H
ATOM   4253  HB2 GLU A 427      60.121   5.497 -22.915  1.00 62.32           H
ATOM   4254  HB3 GLU A 427      59.275   4.965 -24.152  1.00 62.32           H
ATOM   4255  HG2 GLU A 427      60.982   5.886 -25.566  1.00 72.41           H
ATOM   4256  HG3 GLU A 427      61.854   6.082 -24.251  1.00 72.41           H
ATOM   4257  N   ILE A 428      56.794   6.943 -23.746  1.00 46.76           N
ATOM   4258  CA  ILE A 428      55.526   6.961 -23.014  1.00 47.91           C
ATOM   4259  C   ILE A 428      55.314   5.608 -22.355  1.00 41.52           C
ATOM   4260  O   ILE A 428      55.331   4.564 -23.019  1.00 45.71           O
ATOM   4261  CB  ILE A 428      54.346   7.300 -23.946  1.00 51.02           C
ATOM   4262  CG1 ILE A 428      54.711   8.412 -24.927  1.00 49.03           C
ATOM   4263  CG2 ILE A 428      53.067   7.689 -23.111  1.00 46.42           C
ATOM   4264  CD1 ILE A 428      55.144   9.673 -24.285  1.00 57.13           C
ATOM   4265  H   ILE A 428      56.711   6.847 -24.596  1.00 56.06           H
ATOM   4266  HA  ILE A 428      55.568   7.635 -22.318  1.00 57.44           H
ATOM   4267  HB  ILE A 428      54.136   6.506 -24.461  1.00 61.18           H
ATOM   4268 HG12 ILE A 428      55.438   8.103 -25.490  1.00 58.79           H
ATOM   4269 HG13 ILE A 428      53.935   8.611 -25.474  1.00 58.79           H
ATOM   4270 HG21 ILE A 428      52.343   7.897 -23.722  1.00 55.66           H
ATOM   4271 HG22 ILE A 428      52.820   6.940 -22.546  1.00 55.66           H
ATOM   4272 HG23 ILE A 428      53.271   8.463 -22.564  1.00 55.66           H
ATOM   4273 HD11 ILE A 428      55.356  10.321 -24.975  1.00 68.51           H
ATOM   4274 HD12 ILE A 428      54.424  10.006 -23.727  1.00 68.51           H
ATOM   4275 HD13 ILE A 428      55.929   9.498 -23.743  1.00 68.51           H
ATOM   4276  N   SER A 429      55.095   5.619 -21.054  1.00 43.03           N
ATOM   4277  CA  SER A 429      54.676   4.393 -20.373  1.00 42.65           C
ATOM   4278  C   SER A 429      53.301   3.962 -20.888  1.00 46.19           C
ATOM   4279  O   SER A 429      52.360   4.773 -20.871  1.00 37.24           O
ATOM   4280  CB  SER A 429      54.624   4.611 -18.870  1.00 43.50           C
ATOM   4281  OG  SER A 429      55.815   5.210 -18.392  1.00 45.15           O
ATOM   4282  H   SER A 429      55.178   6.307 -20.544  1.00 51.59           H
ATOM   4283  HA  SER A 429      55.311   3.684 -20.560  1.00 51.13           H
ATOM   4284  HB2 SER A 429      53.876   5.192 -18.663  1.00 52.15           H
ATOM   4285  HB3 SER A 429      54.507   3.753 -18.432  1.00 52.15           H
ATOM   4286  HG  SER A 429      55.930   5.956 -18.761  1.00 54.13           H
ATOM   4287  N   PRO A 430      53.130   2.703 -21.326  1.00 41.51           N
ATOM   4288  CA  PRO A 430      51.920   2.373 -22.115  1.00 41.59           C
ATOM   4289  C   PRO A 430      50.605   2.696 -21.411  1.00 44.75           C
ATOM   4290  O   PRO A 430      49.708   3.277 -22.041  1.00 44.20           O
ATOM   4291  CB  PRO A 430      52.058   0.860 -22.379  1.00 43.02           C
ATOM   4292  CG  PRO A 430      53.515   0.543 -22.180  1.00 50.95           C
ATOM   4293  CD  PRO A 430      54.064   1.563 -21.215  1.00 45.90           C
ATOM   4294  HA  PRO A 430      51.944   2.842 -22.963  1.00 49.86           H
ATOM   4295  HB2 PRO A 430      51.512   0.369 -21.746  1.00 51.58           H
ATOM   4296  HB3 PRO A 430      51.786   0.663 -23.289  1.00 51.58           H
ATOM   4297  HG2 PRO A 430      53.602  -0.350 -21.812  1.00 61.09           H
ATOM   4298  HG3 PRO A 430      53.976   0.602 -23.032  1.00 61.09           H
ATOM   4299  HD2 PRO A 430      54.058   1.209 -20.312  1.00 55.04           H
ATOM   4300  HD3 PRO A 430      54.957   1.833 -21.482  1.00 55.04           H
ATOM   4301  N   MET A 431      50.456   2.324 -20.137  1.00 40.39           N
ATOM   4302  CA  MET A 431      49.201   2.528 -19.452  1.00 43.02           C
ATOM   4303  C   MET A 431      49.001   3.985 -19.086  1.00 43.76           C
ATOM   4304  O   MET A 431      47.953   4.317 -18.561  1.00 39.06           O
ATOM   4305  CB  MET A 431      49.103   1.670 -18.204  1.00 44.86           C
ATOM   4306  CG  MET A 431      48.390   0.367 -18.468  1.00 47.75           C
ATOM   4307  SD  MET A 431      48.003  -0.572 -16.978  1.00 56.97           S
ATOM   4308  CE  MET A 431      49.577  -0.586 -16.127  1.00 60.16           C
ATOM   4309  H   MET A 431      51.067   1.955 -19.659  1.00 48.42           H
ATOM   4310  HA  MET A 431      48.482   2.260 -20.045  1.00 51.58           H
ATOM   4311  HB2 MET A 431      49.996   1.466 -17.886  1.00 53.79           H
ATOM   4312  HB3 MET A 431      48.608   2.153 -17.523  1.00 53.79           H
ATOM   4313  HG2 MET A 431      47.554   0.556 -18.923  1.00 57.25           H
ATOM   4314  HG3 MET A 431      48.952  -0.188 -19.030  1.00 57.25           H
ATOM   4315  HE1 MET A 431      49.482  -1.076 -15.295  1.00 72.15           H
ATOM   4316  HE2 MET A 431      50.237  -1.018 -16.692  1.00 72.15           H
ATOM   4317  HE3 MET A 431      49.845   0.328 -15.944  1.00 72.15           H
ATOM   4318  N   CME A 432      49.985   4.841 -19.399  1.00 38.24           N
ATOM   4319  CA  CME A 432      49.897   6.277 -19.159  1.00 34.21           C
ATOM   4320  C   CME A 432      49.651   7.033 -20.471  1.00 36.36           C
ATOM   4321  O   CME A 432      49.563   8.282 -20.556  1.00 33.52           O
ATOM   4322  CB  CME A 432      51.150   6.857 -18.478  1.00 39.06           C
ATOM   4323  SG  CME A 432      51.286   6.603 -16.714  1.00 43.42           S
ATOM   4324  SD  CME A 432      51.791   4.590 -16.534  1.00 57.04           S
ATOM   4325  CE  CME A 432      53.272   4.680 -15.615  1.00 58.37           C
ATOM   4326  CZ  CME A 432      53.088   4.344 -14.151  1.00 54.13           C
ATOM   4327  OH  CME A 432      51.705   4.387 -13.905  1.00 62.91           O
ATOM   4328  H   CME A 432      50.858   4.592 -19.818  1.00 45.84           H
ATOM   4329  HA  CME A 432      49.006   6.451 -18.478  1.00 41.00           H
ATOM   4330  HB2 CME A 432      51.256   7.941 -18.725  1.00 46.82           H
ATOM   4331  HB3 CME A 432      52.064   6.334 -18.872  1.00 46.82           H
ATOM   4332  HE2 CME A 432      53.590   5.751 -15.725  1.00 70.00           H
ATOM   4333  HE3 CME A 432      54.079   4.041 -16.049  1.00 70.00           H
ATOM   4334  HZ2 CME A 432      53.616   5.096 -13.504  1.00 64.91           H
ATOM   4335  HZ3 CME A 432      53.487   3.319 -13.925  1.00 64.91           H
ATOM   4336  HH  CME A 432      51.471   5.318 -13.816  1.00 75.45           H
ATOM   4337  N   ASP A 433      49.506   6.264 -21.550  1.00 36.24           N
ATOM   4338  CA  ASP A 433      49.319   6.872 -22.884  1.00 37.99           C
ATOM   4339  C   ASP A 433      47.826   7.061 -23.192  1.00 38.66           C
ATOM   4340  O   ASP A 433      47.114   6.092 -23.517  1.00 35.32           O
ATOM   4341  CB  ASP A 433      49.962   5.999 -23.963  1.00 42.25           C
ATOM   4342  CG  ASP A 433      49.872   6.613 -25.350  1.00 45.47           C
ATOM   4343  OD1 ASP A 433      49.283   7.712 -25.516  1.00 41.95           O
ATOM   4344  OD2 ASP A 433      50.382   5.981 -26.294  1.00 45.84           O1-
ATOM   4345  H   ASP A 433      49.512   5.404 -21.546  1.00 43.44           H
ATOM   4346  HA  ASP A 433      49.747   7.743 -22.902  1.00 45.54           H
ATOM   4347  HB2 ASP A 433      50.901   5.875 -23.751  1.00 50.65           H
ATOM   4348  HB3 ASP A 433      49.511   5.140 -23.985  1.00 50.65           H
ATOM   4349  N   LYS A 434      47.352   8.303 -23.076  1.00 34.92           N
ATOM   4350  CA  LYS A 434      45.930   8.550 -23.260  1.00 41.56           C
ATOM   4351  C   LYS A 434      45.478   8.252 -24.690  1.00 49.53           C
ATOM   4352  O   LYS A 434      44.270   8.088 -24.928  1.00 41.47           O
ATOM   4353  CB  LYS A 434      45.585   9.991 -22.902  1.00 41.99           C
ATOM   4354  CG  LYS A 434      46.095  11.015 -23.863  1.00 44.20           C
ATOM   4355  CD  LYS A 434      45.901  12.378 -23.298  1.00 45.01           C
ATOM   4356  CE  LYS A 434      46.312  13.420 -24.267  1.00 48.44           C
ATOM   4357  NZ  LYS A 434      46.542  14.707 -23.576  1.00 45.10           N1+
ATOM   4358  H   LYS A 434      47.822   9.000 -22.896  1.00 41.85           H
ATOM   4359  HA  LYS A 434      45.433   7.969 -22.665  1.00 49.82           H
ATOM   4360  HB2 LYS A 434      44.620  10.077 -22.866  1.00 50.34           H
ATOM   4361  HB3 LYS A 434      45.963  10.191 -22.031  1.00 50.34           H
ATOM   4362  HG2 LYS A 434      47.043  10.876 -24.014  1.00 53.00           H
ATOM   4363  HG3 LYS A 434      45.604  10.952 -24.696  1.00 53.00           H
ATOM   4364  HD2 LYS A 434      44.962  12.509 -23.090  1.00 53.96           H
ATOM   4365  HD3 LYS A 434      46.440  12.475 -22.498  1.00 53.96           H
ATOM   4366  HE2 LYS A 434      47.138  13.152 -24.699  1.00 58.08           H
ATOM   4367  HE3 LYS A 434      45.611  13.545 -24.925  1.00 58.08           H
ATOM   4368  HZ1 LYS A 434      46.789  15.328 -24.164  1.00 54.07           H
ATOM   4369  HZ2 LYS A 434      45.795  14.972 -23.172  1.00 54.07           H
ATOM   4370  HZ3 LYS A 434      47.184  14.614 -22.967  1.00 54.07           H
ATOM   4371  N   HIS A 435      46.407   8.177 -25.648  1.00 43.53           N
ATOM   4372  CA  HIS A 435      45.993   7.944 -27.026  1.00 50.00           C
ATOM   4373  C   HIS A 435      45.809   6.478 -27.370  1.00 44.88           C
ATOM   4374  O   HIS A 435      45.296   6.185 -28.445  1.00 40.41           O
ATOM   4375  CB  HIS A 435      46.986   8.537 -28.011  1.00 47.86           C
ATOM   4376  CG  HIS A 435      47.154  10.009 -27.884  1.00 38.75           C
ATOM   4377  ND1 HIS A 435      46.148  10.905 -28.169  1.00 51.87           N
ATOM   4378  CD2 HIS A 435      48.225  10.753 -27.517  1.00 51.61           C
ATOM   4379  CE1 HIS A 435      46.589  12.134 -27.980  1.00 49.38           C
ATOM   4380  NE2 HIS A 435      47.846  12.070 -27.588  1.00 47.08           N
ATOM   4381  H   HIS A 435      47.255   8.255 -25.529  1.00 52.18           H
ATOM   4382  HA  HIS A 435      45.141   8.386 -27.169  1.00 59.96           H
ATOM   4383  HB2 HIS A 435      46.681   8.350 -28.913  1.00 57.38           H
ATOM   4384  HB3 HIS A 435      47.853   8.126 -27.866  1.00 57.38           H
ATOM   4385  HD2 HIS A 435      49.062  10.432 -27.268  1.00 61.88           H
ATOM   4386  HE1 HIS A 435      46.096  12.914 -28.102  1.00 59.21           H
ATOM   4387  HE2 HIS A 435      48.345  12.745 -27.398  1.00 56.44           H
ATOM   4388  N   THR A 436      46.184   5.558 -26.492  1.00 39.98           N
ATOM   4389  CA  THR A 436      46.208   4.143 -26.823  1.00 39.26           C
ATOM   4390  C   THR A 436      45.631   3.255 -25.738  1.00 40.35           C
ATOM   4391  O   THR A 436      45.079   2.194 -26.053  1.00 41.55           O
ATOM   4392  CB  THR A 436      47.663   3.712 -27.095  1.00 42.52           C
ATOM   4393  OG1 THR A 436      48.313   4.718 -27.893  1.00 49.72           O
ATOM   4394  CG2 THR A 436      47.726   2.357 -27.831  1.00 46.35           C
ATOM   4395  H   THR A 436      46.432   5.731 -25.687  1.00 47.93           H
ATOM   4396  HA  THR A 436      45.694   3.999 -27.633  1.00 47.07           H
ATOM   4397  HB  THR A 436      48.133   3.621 -26.251  1.00 50.98           H
ATOM   4398  HG1 THR A 436      49.107   4.494 -28.048  1.00 59.62           H
ATOM   4399 HG21 THR A 436      48.650   2.109 -27.990  1.00 55.57           H
ATOM   4400 HG22 THR A 436      47.303   1.668 -27.295  1.00 55.57           H
ATOM   4401 HG23 THR A 436      47.266   2.420 -28.683  1.00 55.57           H
ATOM   4402  N   ALA A 437      45.741   3.627 -24.467  1.00 40.88           N
ATOM   4403  CA  ALA A 437      45.427   2.687 -23.396  1.00 39.75           C
ATOM   4404  C   ALA A 437      43.924   2.611 -23.200  1.00 34.31           C
ATOM   4405  O   ALA A 437      43.225   3.632 -23.224  1.00 37.83           O
ATOM   4406  CB  ALA A 437      46.097   3.101 -22.081  1.00 42.82           C
ATOM   4407  H   ALA A 437      45.991   4.405 -24.200  1.00 49.01           H
ATOM   4408  HA  ALA A 437      45.749   1.805 -23.638  1.00 47.65           H
ATOM   4409  HB1 ALA A 437      45.867   2.456 -21.394  1.00 51.33           H
ATOM   4410  HB2 ALA A 437      47.058   3.121 -22.209  1.00 51.33           H
ATOM   4411  HB3 ALA A 437      45.778   3.982 -21.828  1.00 51.33           H
ATOM   4412  N   SER A 438      43.445   1.390 -23.040  1.00 38.50           N
ATOM   4413  CA  SER A 438      42.050   1.121 -22.736  1.00 40.58           C
ATOM   4414  C   SER A 438      41.878   1.138 -21.225  1.00 31.64           C
ATOM   4415  O   SER A 438      42.493   0.332 -20.522  1.00 36.90           O
ATOM   4416  CB  SER A 438      41.616  -0.226 -23.305  1.00 39.50           C
ATOM   4417  OG  SER A 438      40.458  -0.698 -22.636  1.00 38.29           O
ATOM   4418  H   SER A 438      43.923   0.678 -23.105  1.00 46.15           H
ATOM   4419  HA  SER A 438      41.492   1.815 -23.120  1.00 48.64           H
ATOM   4420  HB2 SER A 438      41.417  -0.122 -24.249  1.00 47.35           H
ATOM   4421  HB3 SER A 438      42.335  -0.867 -23.185  1.00 47.35           H
ATOM   4422  HG  SER A 438      40.224  -1.439 -22.954  1.00 45.91           H
ATOM   4423  N   VAL A 439      41.096   2.108 -20.727  1.00 40.30           N
ATOM   4424  CA  VAL A 439      40.772   2.153 -19.296  1.00 36.70           C
ATOM   4425  C   VAL A 439      40.218   0.816 -18.846  1.00 39.98           C
ATOM   4426  O   VAL A 439      40.585   0.284 -17.788  1.00 37.50           O
ATOM   4427  CB  VAL A 439      39.780   3.309 -19.020  1.00 36.43           C
ATOM   4428  CG1 VAL A 439      39.266   3.321 -17.569  1.00 37.97           C
ATOM   4429  CG2 VAL A 439      40.454   4.592 -19.311  1.00 38.10           C
ATOM   4430  H   VAL A 439      40.747   2.743 -21.191  1.00 48.32           H
ATOM   4431  HA  VAL A 439      41.583   2.327 -18.793  1.00 43.99           H
ATOM   4432  HB  VAL A 439      39.017   3.225 -19.613  1.00 43.66           H
ATOM   4433 HG11 VAL A 439      38.652   4.063 -17.458  1.00 45.52           H
ATOM   4434 HG12 VAL A 439      38.809   2.484 -17.390  1.00 45.52           H
ATOM   4435 HG13 VAL A 439      40.020   3.422 -16.968  1.00 45.52           H
ATOM   4436 HG21 VAL A 439      39.835   5.319 -19.140  1.00 45.67           H
ATOM   4437 HG22 VAL A 439      41.232   4.677 -18.739  1.00 45.67           H
ATOM   4438 HG23 VAL A 439      40.725   4.602 -20.243  1.00 45.67           H
ATOM   4439  N   GLU A 440      39.351   0.224 -19.661  1.00 34.77           N
ATOM   4440  CA  GLU A 440      38.599  -0.935 -19.198  1.00 36.63           C
ATOM   4441  C   GLU A 440      39.471  -2.176 -19.176  1.00 38.85           C
ATOM   4442  O   GLU A 440      39.472  -2.946 -18.196  1.00 38.35           O
ATOM   4443  CB  GLU A 440      37.357  -1.114 -20.096  1.00 39.85           C
ATOM   4444  CG  GLU A 440      36.346   0.071 -20.043  1.00 40.48           C
ATOM   4445  CD  GLU A 440      36.807   1.412 -20.647  1.00 46.21           C
ATOM   4446  OE1 GLU A 440      37.543   1.445 -21.678  1.00 41.71           O
ATOM   4447  OE2 GLU A 440      36.416   2.478 -20.091  1.00 42.92           O1-
ATOM   4448  H   GLU A 440      39.183   0.467 -20.468  1.00 41.67           H
ATOM   4449  HA  GLU A 440      38.292  -0.770 -18.292  1.00 43.91           H
ATOM   4450  HB2 GLU A 440      37.650  -1.210 -21.015  1.00 47.77           H
ATOM   4451  HB3 GLU A 440      36.886  -1.915 -19.818  1.00 47.77           H
ATOM   4452  HG2 GLU A 440      35.543  -0.195 -20.518  1.00 48.53           H
ATOM   4453  HG3 GLU A 440      36.125   0.238 -19.113  1.00 48.53           H
ATOM   4454  N   LYS A 441      40.273  -2.353 -20.219  1.00 34.35           N
ATOM   4455  CA  LYS A 441      41.230  -3.450 -20.222  1.00 34.86           C
ATOM   4456  C   LYS A 441      42.182  -3.342 -19.063  1.00 33.13           C
ATOM   4457  O   LYS A 441      42.544  -4.349 -18.433  1.00 35.24           O
ATOM   4458  CB  LYS A 441      42.027  -3.449 -21.522  1.00 34.82           C
ATOM   4459  CG  LYS A 441      41.228  -3.841 -22.747  1.00 44.43           C
ATOM   4460  CD  LYS A 441      42.169  -4.010 -23.931  1.00 44.05           C
ATOM   4461  CE  LYS A 441      41.562  -4.856 -25.012  1.00 42.59           C
ATOM   4462  NZ  LYS A 441      42.474  -5.060 -26.170  1.00 38.36           N1+
ATOM   4463  H   LYS A 441      40.283  -1.861 -20.925  1.00 41.18           H
ATOM   4464  HA  LYS A 441      40.756  -4.294 -20.153  1.00 41.79           H
ATOM   4465  HB2 LYS A 441      42.375  -2.556 -21.671  1.00 41.74           H
ATOM   4466  HB3 LYS A 441      42.762  -4.076 -21.436  1.00 41.74           H
ATOM   4467  HG2 LYS A 441      40.777  -4.685 -22.587  1.00 53.27           H
ATOM   4468  HG3 LYS A 441      40.587  -3.144 -22.957  1.00 53.27           H
ATOM   4469  HD2 LYS A 441      42.369  -3.138 -24.306  1.00 52.81           H
ATOM   4470  HD3 LYS A 441      42.984  -4.441 -23.632  1.00 52.81           H
ATOM   4471  HE2 LYS A 441      41.344  -5.727 -24.645  1.00 51.05           H
ATOM   4472  HE3 LYS A 441      40.758  -4.422 -25.337  1.00 51.05           H
ATOM   4473  HZ1 LYS A 441      42.076  -5.565 -26.785  1.00 45.98           H
ATOM   4474  HZ2 LYS A 441      42.686  -4.275 -26.533  1.00 45.98           H
ATOM   4475  HZ3 LYS A 441      43.220  -5.465 -25.902  1.00 45.98           H
ATOM   4476  N   SER A 442      42.618  -2.118 -18.778  1.00 38.40           N
ATOM   4477  CA  SER A 442      43.594  -1.933 -17.715  1.00 34.19           C
ATOM   4478  C   SER A 442      43.022  -2.360 -16.381  1.00 36.18           C
ATOM   4479  O   SER A 442      43.727  -2.976 -15.569  1.00 35.80           O
ATOM   4480  CB  SER A 442      44.051  -0.483 -17.700  1.00 39.86           C
ATOM   4481  OG  SER A 442      44.795  -0.214 -18.880  1.00 38.61           O
ATOM   4482  H   SER A 442      42.370  -1.396 -19.174  1.00 46.03           H
ATOM   4483  HA  SER A 442      44.368  -2.487 -17.900  1.00 40.98           H
ATOM   4484  HB2 SER A 442      43.275   0.098 -17.671  1.00 47.78           H
ATOM   4485  HB3 SER A 442      44.614  -0.332 -16.924  1.00 47.78           H
ATOM   4486  HG  SER A 442      44.318  -0.348 -19.558  1.00 46.28           H
ATOM   4487  N   GLN A 443      41.736  -2.050 -16.128  1.00 35.14           N
ATOM   4488  CA  GLN A 443      41.160  -2.482 -14.868  1.00 32.67           C
ATOM   4489  C   GLN A 443      40.998  -3.991 -14.832  1.00 33.13           C
ATOM   4490  O   GLN A 443      41.276  -4.622 -13.808  1.00 35.82           O
ATOM   4491  CB  GLN A 443      39.835  -1.755 -14.596  1.00 32.74           C
ATOM   4492  CG  GLN A 443      40.025  -0.289 -14.169  1.00 31.12           C
ATOM   4493  CD  GLN A 443      40.985  -0.153 -12.998  1.00 29.92           C
ATOM   4494  OE1 GLN A 443      40.934  -0.928 -12.061  1.00 29.98           O
ATOM   4495  NE2 GLN A 443      41.867   0.814 -13.061  1.00 36.21           N
ATOM   4496  H   GLN A 443      41.209  -1.613 -16.649  1.00 42.12           H
ATOM   4497  HA  GLN A 443      41.773  -2.241 -14.155  1.00 39.15           H
ATOM   4498  HB2 GLN A 443      39.300  -1.763 -15.405  1.00 39.24           H
ATOM   4499  HB3 GLN A 443      39.365  -2.215 -13.883  1.00 39.24           H
ATOM   4500  HG2 GLN A 443      40.386   0.215 -14.915  1.00 37.30           H
ATOM   4501  HG3 GLN A 443      39.168   0.078 -13.901  1.00 37.30           H
ATOM   4502 HE21 GLN A 443      41.884   1.337 -13.744  1.00 43.40           H
ATOM   4503 HE22 GLN A 443      42.429   0.927 -12.420  1.00 43.40           H
ATOM   4504  N   VAL A 444      40.592  -4.599 -15.949  1.00 36.52           N
ATOM   4505  CA  VAL A 444      40.454  -6.054 -15.959  1.00 35.97           C
ATOM   4506  C   VAL A 444      41.780  -6.701 -15.605  1.00 33.90           C
ATOM   4507  O   VAL A 444      41.864  -7.591 -14.738  1.00 37.97           O
ATOM   4508  CB  VAL A 444      39.914  -6.542 -17.317  1.00 37.76           C
ATOM   4509  CG1 VAL A 444      39.884  -8.064 -17.345  1.00 43.69           C
ATOM   4510  CG2 VAL A 444      38.496  -6.001 -17.554  1.00 42.57           C
ATOM   4511  H   VAL A 444      40.397  -4.207 -16.689  1.00 43.78           H
ATOM   4512  HA  VAL A 444      39.812  -6.310 -15.278  1.00 43.11           H
ATOM   4513  HB  VAL A 444      40.491  -6.228 -18.032  1.00 45.26           H
ATOM   4514 HG11 VAL A 444      39.543  -8.357 -18.204  1.00 52.38           H
ATOM   4515 HG12 VAL A 444      40.785  -8.400 -17.214  1.00 52.38           H
ATOM   4516 HG13 VAL A 444      39.306  -8.381 -16.633  1.00 52.38           H
ATOM   4517 HG21 VAL A 444      38.177  -6.320 -18.413  1.00 51.04           H
ATOM   4518 HG22 VAL A 444      37.915  -6.320 -16.845  1.00 51.04           H
ATOM   4519 HG23 VAL A 444      38.524  -5.032 -17.549  1.00 51.04           H
ATOM   4520  N   GLY A 445      42.850  -6.227 -16.245  1.00 40.42           N
ATOM   4521  CA  GLY A 445      44.165  -6.788 -15.993  1.00 34.55           C
ATOM   4522  C   GLY A 445      44.647  -6.523 -14.588  1.00 41.55           C
ATOM   4523  O   GLY A 445      45.241  -7.400 -13.946  1.00 35.18           O
ATOM   4524  H   GLY A 445      42.837  -5.590 -16.821  1.00 48.45           H
ATOM   4525  HA2 GLY A 445      44.138  -7.747 -16.133  1.00 41.42           H
ATOM   4526  HA3 GLY A 445      44.803  -6.404 -16.614  1.00 41.42           H
ATOM   4527  N   PHE A 446      44.398  -5.305 -14.088  1.00 39.58           N
ATOM   4528  CA  PHE A 446      44.729  -4.980 -12.707  1.00 37.32           C
ATOM   4529  C   PHE A 446      44.057  -5.954 -11.746  1.00 33.11           C
ATOM   4530  O   PHE A 446      44.688  -6.468 -10.814  1.00 34.50           O
ATOM   4531  CB  PHE A 446      44.317  -3.514 -12.457  1.00 38.27           C
ATOM   4532  CG  PHE A 446      44.655  -2.964 -11.086  1.00 39.76           C
ATOM   4533  CD1 PHE A 446      45.911  -3.154 -10.513  1.00 37.19           C
ATOM   4534  CD2 PHE A 446      43.712  -2.171 -10.401  1.00 36.52           C
ATOM   4535  CE1 PHE A 446      46.217  -2.596  -9.272  1.00 34.10           C
ATOM   4536  CE2 PHE A 446      44.001  -1.647  -9.151  1.00 33.09           C
ATOM   4537  CZ  PHE A 446      45.270  -1.847  -8.594  1.00 34.15           C
ATOM   4538  H   PHE A 446      44.040  -4.659 -14.529  1.00 47.45           H
ATOM   4539  HA  PHE A 446      45.689  -5.049 -12.584  1.00 44.74           H
ATOM   4540  HB2 PHE A 446      44.761  -2.954 -13.112  1.00 45.87           H
ATOM   4541  HB3 PHE A 446      43.356  -3.443 -12.569  1.00 45.87           H
ATOM   4542  HD1 PHE A 446      46.552  -3.653 -10.965  1.00 44.58           H
ATOM   4543  HD2 PHE A 446      42.870  -2.036 -10.771  1.00 43.78           H
ATOM   4544  HE1 PHE A 446      47.052  -2.743  -8.891  1.00 40.87           H
ATOM   4545  HE2 PHE A 446      43.369  -1.133  -8.703  1.00 39.66           H
ATOM   4546  HZ  PHE A 446      45.472  -1.490  -7.760  1.00 40.93           H
ATOM   4547  N   ILE A 447      42.760  -6.231 -11.945  1.00 32.36           N
ATOM   4548  CA  ILE A 447      42.114  -7.214 -11.070  1.00 39.20           C
ATOM   4549  C   ILE A 447      42.698  -8.610 -11.299  1.00 32.58           C
ATOM   4550  O   ILE A 447      43.049  -9.315 -10.340  1.00 35.33           O
ATOM   4551  CB  ILE A 447      40.586  -7.219 -11.254  1.00 38.77           C
ATOM   4552  CG1 ILE A 447      39.994  -5.905 -10.742  1.00 36.59           C
ATOM   4553  CG2 ILE A 447      39.978  -8.424 -10.472  1.00 41.51           C
ATOM   4554  CD1 ILE A 447      38.555  -5.644 -11.159  1.00 42.28           C
ATOM   4555  H   ILE A 447      42.257  -5.882 -12.548  1.00 38.78           H
ATOM   4556  HA  ILE A 447      42.295  -6.971 -10.149  1.00 46.99           H
ATOM   4557  HB  ILE A 447      40.379  -7.315 -12.197  1.00 46.47           H
ATOM   4558 HG12 ILE A 447      40.021  -5.912  -9.772  1.00 43.86           H
ATOM   4559 HG13 ILE A 447      40.533  -5.172 -11.077  1.00 43.86           H
ATOM   4560 HG21 ILE A 447      39.015  -8.424 -10.590  1.00 49.76           H
ATOM   4561 HG22 ILE A 447      40.354  -9.248 -10.820  1.00 49.76           H
ATOM   4562 HG23 ILE A 447      40.196  -8.332  -9.531  1.00 49.76           H
ATOM   4563 HD11 ILE A 447      38.268  -4.794 -10.789  1.00 50.69           H
ATOM   4564 HD12 ILE A 447      38.507  -5.617 -12.127  1.00 50.69           H
ATOM   4565 HD13 ILE A 447      37.993  -6.358 -10.819  1.00 50.69           H
ATOM   4566  N   ASP A 448      42.778  -9.040 -12.566  1.00 38.04           N
ATOM   4567  CA  ASP A 448      43.183 -10.422 -12.856  1.00 34.30           C
ATOM   4568  C   ASP A 448      44.565 -10.762 -12.318  1.00 42.33           C
ATOM   4569  O   ASP A 448      44.755 -11.841 -11.757  1.00 40.07           O
ATOM   4570  CB  ASP A 448      43.131 -10.713 -14.353  1.00 37.24           C
ATOM   4571  CG  ASP A 448      41.709 -10.975 -14.834  1.00 43.60           C
ATOM   4572  OD1 ASP A 448      40.838 -11.149 -13.953  1.00 43.93           O
ATOM   4573  OD2 ASP A 448      41.446 -10.979 -16.059  1.00 48.87           O1-
ATOM   4574  H   ASP A 448      42.607  -8.563 -13.260  1.00 45.60           H
ATOM   4575  HA  ASP A 448      42.553 -11.019 -12.425  1.00 41.11           H
ATOM   4576  HB2 ASP A 448      43.478  -9.948 -14.838  1.00 44.64           H
ATOM   4577  HB3 ASP A 448      43.665 -11.500 -14.543  1.00 44.64           H
ATOM   4578  N   TYR A 449      45.549  -9.872 -12.482  1.00 42.43           N
ATOM   4579  CA  TYR A 449      46.939 -10.229 -12.179  1.00 36.60           C
ATOM   4580  C   TYR A 449      47.478  -9.654 -10.866  1.00 41.53           C
ATOM   4581  O   TYR A 449      48.490 -10.160 -10.356  1.00 37.70           O
ATOM   4582  CB  TYR A 449      47.818  -9.804 -13.366  1.00 42.93           C
ATOM   4583  CG  TYR A 449      47.330 -10.475 -14.644  1.00 46.16           C
ATOM   4584  CD1 TYR A 449      46.722  -9.741 -15.669  1.00 46.50           C
ATOM   4585  CD2 TYR A 449      47.415 -11.857 -14.793  1.00 58.14           C
ATOM   4586  CE1 TYR A 449      46.232 -10.362 -16.819  1.00 50.29           C
ATOM   4587  CE2 TYR A 449      46.933 -12.491 -15.952  1.00 65.55           C
ATOM   4588  CZ  TYR A 449      46.342 -11.733 -16.960  1.00 61.68           C
ATOM   4589  OH  TYR A 449      45.849 -12.336 -18.111  1.00 69.30           O
ATOM   4590  H   TYR A 449      45.441  -9.066 -12.762  1.00 50.87           H
ATOM   4591  HA  TYR A 449      46.994 -11.195 -12.112  1.00 43.87           H
ATOM   4592  HB2 TYR A 449      47.764  -8.843 -13.483  1.00 51.47           H
ATOM   4593  HB3 TYR A 449      48.735 -10.077 -13.205  1.00 51.47           H
ATOM   4594  HD1 TYR A 449      46.641  -8.818 -15.581  1.00 55.75           H
ATOM   4595  HD2 TYR A 449      47.805 -12.367 -14.121  1.00 69.72           H
ATOM   4596  HE1 TYR A 449      45.841  -9.854 -17.493  1.00 60.30           H
ATOM   4597  HE2 TYR A 449      47.003 -13.414 -16.043  1.00 78.61           H
ATOM   4598  HH  TYR A 449      45.975 -13.166 -18.077  1.00 83.11           H
ATOM   4599  N   ILE A 450      46.808  -8.665 -10.269  1.00 37.08           N
ATOM   4600  CA  ILE A 450      47.310  -8.033  -9.045  1.00 34.23           C
ATOM   4601  C   ILE A 450      46.294  -8.124  -7.912  1.00 32.63           C
ATOM   4602  O   ILE A 450      46.591  -8.657  -6.843  1.00 32.10           O
ATOM   4603  CB  ILE A 450      47.659  -6.550  -9.305  1.00 34.30           C
ATOM   4604  CG1 ILE A 450      48.685  -6.411 -10.447  1.00 36.57           C
ATOM   4605  CG2 ILE A 450      48.181  -5.917  -8.038  1.00 32.75           C
ATOM   4606  CD1 ILE A 450      50.058  -7.073 -10.149  1.00 36.86           C
ATOM   4607  H   ILE A 450      46.063  -8.343 -10.551  1.00 44.44           H
ATOM   4608  HA  ILE A 450      48.119  -8.488  -8.762  1.00 41.02           H
ATOM   4609  HB  ILE A 450      46.848  -6.086  -9.565  1.00 41.11           H
ATOM   4610 HG12 ILE A 450      48.322  -6.829 -11.244  1.00 43.84           H
ATOM   4611 HG13 ILE A 450      48.841  -5.468 -10.614  1.00 43.84           H
ATOM   4612 HG21 ILE A 450      48.396  -4.988  -8.215  1.00 39.26           H
ATOM   4613 HG22 ILE A 450      47.498  -5.974  -7.352  1.00 39.26           H
ATOM   4614 HG23 ILE A 450      48.977  -6.393  -7.753  1.00 39.26           H
ATOM   4615 HD11 ILE A 450      50.643  -6.942 -10.912  1.00 44.18           H
ATOM   4616 HD12 ILE A 450      50.444  -6.658  -9.362  1.00 44.18           H
ATOM   4617 HD13 ILE A 450      49.924  -8.021  -9.993  1.00 44.18           H
ATOM   4618  N   VAL A 451      45.106  -7.557  -8.119  1.00 29.93           N
ATOM   4619  CA  VAL A 451      44.179  -7.365  -6.998  1.00 34.82           C
ATOM   4620  C   VAL A 451      43.535  -8.690  -6.588  1.00 32.33           C
ATOM   4621  O   VAL A 451      43.555  -9.074  -5.409  1.00 30.93           O
ATOM   4622  CB  VAL A 451      43.138  -6.289  -7.358  1.00 36.59           C
ATOM   4623  CG1 VAL A 451      42.080  -6.129  -6.256  1.00 33.57           C
ATOM   4624  CG2 VAL A 451      43.874  -4.966  -7.584  1.00 40.56           C
ATOM   4625  H   VAL A 451      44.816  -7.280  -8.880  1.00 35.87           H
ATOM   4626  HA  VAL A 451      44.682  -7.039  -6.236  1.00 41.74           H
ATOM   4627  HB  VAL A 451      42.689  -6.536  -8.182  1.00 43.85           H
ATOM   4628 HG11 VAL A 451      41.447  -5.444  -6.523  1.00 40.24           H
ATOM   4629 HG12 VAL A 451      41.621  -6.974  -6.134  1.00 40.24           H
ATOM   4630 HG13 VAL A 451      42.521  -5.869  -5.432  1.00 40.24           H
ATOM   4631 HG21 VAL A 451      43.226  -4.280  -7.812  1.00 48.62           H
ATOM   4632 HG22 VAL A 451      44.342  -4.722  -6.770  1.00 48.62           H
ATOM   4633 HG23 VAL A 451      44.507  -5.077  -8.310  1.00 48.62           H
ATOM   4634  N   HIS A 452      42.994  -9.438  -7.545  1.00 36.72           N
ATOM   4635  CA  HIS A 452      42.357 -10.692  -7.142  1.00 37.83           C
ATOM   4636  C   HIS A 452      43.352 -11.674  -6.539  1.00 34.79           C
ATOM   4637  O   HIS A 452      43.035 -12.274  -5.490  1.00 34.99           O
ATOM   4638  CB  HIS A 452      41.581 -11.331  -8.304  1.00 38.31           C
ATOM   4639  CG  HIS A 452      40.976 -12.654  -7.922  1.00 44.06           C
ATOM   4640  ND1 HIS A 452      39.716 -12.774  -7.373  1.00 48.68           N
ATOM   4641  CD2 HIS A 452      41.496 -13.902  -7.938  1.00 45.34           C
ATOM   4642  CE1 HIS A 452      39.484 -14.046  -7.083  1.00 43.56           C
ATOM   4643  NE2 HIS A 452      40.549 -14.748  -7.412  1.00 45.85           N
ATOM   4644  H   HIS A 452      42.980  -9.260  -8.386  1.00 44.01           H
ATOM   4645  HA  HIS A 452      41.709 -10.487  -6.449  1.00 45.35           H
ATOM   4646  HB2 HIS A 452      42.186 -11.479  -9.047  1.00 45.92           H
ATOM   4647  HB3 HIS A 452      40.863 -10.736  -8.571  1.00 45.92           H
ATOM   4648  HD2 HIS A 452      42.342 -14.143  -8.241  1.00 54.36           H
ATOM   4649  HE1 HIS A 452      38.698 -14.386  -6.720  1.00 52.22           H
ATOM   4650  HE2 HIS A 452      40.629 -15.601  -7.333  1.00 54.97           H
ATOM   4651  N   PRO A 453      44.551 -11.874  -7.102  1.00 35.22           N
ATOM   4652  CA  PRO A 453      45.488 -12.806  -6.466  1.00 32.85           C
ATOM   4653  C   PRO A 453      45.780 -12.448  -5.039  1.00 38.40           C
ATOM   4654  O   PRO A 453      45.949 -13.327  -4.186  1.00 35.73           O
ATOM   4655  CB  PRO A 453      46.734 -12.683  -7.348  1.00 39.29           C
ATOM   4656  CG  PRO A 453      46.198 -12.379  -8.694  1.00 36.12           C
ATOM   4657  CD  PRO A 453      44.980 -11.509  -8.465  1.00 36.85           C
ATOM   4658  HA  PRO A 453      45.149 -13.714  -6.510  1.00 39.37           H
ATOM   4659  HB2 PRO A 453      47.294 -11.958  -7.027  1.00 47.10           H
ATOM   4660  HB3 PRO A 453      47.221 -13.522  -7.350  1.00 47.10           H
ATOM   4661  HG2 PRO A 453      46.866 -11.902  -9.210  1.00 43.30           H
ATOM   4662  HG3 PRO A 453      45.948 -13.205  -9.138  1.00 43.30           H
ATOM   4663  HD2 PRO A 453      45.223 -10.571  -8.502  1.00 44.17           H
ATOM   4664  HD3 PRO A 453      44.285 -11.723  -9.107  1.00 44.17           H
ATOM   4665  N   LEU A 454      45.866 -11.150  -4.743  1.00 33.07           N
ATOM   4666  CA  LEU A 454      46.211 -10.756  -3.393  1.00 34.78           C
ATOM   4667  C   LEU A 454      45.039 -10.991  -2.454  1.00 28.52           C
ATOM   4668  O   LEU A 454      45.215 -11.520  -1.350  1.00 36.84           O
ATOM   4669  CB  LEU A 454      46.648  -9.278  -3.401  1.00 34.07           C
ATOM   4670  CG  LEU A 454      46.876  -8.649  -2.053  1.00 32.23           C
ATOM   4671  CD1 LEU A 454      48.116  -9.272  -1.429  1.00 35.17           C
ATOM   4672  CD2 LEU A 454      47.007  -7.069  -2.186  1.00 37.17           C
ATOM   4673  H   LEU A 454      45.732 -10.501  -5.292  1.00 39.64           H
ATOM   4674  HA  LEU A 454      46.959 -11.292  -3.085  1.00 41.68           H
ATOM   4675  HB2 LEU A 454      47.479  -9.209  -3.897  1.00 40.84           H
ATOM   4676  HB3 LEU A 454      45.961  -8.760  -3.849  1.00 40.84           H
ATOM   4677  HG  LEU A 454      46.119  -8.842  -1.479  1.00 38.62           H
ATOM   4678 HD11 LEU A 454      48.267  -8.869  -0.560  1.00 42.15           H
ATOM   4679 HD12 LEU A 454      47.974 -10.226  -1.332  1.00 42.15           H
ATOM   4680 HD13 LEU A 454      48.877  -9.107  -2.008  1.00 42.15           H
ATOM   4681 HD21 LEU A 454      47.154  -6.690  -1.305  1.00 44.56           H
ATOM   4682 HD22 LEU A 454      47.758  -6.863  -2.764  1.00 44.56           H
ATOM   4683 HD23 LEU A 454      46.188  -6.716  -2.567  1.00 44.56           H
ATOM   4684  N   TRP A 455      43.839 -10.571  -2.868  1.00 31.98           N
ATOM   4685  CA  TRP A 455      42.681 -10.661  -1.980  1.00 34.43           C
ATOM   4686  C   TRP A 455      42.201 -12.098  -1.845  1.00 36.09           C
ATOM   4687  O   TRP A 455      41.634 -12.468  -0.813  1.00 36.01           O
ATOM   4688  CB  TRP A 455      41.541  -9.793  -2.487  1.00 32.57           C
ATOM   4689  CG  TRP A 455      41.699  -8.319  -2.075  1.00 34.00           C
ATOM   4690  CD1 TRP A 455      42.203  -7.298  -2.830  1.00 39.22           C
ATOM   4691  CD2 TRP A 455      41.349  -7.747  -0.806  1.00 36.98           C
ATOM   4692  NE1 TRP A 455      42.208  -6.120  -2.090  1.00 31.39           N
ATOM   4693  CE2 TRP A 455      41.670  -6.373  -0.856  1.00 32.52           C
ATOM   4694  CE3 TRP A 455      40.798  -8.263   0.366  1.00 35.18           C
ATOM   4695  CZ2 TRP A 455      41.454  -5.533   0.213  1.00 33.66           C
ATOM   4696  CZ3 TRP A 455      40.594  -7.427   1.428  1.00 39.66           C
ATOM   4697  CH2 TRP A 455      40.920  -6.074   1.349  1.00 36.41           C
ATOM   4698  H   TRP A 455      43.673 -10.238  -3.643  1.00 38.33           H
ATOM   4699  HA  TRP A 455      42.932 -10.343  -1.098  1.00 41.27           H
ATOM   4700  HB2 TRP A 455      41.518  -9.834  -3.456  1.00 39.04           H
ATOM   4701  HB3 TRP A 455      40.705 -10.120  -2.120  1.00 39.04           H
ATOM   4702  HD1 TRP A 455      42.518  -7.383  -3.700  1.00 47.02           H
ATOM   4703  HE1 TRP A 455      42.470  -5.351  -2.374  1.00 37.62           H
ATOM   4704  HE3 TRP A 455      40.580  -9.165   0.427  1.00 42.16           H
ATOM   4705  HZ2 TRP A 455      41.676  -4.630   0.169  1.00 40.35           H
ATOM   4706  HZ3 TRP A 455      40.222  -7.763   2.211  1.00 47.55           H
ATOM   4707  HH2 TRP A 455      40.763  -5.526   2.083  1.00 43.65           H
ATOM   4708  N   GLU A 456      42.409 -12.910  -2.878  1.00 39.26           N
ATOM   4709  CA  GLU A 456      42.189 -14.354  -2.729  1.00 38.38           C
ATOM   4710  C   GLU A 456      43.040 -14.901  -1.594  1.00 40.49           C
ATOM   4711  O   GLU A 456      42.560 -15.675  -0.752  1.00 39.71           O
ATOM   4712  CB  GLU A 456      42.486 -15.053  -4.062  1.00 44.68           C
ATOM   4713  CG  GLU A 456      42.361 -16.576  -4.075  1.00 51.47           C
ATOM   4714  CD  GLU A 456      42.647 -17.141  -5.468  1.00 51.28           C
ATOM   4715  OE1 GLU A 456      43.753 -16.882  -6.022  1.00 46.60           O
ATOM   4716  OE2 GLU A 456      41.750 -17.802  -6.022  1.00 60.41           O1-
ATOM   4717  H   GLU A 456      42.671 -12.662  -3.658  1.00 47.06           H
ATOM   4718  HA  GLU A 456      41.257 -14.512  -2.509  1.00 46.01           H
ATOM   4719  HB2 GLU A 456      41.873 -14.708  -4.729  1.00 53.57           H
ATOM   4720  HB3 GLU A 456      43.396 -14.837  -4.321  1.00 53.57           H
ATOM   4721  HG2 GLU A 456      43.002 -16.957  -3.454  1.00 61.72           H
ATOM   4722  HG3 GLU A 456      41.458 -16.826  -3.824  1.00 61.72           H
ATOM   4723  N   THR A 457      44.288 -14.437  -1.492  1.00 36.01           N
ATOM   4724  CA  THR A 457      45.171 -14.962  -0.463  1.00 34.69           C
ATOM   4725  C   THR A 457      44.838 -14.371   0.889  1.00 41.09           C
ATOM   4726  O   THR A 457      44.927 -15.064   1.914  1.00 38.90           O
ATOM   4727  CB  THR A 457      46.636 -14.685  -0.844  1.00 40.13           C
ATOM   4728  OG1 THR A 457      46.913 -15.277  -2.121  1.00 42.32           O
ATOM   4729  CG2 THR A 457      47.590 -15.221   0.158  1.00 37.90           C
ATOM   4730  H   THR A 457      44.636 -13.833  -1.996  1.00 43.17           H
ATOM   4731  HA  THR A 457      45.053 -15.923  -0.406  1.00 41.58           H
ATOM   4732  HB  THR A 457      46.771 -13.726  -0.904  1.00 48.11           H
ATOM   4733  HG1 THR A 457      46.407 -14.949  -2.705  1.00 50.74           H
ATOM   4734 HG21 THR A 457      48.501 -15.028  -0.115  1.00 45.43           H
ATOM   4735 HG22 THR A 457      47.427 -14.813   1.023  1.00 45.43           H
ATOM   4736 HG23 THR A 457      47.482 -16.182   0.237  1.00 45.43           H
ATOM   4737  N   TRP A 458      44.467 -13.080   0.912  1.00 40.49           N
ATOM   4738  CA  TRP A 458      43.985 -12.486   2.150  1.00 35.83           C
ATOM   4739  C   TRP A 458      42.756 -13.260   2.641  1.00 35.64           C
ATOM   4740  O   TRP A 458      42.666 -13.646   3.818  1.00 35.40           O
ATOM   4741  CB  TRP A 458      43.662 -10.971   1.932  1.00 36.04           C
ATOM   4742  CG  TRP A 458      43.176 -10.333   3.172  1.00 38.02           C
ATOM   4743  CD1 TRP A 458      41.875 -10.103   3.515  1.00 36.91           C
ATOM   4744  CD2 TRP A 458      43.972  -9.888   4.272  1.00 36.48           C
ATOM   4745  NE1 TRP A 458      41.813  -9.551   4.758  1.00 37.18           N
ATOM   4746  CE2 TRP A 458      43.092  -9.403   5.242  1.00 35.32           C
ATOM   4747  CE3 TRP A 458      45.363  -9.852   4.529  1.00 33.23           C
ATOM   4748  CZ2 TRP A 458      43.534  -8.891   6.443  1.00 32.82           C
ATOM   4749  CZ3 TRP A 458      45.792  -9.359   5.712  1.00 35.07           C
ATOM   4750  CH2 TRP A 458      44.885  -8.881   6.662  1.00 31.82           C
ATOM   4751  H   TRP A 458      44.487 -12.546   0.238  1.00 48.54           H
ATOM   4752  HA  TRP A 458      44.676 -12.554   2.828  1.00 42.95           H
ATOM   4753  HB2 TRP A 458      44.467 -10.511   1.648  1.00 43.20           H
ATOM   4754  HB3 TRP A 458      42.971 -10.886   1.256  1.00 43.20           H
ATOM   4755  HD1 TRP A 458      41.139 -10.311   2.986  1.00 44.24           H
ATOM   4756  HE1 TRP A 458      41.093  -9.318   5.167  1.00 44.56           H
ATOM   4757  HE3 TRP A 458      45.968 -10.185   3.906  1.00 39.83           H
ATOM   4758  HZ2 TRP A 458      42.939  -8.563   7.078  1.00 39.34           H
ATOM   4759  HZ3 TRP A 458      46.703  -9.330   5.893  1.00 42.04           H
ATOM   4760  HH2 TRP A 458      45.210  -8.530   7.460  1.00 38.14           H
ATOM   4761  N   ALA A 459      41.802 -13.488   1.735  1.00 36.75           N
ATOM   4762  CA  ALA A 459      40.575 -14.224   2.073  1.00 39.65           C
ATOM   4763  C   ALA A 459      40.857 -15.620   2.611  1.00 41.01           C
ATOM   4764  O   ALA A 459      40.149 -16.086   3.513  1.00 43.08           O
ATOM   4765  CB  ALA A 459      39.649 -14.310   0.859  1.00 35.68           C
ATOM   4766  H   ALA A 459      41.839 -13.227   0.916  1.00 44.05           H
ATOM   4767  HA  ALA A 459      40.104 -13.734   2.765  1.00 47.53           H
ATOM   4768  HB1 ALA A 459      38.849 -14.799   1.107  1.00 42.77           H
ATOM   4769  HB2 ALA A 459      39.415 -13.412   0.576  1.00 42.77           H
ATOM   4770  HB3 ALA A 459      40.111 -14.772   0.142  1.00 42.77           H
ATOM   4771  N   ASP A 460      41.885 -16.305   2.095  1.00 45.79           N
ATOM   4772  CA  ASP A 460      42.274 -17.580   2.703  1.00 42.60           C
ATOM   4773  C   ASP A 460      42.713 -17.377   4.135  1.00 52.47           C
ATOM   4774  O   ASP A 460      42.398 -18.183   5.013  1.00 48.04           O
ATOM   4775  CB  ASP A 460      43.437 -18.235   1.962  1.00 51.76           C
ATOM   4776  CG  ASP A 460      43.011 -19.040   0.750  1.00 55.19           C
ATOM   4777  OD1 ASP A 460      41.802 -19.297   0.578  1.00 56.98           O
ATOM   4778  OD2 ASP A 460      43.925 -19.415  -0.033  1.00 55.23           O1-
ATOM   4779  H   ASP A 460      42.357 -16.063   1.419  1.00 54.90           H
ATOM   4780  HA  ASP A 460      41.519 -18.189   2.693  1.00 51.07           H
ATOM   4781  HB2 ASP A 460      44.045 -17.543   1.660  1.00 62.06           H
ATOM   4782  HB3 ASP A 460      43.896 -18.835   2.570  1.00 62.06           H
ATOM   4783  N   LEU A 461      43.501 -16.334   4.378  1.00 35.04           N
ATOM   4784  CA  LEU A 461      44.023 -16.104   5.710  1.00 39.19           C
ATOM   4785  C   LEU A 461      42.898 -15.887   6.725  1.00 43.58           C
ATOM   4786  O   LEU A 461      42.981 -16.349   7.871  1.00 48.54           O
ATOM   4787  CB  LEU A 461      44.966 -14.897   5.678  1.00 40.65           C
ATOM   4788  CG  LEU A 461      45.684 -14.550   6.978  1.00 43.38           C
ATOM   4789  CD1 LEU A 461      46.662 -15.649   7.366  1.00 42.19           C
ATOM   4790  CD2 LEU A 461      46.432 -13.188   6.888  1.00 36.86           C
ATOM   4791  H   LEU A 461      43.743 -15.753   3.792  1.00 42.00           H
ATOM   4792  HA  LEU A 461      44.535 -16.880   5.989  1.00 46.98           H
ATOM   4793  HB2 LEU A 461      45.649 -15.065   5.009  1.00 48.74           H
ATOM   4794  HB3 LEU A 461      44.450 -14.118   5.419  1.00 48.74           H
ATOM   4795  HG  LEU A 461      45.026 -14.477   7.686  1.00 52.00           H
ATOM   4796 HD11 LEU A 461      47.102 -15.401   8.194  1.00 50.58           H
ATOM   4797 HD12 LEU A 461      46.172 -16.478   7.487  1.00 50.58           H
ATOM   4798 HD13 LEU A 461      47.318 -15.752   6.660  1.00 50.58           H
ATOM   4799 HD21 LEU A 461      46.870 -13.013   7.735  1.00 44.18           H
ATOM   4800 HD22 LEU A 461      47.090 -13.237   6.178  1.00 44.18           H
ATOM   4801 HD23 LEU A 461      45.789 -12.488   6.697  1.00 44.18           H
ATOM   4802  N   VAL A 462      41.852 -15.170   6.342  1.00 42.88           N
ATOM   4803  CA  VAL A 462      40.836 -14.753   7.303  1.00 42.79           C
ATOM   4804  C   VAL A 462      39.488 -15.433   7.036  1.00 41.01           C
ATOM   4805  O   VAL A 462      38.450 -14.910   7.437  1.00 40.08           O
ATOM   4806  CB  VAL A 462      40.682 -13.220   7.320  1.00 44.61           C
ATOM   4807  CG1 VAL A 462      41.981 -12.547   7.710  1.00 36.84           C
ATOM   4808  CG2 VAL A 462      40.177 -12.721   5.974  1.00 39.27           C
ATOM   4809  H   VAL A 462      41.705 -14.912   5.535  1.00 51.40           H
ATOM   4810  HA  VAL A 462      41.125 -15.024   8.189  1.00 51.30           H
ATOM   4811  HB  VAL A 462      40.018 -12.984   7.987  1.00 53.49           H
ATOM   4812 HG11 VAL A 462      41.850 -11.586   7.710  1.00 44.16           H
ATOM   4813 HG12 VAL A 462      42.238 -12.847   8.596  1.00 44.16           H
ATOM   4814 HG13 VAL A 462      42.666 -12.788   7.067  1.00 44.16           H
ATOM   4815 HG21 VAL A 462      40.088 -11.756   6.009  1.00 47.08           H
ATOM   4816 HG22 VAL A 462      40.814 -12.971   5.286  1.00 47.08           H
ATOM   4817 HG23 VAL A 462      39.315 -13.127   5.791  1.00 47.08           H
ATOM   4818  N   GLN A 463      39.472 -16.601   6.396  1.00 45.59           N
ATOM   4819  CA  GLN A 463      38.191 -17.102   5.909  1.00 49.77           C
ATOM   4820  C   GLN A 463      37.261 -17.385   7.079  1.00 40.87           C
ATOM   4821  O   GLN A 463      37.709 -17.760   8.165  1.00 42.78           O
ATOM   4822  CB  GLN A 463      38.321 -18.357   5.046  1.00 47.47           C
ATOM   4823  CG  GLN A 463      39.198 -19.481   5.514  1.00 51.10           C
ATOM   4824  CD  GLN A 463      39.701 -20.274   4.286  1.00 67.26           C
ATOM   4825  OE1 GLN A 463      40.897 -20.629   4.172  1.00 63.09           O
ATOM   4826  NE2 GLN A 463      38.782 -20.518   3.334  1.00 64.88           N
ATOM   4827  H   GLN A 463      40.154 -17.102   6.238  1.00 54.66           H
ATOM   4828  HA  GLN A 463      37.778 -16.414   5.365  1.00 59.67           H
ATOM   4829  HB2 GLN A 463      37.432 -18.727   4.931  1.00 56.92           H
ATOM   4830  HB3 GLN A 463      38.660 -18.083   4.179  1.00 56.92           H
ATOM   4831  HG2 GLN A 463      39.964 -19.123   5.990  1.00 61.27           H
ATOM   4832  HG3 GLN A 463      38.688 -20.079   6.083  1.00 61.27           H
ATOM   4833 HE21 GLN A 463      37.975 -20.238   3.433  1.00 77.81           H
ATOM   4834 HE22 GLN A 463      39.002 -20.955   2.626  1.00 77.81           H
ATOM   4835  N   PRO A 464      35.962 -17.165   6.891  1.00 44.75           N
ATOM   4836  CA  PRO A 464      35.318 -16.740   5.640  1.00 46.90           C
ATOM   4837  C   PRO A 464      35.068 -15.220   5.523  1.00 39.77           C
ATOM   4838  O   PRO A 464      34.275 -14.792   4.688  1.00 43.52           O
ATOM   4839  CB  PRO A 464      33.996 -17.472   5.711  1.00 49.01           C
ATOM   4840  CG  PRO A 464      33.654 -17.339   7.199  1.00 42.80           C
ATOM   4841  CD  PRO A 464      34.961 -17.391   7.950  1.00 49.04           C
ATOM   4842  HA  PRO A 464      35.822 -17.050   4.871  1.00 56.23           H
ATOM   4843  HB2 PRO A 464      33.335 -17.030   5.156  1.00 58.77           H
ATOM   4844  HB3 PRO A 464      34.111 -18.401   5.456  1.00 58.77           H
ATOM   4845  HG2 PRO A 464      33.209 -16.491   7.353  1.00 51.31           H
ATOM   4846  HG3 PRO A 464      33.081 -18.075   7.466  1.00 51.31           H
ATOM   4847  HD2 PRO A 464      35.001 -16.683   8.612  1.00 58.80           H
ATOM   4848  HD3 PRO A 464      35.085 -18.264   8.354  1.00 58.80           H
ATOM   4849  N   ASP A 465      35.772 -14.445   6.351  1.00 43.96           N
ATOM   4850  CA  ASP A 465      35.419 -13.044   6.615  1.00 50.24           C
ATOM   4851  C   ASP A 465      35.428 -12.161   5.374  1.00 44.58           C
ATOM   4852  O   ASP A 465      34.753 -11.129   5.362  1.00 41.90           O
ATOM   4853  CB  ASP A 465      36.394 -12.447   7.631  1.00 46.76           C
ATOM   4854  CG  ASP A 465      36.464 -13.227   8.934  1.00 53.89           C
ATOM   4855  OD1 ASP A 465      35.481 -13.941   9.259  1.00 54.33           O
ATOM   4856  OD2 ASP A 465      37.495 -13.082   9.646  1.00 56.25           O1-
ATOM   4857  H   ASP A 465      36.469 -14.711   6.780  1.00 52.70           H
ATOM   4858  HA  ASP A 465      34.528 -13.012   6.999  1.00 60.23           H
ATOM   4859  HB2 ASP A 465      37.283 -12.434   7.244  1.00 56.06           H
ATOM   4860  HB3 ASP A 465      36.113 -11.542   7.841  1.00 56.06           H
ATOM   4861  N   ALA A 466      36.192 -12.522   4.343  1.00 44.17           N
ATOM   4862  CA  ALA A 466      36.380 -11.680   3.167  1.00 41.19           C
ATOM   4863  C   ALA A 466      35.674 -12.209   1.928  1.00 39.75           C
ATOM   4864  O   ALA A 466      35.950 -11.750   0.818  1.00 41.02           O
ATOM   4865  CB  ALA A 466      37.873 -11.509   2.886  1.00 46.88           C
ATOM   4866  H   ALA A 466      36.621 -13.266   4.303  1.00 52.96           H
ATOM   4867  HA  ALA A 466      36.016 -10.801   3.357  1.00 49.37           H
ATOM   4868  HB1 ALA A 466      37.984 -10.947   2.103  1.00 56.21           H
ATOM   4869  HB2 ALA A 466      38.293 -11.092   3.654  1.00 56.21           H
ATOM   4870  HB3 ALA A 466      38.266 -12.381   2.726  1.00 56.21           H
ATOM   4871  N   GLN A 467      34.740 -13.148   2.081  1.00 44.82           N
ATOM   4872  CA  GLN A 467      34.074 -13.691   0.897  1.00 41.82           C
ATOM   4873  C   GLN A 467      33.261 -12.640   0.159  1.00 42.29           C
ATOM   4874  O   GLN A 467      33.236 -12.634  -1.077  1.00 41.55           O
[truncated: 528,014 more chars]
