# Supplementary material for: High-throughput quantum-mechanics/molecular-mechanics (ONIOM) macromolecular crystallographic refinement with PHENIX/DivCon: the impact of mixed Hamiltonian methods on ligand and protein structure
Source: Acta Crystallogr D Struct Biol. 2018 Oct 29;74(Pt 11):1063–77. doi: 10.1107/S2059798318012913 (PMC6213575; doi:10.1107/S2059798318012913)
Supplement: Supplementary file 4 [file d-74-01063-sup4.gz › results_PHENIX/1XOQ-H_refine_001.pdb]

REMARK Date 2017-01-10 Time 18:54:26 EST -0500 (1484092466.70 s)
REMARK PHENIX refinement
REMARK 
REMARK ****************** INPUT FILES AND LABELS ******************************
REMARK Reflections:
REMARK   file name      : 1XOQ.sf
REMARK   labels         : ['r1xoqsf,wavelength_id=1,_refln.F_meas_au,_refln.F_meas_sigma_au']
REMARK R-free flags:
REMARK   file name      : 1XOQ.sf
REMARK   label          : r1xoqsf,wavelength_id=1,_refln.status
REMARK   test_flag_value: 0
REMARK Model file name(s): 
REMARK   /scratch/oleg/2711116.gondor.quantumbioinc.com/1XOQ-H.pdb
REMARK 
REMARK ******************** REFINEMENT SUMMARY: QUICK FACTS *******************
REMARK Start: r_work = 0.2115 r_free = 0.2313 bonds = 0.010 angles = 1.426
REMARK Final: r_work = 0.1651 r_free = 0.2051 bonds = 0.010 angles = 1.066
REMARK ************************************************************************
REMARK 
REMARK ****************** REFINEMENT STATISTICS STEP BY STEP ******************
REMARK leading digit, like 1_, means number of macro-cycle                     
REMARK 0    : statistics at the very beginning when nothing is done yet        
REMARK 1_bss: bulk solvent correction and/or (anisotropic) scaling             
REMARK 1_xyz: refinement of coordinates                                        
REMARK 1_adp: refinement of ADPs (Atomic Displacement Parameters)              
REMARK 1_occ: refinement of occupancies                                        
REMARK ------------------------------------------------------------------------
REMARK  stage       r-work r-free bonds angles b_min b_max b_ave n_water shift
REMARK       0    : 0.3022 0.2908 0.010  1.43   2.0  51.2  10.4 1080      0.000
REMARK       1_bss: 0.2115 0.2313 0.010  1.43  10.1  59.3  18.5 1080      0.000
REMARK 1_settarget: 0.2115 0.2313 0.010  1.43  10.1  59.3  18.5 1080      0.000
REMARK       1_nqh: 0.2115 0.2313 0.010  1.43  10.1  59.3  18.5 1080      0.002
REMARK    1_weight: 0.2115 0.2313 0.010  1.43  10.1  59.3  18.5 1080      0.002
REMARK    1_checkH: 0.2120 0.2316 0.010  1.43  10.1  59.3  18.5 1080      0.427
REMARK    1_xyzrec: 0.2028 0.2367 0.013  1.10  10.1  59.3  18.5 1080      0.499
REMARK    1_checkH: 0.2028 0.2366 0.013  1.10  10.1  59.3  18.5 1080      0.499
REMARK   1_regHxyz: 0.2032 0.2363 0.013  1.10  10.1  59.3  18.5 1080      0.511
REMARK       1_adp: 0.1789 0.2195 0.013  1.10   5.3  56.8  19.3 1080      0.511
REMARK   1_regHadp: 0.1784 0.2193 0.013  1.10   5.3  56.8  19.3 1080      0.511
REMARK       1_occ: 0.1765 0.2172 0.013  1.10   5.3  56.8  19.3 1080      0.511
REMARK       2_bss: 0.1759 0.2172 0.013  1.10   5.8  57.3  19.8 1080      0.511
REMARK 2_settarget: 0.1759 0.2172 0.013  1.10   5.8  57.3  19.8 1080      0.511
REMARK 2_updatecdl: 0.1759 0.2172 0.013  1.10   5.8  57.3  19.8 1080      0.511
REMARK       2_nqh: 0.1760 0.2172 0.013  1.10   5.8  57.3  19.8 1080      0.512
REMARK    2_weight: 0.1760 0.2172 0.013  1.10   5.8  57.3  19.8 1080      0.512
REMARK    2_checkH: 0.1760 0.2171 0.013  1.10   5.8  57.3  19.8 1080      0.512
REMARK    2_xyzrec: 0.1731 0.2129 0.010  1.02   5.8  57.3  19.8 1080      0.511
REMARK    2_checkH: 0.1731 0.2129 0.010  1.02   5.8  57.3  19.8 1080      0.511
REMARK   2_regHxyz: 0.1734 0.2129 0.010  1.02   5.8  57.3  19.8 1080      0.512
REMARK       2_adp: 0.1682 0.2071 0.010  1.02   6.2  63.2  20.8 1080      0.512
REMARK   2_regHadp: 0.1685 0.2073 0.010  1.02   6.2  63.2  20.8 1080      0.512
REMARK       2_occ: 0.1683 0.2074 0.010  1.02   6.2  63.2  20.8 1080      0.512
REMARK       3_bss: 0.1675 0.2063 0.010  1.02   6.6  63.6  21.2 1080      0.512
REMARK 3_settarget: 0.1675 0.2063 0.010  1.02   6.6  63.6  21.2 1080      0.512
REMARK 3_updatecdl: 0.1675 0.2063 0.010  1.03   6.6  63.6  21.2 1080      0.512
REMARK       3_nqh: 0.1675 0.2063 0.010  1.03   6.6  63.6  21.2 1080      0.512
REMARK    3_weight: 0.1675 0.2063 0.010  1.03   6.6  63.6  21.2 1080      0.512
REMARK    3_checkH: 0.1675 0.2063 0.010  1.03   6.6  63.6  21.2 1080      0.512
REMARK    3_xyzrec: 0.1652 0.2053 0.010  1.07   6.6  63.6  21.2 1080      0.519
REMARK    3_checkH: 0.1652 0.2054 0.010  1.07   6.6  63.6  21.2 1080      0.519
REMARK   3_regHxyz: 0.1655 0.2053 0.010  1.07   6.6  63.6  21.2 1080      0.519
REMARK       3_adp: 0.1653 0.2052 0.010  1.07   6.7  65.3  21.1 1080      0.519
REMARK   3_regHadp: 0.1653 0.2052 0.010  1.07   6.7  65.3  21.1 1080      0.519
REMARK       3_occ: 0.1652 0.2053 0.010  1.07   6.7  65.3  21.1 1080      0.519
REMARK         end: 0.1651 0.2051 0.010  1.07   6.9  65.4  21.2 1080      0.519
REMARK ------------------------------------------------------------------------
REMARK MODEL CONTENT.
REMARK  ELEMENT        ATOM RECORD COUNT   OCCUPANCY SUM
REMARK        C                     3406         3403.28
REMARK        F                        4            4.00
REMARK        H                     6065         6060.65
REMARK       Cl                        4            4.00
REMARK        O                     1319         1318.06
REMARK        N                      900          899.36
REMARK        S                       28           27.67
REMARK     Zn2+                        2            2.00
REMARK     Mg2+                        2            2.00
REMARK      O1-                      100           99.85
REMARK    TOTAL                    11830        11820.87
REMARK -----------------------------------------------------------------------
REMARK r_free_flags.md5.hexdigest 36366f41b53ce43d5e17a6582d9acd5f
REMARK 
REMARK IF THIS FILE IS FOR PDB DEPOSITION: REMOVE ALL FROM THIS LINE UP.
REMARK   3
REMARK   3 REFINEMENT.
REMARK   3   PROGRAM     : PHENIX (1.11.1_2575: ???)
REMARK   3   AUTHORS     : Adams,Afonine,Bunkoczi,Burnley,Chen,Dar,Davis,
REMARK   3               : Draizen,Echols,Gildea,Gros,Grosse-Kunstleve,Headd,
REMARK   3               : Hintze,Hung,Ioerger,Liebschner,McCoy,McKee,Moriarty,
REMARK   3               : Oeffner,Poon,Read,Richardson,Richardson,Sacchettini,
REMARK   3               : Sauter,Sobolev,Storoni,Terwilliger,Williams,Zwart
REMARK   3
REMARK   3  REFINEMENT TARGET : ML
REMARK   3  
REMARK   3  DATA USED IN REFINEMENT.
REMARK   3   RESOLUTION RANGE HIGH (ANGSTROMS) : 1.830   
REMARK   3   RESOLUTION RANGE LOW  (ANGSTROMS) : 71.099  
REMARK   3   MIN(FOBS/SIGMA_FOBS)              : 1.33  
REMARK   3   COMPLETENESS FOR RANGE        (%) : 96.85 
REMARK   3   NUMBER OF REFLECTIONS             : 67451     
REMARK   3   NUMBER OF REFLECTIONS (NON-ANOMALOUS) : 67451     
REMARK   3  
REMARK   3  FIT TO DATA USED IN REFINEMENT.
REMARK   3   R VALUE     (WORKING + TEST SET) : 0.1671
REMARK   3   R VALUE            (WORKING SET) : 0.1651
REMARK   3   FREE R VALUE                     : 0.2051
REMARK   3   FREE R VALUE TEST SET SIZE   (%) : 5.04  
REMARK   3   FREE R VALUE TEST SET COUNT      : 3402      
REMARK   3  
REMARK   3  FIT TO DATA USED IN REFINEMENT (IN BINS).
REMARK   3   BIN  RESOLUTION RANGE  COMPL.    NWORK NFREE   RWORK  RFREE  CCWORK CCFREE
REMARK   3     1 71.1523 -  5.2780    1.00     2960   170  0.1670 0.1874   0.942  0.922
REMARK   3     2  5.2780 -  4.1894    1.00     2872   128  0.1336 0.1636   0.957  0.923
REMARK   3     3  4.1894 -  3.6599    1.00     2820   141  0.1537 0.1710   0.938  0.922
REMARK   3     4  3.6599 -  3.3252    1.00     2757   164  0.1670 0.2110   0.931  0.892
REMARK   3     5  3.3252 -  3.0869    1.00     2764   155  0.1686 0.2101   0.931  0.890
REMARK   3     6  3.0869 -  2.9049    1.00     2728   160  0.1664 0.2022   0.929  0.905
REMARK   3     7  2.9049 -  2.7594    1.00     2775   135  0.1641 0.1844   0.930  0.913
REMARK   3     8  2.7594 -  2.6393    1.00     2737   151  0.1584 0.2335   0.932  0.837
REMARK   3     9  2.6393 -  2.5377    1.00     2726   152  0.1568 0.1969   0.935  0.894
REMARK   3    10  2.5377 -  2.4501    1.00     2745   141  0.1441 0.1959   0.946  0.883
REMARK   3    11  2.4501 -  2.3735    1.00     2746   125  0.1448 0.1811   0.945  0.920
REMARK   3    12  2.3735 -  2.3057    0.99     2729   126  0.1530 0.2051   0.943  0.898
REMARK   3    13  2.3057 -  2.2449    1.00     2751   138  0.1564 0.1871   0.941  0.903
REMARK   3    14  2.2449 -  2.1902    1.00     2717   149  0.1546 0.2132   0.937  0.873
REMARK   3    15  2.1902 -  2.1404    0.99     2681   136  0.1571 0.2139   0.933  0.860
REMARK   3    16  2.1404 -  2.0948    0.98     2693   140  0.1654 0.2041   0.926  0.862
REMARK   3    17  2.0948 -  2.0529    0.96     2615   140  0.1677 0.2161   0.918  0.894
REMARK   3    18  2.0529 -  2.0142    0.94     2572   118  0.1824 0.2328   0.904  0.857
REMARK   3    19  2.0142 -  1.9782    0.94     2542   146  0.1871 0.2265   0.896  0.831
REMARK   3    20  1.9782 -  1.9447    0.92     2484   144  0.2086 0.2469   0.874  0.804
REMARK   3    21  1.9447 -  1.9133    0.91     2463   134  0.2204 0.2656   0.855  0.779
REMARK   3    22  1.9133 -  1.8839    0.90     2407   148  0.2376 0.3049   0.827  0.751
REMARK   3    23  1.8839 -  1.8562    0.88     2427   131  0.2675 0.3025   0.801  0.631
REMARK   3    24  1.8562 -  1.8300    0.87     2338   130  0.2686 0.3122   0.784  0.783
REMARK   3  
REMARK   3  BULK SOLVENT MODELLING.
REMARK   3   METHOD USED        : FLAT BULK SOLVENT MODEL
REMARK   3   SOLVENT RADIUS     : 1.11    
REMARK   3   SHRINKAGE RADIUS   : 0.90    
REMARK   3   GRID STEP FACTOR   : 4.00    
REMARK   3  
REMARK   3  ERROR ESTIMATES.
REMARK   3   COORDINATE ERROR (MAXIMUM-LIKELIHOOD BASED)     : 0.21    
REMARK   3   PHASE ERROR (DEGREES, MAXIMUM-LIKELIHOOD BASED) : 18.93   
REMARK   3  
REMARK   3  STRUCTURE FACTORS CALCULATION ALGORITHM : FFT
REMARK   3  
REMARK   3  RESTRAINTS LIBRARY
REMARK   3    GEOSTD + MON.LIB. + CDL v1.2
REMARK   3  
REMARK   3  DEVIATIONS FROM IDEAL VALUES.
REMARK   3                 RMSD     MAX  COUNT
REMARK   3   BOND      :  0.010   0.066   5488
REMARK   3   ANGLE     :  1.066   7.759   7408
REMARK   3   CHIRALITY :  0.052   0.207    842
REMARK   3   PLANARITY :  0.007   0.035    943
REMARK   3   DIHEDRAL  : 15.048 178.972   3270
REMARK   3   MIN NONBONDED DISTANCE : 2.005 
REMARK   3  
REMARK   3  MOLPROBITY STATISTICS.
REMARK   3   ALL-ATOM CLASHSCORE : 1.40
REMARK   3   RAMACHANDRAN PLOT:
REMARK   3     OUTLIERS : 0.00  %
REMARK   3     ALLOWED  : 1.40  %
REMARK   3     FAVORED  : 98.60 %
REMARK   3   ROTAMER OUTLIERS : 1.35 %
REMARK   3   CBETA DEVIATIONS : 0
REMARK   3   PEPTIDE PLANE:
REMARK   3     CIS-PROLINE     : 2
REMARK   3     CIS-GENERAL     : 0
REMARK   3     TWISTED PROLINE : 0
REMARK   3     TWISTED GENERAL : 0
REMARK   3  
REMARK   3  ATOMIC DISPLACEMENT PARAMETERS.
REMARK   3   WILSON B : 18.47
REMARK   3   RMS(B_ISO_OR_EQUIVALENT_BONDED) : 4.15
REMARK   3   ATOMS          NUMBER OF ATOMS
REMARK   3                    ISO.  ANISO. 
REMARK   3    ALL         :  11830       0
REMARK   3    ALL (NO H)  :   5765       0
REMARK   3    SOLVENT     :    360       0
REMARK   3    NON-SOLVENT :   5405       0
REMARK   3    HYDROGENS   :   6065       0
REMARK   3
HELIX    1   1 GLU A   87  LEU A   96  1               Generated by MOE   10
HELIX    2   2 VAL A  106  LEU A  112  1               Generated by MOE    7
HELIX    3   3 PRO A  117  GLU A  128  1               Generated by MOE   12
HELIX    4   4 LEU A  131  THR A  134  1               Generated by MOE    4
HELIX    5   5 VAL A  139  ASP A  151  1               Generated by MOE   13
HELIX    6   6 ASN A  162  LEU A  176  1               Generated by MOE   15
HELIX    7   7 PRO A  179  LEU A  181  5               Generated by MOE    3
HELIX    8   8 ASP A  187  ILE A  199  1               Generated by MOE   13
HELIX    9   9 ASN A  209  ASN A  214  1               Generated by MOE    6
HELIX   10  10 GLU A  218  TYR A  223  1               Generated by MOE    6
HELIX   11  11 VAL A  228  LYS A  239  1               Generated by MOE   12
HELIX   12  12 LEU A  240  GLN A  242  5               Generated by MOE    3
HELIX   13  13 LYS A  254  LEU A  269  1               Generated by MOE   16
HELIX   14  14 MET A  273  LYS A  275  5               Generated by MOE    3
HELIX   15  15 HIS A  276  GLU A  288  1               Generated by MOE   13
HELIX   16  16 TYR A  303  ASP A  318  1               Generated by MOE   16
HELIX   17  17 ASN A  321  THR A  323  5               Generated by MOE    3
HELIX   18  18 LEU A  326  GLU A  349  1               Generated by MOE   24
HELIX   19  19 VAL A  365  TYR A  375  1               Generated by MOE   11
HELIX   20  20 VAL A  377  LEU A  387  1               Generated by MOE   11
HELIX   21  21 GLN A  393  SER A  408  1               Generated by MOE   16
HELIX   22  22 GLU B   87  LEU B   96  1               Generated by MOE   10
HELIX   23  23 VAL B  106  LEU B  112  1               Generated by MOE    7
HELIX   24  24 PRO B  117  GLU B  128  1               Generated by MOE   12
HELIX   25  25 LEU B  131  THR B  134  1               Generated by MOE    4
HELIX   26  26 VAL B  139  ASP B  151  1               Generated by MOE   13
HELIX   27  27 ASN B  162  LEU B  176  1               Generated by MOE   15
HELIX   28  28 PRO B  179  LEU B  181  5               Generated by MOE    3
HELIX   29  29 ASP B  187  ILE B  199  1               Generated by MOE   13
HELIX   30  30 ASN B  209  ASN B  214  1               Generated by MOE    6
HELIX   31  31 GLU B  218  TYR B  223  1               Generated by MOE    6
HELIX   32  32 VAL B  228  LYS B  239  1               Generated by MOE   12
HELIX   33  33 LEU B  240  GLN B  242  5               Generated by MOE    3
HELIX   34  34 LYS B  254  LEU B  269  1               Generated by MOE   16
HELIX   35  35 MET B  273  LYS B  275  5               Generated by MOE    3
HELIX   36  36 HIS B  276  GLU B  288  1               Generated by MOE   13
HELIX   37  37 TYR B  303  ASP B  318  1               Generated by MOE   16
HELIX   38  38 ASN B  321  THR B  323  5               Generated by MOE    3
HELIX   39  39 LEU B  326  GLU B  349  1               Generated by MOE   24
HELIX   40  40 VAL B  365  TYR B  375  1               Generated by MOE   11
HELIX   41  41 VAL B  377  LEU B  387  1               Generated by MOE   11
HELIX   42  42 GLN B  393  THR B  409  1               Generated by MOE   17
CRYST1   78.899   60.116  163.996  90.00  90.00  90.00 P 21 21 21
SCALE1      0.012674  0.000000  0.000000        0.00000
SCALE2      0.000000  0.016635  0.000000        0.00000
SCALE3      0.000000  0.000000  0.006098        0.00000
ATOM      1  N   THR A  86       4.910  -4.493  39.603  1.00 48.69           N
ATOM      2  CA  THR A  86       4.185  -3.559  38.745  1.00 49.11           C
ATOM      3  C   THR A  86       5.174  -2.605  38.064  1.00 42.59           C
ATOM      4  O   THR A  86       6.344  -2.549  38.439  1.00 44.54           O
ATOM      5  CB  THR A  86       3.124  -2.726  39.536  1.00 51.85           C
ATOM      6  OG1 THR A  86       3.778  -1.767  40.389  1.00 50.20           O
ATOM      7  CG2 THR A  86       2.195  -3.641  40.383  1.00 48.63           C
ATOM      8  H1  THR A  86       4.301  -5.153  39.943  1.00 58.40           H
ATOM      9  H2  THR A  86       5.304  -4.014  40.336  1.00 58.40           H
ATOM     10  HA  THR A  86       3.722  -4.058  38.054  1.00 58.90           H
ATOM     11  HB  THR A  86       2.568  -2.249  38.901  1.00 62.18           H
ATOM     12  HG1 THR A  86       4.275  -2.163  40.938  1.00 60.21           H
ATOM     13 HG21 THR A  86       1.723  -4.260  39.804  1.00 58.33           H
ATOM     14 HG22 THR A  86       2.720  -4.146  41.022  1.00 58.33           H
ATOM     15 HG23 THR A  86       1.547  -3.102  40.863  1.00 58.33           H
ATOM     16  N   GLU A  87       4.696  -1.868  37.050  1.00 54.52           N
ATOM     17  CA  GLU A  87       5.526  -0.851  36.400  1.00 44.20           C
ATOM     18  C   GLU A  87       5.885   0.279  37.372  1.00 42.98           C
ATOM     19  O   GLU A  87       7.008   0.804  37.347  1.00 39.08           O
ATOM     20  CB  GLU A  87       4.793  -0.291  35.176  1.00 41.70           C
ATOM     21  CG  GLU A  87       5.551   0.806  34.408  1.00 35.71           C
ATOM     22  CD  GLU A  87       4.669   1.553  33.416  1.00 46.98           C
ATOM     23  OE1 GLU A  87       4.573   2.797  33.519  1.00 43.25           O
ATOM     24  OE2 GLU A  87       4.068   0.887  32.531  1.00 57.49           O1-
ATOM     25  H   GLU A  87       3.903  -1.939  36.725  1.00 65.40           H
ATOM     26  HA  GLU A  87       6.351  -1.261  36.096  1.00 53.00           H
ATOM     27  HB2 GLU A  87       4.627  -1.019  34.557  1.00 50.01           H
ATOM     28  HB3 GLU A  87       3.949   0.087  35.468  1.00 50.01           H
ATOM     29  HG2 GLU A  87       5.901   1.451  35.043  1.00 42.82           H
ATOM     30  HG3 GLU A  87       6.280   0.399  33.914  1.00 42.82           H
ATOM     31  N   GLN A  88       4.940   0.666  38.230  1.00 44.28           N
ATOM     32  CA  GLN A  88       5.203   1.716  39.213  1.00 45.94           C
ATOM     33  C   GLN A  88       6.367   1.349  40.133  1.00 43.92           C
ATOM     34  O   GLN A  88       7.232   2.189  40.416  1.00 36.92           O
ATOM     35  CB  GLN A  88       3.939   1.974  40.027  1.00 44.78           C
ATOM     36  CG  GLN A  88       4.049   3.091  41.040  1.00 44.45           C
ATOM     37  CD  GLN A  88       2.729   3.332  41.742  1.00 49.69           C
ATOM     38  OE1 GLN A  88       1.730   2.661  41.449  1.00 51.52           O
ATOM     39  NE2 GLN A  88       2.710   4.290  42.668  1.00 44.43           N
ATOM     40  H   GLN A  88       4.145   0.339  38.264  1.00 53.10           H
ATOM     41  HA  GLN A  88       5.434   2.535  38.747  1.00 55.10           H
ATOM     42  HB2 GLN A  88       3.221   2.203  39.416  1.00 53.71           H
ATOM     43  HB3 GLN A  88       3.711   1.163  40.508  1.00 53.71           H
ATOM     44  HG2 GLN A  88       4.710   2.853  41.709  1.00 53.30           H
ATOM     45  HG3 GLN A  88       4.308   3.910  40.589  1.00 53.30           H
ATOM     46 HE21 GLN A  88       3.425   4.735  42.841  1.00 53.28           H
ATOM     47 HE22 GLN A  88       1.983   4.462  43.093  1.00 53.28           H
ATOM     48  N   GLU A  89       6.392   0.108  40.629  1.00 46.32           N
ATOM     49  CA  GLU A  89       7.496  -0.327  41.478  1.00 37.59           C
ATOM     50  C   GLU A  89       8.803  -0.381  40.698  1.00 38.17           C
ATOM     51  O   GLU A  89       9.876  -0.092  41.251  1.00 36.44           O
ATOM     52  CB  GLU A  89       7.173  -1.693  42.092  1.00 41.93           C
ATOM     53  CG  GLU A  89       5.959  -1.690  43.026  1.00 43.94           C
ATOM     54  CD  GLU A  89       5.383  -3.083  43.263  1.00 52.74           C
ATOM     55  OE1 GLU A  89       5.065  -3.774  42.270  1.00 54.65           O
ATOM     56  OE2 GLU A  89       5.244  -3.490  44.434  1.00 61.10           O1-
ATOM     57  H   GLU A  89       5.790  -0.490  40.490  1.00 55.55           H
ATOM     58  HA  GLU A  89       7.606   0.309  42.202  1.00 45.08           H
ATOM     59  HB2 GLU A  89       6.993  -2.322  41.376  1.00 50.29           H
ATOM     60  HB3 GLU A  89       7.940  -1.992  42.606  1.00 50.29           H
ATOM     61  HG2 GLU A  89       6.224  -1.326  43.885  1.00 52.69           H
ATOM     62  HG3 GLU A  89       5.262  -1.141  42.634  1.00 52.69           H
ATOM     63  N   ASP A  90       8.733  -0.731  39.413  1.00 36.56           N
ATOM     64  CA  ASP A  90       9.934  -0.774  38.587  1.00 35.86           C
ATOM     65  C   ASP A  90      10.480   0.625  38.338  1.00 32.81           C
ATOM     66  O   ASP A  90      11.698   0.859  38.370  1.00 30.13           O
ATOM     67  CB  ASP A  90       9.615  -1.455  37.256  1.00 38.17           C
ATOM     68  CG  ASP A  90       9.845  -2.956  37.286  1.00 47.54           C
ATOM     69  OD1 ASP A  90      10.220  -3.509  38.353  1.00 45.58           O
ATOM     70  OD2 ASP A  90       9.655  -3.582  36.220  1.00 57.35           O1-
ATOM     71  H   ASP A  90       8.009  -0.946  39.002  1.00 43.84           H
ATOM     72  HA  ASP A  90      10.617  -1.293  39.039  1.00 42.99           H
ATOM     73  HB2 ASP A  90       8.683  -1.299  37.038  1.00 45.77           H
ATOM     74  HB3 ASP A  90      10.184  -1.079  36.566  1.00 45.77           H
ATOM     75  N   VAL A  91       9.598   1.563  38.030  1.00 25.54           N
ATOM     76  CA  VAL A  91      10.067   2.928  37.846  1.00 34.60           C
ATOM     77  C   VAL A  91      10.607   3.474  39.170  1.00 26.49           C
ATOM     78  O   VAL A  91      11.613   4.186  39.194  1.00 23.57           O
ATOM     79  CB  VAL A  91       8.940   3.804  37.269  1.00 27.87           C
ATOM     80  CG1 VAL A  91       9.361   5.268  37.208  1.00 34.89           C
ATOM     81  CG2 VAL A  91       8.530   3.320  35.856  1.00 36.40           C
ATOM     82  H   VAL A  91       8.753   1.445  37.925  1.00 30.62           H
ATOM     83  HA  VAL A  91      10.797   2.925  37.207  1.00 41.48           H
ATOM     84  HB  VAL A  91       8.163   3.738  37.846  1.00 33.41           H
ATOM     85 HG11 VAL A  91       8.631   5.791  36.842  1.00 41.84           H
ATOM     86 HG12 VAL A  91       9.569   5.573  38.105  1.00 41.84           H
ATOM     87 HG13 VAL A  91      10.143   5.348  36.641  1.00 41.84           H
ATOM     88 HG21 VAL A  91       7.820   3.890  35.522  1.00 43.65           H
ATOM     89 HG22 VAL A  91       9.300   3.371  35.270  1.00 43.65           H
ATOM     90 HG23 VAL A  91       8.218   2.403  35.915  1.00 43.65           H
ATOM     91  N   LEU A  92       9.961   3.134  40.291  1.00 29.39           N
ATOM     92  CA  LEU A  92      10.455   3.612  41.587  1.00 25.27           C
ATOM     93  C   LEU A  92      11.878   3.112  41.846  1.00 27.50           C
ATOM     94  O   LEU A  92      12.764   3.884  42.231  1.00 25.80           O
ATOM     95  CB  LEU A  92       9.510   3.175  42.707  1.00 30.24           C
ATOM     96  CG  LEU A  92      10.029   3.404  44.147  1.00 28.42           C
ATOM     97  CD1 LEU A  92      10.253   4.892  44.371  1.00 23.11           C
ATOM     98  CD2 LEU A  92       9.070   2.831  45.182  1.00 24.09           C
ATOM     99  H   LEU A  92       9.257   2.643  40.329  1.00 35.23           H
ATOM    100  HA  LEU A  92      10.478   4.582  41.577  1.00 30.29           H
ATOM    101  HB2 LEU A  92       8.679   3.668  42.616  1.00 36.26           H
ATOM    102  HB3 LEU A  92       9.336   2.226  42.608  1.00 36.26           H
ATOM    103  HG  LEU A  92      10.882   2.955  44.249  1.00 34.07           H
ATOM    104 HD11 LEU A  92      10.578   5.029  45.274  1.00 27.70           H
ATOM    105 HD12 LEU A  92      10.908   5.212  43.731  1.00 27.70           H
ATOM    106 HD13 LEU A  92       9.412   5.359  44.246  1.00 27.70           H
ATOM    107 HD21 LEU A  92       9.429   2.994  46.068  1.00 28.87           H
ATOM    108 HD22 LEU A  92       8.208   3.267  45.088  1.00 28.87           H
ATOM    109 HD23 LEU A  92       8.977   1.877  45.032  1.00 28.87           H
ATOM    110  N   ALA A  93      12.125   1.818  41.618  1.00 28.68           N
ATOM    111  CA  ALA A  93      13.458   1.282  41.862  1.00 26.59           C
ATOM    112  C   ALA A  93      14.488   1.931  40.950  1.00 27.77           C
ATOM    113  O   ALA A  93      15.631   2.163  41.363  1.00 28.31           O
ATOM    114  CB  ALA A  93      13.461  -0.235  41.684  1.00 35.93           C
ATOM    115  H   ALA A  93      11.551   1.246  41.330  1.00 34.38           H
ATOM    116  HA  ALA A  93      13.710   1.474  42.779  1.00 31.88           H
ATOM    117  HB1 ALA A  93      14.355  -0.570  41.851  1.00 43.08           H
ATOM    118  HB2 ALA A  93      12.837  -0.627  42.315  1.00 43.08           H
ATOM    119  HB3 ALA A  93      13.191  -0.446  40.777  1.00 43.08           H
ATOM    120  N   LYS A  94      14.101   2.250  39.709  1.00 27.54           N
ATOM    121  CA  LYS A  94      15.037   2.900  38.803  1.00 32.53           C
ATOM    122  C   LYS A  94      15.400   4.290  39.308  1.00 31.87           C
ATOM    123  O   LYS A  94      16.564   4.696  39.232  1.00 26.61           O
ATOM    124  CB  LYS A  94      14.451   2.976  37.390  1.00 31.21           C
ATOM    125  CG  LYS A  94      15.276   3.810  36.388  1.00 37.26           C
ATOM    126  CD  LYS A  94      16.627   3.175  36.114  1.00 51.85           C
ATOM    127  CE  LYS A  94      16.492   1.998  35.165  1.00 48.17           C
ATOM    128  NZ  LYS A  94      17.573   0.973  35.370  1.00 50.77           N1+
ATOM    129  H   LYS A  94      13.320   2.102  39.379  1.00 33.02           H
ATOM    130  HA  LYS A  94      15.851   2.375  38.762  1.00 39.00           H
ATOM    131  HB2 LYS A  94      14.382   2.076  37.035  1.00 37.42           H
ATOM    132  HB3 LYS A  94      13.567   3.373  37.443  1.00 37.42           H
ATOM    133  HG2 LYS A  94      14.794   3.872  35.549  1.00 44.69           H
ATOM    134  HG3 LYS A  94      15.426   4.695  36.756  1.00 44.69           H
ATOM    135  HD2 LYS A  94      17.214   3.830  35.707  1.00 62.18           H
ATOM    136  HD3 LYS A  94      17.006   2.853  36.947  1.00 62.18           H
ATOM    137  HE2 LYS A  94      15.636   1.567  35.313  1.00 57.77           H
ATOM    138  HE3 LYS A  94      16.551   2.319  34.252  1.00 57.77           H
ATOM    139  HZ1 LYS A  94      17.465   0.299  34.799  1.00 60.89           H
ATOM    140  HZ2 LYS A  94      18.371   1.342  35.234  1.00 60.89           H
ATOM    141  HZ3 LYS A  94      17.538   0.657  36.201  1.00 60.89           H
ATOM    142  N   GLU A  95      14.419   5.032  39.836  1.00 23.65           N
ATOM    143  CA  GLU A  95      14.719   6.369  40.343  1.00 29.57           C
ATOM    144  C   GLU A  95      15.649   6.292  41.545  1.00 22.76           C
ATOM    145  O   GLU A  95      16.572   7.108  41.680  1.00 25.43           O
ATOM    146  CB  GLU A  95      13.427   7.103  40.701  1.00 24.31           C
ATOM    147  CG  GLU A  95      12.543   7.438  39.479  1.00 26.77           C
ATOM    148  CD  GLU A  95      13.103   8.531  38.559  1.00 36.48           C
ATOM    149  OE1 GLU A  95      14.005   9.306  38.965  1.00 33.28           O
ATOM    150  OE2 GLU A  95      12.620   8.617  37.413  1.00 40.46           O1-
ATOM    151  H   GLU A  95      13.597   4.791  39.909  1.00 28.35           H
ATOM    152  HA  GLU A  95      15.169   6.876  39.649  1.00 35.45           H
ATOM    153  HB2 GLU A  95      12.906   6.545  41.300  1.00 29.14           H
ATOM    154  HB3 GLU A  95      13.653   7.937  41.142  1.00 29.14           H
ATOM    155  HG2 GLU A  95      12.434   6.635  38.947  1.00 32.09           H
ATOM    156  HG3 GLU A  95      11.677   7.738  39.797  1.00 32.09           H
ATOM    157  N   LEU A  96      15.408   5.321  42.434  1.00 23.04           N
ATOM    158  CA  LEU A  96      16.224   5.129  43.627  1.00 25.36           C
ATOM    159  C   LEU A  96      17.655   4.725  43.325  1.00 25.86           C
ATOM    160  O   LEU A  96      18.471   4.754  44.241  1.00 22.85           O
ATOM    161  CB  LEU A  96      15.587   4.073  44.537  1.00 24.61           C
ATOM    162  CG  LEU A  96      14.317   4.573  45.235  1.00 24.57           C
ATOM    163  CD1 LEU A  96      13.547   3.438  45.848  1.00 28.05           C
ATOM    164  CD2 LEU A  96      14.667   5.650  46.288  1.00 26.34           C
ATOM    165  H   LEU A  96      14.765   4.754  42.362  1.00 27.61           H
ATOM    166  HA  LEU A  96      16.252   5.964  44.119  1.00 30.39           H
ATOM    167  HB2 LEU A  96      15.351   3.298  44.005  1.00 29.50           H
ATOM    168  HB3 LEU A  96      16.226   3.822  45.223  1.00 29.50           H
ATOM    169  HG  LEU A  96      13.745   4.989  44.571  1.00 29.45           H
ATOM    170 HD11 LEU A  96      12.753   3.792  46.278  1.00 33.63           H
ATOM    171 HD12 LEU A  96      13.295   2.814  45.149  1.00 33.63           H
ATOM    172 HD13 LEU A  96      14.108   2.993  46.502  1.00 33.63           H
ATOM    173 HD21 LEU A  96      13.849   5.950  46.716  1.00 31.57           H
ATOM    174 HD22 LEU A  96      15.263   5.263  46.949  1.00 31.57           H
ATOM    175 HD23 LEU A  96      15.102   6.395  45.845  1.00 31.57           H
ATOM    176  N   GLU A  97      17.981   4.345  42.085  1.00 27.97           N
ATOM    177  CA  GLU A  97      19.372   4.097  41.729  1.00 27.57           C
ATOM    178  C   GLU A  97      20.198   5.378  41.738  1.00 27.53           C
ATOM    179  O   GLU A  97      21.434   5.305  41.771  1.00 27.97           O
ATOM    180  CB  GLU A  97      19.452   3.419  40.359  1.00 38.19           C
ATOM    181  CG  GLU A  97      18.755   2.053  40.332  1.00 37.20           C
ATOM    182  CD  GLU A  97      18.934   1.288  39.016  1.00 46.03           C
ATOM    183  OE1 GLU A  97      19.490   1.855  38.047  1.00 38.13           O
ATOM    184  OE2 GLU A  97      18.512   0.108  38.970  1.00 47.04           O1-
ATOM    185  H   GLU A  97      17.421   4.226  41.443  1.00 33.53           H
ATOM    186  HA  GLU A  97      19.758   3.492  42.382  1.00 33.06           H
ATOM    187  HB2 GLU A  97      19.024   3.987  39.699  1.00 45.80           H
ATOM    188  HB3 GLU A  97      20.384   3.284  40.127  1.00 45.80           H
ATOM    189  HG2 GLU A  97      19.117   1.504  41.045  1.00 44.61           H
ATOM    190  HG3 GLU A  97      17.804   2.186  40.470  1.00 44.61           H
ATOM    191  N   ASP A  98      19.551   6.548  41.712  1.00 25.93           N
ATOM    192  CA  ASP A  98      20.249   7.826  41.846  1.00 22.01           C
ATOM    193  C   ASP A  98      20.414   8.287  43.307  1.00 20.50           C
ATOM    194  O   ASP A  98      20.761   9.450  43.542  1.00 22.87           O
ATOM    195  CB  ASP A  98      19.512   8.920  41.062  1.00 28.73           C
ATOM    196  CG  ASP A  98      19.545   8.700  39.550  1.00 43.72           C
ATOM    197  OD1 ASP A  98      20.528   8.113  39.043  1.00 35.64           O
ATOM    198  OD2 ASP A  98      18.590   9.149  38.874  1.00 40.45           O1-
ATOM    199  H   ASP A  98      18.700   6.626  41.617  1.00 31.08           H
ATOM    200  HA  ASP A  98      21.136   7.737  41.463  1.00 26.38           H
ATOM    201  HB2 ASP A  98      18.583   8.935  41.341  1.00 34.44           H
ATOM    202  HB3 ASP A  98      19.928   9.776  41.249  1.00 34.44           H
ATOM    203  N   VAL A  99      20.181   7.416  44.289  1.00 24.22           N
ATOM    204  CA  VAL A  99      20.216   7.844  45.687  1.00 20.52           C
ATOM    205  C   VAL A  99      21.566   8.441  46.072  1.00 25.97           C
ATOM    206  O   VAL A  99      21.645   9.224  47.025  1.00 21.14           O
ATOM    207  CB  VAL A  99      19.829   6.650  46.586  1.00 34.07           C
ATOM    208  CG1 VAL A  99      20.923   5.583  46.590  1.00 30.90           C
ATOM    209  CG2 VAL A  99      19.503   7.122  47.990  1.00 29.61           C
ATOM    210  H   VAL A  99      20.003   6.582  44.175  1.00 29.04           H
ATOM    211  HA  VAL A  99      19.547   8.534  45.814  1.00 24.60           H
ATOM    212  HB  VAL A  99      19.027   6.242  46.224  1.00 40.86           H
ATOM    213 HG11 VAL A  99      20.647   4.851  47.163  1.00 37.05           H
ATOM    214 HG12 VAL A  99      21.055   5.264  45.684  1.00 37.05           H
ATOM    215 HG13 VAL A  99      21.744   5.975  46.926  1.00 37.05           H
ATOM    216 HG21 VAL A  99      19.264   6.355  48.533  1.00 35.50           H
ATOM    217 HG22 VAL A  99      20.283   7.561  48.364  1.00 35.50           H
ATOM    218 HG23 VAL A  99      18.760   7.744  47.950  1.00 35.50           H
ATOM    219  N   ASN A 100      22.633   8.144  45.325  1.00 20.08           N
ATOM    220  CA  ASN A 100      23.943   8.683  45.665  1.00 18.22           C
ATOM    221  C   ASN A 100      24.256   9.964  44.925  1.00 19.04           C
ATOM    222  O   ASN A 100      25.361  10.494  45.080  1.00 21.65           O
ATOM    223  CB  ASN A 100      25.051   7.650  45.397  1.00 26.12           C
ATOM    224  CG  ASN A 100      24.846   6.365  46.157  1.00 32.63           C
ATOM    225  OD1 ASN A 100      24.241   6.350  47.230  1.00 21.96           O
ATOM    226  ND2 ASN A 100      25.352   5.263  45.604  1.00 31.29           N
ATOM    227  H   ASN A 100      22.622   7.641  44.628  1.00 24.06           H
ATOM    228  HA  ASN A 100      23.956   8.884  46.614  1.00 21.83           H
ATOM    229  HB2 ASN A 100      25.064   7.439  44.450  1.00 31.31           H
ATOM    230  HB3 ASN A 100      25.904   8.024  45.665  1.00 31.31           H
ATOM    231 HD21 ASN A 100      25.262   4.504  45.998  1.00 37.52           H
ATOM    232 HD22 ASN A 100      25.768   5.311  44.853  1.00 37.52           H
ATOM    233  N   LYS A 101      23.296  10.501  44.179  1.00 18.12           N
ATOM    234  CA  LYS A 101      23.502  11.656  43.328  1.00 19.22           C
ATOM    235  C   LYS A 101      22.766  12.878  43.849  1.00 17.62           C
ATOM    236  O   LYS A 101      21.603  12.797  44.233  1.00 20.00           O
ATOM    237  CB  LYS A 101      23.010  11.361  41.910  1.00 27.55           C
ATOM    238  CG  LYS A 101      23.875  10.377  41.163  1.00 30.87           C
ATOM    239  CD  LYS A 101      23.229   9.971  39.842  1.00 36.38           C
ATOM    240  CE  LYS A 101      24.038   8.868  39.125  1.00 39.91           C
ATOM    241  NZ  LYS A 101      23.396   8.519  37.812  1.00 44.20           N1+
ATOM    242  H   LYS A 101      22.492  10.199  44.152  1.00 21.71           H
ATOM    243  HA  LYS A 101      24.449  11.862  43.288  1.00 23.03           H
ATOM    244  HB2 LYS A 101      22.114  10.991  41.960  1.00 33.03           H
ATOM    245  HB3 LYS A 101      22.997  12.189  41.405  1.00 33.03           H
ATOM    246  HG2 LYS A 101      24.733  10.786  40.970  1.00 37.01           H
ATOM    247  HG3 LYS A 101      23.994   9.580  41.702  1.00 37.01           H
ATOM    248  HD2 LYS A 101      22.337   9.630  40.013  1.00 43.62           H
ATOM    249  HD3 LYS A 101      23.185  10.744  39.257  1.00 43.62           H
ATOM    250  HE2 LYS A 101      24.938   9.186  38.953  1.00 47.86           H
ATOM    251  HE3 LYS A 101      24.059   8.071  39.678  1.00 47.86           H
ATOM    252  HZ1 LYS A 101      23.866   7.884  37.404  1.00 53.01           H
ATOM    253  HZ2 LYS A 101      22.567   8.225  37.948  1.00 53.01           H
ATOM    254  HZ3 LYS A 101      23.365   9.238  37.289  1.00 53.01           H
ATOM    255  N   TRP A 102      23.463  13.997  43.838  1.00 17.45           N
ATOM    256  CA  TRP A 102      22.861  15.293  44.066  1.00 19.40           C
ATOM    257  C   TRP A 102      21.865  15.562  42.952  1.00 28.26           C
ATOM    258  O   TRP A 102      22.207  15.469  41.772  1.00 24.23           O
ATOM    259  CB  TRP A 102      23.961  16.348  44.049  1.00 17.45           C
ATOM    260  CG  TRP A 102      23.718  17.614  44.805  1.00 18.15           C
ATOM    261  CD1 TRP A 102      23.492  18.857  44.291  1.00 17.78           C
ATOM    262  CD2 TRP A 102      23.722  17.754  46.223  1.00 15.27           C
ATOM    263  NE1 TRP A 102      23.366  19.777  45.324  1.00 15.28           N
ATOM    264  CE2 TRP A 102      23.497  19.118  46.519  1.00 15.18           C
ATOM    265  CE3 TRP A 102      23.889  16.853  47.272  1.00 14.12           C
ATOM    266  CZ2 TRP A 102      23.441  19.603  47.844  1.00 16.28           C
ATOM    267  CZ3 TRP A 102      23.838  17.330  48.585  1.00 15.67           C
ATOM    268  CH2 TRP A 102      23.606  18.689  48.854  1.00 14.02           C
ATOM    269  H   TRP A 102      24.310  14.032  43.696  1.00 20.90           H
ATOM    270  HA  TRP A 102      22.405  15.311  44.922  1.00 23.25           H
ATOM    271  HB2 TRP A 102      24.764  15.948  44.417  1.00 20.91           H
ATOM    272  HB3 TRP A 102      24.124  16.596  43.126  1.00 20.91           H
ATOM    273  HD1 TRP A 102      23.457  19.063  43.385  1.00 21.31           H
ATOM    274  HE1 TRP A 102      23.216  20.618  45.229  1.00 18.30           H
ATOM    275  HE3 TRP A 102      24.051  15.954  47.101  1.00 16.91           H
ATOM    276  HZ2 TRP A 102      23.280  20.501  48.024  1.00 19.51           H
ATOM    277  HZ3 TRP A 102      23.951  16.736  49.292  1.00 18.77           H
ATOM    278  HH2 TRP A 102      23.570  18.978  49.738  1.00 16.79           H
ATOM    279  N   GLY A 103      20.643  15.920  43.305  1.00 20.70           N
ATOM    280  CA  GLY A 103      19.621  16.084  42.283  1.00 20.36           C
ATOM    281  C   GLY A 103      18.740  14.877  42.050  1.00 17.63           C
ATOM    282  O   GLY A 103      18.019  14.833  41.038  1.00 21.54           O
ATOM    283  H   GLY A 103      20.381  16.071  44.110  1.00 24.80           H
ATOM    284  HA2 GLY A 103      19.048  16.827  42.530  1.00 24.40           H
ATOM    285  HA3 GLY A 103      20.051  16.305  41.442  1.00 24.40           H
ATOM    286  N   LEU A 104      18.751  13.908  42.953  1.00 19.40           N
ATOM    287  CA  LEU A 104      17.750  12.850  42.934  1.00 17.99           C
ATOM    288  C   LEU A 104      16.367  13.437  42.680  1.00 21.53           C
ATOM    289  O   LEU A 104      16.042  14.500  43.207  1.00 19.29           O
ATOM    290  CB  LEU A 104      17.766  12.119  44.279  1.00 17.91           C
ATOM    291  CG  LEU A 104      16.745  11.020  44.461  1.00 18.83           C
ATOM    292  CD1 LEU A 104      17.163   9.765  43.705  1.00 24.51           C
ATOM    293  CD2 LEU A 104      16.568  10.727  45.899  1.00 22.78           C
ATOM    294  H   LEU A 104      19.326  13.839  43.588  1.00 23.25           H
ATOM    295  HA  LEU A 104      17.955  12.215  42.230  1.00 21.55           H
ATOM    296  HB2 LEU A 104      18.642  11.719  44.396  1.00 21.46           H
ATOM    297  HB3 LEU A 104      17.615  12.771  44.980  1.00 21.46           H
ATOM    298  HG  LEU A 104      15.892  11.316  44.106  1.00 22.57           H
ATOM    299 HD11 LEU A 104      16.491   9.078  43.839  1.00 29.38           H
ATOM    300 HD12 LEU A 104      17.237   9.976  42.761  1.00 29.38           H
ATOM    301 HD13 LEU A 104      18.019   9.462  44.045  1.00 29.38           H
ATOM    302 HD21 LEU A 104      15.911  10.021  45.999  1.00 27.30           H
ATOM    303 HD22 LEU A 104      17.418  10.443  46.270  1.00 27.30           H
ATOM    304 HD23 LEU A 104      16.262  11.531  46.349  1.00 27.30           H
ATOM    305  N   HIS A 105      15.536  12.726  41.905  1.00 17.65           N
ATOM    306  CA  HIS A 105      14.173  13.193  41.585  1.00 22.97           C
ATOM    307  C   HIS A 105      13.236  12.872  42.758  1.00 18.65           C
ATOM    308  O   HIS A 105      12.380  11.991  42.689  1.00 19.50           O
ATOM    309  CB  HIS A 105      13.603  12.539  40.325  1.00 28.89           C
ATOM    310  CG  HIS A 105      14.461  12.620  39.092  1.00 32.60           C
ATOM    311  ND1 HIS A 105      15.535  13.479  38.952  1.00 42.89           N1+
ATOM    312  CD2 HIS A 105      14.381  11.930  37.928  1.00 35.06           C
ATOM    313  CE1 HIS A 105      16.078  13.310  37.757  1.00 37.36           C
ATOM    314  NE2 HIS A 105      15.393  12.377  37.117  1.00 35.95           N
ATOM    315  H   HIS A 105      15.736  11.968  41.550  1.00 21.15           H
ATOM    316  HA  HIS A 105      14.184  14.154  41.454  1.00 27.54           H
ATOM    317  HB2 HIS A 105      12.757  12.966  40.117  1.00 34.64           H
ATOM    318  HB3 HIS A 105      13.452  11.599  40.511  1.00 34.64           H
ATOM    319  HD1 HIS A 105      15.809  14.034  39.549  1.00 51.43           H
ATOM    320  HD2 HIS A 105      13.755  11.276  37.718  1.00 42.04           H
ATOM    321  HE1 HIS A 105      16.814  13.770  37.424  1.00 44.80           H
ATOM    322  HE2 HIS A 105      15.558  12.094  36.322  1.00 43.11           H
ATOM    323  N   VAL A 106      13.392  13.630  43.848  1.00 17.96           N
ATOM    324  CA  VAL A 106      12.702  13.290  45.100  1.00 14.16           C
ATOM    325  C   VAL A 106      11.186  13.454  44.963  1.00 17.28           C
ATOM    326  O   VAL A 106      10.422  12.721  45.589  1.00 18.03           O
ATOM    327  CB  VAL A 106      13.276  14.139  46.251  1.00 13.19           C
ATOM    328  CG1 VAL A 106      12.996  15.660  46.033  1.00 14.80           C
ATOM    329  CG2 VAL A 106      12.738  13.682  47.585  1.00 17.31           C
ATOM    330  H   VAL A 106      13.882  14.335  43.890  1.00 21.52           H
ATOM    331  HA  VAL A 106      12.878  12.358  45.307  1.00 16.96           H
ATOM    332  HB  VAL A 106      14.238  14.020  46.270  1.00 15.80           H
ATOM    333 HG11 VAL A 106      13.371  16.159  46.775  1.00 17.73           H
ATOM    334 HG12 VAL A 106      13.410  15.941  45.202  1.00 17.73           H
ATOM    335 HG13 VAL A 106      12.038  15.802  45.989  1.00 17.73           H
ATOM    336 HG21 VAL A 106      13.118  14.236  48.285  1.00 20.74           H
ATOM    337 HG22 VAL A 106      11.772  13.769  47.582  1.00 20.74           H
ATOM    338 HG23 VAL A 106      12.987  12.755  47.724  1.00 20.74           H
ATOM    339  N   PHE A 107      10.726  14.401  44.148  1.00 16.19           N
ATOM    340  CA  PHE A 107       9.290  14.581  43.993  1.00 14.35           C
ATOM    341  C   PHE A 107       8.686  13.404  43.235  1.00 16.84           C
ATOM    342  O   PHE A 107       7.609  12.922  43.589  1.00 17.22           O
ATOM    343  CB  PHE A 107       8.986  15.920  43.299  1.00 19.61           C
ATOM    344  CG  PHE A 107       9.344  17.148  44.153  1.00 17.88           C
ATOM    345  CD1 PHE A 107       8.554  17.530  45.234  1.00 17.20           C
ATOM    346  CD2 PHE A 107      10.478  17.864  43.891  1.00 15.55           C
ATOM    347  CE1 PHE A 107       8.913  18.633  46.006  1.00 18.20           C
ATOM    348  CE2 PHE A 107      10.829  18.948  44.629  1.00 18.99           C
ATOM    349  CZ  PHE A 107      10.063  19.340  45.691  1.00 14.01           C
ATOM    350  H   PHE A 107      11.212  14.939  43.686  1.00 19.40           H
ATOM    351  HA  PHE A 107       8.882  14.606  44.873  1.00 17.19           H
ATOM    352  HB2 PHE A 107       9.499  15.970  42.477  1.00 23.50           H
ATOM    353  HB3 PHE A 107       8.038  15.962  43.100  1.00 23.50           H
ATOM    354  HD1 PHE A 107       7.784  17.051  45.439  1.00 20.60           H
ATOM    355  HD2 PHE A 107      11.013  17.614  43.173  1.00 18.63           H
ATOM    356  HE1 PHE A 107       8.382  18.897  46.723  1.00 21.81           H
ATOM    357  HE2 PHE A 107      11.604  19.418  44.420  1.00 22.76           H
ATOM    358  HZ  PHE A 107      10.309  20.081  46.197  1.00 16.79           H
ATOM    359  N   ARG A 108       9.382  12.908  42.209  1.00 18.48           N
ATOM    360  CA  ARG A 108       8.894  11.728  41.496  1.00 18.46           C
ATOM    361  C   ARG A 108       8.861  10.507  42.422  1.00 19.77           C
ATOM    362  O   ARG A 108       7.882   9.748  42.426  1.00 19.07           O
ATOM    363  CB  ARG A 108       9.766  11.484  40.255  1.00 19.50           C
ATOM    364  CG  ARG A 108       9.272  10.415  39.318  1.00 35.98           C
ATOM    365  CD  ARG A 108       8.129  10.918  38.437  1.00 40.14           C
ATOM    366  NE  ARG A 108       7.585   9.812  37.646  1.00 42.75           N
ATOM    367  CZ  ARG A 108       6.305   9.452  37.596  1.00 43.84           C
ATOM    368  NH1 ARG A 108       5.376  10.137  38.264  1.00 45.04           N
ATOM    369  NH2 ARG A 108       5.957   8.409  36.842  1.00 43.42           N1+
ATOM    370  H   ARG A 108      10.123  13.228  41.913  1.00 22.14           H
ATOM    371  HA  ARG A 108       7.988  11.897  41.195  1.00 22.12           H
ATOM    372  HB2 ARG A 108       9.820  12.311  39.751  1.00 23.37           H
ATOM    373  HB3 ARG A 108      10.653  11.226  40.550  1.00 23.37           H
ATOM    374  HG2 ARG A 108      10.000  10.135  38.741  1.00 43.14           H
ATOM    375  HG3 ARG A 108       8.947   9.662  39.836  1.00 43.14           H
ATOM    376  HD2 ARG A 108       7.421  11.276  38.996  1.00 48.13           H
ATOM    377  HD3 ARG A 108       8.461  11.598  37.830  1.00 48.13           H
ATOM    378  HE  ARG A 108       8.140   9.357  37.173  1.00 51.27           H
ATOM    379 HH11 ARG A 108       5.604  10.808  38.751  1.00 54.01           H
ATOM    380 HH12 ARG A 108       4.550   9.900  38.219  1.00 54.01           H
ATOM    381 HH21 ARG A 108       6.558   7.975  36.406  1.00 52.07           H
ATOM    382 HH22 ARG A 108       5.132   8.173  36.789  1.00 52.07           H
ATOM    383  N   ILE A 109       9.898  10.331  43.250  1.00 16.66           N
ATOM    384  CA  ILE A 109       9.903   9.240  44.222  1.00 16.40           C
ATOM    385  C   ILE A 109       8.712   9.335  45.169  1.00 16.08           C
ATOM    386  O   ILE A 109       8.114   8.315  45.540  1.00 18.92           O
ATOM    387  CB  ILE A 109      11.244   9.218  44.965  1.00 16.79           C
ATOM    388  CG1 ILE A 109      12.299   8.682  43.993  1.00 19.06           C
ATOM    389  CG2 ILE A 109      11.193   8.317  46.193  1.00 16.91           C
ATOM    390  CD1 ILE A 109      13.712   9.141  44.284  1.00 23.40           C
ATOM    391  H   ILE A 109      10.601  10.826  43.266  1.00 19.96           H
ATOM    392  HA  ILE A 109       9.824   8.401  43.741  1.00 19.65           H
ATOM    393  HB  ILE A 109      11.480  10.119  45.233  1.00 20.11           H
ATOM    394 HG12 ILE A 109      12.291   7.713  44.031  1.00 22.84           H
ATOM    395 HG13 ILE A 109      12.073   8.975  43.097  1.00 22.84           H
ATOM    396 HG21 ILE A 109      12.058   8.332  46.631  1.00 20.26           H
ATOM    397 HG22 ILE A 109      10.510   8.647  46.797  1.00 20.26           H
ATOM    398 HG23 ILE A 109      10.979   7.414  45.913  1.00 20.26           H
ATOM    399 HD11 ILE A 109      14.311   8.757  43.624  1.00 28.05           H
ATOM    400 HD12 ILE A 109      13.745  10.110  44.236  1.00 28.05           H
ATOM    401 HD13 ILE A 109      13.964   8.845  45.172  1.00 28.05           H
ATOM    402  N   ALA A 110       8.356  10.552  45.607  1.00 20.09           N
ATOM    403  CA  ALA A 110       7.201  10.689  46.492  1.00 16.09           C
ATOM    404  C   ALA A 110       5.933  10.225  45.789  1.00 21.24           C
ATOM    405  O   ALA A 110       5.106   9.521  46.378  1.00 19.04           O
ATOM    406  CB  ALA A 110       7.039  12.147  46.950  1.00 15.41           C
ATOM    407  H   ALA A 110       8.755  11.289  45.411  1.00 24.07           H
ATOM    408  HA  ALA A 110       7.333  10.136  47.279  1.00 19.28           H
ATOM    409  HB1 ALA A 110       6.268  12.211  47.535  1.00 18.46           H
ATOM    410  HB2 ALA A 110       7.840  12.419  47.427  1.00 18.46           H
ATOM    411  HB3 ALA A 110       6.911  12.710  46.171  1.00 18.46           H
ATOM    412  N   GLU A 111       5.761  10.616  44.520  1.00 20.65           N
ATOM    413  CA  GLU A 111       4.617  10.132  43.758  1.00 25.04           C
ATOM    414  C   GLU A 111       4.642   8.617  43.652  1.00 25.50           C
ATOM    415  O   GLU A 111       3.668   7.936  44.010  1.00 25.81           O
ATOM    416  CB  GLU A 111       4.603  10.728  42.348  1.00 24.29           C
ATOM    417  CG  GLU A 111       4.442  12.215  42.264  1.00 37.48           C
ATOM    418  CD  GLU A 111       4.467  12.714  40.802  1.00 49.09           C
ATOM    419  OE1 GLU A 111       3.390  12.722  40.164  1.00 56.34           O
ATOM    420  OE2 GLU A 111       5.556  13.065  40.286  1.00 47.00           O1-
ATOM    421  H   GLU A 111       6.282  11.148  44.091  1.00 24.75           H
ATOM    422  HA  GLU A 111       3.798  10.393  44.207  1.00 30.02           H
ATOM    423  HB2 GLU A 111       5.440  10.503  41.913  1.00 29.12           H
ATOM    424  HB3 GLU A 111       3.868  10.330  41.856  1.00 29.12           H
ATOM    425  HG2 GLU A 111       3.591  12.467  42.655  1.00 44.95           H
ATOM    426  HG3 GLU A 111       5.170  12.642  42.742  1.00 44.95           H
ATOM    427  N   LEU A 112       5.754   8.076  43.136  1.00 22.39           N
ATOM    428  CA  LEU A 112       5.823   6.662  42.780  1.00 24.49           C
ATOM    429  C   LEU A 112       5.663   5.764  43.991  1.00 28.85           C
ATOM    430  O   LEU A 112       5.173   4.638  43.870  1.00 28.89           O
ATOM    431  CB  LEU A 112       7.148   6.361  42.093  1.00 19.92           C
ATOM    432  CG  LEU A 112       7.339   6.995  40.720  1.00 25.17           C
ATOM    433  CD1 LEU A 112       8.785   6.800  40.268  1.00 27.91           C
ATOM    434  CD2 LEU A 112       6.370   6.375  39.702  1.00 27.33           C
ATOM    435  H   LEU A 112       6.480   8.512  42.983  1.00 26.83           H
ATOM    436  HA  LEU A 112       5.108   6.457  42.158  1.00 29.35           H
ATOM    437  HB2 LEU A 112       7.867   6.679  42.662  1.00 23.88           H
ATOM    438  HB3 LEU A 112       7.225   5.401  41.983  1.00 23.88           H
ATOM    439  HG  LEU A 112       7.160   7.946  40.775  1.00 30.18           H
ATOM    440 HD11 LEU A 112       8.899   7.205  39.394  1.00 33.46           H
ATOM    441 HD12 LEU A 112       9.376   7.225  40.909  1.00 33.46           H
ATOM    442 HD13 LEU A 112       8.975   5.850  40.220  1.00 33.46           H
ATOM    443 HD21 LEU A 112       6.510   6.793  38.838  1.00 32.77           H
ATOM    444 HD22 LEU A 112       6.544   5.422  39.641  1.00 32.77           H
ATOM    445 HD23 LEU A 112       5.460   6.527  40.000  1.00 32.77           H
ATOM    446  N   SER A 113       6.057   6.244  45.160  1.00 23.34           N
ATOM    447  CA  SER A 113       5.988   5.458  46.375  1.00 20.55           C
ATOM    448  C   SER A 113       4.677   5.621  47.122  1.00 22.51           C
ATOM    449  O   SER A 113       4.545   5.093  48.225  1.00 24.64           O
ATOM    450  CB  SER A 113       7.154   5.837  47.294  1.00 22.06           C
ATOM    451  OG  SER A 113       6.987   7.162  47.775  1.00 21.47           O
ATOM    452  H   SER A 113       6.373   7.035  45.275  1.00 27.97           H
ATOM    453  HA  SER A 113       6.083   4.520  46.146  1.00 24.63           H
ATOM    454  HB2 SER A 113       7.176   5.226  48.048  1.00 26.44           H
ATOM    455  HB3 SER A 113       7.983   5.782  46.795  1.00 26.44           H
ATOM    456  HG  SER A 113       6.963   7.700  47.131  1.00 25.73           H
ATOM    457  N   GLY A 114       3.702   6.329  46.568  1.00 24.12           N
ATOM    458  CA  GLY A 114       2.464   6.527  47.300  1.00 19.42           C
ATOM    459  C   GLY A 114       2.626   7.487  48.458  1.00 20.69           C
ATOM    460  O   GLY A 114       2.055   7.270  49.532  1.00 19.47           O
ATOM    461  H   GLY A 114       3.731   6.696  45.791  1.00 28.91           H
ATOM    462  HA2 GLY A 114       1.787   6.879  46.701  1.00 23.27           H
ATOM    463  HA3 GLY A 114       2.155   5.675  47.647  1.00 23.27           H
ATOM    464  N   ASN A 115       3.413   8.535  48.256  1.00 19.53           N
ATOM    465  CA  ASN A 115       3.783   9.508  49.280  1.00 17.23           C
ATOM    466  C   ASN A 115       4.512   8.869  50.457  1.00 16.68           C
ATOM    467  O   ASN A 115       4.296   9.240  51.618  1.00 16.41           O
ATOM    468  CB  ASN A 115       2.582  10.311  49.771  1.00 20.39           C
ATOM    469  CG  ASN A 115       3.004  11.617  50.391  1.00 26.91           C
ATOM    470  OD1 ASN A 115       4.057  12.169  50.041  1.00 21.02           O
ATOM    471  ND2 ASN A 115       2.209  12.120  51.322  1.00 23.92           N
ATOM    472  H   ASN A 115       3.764   8.713  47.491  1.00 23.40           H
ATOM    473  HA  ASN A 115       4.399  10.141  48.879  1.00 20.64           H
ATOM    474  HB2 ASN A 115       1.999  10.505  49.020  1.00 24.44           H
ATOM    475  HB3 ASN A 115       2.106   9.796  50.441  1.00 24.44           H
ATOM    476 HD21 ASN A 115       2.410  12.864  51.703  1.00 28.67           H
ATOM    477 HD22 ASN A 115       1.491  11.703  51.545  1.00 28.67           H
ATOM    478  N   ARG A 116       5.439   7.962  50.150  1.00 16.38           N
ATOM    479  CA  ARG A 116       6.360   7.427  51.143  1.00 17.56           C
ATOM    480  C   ARG A 116       7.812   7.728  50.786  1.00 13.36           C
ATOM    481  O   ARG A 116       8.687   6.875  51.005  1.00 19.83           O
ATOM    482  CB  ARG A 116       6.151   5.919  51.301  1.00 19.90           C
ATOM    483  CG  ARG A 116       4.814   5.554  51.925  1.00 22.90           C
ATOM    484  CD  ARG A 116       4.704   6.078  53.343  1.00 21.35           C
ATOM    485  NE  ARG A 116       3.439   5.729  53.988  1.00 25.29           N
ATOM    486  CZ  ARG A 116       3.150   6.008  55.258  1.00 29.26           C
ATOM    487  NH1 ARG A 116       4.048   6.620  56.009  1.00 22.59           N
ATOM    488  NH2 ARG A 116       1.974   5.676  55.786  1.00 31.27           N1+
ATOM    489  H   ARG A 116       5.552   7.637  49.362  1.00 19.63           H
ATOM    490  HA  ARG A 116       6.173   7.844  51.999  1.00 21.04           H
ATOM    491  HB2 ARG A 116       6.194   5.504  50.426  1.00 23.84           H
ATOM    492  HB3 ARG A 116       6.852   5.564  51.870  1.00 23.84           H
ATOM    493  HG2 ARG A 116       4.098   5.944  51.400  1.00 27.45           H
ATOM    494  HG3 ARG A 116       4.725   4.588  51.950  1.00 27.45           H
ATOM    495  HD2 ARG A 116       5.424   5.703  53.874  1.00 25.58           H
ATOM    496  HD3 ARG A 116       4.774   7.045  53.327  1.00 25.58           H
ATOM    497  HE  ARG A 116       2.818   5.391  53.499  1.00 30.32           H
ATOM    498 HH11 ARG A 116       4.809   6.841  55.676  1.00 27.07           H
ATOM    499 HH12 ARG A 116       3.870   6.801  56.831  1.00 27.07           H
ATOM    500 HH21 ARG A 116       1.385   5.274  55.306  1.00 37.49           H
ATOM    501 HH22 ARG A 116       1.807   5.857  56.610  1.00 37.49           H
ATOM    502  N   PRO A 117       8.143   8.941  50.330  1.00 15.75           N
ATOM    503  CA  PRO A 117       9.565   9.219  50.040  1.00 15.00           C
ATOM    504  C   PRO A 117      10.492   8.998  51.225  1.00 14.27           C
ATOM    505  O   PRO A 117      11.617   8.508  51.051  1.00 15.64           O
ATOM    506  CB  PRO A 117       9.556  10.689  49.615  1.00 16.20           C
ATOM    507  CG  PRO A 117       8.358  11.279  50.335  1.00 15.72           C
ATOM    508  CD  PRO A 117       7.324  10.174  50.278  1.00 14.02           C
ATOM    509  HA  PRO A 117       9.866   8.675  49.296  1.00 17.97           H
ATOM    510  HB2 PRO A 117      10.377  11.119  49.901  1.00 19.41           H
ATOM    511  HB3 PRO A 117       9.448  10.753  48.653  1.00 19.41           H
ATOM    512  HG2 PRO A 117       8.593  11.488  51.252  1.00 18.83           H
ATOM    513  HG3 PRO A 117       8.047  12.069  49.866  1.00 18.83           H
ATOM    514  HD2 PRO A 117       6.735  10.222  51.048  1.00 16.80           H
ATOM    515  HD3 PRO A 117       6.828  10.217  49.446  1.00 16.80           H
ATOM    516  N   LEU A 118      10.081   9.391  52.419  1.00 12.26           N
ATOM    517  CA  LEU A 118      11.001   9.299  53.549  1.00 13.93           C
ATOM    518  C   LEU A 118      11.274   7.845  53.891  1.00 15.48           C
ATOM    519  O   LEU A 118      12.422   7.458  54.116  1.00 16.20           O
ATOM    520  CB  LEU A 118      10.444  10.042  54.755  1.00 14.32           C
ATOM    521  CG  LEU A 118      11.346  10.014  55.983  1.00 12.64           C
ATOM    522  CD1 LEU A 118      12.743  10.663  55.751  1.00 12.42           C
ATOM    523  CD2 LEU A 118      10.626  10.700  57.202  1.00 13.86           C
ATOM    524  H   LEU A 118       9.302   9.704  52.603  1.00 14.67           H
ATOM    525  HA  LEU A 118      11.844   9.713  53.304  1.00 16.68           H
ATOM    526  HB2 LEU A 118      10.307  10.971  54.511  1.00 17.15           H
ATOM    527  HB3 LEU A 118       9.597   9.640  55.002  1.00 17.15           H
ATOM    528  HG  LEU A 118      11.498   9.087  56.225  1.00 15.14           H
ATOM    529 HD11 LEU A 118      13.256  10.607  56.572  1.00 14.87           H
ATOM    530 HD12 LEU A 118      13.199  10.183  55.042  1.00 14.87           H
ATOM    531 HD13 LEU A 118      12.622  11.591  55.498  1.00 14.87           H
ATOM    532 HD21 LEU A 118      11.216  10.672  57.972  1.00 16.61           H
ATOM    533 HD22 LEU A 118      10.425  11.621  56.972  1.00 16.61           H
ATOM    534 HD23 LEU A 118       9.806  10.220  57.395  1.00 16.61           H
ATOM    535  N   THR A 119      10.235   7.012  53.883  1.00 18.06           N
ATOM    536  CA  THR A 119      10.439   5.594  54.171  1.00 15.81           C
ATOM    537  C   THR A 119      11.327   4.940  53.118  1.00 14.76           C
ATOM    538  O   THR A 119      12.300   4.263  53.469  1.00 18.71           O
ATOM    539  CB  THR A 119       9.100   4.872  54.261  1.00 20.23           C
ATOM    540  OG1 THR A 119       8.334   5.416  55.339  1.00 18.52           O
ATOM    541  CG2 THR A 119       9.302   3.406  54.500  1.00 18.88           C
ATOM    542  H   THR A 119       9.421   7.235  53.719  1.00 21.64           H
ATOM    543  HA  THR A 119      10.882   5.508  55.029  1.00 18.94           H
ATOM    544  HB  THR A 119       8.614   4.984  53.429  1.00 24.24           H
ATOM    545  HG1 THR A 119       8.197   6.235  55.210  1.00 22.19           H
ATOM    546 HG21 THR A 119       8.444   2.957  54.556  1.00 22.62           H
ATOM    547 HG22 THR A 119       9.813   3.019  53.772  1.00 22.62           H
ATOM    548 HG23 THR A 119       9.784   3.269  55.331  1.00 22.62           H
ATOM    549  N   VAL A 120      11.004   5.106  51.816  1.00 17.44           N
ATOM    550  CA  VAL A 120      11.749   4.349  50.799  1.00 18.98           C
ATOM    551  C   VAL A 120      13.181   4.859  50.679  1.00 19.87           C
ATOM    552  O   VAL A 120      14.105   4.075  50.449  1.00 18.84           O
ATOM    553  CB  VAL A 120      11.038   4.332  49.422  1.00 22.10           C
ATOM    554  CG1 VAL A 120       9.646   3.693  49.516  1.00 18.19           C
ATOM    555  CG2 VAL A 120      10.968   5.692  48.776  1.00 21.37           C
ATOM    556  H   VAL A 120      10.389   5.625  51.513  1.00 20.89           H
ATOM    557  HA  VAL A 120      11.804   3.427  51.097  1.00 22.74           H
ATOM    558  HB  VAL A 120      11.562   3.770  48.828  1.00 26.48           H
ATOM    559 HG11 VAL A 120       9.235   3.701  48.638  1.00 21.79           H
ATOM    560 HG12 VAL A 120       9.739   2.780  49.830  1.00 21.79           H
ATOM    561 HG13 VAL A 120       9.107   4.204  50.139  1.00 21.79           H
ATOM    562 HG21 VAL A 120      10.514   5.613  47.922  1.00 25.61           H
ATOM    563 HG22 VAL A 120      10.476   6.292  49.358  1.00 25.61           H
ATOM    564 HG23 VAL A 120      11.869   6.025  48.642  1.00 25.61           H
ATOM    565  N   ILE A 121      13.391   6.172  50.811  1.00 14.67           N
ATOM    566  CA  ILE A 121      14.733   6.732  50.692  1.00 15.63           C
ATOM    567  C   ILE A 121      15.594   6.377  51.901  1.00 14.82           C
ATOM    568  O   ILE A 121      16.768   6.041  51.749  1.00 15.68           O
ATOM    569  CB  ILE A 121      14.661   8.254  50.468  1.00 17.31           C
ATOM    570  CG1 ILE A 121      14.240   8.525  49.006  1.00 18.59           C
ATOM    571  CG2 ILE A 121      16.013   8.932  50.798  1.00 16.38           C
ATOM    572  CD1 ILE A 121      13.802   9.963  48.694  1.00 18.32           C
ATOM    573  H   ILE A 121      12.777   6.752  50.969  1.00 17.57           H
ATOM    574  HA  ILE A 121      15.158   6.344  49.911  1.00 18.72           H
ATOM    575  HB  ILE A 121      13.982   8.620  51.056  1.00 20.74           H
ATOM    576 HG12 ILE A 121      14.992   8.319  48.429  1.00 22.28           H
ATOM    577 HG13 ILE A 121      13.497   7.941  48.789  1.00 22.28           H
ATOM    578 HG21 ILE A 121      15.932   9.887  50.646  1.00 19.63           H
ATOM    579 HG22 ILE A 121      16.232   8.762  51.727  1.00 19.63           H
ATOM    580 HG23 ILE A 121      16.700   8.562  50.222  1.00 19.63           H
ATOM    581 HD11 ILE A 121      13.561  10.022  47.756  1.00 21.95           H
ATOM    582 HD12 ILE A 121      13.037  10.187  49.247  1.00 21.95           H
ATOM    583 HD13 ILE A 121      14.537  10.566  48.885  1.00 21.95           H
ATOM    584  N   MET A 122      15.047   6.472  53.112  1.00 16.56           N
ATOM    585  CA  MET A 122      15.800   6.009  54.281  1.00 18.39           C
ATOM    586  C   MET A 122      16.143   4.527  54.159  1.00 18.57           C
ATOM    587  O   MET A 122      17.270   4.112  54.442  1.00 15.87           O
ATOM    588  CB  MET A 122      15.011   6.245  55.573  1.00 17.45           C
ATOM    589  CG  MET A 122      15.067   7.672  56.099  1.00 16.53           C
ATOM    590  SD  MET A 122      16.638   8.142  56.904  1.00 16.76           S
ATOM    591  CE  MET A 122      16.368   7.423  58.521  1.00 14.86           C
ATOM    592  H   MET A 122      14.267   6.791  53.282  1.00 19.84           H
ATOM    593  HA  MET A 122      16.624   6.516  54.342  1.00 22.04           H
ATOM    594  HB2 MET A 122      14.080   6.027  55.412  1.00 20.91           H
ATOM    595  HB3 MET A 122      15.367   5.663  56.264  1.00 20.91           H
ATOM    596  HG2 MET A 122      14.926   8.280  55.357  1.00 19.80           H
ATOM    597  HG3 MET A 122      14.359   7.788  56.752  1.00 19.80           H
ATOM    598  HE1 MET A 122      17.144   7.597  59.078  1.00 17.81           H
ATOM    599  HE2 MET A 122      15.579   7.825  58.918  1.00 17.81           H
ATOM    600  HE3 MET A 122      16.239   6.467  58.424  1.00 17.81           H
ATOM    601  N   HIS A 123      15.166   3.706  53.776  1.00 18.88           N
ATOM    602  CA  HIS A 123      15.435   2.275  53.654  1.00 19.71           C
ATOM    603  C   HIS A 123      16.552   2.013  52.653  1.00 18.87           C
ATOM    604  O   HIS A 123      17.509   1.292  52.951  1.00 23.36           O
ATOM    605  CB  HIS A 123      14.175   1.531  53.234  1.00 23.07           C
ATOM    606  CG  HIS A 123      14.329   0.037  53.253  1.00 31.52           C
ATOM    607  ND1 HIS A 123      13.608  -0.800  52.432  1.00 44.30           N
ATOM    608  CD2 HIS A 123      15.130  -0.765  53.996  1.00 34.55           C
ATOM    609  CE1 HIS A 123      13.955  -2.053  52.669  1.00 43.15           C
ATOM    610  NE2 HIS A 123      14.873  -2.059  53.618  1.00 35.45           N
ATOM    611  H   HIS A 123      14.362   3.943  53.586  1.00 22.63           H
ATOM    612  HA  HIS A 123      15.715   1.930  54.516  1.00 23.62           H
ATOM    613  HB2 HIS A 123      13.942   1.794  52.330  1.00 27.66           H
ATOM    614  HB3 HIS A 123      13.456   1.764  53.841  1.00 27.66           H
ATOM    615  HD1 HIS A 123      13.023  -0.547  51.854  1.00 53.13           H
ATOM    616  HD2 HIS A 123      15.735  -0.490  54.646  1.00 41.42           H
ATOM    617  HE1 HIS A 123      13.608  -2.803  52.243  1.00 51.75           H
ATOM    618  N   THR A 124      16.450   2.609  51.465  1.00 18.09           N
ATOM    619  CA  THR A 124      17.503   2.492  50.464  1.00 19.12           C
ATOM    620  C   THR A 124      18.859   2.894  51.033  1.00 20.01           C
ATOM    621  O   THR A 124      19.854   2.186  50.848  1.00 20.39           O
ATOM    622  CB  THR A 124      17.160   3.353  49.245  1.00 18.60           C
ATOM    623  OG1 THR A 124      15.904   2.930  48.727  1.00 23.60           O
ATOM    624  CG2 THR A 124      18.207   3.203  48.154  1.00 21.90           C
ATOM    625  H   THR A 124      15.780   3.087  51.217  1.00 21.67           H
ATOM    626  HA  THR A 124      17.561   1.569  50.172  1.00 22.91           H
ATOM    627  HB  THR A 124      17.110   4.286  49.506  1.00 22.29           H
ATOM    628  HG1 THR A 124      15.308   3.019  49.312  1.00 28.29           H
ATOM    629 HG21 THR A 124      17.973   3.755  47.392  1.00 26.25           H
ATOM    630 HG22 THR A 124      19.075   3.479  48.488  1.00 26.25           H
ATOM    631 HG23 THR A 124      18.259   2.278  47.869  1.00 26.25           H
ATOM    632  N   ILE A 125      18.917   4.035  51.736  1.00 17.76           N
ATOM    633  CA  ILE A 125      20.194   4.520  52.266  1.00 15.73           C
ATOM    634  C   ILE A 125      20.731   3.583  53.336  1.00 17.56           C
ATOM    635  O   ILE A 125      21.939   3.310  53.388  1.00 18.50           O
ATOM    636  CB  ILE A 125      20.047   5.967  52.787  1.00 18.77           C
ATOM    637  CG1 ILE A 125      20.016   6.936  51.600  1.00 18.87           C
ATOM    638  CG2 ILE A 125      21.205   6.346  53.733  1.00 20.36           C
ATOM    639  CD1 ILE A 125      19.614   8.376  51.998  1.00 23.53           C
ATOM    640  H   ILE A 125      18.241   4.536  51.917  1.00 21.28           H
ATOM    641  HA  ILE A 125      20.840   4.536  51.542  1.00 18.84           H
ATOM    642  HB  ILE A 125      19.210   6.041  53.272  1.00 22.50           H
ATOM    643 HG12 ILE A 125      20.900   6.973  51.201  1.00 22.61           H
ATOM    644 HG13 ILE A 125      19.373   6.616  50.948  1.00 22.61           H
ATOM    645 HG21 ILE A 125      21.078   7.258  54.038  1.00 24.40           H
ATOM    646 HG22 ILE A 125      21.205   5.740  54.490  1.00 24.40           H
ATOM    647 HG23 ILE A 125      22.043   6.273  53.250  1.00 24.40           H
ATOM    648 HD11 ILE A 125      19.614   8.934  51.205  1.00 28.20           H
ATOM    649 HD12 ILE A 125      18.726   8.358  52.390  1.00 28.20           H
ATOM    650 HD13 ILE A 125      20.254   8.716  52.642  1.00 28.20           H
ATOM    651  N   PHE A 126      19.861   3.074  54.203  1.00 17.51           N
ATOM    652  CA  PHE A 126      20.330   2.142  55.231  1.00 19.47           C
ATOM    653  C   PHE A 126      20.891   0.868  54.607  1.00 20.14           C
ATOM    654  O   PHE A 126      21.895   0.326  55.085  1.00 24.67           O
ATOM    655  CB  PHE A 126      19.204   1.798  56.210  1.00 18.91           C
ATOM    656  CG  PHE A 126      19.080   2.767  57.381  1.00 19.98           C
ATOM    657  CD1 PHE A 126      19.001   4.130  57.176  1.00 18.66           C
ATOM    658  CD2 PHE A 126      19.033   2.299  58.678  1.00 18.11           C
ATOM    659  CE1 PHE A 126      18.895   4.992  58.239  1.00 16.14           C
ATOM    660  CE2 PHE A 126      18.919   3.170  59.740  1.00 16.99           C
ATOM    661  CZ  PHE A 126      18.856   4.504  59.516  1.00 15.34           C
ATOM    662  H   PHE A 126      19.018   3.244  54.221  1.00 20.97           H
ATOM    663  HA  PHE A 126      21.043   2.565  55.735  1.00 23.33           H
ATOM    664  HB2 PHE A 126      18.361   1.805  55.730  1.00 22.66           H
ATOM    665  HB3 PHE A 126      19.367   0.914  56.573  1.00 22.66           H
ATOM    666  HD1 PHE A 126      19.033   4.468  56.310  1.00 22.37           H
ATOM    667  HD2 PHE A 126      19.081   1.384  58.838  1.00 21.69           H
ATOM    668  HE1 PHE A 126      18.846   5.909  58.091  1.00 19.34           H
ATOM    669  HE2 PHE A 126      18.893   2.842  60.610  1.00 20.36           H
ATOM    670  HZ  PHE A 126      18.778   5.091  60.234  1.00 18.37           H
ATOM    671  N   GLN A 127      20.255   0.369  53.541  1.00 24.18           N
ATOM    672  CA  GLN A 127      20.781  -0.807  52.846  1.00 26.04           C
ATOM    673  C   GLN A 127      22.101  -0.477  52.155  1.00 28.13           C
ATOM    674  O   GLN A 127      23.060  -1.250  52.229  1.00 27.41           O
ATOM    675  CB  GLN A 127      19.743  -1.331  51.830  1.00 25.83           C
ATOM    676  CG  GLN A 127      18.368  -1.805  52.410  1.00 29.01           C
ATOM    677  CD  GLN A 127      18.456  -3.114  53.225  1.00 46.17           C
ATOM    678  OE1 GLN A 127      19.540  -3.494  53.675  1.00 50.33           O
ATOM    679  NE2 GLN A 127      17.309  -3.802  53.419  1.00 36.75           N
ATOM    680  H   GLN A 127      19.529   0.688  53.207  1.00 28.98           H
ATOM    681  HA  GLN A 127      20.948  -1.509  53.494  1.00 31.22           H
ATOM    682  HB2 GLN A 127      19.557  -0.621  51.195  1.00 30.96           H
ATOM    683  HB3 GLN A 127      20.132  -2.086  51.362  1.00 30.96           H
ATOM    684  HG2 GLN A 127      18.021  -1.113  52.995  1.00 34.78           H
ATOM    685  HG3 GLN A 127      17.753  -1.953  51.675  1.00 34.78           H
ATOM    686 HE21 GLN A 127      16.570  -3.506  53.093  1.00 44.07           H
ATOM    687 HE22 GLN A 127      17.318  -4.536  53.867  1.00 44.07           H
ATOM    688  N   GLU A 128      22.173   0.686  51.508  1.00 22.18           N
ATOM    689  CA  GLU A 128      23.377   1.102  50.800  1.00 23.27           C
ATOM    690  C   GLU A 128      24.572   1.225  51.738  1.00 28.26           C
ATOM    691  O   GLU A 128      25.713   0.915  51.355  1.00 26.00           O
ATOM    692  CB  GLU A 128      23.106   2.429  50.093  1.00 22.37           C
ATOM    693  CG  GLU A 128      24.269   3.015  49.337  1.00 33.36           C
ATOM    694  CD  GLU A 128      24.468   2.394  47.959  1.00 38.69           C
ATOM    695  OE1 GLU A 128      23.674   1.503  47.556  1.00 36.05           O
ATOM    696  OE2 GLU A 128      25.430   2.820  47.284  1.00 38.43           O1-
ATOM    697  H   GLU A 128      21.530   1.255  51.466  1.00 26.58           H
ATOM    698  HA  GLU A 128      23.593   0.440  50.124  1.00 27.90           H
ATOM    699  HB2 GLU A 128      22.384   2.296  49.459  1.00 26.81           H
ATOM    700  HB3 GLU A 128      22.835   3.081  50.759  1.00 26.81           H
ATOM    701  HG2 GLU A 128      24.119   3.966  49.217  1.00 40.00           H
ATOM    702  HG3 GLU A 128      25.081   2.871  49.849  1.00 40.00           H
ATOM    703  N   ARG A 129      24.342   1.679  52.965  1.00 18.65           N
ATOM    704  CA  ARG A 129      25.429   1.862  53.914  1.00 20.02           C
ATOM    705  C   ARG A 129      25.597   0.653  54.828  1.00 22.05           C
ATOM    706  O   ARG A 129      26.416   0.700  55.752  1.00 25.02           O
ATOM    707  CB  ARG A 129      25.197   3.134  54.744  1.00 19.38           C
ATOM    708  CG  ARG A 129      25.349   4.413  53.950  1.00 19.39           C
ATOM    709  CD  ARG A 129      25.330   5.687  54.808  1.00 16.82           C
ATOM    710  NE  ARG A 129      25.650   6.856  53.985  1.00 19.64           N
ATOM    711  CZ  ARG A 129      26.877   7.253  53.677  1.00 23.07           C
ATOM    712  NH1 ARG A 129      27.927   6.588  54.147  1.00 23.76           N
ATOM    713  NH2 ARG A 129      27.068   8.311  52.894  1.00 21.67           N1+
ATOM    714  H   ARG A 129      23.566   1.888  53.271  1.00 22.34           H
ATOM    715  HA  ARG A 129      26.257   1.977  53.421  1.00 23.99           H
ATOM    716  HB2 ARG A 129      24.297   3.113  55.104  1.00 23.22           H
ATOM    717  HB3 ARG A 129      25.841   3.157  55.469  1.00 23.22           H
ATOM    718  HG2 ARG A 129      26.195   4.388  53.476  1.00 23.24           H
ATOM    719  HG3 ARG A 129      24.618   4.474  53.314  1.00 23.24           H
ATOM    720  HD2 ARG A 129      24.446   5.809  55.188  1.00 20.15           H
ATOM    721  HD3 ARG A 129      25.995   5.614  55.511  1.00 20.15           H
ATOM    722  HE  ARG A 129      24.993   7.319  53.680  1.00 23.54           H
ATOM    723 HH11 ARG A 129      27.810   5.897  54.646  1.00 28.48           H
ATOM    724 HH12 ARG A 129      28.723   6.847  53.950  1.00 28.48           H
ATOM    725 HH21 ARG A 129      26.392   8.750  52.592  1.00 25.97           H
ATOM    726 HH22 ARG A 129      27.866   8.570  52.709  1.00 25.97           H
ATOM    727  N   ASP A 130      24.826  -0.409  54.597  1.00 21.48           N
ATOM    728  CA  ASP A 130      24.900  -1.650  55.374  1.00 30.45           C
ATOM    729  C   ASP A 130      24.564  -1.415  56.854  1.00 32.04           C
ATOM    730  O   ASP A 130      25.067  -2.115  57.744  1.00 24.50           O
ATOM    731  CB  ASP A 130      26.284  -2.305  55.219  1.00 25.38           C
ATOM    732  CG  ASP A 130      26.223  -3.827  55.232  1.00 34.27           C
ATOM    733  OD1 ASP A 130      25.125  -4.402  54.999  1.00 33.33           O
ATOM    734  OD2 ASP A 130      27.288  -4.447  55.487  1.00 41.09           O1-
ATOM    735  H   ASP A 130      24.232  -0.435  53.976  1.00 25.74           H
ATOM    736  HA  ASP A 130      24.244  -2.271  55.022  1.00 36.51           H
ATOM    737  HB2 ASP A 130      26.672  -2.028  54.374  1.00 30.42           H
ATOM    738  HB3 ASP A 130      26.851  -2.022  55.953  1.00 30.42           H
ATOM    739  N   LEU A 131      23.688  -0.439  57.128  1.00 23.54           N
ATOM    740  CA  LEU A 131      23.427  -0.038  58.506  1.00 23.57           C
ATOM    741  C   LEU A 131      22.538  -1.028  59.238  1.00 22.34           C
ATOM    742  O   LEU A 131      22.592  -1.078  60.466  1.00 23.69           O
ATOM    743  CB  LEU A 131      22.786   1.362  58.558  1.00 27.90           C
ATOM    744  CG  LEU A 131      23.675   2.565  58.224  1.00 21.29           C
ATOM    745  CD1 LEU A 131      22.823   3.828  57.973  1.00 20.54           C
ATOM    746  CD2 LEU A 131      24.733   2.844  59.303  1.00 22.39           C
ATOM    747  H   LEU A 131      23.239  -0.003  56.538  1.00 28.22           H
ATOM    748  HA  LEU A 131      24.272   0.006  58.981  1.00 28.25           H
ATOM    749  HB2 LEU A 131      22.045   1.376  57.932  1.00 33.45           H
ATOM    750  HB3 LEU A 131      22.446   1.502  59.456  1.00 33.45           H
ATOM    751  HG  LEU A 131      24.149   2.372  57.401  1.00 25.52           H
ATOM    752 HD11 LEU A 131      23.412   4.570  57.765  1.00 24.61           H
ATOM    753 HD12 LEU A 131      22.224   3.662  57.229  1.00 24.61           H
ATOM    754 HD13 LEU A 131      22.310   4.027  58.773  1.00 24.61           H
ATOM    755 HD21 LEU A 131      25.261   3.613  59.036  1.00 26.84           H
ATOM    756 HD22 LEU A 131      24.285   3.026  60.144  1.00 26.84           H
ATOM    757 HD23 LEU A 131      25.304   2.065  59.393  1.00 26.84           H
ATOM    758  N   LEU A 132      21.725  -1.819  58.531  1.00 26.93           N
ATOM    759  CA  LEU A 132      20.904  -2.798  59.239  1.00 28.89           C
ATOM    760  C   LEU A 132      21.773  -3.912  59.805  1.00 26.24           C
ATOM    761  O   LEU A 132      21.576  -4.340  60.943  1.00 25.83           O
ATOM    762  CB  LEU A 132      19.827  -3.396  58.334  1.00 26.30           C
ATOM    763  CG  LEU A 132      18.738  -2.450  57.847  1.00 30.57           C
ATOM    764  CD1 LEU A 132      19.084  -1.968  56.458  1.00 27.57           C
ATOM    765  CD2 LEU A 132      17.377  -3.117  57.879  1.00 31.04           C
ATOM    766  H   LEU A 132      21.634  -1.810  57.676  1.00 32.29           H
ATOM    767  HA  LEU A 132      20.460  -2.359  59.981  1.00 34.63           H
ATOM    768  HB2 LEU A 132      20.262  -3.762  57.547  1.00 31.53           H
ATOM    769  HB3 LEU A 132      19.388  -4.113  58.819  1.00 31.53           H
ATOM    770  HG  LEU A 132      18.707  -1.678  58.433  1.00 36.65           H
ATOM    771 HD11 LEU A 132      18.389  -1.366  56.151  1.00 33.06           H
ATOM    772 HD12 LEU A 132      19.935  -1.504  56.488  1.00 33.06           H
ATOM    773 HD13 LEU A 132      19.145  -2.733  55.865  1.00 33.06           H
ATOM    774 HD21 LEU A 132      16.710  -2.487  57.564  1.00 37.21           H
ATOM    775 HD22 LEU A 132      17.395  -3.897  57.303  1.00 37.21           H
ATOM    776 HD23 LEU A 132      17.178  -3.382  58.790  1.00 37.21           H
ATOM    777  N   LYS A 133      22.736  -4.401  59.016  1.00 27.13           N
ATOM    778  CA  LYS A 133      23.667  -5.404  59.529  1.00 31.81           C
ATOM    779  C   LYS A 133      24.558  -4.826  60.624  1.00 24.05           C
ATOM    780  O   LYS A 133      24.705  -5.423  61.691  1.00 21.97           O
ATOM    781  CB  LYS A 133      24.515  -5.979  58.387  1.00 31.95           C
ATOM    782  CG  LYS A 133      23.693  -6.651  57.279  1.00 44.26           C
ATOM    783  CD  LYS A 133      24.580  -7.348  56.216  1.00 50.63           C
ATOM    784  CE  LYS A 133      23.810  -7.686  54.929  1.00 48.13           C
ATOM    785  NZ  LYS A 133      23.480  -6.487  54.097  1.00 56.46           N1+
ATOM    786  H   LYS A 133      22.869  -4.172  58.198  1.00 32.53           H
ATOM    787  HA  LYS A 133      23.158  -6.134  59.916  1.00 38.15           H
ATOM    788  HB2 LYS A 133      25.023  -5.258  57.983  1.00 38.30           H
ATOM    789  HB3 LYS A 133      25.121  -6.643  58.752  1.00 38.30           H
ATOM    790  HG2 LYS A 133      23.116  -7.323  57.676  1.00 53.08           H
ATOM    791  HG3 LYS A 133      23.158  -5.978  56.829  1.00 53.08           H
ATOM    792  HD2 LYS A 133      25.314  -6.758  55.980  1.00 60.73           H
ATOM    793  HD3 LYS A 133      24.926  -8.176  56.585  1.00 60.73           H
ATOM    794  HE2 LYS A 133      24.350  -8.284  54.389  1.00 57.72           H
ATOM    795  HE3 LYS A 133      22.976  -8.120  55.169  1.00 57.72           H
ATOM    796  HZ1 LYS A 133      23.036  -6.736  53.367  1.00 67.72           H
ATOM    797  HZ2 LYS A 133      22.975  -5.922  54.564  1.00 67.72           H
ATOM    798  HZ3 LYS A 133      24.228  -6.071  53.853  1.00 67.72           H
ATOM    799  N   THR A 134      25.156  -3.658  60.388  1.00 28.48           N
ATOM    800  CA  THR A 134      26.098  -3.120  61.366  1.00 26.20           C
ATOM    801  C   THR A 134      25.452  -2.939  62.731  1.00 32.40           C
ATOM    802  O   THR A 134      26.076  -3.214  63.762  1.00 26.10           O
ATOM    803  CB  THR A 134      26.673  -1.792  60.872  1.00 22.79           C
ATOM    804  OG1 THR A 134      27.470  -2.000  59.695  1.00 28.37           O
ATOM    805  CG2 THR A 134      27.543  -1.115  61.937  1.00 29.99           C
ATOM    806  H   THR A 134      25.038  -3.171  59.690  1.00 34.14           H
ATOM    807  HA  THR A 134      26.834  -3.743  61.466  1.00 31.41           H
ATOM    808  HB  THR A 134      25.942  -1.192  60.656  1.00 27.31           H
ATOM    809  HG1 THR A 134      27.000  -2.334  59.084  1.00 34.01           H
ATOM    810 HG21 THR A 134      27.893  -0.277  61.596  1.00 35.95           H
ATOM    811 HG22 THR A 134      27.016  -0.937  62.731  1.00 35.95           H
ATOM    812 HG23 THR A 134      28.285  -1.693  62.175  1.00 35.95           H
ATOM    813  N   PHE A 135      24.223  -2.428  62.775  1.00 25.91           N
ATOM    814  CA  PHE A 135      23.579  -2.138  64.048  1.00 23.85           C
ATOM    815  C   PHE A 135      22.494  -3.129  64.389  1.00 25.41           C
ATOM    816  O   PHE A 135      21.722  -2.891  65.334  1.00 27.42           O
ATOM    817  CB  PHE A 135      23.027  -0.713  64.048  1.00 22.24           C
ATOM    818  CG  PHE A 135      24.102   0.285  64.014  1.00 17.59           C
ATOM    819  CD1 PHE A 135      24.924   0.445  65.126  1.00 23.43           C
ATOM    820  CD2 PHE A 135      24.373   0.996  62.870  1.00 20.75           C
ATOM    821  CE1 PHE A 135      25.982   1.346  65.117  1.00 20.28           C
ATOM    822  CE2 PHE A 135      25.431   1.918  62.847  1.00 20.32           C
ATOM    823  CZ  PHE A 135      26.233   2.093  63.972  1.00 21.27           C
ATOM    824  H   PHE A 135      23.746  -2.242  62.084  1.00 31.06           H
ATOM    825  HA  PHE A 135      24.248  -2.189  64.748  1.00 28.59           H
ATOM    826  HB2 PHE A 135      22.470  -0.586  63.264  1.00 26.66           H
ATOM    827  HB3 PHE A 135      22.507  -0.571  64.855  1.00 26.66           H
ATOM    828  HD1 PHE A 135      24.753  -0.051  65.894  1.00 28.08           H
ATOM    829  HD2 PHE A 135      23.837   0.887  62.118  1.00 24.87           H
ATOM    830  HE1 PHE A 135      26.510   1.458  65.875  1.00 24.31           H
ATOM    831  HE2 PHE A 135      25.598   2.412  62.077  1.00 24.35           H
ATOM    832  HZ  PHE A 135      26.936   2.701  63.955  1.00 25.49           H
ATOM    833  N   LYS A 136      22.427  -4.238  63.646  1.00 25.57           N
ATOM    834  CA  LYS A 136      21.484  -5.317  63.912  1.00 28.50           C
ATOM    835  C   LYS A 136      20.074  -4.759  64.070  1.00 27.08           C
ATOM    836  O   LYS A 136      19.387  -4.975  65.069  1.00 24.65           O
ATOM    837  CB  LYS A 136      21.910  -6.127  65.138  1.00 26.42           C
ATOM    838  CG  LYS A 136      23.290  -6.810  64.991  1.00 28.45           C
ATOM    839  CD  LYS A 136      23.612  -7.658  66.242  1.00 29.66           C
ATOM    840  CE  LYS A 136      25.098  -8.077  66.327  1.00 34.02           C
ATOM    841  NZ  LYS A 136      25.387  -8.832  67.595  1.00 47.63           N1+
ATOM    842  H   LYS A 136      22.932  -4.387  62.966  1.00 30.65           H
ATOM    843  HA  LYS A 136      21.479  -5.918  63.150  1.00 34.17           H
ATOM    844  HB2 LYS A 136      21.953  -5.534  65.904  1.00 31.67           H
ATOM    845  HB3 LYS A 136      21.252  -6.822  65.297  1.00 31.67           H
ATOM    846  HG2 LYS A 136      23.280  -7.395  64.217  1.00 34.10           H
ATOM    847  HG3 LYS A 136      23.977  -6.132  64.894  1.00 34.10           H
ATOM    848  HD2 LYS A 136      23.403  -7.140  67.036  1.00 35.56           H
ATOM    849  HD3 LYS A 136      23.075  -8.465  66.222  1.00 35.56           H
ATOM    850  HE2 LYS A 136      25.311  -8.652  65.575  1.00 40.79           H
ATOM    851  HE3 LYS A 136      25.656  -7.284  66.311  1.00 40.79           H
ATOM    852  HZ1 LYS A 136      26.247  -9.063  67.622  1.00 57.13           H
ATOM    853  HZ2 LYS A 136      25.202  -8.323  68.301  1.00 57.13           H
ATOM    854  HZ3 LYS A 136      24.889  -9.568  67.631  1.00 57.13           H
ATOM    855  N   ILE A 137      19.639  -4.041  63.040  1.00 24.73           N
ATOM    856  CA  ILE A 137      18.322  -3.417  63.011  1.00 24.60           C
ATOM    857  C   ILE A 137      17.401  -4.353  62.255  1.00 23.78           C
ATOM    858  O   ILE A 137      17.604  -4.563  61.042  1.00 24.51           O
ATOM    859  CB  ILE A 137      18.354  -2.032  62.341  1.00 28.45           C
ATOM    860  CG1 ILE A 137      19.454  -1.157  62.934  1.00 22.49           C
ATOM    861  CG2 ILE A 137      16.957  -1.365  62.455  1.00 23.27           C
ATOM    862  CD1 ILE A 137      19.635   0.240  62.220  1.00 24.11           C
ATOM    863  H   ILE A 137      20.100  -3.898  62.328  1.00 29.64           H
ATOM    864  HA  ILE A 137      17.988  -3.316  63.916  1.00 29.49           H
ATOM    865  HB  ILE A 137      18.548  -2.159  61.400  1.00 34.11           H
ATOM    866 HG12 ILE A 137      19.247  -0.987  63.866  1.00 26.96           H
ATOM    867 HG13 ILE A 137      20.297  -1.633  62.869  1.00 26.96           H
ATOM    868 HG21 ILE A 137      16.988  -0.493  62.030  1.00 27.89           H
ATOM    869 HG22 ILE A 137      16.303  -1.926  62.011  1.00 27.89           H
ATOM    870 HG23 ILE A 137      16.729  -1.268  63.393  1.00 27.89           H
ATOM    871 HD11 ILE A 137      20.351   0.727  62.658  1.00 28.90           H
ATOM    872 HD12 ILE A 137      19.858   0.091  61.288  1.00 28.90           H
ATOM    873 HD13 ILE A 137      18.806   0.738  62.287  1.00 28.90           H
ATOM    874  N   PRO A 138      16.385  -4.942  62.889  1.00 29.80           N
ATOM    875  CA  PRO A 138      15.451  -5.777  62.135  1.00 34.26           C
ATOM    876  C   PRO A 138      14.748  -4.931  61.084  1.00 29.53           C
ATOM    877  O   PRO A 138      14.270  -3.827  61.370  1.00 27.05           O
ATOM    878  CB  PRO A 138      14.486  -6.302  63.211  1.00 30.14           C
ATOM    879  CG  PRO A 138      15.171  -6.065  64.497  1.00 30.89           C
ATOM    880  CD  PRO A 138      15.963  -4.822  64.300  1.00 26.55           C
ATOM    881  HA  PRO A 138      15.912  -6.519  61.712  1.00 41.08           H
ATOM    882  HB2 PRO A 138      13.652  -5.809  63.170  1.00 36.13           H
ATOM    883  HB3 PRO A 138      14.331  -7.250  63.076  1.00 36.13           H
ATOM    884  HG2 PRO A 138      14.513  -5.943  65.199  1.00 37.04           H
ATOM    885  HG3 PRO A 138      15.753  -6.813  64.700  1.00 37.04           H
ATOM    886  HD2 PRO A 138      15.405  -4.038  64.424  1.00 31.82           H
ATOM    887  HD3 PRO A 138      16.734  -4.812  64.887  1.00 31.82           H
ATOM    888  N   VAL A 139      14.686  -5.463  59.863  1.00 23.01           N
ATOM    889  CA  VAL A 139      14.135  -4.707  58.739  1.00 27.09           C
ATOM    890  C   VAL A 139      12.694  -4.291  59.009  1.00 27.96           C
ATOM    891  O   VAL A 139      12.287  -3.165  58.680  1.00 26.17           O
ATOM    892  CB  VAL A 139      14.253  -5.528  57.445  1.00 32.07           C
ATOM    893  CG1 VAL A 139      13.354  -6.762  57.505  1.00 40.71           C
ATOM    894  CG2 VAL A 139      13.934  -4.661  56.231  1.00 34.11           C
ATOM    895  H   VAL A 139      14.954  -6.254  59.660  1.00 27.58           H
ATOM    896  HA  VAL A 139      14.657  -3.898  58.623  1.00 32.48           H
ATOM    897  HB  VAL A 139      15.169  -5.835  57.355  1.00 38.46           H
ATOM    898 HG11 VAL A 139      13.447  -7.261  56.678  1.00 48.82           H
ATOM    899 HG12 VAL A 139      13.624  -7.313  58.257  1.00 48.82           H
ATOM    900 HG13 VAL A 139      12.433  -6.477  57.617  1.00 48.82           H
ATOM    901 HG21 VAL A 139      14.015  -5.200  55.428  1.00 40.90           H
ATOM    902 HG22 VAL A 139      13.028  -4.324  56.313  1.00 40.90           H
ATOM    903 HG23 VAL A 139      14.560  -3.921  56.198  1.00 40.90           H
ATOM    904  N   ASP A 140      11.886  -5.198  59.580  1.00 28.81           N
ATOM    905  CA  ASP A 140      10.492  -4.872  59.886  1.00 30.00           C
ATOM    906  C   ASP A 140      10.395  -3.750  60.923  1.00 28.19           C
ATOM    907  O   ASP A 140       9.472  -2.933  60.874  1.00 25.63           O
ATOM    908  CB  ASP A 140       9.763  -6.127  60.376  1.00 30.79           C
ATOM    909  CG  ASP A 140      10.491  -6.816  61.540  1.00 41.10           C
ATOM    910  OD1 ASP A 140       9.995  -6.762  62.690  1.00 42.98           O
ATOM    911  OD2 ASP A 140      11.575  -7.402  61.306  1.00 50.71           O1-
ATOM    912  H   ASP A 140      12.120  -5.997  59.797  1.00 34.55           H
ATOM    913  HA  ASP A 140      10.054  -4.569  59.076  1.00 35.97           H
ATOM    914  HB2 ASP A 140       8.876  -5.880  60.680  1.00 36.91           H
ATOM    915  HB3 ASP A 140       9.699  -6.762  59.644  1.00 36.91           H
ATOM    916  N   THR A 141      11.337  -3.704  61.865  1.00 22.01           N
ATOM    917  CA  THR A 141      11.393  -2.613  62.839  1.00 22.94           C
ATOM    918  C   THR A 141      11.727  -1.276  62.158  1.00 20.87           C
ATOM    919  O   THR A 141      11.105  -0.240  62.446  1.00 25.14           O
ATOM    920  CB  THR A 141      12.430  -2.948  63.910  1.00 25.95           C
ATOM    921  OG1 THR A 141      12.133  -4.229  64.507  1.00 24.53           O
ATOM    922  CG2 THR A 141      12.467  -1.848  64.981  1.00 22.09           C
ATOM    923  H   THR A 141      11.955  -4.293  61.962  1.00 26.38           H
ATOM    924  HA  THR A 141      10.529  -2.526  63.270  1.00 27.50           H
ATOM    925  HB  THR A 141      13.306  -2.990  63.496  1.00 31.11           H
ATOM    926  HG1 THR A 141      11.372  -4.210  64.862  1.00 29.41           H
ATOM    927 HG21 THR A 141      13.128  -2.067  65.657  1.00 26.47           H
ATOM    928 HG22 THR A 141      12.701  -0.999  64.575  1.00 26.47           H
ATOM    929 HG23 THR A 141      11.598  -1.768  65.403  1.00 26.47           H
ATOM    930  N   LEU A 142      12.719  -1.277  61.272  1.00 19.97           N
ATOM    931  CA  LEU A 142      13.068  -0.056  60.546  1.00 22.15           C
ATOM    932  C   LEU A 142      11.873   0.482  59.767  1.00 21.70           C
ATOM    933  O   LEU A 142      11.567   1.678  59.818  1.00 19.51           O
ATOM    934  CB  LEU A 142      14.235  -0.311  59.589  1.00 21.64           C
ATOM    935  CG  LEU A 142      14.682   0.885  58.737  1.00 21.81           C
ATOM    936  CD1 LEU A 142      15.203   1.971  59.653  1.00 16.07           C
ATOM    937  CD2 LEU A 142      15.735   0.493  57.716  1.00 23.87           C
ATOM    938  H   LEU A 142      13.200  -1.961  61.073  1.00 23.93           H
ATOM    939  HA  LEU A 142      13.343   0.623  61.182  1.00 26.55           H
ATOM    940  HB2 LEU A 142      15.001  -0.595  60.112  1.00 25.93           H
ATOM    941  HB3 LEU A 142      13.979  -1.021  58.980  1.00 25.93           H
ATOM    942  HG  LEU A 142      13.915   1.237  58.258  1.00 26.14           H
ATOM    943 HD11 LEU A 142      15.487   2.727  59.115  1.00 19.26           H
ATOM    944 HD12 LEU A 142      14.494   2.241  60.257  1.00 19.26           H
ATOM    945 HD13 LEU A 142      15.955   1.623  60.158  1.00 19.26           H
ATOM    946 HD21 LEU A 142      15.985   1.278  57.204  1.00 28.61           H
ATOM    947 HD22 LEU A 142      16.510   0.141  58.182  1.00 28.61           H
ATOM    948 HD23 LEU A 142      15.367  -0.184  57.127  1.00 28.61           H
ATOM    949  N   ILE A 143      11.194  -0.388  59.019  1.00 18.68           N
ATOM    950  CA  ILE A 143      10.084   0.076  58.203  1.00 26.45           C
ATOM    951  C   ILE A 143       8.962   0.582  59.087  1.00 20.73           C
ATOM    952  O   ILE A 143       8.310   1.584  58.764  1.00 19.32           O
ATOM    953  CB  ILE A 143       9.611  -1.048  57.265  1.00 26.23           C
ATOM    954  CG1 ILE A 143      10.752  -1.464  56.327  1.00 23.39           C
ATOM    955  CG2 ILE A 143       8.389  -0.618  56.457  1.00 24.20           C
ATOM    956  CD1 ILE A 143      11.364  -0.315  55.487  1.00 32.80           C
ATOM    957  H   ILE A 143      11.354  -1.231  58.970  1.00 22.38           H
ATOM    958  HA  ILE A 143      10.386   0.815  57.653  1.00 31.71           H
ATOM    959  HB  ILE A 143       9.365  -1.815  57.806  1.00 31.45           H
ATOM    960 HG12 ILE A 143      11.465  -1.847  56.861  1.00 28.03           H
ATOM    961 HG13 ILE A 143      10.415  -2.131  55.708  1.00 28.03           H
ATOM    962 HG21 ILE A 143       8.120  -1.349  55.879  1.00 29.01           H
ATOM    963 HG22 ILE A 143       7.669  -0.398  57.069  1.00 29.01           H
ATOM    964 HG23 ILE A 143       8.620   0.158  55.924  1.00 29.01           H
ATOM    965 HD11 ILE A 143      12.072  -0.675  54.929  1.00 39.32           H
ATOM    966 HD12 ILE A 143      10.670   0.073  54.931  1.00 39.32           H
ATOM    967 HD13 ILE A 143      11.723   0.357  56.086  1.00 39.32           H
ATOM    968  N   THR A 144       8.696  -0.114  60.199  1.00 19.29           N
ATOM    969  CA  THR A 144       7.607   0.309  61.068  1.00 21.34           C
ATOM    970  C   THR A 144       7.907   1.690  61.649  1.00 16.35           C
ATOM    971  O   THR A 144       7.034   2.560  61.658  1.00 16.94           O
ATOM    972  CB  THR A 144       7.362  -0.722  62.179  1.00 23.21           C
ATOM    973  OG1 THR A 144       7.022  -1.997  61.609  1.00 22.03           O
ATOM    974  CG2 THR A 144       6.218  -0.298  63.101  1.00 20.18           C
ATOM    975  H   THR A 144       9.121  -0.815  60.461  1.00 23.11           H
ATOM    976  HA  THR A 144       6.795   0.377  60.543  1.00 25.57           H
ATOM    977  HB  THR A 144       8.166  -0.815  62.714  1.00 27.82           H
ATOM    978  HG1 THR A 144       7.648  -2.269  61.120  1.00 26.40           H
ATOM    979 HG21 THR A 144       6.085  -0.965  63.792  1.00 24.19           H
ATOM    980 HG22 THR A 144       6.427   0.552  63.519  1.00 24.19           H
ATOM    981 HG23 THR A 144       5.399  -0.205  62.591  1.00 24.19           H
ATOM    982  N   TYR A 145       9.145   1.916  62.101  1.00 19.47           N
ATOM    983  CA  TYR A 145       9.520   3.234  62.603  1.00 17.99           C
ATOM    984  C   TYR A 145       9.420   4.298  61.509  1.00 16.42           C
ATOM    985  O   TYR A 145       8.886   5.384  61.745  1.00 16.17           O
ATOM    986  CB  TYR A 145      10.926   3.224  63.185  1.00 15.31           C
ATOM    987  CG  TYR A 145      11.295   4.622  63.627  1.00 13.59           C
ATOM    988  CD1 TYR A 145      10.754   5.178  64.782  1.00 17.53           C
ATOM    989  CD2 TYR A 145      12.103   5.422  62.836  1.00 13.98           C
ATOM    990  CE1 TYR A 145      11.072   6.490  65.171  1.00 13.38           C
ATOM    991  CE2 TYR A 145      12.421   6.701  63.212  1.00 15.88           C
ATOM    992  CZ  TYR A 145      11.895   7.236  64.376  1.00 15.70           C
ATOM    993  OH  TYR A 145      12.202   8.526  64.721  1.00 14.65           O
ATOM    994  H   TYR A 145       9.775   1.331  62.125  1.00 23.34           H
ATOM    995  HA  TYR A 145       8.908   3.481  63.313  1.00 21.56           H
ATOM    996  HB2 TYR A 145      10.957   2.636  63.956  1.00 18.34           H
ATOM    997  HB3 TYR A 145      11.558   2.935  62.508  1.00 18.34           H
ATOM    998  HD1 TYR A 145      10.196   4.663  65.319  1.00 21.01           H
ATOM    999  HD2 TYR A 145      12.465   5.074  62.053  1.00 16.74           H
ATOM   1000  HE1 TYR A 145      10.716   6.850  65.952  1.00 16.02           H
ATOM   1001  HE2 TYR A 145      12.975   7.218  62.673  1.00 19.02           H
ATOM   1002  HH  TYR A 145      11.819   8.730  65.440  1.00 17.55           H
ATOM   1003  N   LEU A 146       9.967   4.017  60.318  1.00 18.68           N
ATOM   1004  CA  LEU A 146       9.988   5.024  59.247  1.00 17.54           C
ATOM   1005  C   LEU A 146       8.582   5.426  58.818  1.00 19.03           C
ATOM   1006  O   LEU A 146       8.311   6.610  58.560  1.00 15.30           O
ATOM   1007  CB  LEU A 146      10.775   4.511  58.050  1.00 16.94           C
ATOM   1008  CG  LEU A 146      12.284   4.370  58.255  1.00 19.50           C
ATOM   1009  CD1 LEU A 146      12.935   3.681  57.020  1.00 18.68           C
ATOM   1010  CD2 LEU A 146      12.943   5.717  58.525  1.00 17.24           C
ATOM   1011  H   LEU A 146      10.326   3.265  60.107  1.00 22.39           H
ATOM   1012  HA  LEU A 146      10.435   5.819  59.576  1.00 21.02           H
ATOM   1013  HB2 LEU A 146      10.432   3.635  57.811  1.00 20.29           H
ATOM   1014  HB3 LEU A 146      10.639   5.123  57.310  1.00 20.29           H
ATOM   1015  HG  LEU A 146      12.442   3.804  59.027  1.00 23.37           H
ATOM   1016 HD11 LEU A 146      13.890   3.602  57.171  1.00 22.39           H
ATOM   1017 HD12 LEU A 146      12.544   2.801  56.908  1.00 22.39           H
ATOM   1018 HD13 LEU A 146      12.768   4.222  56.232  1.00 22.39           H
ATOM   1019 HD21 LEU A 146      13.896   5.583  58.649  1.00 20.66           H
ATOM   1020 HD22 LEU A 146      12.786   6.303  57.768  1.00 20.66           H
ATOM   1021 HD23 LEU A 146      12.556   6.103  59.327  1.00 20.66           H
ATOM   1022  N   MET A 147       7.656   4.464  58.723  0.95 14.52           N
ATOM   1023  CA  MET A 147       6.324   4.832  58.282  0.95 15.41           C
ATOM   1024  C   MET A 147       5.600   5.621  59.363  0.95 14.50           C
ATOM   1025  O   MET A 147       4.817   6.522  59.047  0.95 17.42           O
ATOM   1026  CB  MET A 147       5.547   3.589  57.868  0.95 15.66           C
ATOM   1027  CG  MET A 147       5.901   3.100  56.475  0.95 26.85           C
ATOM   1028  SD  MET A 147       5.100   1.540  56.284  0.95 47.64           S
ATOM   1029  CE  MET A 147       3.420   2.101  56.043  0.95 28.21           C
ATOM   1030  H   MET A 147       7.773   3.630  58.900  0.95 17.40           H
ATOM   1031  HA  MET A 147       6.407   5.396  57.497  0.95 18.46           H
ATOM   1032  HB2 MET A 147       5.742   2.874  58.494  0.95 18.76           H
ATOM   1033  HB3 MET A 147       4.599   3.792  57.882  0.95 18.76           H
ATOM   1034  HG2 MET A 147       5.564   3.717  55.806  0.95 32.19           H
ATOM   1035  HG3 MET A 147       6.860   2.980  56.393  0.95 32.19           H
ATOM   1036  HE1 MET A 147       2.845   1.330  55.920  0.95 33.82           H
ATOM   1037  HE2 MET A 147       3.140   2.603  56.824  0.95 33.82           H
ATOM   1038  HE3 MET A 147       3.387   2.667  55.256  0.95 33.82           H
ATOM   1039  N   THR A 148       5.858   5.294  60.638  1.00 13.94           N
ATOM   1040  CA  THR A 148       5.332   6.066  61.772  1.00 17.93           C
ATOM   1041  C   THR A 148       5.912   7.485  61.816  1.00 16.40           C
ATOM   1042  O   THR A 148       5.177   8.469  61.994  1.00 14.20           O
ATOM   1043  CB  THR A 148       5.653   5.345  63.087  1.00 27.19           C
ATOM   1044  OG1 THR A 148       5.240   3.974  63.012  1.00 26.19           O
ATOM   1045  CG2 THR A 148       4.943   6.004  64.226  1.00 19.19           C
ATOM   1046  H   THR A 148       6.341   4.623  60.872  1.00 16.70           H
ATOM   1047  HA  THR A 148       4.368   6.135  61.691  1.00 21.49           H
ATOM   1048  HB  THR A 148       6.608   5.387  63.255  1.00 32.59           H
ATOM   1049  HG1 THR A 148       5.643   3.586  62.385  1.00 31.40           H
ATOM   1050 HG21 THR A 148       5.150   5.545  65.056  1.00 23.00           H
ATOM   1051 HG22 THR A 148       5.223   6.930  64.300  1.00 23.00           H
ATOM   1052 HG23 THR A 148       3.985   5.976  64.080  1.00 23.00           H
ATOM   1053  N   LEU A 149       7.236   7.607  61.663  1.00 16.77           N
ATOM   1054  CA  LEU A 149       7.862   8.923  61.588  1.00 16.76           C
ATOM   1055  C   LEU A 149       7.259   9.732  60.456  1.00 13.38           C
ATOM   1056  O   LEU A 149       6.868  10.888  60.637  1.00 15.99           O
ATOM   1057  CB  LEU A 149       9.369   8.775  61.365  1.00 13.75           C
ATOM   1058  CG  LEU A 149      10.173  10.069  61.192  1.00 14.32           C
ATOM   1059  CD1 LEU A 149      10.130  10.845  62.451  1.00 14.75           C
ATOM   1060  CD2 LEU A 149      11.596   9.739  60.794  1.00 17.37           C
ATOM   1061  H   LEU A 149       7.785   6.948  61.602  1.00 20.09           H
ATOM   1062  HA  LEU A 149       7.718   9.400  62.420  1.00 20.08           H
ATOM   1063  HB2 LEU A 149       9.742   8.306  62.128  1.00 16.47           H
ATOM   1064  HB3 LEU A 149       9.505   8.244  60.565  1.00 16.47           H
ATOM   1065  HG  LEU A 149       9.774  10.605  60.488  1.00 17.15           H
ATOM   1066 HD11 LEU A 149      10.640  11.662  62.335  1.00 17.66           H
ATOM   1067 HD12 LEU A 149       9.207  11.057  62.659  1.00 17.66           H
ATOM   1068 HD13 LEU A 149      10.516  10.311  63.163  1.00 17.66           H
ATOM   1069 HD21 LEU A 149      12.093  10.565  60.688  1.00 20.81           H
ATOM   1070 HD22 LEU A 149      11.999   9.196  61.490  1.00 20.81           H
ATOM   1071 HD23 LEU A 149      11.583   9.249  59.957  1.00 20.81           H
ATOM   1072  N   GLU A 150       7.164   9.122  59.279  1.00 15.14           N
ATOM   1073  CA  GLU A 150       6.653   9.804  58.110  1.00 13.43           C
ATOM   1074  C   GLU A 150       5.197  10.225  58.308  1.00 16.64           C
ATOM   1075  O   GLU A 150       4.804  11.301  57.858  1.00 15.49           O
ATOM   1076  CB  GLU A 150       6.810   8.905  56.883  1.00 15.19           C
ATOM   1077  CG  GLU A 150       6.394   9.536  55.550  1.00 16.53           C
ATOM   1078  CD  GLU A 150       7.173   9.008  54.353  1.00 17.62           C
ATOM   1079  OE1 GLU A 150       7.565   7.809  54.330  1.00 18.41           O
ATOM   1080  OE2 GLU A 150       7.422   9.812  53.434  1.00 18.27           O1-
ATOM   1081  H   GLU A 150       7.392   8.306  59.136  1.00 18.14           H
ATOM   1082  HA  GLU A 150       7.178  10.607  57.961  1.00 16.08           H
ATOM   1083  HB2 GLU A 150       7.742   8.650  56.806  1.00 18.20           H
ATOM   1084  HB3 GLU A 150       6.266   8.112  57.012  1.00 18.20           H
ATOM   1085  HG2 GLU A 150       5.454   9.352  55.397  1.00 19.80           H
ATOM   1086  HG3 GLU A 150       6.539  10.494  55.599  1.00 19.80           H
ATOM   1087  N   ASP A 151       4.396   9.407  59.008  1.00 15.58           N
ATOM   1088  CA  ASP A 151       2.997   9.758  59.296  1.00 13.33           C
ATOM   1089  C   ASP A 151       2.908  11.014  60.148  1.00 15.59           C
ATOM   1090  O   ASP A 151       1.876  11.686  60.162  1.00 18.06           O
ATOM   1091  CB  ASP A 151       2.266   8.645  60.068  1.00 15.91           C
ATOM   1092  CG  ASP A 151       1.997   7.381  59.264  1.00 16.03           C
ATOM   1093  OD1 ASP A 151       1.801   6.331  59.945  1.00 23.28           O
ATOM   1094  OD2 ASP A 151       1.977   7.425  58.019  1.00 19.25           O1-
ATOM   1095  H   ASP A 151       4.639   8.645  59.326  1.00 18.67           H
ATOM   1096  HA  ASP A 151       2.526   9.917  58.463  1.00 15.96           H
ATOM   1097  HB2 ASP A 151       2.805   8.396  60.835  1.00 19.06           H
ATOM   1098  HB3 ASP A 151       1.410   8.989  60.369  1.00 19.06           H
ATOM   1099  N   HIS A 152       3.936  11.295  60.937  1.00 14.87           N
ATOM   1100  CA  HIS A 152       3.934  12.471  61.784  1.00 12.26           C
ATOM   1101  C   HIS A 152       4.490  13.728  61.101  1.00 13.10           C
ATOM   1102  O   HIS A 152       4.555  14.789  61.740  1.00 14.16           O
ATOM   1103  CB  HIS A 152       4.707  12.167  63.075  1.00 14.23           C
ATOM   1104  CG  HIS A 152       3.934  11.314  64.032  1.00 17.47           C
ATOM   1105  ND1 HIS A 152       3.818   9.947  63.889  1.00 18.94           N
ATOM   1106  CD2 HIS A 152       3.183  11.647  65.107  1.00 18.19           C
ATOM   1107  CE1 HIS A 152       3.051   9.467  64.856  1.00 20.07           C
ATOM   1108  NE2 HIS A 152       2.646  10.481  65.606  1.00 20.82           N
ATOM   1109  H   HIS A 152       4.648  10.816  60.999  1.00 17.81           H
ATOM   1110  HA  HIS A 152       3.017  12.663  62.035  1.00 14.68           H
ATOM   1111  HB2 HIS A 152       4.917  13.002  63.521  1.00 17.04           H
ATOM   1112  HB3 HIS A 152       5.525  11.697  62.850  1.00 17.04           H
ATOM   1113  HD1 HIS A 152       4.195   9.478  63.275  1.00 22.70           H
ATOM   1114  HD2 HIS A 152       3.058  12.503  65.449  1.00 21.79           H
ATOM   1115  HE1 HIS A 152       2.831   8.573  64.983  1.00 24.05           H
ATOM   1116  N   TYR A 153       4.866  13.655  59.839  1.00 13.49           N
ATOM   1117  CA  TYR A 153       4.969  14.847  59.017  1.00 10.30           C
ATOM   1118  C   TYR A 153       3.599  15.136  58.423  1.00 18.08           C
ATOM   1119  O   TYR A 153       2.891  14.212  58.002  1.00 17.45           O
ATOM   1120  CB  TYR A 153       6.000  14.669  57.909  1.00 12.20           C
ATOM   1121  CG  TYR A 153       7.435  14.832  58.382  1.00 13.04           C
ATOM   1122  CD1 TYR A 153       8.141  13.751  58.819  1.00  9.07           C
ATOM   1123  CD2 TYR A 153       8.087  16.065  58.330  1.00 13.63           C
ATOM   1124  CE1 TYR A 153       9.449  13.866  59.242  1.00 13.94           C
ATOM   1125  CE2 TYR A 153       9.411  16.203  58.729  1.00 12.00           C
ATOM   1126  CZ  TYR A 153      10.084  15.098  59.214  1.00 12.96           C
ATOM   1127  OH  TYR A 153      11.409  15.208  59.645  1.00 10.84           O
ATOM   1128  H   TYR A 153       5.068  12.925  59.431  1.00 16.16           H
ATOM   1129  HA  TYR A 153       5.233  15.601  59.568  1.00 12.33           H
ATOM   1130  HB2 TYR A 153       5.909  13.777  57.537  1.00 14.60           H
ATOM   1131  HB3 TYR A 153       5.836  15.331  57.220  1.00 14.60           H
ATOM   1132  HD1 TYR A 153       7.722  12.922  58.859  1.00 10.85           H
ATOM   1133  HD2 TYR A 153       7.627  16.810  58.018  1.00 16.33           H
ATOM   1134  HE1 TYR A 153       9.902  13.117  59.556  1.00 16.70           H
ATOM   1135  HE2 TYR A 153       9.824  17.036  58.713  1.00 14.36           H
ATOM   1136  HH  TYR A 153      11.695  14.457  59.892  1.00 12.98           H
ATOM   1137  N   HIS A 154       3.237  16.420  58.389  1.00 15.43           N
ATOM   1138  CA  HIS A 154       1.898  16.842  57.993  1.00 17.28           C
ATOM   1139  C   HIS A 154       1.790  16.885  56.475  1.00 16.87           C
ATOM   1140  O   HIS A 154       2.531  17.616  55.803  1.00 14.21           O
ATOM   1141  CB  HIS A 154       1.562  18.217  58.551  1.00 16.06           C
ATOM   1142  CG  HIS A 154       1.598  18.291  60.038  1.00 18.98           C
ATOM   1143  ND1 HIS A 154       1.018  19.322  60.742  1.00 22.34           N1+
ATOM   1144  CD2 HIS A 154       2.177  17.484  60.957  1.00 22.76           C
ATOM   1145  CE1 HIS A 154       1.203  19.124  62.034  1.00 23.06           C
ATOM   1146  NE2 HIS A 154       1.904  18.016  62.190  1.00 23.51           N
ATOM   1147  H   HIS A 154       3.758  17.073  58.595  1.00 18.48           H
ATOM   1148  HA  HIS A 154       1.247  16.206  58.329  1.00 20.71           H
ATOM   1149  HB2 HIS A 154       0.668  18.460  58.264  1.00 19.25           H
ATOM   1150  HB3 HIS A 154       2.203  18.858  58.207  1.00 19.25           H
ATOM   1151  HD1 HIS A 154       0.579  19.976  60.396  1.00 26.77           H
ATOM   1152  HD2 HIS A 154       2.646  16.700  60.786  1.00 27.28           H
ATOM   1153  HE1 HIS A 154       0.904  19.679  62.717  1.00 27.63           H
ATOM   1154  HE2 HIS A 154       2.159  17.688  62.943  1.00 28.18           H
ATOM   1155  N   ALA A 155       0.805  16.176  55.944  1.00 17.35           N
ATOM   1156  CA  ALA A 155       0.614  16.162  54.494  1.00 23.74           C
ATOM   1157  C   ALA A 155       0.041  17.466  53.944  1.00 19.21           C
ATOM   1158  O   ALA A 155       0.149  17.725  52.740  1.00 24.83           O
ATOM   1159  CB  ALA A 155      -0.300  15.004  54.120  1.00 26.80           C
ATOM   1160  H   ALA A 155       0.241  15.702  56.387  1.00 20.79           H
ATOM   1161  HA  ALA A 155       1.472  16.012  54.068  1.00 28.46           H
ATOM   1162  HB1 ALA A 155      -0.424  14.999  53.158  1.00 32.13           H
ATOM   1163  HB2 ALA A 155       0.111  14.173  54.406  1.00 32.13           H
ATOM   1164  HB3 ALA A 155      -1.154  15.121  54.563  1.00 32.13           H
ATOM   1165  N   ASP A 156      -0.552  18.300  54.778  1.00 16.93           N
ATOM   1166  CA  ASP A 156      -1.100  19.564  54.318  1.00 18.21           C
ATOM   1167  C   ASP A 156      -0.167  20.735  54.581  1.00 27.12           C
ATOM   1168  O   ASP A 156      -0.590  21.894  54.454  1.00 19.33           O
ATOM   1169  CB  ASP A 156      -2.454  19.811  54.981  1.00 21.33           C
ATOM   1170  CG  ASP A 156      -2.371  19.883  56.485  1.00 28.85           C
ATOM   1171  OD1 ASP A 156      -3.281  20.480  57.085  1.00 33.25           O
ATOM   1172  OD2 ASP A 156      -1.414  19.346  57.079  1.00 21.70           O1-
ATOM   1173  H   ASP A 156      -0.651  18.158  55.621  1.00 20.29           H
ATOM   1174  HA  ASP A 156      -1.245  19.511  53.361  1.00 21.82           H
ATOM   1175  HB2 ASP A 156      -2.813  20.654  54.661  1.00 25.56           H
ATOM   1176  HB3 ASP A 156      -3.055  19.086  54.750  1.00 25.56           H
ATOM   1177  N   VAL A 157       1.080  20.472  54.970  1.00 15.62           N
ATOM   1178  CA  VAL A 157       2.093  21.517  55.053  1.00 14.33           C
ATOM   1179  C   VAL A 157       2.904  21.490  53.757  1.00 16.44           C
ATOM   1180  O   VAL A 157       3.430  20.438  53.364  1.00 14.50           O
ATOM   1181  CB  VAL A 157       2.955  21.345  56.315  1.00 15.76           C
ATOM   1182  CG1 VAL A 157       4.113  22.325  56.352  1.00 13.41           C
ATOM   1183  CG2 VAL A 157       2.069  21.571  57.555  1.00 14.67           C
ATOM   1184  H   VAL A 157       1.363  19.691  55.192  1.00 18.71           H
ATOM   1185  HA  VAL A 157       1.651  22.379  55.110  1.00 17.17           H
ATOM   1186  HB  VAL A 157       3.310  20.443  56.348  1.00 18.88           H
ATOM   1187 HG11 VAL A 157       4.625  22.178  57.162  1.00 16.06           H
ATOM   1188 HG12 VAL A 157       4.675  22.179  55.574  1.00 16.06           H
ATOM   1189 HG13 VAL A 157       3.762  23.229  56.341  1.00 16.06           H
ATOM   1190 HG21 VAL A 157       2.610  21.464  58.353  1.00 17.58           H
ATOM   1191 HG22 VAL A 157       1.704  22.469  57.521  1.00 17.58           H
ATOM   1192 HG23 VAL A 157       1.350  20.921  57.552  1.00 17.58           H
ATOM   1193  N   ALA A 158       2.996  22.652  53.085  1.00 15.08           N
ATOM   1194  CA  ALA A 158       3.485  22.714  51.712  1.00 15.82           C
ATOM   1195  C   ALA A 158       4.972  22.431  51.617  1.00 12.15           C
ATOM   1196  O   ALA A 158       5.426  21.804  50.661  1.00 14.18           O
ATOM   1197  CB  ALA A 158       3.201  24.098  51.107  1.00 20.45           C
ATOM   1198  H   ALA A 158       2.779  23.417  53.412  1.00 18.06           H
ATOM   1199  HA  ALA A 158       3.018  22.051  51.179  1.00 18.96           H
ATOM   1200  HB1 ALA A 158       3.532  24.118  50.196  1.00 24.51           H
ATOM   1201  HB2 ALA A 158       2.243  24.255  51.115  1.00 24.51           H
ATOM   1202  HB3 ALA A 158       3.651  24.773  51.639  1.00 24.51           H
ATOM   1203  N   TYR A 159       5.765  22.931  52.566  1.00 14.98           N
ATOM   1204  CA  TYR A 159       7.207  22.743  52.480  1.00 12.63           C
ATOM   1205  C   TYR A 159       7.735  21.784  53.540  1.00 16.62           C
ATOM   1206  O   TYR A 159       8.372  20.772  53.203  1.00 10.76           O
ATOM   1207  CB  TYR A 159       7.917  24.097  52.570  1.00 10.29           C
ATOM   1208  CG  TYR A 159       9.436  23.958  52.458  1.00 12.19           C
ATOM   1209  CD1 TYR A 159      10.090  24.125  51.242  1.00 11.36           C
ATOM   1210  CD2 TYR A 159      10.200  23.630  53.577  1.00 11.25           C
ATOM   1211  CE1 TYR A 159      11.473  24.004  51.137  1.00 10.26           C
ATOM   1212  CE2 TYR A 159      11.557  23.468  53.481  1.00  9.28           C
ATOM   1213  CZ  TYR A 159      12.206  23.670  52.270  1.00 13.24           C
ATOM   1214  OH  TYR A 159      13.568  23.512  52.211  1.00 10.28           O
ATOM   1215  H   TYR A 159       5.497  23.372  53.254  1.00 17.94           H
ATOM   1216  HA  TYR A 159       7.416  22.361  51.613  1.00 15.12           H
ATOM   1217  HB2 TYR A 159       7.611  24.666  51.846  1.00 12.32           H
ATOM   1218  HB3 TYR A 159       7.714  24.507  53.425  1.00 12.32           H
ATOM   1219  HD1 TYR A 159       9.596  24.354  50.488  1.00 13.60           H
ATOM   1220  HD2 TYR A 159       9.779  23.495  54.395  1.00 13.47           H
ATOM   1221  HE1 TYR A 159      11.896  24.120  50.318  1.00 12.27           H
ATOM   1222  HE2 TYR A 159      12.052  23.258  54.240  1.00 11.11           H
ATOM   1223  HH  TYR A 159      13.839  23.645  51.428  1.00 12.31           H
ATOM   1224  N   HIS A 160       7.464  22.053  54.818  1.00 12.41           N
ATOM   1225  CA  HIS A 160       8.010  21.262  55.922  1.00 10.25           C
ATOM   1226  C   HIS A 160       7.210  19.976  56.099  1.00 13.26           C
ATOM   1227  O   HIS A 160       6.508  19.758  57.090  1.00 14.35           O
ATOM   1228  CB  HIS A 160       8.036  22.103  57.194  1.00 12.93           C
ATOM   1229  CG  HIS A 160       9.114  23.127  57.162  1.00 12.40           C
ATOM   1230  ND1 HIS A 160       8.871  24.470  57.025  1.00 13.47           N
ATOM   1231  CD2 HIS A 160      10.456  22.985  57.195  1.00  9.34           C
ATOM   1232  CE1 HIS A 160      10.019  25.120  56.985  1.00 11.73           C
ATOM   1233  NE2 HIS A 160      11.000  24.239  57.065  1.00 10.82           N
ATOM   1234  H   HIS A 160       6.958  22.699  55.075  1.00 14.86           H
ATOM   1235  HA  HIS A 160       8.924  21.017  55.710  1.00 12.27           H
ATOM   1236  HB2 HIS A 160       8.191  21.524  57.956  1.00 15.49           H
ATOM   1237  HB3 HIS A 160       7.186  22.562  57.290  1.00 15.49           H
ATOM   1238  HD1 HIS A 160       8.092  24.831  56.972  1.00 16.13           H
ATOM   1239  HD2 HIS A 160      10.925  22.185  57.265  1.00 11.18           H
ATOM   1240  HE1 HIS A 160      10.120  26.041  56.905  1.00 14.05           H
ATOM   1241  N   ASN A 161       7.365  19.091  55.115  1.00 13.13           N
ATOM   1242  CA  ASN A 161       6.675  17.812  55.106  1.00 12.18           C
ATOM   1243  C   ASN A 161       7.634  16.650  54.865  1.00 14.90           C
ATOM   1244  O   ASN A 161       8.859  16.819  54.881  1.00 13.82           O
ATOM   1245  CB  ASN A 161       5.572  17.837  54.054  1.00 14.37           C
ATOM   1246  CG  ASN A 161       6.096  18.168  52.672  1.00 13.50           C
ATOM   1247  OD1 ASN A 161       7.128  17.653  52.264  1.00 16.39           O
ATOM   1248  ND2 ASN A 161       5.443  19.084  51.987  1.00 13.45           N
ATOM   1249  H   ASN A 161       7.873  19.215  54.432  1.00 15.73           H
ATOM   1250  HA  ASN A 161       6.257  17.676  55.970  1.00 14.59           H
ATOM   1251  HB2 ASN A 161       5.151  16.964  54.015  1.00 17.21           H
ATOM   1252  HB3 ASN A 161       4.918  18.512  54.297  1.00 17.21           H
ATOM   1253 HD21 ASN A 161       5.707  19.301  51.198  1.00 16.10           H
ATOM   1254 HD22 ASN A 161       4.752  19.465  52.329  1.00 16.10           H
ATOM   1255  N   ASN A 162       7.089  15.453  54.627  1.00 14.46           N
ATOM   1256  CA  ASN A 162       7.939  14.273  54.513  1.00 13.87           C
ATOM   1257  C   ASN A 162       8.842  14.329  53.287  1.00 11.27           C
ATOM   1258  O   ASN A 162       9.883  13.660  53.259  1.00 12.70           O
ATOM   1259  CB  ASN A 162       7.072  13.016  54.467  1.00 12.58           C
ATOM   1260  CG  ASN A 162       6.054  13.070  53.316  1.00 18.92           C
ATOM   1261  OD1 ASN A 162       5.573  14.143  52.976  1.00 18.24           O
ATOM   1262  ND2 ASN A 162       5.774  11.934  52.693  1.00 20.26           N
ATOM   1263  H   ASN A 162       6.248  15.303  54.530  1.00 17.32           H
ATOM   1264  HA  ASN A 162       8.506  14.217  55.298  1.00 16.62           H
ATOM   1265  HB2 ASN A 162       7.639  12.241  54.335  1.00 15.06           H
ATOM   1266  HB3 ASN A 162       6.583  12.935  55.301  1.00 15.06           H
ATOM   1267 HD21 ASN A 162       5.209  11.927  52.044  1.00 24.28           H
ATOM   1268 HD22 ASN A 162       6.158  11.204  52.937  1.00 24.28           H
ATOM   1269  N   ILE A 163       8.445  15.074  52.246  1.00 10.77           N
ATOM   1270  CA  ILE A 163       9.314  15.217  51.082  1.00  9.79           C
ATOM   1271  C   ILE A 163      10.561  16.001  51.448  1.00 13.79           C
ATOM   1272  O   ILE A 163      11.666  15.650  51.021  1.00 13.02           O
ATOM   1273  CB  ILE A 163       8.589  15.871  49.891  1.00 11.18           C
ATOM   1274  CG1 ILE A 163       7.261  15.180  49.606  1.00 17.06           C
ATOM   1275  CG2 ILE A 163       9.495  15.798  48.630  1.00 13.24           C
ATOM   1276  CD1 ILE A 163       6.457  15.908  48.546  1.00 16.58           C
ATOM   1277  H   ILE A 163       7.697  15.495  52.194  1.00 12.89           H
ATOM   1278  HA  ILE A 163       9.598  14.333  50.800  1.00 11.71           H
ATOM   1279  HB  ILE A 163       8.419  16.802  50.101  1.00 13.38           H
ATOM   1280 HG12 ILE A 163       7.433  14.280  49.289  1.00 20.44           H
ATOM   1281 HG13 ILE A 163       6.735  15.154  50.420  1.00 20.44           H
ATOM   1282 HG21 ILE A 163       9.032  16.211  47.885  1.00 15.86           H
ATOM   1283 HG22 ILE A 163      10.323  16.270  48.809  1.00 15.86           H
ATOM   1284 HG23 ILE A 163       9.681  14.867  48.430  1.00 15.86           H
ATOM   1285 HD11 ILE A 163       5.624  15.433  48.401  1.00 19.87           H
ATOM   1286 HD12 ILE A 163       6.273  16.810  48.854  1.00 19.87           H
ATOM   1287 HD13 ILE A 163       6.970  15.937  47.724  1.00 19.87           H
ATOM   1288  N   HIS A 164      10.410  17.103  52.210  1.00 13.01           N
ATOM   1289  CA  HIS A 164      11.583  17.860  52.659  1.00 12.04           C
ATOM   1290  C   HIS A 164      12.471  17.001  53.544  1.00  9.53           C
ATOM   1291  O   HIS A 164      13.699  17.043  53.437  1.00 11.53           O
ATOM   1292  CB  HIS A 164      11.140  19.127  53.419  1.00  9.80           C
ATOM   1293  CG  HIS A 164      12.233  19.821  54.185  1.00 11.17           C
ATOM   1294  ND1 HIS A 164      13.306  20.445  53.578  1.00 10.98           N
ATOM   1295  CD2 HIS A 164      12.402  20.003  55.516  1.00 12.17           C
ATOM   1296  CE1 HIS A 164      14.080  20.982  54.504  1.00 12.85           C
ATOM   1297  NE2 HIS A 164      13.565  20.709  55.688  1.00 10.55           N
ATOM   1298  H   HIS A 164       9.655  17.422  52.470  1.00 15.58           H
ATOM   1299  HA  HIS A 164      12.101  18.135  51.887  1.00 14.42           H
ATOM   1300  HB2 HIS A 164      10.449  18.881  54.054  1.00 11.73           H
ATOM   1301  HB3 HIS A 164      10.783  19.762  52.779  1.00 11.73           H
ATOM   1302  HD1 HIS A 164      13.441  20.489  52.730  1.00 13.15           H
ATOM   1303  HD2 HIS A 164      11.841  19.692  56.190  1.00 14.57           H
ATOM   1304  HE1 HIS A 164      14.870  21.447  54.349  1.00 15.38           H
ATOM   1305  N   ALA A 165      11.869  16.226  54.435  1.00  9.60           N
ATOM   1306  CA  ALA A 165      12.667  15.354  55.293  1.00 11.74           C
ATOM   1307  C   ALA A 165      13.465  14.359  54.467  1.00 12.94           C
ATOM   1308  O   ALA A 165      14.669  14.159  54.689  1.00 13.53           O
ATOM   1309  CB  ALA A 165      11.755  14.611  56.258  1.00 14.29           C
ATOM   1310  H   ALA A 165      11.019  16.183  54.563  1.00 11.49           H
ATOM   1311  HA  ALA A 165      13.288  15.891  55.810  1.00 14.05           H
ATOM   1312  HB1 ALA A 165      12.294  14.036  56.822  1.00 17.12           H
ATOM   1313  HB2 ALA A 165      11.278  15.257  56.803  1.00 17.12           H
ATOM   1314  HB3 ALA A 165      11.124  14.078  55.749  1.00 17.12           H
ATOM   1315  N   ALA A 166      12.794  13.701  53.522  1.00 11.18           N
ATOM   1316  CA  ALA A 166      13.480  12.762  52.633  1.00 14.96           C
ATOM   1317  C   ALA A 166      14.616  13.439  51.877  1.00 13.37           C
ATOM   1318  O   ALA A 166      15.687  12.846  51.683  1.00 12.76           O
ATOM   1319  CB  ALA A 166      12.478  12.140  51.650  1.00 14.65           C
ATOM   1320  H   ALA A 166      11.950  13.779  53.375  1.00 13.38           H
ATOM   1321  HA  ALA A 166      13.861  12.046  53.166  1.00 17.92           H
ATOM   1322  HB1 ALA A 166      12.949  11.521  51.070  1.00 17.54           H
ATOM   1323  HB2 ALA A 166      11.795  11.668  52.152  1.00 17.54           H
ATOM   1324  HB3 ALA A 166      12.074  12.846  51.123  1.00 17.54           H
ATOM   1325  N   ASP A 167      14.402  14.688  51.450  1.00 12.49           N
ATOM   1326  CA  ASP A 167      15.410  15.427  50.702  1.00  9.31           C
ATOM   1327  C   ASP A 167      16.604  15.788  51.592  1.00 15.96           C
ATOM   1328  O   ASP A 167      17.764  15.677  51.165  1.00 11.10           O
ATOM   1329  CB  ASP A 167      14.750  16.668  50.099  1.00 10.97           C
ATOM   1330  CG  ASP A 167      15.700  17.576  49.375  1.00 13.41           C
ATOM   1331  OD1 ASP A 167      16.486  17.103  48.525  1.00 16.74           O
ATOM   1332  OD2 ASP A 167      15.656  18.796  49.668  1.00 12.62           O1-
ATOM   1333  H   ASP A 167      13.675  15.128  51.585  1.00 14.95           H
ATOM   1334  HA  ASP A 167      15.734  14.874  49.974  1.00 11.14           H
ATOM   1335  HB2 ASP A 167      14.072  16.383  49.465  1.00 13.14           H
ATOM   1336  HB3 ASP A 167      14.337  17.179  50.812  1.00 13.14           H
ATOM   1337  N   VAL A 168      16.353  16.190  52.839  1.00 12.25           N
ATOM   1338  CA  VAL A 168      17.470  16.512  53.724  1.00 12.59           C
ATOM   1339  C   VAL A 168      18.265  15.239  54.062  1.00 12.23           C
ATOM   1340  O   VAL A 168      19.506  15.241  54.025  1.00 12.49           O
ATOM   1341  CB  VAL A 168      16.958  17.271  54.961  1.00 13.20           C
ATOM   1342  CG1 VAL A 168      18.050  17.445  55.996  1.00 12.38           C
ATOM   1343  CG2 VAL A 168      16.403  18.691  54.557  1.00 10.66           C
ATOM   1344  H   VAL A 168      15.572  16.282  53.187  1.00 14.66           H
ATOM   1345  HA  VAL A 168      18.072  17.107  53.250  1.00 15.07           H
ATOM   1346  HB  VAL A 168      16.235  16.768  55.366  1.00 15.81           H
ATOM   1347 HG11 VAL A 168      17.689  17.926  56.757  1.00 14.82           H
ATOM   1348 HG12 VAL A 168      18.362  16.570  56.275  1.00 14.82           H
ATOM   1349 HG13 VAL A 168      18.780  17.948  55.602  1.00 14.82           H
ATOM   1350 HG21 VAL A 168      16.088  19.144  55.355  1.00 12.76           H
ATOM   1351 HG22 VAL A 168      17.116  19.202  54.145  1.00 12.76           H
ATOM   1352 HG23 VAL A 168      15.672  18.577  53.930  1.00 12.76           H
ATOM   1353  N   VAL A 169      17.569  14.125  54.322  1.00 11.31           N
ATOM   1354  CA  VAL A 169      18.208  12.818  54.507  1.00 13.77           C
ATOM   1355  C   VAL A 169      19.138  12.491  53.348  1.00 11.02           C
ATOM   1356  O   VAL A 169      20.322  12.200  53.534  1.00 12.95           O
ATOM   1357  CB  VAL A 169      17.150  11.709  54.654  1.00 11.33           C
ATOM   1358  CG1 VAL A 169      17.785  10.328  54.516  1.00 15.63           C
ATOM   1359  CG2 VAL A 169      16.464  11.813  55.986  1.00 16.26           C
ATOM   1360  H   VAL A 169      16.713  14.102  54.396  1.00 13.54           H
ATOM   1361  HA  VAL A 169      18.737  12.837  55.320  1.00 16.50           H
ATOM   1362  HB  VAL A 169      16.481  11.809  53.958  1.00 13.56           H
ATOM   1363 HG11 VAL A 169      17.096   9.653  54.613  1.00 18.72           H
ATOM   1364 HG12 VAL A 169      18.198  10.257  53.642  1.00 18.72           H
ATOM   1365 HG13 VAL A 169      18.455  10.219  55.209  1.00 18.72           H
ATOM   1366 HG21 VAL A 169      15.804  11.106  56.056  1.00 19.48           H
ATOM   1367 HG22 VAL A 169      17.126  11.718  56.689  1.00 19.48           H
ATOM   1368 HG23 VAL A 169      16.032  12.678  56.052  1.00 19.48           H
ATOM   1369  N   GLN A 170      18.607  12.527  52.133  1.00 12.80           N
ATOM   1370  CA  GLN A 170      19.378  12.096  50.977  1.00 14.75           C
ATOM   1371  C   GLN A 170      20.513  13.055  50.678  1.00 16.01           C
ATOM   1372  O   GLN A 170      21.581  12.623  50.225  1.00 12.61           O
ATOM   1373  CB  GLN A 170      18.454  11.973  49.767  1.00 11.78           C
ATOM   1374  CG  GLN A 170      19.138  11.378  48.551  1.00 15.41           C
ATOM   1375  CD  GLN A 170      19.676  12.388  47.539  1.00 15.70           C
ATOM   1376  OE1 GLN A 170      19.257  13.539  47.478  1.00 17.02           O
ATOM   1377  NE2 GLN A 170      20.630  11.928  46.718  1.00 15.66           N
ATOM   1378  H   GLN A 170      17.810  12.795  51.953  1.00 15.33           H
ATOM   1379  HA  GLN A 170      19.760  11.223  51.157  1.00 17.67           H
ATOM   1380  HB2 GLN A 170      17.707  11.401  50.000  1.00 14.11           H
ATOM   1381  HB3 GLN A 170      18.132  12.856  49.527  1.00 14.11           H
ATOM   1382  HG2 GLN A 170      19.887  10.840  48.852  1.00 18.46           H
ATOM   1383  HG3 GLN A 170      18.500  10.813  48.086  1.00 18.46           H
ATOM   1384 HE21 GLN A 170      20.898  11.113  46.783  1.00 18.76           H
ATOM   1385 HE22 GLN A 170      20.974  12.448  46.126  1.00 18.76           H
ATOM   1386  N   SER A 171      20.306  14.354  50.922  1.00 12.51           N
ATOM   1387  CA  SER A 171      21.367  15.326  50.729  1.00 10.95           C
ATOM   1388  C   SER A 171      22.499  15.116  51.734  1.00 15.70           C
ATOM   1389  O   SER A 171      23.681  15.148  51.374  1.00 14.89           O
ATOM   1390  CB  SER A 171      20.815  16.750  50.836  1.00 12.96           C
ATOM   1391  OG  SER A 171      19.825  16.989  49.847  1.00 15.26           O
ATOM   1392  H   SER A 171      19.564  14.689  51.198  1.00 14.98           H
ATOM   1393  HA  SER A 171      21.736  15.216  49.838  1.00 13.11           H
ATOM   1394  HB2 SER A 171      20.419  16.869  51.714  1.00 15.52           H
ATOM   1395  HB3 SER A 171      21.542  17.380  50.713  1.00 15.52           H
ATOM   1396  HG  SER A 171      19.188  16.449  49.942  1.00 18.28           H
ATOM   1397  N   THR A 172      22.152  14.893  53.004  1.00 12.21           N
ATOM   1398  CA  THR A 172      23.161  14.558  54.013  1.00 12.22           C
ATOM   1399  C   THR A 172      23.934  13.307  53.626  1.00 14.05           C
ATOM   1400  O   THR A 172      25.175  13.259  53.734  1.00 14.23           O
ATOM   1401  CB  THR A 172      22.470  14.380  55.360  1.00 16.24           C
ATOM   1402  OG1 THR A 172      21.974  15.653  55.763  1.00 14.66           O
ATOM   1403  CG2 THR A 172      23.434  13.853  56.418  1.00 19.08           C
ATOM   1404  H   THR A 172      21.347  14.929  53.304  1.00 14.62           H
ATOM   1405  HA  THR A 172      23.791  15.292  54.090  1.00 14.63           H
ATOM   1406  HB  THR A 172      21.733  13.756  55.271  1.00 19.45           H
ATOM   1407  HG1 THR A 172      21.587  15.588  56.505  1.00 17.56           H
ATOM   1408 HG21 THR A 172      22.972  13.748  57.265  1.00 22.86           H
ATOM   1409 HG22 THR A 172      23.788  12.992  56.144  1.00 22.86           H
ATOM   1410 HG23 THR A 172      24.169  14.474  56.535  1.00 22.86           H
ATOM   1411  N   HIS A 173      23.211  12.291  53.176  1.00 13.01           N
ATOM   1412  CA  HIS A 173      23.813  11.055  52.703  1.00 13.40           C
ATOM   1413  C   HIS A 173      24.841  11.299  51.594  1.00 16.23           C
ATOM   1414  O   HIS A 173      25.922  10.700  51.611  1.00 15.96           O
ATOM   1415  CB  HIS A 173      22.709  10.097  52.249  1.00 12.29           C
ATOM   1416  CG  HIS A 173      23.202   8.978  51.392  1.00 18.46           C
ATOM   1417  ND1 HIS A 173      23.930   7.916  51.900  1.00 18.56           N
ATOM   1418  CD2 HIS A 173      23.071   8.753  50.066  1.00 17.17           C
ATOM   1419  CE1 HIS A 173      24.242   7.099  50.908  1.00 20.42           C
ATOM   1420  NE2 HIS A 173      23.720   7.575  49.791  1.00 19.00           N
ATOM   1421  H   HIS A 173      22.352  12.295  53.134  1.00 15.58           H
ATOM   1422  HA  HIS A 173      24.278  10.636  53.444  1.00 16.04           H
ATOM   1423  HB2 HIS A 173      22.053  10.596  51.737  1.00 14.72           H
ATOM   1424  HB3 HIS A 173      22.290   9.709  53.032  1.00 14.72           H
ATOM   1425  HD2 HIS A 173      22.626   9.295  49.455  1.00 20.57           H
ATOM   1426  HE1 HIS A 173      24.723   6.307  50.989  1.00 24.47           H
ATOM   1427  HE2 HIS A 173      23.785   7.210  49.015  1.00 22.77           H
ATOM   1428  N   VAL A 174      24.539  12.176  50.627  1.00 13.87           N
ATOM   1429  CA  VAL A 174      25.538  12.519  49.612  1.00 13.38           C
ATOM   1430  C   VAL A 174      26.699  13.277  50.238  1.00 19.06           C
ATOM   1431  O   VAL A 174      27.861  13.020  49.914  1.00 17.20           O
ATOM   1432  CB  VAL A 174      24.901  13.314  48.448  1.00 11.65           C
ATOM   1433  CG1 VAL A 174      25.960  13.744  47.459  1.00 15.44           C
ATOM   1434  CG2 VAL A 174      23.885  12.467  47.737  1.00 15.18           C
ATOM   1435  H   VAL A 174      23.782  12.575  50.538  1.00 16.61           H
ATOM   1436  HA  VAL A 174      25.895  11.697  49.242  1.00 16.02           H
ATOM   1437  HB  VAL A 174      24.460  14.105  48.795  1.00 13.95           H
ATOM   1438 HG11 VAL A 174      25.537  14.240  46.740  1.00 18.49           H
ATOM   1439 HG12 VAL A 174      26.606  14.307  47.913  1.00 18.49           H
ATOM   1440 HG13 VAL A 174      26.399  12.956  47.104  1.00 18.49           H
ATOM   1441 HG21 VAL A 174      23.497  12.981  47.012  1.00 18.19           H
ATOM   1442 HG22 VAL A 174      24.324  11.677  47.385  1.00 18.19           H
ATOM   1443 HG23 VAL A 174      23.194  12.209  48.367  1.00 18.19           H
ATOM   1444  N   LEU A 175      26.415  14.219  51.148  1.00 12.44           N
ATOM   1445  CA  LEU A 175      27.490  14.991  51.754  1.00 13.54           C
ATOM   1446  C   LEU A 175      28.406  14.106  52.595  1.00 13.74           C
ATOM   1447  O   LEU A 175      29.602  14.389  52.701  1.00 16.65           O
ATOM   1448  CB  LEU A 175      26.944  16.136  52.612  1.00 17.42           C
ATOM   1449  CG  LEU A 175      26.262  17.270  51.819  1.00 16.80           C
ATOM   1450  CD1 LEU A 175      25.606  18.267  52.755  1.00 18.73           C
ATOM   1451  CD2 LEU A 175      27.252  17.981  50.848  1.00 16.01           C
ATOM   1452  H   LEU A 175      25.625  14.421  51.422  1.00 14.90           H
ATOM   1453  HA  LEU A 175      28.027  15.382  51.047  1.00 16.22           H
ATOM   1454  HB2 LEU A 175      26.289  15.776  53.229  1.00 20.87           H
ATOM   1455  HB3 LEU A 175      27.680  16.528  53.109  1.00 20.87           H
ATOM   1456  HG  LEU A 175      25.559  16.880  51.276  1.00 20.12           H
ATOM   1457 HD11 LEU A 175      25.187  18.965  52.229  1.00 22.45           H
ATOM   1458 HD12 LEU A 175      24.938  17.807  53.287  1.00 22.45           H
ATOM   1459 HD13 LEU A 175      26.284  18.649  53.334  1.00 22.45           H
ATOM   1460 HD21 LEU A 175      26.779  18.683  50.374  1.00 19.18           H
ATOM   1461 HD22 LEU A 175      27.980  18.362  51.363  1.00 19.18           H
ATOM   1462 HD23 LEU A 175      27.597  17.330  50.217  1.00 19.18           H
ATOM   1463  N   LEU A 176      27.873  13.030  53.166  1.00 14.51           N
ATOM   1464  CA  LEU A 176      28.702  12.139  53.967  1.00 19.28           C
ATOM   1465  C   LEU A 176      29.675  11.364  53.098  1.00 20.73           C
ATOM   1466  O   LEU A 176      30.706  10.913  53.601  1.00 21.73           O
ATOM   1467  CB  LEU A 176      27.841  11.151  54.756  1.00 21.66           C
ATOM   1468  CG  LEU A 176      27.168  11.642  56.035  1.00 17.56           C
ATOM   1469  CD1 LEU A 176      26.027  10.684  56.435  1.00 20.01           C
ATOM   1470  CD2 LEU A 176      28.216  11.815  57.162  1.00 17.91           C
ATOM   1471  H   LEU A 176      27.047  12.797  53.107  1.00 17.38           H
ATOM   1472  HA  LEU A 176      29.215  12.665  54.600  1.00 23.10           H
ATOM   1473  HB2 LEU A 176      27.134  10.838  54.169  1.00 25.96           H
ATOM   1474  HB3 LEU A 176      28.401  10.400  55.004  1.00 25.96           H
ATOM   1475  HG  LEU A 176      26.774  12.512  55.864  1.00 21.04           H
ATOM   1476 HD11 LEU A 176      25.611  11.011  57.248  1.00 23.97           H
ATOM   1477 HD12 LEU A 176      25.374  10.655  55.718  1.00 23.97           H
ATOM   1478 HD13 LEU A 176      26.396   9.799  56.583  1.00 23.97           H
ATOM   1479 HD21 LEU A 176      27.768  12.127  57.964  1.00 21.46           H
ATOM   1480 HD22 LEU A 176      28.641  10.959  57.332  1.00 21.46           H
ATOM   1481 HD23 LEU A 176      28.879  12.464  56.880  1.00 21.46           H
ATOM   1482  N   SER A 177      29.383  11.236  51.812  1.00 19.62           N
ATOM   1483  CA  SER A 177      30.250  10.532  50.867  1.00 21.47           C
ATOM   1484  C   SER A 177      31.281  11.440  50.193  1.00 20.75           C
ATOM   1485  O   SER A 177      31.984  10.985  49.286  1.00 23.82           O
ATOM   1486  CB  SER A 177      29.397   9.856  49.808  1.00 25.10           C
ATOM   1487  OG  SER A 177      28.512   8.945  50.412  1.00 37.74           O
ATOM   1488  H   SER A 177      28.671  11.555  51.450  1.00 23.51           H
ATOM   1489  HA  SER A 177      30.734   9.840  51.344  1.00 25.73           H
ATOM   1490  HB2 SER A 177      28.886  10.529  49.333  1.00 30.09           H
ATOM   1491  HB3 SER A 177      29.974   9.378  49.192  1.00 30.09           H
ATOM   1492  HG  SER A 177      28.041   8.571  49.825  1.00 45.25           H
ATOM   1493  N   THR A 178      31.391  12.688  50.620  1.00 17.37           N
ATOM   1494  CA  THR A 178      32.376  13.619  50.067  1.00 24.72           C
ATOM   1495  C   THR A 178      33.780  13.022  50.216  1.00 25.28           C
ATOM   1496  O   THR A 178      34.151  12.621  51.322  1.00 20.14           O
ATOM   1497  CB  THR A 178      32.296  14.960  50.818  1.00 27.48           C
ATOM   1498  OG1 THR A 178      30.945  15.481  50.819  1.00 32.53           O
ATOM   1499  CG2 THR A 178      33.214  16.007  50.228  1.00 32.93           C
ATOM   1500  H   THR A 178      30.902  13.030  51.239  1.00 20.82           H
ATOM   1501  HA  THR A 178      32.196  13.772  49.127  1.00 29.63           H
ATOM   1502  HB  THR A 178      32.571  14.815  51.737  1.00 32.95           H
ATOM   1503  HG1 THR A 178      30.427  14.937  51.195  1.00 39.01           H
ATOM   1504 HG21 THR A 178      33.135  16.835  50.726  1.00 39.49           H
ATOM   1505 HG22 THR A 178      34.133  15.701  50.267  1.00 39.49           H
ATOM   1506 HG23 THR A 178      32.975  16.172  49.302  1.00 39.49           H
ATOM   1507  N   PRO A 179      34.607  12.987  49.157  1.00 23.67           N
ATOM   1508  CA  PRO A 179      35.937  12.361  49.319  1.00 17.54           C
ATOM   1509  C   PRO A 179      36.770  12.946  50.455  1.00 21.57           C
ATOM   1510  O   PRO A 179      37.480  12.194  51.138  1.00 17.30           O
ATOM   1511  CB  PRO A 179      36.591  12.574  47.939  1.00 24.74           C
ATOM   1512  CG  PRO A 179      35.409  12.566  46.977  1.00 26.69           C
ATOM   1513  CD  PRO A 179      34.315  13.299  47.738  1.00 25.10           C
ATOM   1514  HA  PRO A 179      35.833  11.409  49.469  1.00 21.01           H
ATOM   1515  HB2 PRO A 179      37.050  13.429  47.919  1.00 29.65           H
ATOM   1516  HB3 PRO A 179      37.201  11.846  47.746  1.00 29.65           H
ATOM   1517  HG2 PRO A 179      35.642  13.040  46.163  1.00 31.99           H
ATOM   1518  HG3 PRO A 179      35.145  11.653  46.785  1.00 31.99           H
ATOM   1519  HD2 PRO A 179      34.378  14.255  47.583  1.00 30.08           H
ATOM   1520  HD3 PRO A 179      33.443  12.956  47.490  1.00 30.08           H
ATOM   1521  N   ALA A 180      36.696  14.254  50.693  1.00 16.88           N
ATOM   1522  CA  ALA A 180      37.411  14.879  51.793  1.00 18.88           C
ATOM   1523  C   ALA A 180      36.951  14.406  53.173  1.00 21.59           C
ATOM   1524  O   ALA A 180      37.636  14.709  54.155  1.00 22.70           O
ATOM   1525  CB  ALA A 180      37.273  16.397  51.741  1.00 23.39           C
ATOM   1526  H   ALA A 180      36.232  14.804  50.223  1.00 20.22           H
ATOM   1527  HA  ALA A 180      38.353  14.666  51.709  1.00 22.63           H
ATOM   1528  HB1 ALA A 180      37.759  16.784  52.485  1.00 28.04           H
ATOM   1529  HB2 ALA A 180      37.640  16.718  50.902  1.00 28.04           H
ATOM   1530  HB3 ALA A 180      36.333  16.630  51.801  1.00 28.04           H
ATOM   1531  N   LEU A 181      35.817  13.708  53.286  1.00 20.05           N
ATOM   1532  CA  LEU A 181      35.381  13.161  54.563  1.00 22.16           C
ATOM   1533  C   LEU A 181      35.507  11.642  54.587  1.00 26.94           C
ATOM   1534  O   LEU A 181      34.909  10.981  55.444  1.00 24.05           O
ATOM   1535  CB  LEU A 181      33.945  13.599  54.883  1.00 23.61           C
ATOM   1536  CG  LEU A 181      33.737  15.125  54.886  1.00 23.44           C
ATOM   1537  CD1 LEU A 181      32.267  15.456  55.071  1.00 25.06           C
ATOM   1538  CD2 LEU A 181      34.549  15.773  55.975  1.00 23.83           C
ATOM   1539  H   LEU A 181      35.284  13.539  52.632  1.00 24.03           H
ATOM   1540  HA  LEU A 181      35.955  13.512  55.261  1.00 26.56           H
ATOM   1541  HB2 LEU A 181      33.349  13.221  54.218  1.00 28.30           H
ATOM   1542  HB3 LEU A 181      33.707  13.267  55.763  1.00 28.30           H
ATOM   1543  HG  LEU A 181      34.025  15.489  54.034  1.00 28.10           H
ATOM   1544 HD11 LEU A 181      32.159  16.420  55.070  1.00 30.05           H
ATOM   1545 HD12 LEU A 181      31.762  15.065  54.342  1.00 30.05           H
ATOM   1546 HD13 LEU A 181      31.966  15.090  55.917  1.00 30.05           H
ATOM   1547 HD21 LEU A 181      34.398  16.731  55.953  1.00 28.56           H
ATOM   1548 HD22 LEU A 181      34.270  15.414  56.832  1.00 28.56           H
ATOM   1549 HD23 LEU A 181      35.488  15.582  55.825  1.00 28.56           H
ATOM   1550  N   GLU A 182      36.277  11.069  53.662  1.00 24.36           N
ATOM   1551  CA  GLU A 182      36.248   9.626  53.507  1.00 28.50           C
ATOM   1552  C   GLU A 182      36.815   9.017  54.774  1.00 27.11           C
ATOM   1553  O   GLU A 182      37.861   9.452  55.257  1.00 27.05           O
ATOM   1554  CB  GLU A 182      37.053   9.156  52.291  1.00 31.47           C
ATOM   1555  CG  GLU A 182      36.915   7.621  52.066  1.00 40.60           C
ATOM   1556  CD  GLU A 182      37.660   7.129  50.837  1.00 53.25           C
ATOM   1557  OE1 GLU A 182      38.881   7.398  50.732  1.00 58.85           O
ATOM   1558  OE2 GLU A 182      37.025   6.473  49.979  1.00 55.87           O1-
ATOM   1559  H   GLU A 182      36.808  11.485  53.128  1.00 29.19           H
ATOM   1560  HA  GLU A 182      35.331   9.328  53.405  1.00 34.17           H
ATOM   1561  HB2 GLU A 182      36.726   9.609  51.497  1.00 37.73           H
ATOM   1562  HB3 GLU A 182      37.991   9.359  52.430  1.00 37.73           H
ATOM   1563  HG2 GLU A 182      37.273   7.157  52.839  1.00 48.68           H
ATOM   1564  HG3 GLU A 182      35.976   7.403  51.954  1.00 48.68           H
ATOM   1565  N   ALA A 183      36.065   8.077  55.344  1.00 29.09           N
ATOM   1566  CA  ALA A 183      36.409   7.391  56.589  1.00 34.34           C
ATOM   1567  C   ALA A 183      36.651   8.352  57.754  1.00 27.26           C
ATOM   1568  O   ALA A 183      37.329   7.983  58.718  1.00 29.00           O
ATOM   1569  CB  ALA A 183      37.638   6.482  56.397  1.00 30.93           C
ATOM   1570  H   ALA A 183      35.319   7.808  55.012  1.00 34.88           H
ATOM   1571  HA  ALA A 183      35.664   6.821  56.836  1.00 41.17           H
ATOM   1572  HB1 ALA A 183      37.839   6.043  57.239  1.00 37.08           H
ATOM   1573  HB2 ALA A 183      37.437   5.820  55.718  1.00 37.08           H
ATOM   1574  HB3 ALA A 183      38.391   7.025  56.119  1.00 37.08           H
ATOM   1575  N   VAL A 184      36.112   9.578  57.713  1.00 21.22           N
ATOM   1576  CA  VAL A 184      36.265  10.485  58.845  1.00 22.77           C
ATOM   1577  C   VAL A 184      35.298  10.108  59.963  1.00 23.52           C
ATOM   1578  O   VAL A 184      35.676  10.034  61.134  1.00 24.92           O
ATOM   1579  CB  VAL A 184      36.075  11.954  58.406  1.00 22.76           C
ATOM   1580  CG1 VAL A 184      35.925  12.895  59.609  1.00 23.22           C
ATOM   1581  CG2 VAL A 184      37.247  12.452  57.493  1.00 19.19           C
ATOM   1582  H   VAL A 184      35.663   9.899  57.053  1.00 25.44           H
ATOM   1583  HA  VAL A 184      37.166  10.397  59.193  1.00 27.29           H
ATOM   1584  HB  VAL A 184      35.258  12.015  57.887  1.00 27.28           H
ATOM   1585 HG11 VAL A 184      35.809  13.802  59.287  1.00 27.83           H
ATOM   1586 HG12 VAL A 184      35.150  12.625  60.125  1.00 27.83           H
ATOM   1587 HG13 VAL A 184      36.724  12.837  60.155  1.00 27.83           H
ATOM   1588 HG21 VAL A 184      37.083  13.375  57.244  1.00 23.00           H
ATOM   1589 HG22 VAL A 184      38.081  12.384  57.984  1.00 23.00           H
ATOM   1590 HG23 VAL A 184      37.286  11.897  56.698  1.00 23.00           H
ATOM   1591  N   PHE A 185      34.047   9.847  59.622  1.00 24.62           N
ATOM   1592  CA  PHE A 185      33.009   9.600  60.615  1.00 21.45           C
ATOM   1593  C   PHE A 185      32.783   8.110  60.824  1.00 18.67           C
ATOM   1594  O   PHE A 185      32.830   7.311  59.883  1.00 18.75           O
ATOM   1595  CB  PHE A 185      31.722  10.312  60.189  1.00 15.53           C
ATOM   1596  CG  PHE A 185      31.864  11.786  60.223  1.00 14.16           C
ATOM   1597  CD1 PHE A 185      32.053  12.443  61.434  1.00 15.86           C
ATOM   1598  CD2 PHE A 185      31.868  12.531  59.050  1.00 14.94           C
ATOM   1599  CE1 PHE A 185      32.236  13.819  61.482  1.00 13.93           C
ATOM   1600  CE2 PHE A 185      32.053  13.900  59.092  1.00 17.08           C
ATOM   1601  CZ  PHE A 185      32.230  14.546  60.320  1.00 16.57           C
ATOM   1602  H   PHE A 185      33.767   9.805  58.810  1.00 29.51           H
ATOM   1603  HA  PHE A 185      33.291   9.979  61.463  1.00 25.71           H
ATOM   1604  HB2 PHE A 185      31.499  10.051  59.282  1.00 18.60           H
ATOM   1605  HB3 PHE A 185      31.006  10.064  60.794  1.00 18.60           H
ATOM   1606  HD1 PHE A 185      32.065  11.953  62.223  1.00 19.00           H
ATOM   1607  HD2 PHE A 185      31.758  12.104  58.231  1.00 17.89           H
ATOM   1608  HE1 PHE A 185      32.351  14.247  62.300  1.00 16.69           H
ATOM   1609  HE2 PHE A 185      32.043  14.394  58.304  1.00 20.47           H
ATOM   1610  HZ  PHE A 185      32.340  15.469  60.348  1.00 19.85           H
ATOM   1611  N   THR A 186      32.544   7.742  62.078  1.00 20.78           N
ATOM   1612  CA  THR A 186      32.203   6.372  62.390  1.00 22.18           C
ATOM   1613  C   THR A 186      30.813   6.034  61.896  1.00 25.98           C
ATOM   1614  O   THR A 186      29.990   6.903  61.580  1.00 19.07           O
ATOM   1615  CB  THR A 186      32.244   6.127  63.891  1.00 21.47           C
ATOM   1616  OG1 THR A 186      31.209   6.892  64.530  1.00 22.13           O
ATOM   1617  CG2 THR A 186      33.579   6.546  64.431  1.00 23.27           C
ATOM   1618  H   THR A 186      32.573   8.267  62.758  1.00 24.90           H
ATOM   1619  HA  THR A 186      32.837   5.774  61.962  1.00 26.58           H
ATOM   1620  HB  THR A 186      32.116   5.183  64.074  1.00 25.73           H
ATOM   1621  HG1 THR A 186      31.226   6.761  65.360  1.00 26.53           H
ATOM   1622 HG21 THR A 186      33.611   6.393  65.389  1.00 27.89           H
ATOM   1623 HG22 THR A 186      34.284   6.035  64.006  1.00 27.89           H
ATOM   1624 HG23 THR A 186      33.725   7.489  64.258  1.00 27.89           H
ATOM   1625  N   ASP A 187      30.545   4.738  61.882  1.00 19.69           N
ATOM   1626  CA  ASP A 187      29.216   4.280  61.519  1.00 23.43           C
ATOM   1627  C   ASP A 187      28.160   4.853  62.454  1.00 22.01           C
ATOM   1628  O   ASP A 187      27.020   5.095  62.021  1.00 18.60           O
ATOM   1629  CB  ASP A 187      29.156   2.758  61.531  1.00 25.49           C
ATOM   1630  CG  ASP A 187      29.970   2.132  60.423  1.00 39.55           C
ATOM   1631  OD1 ASP A 187      29.998   2.688  59.310  1.00 33.90           O
ATOM   1632  OD2 ASP A 187      30.569   1.073  60.674  1.00 34.71           O1-
ATOM   1633  H   ASP A 187      31.104   4.113  62.075  1.00 23.60           H
ATOM   1634  HA  ASP A 187      29.013   4.580  60.620  1.00 28.09           H
ATOM   1635  HB2 ASP A 187      29.503   2.435  62.378  1.00 30.56           H
ATOM   1636  HB3 ASP A 187      28.234   2.477  61.422  1.00 30.56           H
ATOM   1637  N   LEU A 188      28.513   5.072  63.730  1.00 17.71           N
ATOM   1638  CA  LEU A 188      27.540   5.604  64.686  1.00 19.14           C
ATOM   1639  C   LEU A 188      27.245   7.070  64.390  1.00 16.27           C
ATOM   1640  O   LEU A 188      26.095   7.507  64.470  1.00 17.82           O
ATOM   1641  CB  LEU A 188      28.049   5.447  66.117  1.00 18.76           C
ATOM   1642  CG  LEU A 188      27.008   5.795  67.187  1.00 17.98           C
ATOM   1643  CD1 LEU A 188      25.910   4.758  67.246  1.00 19.95           C
ATOM   1644  CD2 LEU A 188      27.697   5.960  68.536  1.00 23.44           C
ATOM   1645  H   LEU A 188      29.294   4.924  64.059  1.00 21.22           H
ATOM   1646  HA  LEU A 188      26.711   5.107  64.604  1.00 22.94           H
ATOM   1647  HB2 LEU A 188      28.317   4.525  66.254  1.00 22.48           H
ATOM   1648  HB3 LEU A 188      28.811   6.033  66.244  1.00 22.48           H
ATOM   1649  HG  LEU A 188      26.600   6.644  66.959  1.00 21.54           H
ATOM   1650 HD11 LEU A 188      25.273   5.012  67.932  1.00 23.90           H
ATOM   1651 HD12 LEU A 188      25.468   4.717  66.383  1.00 23.90           H
ATOM   1652 HD13 LEU A 188      26.301   3.896  67.459  1.00 23.90           H
ATOM   1653 HD21 LEU A 188      27.031   6.179  69.206  1.00 28.09           H
ATOM   1654 HD22 LEU A 188      28.139   5.128  68.768  1.00 28.09           H
ATOM   1655 HD23 LEU A 188      28.350   6.674  68.471  1.00 28.09           H
ATOM   1656  N   GLU A 189      28.275   7.832  64.015  1.00 16.50           N
ATOM   1657  CA  GLU A 189      28.092   9.226  63.651  1.00 17.32           C
ATOM   1658  C   GLU A 189      27.326   9.338  62.334  1.00 17.22           C
ATOM   1659  O   GLU A 189      26.469  10.215  62.183  1.00 14.90           O
ATOM   1660  CB  GLU A 189      29.454   9.918  63.571  1.00 19.58           C
ATOM   1661  CG  GLU A 189      30.178  10.002  64.896  1.00 20.19           C
ATOM   1662  CD  GLU A 189      31.658  10.333  64.740  1.00 20.83           C
ATOM   1663  OE1 GLU A 189      32.274   9.893  63.746  1.00 19.21           O
ATOM   1664  OE2 GLU A 189      32.188  11.015  65.628  1.00 21.90           O1-
ATOM   1665  H   GLU A 189      29.089   7.559  63.966  1.00 19.77           H
ATOM   1666  HA  GLU A 189      27.571   9.667  64.339  1.00 20.75           H
ATOM   1667  HB2 GLU A 189      30.019   9.425  62.956  1.00 23.46           H
ATOM   1668  HB3 GLU A 189      29.326  10.823  63.246  1.00 23.46           H
ATOM   1669  HG2 GLU A 189      29.771  10.699  65.435  1.00 24.20           H
ATOM   1670  HG3 GLU A 189      30.108   9.148  65.350  1.00 24.20           H
ATOM   1671  N   ILE A 190      27.593   8.439  61.383  1.00 13.13           N
ATOM   1672  CA  ILE A 190      26.814   8.395  60.137  1.00 14.93           C
ATOM   1673  C   ILE A 190      25.336   8.159  60.445  1.00 18.11           C
ATOM   1674  O   ILE A 190      24.446   8.884  59.967  1.00 16.11           O
ATOM   1675  CB  ILE A 190      27.390   7.323  59.190  1.00 19.60           C
ATOM   1676  CG1 ILE A 190      28.697   7.833  58.594  1.00 20.66           C
ATOM   1677  CG2 ILE A 190      26.407   6.942  58.034  1.00 15.76           C
ATOM   1678  CD1 ILE A 190      29.609   6.722  58.096  1.00 24.09           C
ATOM   1679  H   ILE A 190      28.215   7.848  61.432  1.00 15.72           H
ATOM   1680  HA  ILE A 190      26.890   9.253  59.691  1.00 17.89           H
ATOM   1681  HB  ILE A 190      27.578   6.525  59.708  1.00 23.49           H
ATOM   1682 HG12 ILE A 190      28.495   8.411  57.842  1.00 24.76           H
ATOM   1683 HG13 ILE A 190      29.178   8.331  59.273  1.00 24.76           H
ATOM   1684 HG21 ILE A 190      26.824   6.267  57.476  1.00 18.88           H
ATOM   1685 HG22 ILE A 190      25.588   6.593  58.419  1.00 18.88           H
ATOM   1686 HG23 ILE A 190      26.216   7.734  57.509  1.00 18.88           H
ATOM   1687 HD11 ILE A 190      30.417   7.116  57.732  1.00 28.88           H
ATOM   1688 HD12 ILE A 190      29.831   6.139  58.839  1.00 28.88           H
ATOM   1689 HD13 ILE A 190      29.147   6.219  57.407  1.00 28.88           H
ATOM   1690  N   LEU A 191      25.061   7.152  61.281  1.00 16.58           N
ATOM   1691  CA  LEU A 191      23.701   6.833  61.694  1.00 17.83           C
ATOM   1692  C   LEU A 191      23.043   8.025  62.371  1.00 17.28           C
ATOM   1693  O   LEU A 191      21.876   8.350  62.096  1.00 17.60           O
ATOM   1694  CB  LEU A 191      23.738   5.625  62.647  1.00 20.11           C
ATOM   1695  CG  LEU A 191      22.431   5.160  63.279  1.00 21.10           C
ATOM   1696  CD1 LEU A 191      21.543   4.683  62.188  1.00 17.05           C
ATOM   1697  CD2 LEU A 191      22.629   4.024  64.278  1.00 23.96           C
ATOM   1698  H   LEU A 191      25.657   6.635  61.624  1.00 19.86           H
ATOM   1699  HA  LEU A 191      23.175   6.593  60.915  1.00 21.37           H
ATOM   1700  HB2 LEU A 191      24.096   4.870  62.154  1.00 24.10           H
ATOM   1701  HB3 LEU A 191      24.341   5.840  63.375  1.00 24.10           H
ATOM   1702  HG  LEU A 191      22.001   5.903  63.730  1.00 25.29           H
ATOM   1703 HD11 LEU A 191      20.705   4.382  62.572  1.00 20.43           H
ATOM   1704 HD12 LEU A 191      21.381   5.414  61.571  1.00 20.43           H
ATOM   1705 HD13 LEU A 191      21.978   3.949  61.725  1.00 20.43           H
ATOM   1706 HD21 LEU A 191      21.766   3.773  64.645  1.00 28.72           H
ATOM   1707 HD22 LEU A 191      23.027   3.267  63.821  1.00 28.72           H
ATOM   1708 HD23 LEU A 191      23.215   4.328  64.989  1.00 28.72           H
ATOM   1709  N   ALA A 192      23.789   8.712  63.237  1.00 16.94           N
ATOM   1710  CA  ALA A 192      23.238   9.870  63.932  1.00 14.37           C
ATOM   1711  C   ALA A 192      22.885  10.980  62.957  1.00 16.91           C
ATOM   1712  O   ALA A 192      21.802  11.558  63.045  1.00 12.69           O
ATOM   1713  CB  ALA A 192      24.222  10.376  64.982  1.00 15.92           C
ATOM   1714  H   ALA A 192      24.606   8.530  63.436  1.00 20.30           H
ATOM   1715  HA  ALA A 192      22.424   9.604  64.389  1.00 17.21           H
ATOM   1716  HB1 ALA A 192      23.837  11.144  65.431  1.00 19.07           H
ATOM   1717  HB2 ALA A 192      24.392   9.667  65.622  1.00 19.07           H
ATOM   1718  HB3 ALA A 192      25.049  10.629  64.542  1.00 19.07           H
ATOM   1719  N   ALA A 193      23.765  11.261  61.985  1.00 13.62           N
ATOM   1720  CA  ALA A 193      23.507  12.371  61.064  1.00 14.60           C
ATOM   1721  C   ALA A 193      22.304  12.092  60.164  1.00 12.45           C
ATOM   1722  O   ALA A 193      21.547  13.015  59.823  1.00 13.07           O
ATOM   1723  CB  ALA A 193      24.744  12.642  60.224  1.00 13.95           C
ATOM   1724  H   ALA A 193      24.499  10.836  61.843  1.00 16.31           H
ATOM   1725  HA  ALA A 193      23.314  13.170  61.580  1.00 17.48           H
ATOM   1726  HB1 ALA A 193      24.560  13.378  59.620  1.00 16.71           H
ATOM   1727  HB2 ALA A 193      25.480  12.873  60.813  1.00 16.71           H
ATOM   1728  HB3 ALA A 193      24.963  11.844  59.718  1.00 16.71           H
ATOM   1729  N   ILE A 194      22.169  10.847  59.707  1.00 12.76           N
ATOM   1730  CA  ILE A 194      21.056  10.440  58.856  1.00 15.79           C
ATOM   1731  C   ILE A 194      19.745  10.386  59.643  1.00 14.71           C
ATOM   1732  O   ILE A 194      18.719  10.899  59.179  1.00 12.53           O
ATOM   1733  CB  ILE A 194      21.385   9.099  58.166  1.00 14.28           C
ATOM   1734  CG1 ILE A 194      22.557   9.288  57.166  1.00 16.19           C
ATOM   1735  CG2 ILE A 194      20.170   8.538  57.431  1.00 17.44           C
ATOM   1736  CD1 ILE A 194      23.114   7.960  56.664  1.00 20.69           C
ATOM   1737  H   ILE A 194      22.719  10.210  59.881  1.00 15.28           H
ATOM   1738  HA  ILE A 194      20.947  11.105  58.158  1.00 18.92           H
ATOM   1739  HB  ILE A 194      21.657   8.462  58.844  1.00 17.11           H
ATOM   1740 HG12 ILE A 194      22.242   9.792  56.399  1.00 19.40           H
ATOM   1741 HG13 ILE A 194      23.276   9.768  57.607  1.00 19.40           H
ATOM   1742 HG21 ILE A 194      20.415   7.698  57.012  1.00 20.89           H
ATOM   1743 HG22 ILE A 194      19.454   8.393  58.070  1.00 20.89           H
ATOM   1744 HG23 ILE A 194      19.887   9.175  56.756  1.00 20.89           H
ATOM   1745 HD11 ILE A 194      23.840   8.136  56.046  1.00 24.80           H
ATOM   1746 HD12 ILE A 194      23.439   7.448  57.421  1.00 24.80           H
ATOM   1747 HD13 ILE A 194      22.407   7.472  56.214  1.00 24.80           H
ATOM   1748  N   PHE A 195      19.758   9.794  60.849  1.00 11.48           N
ATOM   1749  CA  PHE A 195      18.584   9.800  61.712  1.00 14.78           C
ATOM   1750  C   PHE A 195      18.157  11.229  62.040  1.00 12.03           C
ATOM   1751  O   PHE A 195      16.966  11.558  61.993  1.00 12.57           O
ATOM   1752  CB  PHE A 195      18.880   9.023  63.004  1.00 14.00           C
ATOM   1753  CG  PHE A 195      17.705   8.915  63.939  1.00  9.31           C
ATOM   1754  CD1 PHE A 195      16.641   8.079  63.655  1.00 15.71           C
ATOM   1755  CD2 PHE A 195      17.674   9.651  65.099  1.00 11.84           C
ATOM   1756  CE1 PHE A 195      15.557   7.987  64.508  1.00 14.15           C
ATOM   1757  CE2 PHE A 195      16.621   9.566  65.972  1.00 19.78           C
ATOM   1758  CZ  PHE A 195      15.563   8.727  65.690  1.00 15.46           C
ATOM   1759  H   PHE A 195      20.437   9.385  61.183  1.00 13.74           H
ATOM   1760  HA  PHE A 195      17.849   9.362  61.255  1.00 17.71           H
ATOM   1761  HB2 PHE A 195      19.155   8.122  62.770  1.00 16.77           H
ATOM   1762  HB3 PHE A 195      19.597   9.471  63.480  1.00 16.77           H
ATOM   1763  HD1 PHE A 195      16.648   7.580  62.869  1.00 18.82           H
ATOM   1764  HD2 PHE A 195      18.389  10.210  65.302  1.00 14.17           H
ATOM   1765  HE1 PHE A 195      14.849   7.417  64.312  1.00 16.95           H
ATOM   1766  HE2 PHE A 195      16.620  10.070  66.753  1.00 23.71           H
ATOM   1767  HZ  PHE A 195      14.841   8.677  66.273  1.00 18.51           H
ATOM   1768  N   ALA A 196      19.120  12.087  62.407  1.00 11.08           N
ATOM   1769  CA  ALA A 196      18.801  13.485  62.722  1.00  9.98           C
ATOM   1770  C   ALA A 196      18.129  14.167  61.548  1.00  9.93           C
ATOM   1771  O   ALA A 196      17.145  14.912  61.722  1.00 11.19           O
ATOM   1772  CB  ALA A 196      20.057  14.265  63.086  1.00 10.38           C
ATOM   1773  H   ALA A 196      19.953  11.886  62.481  1.00 13.27           H
ATOM   1774  HA  ALA A 196      18.195  13.513  63.479  1.00 11.94           H
ATOM   1775  HB1 ALA A 196      19.811  15.182  63.287  1.00 12.42           H
ATOM   1776  HB2 ALA A 196      20.470  13.855  63.862  1.00 12.42           H
ATOM   1777  HB3 ALA A 196      20.670  14.244  62.334  1.00 12.42           H
ATOM   1778  N   SER A 197      18.673  13.944  60.343  1.00 11.94           N
ATOM   1779  CA  SER A 197      18.069  14.490  59.132  1.00 14.19           C
ATOM   1780  C   SER A 197      16.633  14.019  58.982  1.00 11.19           C
ATOM   1781  O   SER A 197      15.750  14.795  58.598  1.00  9.68           O
ATOM   1782  CB  SER A 197      18.886  14.081  57.892  1.00  9.64           C
ATOM   1783  OG  SER A 197      20.168  14.691  57.911  1.00 12.19           O
ATOM   1784  H   SER A 197      19.386  13.483  60.207  1.00 14.29           H
ATOM   1785  HA  SER A 197      18.065  15.458  59.186  1.00 16.99           H
ATOM   1786  HB2 SER A 197      18.994  13.117  57.889  1.00 11.54           H
ATOM   1787  HB3 SER A 197      18.412  14.364  57.094  1.00 11.54           H
ATOM   1788  HG  SER A 197      20.589  14.454  58.598  1.00 14.60           H
ATOM   1789  N   ALA A 198      16.386  12.732  59.232  1.00 11.17           N
ATOM   1790  CA  ALA A 198      15.051  12.190  59.026  1.00 12.04           C
ATOM   1791  C   ALA A 198      14.032  12.825  59.962  1.00 12.44           C
ATOM   1792  O   ALA A 198      12.876  13.034  59.566  1.00 11.88           O
ATOM   1793  CB  ALA A 198      15.067  10.676  59.206  1.00 13.57           C
ATOM   1794  H   ALA A 198      16.965  12.163  59.517  1.00 13.37           H
ATOM   1795  HA  ALA A 198      14.774  12.378  58.115  1.00 14.41           H
ATOM   1796  HB1 ALA A 198      14.171  10.332  59.065  1.00 16.25           H
ATOM   1797  HB2 ALA A 198      15.676  10.288  58.558  1.00 16.25           H
ATOM   1798  HB3 ALA A 198      15.364  10.468  60.106  1.00 16.25           H
ATOM   1799  N   ILE A 199      14.409  13.042  61.232  1.00 12.75           N
ATOM   1800  CA  ILE A 199      13.474  13.566  62.231  1.00 16.46           C
ATOM   1801  C   ILE A 199      13.495  15.087  62.342  1.00 11.74           C
ATOM   1802  O   ILE A 199      12.671  15.652  63.086  1.00 10.34           O
ATOM   1803  CB  ILE A 199      13.726  12.961  63.644  1.00 12.34           C
ATOM   1804  CG1 ILE A 199      15.005  13.515  64.284  1.00 13.00           C
ATOM   1805  CG2 ILE A 199      13.770  11.406  63.564  1.00 12.60           C
ATOM   1806  CD1 ILE A 199      15.191  13.076  65.767  1.00 12.80           C
ATOM   1807  H   ILE A 199      15.199  12.892  61.536  1.00 15.27           H
ATOM   1808  HA  ILE A 199      12.576  13.311  61.966  1.00 19.71           H
ATOM   1809  HB  ILE A 199      12.979  13.209  64.211  1.00 14.77           H
ATOM   1810 HG12 ILE A 199      15.771  13.197  63.780  1.00 15.57           H
ATOM   1811 HG13 ILE A 199      14.974  14.484  64.261  1.00 15.57           H
ATOM   1812 HG21 ILE A 199      13.928  11.050  64.452  1.00 15.09           H
ATOM   1813 HG22 ILE A 199      12.921  11.084  63.223  1.00 15.09           H
ATOM   1814 HG23 ILE A 199      14.489  11.142  62.969  1.00 15.09           H
ATOM   1815 HD11 ILE A 199      16.014  13.458  66.108  1.00 15.32           H
ATOM   1816 HD12 ILE A 199      14.437  13.395  66.287  1.00 15.32           H
ATOM   1817 HD13 ILE A 199      15.234  12.107  65.806  1.00 15.32           H
ATOM   1818  N   HIS A 200      14.360  15.782  61.594  1.00 11.14           N
ATOM   1819  CA  HIS A 200      14.708  17.134  62.002  1.00  7.14           C
ATOM   1820  C   HIS A 200      13.549  18.136  61.892  1.00 10.65           C
ATOM   1821  O   HIS A 200      13.635  19.186  62.524  1.00 13.60           O
ATOM   1822  CB  HIS A 200      15.910  17.666  61.217  1.00  9.40           C
ATOM   1823  CG  HIS A 200      15.553  18.303  59.910  1.00 10.86           C
ATOM   1824  ND1 HIS A 200      15.245  17.565  58.789  1.00 11.56           N
ATOM   1825  CD2 HIS A 200      15.454  19.608  59.545  1.00 10.35           C
ATOM   1826  CE1 HIS A 200      14.936  18.388  57.799  1.00  8.57           C
ATOM   1827  NE2 HIS A 200      15.063  19.626  58.230  1.00 10.18           N
ATOM   1828  H   HIS A 200      14.742  15.503  60.876  1.00 13.34           H
ATOM   1829  HA  HIS A 200      14.969  17.106  62.936  1.00  8.53           H
ATOM   1830  HB2 HIS A 200      16.512  16.928  61.031  1.00 11.25           H
ATOM   1831  HB3 HIS A 200      16.365  18.332  61.756  1.00 11.25           H
ATOM   1832  HD1 HIS A 200      15.221  16.707  58.749  1.00 13.84           H
ATOM   1833  HD2 HIS A 200      15.598  20.348  60.089  1.00 12.39           H
ATOM   1834  HE1 HIS A 200      14.701  18.134  56.935  1.00 10.25           H
ATOM   1835  N   ASP A 201      12.477  17.850  61.118  1.00 10.62           N
ATOM   1836  CA  ASP A 201      11.304  18.732  61.066  1.00 12.23           C
ATOM   1837  C   ASP A 201       9.995  18.014  61.398  1.00 13.41           C
ATOM   1838  O   ASP A 201       8.919  18.500  61.031  1.00 12.14           O
ATOM   1839  CB  ASP A 201      11.208  19.388  59.683  1.00 10.85           C
ATOM   1840  CG  ASP A 201      12.020  20.663  59.572  1.00 13.73           C
ATOM   1841  OD1 ASP A 201      12.255  21.371  60.584  1.00 12.09           O
ATOM   1842  OD2 ASP A 201      12.417  20.938  58.438  1.00  8.72           O1-
ATOM   1843  H   ASP A 201      12.412  17.153  60.620  1.00 12.71           H
ATOM   1844  HA  ASP A 201      11.422  19.440  61.718  1.00 14.65           H
ATOM   1845  HB2 ASP A 201      11.537  18.765  59.016  1.00 12.99           H
ATOM   1846  HB3 ASP A 201      10.281  19.608  59.503  1.00 12.99           H
ATOM   1847  N   VAL A 202      10.040  16.881  62.105  1.00 12.06           N
ATOM   1848  CA  VAL A 202       8.836  16.071  62.218  1.00 13.70           C
ATOM   1849  C   VAL A 202       7.787  16.820  63.038  1.00 11.26           C
ATOM   1850  O   VAL A 202       8.094  17.498  64.033  1.00 12.99           O
ATOM   1851  CB  VAL A 202       9.148  14.675  62.791  1.00 11.07           C
ATOM   1852  CG1 VAL A 202       9.696  14.753  64.212  1.00 13.49           C
ATOM   1853  CG2 VAL A 202       7.907  13.738  62.702  1.00  9.34           C
ATOM   1854  H   VAL A 202      10.731  16.571  62.512  1.00 14.44           H
ATOM   1855  HA  VAL A 202       8.470  15.943  61.329  1.00 16.41           H
ATOM   1856  HB  VAL A 202       9.842  14.276  62.243  1.00 13.25           H
ATOM   1857 HG11 VAL A 202       9.877  13.855  64.530  1.00 16.16           H
ATOM   1858 HG12 VAL A 202      10.514  15.274  64.206  1.00 16.16           H
ATOM   1859 HG13 VAL A 202       9.036  15.179  64.781  1.00 16.16           H
ATOM   1860 HG21 VAL A 202       8.139  12.871  63.070  1.00 11.17           H
ATOM   1861 HG22 VAL A 202       7.179  14.129  63.210  1.00 11.17           H
ATOM   1862 HG23 VAL A 202       7.649  13.644  61.771  1.00 11.17           H
ATOM   1863  N   ASP A 203       6.543  16.716  62.594  1.00 12.56           N
ATOM   1864  CA  ASP A 203       5.381  17.364  63.224  1.00 13.56           C
ATOM   1865  C   ASP A 203       5.457  18.886  63.127  1.00 14.34           C
ATOM   1866  O   ASP A 203       4.927  19.592  63.979  1.00 13.62           O
ATOM   1867  CB  ASP A 203       5.224  16.926  64.686  1.00 11.74           C
ATOM   1868  CG  ASP A 203       3.807  17.135  65.242  1.00 17.70           C
ATOM   1869  OD1 ASP A 203       2.839  17.009  64.491  1.00 14.98           O
ATOM   1870  OD2 ASP A 203       3.680  17.465  66.440  1.00 15.37           O1-
ATOM   1871  H   ASP A 203       6.331  16.256  61.899  1.00 15.04           H
ATOM   1872  HA  ASP A 203       4.582  17.084  62.751  1.00 16.24           H
ATOM   1873  HB2 ASP A 203       5.434  15.982  64.754  1.00 14.05           H
ATOM   1874  HB3 ASP A 203       5.837  17.440  65.234  1.00 14.05           H
ATOM   1875  N   HIS A 204       6.105  19.393  62.093  1.00 11.88           N
ATOM   1876  CA  HIS A 204       6.142  20.820  61.832  1.00 11.37           C
ATOM   1877  C   HIS A 204       4.739  21.331  61.498  1.00 12.78           C
ATOM   1878  O   HIS A 204       4.067  20.753  60.625  1.00 11.05           O
ATOM   1879  CB  HIS A 204       7.079  21.114  60.673  1.00 11.16           C
ATOM   1880  CG  HIS A 204       7.611  22.497  60.665  1.00 10.61           C
ATOM   1881  ND1 HIS A 204       6.819  23.603  60.437  1.00 10.73           N
ATOM   1882  CD2 HIS A 204       8.870  22.961  60.845  1.00 11.08           C
ATOM   1883  CE1 HIS A 204       7.569  24.689  60.499  1.00 11.14           C
ATOM   1884  NE2 HIS A 204       8.816  24.324  60.724  1.00  9.23           N
ATOM   1885  H   HIS A 204       6.539  18.923  61.518  1.00 14.23           H
ATOM   1886  HA  HIS A 204       6.465  21.288  62.618  1.00 13.61           H
ATOM   1887  HB2 HIS A 204       6.599  20.976  59.842  1.00 13.36           H
ATOM   1888  HB3 HIS A 204       7.834  20.506  60.721  1.00 13.36           H
ATOM   1889  HD2 HIS A 204       9.630  22.451  61.010  1.00 13.26           H
ATOM   1890  HE1 HIS A 204       7.272  25.562  60.375  1.00 13.34           H
ATOM   1891  HE2 HIS A 204       9.486  24.858  60.804  1.00 11.05           H
ATOM   1892  N   PRO A 205       4.252  22.373  62.184  1.00 10.11           N
ATOM   1893  CA  PRO A 205       2.912  22.902  61.902  1.00 14.04           C
ATOM   1894  C   PRO A 205       2.858  23.889  60.750  1.00 16.21           C
ATOM   1895  O   PRO A 205       1.771  24.309  60.383  1.00 11.92           O
ATOM   1896  CB  PRO A 205       2.544  23.593  63.228  1.00 14.06           C
ATOM   1897  CG  PRO A 205       3.895  24.106  63.724  1.00 17.32           C
ATOM   1898  CD  PRO A 205       4.885  23.063  63.335  1.00 14.63           C
ATOM   1899  HA  PRO A 205       2.291  22.176  61.734  1.00 16.82           H
ATOM   1900  HB2 PRO A 205       1.930  24.326  63.064  1.00 16.84           H
ATOM   1901  HB3 PRO A 205       2.165  22.949  63.847  1.00 16.84           H
ATOM   1902  HG2 PRO A 205       4.101  24.950  63.294  1.00 20.75           H
ATOM   1903  HG3 PRO A 205       3.870  24.210  64.688  1.00 20.75           H
ATOM   1904  HD2 PRO A 205       5.718  23.476  63.061  1.00 17.53           H
ATOM   1905  HD3 PRO A 205       5.022  22.440  64.065  1.00 17.53           H
ATOM   1906  N   GLY A 206       3.975  24.243  60.137  1.00 13.50           N
ATOM   1907  CA  GLY A 206       3.953  25.117  58.996  1.00 10.32           C
ATOM   1908  C   GLY A 206       4.042  26.585  59.346  1.00 16.51           C
ATOM   1909  O   GLY A 206       3.749  27.429  58.495  1.00 12.32           O
ATOM   1910  H   GLY A 206       4.762  23.986  60.370  1.00 16.16           H
ATOM   1911  HA2 GLY A 206       4.699  24.899  58.415  1.00 12.35           H
ATOM   1912  HA3 GLY A 206       3.132  24.973  58.502  1.00 12.35           H
ATOM   1913  N   VAL A 207       4.424  26.911  60.580  1.00 11.26           N
ATOM   1914  CA  VAL A 207       4.605  28.270  61.052  1.00 12.41           C
ATOM   1915  C   VAL A 207       5.932  28.317  61.787  1.00 12.40           C
ATOM   1916  O   VAL A 207       6.462  27.292  62.226  1.00 14.32           O
ATOM   1917  CB  VAL A 207       3.441  28.751  61.943  1.00 13.91           C
ATOM   1918  CG1 VAL A 207       2.190  28.844  61.127  1.00 16.37           C
ATOM   1919  CG2 VAL A 207       3.189  27.821  63.140  1.00 13.57           C
ATOM   1920  H   VAL A 207       4.591  26.325  61.187  1.00 13.48           H
ATOM   1921  HA  VAL A 207       4.664  28.865  60.288  1.00 14.86           H
ATOM   1922  HB  VAL A 207       3.646  29.635  62.285  1.00 16.66           H
ATOM   1923 HG11 VAL A 207       1.464  29.146  61.695  1.00 19.61           H
ATOM   1924 HG12 VAL A 207       2.331  29.475  60.404  1.00 19.61           H
ATOM   1925 HG13 VAL A 207       1.984  27.967  60.765  1.00 19.61           H
ATOM   1926 HG21 VAL A 207       2.450  28.171  63.662  1.00 16.25           H
ATOM   1927 HG22 VAL A 207       2.971  26.935  62.811  1.00 16.25           H
ATOM   1928 HG23 VAL A 207       3.991  27.784  63.685  1.00 16.25           H
ATOM   1929  N   SER A 208       6.471  29.516  61.910  1.00 13.91           N
ATOM   1930  CA  SER A 208       7.813  29.730  62.424  1.00 12.13           C
ATOM   1931  C   SER A 208       7.860  29.795  63.954  1.00 13.67           C
ATOM   1932  O   SER A 208       6.843  29.979  64.646  1.00 14.85           O
ATOM   1933  CB  SER A 208       8.363  31.036  61.859  1.00 17.16           C
ATOM   1934  OG  SER A 208       7.614  32.127  62.389  1.00 15.90           O
ATOM   1935  H   SER A 208       6.068  30.245  61.695  1.00 16.66           H
ATOM   1936  HA  SER A 208       8.388  29.006  62.132  1.00 14.52           H
ATOM   1937  HB2 SER A 208       9.293  31.130  62.115  1.00 20.56           H
ATOM   1938  HB3 SER A 208       8.278  31.028  60.893  1.00 20.56           H
ATOM   1939  HG  SER A 208       7.908  32.853  62.084  1.00 19.05           H
ATOM   1940  N   ASN A 209       9.086  29.691  64.479  1.00 11.89           N
ATOM   1941  CA  ASN A 209       9.295  29.866  65.912  1.00 10.75           C
ATOM   1942  C   ASN A 209       8.768  31.223  66.367  1.00 10.58           C
ATOM   1943  O   ASN A 209       8.070  31.319  67.383  1.00 12.51           O
ATOM   1944  CB  ASN A 209      10.773  29.731  66.271  1.00 13.49           C
ATOM   1945  CG  ASN A 209      11.241  28.299  66.353  1.00 10.51           C
ATOM   1946  OD1 ASN A 209      10.472  27.389  66.659  1.00 12.71           O
ATOM   1947  ND2 ASN A 209      12.542  28.088  66.072  1.00 12.82           N
ATOM   1948  H   ASN A 209       9.801  29.522  64.031  1.00 14.23           H
ATOM   1949  HA  ASN A 209       8.806  29.178  66.390  1.00 12.87           H
ATOM   1950  HB2 ASN A 209      11.303  30.179  65.593  1.00 16.16           H
ATOM   1951  HB3 ASN A 209      10.925  30.144  67.135  1.00 16.16           H
ATOM   1952 HD21 ASN A 209      12.865  27.291  66.103  1.00 15.35           H
ATOM   1953 HD22 ASN A 209      13.050  28.749  65.862  1.00 15.35           H
ATOM   1954  N   GLN A 210       9.031  32.279  65.602  1.00 13.11           N
ATOM   1955  CA  GLN A 210       8.557  33.586  66.032  1.00 13.88           C
ATOM   1956  C   GLN A 210       7.041  33.648  66.055  1.00 15.49           C
ATOM   1957  O   GLN A 210       6.467  34.256  66.963  1.00 15.27           O
ATOM   1958  CB  GLN A 210       9.135  34.699  65.148  1.00 16.53           C
ATOM   1959  CG  GLN A 210       9.013  36.096  65.773  1.00 23.35           C
ATOM   1960  CD  GLN A 210       9.815  36.246  67.086  1.00 23.95           C
ATOM   1961  OE1 GLN A 210      11.037  36.080  67.103  1.00 25.25           O
ATOM   1962  NE2 GLN A 210       9.119  36.540  68.177  1.00 25.10           N
ATOM   1963  H   GLN A 210       9.465  32.268  64.860  1.00 15.70           H
ATOM   1964  HA  GLN A 210       8.868  33.743  66.937  1.00 16.62           H
ATOM   1965  HB2 GLN A 210      10.076  34.521  64.995  1.00 19.80           H
ATOM   1966  HB3 GLN A 210       8.659  34.707  64.303  1.00 19.80           H
ATOM   1967  HG2 GLN A 210       9.347  36.753  65.142  1.00 27.99           H
ATOM   1968  HG3 GLN A 210       8.080  36.272  65.971  1.00 27.99           H
ATOM   1969 HE21 GLN A 210       8.266  36.637  68.130  1.00 30.09           H
ATOM   1970 HE22 GLN A 210       9.521  36.634  68.932  1.00 30.09           H
ATOM   1971  N   PHE A 211       6.369  33.017  65.075  1.00 13.45           N
ATOM   1972  CA  PHE A 211       4.912  32.980  65.093  1.00 13.58           C
ATOM   1973  C   PHE A 211       4.416  32.291  66.349  1.00 16.18           C
ATOM   1974  O   PHE A 211       3.507  32.784  67.026  1.00 17.08           O
ATOM   1975  CB  PHE A 211       4.365  32.282  63.830  1.00 13.18           C
ATOM   1976  CG  PHE A 211       2.868  32.135  63.807  1.00 11.60           C
ATOM   1977  CD1 PHE A 211       2.248  31.049  64.409  1.00 13.63           C
ATOM   1978  CD2 PHE A 211       2.066  33.065  63.144  1.00 14.70           C
ATOM   1979  CE1 PHE A 211       0.885  30.904  64.375  1.00 17.40           C
ATOM   1980  CE2 PHE A 211       0.692  32.916  63.118  1.00 14.52           C
ATOM   1981  CZ  PHE A 211       0.110  31.817  63.718  1.00 18.25           C
ATOM   1982  H   PHE A 211       6.732  32.614  64.408  1.00 16.10           H
ATOM   1983  HA  PHE A 211       4.575  33.890  65.100  1.00 16.26           H
ATOM   1984  HB2 PHE A 211       4.623  32.800  63.051  1.00 15.79           H
ATOM   1985  HB3 PHE A 211       4.750  31.393  63.774  1.00 15.79           H
ATOM   1986  HD1 PHE A 211       2.765  30.413  64.849  1.00 16.32           H
ATOM   1987  HD2 PHE A 211       2.457  33.798  62.729  1.00 17.60           H
ATOM   1988  HE1 PHE A 211       0.488  30.171  64.786  1.00 20.85           H
ATOM   1989  HE2 PHE A 211       0.164  33.540  62.675  1.00 17.39           H
ATOM   1990  HZ  PHE A 211      -0.815  31.719  63.708  1.00 21.87           H
ATOM   1991  N   LEU A 212       5.006  31.139  66.679  1.00 15.63           N
ATOM   1992  CA  LEU A 212       4.620  30.419  67.884  1.00 15.21           C
ATOM   1993  C   LEU A 212       4.869  31.247  69.150  1.00 13.82           C
ATOM   1994  O   LEU A 212       4.064  31.198  70.087  1.00 16.20           O
ATOM   1995  CB  LEU A 212       5.360  29.074  67.938  1.00 11.89           C
ATOM   1996  CG  LEU A 212       4.991  28.061  66.842  1.00 11.62           C
ATOM   1997  CD1 LEU A 212       5.964  26.864  66.845  1.00 18.97           C
ATOM   1998  CD2 LEU A 212       3.528  27.588  66.967  1.00 14.92           C
ATOM   1999  H   LEU A 212       5.628  30.760  66.222  1.00 18.72           H
ATOM   2000  HA  LEU A 212       3.670  30.230  67.841  1.00 18.22           H
ATOM   2001  HB2 LEU A 212       6.312  29.246  67.864  1.00 14.23           H
ATOM   2002  HB3 LEU A 212       5.174  28.656  68.793  1.00 14.23           H
ATOM   2003  HG  LEU A 212       5.078  28.500  65.982  1.00 13.91           H
ATOM   2004 HD11 LEU A 212       5.705  26.245  66.145  1.00 22.73           H
ATOM   2005 HD12 LEU A 212       6.864  27.189  66.684  1.00 22.73           H
ATOM   2006 HD13 LEU A 212       5.920  26.425  67.709  1.00 22.73           H
ATOM   2007 HD21 LEU A 212       3.341  26.953  66.258  1.00 17.87           H
ATOM   2008 HD22 LEU A 212       3.406  27.165  67.831  1.00 17.87           H
ATOM   2009 HD23 LEU A 212       2.940  28.356  66.887  1.00 17.87           H
ATOM   2010  N   ILE A 213       5.969  32.004  69.202  1.00 14.35           N
ATOM   2011  CA  ILE A 213       6.214  32.878  70.349  1.00 17.14           C
ATOM   2012  C   ILE A 213       5.171  33.992  70.397  1.00 23.37           C
ATOM   2013  O   ILE A 213       4.602  34.299  71.453  1.00 19.31           O
ATOM   2014  CB  ILE A 213       7.644  33.451  70.289  1.00 12.01           C
ATOM   2015  CG1 ILE A 213       8.695  32.358  70.486  1.00 14.74           C
ATOM   2016  CG2 ILE A 213       7.842  34.554  71.351  1.00 17.92           C
ATOM   2017  CD1 ILE A 213      10.077  32.793  70.053  1.00 14.35           C
ATOM   2018  H   ILE A 213       6.578  32.029  68.595  1.00 17.19           H
ATOM   2019  HA  ILE A 213       6.134  32.358  71.164  1.00 20.53           H
ATOM   2020  HB  ILE A 213       7.776  33.845  69.412  1.00 14.38           H
ATOM   2021 HG12 ILE A 213       8.734  32.123  71.426  1.00 17.66           H
ATOM   2022 HG13 ILE A 213       8.446  31.581  69.960  1.00 17.66           H
ATOM   2023 HG21 ILE A 213       8.749  34.893  71.288  1.00 21.48           H
ATOM   2024 HG22 ILE A 213       7.208  35.270  71.185  1.00 21.48           H
ATOM   2025 HG23 ILE A 213       7.691  34.175  72.231  1.00 21.48           H
ATOM   2026 HD11 ILE A 213      10.698  32.062  70.201  1.00 17.18           H
ATOM   2027 HD12 ILE A 213      10.054  33.023  69.111  1.00 17.18           H
ATOM   2028 HD13 ILE A 213      10.343  33.565  70.576  1.00 17.18           H
ATOM   2029  N   ASN A 214       4.903  34.601  69.246  1.00 18.77           N
ATOM   2030  CA  ASN A 214       4.040  35.781  69.183  1.00 27.80           C
ATOM   2031  C   ASN A 214       2.583  35.452  69.449  1.00 23.58           C
ATOM   2032  O   ASN A 214       1.822  36.336  69.868  1.00 26.86           O
ATOM   2033  CB  ASN A 214       4.138  36.448  67.803  1.00 21.96           C
ATOM   2034  CG  ASN A 214       5.473  37.118  67.557  1.00 24.85           C
ATOM   2035  OD1 ASN A 214       6.251  37.344  68.480  1.00 29.88           O
ATOM   2036  ND2 ASN A 214       5.742  37.456  66.291  1.00 27.41           N
ATOM   2037  H   ASN A 214       5.209  34.350  68.483  1.00 22.49           H
ATOM   2038  HA  ASN A 214       4.331  36.422  69.849  1.00 33.33           H
ATOM   2039  HB2 ASN A 214       4.012  35.773  67.117  1.00 26.32           H
ATOM   2040  HB3 ASN A 214       3.447  37.125  67.731  1.00 26.32           H
ATOM   2041 HD21 ASN A 214       6.488  37.839  66.097  1.00 32.86           H
ATOM   2042 HD22 ASN A 214       5.170  37.290  65.671  1.00 32.86           H
ATOM   2043  N   THR A 215       2.159  34.222  69.170  1.00 19.42           N
ATOM   2044  CA  THR A 215       0.788  33.793  69.410  1.00 24.91           C
ATOM   2045  C   THR A 215       0.606  33.091  70.759  1.00 24.03           C
ATOM   2046  O   THR A 215      -0.380  32.365  70.944  1.00 22.42           O
ATOM   2047  CB  THR A 215       0.308  32.877  68.281  1.00 22.48           C
ATOM   2048  OG1 THR A 215       1.150  31.720  68.156  1.00 18.57           O
ATOM   2049  CG2 THR A 215       0.290  33.623  66.952  1.00 25.93           C
ATOM   2050  H   THR A 215       2.658  33.607  68.835  1.00 23.27           H
ATOM   2051  HA  THR A 215       0.217  34.577  69.411  1.00 29.86           H
ATOM   2052  HB  THR A 215      -0.597  32.588  68.474  1.00 26.95           H
ATOM   2053  HG1 THR A 215       1.939  31.955  67.988  1.00 22.25           H
ATOM   2054 HG21 THR A 215      -0.016  33.033  66.245  1.00 31.08           H
ATOM   2055 HG22 THR A 215      -0.309  34.384  67.008  1.00 31.08           H
ATOM   2056 HG23 THR A 215       1.181  33.938  66.736  1.00 31.08           H
ATOM   2057  N   ASN A 216       1.555  33.254  71.671  1.00 26.86           N
ATOM   2058  CA  ASN A 216       1.502  32.628  72.990  1.00 29.31           C
ATOM   2059  C   ASN A 216       1.102  31.158  72.869  1.00 23.87           C
ATOM   2060  O   ASN A 216       0.195  30.677  73.542  1.00 23.50           O
ATOM   2061  CB  ASN A 216       0.553  33.409  73.914  1.00 29.26           C
ATOM   2062  CG  ASN A 216       0.821  34.930  73.886  1.00 34.10           C
ATOM   2063  OD1 ASN A 216       1.970  35.378  74.000  1.00 36.85           O
ATOM   2064  ND2 ASN A 216      -0.241  35.720  73.721  1.00 50.40           N
ATOM   2065  H   ASN A 216       2.257  33.735  71.549  1.00 32.20           H
ATOM   2066  HA  ASN A 216       2.388  32.660  73.384  1.00 35.14           H
ATOM   2067  HB2 ASN A 216      -0.362  33.260  73.628  1.00 35.07           H
ATOM   2068  HB3 ASN A 216       0.672  33.099  74.825  1.00 35.07           H
ATOM   2069 HD21 ASN A 216      -0.142  36.574  73.699  1.00 60.45           H
ATOM   2070 HD22 ASN A 216      -1.024  35.375  73.636  1.00 60.45           H
ATOM   2071  N   SER A 217       1.796  30.434  71.984  1.00 17.61           N
ATOM   2072  CA  SER A 217       1.458  29.051  71.721  1.00 19.56           C
ATOM   2073  C   SER A 217       1.894  28.131  72.852  1.00 14.98           C
ATOM   2074  O   SER A 217       2.858  28.397  73.587  1.00 15.83           O
ATOM   2075  CB  SER A 217       2.129  28.546  70.441  1.00 18.79           C
ATOM   2076  OG  SER A 217       3.538  28.484  70.654  1.00 17.50           O
ATOM   2077  H   SER A 217       2.463  30.728  71.529  1.00 21.10           H
ATOM   2078  HA  SER A 217       0.497  28.970  71.614  1.00 23.44           H
ATOM   2079  HB2 SER A 217       1.796  27.660  70.230  1.00 22.51           H
ATOM   2080  HB3 SER A 217       1.940  29.160  69.714  1.00 22.51           H
ATOM   2081  HG  SER A 217       3.834  29.247  70.844  1.00 20.97           H
ATOM   2082  N   GLU A 218       1.200  26.997  72.931  1.00 18.06           N
ATOM   2083  CA  GLU A 218       1.590  25.949  73.873  1.00 21.10           C
ATOM   2084  C   GLU A 218       3.033  25.493  73.650  1.00 18.77           C
ATOM   2085  O   GLU A 218       3.745  25.210  74.615  1.00 16.48           O
ATOM   2086  CB  GLU A 218       0.627  24.756  73.778  1.00 28.53           C
ATOM   2087  CG  GLU A 218       0.459  23.960  75.084  1.00 39.03           C
ATOM   2088  CD  GLU A 218      -0.148  24.791  76.217  1.00 49.10           C
ATOM   2089  OE1 GLU A 218      -0.772  25.844  75.937  1.00 50.29           O
ATOM   2090  OE2 GLU A 218       0.002  24.390  77.396  1.00 49.57           O1-
ATOM   2091  H   GLU A 218       0.507  26.811  72.457  1.00 21.64           H
ATOM   2092  HA  GLU A 218       1.530  26.304  74.774  1.00 25.29           H
ATOM   2093  HB2 GLU A 218      -0.248  25.084  73.520  1.00 34.20           H
ATOM   2094  HB3 GLU A 218       0.959  24.144  73.102  1.00 34.20           H
ATOM   2095  HG2 GLU A 218      -0.127  23.204  74.920  1.00 46.81           H
ATOM   2096  HG3 GLU A 218       1.330  23.646  75.376  1.00 46.81           H
ATOM   2097  N   LEU A 219       3.479  25.380  72.393  1.00 13.45           N
ATOM   2098  CA  LEU A 219       4.864  24.974  72.148  1.00 15.38           C
ATOM   2099  C   LEU A 219       5.858  25.990  72.708  1.00 13.67           C
ATOM   2100  O   LEU A 219       6.864  25.615  73.310  1.00 12.18           O
ATOM   2101  CB  LEU A 219       5.109  24.771  70.658  1.00 13.64           C
ATOM   2102  CG  LEU A 219       4.600  23.453  70.098  1.00 19.50           C
ATOM   2103  CD1 LEU A 219       4.529  23.534  68.607  1.00 27.82           C
ATOM   2104  CD2 LEU A 219       5.519  22.321  70.536  1.00 21.31           C
ATOM   2105  H   LEU A 219       3.013  25.528  71.686  1.00 16.10           H
ATOM   2106  HA  LEU A 219       5.024  24.127  72.592  1.00 18.42           H
ATOM   2107  HB2 LEU A 219       4.667  25.486  70.173  1.00 16.34           H
ATOM   2108  HB3 LEU A 219       6.064  24.810  70.494  1.00 16.34           H
ATOM   2109  HG  LEU A 219       3.709  23.278  70.439  1.00 23.37           H
ATOM   2110 HD11 LEU A 219       4.204  22.689  68.260  1.00 33.36           H
ATOM   2111 HD12 LEU A 219       3.924  24.250  68.358  1.00 33.36           H
ATOM   2112 HD13 LEU A 219       5.417  23.716  68.259  1.00 33.36           H
ATOM   2113 HD21 LEU A 219       5.184  21.485  70.173  1.00 25.54           H
ATOM   2114 HD22 LEU A 219       6.413  22.493  70.201  1.00 25.54           H
ATOM   2115 HD23 LEU A 219       5.529  22.280  71.505  1.00 25.54           H
ATOM   2116  N   ALA A 220       5.620  27.275  72.493  1.00 12.23           N
ATOM   2117  CA  ALA A 220       6.551  28.279  72.982  1.00 13.68           C
ATOM   2118  C   ALA A 220       6.527  28.369  74.503  1.00 12.90           C
ATOM   2119  O   ALA A 220       7.552  28.663  75.142  1.00 11.91           O
ATOM   2120  CB  ALA A 220       6.233  29.634  72.363  1.00 16.82           C
ATOM   2121  H   ALA A 220       4.938  27.588  72.074  1.00 14.64           H
ATOM   2122  HA  ALA A 220       7.450  28.031  72.712  1.00 16.38           H
ATOM   2123  HB1 ALA A 220       6.863  30.290  72.699  1.00 20.15           H
ATOM   2124  HB2 ALA A 220       6.309  29.566  71.398  1.00 20.15           H
ATOM   2125  HB3 ALA A 220       5.329  29.887  72.606  1.00 20.15           H
ATOM   2126  N   LEU A 221       5.364  28.140  75.098  1.00 12.86           N
ATOM   2127  CA  LEU A 221       5.291  28.063  76.559  1.00 13.38           C
ATOM   2128  C   LEU A 221       6.055  26.849  77.096  1.00 14.52           C
ATOM   2129  O   LEU A 221       6.744  26.948  78.123  1.00 13.67           O
ATOM   2130  CB  LEU A 221       3.814  28.045  76.984  1.00 14.27           C
ATOM   2131  CG  LEU A 221       3.414  28.159  78.450  1.00 26.87           C
ATOM   2132  CD1 LEU A 221       3.830  29.485  79.079  1.00 26.88           C
ATOM   2133  CD2 LEU A 221       1.883  28.026  78.550  1.00 36.54           C
ATOM   2134  H   LEU A 221       4.614  28.027  74.692  1.00 15.40           H
ATOM   2135  HA  LEU A 221       5.699  28.860  76.934  1.00 16.02           H
ATOM   2136  HB2 LEU A 221       3.375  28.779  76.526  1.00 17.09           H
ATOM   2137  HB3 LEU A 221       3.434  27.212  76.664  1.00 17.09           H
ATOM   2138  HG  LEU A 221       3.820  27.437  78.955  1.00 32.21           H
ATOM   2139 HD11 LEU A 221       3.549  29.496  80.007  1.00 32.22           H
ATOM   2140 HD12 LEU A 221       4.795  29.571  79.023  1.00 32.22           H
ATOM   2141 HD13 LEU A 221       3.405  30.210  78.595  1.00 32.22           H
ATOM   2142 HD21 LEU A 221       1.620  28.098  79.481  1.00 43.81           H
ATOM   2143 HD22 LEU A 221       1.471  28.737  78.034  1.00 43.81           H
ATOM   2144 HD23 LEU A 221       1.617  27.163  78.196  1.00 43.81           H
ATOM   2145  N   MET A 222       5.933  25.686  76.432  0.91 10.86           N
ATOM   2146  CA  MET A 222       6.673  24.492  76.853  0.91 11.57           C
ATOM   2147  C   MET A 222       8.169  24.712  76.809  0.91 10.55           C
ATOM   2148  O   MET A 222       8.894  24.235  77.680  0.91  8.64           O
ATOM   2149  CB  MET A 222       6.307  23.309  75.949  0.91  9.71           C
ATOM   2150  CG  MET A 222       6.908  21.933  76.305  0.91 17.57           C
ATOM   2151  SD  MET A 222       6.175  21.176  77.779  0.91 19.99           S
ATOM   2152  CE  MET A 222       4.583  20.716  77.064  0.91 29.42           C
ATOM   2153  H   MET A 222       5.433  25.568  75.742  0.91 13.00           H
ATOM   2154  HA  MET A 222       6.415  24.266  77.760  0.91 13.85           H
ATOM   2155  HB2 MET A 222       5.343  23.209  75.961  0.91 11.62           H
ATOM   2156  HB3 MET A 222       6.595  23.520  75.047  0.91 11.62           H
ATOM   2157  HG2 MET A 222       6.768  21.328  75.559  0.91 21.05           H
ATOM   2158  HG3 MET A 222       7.859  22.039  76.467  0.91 21.05           H
ATOM   2159  HE1 MET A 222       4.045  20.282  77.745  0.91 35.27           H
ATOM   2160  HE2 MET A 222       4.135  21.517  76.749  0.91 35.27           H
ATOM   2161  HE3 MET A 222       4.734  20.108  76.323  0.91 35.27           H
ATOM   2162  N   TYR A 223       8.665  25.369  75.755  1.00 11.12           N
ATOM   2163  CA  TYR A 223      10.087  25.387  75.479  1.00 12.80           C
ATOM   2164  C   TYR A 223      10.713  26.745  75.736  1.00 10.50           C
ATOM   2165  O   TYR A 223      11.851  26.984  75.319  1.00 12.34           O
ATOM   2166  CB  TYR A 223      10.337  24.929  74.046  1.00 12.45           C
ATOM   2167  CG  TYR A 223      10.106  23.448  73.878  1.00 12.90           C
ATOM   2168  CD1 TYR A 223      10.891  22.517  74.575  1.00 13.15           C
ATOM   2169  CD2 TYR A 223       9.096  22.965  73.033  1.00 12.06           C
ATOM   2170  CE1 TYR A 223      10.699  21.188  74.441  1.00 11.90           C
ATOM   2171  CE2 TYR A 223       8.894  21.591  72.873  1.00 10.81           C
ATOM   2172  CZ  TYR A 223       9.703  20.701  73.585  1.00 10.33           C
ATOM   2173  OH  TYR A 223       9.530  19.329  73.464  1.00 13.84           O
ATOM   2174  H   TYR A 223       8.191  25.810  75.189  1.00 13.31           H
ATOM   2175  HA  TYR A 223      10.522  24.751  76.068  1.00 15.33           H
ATOM   2176  HB2 TYR A 223       9.732  25.399  73.451  1.00 14.90           H
ATOM   2177  HB3 TYR A 223      11.258  25.121  73.807  1.00 14.90           H
ATOM   2178  HD1 TYR A 223      11.561  22.824  75.142  1.00 15.74           H
ATOM   2179  HD2 TYR A 223       8.567  23.565  72.558  1.00 14.45           H
ATOM   2180  HE1 TYR A 223      11.238  20.592  74.910  1.00 14.24           H
ATOM   2181  HE2 TYR A 223       8.226  21.274  72.310  1.00 12.94           H
ATOM   2182  HH  TYR A 223      10.082  18.926  73.952  1.00 16.58           H
ATOM   2183  N   ASN A 224      10.002  27.622  76.445  1.00 11.73           N
ATOM   2184  CA  ASN A 224      10.574  28.872  76.926  1.00 13.16           C
ATOM   2185  C   ASN A 224      11.175  29.668  75.772  1.00 14.93           C
ATOM   2186  O   ASN A 224      12.257  30.248  75.869  1.00 13.22           O
ATOM   2187  CB  ASN A 224      11.589  28.570  78.027  1.00 13.73           C
ATOM   2188  CG  ASN A 224      10.925  27.929  79.214  1.00 12.80           C
ATOM   2189  OD1 ASN A 224       9.971  28.505  79.744  1.00 11.79           O
ATOM   2190  ND2 ASN A 224      11.342  26.696  79.583  1.00 10.33           N
ATOM   2191  H   ASN A 224       9.177  27.511  76.662  1.00 14.04           H
ATOM   2192  HA  ASN A 224       9.866  29.408  77.317  1.00 15.76           H
ATOM   2193  HB2 ASN A 224      12.261  27.959  77.686  1.00 16.44           H
ATOM   2194  HB3 ASN A 224      12.002  29.398  78.319  1.00 16.44           H
ATOM   2195 HD21 ASN A 224      10.980  26.304  80.259  1.00 12.37           H
ATOM   2196 HD22 ASN A 224      11.968  26.303  79.143  1.00 12.37           H
ATOM   2197  N   ASP A 225      10.468  29.670  74.645  1.00 13.82           N
ATOM   2198  CA  ASP A 225      10.782  30.520  73.498  1.00 12.92           C
ATOM   2199  C   ASP A 225      12.116  30.216  72.804  1.00 14.43           C
ATOM   2200  O   ASP A 225      12.451  30.925  71.858  1.00 13.80           O
ATOM   2201  CB  ASP A 225      10.811  32.003  73.885  1.00 11.19           C
ATOM   2202  CG  ASP A 225       9.458  32.511  74.338  1.00 12.84           C
ATOM   2203  OD1 ASP A 225       8.425  31.784  74.177  1.00 11.48           O
ATOM   2204  OD2 ASP A 225       9.427  33.662  74.831  1.00 15.58           O1-
ATOM   2205  H   ASP A 225       9.779  29.171  74.517  1.00 16.55           H
ATOM   2206  HA  ASP A 225      10.082  30.407  72.836  1.00 15.47           H
ATOM   2207  HB2 ASP A 225      11.439  32.128  74.613  1.00 13.39           H
ATOM   2208  HB3 ASP A 225      11.086  32.525  73.115  1.00 13.39           H
ATOM   2209  N   SER A 226      12.875  29.205  73.205  1.00 12.90           N
ATOM   2210  CA  SER A 226      14.165  28.954  72.542  1.00 13.77           C
ATOM   2211  C   SER A 226      14.146  27.644  71.758  1.00 15.54           C
ATOM   2212  O   SER A 226      13.746  26.590  72.276  1.00 11.54           O
ATOM   2213  CB  SER A 226      15.321  28.987  73.532  1.00 20.76           C
ATOM   2214  OG  SER A 226      15.198  27.959  74.439  1.00 22.67           O
ATOM   2215  H   SER A 226      12.681  28.660  73.841  1.00 15.45           H
ATOM   2216  HA  SER A 226      14.318  29.666  71.902  1.00 16.49           H
ATOM   2217  HB2 SER A 226      16.156  28.888  73.049  1.00 24.88           H
ATOM   2218  HB3 SER A 226      15.308  29.833  74.007  1.00 24.88           H
ATOM   2219  HG  SER A 226      14.476  28.033  74.862  1.00 27.17           H
ATOM   2220  N   SER A 227      14.515  27.745  70.482  1.00 12.70           N
ATOM   2221  CA  SER A 227      14.475  26.631  69.539  1.00 11.90           C
ATOM   2222  C   SER A 227      13.202  25.818  69.730  1.00 10.79           C
ATOM   2223  O   SER A 227      13.227  24.602  69.917  1.00 10.74           O
ATOM   2224  CB  SER A 227      15.722  25.755  69.674  1.00 15.00           C
ATOM   2225  OG  SER A 227      16.911  26.519  69.461  1.00 16.16           O
ATOM   2226  H   SER A 227      14.801  28.475  70.128  1.00 15.21           H
ATOM   2227  HA  SER A 227      14.463  26.988  68.638  1.00 14.24           H
ATOM   2228  HB2 SER A 227      15.746  25.376  70.566  1.00 17.96           H
ATOM   2229  HB3 SER A 227      15.681  25.045  69.014  1.00 17.96           H
ATOM   2230  HG  SER A 227      16.903  26.853  68.690  1.00 19.35           H
ATOM   2231  N   VAL A 228      12.065  26.511  69.674  1.00 13.39           N
ATOM   2232  CA  VAL A 228      10.791  25.875  70.032  1.00 11.35           C
ATOM   2233  C   VAL A 228      10.504  24.675  69.141  1.00 13.34           C
ATOM   2234  O   VAL A 228      10.300  23.555  69.628  1.00 10.75           O
ATOM   2235  CB  VAL A 228       9.645  26.896  69.959  1.00  9.60           C
ATOM   2236  CG1 VAL A 228       8.305  26.229  70.150  1.00 11.75           C
ATOM   2237  CG2 VAL A 228       9.888  27.962  70.990  1.00 11.74           C
ATOM   2238  H   VAL A 228      12.001  27.335  69.436  1.00 16.03           H
ATOM   2239  HA  VAL A 228      10.847  25.557  70.947  1.00 13.59           H
ATOM   2240  HB  VAL A 228       9.651  27.317  69.085  1.00 11.49           H
ATOM   2241 HG11 VAL A 228       7.608  26.902  70.098  1.00 14.07           H
ATOM   2242 HG12 VAL A 228       8.180  25.568  69.452  1.00 14.07           H
ATOM   2243 HG13 VAL A 228       8.288  25.800  71.020  1.00 14.07           H
ATOM   2244 HG21 VAL A 228       9.168  28.610  70.949  1.00 14.06           H
ATOM   2245 HG22 VAL A 228       9.914  27.550  71.868  1.00 14.06           H
ATOM   2246 HG23 VAL A 228      10.735  28.395  70.802  1.00 14.06           H
ATOM   2247  N   LEU A 229      10.492  24.899  67.818  1.00 11.42           N
ATOM   2248  CA  LEU A 229      10.203  23.824  66.873  1.00 11.07           C
ATOM   2249  C   LEU A 229      11.240  22.708  66.969  1.00 12.45           C
ATOM   2250  O   LEU A 229      10.893  21.520  66.980  1.00 12.78           O
ATOM   2251  CB  LEU A 229      10.140  24.378  65.445  1.00 12.03           C
ATOM   2252  CG  LEU A 229       8.899  25.222  65.111  1.00 16.63           C
ATOM   2253  CD1 LEU A 229       9.136  26.113  63.872  1.00 19.10           C
ATOM   2254  CD2 LEU A 229       7.716  24.357  64.897  1.00 20.39           C
ATOM   2255  H   LEU A 229      10.648  25.661  67.450  1.00 13.67           H
ATOM   2256  HA  LEU A 229       9.335  23.444  67.085  1.00 13.25           H
ATOM   2257  HB2 LEU A 229      10.919  24.937  65.300  1.00 14.40           H
ATOM   2258  HB3 LEU A 229      10.158  23.631  64.826  1.00 14.40           H
ATOM   2259  HG  LEU A 229       8.707  25.805  65.862  1.00 19.92           H
ATOM   2260 HD11 LEU A 229       8.333  26.627  63.695  1.00 22.88           H
ATOM   2261 HD12 LEU A 229       9.879  26.710  64.050  1.00 22.88           H
ATOM   2262 HD13 LEU A 229       9.341  25.547  63.111  1.00 22.88           H
ATOM   2263 HD21 LEU A 229       6.951  24.916  64.688  1.00 24.43           H
ATOM   2264 HD22 LEU A 229       7.896  23.754  64.159  1.00 24.43           H
ATOM   2265 HD23 LEU A 229       7.545  23.850  65.706  1.00 24.43           H
ATOM   2266  N   GLU A 230      12.523  23.086  67.009  1.00 12.04           N
ATOM   2267  CA  GLU A 230      13.609  22.119  66.947  1.00 11.43           C
ATOM   2268  C   GLU A 230      13.595  21.208  68.159  1.00 11.68           C
ATOM   2269  O   GLU A 230      13.794  20.004  68.037  1.00 11.29           O
ATOM   2270  CB  GLU A 230      14.934  22.868  66.810  1.00 12.44           C
ATOM   2271  CG  GLU A 230      15.082  23.603  65.484  1.00 11.69           C
ATOM   2272  CD  GLU A 230      14.316  24.871  65.379  1.00 13.13           C
ATOM   2273  OE1 GLU A 230      13.995  25.471  66.431  1.00 12.59           O
ATOM   2274  OE2 GLU A 230      14.018  25.259  64.218  1.00 13.29           O1-
ATOM   2275  H   GLU A 230      12.786  23.902  67.072  1.00 14.42           H
ATOM   2276  HA  GLU A 230      13.495  21.568  66.158  1.00 13.68           H
ATOM   2277  HB2 GLU A 230      14.999  23.524  67.522  1.00 14.89           H
ATOM   2278  HB3 GLU A 230      15.663  22.232  66.881  1.00 14.89           H
ATOM   2279  HG2 GLU A 230      16.019  23.815  65.352  1.00 13.99           H
ATOM   2280  HG3 GLU A 230      14.778  23.018  64.772  1.00 13.99           H
ATOM   2281  N   ASN A 231      13.276  21.753  69.333  1.00 11.18           N
ATOM   2282  CA  ASN A 231      13.109  20.906  70.505  1.00 11.14           C
ATOM   2283  C   ASN A 231      11.968  19.923  70.306  1.00  9.93           C
ATOM   2284  O   ASN A 231      12.070  18.753  70.690  1.00 12.83           O
ATOM   2285  CB  ASN A 231      12.853  21.776  71.737  1.00 12.61           C
ATOM   2286  CG  ASN A 231      14.117  22.200  72.429  1.00 14.78           C
ATOM   2287  OD1 ASN A 231      14.837  21.365  72.993  1.00 14.04           O
ATOM   2288  ND2 ASN A 231      14.381  23.501  72.442  1.00 12.53           N
ATOM   2289  H   ASN A 231      13.153  22.593  69.472  1.00 13.39           H
ATOM   2290  HA  ASN A 231      13.924  20.401  70.653  1.00 13.33           H
ATOM   2291  HB2 ASN A 231      12.378  22.577  71.464  1.00 15.10           H
ATOM   2292  HB3 ASN A 231      12.318  21.274  72.372  1.00 15.10           H
ATOM   2293 HD21 ASN A 231      15.094  23.792  72.826  1.00 15.00           H
ATOM   2294 HD22 ASN A 231      13.840  24.053  72.065  1.00 15.00           H
ATOM   2295  N   HIS A 232      10.854  20.395  69.746  1.00 10.73           N
ATOM   2296  CA  HIS A 232       9.691  19.558  69.528  1.00 10.32           C
ATOM   2297  C   HIS A 232       9.994  18.458  68.522  1.00 14.36           C
ATOM   2298  O   HIS A 232       9.655  17.283  68.749  1.00 11.00           O
ATOM   2299  CB  HIS A 232       8.514  20.426  69.080  1.00 12.23           C
ATOM   2300  CG  HIS A 232       7.272  19.651  68.818  1.00 12.80           C
ATOM   2301  ND1 HIS A 232       6.594  18.998  69.823  1.00 13.87           N
ATOM   2302  CD2 HIS A 232       6.599  19.393  67.672  1.00 11.79           C
ATOM   2303  CE1 HIS A 232       5.539  18.396  69.312  1.00 15.79           C
ATOM   2304  NE2 HIS A 232       5.525  18.610  68.008  1.00 15.15           N
ATOM   2305  H   HIS A 232      10.751  21.208  69.484  1.00 12.85           H
ATOM   2306  HA  HIS A 232       9.448  19.135  70.366  1.00 12.35           H
ATOM   2307  HB2 HIS A 232       8.756  20.885  68.261  1.00 14.65           H
ATOM   2308  HB3 HIS A 232       8.319  21.073  69.776  1.00 14.65           H
ATOM   2309  HD2 HIS A 232       6.818  19.695  66.820  1.00 14.12           H
ATOM   2310  HE1 HIS A 232       4.920  17.888  69.785  1.00 18.91           H
ATOM   2311  HE2 HIS A 232       4.933  18.313  67.460  1.00 18.15           H
ATOM   2312  N   HIS A 233      10.662  18.796  67.423  1.00 13.09           N
ATOM   2313  CA  HIS A 233      10.985  17.765  66.437  1.00 11.03           C
ATOM   2314  C   HIS A 233      11.746  16.600  67.088  1.00 13.14           C
ATOM   2315  O   HIS A 233      11.404  15.429  66.895  1.00 13.03           O
ATOM   2316  CB  HIS A 233      11.814  18.358  65.288  1.00 10.98           C
ATOM   2317  CG  HIS A 233      11.191  19.532  64.588  1.00 13.88           C
ATOM   2318  ND1 HIS A 233       9.855  19.606  64.235  1.00 11.43           N
ATOM   2319  CD2 HIS A 233      11.757  20.674  64.131  1.00  9.59           C
ATOM   2320  CE1 HIS A 233       9.628  20.758  63.620  1.00  9.91           C
ATOM   2321  NE2 HIS A 233      10.760  21.421  63.547  1.00 10.66           N
ATOM   2322  H   HIS A 233      10.932  19.588  67.227  1.00 15.67           H
ATOM   2323  HA  HIS A 233      10.161  17.414  66.064  1.00 13.21           H
ATOM   2324  HB2 HIS A 233      11.959  17.665  64.625  1.00 13.14           H
ATOM   2325  HB3 HIS A 233      12.668  18.650  65.644  1.00 13.14           H
ATOM   2326  HD1 HIS A 233       9.262  19.006  64.403  1.00 13.69           H
ATOM   2327  HD2 HIS A 233      12.651  20.918  64.215  1.00 11.48           H
ATOM   2328  HE1 HIS A 233       8.807  21.047  63.293  1.00 11.86           H
ATOM   2329  N   LEU A 234      12.794  16.914  67.852  1.00 10.80           N
ATOM   2330  CA  LEU A 234      13.555  15.895  68.576  1.00 10.50           C
ATOM   2331  C   LEU A 234      12.652  15.061  69.493  1.00 13.43           C
ATOM   2332  O   LEU A 234      12.700  13.829  69.474  1.00 13.03           O
ATOM   2333  CB  LEU A 234      14.648  16.579  69.398  1.00 11.65           C
ATOM   2334  CG  LEU A 234      15.874  17.127  68.646  1.00 10.79           C
ATOM   2335  CD1 LEU A 234      16.679  18.201  69.400  1.00 12.01           C
ATOM   2336  CD2 LEU A 234      16.734  15.934  68.300  1.00 12.38           C
ATOM   2337  H   LEU A 234      13.085  17.715  67.968  1.00 12.93           H
ATOM   2338  HA  LEU A 234      13.979  15.298  67.940  1.00 12.56           H
ATOM   2339  HB2 LEU A 234      14.246  17.327  69.867  1.00 13.95           H
ATOM   2340  HB3 LEU A 234      14.978  15.938  70.047  1.00 13.95           H
ATOM   2341  HG  LEU A 234      15.572  17.521  67.812  1.00 12.92           H
ATOM   2342 HD11 LEU A 234      17.425  18.482  68.847  1.00 14.38           H
ATOM   2343 HD12 LEU A 234      16.100  18.958  69.583  1.00 14.38           H
ATOM   2344 HD13 LEU A 234      17.005  17.824  70.232  1.00 14.38           H
ATOM   2345 HD21 LEU A 234      17.521  16.241  67.823  1.00 14.83           H
ATOM   2346 HD22 LEU A 234      16.997  15.487  69.120  1.00 14.83           H
ATOM   2347 HD23 LEU A 234      16.223  15.328  67.742  1.00 14.83           H
ATOM   2348  N   ALA A 235      11.820  15.731  70.305  1.00 14.90           N
ATOM   2349  CA  ALA A 235      10.985  15.026  71.273  1.00 12.86           C
ATOM   2350  C   ALA A 235      10.089  14.011  70.571  1.00 15.97           C
ATOM   2351  O   ALA A 235      10.032  12.840  70.961  1.00 15.38           O
ATOM   2352  CB  ALA A 235      10.164  16.032  72.086  1.00 16.58           C
ATOM   2353  H   ALA A 235      11.726  16.586  70.311  1.00 17.85           H
ATOM   2354  HA  ALA A 235      11.558  14.542  71.889  1.00 15.40           H
ATOM   2355  HB1 ALA A 235       9.615  15.549  72.723  1.00 19.87           H
ATOM   2356  HB2 ALA A 235      10.769  16.628  72.554  1.00 19.87           H
ATOM   2357  HB3 ALA A 235       9.600  16.539  71.481  1.00 19.87           H
ATOM   2358  N   VAL A 236       9.447  14.429  69.480  1.00 13.18           N
ATOM   2359  CA  VAL A 236       8.599  13.537  68.709  1.00 12.76           C
ATOM   2360  C   VAL A 236       9.438  12.414  68.101  1.00 16.58           C
ATOM   2361  O   VAL A 236       9.099  11.224  68.202  1.00 13.57           O
ATOM   2362  CB  VAL A 236       7.837  14.332  67.634  1.00 12.60           C
ATOM   2363  CG1 VAL A 236       7.152  13.393  66.669  1.00 13.55           C
ATOM   2364  CG2 VAL A 236       6.784  15.291  68.289  1.00 14.68           C
ATOM   2365  H   VAL A 236       9.489  15.230  69.168  1.00 15.79           H
ATOM   2366  HA  VAL A 236       7.945  13.134  69.301  1.00 15.27           H
ATOM   2367  HB  VAL A 236       8.467  14.873  67.133  1.00 15.09           H
ATOM   2368 HG11 VAL A 236       6.679  13.916  66.002  1.00 16.23           H
ATOM   2369 HG12 VAL A 236       7.822  12.838  66.240  1.00 16.23           H
ATOM   2370 HG13 VAL A 236       6.526  12.838  67.159  1.00 16.23           H
ATOM   2371 HG21 VAL A 236       6.322  15.777  67.588  1.00 17.58           H
ATOM   2372 HG22 VAL A 236       6.150  14.763  68.799  1.00 17.58           H
ATOM   2373 HG23 VAL A 236       7.245  15.913  68.874  1.00 17.58           H
ATOM   2374  N   GLY A 237      10.538  12.772  67.441  1.00 15.84           N
ATOM   2375  CA  GLY A 237      11.327  11.753  66.755  1.00 13.69           C
ATOM   2376  C   GLY A 237      11.826  10.676  67.698  1.00 15.51           C
ATOM   2377  O   GLY A 237      11.833   9.496  67.349  1.00 14.53           O
ATOM   2378  H   GLY A 237      10.842  13.574  67.376  1.00 18.98           H
ATOM   2379  HA2 GLY A 237      10.785  11.334  66.068  1.00 16.39           H
ATOM   2380  HA3 GLY A 237      12.093  12.170  66.331  1.00 16.39           H
ATOM   2381  N   PHE A 238      12.265  11.070  68.891  1.00 15.74           N
ATOM   2382  CA  PHE A 238      12.688  10.100  69.892  1.00 15.47           C
ATOM   2383  C   PHE A 238      11.507   9.362  70.515  1.00 15.17           C
ATOM   2384  O   PHE A 238      11.565   8.140  70.672  1.00 18.94           O
ATOM   2385  CB  PHE A 238      13.513  10.781  70.979  1.00 15.26           C
ATOM   2386  CG  PHE A 238      14.933  11.048  70.568  1.00 17.37           C
ATOM   2387  CD1 PHE A 238      15.795  10.002  70.320  1.00 21.11           C
ATOM   2388  CD2 PHE A 238      15.390  12.331  70.415  1.00 17.32           C
ATOM   2389  CE1 PHE A 238      17.097  10.240  69.924  1.00 22.30           C
ATOM   2390  CE2 PHE A 238      16.698  12.573  70.030  1.00 19.11           C
ATOM   2391  CZ  PHE A 238      17.546  11.528  69.790  1.00 17.02           C
ATOM   2392  H   PHE A 238      12.326  11.890  69.144  1.00 18.85           H
ATOM   2393  HA  PHE A 238      13.255   9.440  69.463  1.00 18.53           H
ATOM   2394  HB2 PHE A 238      13.101  11.631  71.199  1.00 18.27           H
ATOM   2395  HB3 PHE A 238      13.531  10.210  71.763  1.00 18.27           H
ATOM   2396  HD1 PHE A 238      15.494   9.127  70.412  1.00 25.30           H
ATOM   2397  HD2 PHE A 238      14.819  13.046  70.580  1.00 20.75           H
ATOM   2398  HE1 PHE A 238      17.672   9.527  69.765  1.00 26.73           H
ATOM   2399  HE2 PHE A 238      16.999  13.448  69.933  1.00 22.90           H
ATOM   2400  HZ  PHE A 238      18.423  11.691  69.527  1.00 20.39           H
ATOM   2401  N   LYS A 239      10.419  10.068  70.838  1.00 17.33           N
ATOM   2402  CA  LYS A 239       9.281   9.388  71.460  1.00 15.87           C
ATOM   2403  C   LYS A 239       8.719   8.302  70.549  1.00 18.65           C
ATOM   2404  O   LYS A 239       8.269   7.265  71.040  1.00 18.53           O
ATOM   2405  CB  LYS A 239       8.180  10.381  71.845  1.00 19.48           C
ATOM   2406  CG  LYS A 239       8.503  11.264  73.079  1.00 29.74           C
ATOM   2407  CD  LYS A 239       7.344  12.207  73.399  1.00 39.45           C
ATOM   2408  CE  LYS A 239       7.742  13.299  74.390  1.00 42.20           C
ATOM   2409  NZ  LYS A 239       6.578  14.133  74.795  1.00 31.48           N1+
ATOM   2410  H   LYS A 239      10.316  10.912  70.712  1.00 20.76           H
ATOM   2411  HA  LYS A 239       9.586   8.958  72.274  1.00 19.02           H
ATOM   2412  HB2 LYS A 239       8.022  10.974  71.094  1.00 23.34           H
ATOM   2413  HB3 LYS A 239       7.371   9.885  72.044  1.00 23.34           H
ATOM   2414  HG2 LYS A 239       8.656  10.695  73.850  1.00 35.66           H
ATOM   2415  HG3 LYS A 239       9.290  11.799  72.894  1.00 35.66           H
ATOM   2416  HD2 LYS A 239       7.048  12.635  72.580  1.00 47.31           H
ATOM   2417  HD3 LYS A 239       6.617  11.696  73.789  1.00 47.31           H
ATOM   2418  HE2 LYS A 239       8.111  12.887  75.187  1.00 50.60           H
ATOM   2419  HE3 LYS A 239       8.401  13.879  73.977  1.00 50.60           H
ATOM   2420  HZ1 LYS A 239       6.839  14.759  75.371  1.00 37.75           H
ATOM   2421  HZ2 LYS A 239       6.223  14.527  74.080  1.00 37.75           H
ATOM   2422  HZ3 LYS A 239       5.959  13.624  75.181  1.00 37.75           H
ATOM   2423  N   LEU A 240       8.759   8.490  69.227  1.00 15.69           N
ATOM   2424  CA  LEU A 240       8.168   7.488  68.350  1.00 17.69           C
ATOM   2425  C   LEU A 240       8.946   6.183  68.352  1.00 15.62           C
ATOM   2426  O   LEU A 240       8.382   5.155  67.974  1.00 21.03           O
ATOM   2427  CB  LEU A 240       8.034   8.011  66.920  1.00 16.38           C
ATOM   2428  CG  LEU A 240       6.985   9.105  66.753  1.00 14.37           C
ATOM   2429  CD1 LEU A 240       7.095   9.811  65.384  1.00 15.60           C
ATOM   2430  CD2 LEU A 240       5.566   8.541  66.994  1.00 19.19           C
ATOM   2431  H   LEU A 240       9.111   9.166  68.828  1.00 18.80           H
ATOM   2432  HA  LEU A 240       7.274   7.292  68.671  1.00 21.20           H
ATOM   2433  HB2 LEU A 240       8.888   8.375  66.640  1.00 19.63           H
ATOM   2434  HB3 LEU A 240       7.786   7.273  66.341  1.00 19.63           H
ATOM   2435  HG  LEU A 240       7.142   9.779  67.433  1.00 17.21           H
ATOM   2436 HD11 LEU A 240       6.410  10.495  65.326  1.00 18.69           H
ATOM   2437 HD12 LEU A 240       7.973  10.214  65.307  1.00 18.69           H
ATOM   2438 HD13 LEU A 240       6.968   9.155  64.680  1.00 18.69           H
ATOM   2439 HD21 LEU A 240       4.920   9.256  66.881  1.00 22.99           H
ATOM   2440 HD22 LEU A 240       5.394   7.835  66.351  1.00 22.99           H
ATOM   2441 HD23 LEU A 240       5.516   8.188  67.896  1.00 22.99           H
ATOM   2442  N   LEU A 241      10.207   6.192  68.812  1.00 15.84           N
ATOM   2443  CA  LEU A 241      10.968   4.955  68.942  1.00 17.13           C
ATOM   2444  C   LEU A 241      10.339   4.002  69.955  1.00 19.73           C
ATOM   2445  O   LEU A 241      10.589   2.793  69.891  1.00 20.23           O
ATOM   2446  CB  LEU A 241      12.402   5.266  69.371  1.00 20.57           C
ATOM   2447  CG  LEU A 241      13.246   6.002  68.341  1.00 15.09           C
ATOM   2448  CD1 LEU A 241      14.458   6.629  69.050  1.00 20.94           C
ATOM   2449  CD2 LEU A 241      13.696   5.093  67.216  1.00 20.16           C
ATOM   2450  H   LEU A 241      10.634   6.899  69.052  1.00 18.98           H
ATOM   2451  HA  LEU A 241      10.999   4.507  68.082  1.00 20.53           H
ATOM   2452  HB2 LEU A 241      12.371   5.816  70.169  1.00 24.65           H
ATOM   2453  HB3 LEU A 241      12.851   4.429  69.571  1.00 24.65           H
ATOM   2454  HG  LEU A 241      12.720   6.720  67.955  1.00 18.07           H
ATOM   2455 HD11 LEU A 241      14.998   7.099  68.396  1.00 25.10           H
ATOM   2456 HD12 LEU A 241      14.142   7.249  69.726  1.00 25.10           H
ATOM   2457 HD13 LEU A 241      14.979   5.924  69.465  1.00 25.10           H
ATOM   2458 HD21 LEU A 241      14.228   5.607  66.588  1.00 24.16           H
ATOM   2459 HD22 LEU A 241      14.227   4.371  67.587  1.00 24.16           H
ATOM   2460 HD23 LEU A 241      12.913   4.733  66.769  1.00 24.16           H
ATOM   2461  N   GLN A 242       9.542   4.528  70.884  1.00 19.95           N
ATOM   2462  CA  GLN A 242       8.894   3.737  71.914  1.00 24.00           C
ATOM   2463  C   GLN A 242       7.595   3.102  71.457  1.00 23.20           C
ATOM   2464  O   GLN A 242       6.997   2.359  72.236  1.00 21.05           O
ATOM   2465  CB  GLN A 242       8.610   4.609  73.138  1.00 24.06           C
ATOM   2466  CG  GLN A 242       9.854   5.295  73.637  1.00 25.81           C
ATOM   2467  CD  GLN A 242       9.642   6.102  74.899  1.00 33.14           C
ATOM   2468  OE1 GLN A 242      10.615   6.547  75.504  1.00 49.91           O
ATOM   2469  NE2 GLN A 242       8.378   6.328  75.287  1.00 37.34           N
ATOM   2470  H   GLN A 242       9.360   5.367  70.935  1.00 23.90           H
ATOM   2471  HA  GLN A 242       9.494   3.026  72.186  1.00 28.77           H
ATOM   2472  HB2 GLN A 242       7.963   5.292  72.900  1.00 28.83           H
ATOM   2473  HB3 GLN A 242       8.263   4.053  73.852  1.00 28.83           H
ATOM   2474  HG2 GLN A 242      10.527   4.623  73.826  1.00 30.94           H
ATOM   2475  HG3 GLN A 242      10.176   5.899  72.950  1.00 30.94           H
ATOM   2476 HE21 GLN A 242       7.724   6.017  74.824  1.00 44.78           H
ATOM   2477 HE22 GLN A 242       8.221   6.783  76.000  1.00 44.78           H
ATOM   2478  N   GLU A 243       7.119   3.399  70.253  1.00 22.83           N
ATOM   2479  CA  GLU A 243       5.930   2.729  69.751  1.00 23.07           C
ATOM   2480  C   GLU A 243       6.250   1.264  69.438  1.00 24.17           C
ATOM   2481  O   GLU A 243       7.411   0.848  69.372  1.00 20.94           O
ATOM   2482  CB  GLU A 243       5.380   3.459  68.521  1.00 29.10           C
ATOM   2483  CG  GLU A 243       4.929   4.885  68.809  1.00 23.73           C
ATOM   2484  CD  GLU A 243       3.723   4.964  69.744  1.00 37.98           C
ATOM   2485  OE1 GLU A 243       3.803   5.676  70.766  1.00 36.12           O
ATOM   2486  OE2 GLU A 243       2.702   4.316  69.458  1.00 40.34           O1-
ATOM   2487  H   GLU A 243       7.461   3.977  69.715  1.00 27.36           H
ATOM   2488  HA  GLU A 243       5.245   2.745  70.438  1.00 27.66           H
ATOM   2489  HB2 GLU A 243       6.074   3.498  67.844  1.00 34.88           H
ATOM   2490  HB3 GLU A 243       4.616   2.968  68.181  1.00 34.88           H
ATOM   2491  HG2 GLU A 243       5.660   5.367  69.226  1.00 28.44           H
ATOM   2492  HG3 GLU A 243       4.686   5.312  67.973  1.00 28.44           H
ATOM   2493  N   GLU A 244       5.195   0.461  69.275  1.00 28.23           N
ATOM   2494  CA  GLU A 244       5.372  -0.980  69.108  1.00 28.01           C
ATOM   2495  C   GLU A 244       6.253  -1.312  67.911  1.00 23.07           C
ATOM   2496  O   GLU A 244       5.956  -0.934  66.776  1.00 24.95           O
ATOM   2497  CB  GLU A 244       4.010  -1.665  68.939  1.00 33.36           C
ATOM   2498  CG  GLU A 244       4.083  -3.138  68.514  1.00 35.80           C
ATOM   2499  CD  GLU A 244       3.769  -4.089  69.633  1.00 54.23           C
ATOM   2500  OE1 GLU A 244       2.936  -5.001  69.398  1.00 57.91           O
ATOM   2501  OE2 GLU A 244       4.353  -3.930  70.733  1.00 60.44           O1-
ATOM   2502  H   GLU A 244       4.376   0.724  69.256  1.00 33.84           H
ATOM   2503  HA  GLU A 244       5.795  -1.341  69.903  1.00 33.58           H
ATOM   2504  HB2 GLU A 244       3.537  -1.627  69.785  1.00 40.00           H
ATOM   2505  HB3 GLU A 244       3.505  -1.189  68.262  1.00 40.00           H
ATOM   2506  HG2 GLU A 244       3.443  -3.293  67.802  1.00 42.93           H
ATOM   2507  HG3 GLU A 244       4.981  -3.331  68.201  1.00 42.93           H
ATOM   2508  N   ASN A 245       7.311  -2.075  68.171  1.00 21.86           N
ATOM   2509  CA  ASN A 245       8.249  -2.535  67.140  1.00 26.59           C
ATOM   2510  C   ASN A 245       8.832  -1.364  66.353  1.00 20.56           C
ATOM   2511  O   ASN A 245       9.005  -1.441  65.135  1.00 24.79           O
ATOM   2512  CB  ASN A 245       7.623  -3.537  66.174  1.00 30.58           C
ATOM   2513  CG  ASN A 245       8.682  -4.285  65.374  1.00 31.12           C
ATOM   2514  OD1 ASN A 245       9.805  -4.468  65.847  1.00 28.27           O
ATOM   2515  ND2 ASN A 245       8.347  -4.677  64.147  1.00 29.86           N
ATOM   2516  H   ASN A 245       7.515  -2.350  68.960  1.00 26.20           H
ATOM   2517  HA  ASN A 245       8.988  -2.983  67.580  1.00 31.87           H
ATOM   2518  HB2 ASN A 245       7.108  -4.187  66.677  1.00 36.66           H
ATOM   2519  HB3 ASN A 245       7.049  -3.065  65.551  1.00 36.66           H
ATOM   2520 HD21 ASN A 245       8.915  -5.102  63.662  1.00 35.80           H
ATOM   2521 HD22 ASN A 245       7.562  -4.506  63.840  1.00 35.80           H
ATOM   2522  N   CYS A 246       9.148  -0.281  67.057  1.00 25.57           N
ATOM   2523  CA  CYS A 246       9.751   0.889  66.427  1.00 22.05           C
ATOM   2524  C   CYS A 246      11.156   1.209  66.923  1.00 21.51           C
ATOM   2525  O   CYS A 246      11.758   2.155  66.409  1.00 19.79           O
ATOM   2526  CB  CYS A 246       8.862   2.128  66.641  1.00 24.80           C
ATOM   2527  SG  CYS A 246       7.370   2.171  65.627  1.00 22.63           S
ATOM   2528  H   CYS A 246       9.024  -0.199  67.904  1.00 30.65           H
ATOM   2529  HA  CYS A 246       9.808   0.729  65.472  1.00 26.43           H
ATOM   2530  HB2 CYS A 246       8.586   2.154  67.570  1.00 29.73           H
ATOM   2531  HB3 CYS A 246       9.381   2.920  66.432  1.00 29.73           H
ATOM   2532  HG  CYS A 246       6.699   1.208  65.879  1.00 27.13           H
ATOM   2533  N   ASP A 247      11.706   0.471  67.893  1.00 19.29           N
ATOM   2534  CA  ASP A 247      13.020   0.851  68.432  1.00 17.49           C
ATOM   2535  C   ASP A 247      14.106   0.310  67.522  1.00 27.94           C
ATOM   2536  O   ASP A 247      14.630  -0.796  67.704  1.00 21.02           O
ATOM   2537  CB  ASP A 247      13.239   0.373  69.859  1.00 28.35           C
ATOM   2538  CG  ASP A 247      14.534   0.957  70.466  1.00 29.30           C
ATOM   2539  OD1 ASP A 247      15.170   1.824  69.810  1.00 22.05           O
ATOM   2540  OD2 ASP A 247      14.929   0.563  71.587  1.00 28.71           O1-
ATOM   2541  H   ASP A 247      11.356  -0.230  68.246  1.00 23.12           H
ATOM   2542  HA  ASP A 247      13.088   1.819  68.431  1.00 20.96           H
ATOM   2543  HB2 ASP A 247      12.492   0.656  70.409  1.00 33.99           H
ATOM   2544  HB3 ASP A 247      13.311  -0.594  69.864  1.00 33.99           H
ATOM   2545  N   ILE A 248      14.483   1.130  66.544  1.00 20.29           N
ATOM   2546  CA  ILE A 248      15.514   0.720  65.602  1.00 23.57           C
ATOM   2547  C   ILE A 248      16.883   0.664  66.256  1.00 18.83           C
ATOM   2548  O   ILE A 248      17.825   0.120  65.661  1.00 23.11           O
ATOM   2549  CB  ILE A 248      15.542   1.657  64.368  1.00 20.07           C
ATOM   2550  CG1 ILE A 248      15.820   3.104  64.781  1.00 18.53           C
ATOM   2551  CG2 ILE A 248      14.233   1.600  63.674  1.00 18.44           C
ATOM   2552  CD1 ILE A 248      15.994   4.035  63.599  1.00 17.74           C
ATOM   2553  H   ILE A 248      14.162   1.916  66.407  1.00 24.32           H
ATOM   2554  HA  ILE A 248      15.305  -0.173  65.287  1.00 28.25           H
ATOM   2555  HB  ILE A 248      16.237   1.361  63.760  1.00 24.06           H
ATOM   2556 HG12 ILE A 248      15.076   3.429  65.311  1.00 22.21           H
ATOM   2557 HG13 ILE A 248      16.636   3.131  65.305  1.00 22.21           H
ATOM   2558 HG21 ILE A 248      14.258   2.188  62.904  1.00 22.09           H
ATOM   2559 HG22 ILE A 248      14.067   0.687  63.389  1.00 22.09           H
ATOM   2560 HG23 ILE A 248      13.538   1.886  64.287  1.00 22.09           H
ATOM   2561 HD11 ILE A 248      16.167   4.931  63.926  1.00 21.25           H
ATOM   2562 HD12 ILE A 248      16.742   3.728  63.063  1.00 21.25           H
ATOM   2563 HD13 ILE A 248      15.181   4.026  63.069  1.00 21.25           H
ATOM   2564  N   PHE A 249      17.014   1.187  67.471  1.00 18.46           N
ATOM   2565  CA  PHE A 249      18.283   1.174  68.181  1.00 20.42           C
ATOM   2566  C   PHE A 249      18.325   0.111  69.278  1.00 17.87           C
ATOM   2567  O   PHE A 249      19.200   0.163  70.143  1.00 21.28           O
ATOM   2568  CB  PHE A 249      18.569   2.545  68.780  1.00 20.96           C
ATOM   2569  CG  PHE A 249      18.486   3.687  67.775  1.00 17.07           C
ATOM   2570  CD1 PHE A 249      19.229   3.663  66.607  1.00 20.48           C
ATOM   2571  CD2 PHE A 249      17.667   4.769  68.011  1.00 20.96           C
ATOM   2572  CE1 PHE A 249      19.161   4.721  65.686  1.00 21.36           C
ATOM   2573  CE2 PHE A 249      17.581   5.821  67.085  1.00 19.58           C
ATOM   2574  CZ  PHE A 249      18.327   5.793  65.936  1.00 18.51           C
ATOM   2575  H   PHE A 249      16.373   1.558  67.909  1.00 22.12           H
ATOM   2576  HA  PHE A 249      18.991   0.974  67.549  1.00 24.48           H
ATOM   2577  HB2 PHE A 249      17.922   2.720  69.481  1.00 25.12           H
ATOM   2578  HB3 PHE A 249      19.464   2.543  69.152  1.00 25.12           H
ATOM   2579  HD1 PHE A 249      19.792   2.943  66.437  1.00 24.54           H
ATOM   2580  HD2 PHE A 249      17.156   4.798  68.788  1.00 25.12           H
ATOM   2581  HE1 PHE A 249      19.664   4.693  64.904  1.00 25.60           H
ATOM   2582  HE2 PHE A 249      17.025   6.546  67.259  1.00 23.47           H
ATOM   2583  HZ  PHE A 249      18.273   6.494  65.327  1.00 22.18           H
ATOM   2584  N   GLN A 250      17.395  -0.843  69.259  1.00 24.13           N
ATOM   2585  CA  GLN A 250      17.295  -1.826  70.344  1.00 23.47           C
ATOM   2586  C   GLN A 250      18.595  -2.610  70.555  1.00 27.56           C
ATOM   2587  O   GLN A 250      18.888  -3.022  71.688  1.00 24.91           O
ATOM   2588  CB  GLN A 250      16.128  -2.777  70.060  1.00 25.89           C
ATOM   2589  CG  GLN A 250      16.207  -3.506  68.705  1.00 23.05           C
ATOM   2590  CD  GLN A 250      14.936  -4.290  68.384  1.00 30.30           C
ATOM   2591  OE1 GLN A 250      14.957  -5.507  68.366  1.00 36.09           O
ATOM   2592  NE2 GLN A 250      13.838  -3.596  68.132  1.00 31.81           N
ATOM   2593  H   GLN A 250      16.813  -0.945  68.634  1.00 28.93           H
ATOM   2594  HA  GLN A 250      17.099  -1.357  71.170  1.00 28.13           H
ATOM   2595  HB2 GLN A 250      16.102  -3.452  70.756  1.00 31.04           H
ATOM   2596  HB3 GLN A 250      15.303  -2.266  70.071  1.00 31.04           H
ATOM   2597  HG2 GLN A 250      16.342  -2.853  68.001  1.00 27.63           H
ATOM   2598  HG3 GLN A 250      16.948  -4.131  68.725  1.00 27.63           H
ATOM   2599 HE21 GLN A 250      13.859  -2.737  68.153  1.00 38.14           H
ATOM   2600 HE22 GLN A 250      13.104  -4.004  67.948  1.00 38.14           H
ATOM   2601  N   ASN A 251      19.387  -2.828  69.502  1.00 24.45           N
ATOM   2602  CA  ASN A 251      20.591  -3.645  69.611  1.00 24.47           C
ATOM   2603  C   ASN A 251      21.880  -2.828  69.665  1.00 31.47           C
ATOM   2604  O   ASN A 251      22.967  -3.404  69.667  1.00 25.29           O
ATOM   2605  CB  ASN A 251      20.634  -4.659  68.475  1.00 27.70           C
ATOM   2606  CG  ASN A 251      19.616  -5.782  68.659  1.00 25.94           C
ATOM   2607  OD1 ASN A 251      19.404  -6.265  69.773  1.00 29.93           O
ATOM   2608  ND2 ASN A 251      18.982  -6.193  67.567  1.00 31.40           N
ATOM   2609  H   ASN A 251      19.246  -2.513  68.714  1.00 29.31           H
ATOM   2610  HA  ASN A 251      20.539  -4.147  70.440  1.00 29.33           H
ATOM   2611  HB2 ASN A 251      20.437  -4.208  67.639  1.00 33.21           H
ATOM   2612  HB3 ASN A 251      21.518  -5.057  68.438  1.00 33.21           H
ATOM   2613 HD21 ASN A 251      18.399  -6.823  67.620  1.00 37.65           H
ATOM   2614 HD22 ASN A 251      19.154  -5.829  66.807  1.00 37.65           H
ATOM   2615  N   LEU A 252      21.791  -1.511  69.773  1.00 25.55           N
ATOM   2616  CA  LEU A 252      22.945  -0.736  70.184  1.00 23.61           C
ATOM   2617  C   LEU A 252      23.247  -0.983  71.654  1.00 24.73           C
ATOM   2618  O   LEU A 252      22.352  -1.259  72.465  1.00 25.47           O
ATOM   2619  CB  LEU A 252      22.709   0.762  69.958  1.00 23.12           C
ATOM   2620  CG  LEU A 252      22.994   1.285  68.535  1.00 21.53           C
ATOM   2621  CD1 LEU A 252      22.093   0.633  67.517  1.00 23.71           C
ATOM   2622  CD2 LEU A 252      22.862   2.838  68.503  1.00 21.35           C
ATOM   2623  H   LEU A 252      21.083  -1.049  69.617  1.00 30.62           H
ATOM   2624  HA  LEU A 252      23.718  -1.007  69.663  1.00 28.30           H
ATOM   2625  HB2 LEU A 252      21.780   0.957  70.157  1.00 27.71           H
ATOM   2626  HB3 LEU A 252      23.280   1.256  70.567  1.00 27.71           H
ATOM   2627  HG  LEU A 252      23.909   1.064  68.301  1.00 25.81           H
ATOM   2628 HD11 LEU A 252      22.302   0.987  66.639  1.00 28.42           H
ATOM   2629 HD12 LEU A 252      22.242  -0.325  67.533  1.00 28.42           H
ATOM   2630 HD13 LEU A 252      21.170   0.828  67.742  1.00 28.42           H
ATOM   2631 HD21 LEU A 252      23.044   3.152  67.603  1.00 25.59           H
ATOM   2632 HD22 LEU A 252      21.960   3.083  68.763  1.00 25.59           H
ATOM   2633 HD23 LEU A 252      23.502   3.222  69.123  1.00 25.59           H
ATOM   2634  N   THR A 253      24.520  -0.830  72.004  1.00 25.91           N
ATOM   2635  CA  THR A 253      24.888  -0.815  73.407  1.00 27.38           C
ATOM   2636  C   THR A 253      24.330   0.437  74.060  1.00 31.57           C
ATOM   2637  O   THR A 253      23.939   1.395  73.391  1.00 23.91           O
ATOM   2638  CB  THR A 253      26.402  -0.830  73.587  1.00 25.14           C
ATOM   2639  OG1 THR A 253      26.928   0.450  73.250  1.00 24.82           O
ATOM   2640  CG2 THR A 253      27.058  -1.887  72.697  1.00 28.34           C
ATOM   2641  H   THR A 253      25.176  -0.735  71.457  1.00 31.07           H
ATOM   2642  HA  THR A 253      24.514  -1.592  73.852  1.00 32.83           H
ATOM   2643  HB  THR A 253      26.614  -1.033  74.512  1.00 30.14           H
ATOM   2644  HG1 THR A 253      27.762   0.452  73.346  1.00 29.75           H
ATOM   2645 HG21 THR A 253      28.019  -1.879  72.828  1.00 33.98           H
ATOM   2646 HG22 THR A 253      26.717  -2.767  72.921  1.00 33.98           H
ATOM   2647 HG23 THR A 253      26.865  -1.701  71.765  1.00 33.98           H
ATOM   2648  N   LYS A 254      24.316   0.431  75.391  1.00 22.13           N
ATOM   2649  CA  LYS A 254      23.878   1.608  76.134  1.00 25.67           C
ATOM   2650  C   LYS A 254      24.749   2.827  75.816  1.00 29.71           C
ATOM   2651  O   LYS A 254      24.238   3.947  75.654  1.00 25.28           O
ATOM   2652  CB  LYS A 254      23.891   1.285  77.632  1.00 35.18           C
ATOM   2653  CG  LYS A 254      23.029   2.194  78.498  1.00 47.26           C
ATOM   2654  CD  LYS A 254      22.810   1.610  79.925  1.00 51.19           C
ATOM   2655  CE  LYS A 254      23.953   1.940  80.896  1.00 53.40           C
ATOM   2656  NZ  LYS A 254      24.050   3.404  81.174  1.00 54.29           N1+
ATOM   2657  H   LYS A 254      24.552  -0.234  75.883  1.00 26.53           H
ATOM   2658  HA  LYS A 254      22.966   1.819  75.881  1.00 30.77           H
ATOM   2659  HB2 LYS A 254      23.572   0.377  77.753  1.00 42.18           H
ATOM   2660  HB3 LYS A 254      24.803   1.354  77.953  1.00 42.18           H
ATOM   2661  HG2 LYS A 254      23.467   3.055  78.589  1.00 56.68           H
ATOM   2662  HG3 LYS A 254      22.161   2.303  78.080  1.00 56.68           H
ATOM   2663  HD2 LYS A 254      21.991   1.977  80.292  1.00 61.40           H
ATOM   2664  HD3 LYS A 254      22.741   0.644  79.862  1.00 61.40           H
ATOM   2665  HE2 LYS A 254      23.797   1.482  81.737  1.00 64.05           H
ATOM   2666  HE3 LYS A 254      24.793   1.650  80.508  1.00 64.05           H
ATOM   2667  HZ1 LYS A 254      24.199   3.848  80.417  1.00 65.12           H
ATOM   2668  HZ2 LYS A 254      23.292   3.696  81.537  1.00 65.12           H
ATOM   2669  HZ3 LYS A 254      24.720   3.562  81.739  1.00 65.12           H
ATOM   2670  N   LYS A 255      26.066   2.637  75.722  1.00 29.26           N
ATOM   2671  CA  LYS A 255      26.947   3.759  75.399  1.00 27.04           C
ATOM   2672  C   LYS A 255      26.705   4.268  73.977  1.00 17.74           C
ATOM   2673  O   LYS A 255      26.747   5.478  73.740  1.00 21.67           O
ATOM   2674  CB  LYS A 255      28.414   3.346  75.570  1.00 35.45           C
ATOM   2675  CG  LYS A 255      29.413   4.464  75.324  1.00 37.08           C
ATOM   2676  CD  LYS A 255      30.863   3.997  75.570  1.00 43.18           C
ATOM   2677  CE  LYS A 255      31.816   4.424  74.439  1.00 46.36           C
ATOM   2678  NZ  LYS A 255      33.229   3.931  74.626  1.00 41.12           N1+
ATOM   2679  H   LYS A 255      26.467   1.885  75.837  1.00 35.08           H
ATOM   2680  HA  LYS A 255      26.768   4.488  76.013  1.00 32.42           H
ATOM   2681  HB2 LYS A 255      28.543   3.031  76.478  1.00 42.51           H
ATOM   2682  HB3 LYS A 255      28.610   2.632  74.945  1.00 42.51           H
ATOM   2683  HG2 LYS A 255      29.342   4.759  74.403  1.00 44.47           H
ATOM   2684  HG3 LYS A 255      29.225   5.199  75.927  1.00 44.47           H
ATOM   2685  HD2 LYS A 255      31.185   4.385  76.398  1.00 51.78           H
ATOM   2686  HD3 LYS A 255      30.879   3.029  75.627  1.00 51.78           H
ATOM   2687  HE2 LYS A 255      31.485   4.069  73.599  1.00 55.60           H
ATOM   2688  HE3 LYS A 255      31.841   5.393  74.400  1.00 55.60           H
ATOM   2689  HZ1 LYS A 255      33.738   4.203  73.949  1.00 49.32           H
ATOM   2690  HZ2 LYS A 255      33.564   4.250  75.386  1.00 49.32           H
ATOM   2691  HZ3 LYS A 255      33.239   3.041  74.656  1.00 49.32           H
ATOM   2692  N   GLN A 256      26.506   3.358  73.013  1.00 21.45           N
ATOM   2693  CA  GLN A 256      26.149   3.769  71.654  1.00 24.00           C
ATOM   2694  C   GLN A 256      24.851   4.574  71.642  1.00 24.69           C
ATOM   2695  O   GLN A 256      24.753   5.601  70.961  1.00 20.90           O
ATOM   2696  CB  GLN A 256      26.010   2.545  70.758  1.00 24.12           C
ATOM   2697  CG  GLN A 256      27.352   1.943  70.314  1.00 25.30           C
ATOM   2698  CD  GLN A 256      27.191   0.721  69.461  1.00 20.84           C
ATOM   2699  OE1 GLN A 256      26.299  -0.101  69.680  1.00 24.85           O
ATOM   2700  NE2 GLN A 256      28.066   0.586  68.452  1.00 27.53           N
ATOM   2701  H   GLN A 256      26.570   2.507  73.122  1.00 25.70           H
ATOM   2702  HA  GLN A 256      26.856   4.328  71.294  1.00 28.77           H
ATOM   2703  HB2 GLN A 256      25.523   1.859  71.240  1.00 28.91           H
ATOM   2704  HB3 GLN A 256      25.519   2.796  69.960  1.00 28.91           H
ATOM   2705  HG2 GLN A 256      27.840   2.605  69.799  1.00 30.33           H
ATOM   2706  HG3 GLN A 256      27.862   1.694  71.101  1.00 30.33           H
ATOM   2707 HE21 GLN A 256      28.673   1.182  68.327  1.00 33.00           H
ATOM   2708 HE22 GLN A 256      28.019  -0.096  67.931  1.00 33.00           H
ATOM   2709  N   ARG A 257      23.842   4.117  72.388  1.00 19.68           N
ATOM   2710  CA  ARG A 257      22.554   4.810  72.404  1.00 25.51           C
ATOM   2711  C   ARG A 257      22.698   6.202  73.003  1.00 22.95           C
ATOM   2712  O   ARG A 257      22.146   7.180  72.483  1.00 17.21           O
ATOM   2713  CB  ARG A 257      21.518   3.977  73.171  1.00 21.13           C
ATOM   2714  CG  ARG A 257      21.022   2.746  72.407  1.00 25.86           C
ATOM   2715  CD  ARG A 257      20.374   1.676  73.327  1.00 31.29           C
ATOM   2716  NE  ARG A 257      19.172   2.129  74.014  1.00 35.52           N
ATOM   2717  CZ  ARG A 257      17.915   1.960  73.584  1.00 39.52           C
ATOM   2718  NH1 ARG A 257      17.651   1.353  72.446  1.00 34.68           N
ATOM   2719  NH2 ARG A 257      16.899   2.418  74.305  1.00 41.55           N1+
ATOM   2720  H   ARG A 257      23.877   3.417  72.888  1.00 23.59           H
ATOM   2721  HA  ARG A 257      22.239   4.910  71.492  1.00 30.59           H
ATOM   2722  HB2 ARG A 257      21.916   3.670  74.000  1.00 25.32           H
ATOM   2723  HB3 ARG A 257      20.749   4.536  73.363  1.00 25.32           H
ATOM   2724  HG2 ARG A 257      20.357   3.025  71.758  1.00 31.00           H
ATOM   2725  HG3 ARG A 257      21.773   2.334  71.953  1.00 31.00           H
ATOM   2726  HD2 ARG A 257      20.133   0.906  72.787  1.00 37.52           H
ATOM   2727  HD3 ARG A 257      21.019   1.414  74.002  1.00 37.52           H
ATOM   2728  HE  ARG A 257      19.280   2.540  74.761  1.00 42.59           H
ATOM   2729 HH11 ARG A 257      18.294   1.048  71.962  1.00 41.58           H
ATOM   2730 HH12 ARG A 257      16.836   1.257  72.189  1.00 41.58           H
ATOM   2731 HH21 ARG A 257      17.047   2.820  75.051  1.00 49.82           H
ATOM   2732 HH22 ARG A 257      16.092   2.312  74.027  1.00 49.82           H
ATOM   2733  N   GLN A 258      23.482   6.322  74.071  1.00 17.94           N
ATOM   2734  CA  GLN A 258      23.695   7.622  74.695  1.00 19.16           C
ATOM   2735  C   GLN A 258      24.455   8.582  73.784  1.00 16.72           C
ATOM   2736  O   GLN A 258      24.163   9.781  73.769  1.00 15.30           O
ATOM   2737  CB  GLN A 258      24.473   7.483  76.011  1.00 24.71           C
ATOM   2738  CG  GLN A 258      23.693   6.923  77.169  1.00 36.00           C
ATOM   2739  CD  GLN A 258      24.616   6.431  78.269  1.00 46.21           C
ATOM   2740  OE1 GLN A 258      25.848   6.435  78.120  1.00 42.41           O
ATOM   2741  NE2 GLN A 258      24.029   5.999  79.380  1.00 48.64           N
ATOM   2742  H   GLN A 258      23.898   5.671  74.450  1.00 21.49           H
ATOM   2743  HA  GLN A 258      22.834   8.020  74.897  1.00 22.95           H
ATOM   2744  HB2 GLN A 258      25.229   6.895  75.859  1.00 29.62           H
ATOM   2745  HB3 GLN A 258      24.793   8.360  76.273  1.00 29.62           H
ATOM   2746  HG2 GLN A 258      23.123   7.616  77.537  1.00 43.17           H
ATOM   2747  HG3 GLN A 258      23.158   6.174  76.863  1.00 43.17           H
ATOM   2748 HE21 GLN A 258      23.171   6.009  79.445  1.00 58.33           H
ATOM   2749 HE22 GLN A 258      24.506   5.710  80.034  1.00 58.33           H
ATOM   2750  N   SER A 259      25.499   8.102  73.095  0.90 16.16           N
ATOM   2751  CA  SER A 259      26.251   8.972  72.191  0.90 14.74           C
ATOM   2752  C   SER A 259      25.371   9.411  71.036  0.90 11.37           C
ATOM   2753  O   SER A 259      25.370  10.580  70.651  0.90 12.75           O
ATOM   2754  CB  SER A 259      27.503   8.260  71.638  0.90 15.18           C
ATOM   2755  OG  SER A 259      28.326   7.840  72.705  0.90 31.30           O
ATOM   2756  H   SER A 259      25.784   7.292  73.134  0.90 19.35           H
ATOM   2757  HA  SER A 259      26.538   9.763  72.673  0.90 17.65           H
ATOM   2758  HB2 SER A 259      27.228   7.485  71.124  0.90 18.18           H
ATOM   2759  HB3 SER A 259      27.998   8.876  71.077  0.90 18.18           H
ATOM   2760  HG  SER A 259      27.905   7.308  73.200  0.90 37.52           H
ATOM   2761  N   LEU A 260      24.637   8.482  70.456  1.00 15.98           N
ATOM   2762  CA  LEU A 260      23.786   8.830  69.323  1.00 14.79           C
ATOM   2763  C   LEU A 260      22.709   9.830  69.740  1.00 17.95           C
ATOM   2764  O   LEU A 260      22.448  10.807  69.030  1.00 13.70           O
ATOM   2765  CB  LEU A 260      23.165   7.570  68.710  1.00 17.04           C
ATOM   2766  CG  LEU A 260      22.180   7.874  67.561  1.00 20.48           C
ATOM   2767  CD1 LEU A 260      22.262   6.838  66.461  1.00 19.17           C
ATOM   2768  CD2 LEU A 260      20.735   7.982  68.058  1.00 18.80           C
ATOM   2769  H   LEU A 260      24.610   7.655  70.689  1.00 19.15           H
ATOM   2770  HA  LEU A 260      24.332   9.252  68.641  1.00 17.71           H
ATOM   2771  HB2 LEU A 260      23.874   7.011  68.356  1.00 20.41           H
ATOM   2772  HB3 LEU A 260      22.680   7.091  69.400  1.00 20.41           H
ATOM   2773  HG  LEU A 260      22.419   8.730  67.172  1.00 24.54           H
ATOM   2774 HD11 LEU A 260      21.629   7.068  65.763  1.00 22.97           H
ATOM   2775 HD12 LEU A 260      23.163   6.830  66.101  1.00 22.97           H
ATOM   2776 HD13 LEU A 260      22.046   5.968  66.830  1.00 22.97           H
ATOM   2777 HD21 LEU A 260      20.156   8.173  67.304  1.00 22.53           H
ATOM   2778 HD22 LEU A 260      20.479   7.141  68.468  1.00 22.53           H
ATOM   2779 HD23 LEU A 260      20.678   8.699  68.709  1.00 22.53           H
ATOM   2780  N   ARG A 261      22.080   9.619  70.899  1.00 16.62           N
ATOM   2781  CA  ARG A 261      21.072  10.582  71.337  1.00 18.58           C
ATOM   2782  C   ARG A 261      21.663  11.978  71.455  1.00 19.00           C
ATOM   2783  O   ARG A 261      21.090  12.969  70.959  1.00 14.70           O
ATOM   2784  CB  ARG A 261      20.445  10.122  72.662  1.00 17.37           C
ATOM   2785  CG  ARG A 261      19.449  11.090  73.213  1.00 13.40           C
ATOM   2786  CD  ARG A 261      18.628  10.428  74.296  1.00 19.25           C
ATOM   2787  NE  ARG A 261      17.950  11.447  75.071  1.00 15.92           N
ATOM   2788  CZ  ARG A 261      16.787  11.990  74.759  1.00 13.67           C
ATOM   2789  NH1 ARG A 261      16.101  11.601  73.670  1.00 16.04           N
ATOM   2790  NH2 ARG A 261      16.301  12.930  75.550  1.00 17.34           N1+
ATOM   2791  H   ARG A 261      22.212   8.955  71.429  1.00 19.91           H
ATOM   2792  HA  ARG A 261      20.365  10.617  70.673  1.00 22.26           H
ATOM   2793  HB2 ARG A 261      19.991   9.277  72.518  1.00 20.81           H
ATOM   2794  HB3 ARG A 261      21.148  10.011  73.320  1.00 20.81           H
ATOM   2795  HG2 ARG A 261      19.913  11.850  73.598  1.00 16.05           H
ATOM   2796  HG3 ARG A 261      18.851  11.379  72.506  1.00 16.05           H
ATOM   2797  HD2 ARG A 261      17.962   9.849  73.894  1.00 23.07           H
ATOM   2798  HD3 ARG A 261      19.210   9.924  74.886  1.00 23.07           H
ATOM   2799  HE  ARG A 261      18.335  11.720  75.790  1.00 19.08           H
ATOM   2800 HH11 ARG A 261      16.423  10.994  73.153  1.00 19.22           H
ATOM   2801 HH12 ARG A 261      15.344  11.964  73.487  1.00 19.22           H
ATOM   2802 HH21 ARG A 261      16.738  13.172  76.250  1.00 20.78           H
ATOM   2803 HH22 ARG A 261      15.539  13.289  75.374  1.00 20.78           H
ATOM   2804  N   LYS A 262      22.839  12.080  72.069  1.00 16.73           N
ATOM   2805  CA  LYS A 262      23.457  13.380  72.224  1.00 16.20           C
ATOM   2806  C   LYS A 262      23.793  13.995  70.877  1.00 11.99           C
ATOM   2807  O   LYS A 262      23.536  15.177  70.645  1.00 11.35           O
ATOM   2808  CB  LYS A 262      24.719  13.268  73.085  1.00 17.59           C
ATOM   2809  CG  LYS A 262      25.504  14.569  73.135  1.00 19.52           C
ATOM   2810  CD  LYS A 262      26.674  14.494  74.109  1.00 28.68           C
ATOM   2811  CE  LYS A 262      27.065  15.884  74.597  1.00 35.23           C
ATOM   2812  NZ  LYS A 262      26.146  16.395  75.680  1.00 36.89           N1+
ATOM   2813  H   LYS A 262      23.288  11.424  72.396  1.00 20.04           H
ATOM   2814  HA  LYS A 262      22.837  13.972  72.678  1.00 19.40           H
ATOM   2815  HB2 LYS A 262      24.464  13.035  73.991  1.00 21.08           H
ATOM   2816  HB3 LYS A 262      25.296  12.583  72.714  1.00 21.08           H
ATOM   2817  HG2 LYS A 262      25.857  14.761  72.253  1.00 23.40           H
ATOM   2818  HG3 LYS A 262      24.916  15.284  73.423  1.00 23.40           H
ATOM   2819  HD2 LYS A 262      26.419  13.961  74.878  1.00 34.38           H
ATOM   2820  HD3 LYS A 262      27.439  14.100  73.663  1.00 34.38           H
ATOM   2821  HE2 LYS A 262      27.965  15.852  74.957  1.00 42.24           H
ATOM   2822  HE3 LYS A 262      27.026  16.505  73.852  1.00 42.24           H
ATOM   2823  HZ1 LYS A 262      26.403  17.207  75.940  1.00 44.24           H
ATOM   2824  HZ2 LYS A 262      25.311  16.441  75.374  1.00 44.24           H
ATOM   2825  HZ3 LYS A 262      26.167  15.847  76.380  1.00 44.24           H
ATOM   2826  N   MET A 263      24.390  13.221  69.979  1.00 14.62           N
ATOM   2827  CA  MET A 263      24.736  13.785  68.681  1.00 14.26           C
ATOM   2828  C   MET A 263      23.495  14.271  67.938  1.00 10.60           C
ATOM   2829  O   MET A 263      23.519  15.341  67.319  1.00 10.98           O
ATOM   2830  CB  MET A 263      25.478  12.742  67.849  1.00 11.02           C
ATOM   2831  CG  MET A 263      26.855  12.420  68.409  1.00 15.82           C
ATOM   2832  SD  MET A 263      27.884  11.464  67.279  1.00 16.34           S
ATOM   2833  CE  MET A 263      27.168   9.831  67.477  1.00 17.11           C
ATOM   2834  H   MET A 263      24.599  12.394  70.089  1.00 17.52           H
ATOM   2835  HA  MET A 263      25.334  14.537  68.816  1.00 17.08           H
ATOM   2836  HB2 MET A 263      24.960  11.922  67.835  1.00 13.19           H
ATOM   2837  HB3 MET A 263      25.592  13.079  66.947  1.00 13.19           H
ATOM   2838  HG2 MET A 263      27.317  13.251  68.601  1.00 18.96           H
ATOM   2839  HG3 MET A 263      26.749  11.905  69.224  1.00 18.96           H
ATOM   2840  HE1 MET A 263      27.645   9.207  66.907  1.00 20.50           H
ATOM   2841  HE2 MET A 263      27.250   9.561  68.405  1.00 20.50           H
ATOM   2842  HE3 MET A 263      26.233   9.863  67.222  1.00 20.50           H
ATOM   2843  N   VAL A 264      22.425  13.474  67.946  1.00 10.64           N
ATOM   2844  CA  VAL A 264      21.198  13.830  67.218  1.00 12.29           C
ATOM   2845  C   VAL A 264      20.609  15.118  67.772  1.00 14.33           C
ATOM   2846  O   VAL A 264      20.173  15.989  67.013  1.00 10.91           O
ATOM   2847  CB  VAL A 264      20.200  12.664  67.285  1.00 13.05           C
ATOM   2848  CG1 VAL A 264      18.801  13.060  66.794  1.00 11.62           C
ATOM   2849  CG2 VAL A 264      20.752  11.521  66.463  1.00 10.06           C
ATOM   2850  H   VAL A 264      22.381  12.723  68.363  1.00 12.74           H
ATOM   2851  HA  VAL A 264      21.418  13.980  66.286  1.00 14.71           H
ATOM   2852  HB  VAL A 264      20.123  12.364  68.204  1.00 15.63           H
ATOM   2853 HG11 VAL A 264      18.215  12.289  66.858  1.00 13.91           H
ATOM   2854 HG12 VAL A 264      18.464  13.780  67.349  1.00 13.91           H
ATOM   2855 HG13 VAL A 264      18.863  13.354  65.871  1.00 13.91           H
ATOM   2856 HG21 VAL A 264      20.129  10.778  66.498  1.00 12.04           H
ATOM   2857 HG22 VAL A 264      20.863  11.817  65.546  1.00 12.04           H
ATOM   2858 HG23 VAL A 264      21.608  11.252  66.831  1.00 12.04           H
ATOM   2859  N   ILE A 265      20.551  15.237  69.105  1.00  9.73           N
ATOM   2860  CA  ILE A 265      20.104  16.486  69.727  1.00 11.26           C
ATOM   2861  C   ILE A 265      20.983  17.647  69.271  1.00 12.00           C
ATOM   2862  O   ILE A 265      20.482  18.658  68.793  1.00 11.34           O
ATOM   2863  CB  ILE A 265      20.085  16.367  71.261  1.00 12.65           C
ATOM   2864  CG1 ILE A 265      18.986  15.409  71.683  1.00 15.42           C
ATOM   2865  CG2 ILE A 265      19.904  17.761  71.925  1.00 15.49           C
ATOM   2866  CD1 ILE A 265      19.165  14.890  73.097  1.00 16.44           C
ATOM   2867  H   ILE A 265      20.761  14.617  69.662  1.00 11.64           H
ATOM   2868  HA  ILE A 265      19.197  16.671  69.435  1.00 13.49           H
ATOM   2869  HB  ILE A 265      20.936  16.001  71.548  1.00 15.14           H
ATOM   2870 HG12 ILE A 265      18.133  15.869  71.639  1.00 18.47           H
ATOM   2871 HG13 ILE A 265      18.983  14.648  71.083  1.00 18.47           H
ATOM   2872 HG21 ILE A 265      19.897  17.652  72.889  1.00 18.56           H
ATOM   2873 HG22 ILE A 265      20.642  18.334  71.663  1.00 18.56           H
ATOM   2874 HG23 ILE A 265      19.064  18.145  71.629  1.00 18.56           H
ATOM   2875 HD11 ILE A 265      18.435  14.287  73.306  1.00 19.69           H
ATOM   2876 HD12 ILE A 265      20.011  14.420  73.155  1.00 19.69           H
ATOM   2877 HD13 ILE A 265      19.161  15.641  73.711  1.00 19.69           H
ATOM   2878  N   ASP A 266      22.314  17.501  69.384  1.00 11.66           N
ATOM   2879  CA  ASP A 266      23.215  18.580  68.989  1.00 14.66           C
ATOM   2880  C   ASP A 266      22.996  18.985  67.529  1.00 10.04           C
ATOM   2881  O   ASP A 266      23.065  20.171  67.192  1.00 11.68           O
ATOM   2882  CB  ASP A 266      24.682  18.167  69.195  1.00 16.08           C
ATOM   2883  CG  ASP A 266      25.089  18.110  70.660  1.00 19.00           C
ATOM   2884  OD1 ASP A 266      26.154  17.505  70.951  1.00 17.05           O
ATOM   2885  OD2 ASP A 266      24.341  18.642  71.513  1.00 17.25           O1-
ATOM   2886  H   ASP A 266      22.707  16.797  69.683  1.00 13.96           H
ATOM   2887  HA  ASP A 266      23.041  19.355  69.545  1.00 17.57           H
ATOM   2888  HB2 ASP A 266      24.817  17.286  68.814  1.00 19.27           H
ATOM   2889  HB3 ASP A 266      25.255  18.811  68.751  1.00 19.27           H
ATOM   2890  N   ILE A 267      22.731  18.016  66.641  1.00 10.78           N
ATOM   2891  CA  ILE A 267      22.564  18.323  65.209  1.00 10.89           C
ATOM   2892  C   ILE A 267      21.236  19.031  64.944  1.00 14.58           C
ATOM   2893  O   ILE A 267      21.184  20.026  64.214  1.00 13.16           O
ATOM   2894  CB  ILE A 267      22.682  17.038  64.367  1.00 13.17           C
ATOM   2895  CG1 ILE A 267      24.135  16.501  64.399  1.00 11.11           C
ATOM   2896  CG2 ILE A 267      22.254  17.295  62.930  1.00 14.85           C
ATOM   2897  CD1 ILE A 267      24.311  15.074  63.945  1.00 11.38           C
ATOM   2898  H   ILE A 267      22.644  17.183  66.838  1.00 12.90           H
ATOM   2899  HA  ILE A 267      23.277  18.921  64.935  1.00 13.04           H
ATOM   2900  HB  ILE A 267      22.096  16.365  64.748  1.00 15.77           H
ATOM   2901 HG12 ILE A 267      24.680  17.059  63.822  1.00 13.29           H
ATOM   2902 HG13 ILE A 267      24.463  16.559  65.309  1.00 13.29           H
ATOM   2903 HG21 ILE A 267      22.338  16.472  62.424  1.00 17.79           H
ATOM   2904 HG22 ILE A 267      21.332  17.594  62.925  1.00 17.79           H
ATOM   2905 HG23 ILE A 267      22.826  17.979  62.548  1.00 17.79           H
ATOM   2906 HD11 ILE A 267      25.250  14.839  64.003  1.00 13.62           H
ATOM   2907 HD12 ILE A 267      23.788  14.494  64.520  1.00 13.62           H
ATOM   2908 HD13 ILE A 267      24.006  14.995  63.028  1.00 13.62           H
ATOM   2909  N   VAL A 268      20.131  18.519  65.504  1.00 12.79           N
ATOM   2910  CA  VAL A 268      18.825  19.107  65.201  1.00 11.58           C
ATOM   2911  C   VAL A 268      18.675  20.488  65.825  1.00 10.87           C
ATOM   2912  O   VAL A 268      18.121  21.400  65.203  1.00  9.33           O
ATOM   2913  CB  VAL A 268      17.690  18.151  65.618  1.00  9.39           C
ATOM   2914  CG1 VAL A 268      16.344  18.788  65.415  1.00 12.85           C
ATOM   2915  CG2 VAL A 268      17.778  16.872  64.813  1.00 12.44           C
ATOM   2916  H   VAL A 268      20.112  17.851  66.045  1.00 15.32           H
ATOM   2917  HA  VAL A 268      18.762  19.221  64.240  1.00 13.87           H
ATOM   2918  HB  VAL A 268      17.785  17.929  66.557  1.00 11.23           H
ATOM   2919 HG11 VAL A 268      15.654  18.162  65.686  1.00 15.39           H
ATOM   2920 HG12 VAL A 268      16.291  19.593  65.954  1.00 15.39           H
ATOM   2921 HG13 VAL A 268      16.238  19.011  64.477  1.00 15.39           H
ATOM   2922 HG21 VAL A 268      17.059  16.279  65.084  1.00 14.89           H
ATOM   2923 HG22 VAL A 268      17.694  17.085  63.871  1.00 14.89           H
ATOM   2924 HG23 VAL A 268      18.636  16.451  64.983  1.00 14.89           H
ATOM   2925  N   LEU A 269      19.174  20.694  67.047  1.00 11.05           N
ATOM   2926  CA  LEU A 269      19.097  22.032  67.617  1.00 11.15           C
ATOM   2927  C   LEU A 269      19.872  23.035  66.761  1.00 13.82           C
ATOM   2928  O   LEU A 269      19.524  24.216  66.722  1.00 14.60           O
ATOM   2929  CB  LEU A 269      19.598  22.041  69.072  1.00 13.07           C
ATOM   2930  CG  LEU A 269      18.662  21.346  70.066  1.00 13.43           C
ATOM   2931  CD1 LEU A 269      19.282  21.372  71.450  1.00 18.08           C
ATOM   2932  CD2 LEU A 269      17.263  21.989  70.143  1.00 16.38           C
ATOM   2933  H   LEU A 269      19.546  20.100  67.545  1.00 13.23           H
ATOM   2934  HA  LEU A 269      18.168  22.310  67.626  1.00 13.34           H
ATOM   2935  HB2 LEU A 269      20.455  21.588  69.109  1.00 15.65           H
ATOM   2936  HB3 LEU A 269      19.703  22.961  69.359  1.00 15.65           H
ATOM   2937  HG  LEU A 269      18.552  20.419  69.803  1.00 16.09           H
ATOM   2938 HD11 LEU A 269      18.683  20.931  72.072  1.00 21.67           H
ATOM   2939 HD12 LEU A 269      20.133  20.907  71.423  1.00 21.67           H
ATOM   2940 HD13 LEU A 269      19.417  22.295  71.718  1.00 21.67           H
ATOM   2941 HD21 LEU A 269      16.727  21.501  70.788  1.00 19.62           H
ATOM   2942 HD22 LEU A 269      17.356  22.913  70.422  1.00 19.62           H
ATOM   2943 HD23 LEU A 269      16.848  21.947  69.268  1.00 19.62           H
ATOM   2944  N   ALA A 270      20.888  22.583  66.042  1.00 14.81           N
ATOM   2945  CA  ALA A 270      21.673  23.503  65.227  1.00 13.44           C
ATOM   2946  C   ALA A 270      20.989  23.865  63.903  1.00 12.02           C
ATOM   2947  O   ALA A 270      21.517  24.714  63.182  1.00 12.93           O
ATOM   2948  CB  ALA A 270      23.058  22.905  64.961  1.00 12.60           C
ATOM   2949  H   ALA A 270      21.142  21.762  66.006  1.00 17.73           H
ATOM   2950  HA  ALA A 270      21.799  24.326  65.726  1.00 16.09           H
ATOM   2951  HB1 ALA A 270      23.571  23.526  64.419  1.00 15.09           H
ATOM   2952  HB2 ALA A 270      23.507  22.758  65.808  1.00 15.09           H
ATOM   2953  HB3 ALA A 270      22.954  22.063  64.491  1.00 15.09           H
ATOM   2954  N   THR A 271      19.861  23.230  63.547  1.00 11.72           N
ATOM   2955  CA  THR A 271      19.098  23.631  62.356  1.00 12.68           C
ATOM   2956  C   THR A 271      18.266  24.881  62.573  1.00 14.29           C
ATOM   2957  O   THR A 271      17.747  25.444  61.592  1.00 13.46           O
ATOM   2958  CB  THR A 271      18.179  22.495  61.873  1.00 11.93           C
ATOM   2959  OG1 THR A 271      17.195  22.184  62.881  1.00 11.18           O
ATOM   2960  CG2 THR A 271      18.993  21.237  61.520  1.00 12.31           C
ATOM   2961  H   THR A 271      19.519  22.568  63.977  1.00 14.03           H
ATOM   2962  HA  THR A 271      19.726  23.820  61.641  1.00 15.19           H
ATOM   2963  HB  THR A 271      17.720  22.786  61.069  1.00 14.29           H
ATOM   2964  HG1 THR A 271      17.576  21.940  63.588  1.00 13.39           H
ATOM   2965 HG21 THR A 271      18.399  20.532  61.218  1.00 14.74           H
ATOM   2966 HG22 THR A 271      19.627  21.439  60.815  1.00 14.74           H
ATOM   2967 HG23 THR A 271      19.478  20.927  62.301  1.00 14.74           H
ATOM   2968  N   ASP A 272      18.127  25.326  63.817  1.00 14.03           N
ATOM   2969  CA  ASP A 272      17.473  26.598  64.117  1.00 16.35           C
ATOM   2970  C   ASP A 272      18.238  27.742  63.463  1.00 16.67           C
ATOM   2971  O   ASP A 272      19.430  27.935  63.713  1.00 12.86           O
ATOM   2972  CB  ASP A 272      17.399  26.758  65.648  1.00 16.03           C
ATOM   2973  CG  ASP A 272      16.826  28.113  66.117  1.00 16.78           C
ATOM   2974  OD1 ASP A 272      16.680  29.080  65.341  1.00 14.54           O
ATOM   2975  OD2 ASP A 272      16.493  28.181  67.325  1.00 17.31           O1-
ATOM   2976  H   ASP A 272      18.406  24.907  64.514  1.00 16.80           H
ATOM   2977  HA  ASP A 272      16.569  26.589  63.764  1.00 19.58           H
ATOM   2978  HB2 ASP A 272      16.832  26.058  66.007  1.00 19.20           H
ATOM   2979  HB3 ASP A 272      18.294  26.674  66.012  1.00 19.20           H
ATOM   2980  N   MET A 273      17.562  28.513  62.615  1.00 14.14           N
ATOM   2981  CA  MET A 273      18.296  29.503  61.836  1.00 14.03           C
ATOM   2982  C   MET A 273      18.879  30.594  62.715  1.00 19.41           C
ATOM   2983  O   MET A 273      19.820  31.282  62.301  1.00 19.15           O
ATOM   2984  CB  MET A 273      17.409  30.147  60.768  1.00 19.06           C
ATOM   2985  CG  MET A 273      17.138  29.278  59.538  1.00 20.72           C
ATOM   2986  SD  MET A 273      18.636  28.857  58.626  1.00 16.64           S
ATOM   2987  CE  MET A 273      19.105  30.435  57.945  1.00 22.26           C
ATOM   2988  H   MET A 273      16.714  28.486  62.476  1.00 16.94           H
ATOM   2989  HA  MET A 273      19.024  29.054  61.379  1.00 16.80           H
ATOM   2990  HB2 MET A 273      16.552  30.362  61.168  1.00 22.84           H
ATOM   2991  HB3 MET A 273      17.837  30.961  60.462  1.00 22.84           H
ATOM   2992  HG2 MET A 273      16.719  28.451  59.822  1.00 24.83           H
ATOM   2993  HG3 MET A 273      16.548  29.758  58.937  1.00 24.83           H
ATOM   2994  HE1 MET A 273      19.915  30.326  57.425  1.00 26.67           H
ATOM   2995  HE2 MET A 273      18.388  30.759  57.378  1.00 26.67           H
ATOM   2996  HE3 MET A 273      19.259  31.059  58.672  1.00 26.67           H
ATOM   2997  N   SER A 274      18.368  30.755  63.936  1.00 19.36           N
ATOM   2998  CA  SER A 274      18.969  31.729  64.833  1.00 20.74           C
ATOM   2999  C   SER A 274      20.418  31.390  65.142  1.00 21.49           C
ATOM   3000  O   SER A 274      21.156  32.261  65.605  1.00 19.47           O
ATOM   3001  CB  SER A 274      18.157  31.827  66.133  1.00 23.17           C
ATOM   3002  OG  SER A 274      18.385  30.682  66.911  1.00 23.35           O
ATOM   3003  H   SER A 274      17.696  30.326  64.257  1.00 23.20           H
ATOM   3004  HA  SER A 274      18.953  32.600  64.406  1.00 24.86           H
ATOM   3005  HB2 SER A 274      18.438  32.612  66.628  1.00 27.78           H
ATOM   3006  HB3 SER A 274      17.213  31.885  65.917  1.00 27.78           H
ATOM   3007  HG  SER A 274      17.944  30.727  67.625  1.00 27.99           H
ATOM   3008  N   LYS A 275      20.847  30.149  64.891  1.00 19.30           N
ATOM   3009  CA  LYS A 275      22.211  29.713  65.145  1.00 19.16           C
ATOM   3010  C   LYS A 275      23.082  29.745  63.895  1.00 18.49           C
ATOM   3011  O   LYS A 275      24.270  29.403  63.975  1.00 16.97           O
ATOM   3012  CB  LYS A 275      22.198  28.310  65.725  1.00 19.11           C
ATOM   3013  CG  LYS A 275      21.536  28.279  67.138  1.00 23.23           C
ATOM   3014  CD  LYS A 275      20.981  26.960  67.450  1.00 26.63           C
ATOM   3015  CE  LYS A 275      20.376  26.936  68.874  1.00 30.35           C
ATOM   3016  NZ  LYS A 275      19.654  25.652  69.088  1.00 24.06           N1+
ATOM   3017  H   LYS A 275      20.347  29.530  64.565  1.00 23.13           H
ATOM   3018  HA  LYS A 275      22.611  30.303  65.803  1.00 22.96           H
ATOM   3019  HB2 LYS A 275      21.691  27.726  65.139  1.00 22.90           H
ATOM   3020  HB3 LYS A 275      23.111  27.990  65.809  1.00 22.90           H
ATOM   3021  HG2 LYS A 275      22.204  28.493  67.808  1.00 27.84           H
ATOM   3022  HG3 LYS A 275      20.814  28.926  67.167  1.00 27.84           H
ATOM   3023  HD2 LYS A 275      20.279  26.749  66.816  1.00 31.92           H
ATOM   3024  HD3 LYS A 275      21.687  26.296  67.407  1.00 31.92           H
ATOM   3025  HE2 LYS A 275      21.086  27.006  69.532  1.00 36.38           H
ATOM   3026  HE3 LYS A 275      19.745  27.667  68.973  1.00 36.38           H
ATOM   3027  HZ1 LYS A 275      18.999  25.568  68.491  1.00 28.83           H
ATOM   3028  HZ2 LYS A 275      20.216  24.968  68.998  1.00 28.83           H
ATOM   3029  HZ3 LYS A 275      19.303  25.632  69.906  1.00 28.83           H
ATOM   3030  N   HIS A 276      22.527  30.169  62.755  1.00 15.40           N
ATOM   3031  CA  HIS A 276      23.247  30.082  61.476  1.00 14.86           C
ATOM   3032  C   HIS A 276      24.571  30.856  61.501  1.00 17.10           C
ATOM   3033  O   HIS A 276      25.614  30.334  61.098  1.00 17.00           O
ATOM   3034  CB  HIS A 276      22.357  30.578  60.334  1.00 15.03           C
ATOM   3035  CG  HIS A 276      23.102  30.906  59.081  1.00 14.05           C
ATOM   3036  ND1 HIS A 276      23.536  29.950  58.190  1.00 12.86           N
ATOM   3037  CD2 HIS A 276      23.486  32.097  58.571  1.00 16.57           C
ATOM   3038  CE1 HIS A 276      24.185  30.536  57.202  1.00 17.82           C
ATOM   3039  NE2 HIS A 276      24.155  31.841  57.403  1.00 15.33           N
ATOM   3040  H   HIS A 276      21.739  30.509  62.694  1.00 18.45           H
ATOM   3041  HA  HIS A 276      23.456  29.151  61.301  1.00 17.80           H
ATOM   3042  HB2 HIS A 276      21.897  31.382  60.624  1.00 18.01           H
ATOM   3043  HB3 HIS A 276      21.709  29.889  60.121  1.00 18.01           H
ATOM   3044  HD2 HIS A 276      23.335  32.934  58.948  1.00 19.86           H
ATOM   3045  HE1 HIS A 276      24.567  30.107  56.471  1.00 21.35           H
ATOM   3046  HE2 HIS A 276      24.501  32.435  56.885  1.00 18.37           H
ATOM   3047  N   MET A 277      24.541  32.119  61.916  1.00 21.17           N
ATOM   3048  CA  MET A 277      25.759  32.936  61.880  1.00 25.72           C
ATOM   3049  C   MET A 277      26.866  32.355  62.769  1.00 20.15           C
ATOM   3050  O   MET A 277      28.027  32.272  62.348  1.00 19.28           O
ATOM   3051  CB  MET A 277      25.424  34.373  62.277  1.00 25.36           C
ATOM   3052  CG  MET A 277      24.634  35.141  61.239  1.00 30.04           C
ATOM   3053  SD  MET A 277      25.409  35.175  59.587  1.00 33.72           S
ATOM   3054  CE  MET A 277      24.085  36.001  58.678  1.00 33.84           C
ATOM   3055  H   MET A 277      23.844  32.524  62.217  1.00 25.38           H
ATOM   3056  HA  MET A 277      26.083  32.957  60.966  1.00 30.83           H
ATOM   3057  HB2 MET A 277      24.899  34.356  63.093  1.00 30.40           H
ATOM   3058  HB3 MET A 277      26.252  34.854  62.432  1.00 30.40           H
ATOM   3059  HG2 MET A 277      23.760  34.730  61.146  1.00 36.01           H
ATOM   3060  HG3 MET A 277      24.535  36.058  61.538  1.00 36.01           H
ATOM   3061  HE1 MET A 277      24.352  36.098  57.751  1.00 40.58           H
ATOM   3062  HE2 MET A 277      23.280  35.464  58.737  1.00 40.58           H
ATOM   3063  HE3 MET A 277      23.930  36.874  59.072  1.00 40.58           H
ATOM   3064  N   ASN A 278      26.524  31.909  63.982  1.00 21.82           N
ATOM   3065  CA  ASN A 278      27.515  31.281  64.862  1.00 23.97           C
ATOM   3066  C   ASN A 278      28.074  29.991  64.282  1.00 24.14           C
ATOM   3067  O   ASN A 278      29.272  29.726  64.402  1.00 23.71           O
ATOM   3068  CB  ASN A 278      26.909  31.012  66.243  1.00 27.87           C
ATOM   3069  CG  ASN A 278      26.922  32.247  67.136  1.00 39.50           C
ATOM   3070  OD1 ASN A 278      27.668  33.190  66.890  1.00 42.51           O
ATOM   3071  ND2 ASN A 278      26.107  32.238  68.183  1.00 45.73           N
ATOM   3072  H   ASN A 278      25.733  31.957  64.316  1.00 26.15           H
ATOM   3073  HA  ASN A 278      28.256  31.895  64.981  1.00 28.73           H
ATOM   3074  HB2 ASN A 278      25.988  30.728  66.136  1.00 33.41           H
ATOM   3075  HB3 ASN A 278      27.422  30.316  66.684  1.00 33.41           H
ATOM   3076 HD21 ASN A 278      26.081  32.914  68.714  1.00 54.84           H
ATOM   3077 HD22 ASN A 278      25.604  31.556  68.330  1.00 54.84           H
ATOM   3078  N   LEU A 279      27.230  29.157  63.672  1.00 21.35           N
ATOM   3079  CA  LEU A 279      27.745  27.965  63.011  1.00 21.70           C
ATOM   3080  C   LEU A 279      28.710  28.347  61.902  1.00 22.54           C
ATOM   3081  O   LEU A 279      29.757  27.716  61.719  1.00 21.69           O
ATOM   3082  CB  LEU A 279      26.607  27.139  62.424  1.00 20.96           C
ATOM   3083  CG  LEU A 279      25.801  26.180  63.289  1.00 21.52           C
ATOM   3084  CD1 LEU A 279      24.745  25.556  62.413  1.00 24.57           C
ATOM   3085  CD2 LEU A 279      26.676  25.089  63.922  1.00 19.61           C
ATOM   3086  H   LEU A 279      26.377  29.257  63.628  1.00 25.59           H
ATOM   3087  HA  LEU A 279      28.220  27.418  63.656  1.00 26.01           H
ATOM   3088  HB2 LEU A 279      25.968  27.762  62.044  1.00 25.12           H
ATOM   3089  HB3 LEU A 279      26.982  26.606  61.706  1.00 25.12           H
ATOM   3090  HG  LEU A 279      25.361  26.674  63.998  1.00 25.79           H
ATOM   3091 HD11 LEU A 279      24.218  24.940  62.945  1.00 29.45           H
ATOM   3092 HD12 LEU A 279      24.176  26.257  62.058  1.00 29.45           H
ATOM   3093 HD13 LEU A 279      25.178  25.081  61.687  1.00 29.45           H
ATOM   3094 HD21 LEU A 279      26.115  24.508  64.459  1.00 23.50           H
ATOM   3095 HD22 LEU A 279      27.102  24.578  63.216  1.00 23.50           H
ATOM   3096 HD23 LEU A 279      27.349  25.509  64.480  1.00 23.50           H
ATOM   3097  N   LEU A 280      28.336  29.336  61.100  1.00 21.06           N
ATOM   3098  CA  LEU A 280      29.154  29.687  59.951  1.00 15.24           C
ATOM   3099  C   LEU A 280      30.503  30.264  60.396  1.00 22.82           C
ATOM   3100  O   LEU A 280      31.555  29.930  59.837  1.00 23.75           O
ATOM   3101  CB  LEU A 280      28.372  30.682  59.085  1.00 19.20           C
ATOM   3102  CG  LEU A 280      29.084  31.210  57.838  1.00 18.54           C
ATOM   3103  CD1 LEU A 280      29.551  30.098  56.955  1.00 20.32           C
ATOM   3104  CD2 LEU A 280      28.133  32.143  57.116  1.00 21.51           C
ATOM   3105  H   LEU A 280      27.625  29.811  61.197  1.00 25.25           H
ATOM   3106  HA  LEU A 280      29.323  28.891  59.423  1.00 18.26           H
ATOM   3107  HB2 LEU A 280      27.556  30.249  58.787  1.00 23.01           H
ATOM   3108  HB3 LEU A 280      28.146  31.449  59.633  1.00 23.01           H
ATOM   3109  HG  LEU A 280      29.860  31.724  58.111  1.00 22.22           H
ATOM   3110 HD11 LEU A 280      29.995  30.477  56.181  1.00 24.35           H
ATOM   3111 HD12 LEU A 280      30.169  29.540  57.452  1.00 24.35           H
ATOM   3112 HD13 LEU A 280      28.784  29.575  56.675  1.00 24.35           H
ATOM   3113 HD21 LEU A 280      28.571  32.487  56.322  1.00 25.78           H
ATOM   3114 HD22 LEU A 280      27.335  31.650  56.868  1.00 25.78           H
ATOM   3115 HD23 LEU A 280      27.899  32.875  57.709  1.00 25.78           H
ATOM   3116  N   ALA A 281      30.494  31.119  61.410  1.00 24.24           N
ATOM   3117  CA  ALA A 281      31.755  31.618  61.949  1.00 34.13           C
ATOM   3118  C   ALA A 281      32.660  30.472  62.403  1.00 32.50           C
ATOM   3119  O   ALA A 281      33.862  30.465  62.108  1.00 29.46           O
ATOM   3120  CB  ALA A 281      31.483  32.593  63.096  1.00 32.60           C
ATOM   3121  H   ALA A 281      29.789  31.422  61.799  1.00 29.05           H
ATOM   3122  HA  ALA A 281      32.222  32.105  61.251  1.00 40.92           H
ATOM   3123  HB1 ALA A 281      32.329  32.916  63.443  1.00 39.08           H
ATOM   3124  HB2 ALA A 281      30.958  33.337  62.761  1.00 39.08           H
ATOM   3125  HB3 ALA A 281      30.994  32.130  63.794  1.00 39.08           H
ATOM   3126  N   ASP A 282      32.110  29.477  63.103  1.00 29.15           N
ATOM   3127  CA  ASP A 282      32.942  28.342  63.499  1.00 31.19           C
ATOM   3128  C   ASP A 282      33.401  27.547  62.296  1.00 32.84           C
ATOM   3129  O   ASP A 282      34.524  27.018  62.282  1.00 25.19           O
ATOM   3130  CB  ASP A 282      32.191  27.419  64.452  1.00 35.99           C
ATOM   3131  CG  ASP A 282      32.037  27.998  65.823  1.00 38.56           C
ATOM   3132  OD1 ASP A 282      32.407  29.180  66.047  1.00 40.37           O
ATOM   3133  OD2 ASP A 282      31.527  27.242  66.671  1.00 37.55           O1-
ATOM   3134  H   ASP A 282      31.288  29.435  63.353  1.00 34.95           H
ATOM   3135  HA  ASP A 282      33.729  28.673  63.959  1.00 37.39           H
ATOM   3136  HB2 ASP A 282      31.304  27.252  64.096  1.00 43.15           H
ATOM   3137  HB3 ASP A 282      32.678  26.584  64.532  1.00 43.15           H
ATOM   3138  N   LEU A 283      32.546  27.415  61.280  1.00 26.15           N
ATOM   3139  CA  LEU A 283      32.982  26.711  60.084  1.00 24.45           C
ATOM   3140  C   LEU A 283      34.164  27.429  59.437  1.00 22.18           C
ATOM   3141  O   LEU A 283      35.129  26.786  59.003  1.00 25.42           O
ATOM   3142  CB  LEU A 283      31.822  26.580  59.104  1.00 20.15           C
ATOM   3143  CG  LEU A 283      32.039  25.634  57.927  1.00 20.59           C
ATOM   3144  CD1 LEU A 283      32.248  24.211  58.387  1.00 29.93           C
ATOM   3145  CD2 LEU A 283      30.849  25.710  56.970  1.00 20.63           C
ATOM   3146  H   LEU A 283      31.740  27.713  61.261  1.00 31.35           H
ATOM   3147  HA  LEU A 283      33.271  25.818  60.330  1.00 29.31           H
ATOM   3148  HB2 LEU A 283      31.046  26.261  59.591  1.00 24.15           H
ATOM   3149  HB3 LEU A 283      31.632  27.458  58.737  1.00 24.15           H
ATOM   3150  HG  LEU A 283      32.832  25.912  57.441  1.00 24.68           H
ATOM   3151 HD11 LEU A 283      32.382  23.645  57.610  1.00 35.88           H
ATOM   3152 HD12 LEU A 283      33.030  24.176  58.960  1.00 35.88           H
ATOM   3153 HD13 LEU A 283      31.464  23.919  58.877  1.00 35.88           H
ATOM   3154 HD21 LEU A 283      31.001  25.104  56.228  1.00 24.73           H
ATOM   3155 HD22 LEU A 283      30.044  25.453  57.447  1.00 24.73           H
ATOM   3156 HD23 LEU A 283      30.764  26.619  56.643  1.00 24.73           H
ATOM   3157  N   LYS A 284      34.100  28.761  59.364  1.00 25.05           N
ATOM   3158  CA  LYS A 284      35.191  29.534  58.773  1.00 27.30           C
ATOM   3159  C   LYS A 284      36.461  29.388  59.597  1.00 29.34           C
ATOM   3160  O   LYS A 284      37.554  29.207  59.049  1.00 30.16           O
ATOM   3161  CB  LYS A 284      34.799  31.005  58.679  1.00 22.69           C
ATOM   3162  CG  LYS A 284      33.848  31.317  57.543  1.00 32.20           C
ATOM   3163  CD  LYS A 284      33.258  32.719  57.701  1.00 26.42           C
ATOM   3164  CE  LYS A 284      32.350  33.100  56.543  1.00 30.67           C
ATOM   3165  NZ  LYS A 284      32.053  34.537  56.626  1.00 38.23           N1+
ATOM   3166  H   LYS A 284      33.441  29.236  59.647  1.00 30.03           H
ATOM   3167  HA  LYS A 284      35.368  29.207  57.877  1.00 32.73           H
ATOM   3168  HB2 LYS A 284      34.367  31.266  59.507  1.00 27.20           H
ATOM   3169  HB3 LYS A 284      35.602  31.533  58.547  1.00 27.20           H
ATOM   3170  HG2 LYS A 284      34.329  31.280  56.701  1.00 38.60           H
ATOM   3171  HG3 LYS A 284      33.120  30.676  57.546  1.00 38.60           H
ATOM   3172  HD2 LYS A 284      32.735  32.753  58.517  1.00 31.67           H
ATOM   3173  HD3 LYS A 284      33.981  33.365  57.741  1.00 31.67           H
ATOM   3174  HE2 LYS A 284      32.799  32.922  55.702  1.00 36.77           H
ATOM   3175  HE3 LYS A 284      31.518  32.605  56.602  1.00 36.77           H
ATOM   3176  HZ1 LYS A 284      31.522  34.776  55.954  1.00 45.84           H
ATOM   3177  HZ2 LYS A 284      31.646  34.719  57.396  1.00 45.84           H
ATOM   3178  HZ3 LYS A 284      32.808  35.006  56.579  1.00 45.84           H
ATOM   3179  N   THR A 285      36.330  29.448  60.920  1.00 29.88           N
ATOM   3180  CA  THR A 285      37.488  29.245  61.785  1.00 36.13           C
ATOM   3181  C   THR A 285      38.108  27.876  61.543  1.00 33.95           C
ATOM   3182  O   THR A 285      39.334  27.747  61.460  1.00 35.46           O
ATOM   3183  CB  THR A 285      37.071  29.426  63.242  1.00 29.78           C
ATOM   3184  OG1 THR A 285      36.738  30.795  63.456  1.00 29.57           O
ATOM   3185  CG2 THR A 285      38.188  29.049  64.199  1.00 40.05           C
ATOM   3186  H   THR A 285      35.593  29.602  61.336  1.00 35.83           H
ATOM   3187  HA  THR A 285      38.156  29.917  61.579  1.00 43.33           H
ATOM   3188  HB  THR A 285      36.299  28.870  63.432  1.00 35.70           H
ATOM   3189  HG1 THR A 285      36.105  31.019  62.952  1.00 35.45           H
ATOM   3190 HG21 THR A 285      37.896  29.174  65.115  1.00 48.03           H
ATOM   3191 HG22 THR A 285      38.435  28.120  64.070  1.00 48.03           H
ATOM   3192 HG23 THR A 285      38.965  29.607  64.037  1.00 48.03           H
ATOM   3193  N   MET A 286      37.282  26.849  61.366  1.00 27.01           N
ATOM   3194  CA  MET A 286      37.838  25.538  61.059  1.00 33.28           C
ATOM   3195  C   MET A 286      38.520  25.513  59.699  1.00 36.98           C
ATOM   3196  O   MET A 286      39.533  24.823  59.530  1.00 33.97           O
ATOM   3197  CB  MET A 286      36.757  24.465  61.108  1.00 31.49           C
ATOM   3198  CG  MET A 286      37.265  23.144  60.568  1.00 31.29           C
ATOM   3199  SD  MET A 286      36.131  21.773  60.770  1.00 29.93           S
ATOM   3200  CE  MET A 286      36.295  21.394  62.518  1.00 28.97           C
ATOM   3201  H   MET A 286      36.424  26.882  61.416  1.00 32.38           H
ATOM   3202  HA  MET A 286      38.496  25.318  61.737  1.00 39.90           H
ATOM   3203  HB2 MET A 286      36.479  24.331  62.027  1.00 37.76           H
ATOM   3204  HB3 MET A 286      36.003  24.745  60.566  1.00 37.76           H
ATOM   3205  HG2 MET A 286      37.440  23.244  59.619  1.00 37.52           H
ATOM   3206  HG3 MET A 286      38.087  22.916  61.029  1.00 37.52           H
ATOM   3207  HE1 MET A 286      35.711  20.651  62.736  1.00 34.73           H
ATOM   3208  HE2 MET A 286      37.217  21.157  62.704  1.00 34.73           H
ATOM   3209  HE3 MET A 286      36.043  22.176  63.034  1.00 34.73           H
ATOM   3210  N   VAL A 287      37.959  26.204  58.698  1.00 27.76           N
ATOM   3211  CA  VAL A 287      38.566  26.181  57.368  1.00 32.73           C
ATOM   3212  C   VAL A 287      39.983  26.760  57.415  1.00 30.96           C
ATOM   3213  O   VAL A 287      40.901  26.249  56.763  1.00 35.65           O
ATOM   3214  CB  VAL A 287      37.677  26.929  56.354  1.00 30.81           C
ATOM   3215  CG1 VAL A 287      38.433  27.221  55.053  1.00 32.37           C
ATOM   3216  CG2 VAL A 287      36.391  26.105  56.026  1.00 20.51           C
ATOM   3217  H   VAL A 287      37.247  26.682  58.763  1.00 33.29           H
ATOM   3218  HA  VAL A 287      38.635  25.259  57.074  1.00 39.24           H
ATOM   3219  HB  VAL A 287      37.402  27.776  56.738  1.00 36.94           H
ATOM   3220 HG11 VAL A 287      37.843  27.691  54.444  1.00 38.81           H
ATOM   3221 HG12 VAL A 287      39.207  27.770  55.255  1.00 38.81           H
ATOM   3222 HG13 VAL A 287      38.717  26.381  54.659  1.00 38.81           H
ATOM   3223 HG21 VAL A 287      35.853  26.599  55.388  1.00 24.58           H
ATOM   3224 HG22 VAL A 287      36.652  25.251  55.647  1.00 24.58           H
ATOM   3225 HG23 VAL A 287      35.889  25.965  56.844  1.00 24.58           H
ATOM   3226  N   GLU A 288      40.179  27.817  58.199  1.00 30.37           N
ATOM   3227  CA  GLU A 288      41.444  28.538  58.230  1.00 42.80           C
ATOM   3228  C   GLU A 288      42.525  27.756  58.954  1.00 36.22           C
ATOM   3229  O   GLU A 288      43.702  27.884  58.619  1.00 42.00           O
ATOM   3230  CB  GLU A 288      41.244  29.884  58.916  1.00 40.80           C
ATOM   3231  CG  GLU A 288      40.446  30.866  58.101  1.00 39.59           C
ATOM   3232  CD  GLU A 288      39.832  31.952  58.968  1.00 44.60           C
ATOM   3233  OE1 GLU A 288      40.173  32.021  60.182  1.00 47.38           O
ATOM   3234  OE2 GLU A 288      39.008  32.732  58.430  1.00 59.38           O1-
ATOM   3235  H   GLU A 288      39.583  28.139  58.729  1.00 36.42           H
ATOM   3236  HA  GLU A 288      41.743  28.700  57.321  1.00 51.33           H
ATOM   3237  HB2 GLU A 288      40.774  29.742  59.753  1.00 48.92           H
ATOM   3238  HB3 GLU A 288      42.113  30.279  59.089  1.00 48.92           H
ATOM   3239  HG2 GLU A 288      41.028  31.290  57.452  1.00 47.47           H
ATOM   3240  HG3 GLU A 288      39.727  30.396  57.650  1.00 47.47           H
ATOM   3241  N   THR A 289      42.140  26.965  59.954  1.00 39.50           N
ATOM   3242  CA  THR A 289      43.050  26.180  60.776  1.00 40.38           C
ATOM   3243  C   THR A 289      42.990  24.703  60.419  1.00 42.96           C
ATOM   3244  O   THR A 289      43.437  23.853  61.198  1.00 35.97           O
ATOM   3245  CB  THR A 289      42.712  26.371  62.258  1.00 35.68           C
ATOM   3246  OG1 THR A 289      41.418  25.822  62.523  1.00 41.63           O
ATOM   3247  CG2 THR A 289      42.726  27.869  62.643  1.00 41.81           C
ATOM   3248  H   THR A 289      41.316  26.865  60.181  1.00 47.37           H
ATOM   3249  HA  THR A 289      43.958  26.490  60.631  1.00 48.42           H
ATOM   3250  HB  THR A 289      43.373  25.911  62.800  1.00 42.79           H
ATOM   3251  HG1 THR A 289      40.839  26.211  62.055  1.00 49.93           H
ATOM   3252 HG21 THR A 289      42.510  27.971  63.583  1.00 50.14           H
ATOM   3253 HG22 THR A 289      43.604  28.245  62.478  1.00 50.14           H
ATOM   3254 HG23 THR A 289      42.071  28.352  62.115  1.00 50.14           H
ATOM   3255  N   LYS A 290      42.446  24.386  59.253  1.00 38.79           N
ATOM   3256  CA  LYS A 290      42.114  23.012  58.932  1.00 39.32           C
ATOM   3257  C   LYS A 290      43.382  22.178  58.789  1.00 39.71           C
ATOM   3258  O   LYS A 290      44.425  22.664  58.358  1.00 36.35           O
ATOM   3259  CB  LYS A 290      41.249  22.986  57.655  1.00 41.21           C
ATOM   3260  CG  LYS A 290      41.839  22.375  56.401  1.00 38.12           C
ATOM   3261  CD  LYS A 290      40.775  22.280  55.273  1.00 35.93           C
ATOM   3262  CE  LYS A 290      41.329  22.708  53.922  1.00 37.23           C
ATOM   3263  NZ  LYS A 290      40.471  22.301  52.770  1.00 39.51           N1+
ATOM   3264  H   LYS A 290      42.261  24.950  58.630  1.00 46.52           H
ATOM   3265  HA  LYS A 290      41.590  22.636  59.657  1.00 47.15           H
ATOM   3266  HB2 LYS A 290      40.439  22.491  57.855  1.00 49.42           H
ATOM   3267  HB3 LYS A 290      41.014  23.902  57.438  1.00 49.42           H
ATOM   3268  HG2 LYS A 290      42.570  22.930  56.086  1.00 45.71           H
ATOM   3269  HG3 LYS A 290      42.156  21.480  56.598  1.00 45.71           H
ATOM   3270  HD2 LYS A 290      40.473  21.361  55.198  1.00 43.09           H
ATOM   3271  HD3 LYS A 290      40.029  22.860  55.490  1.00 43.09           H
ATOM   3272  HE2 LYS A 290      41.407  23.674  53.907  1.00 44.64           H
ATOM   3273  HE3 LYS A 290      42.203  22.304  53.799  1.00 44.64           H
ATOM   3274  HZ1 LYS A 290      40.838  22.574  52.006  1.00 47.37           H
ATOM   3275  HZ2 LYS A 290      40.389  21.415  52.750  1.00 47.37           H
ATOM   3276  HZ3 LYS A 290      39.663  22.665  52.849  1.00 47.37           H
ATOM   3277  N   LYS A 291      43.280  20.910  59.177  1.00 39.31           N
ATOM   3278  CA  LYS A 291      44.351  19.933  59.033  1.00 40.37           C
ATOM   3279  C   LYS A 291      43.855  18.810  58.143  1.00 27.23           C
ATOM   3280  O   LYS A 291      42.779  18.262  58.393  1.00 29.82           O
ATOM   3281  CB  LYS A 291      44.777  19.376  60.404  1.00 38.76           C
ATOM   3282  CG  LYS A 291      45.739  20.274  61.192  1.00 38.44           C
ATOM   3283  CD  LYS A 291      45.309  20.444  62.647  1.00 49.36           C
ATOM   3284  CE  LYS A 291      44.131  21.426  62.765  1.00 50.10           C
ATOM   3285  NZ  LYS A 291      43.037  20.980  63.697  1.00 55.62           N1+
ATOM   3286  H   LYS A 291      42.572  20.583  59.541  1.00 47.14           H
ATOM   3287  HA  LYS A 291      45.119  20.349  58.612  1.00 48.42           H
ATOM   3288  HB2 LYS A 291      43.984  19.249  60.946  1.00 46.48           H
ATOM   3289  HB3 LYS A 291      45.219  18.523  60.267  1.00 46.48           H
ATOM   3290  HG2 LYS A 291      46.623  19.877  61.184  1.00 46.09           H
ATOM   3291  HG3 LYS A 291      45.763  21.152  60.781  1.00 46.09           H
ATOM   3292  HD2 LYS A 291      45.028  19.586  63.001  1.00 59.20           H
ATOM   3293  HD3 LYS A 291      46.052  20.795  63.162  1.00 59.20           H
ATOM   3294  HE2 LYS A 291      44.467  22.276  63.092  1.00 60.09           H
ATOM   3295  HE3 LYS A 291      43.739  21.547  61.887  1.00 60.09           H
ATOM   3296  HZ1 LYS A 291      42.389  21.590  63.720  1.00 66.71           H
ATOM   3297  HZ2 LYS A 291      42.696  20.206  63.418  1.00 66.71           H
ATOM   3298  HZ3 LYS A 291      43.362  20.872  64.519  1.00 66.71           H
ATOM   3299  N   VAL A 292      44.636  18.450  57.116  1.00 25.65           N
ATOM   3300  CA  VAL A 292      44.256  17.375  56.203  1.00 24.42           C
ATOM   3301  C   VAL A 292      45.423  16.429  55.953  1.00 30.60           C
ATOM   3302  O   VAL A 292      46.589  16.779  56.137  1.00 30.32           O
ATOM   3303  CB  VAL A 292      43.731  17.911  54.843  1.00 27.38           C
ATOM   3304  CG1 VAL A 292      42.482  18.763  55.064  1.00 32.32           C
ATOM   3305  CG2 VAL A 292      44.807  18.707  54.125  1.00 33.50           C
ATOM   3306  H   VAL A 292      45.391  18.816  56.930  1.00 30.75           H
ATOM   3307  HA  VAL A 292      43.542  16.860  56.611  1.00 29.27           H
ATOM   3308  HB  VAL A 292      43.487  17.160  54.279  1.00 32.82           H
ATOM   3309 HG11 VAL A 292      42.168  19.089  54.206  1.00 38.75           H
ATOM   3310 HG12 VAL A 292      41.798  18.216  55.481  1.00 38.75           H
ATOM   3311 HG13 VAL A 292      42.708  19.509  55.641  1.00 38.75           H
ATOM   3312 HG21 VAL A 292      44.452  19.028  53.282  1.00 40.17           H
ATOM   3313 HG22 VAL A 292      45.069  19.457  54.682  1.00 40.17           H
ATOM   3314 HG23 VAL A 292      45.571  18.131  53.965  1.00 40.17           H
ATOM   3315  N   THR A 293      45.083  15.213  55.522  1.00 25.10           N
ATOM   3316  CA  THR A 293      46.070  14.266  55.035  1.00 29.44           C
ATOM   3317  C   THR A 293      46.618  14.745  53.692  1.00 44.14           C
ATOM   3318  O   THR A 293      46.173  15.751  53.118  1.00 33.77           O
ATOM   3319  CB  THR A 293      45.482  12.858  54.856  1.00 29.76           C
ATOM   3320  OG1 THR A 293      44.575  12.828  53.732  1.00 31.42           O
ATOM   3321  CG2 THR A 293      44.797  12.380  56.111  1.00 29.32           C
ATOM   3322  H   THR A 293      44.276  14.915  55.505  1.00 30.09           H
ATOM   3323  HA  THR A 293      46.805  14.214  55.665  1.00 35.29           H
ATOM   3324  HB  THR A 293      46.212  12.244  54.675  1.00 35.68           H
ATOM   3325  HG1 THR A 293      44.257  12.056  53.639  1.00 37.67           H
ATOM   3326 HG21 THR A 293      44.435  11.491  55.973  1.00 35.15           H
ATOM   3327 HG22 THR A 293      45.430  12.353  56.845  1.00 35.15           H
ATOM   3328 HG23 THR A 293      44.072  12.983  56.342  1.00 35.15           H
ATOM   3329  N   SER A 294      47.579  13.979  53.167  1.00 38.62           N
ATOM   3330  CA  SER A 294      48.148  14.288  51.860  1.00 31.30           C
ATOM   3331  C   SER A 294      47.134  14.114  50.736  1.00 40.12           C
ATOM   3332  O   SER A 294      47.339  14.668  49.648  1.00 42.05           O
ATOM   3333  CB  SER A 294      49.376  13.408  51.600  1.00 38.62           C
ATOM   3334  OG  SER A 294      49.027  12.032  51.546  1.00 40.86           O
ATOM   3335  H   SER A 294      47.913  13.283  53.546  1.00 46.31           H
ATOM   3336  HA  SER A 294      48.439  15.214  51.857  1.00 37.53           H
ATOM   3337  HB2 SER A 294      49.773  13.665  50.753  1.00 46.31           H
ATOM   3338  HB3 SER A 294      50.015  13.541  52.318  1.00 46.31           H
ATOM   3339  HG  SER A 294      49.712  11.568  51.403  1.00 49.00           H
ATOM   3340  N   SER A 295      46.053  13.363  50.971  1.00 41.30           N
ATOM   3341  CA  SER A 295      44.953  13.222  50.021  1.00 34.67           C
ATOM   3342  C   SER A 295      43.829  14.234  50.246  1.00 37.83           C
ATOM   3343  O   SER A 295      42.774  14.119  49.609  1.00 42.36           O
ATOM   3344  CB  SER A 295      44.372  11.808  50.087  1.00 41.23           C
ATOM   3345  OG  SER A 295      45.388  10.825  49.921  1.00 49.63           O
ATOM   3346  H   SER A 295      45.934  12.914  51.696  1.00 49.53           H
ATOM   3347  HA  SER A 295      45.298  13.359  49.124  1.00 41.57           H
ATOM   3348  HB2 SER A 295      43.950  11.681  50.951  1.00 49.44           H
ATOM   3349  HB3 SER A 295      43.716  11.705  49.380  1.00 49.44           H
ATOM   3350  HG  SER A 295      45.052  10.056  49.959  1.00 59.52           H
ATOM   3351  N   GLY A 296      44.032  15.224  51.120  1.00 44.31           N
ATOM   3352  CA  GLY A 296      43.008  16.216  51.399  1.00 38.87           C
ATOM   3353  C   GLY A 296      41.849  15.736  52.254  1.00 38.42           C
ATOM   3354  O   GLY A 296      40.775  16.354  52.223  1.00 34.88           O
ATOM   3355  H   GLY A 296      44.760  15.337  51.564  1.00 53.15           H
ATOM   3356  HA2 GLY A 296      43.418  16.970  51.851  1.00 46.62           H
ATOM   3357  HA3 GLY A 296      42.644  16.535  50.558  1.00 46.62           H
ATOM   3358  N   VAL A 297      42.024  14.639  53.007  1.00 29.54           N
ATOM   3359  CA  VAL A 297      40.996  14.149  53.932  1.00 22.41           C
ATOM   3360  C   VAL A 297      41.081  14.932  55.236  1.00 29.84           C
ATOM   3361  O   VAL A 297      42.172  15.231  55.737  1.00 25.79           O
ATOM   3362  CB  VAL A 297      41.164  12.636  54.150  1.00 27.76           C
ATOM   3363  CG1 VAL A 297      40.120  12.084  55.154  1.00 25.79           C
ATOM   3364  CG2 VAL A 297      41.066  11.929  52.825  1.00 29.04           C
ATOM   3365  H   VAL A 297      42.737  14.159  52.997  1.00 35.42           H
ATOM   3366  HA  VAL A 297      40.120  14.302  53.544  1.00 26.86           H
ATOM   3367  HB  VAL A 297      42.047  12.467  54.514  1.00 33.28           H
ATOM   3368 HG11 VAL A 297      40.261  11.131  55.263  1.00 30.91           H
ATOM   3369 HG12 VAL A 297      40.233  12.535  56.006  1.00 30.91           H
ATOM   3370 HG13 VAL A 297      39.230  12.251  54.807  1.00 30.91           H
ATOM   3371 HG21 VAL A 297      41.173  10.976  52.968  1.00 34.82           H
ATOM   3372 HG22 VAL A 297      40.196  12.110  52.434  1.00 34.82           H
ATOM   3373 HG23 VAL A 297      41.767  12.257  52.240  1.00 34.82           H
ATOM   3374  N   LEU A 298      39.924  15.302  55.780  1.00 22.08           N
ATOM   3375  CA  LEU A 298      39.894  16.135  56.974  1.00 19.97           C
ATOM   3376  C   LEU A 298      40.321  15.340  58.202  1.00 15.40           C
ATOM   3377  O   LEU A 298      39.991  14.163  58.332  1.00 22.67           O
ATOM   3378  CB  LEU A 298      38.488  16.680  57.213  1.00 22.82           C
ATOM   3379  CG  LEU A 298      37.999  17.926  56.523  1.00 31.47           C
ATOM   3380  CD1 LEU A 298      36.643  18.295  57.182  1.00 31.23           C
ATOM   3381  CD2 LEU A 298      39.005  19.059  56.683  1.00 39.35           C
ATOM   3382  H   LEU A 298      39.148  15.084  55.479  1.00 26.46           H
ATOM   3383  HA  LEU A 298      40.501  16.884  56.863  1.00 23.93           H
ATOM   3384  HB2 LEU A 298      37.865  15.977  56.973  1.00 27.35           H
ATOM   3385  HB3 LEU A 298      38.406  16.850  58.165  1.00 27.35           H
ATOM   3386  HG  LEU A 298      37.859  17.753  55.579  1.00 37.74           H
ATOM   3387 HD11 LEU A 298      36.296  19.096  56.761  1.00 37.45           H
ATOM   3388 HD12 LEU A 298      36.022  17.560  57.059  1.00 37.45           H
ATOM   3389 HD13 LEU A 298      36.786  18.453  58.129  1.00 37.45           H
ATOM   3390 HD21 LEU A 298      38.667  19.847  56.231  1.00 47.18           H
ATOM   3391 HD22 LEU A 298      39.123  19.244  57.628  1.00 47.18           H
ATOM   3392 HD23 LEU A 298      39.850  18.788  56.290  1.00 47.18           H
ATOM   3393  N   LEU A 299      41.040  15.993  59.106  1.00 24.00           N
ATOM   3394  CA  LEU A 299      41.500  15.368  60.350  1.00 25.53           C
ATOM   3395  C   LEU A 299      40.770  16.044  61.503  1.00 15.84           C
ATOM   3396  O   LEU A 299      41.054  17.200  61.836  1.00 29.43           O
ATOM   3397  CB  LEU A 299      43.020  15.485  60.521  1.00 24.58           C
ATOM   3398  CG  LEU A 299      43.855  14.824  59.413  1.00 21.54           C
ATOM   3399  CD1 LEU A 299      45.332  15.085  59.647  1.00 24.61           C
ATOM   3400  CD2 LEU A 299      43.592  13.336  59.323  1.00 19.16           C
ATOM   3401  H   LEU A 299      41.282  16.815  59.024  1.00 28.76           H
ATOM   3402  HA  LEU A 299      41.263  14.428  60.345  1.00 30.60           H
ATOM   3403  HB2 LEU A 299      43.256  16.426  60.543  1.00 29.46           H
ATOM   3404  HB3 LEU A 299      43.268  15.069  61.361  1.00 29.46           H
ATOM   3405  HG  LEU A 299      43.615  15.220  58.561  1.00 25.82           H
ATOM   3406 HD11 LEU A 299      45.843  14.662  58.940  1.00 29.50           H
ATOM   3407 HD12 LEU A 299      45.487  16.043  59.641  1.00 29.50           H
ATOM   3408 HD13 LEU A 299      45.585  14.714  60.507  1.00 29.50           H
ATOM   3409 HD21 LEU A 299      44.138  12.961  58.614  1.00 22.96           H
ATOM   3410 HD22 LEU A 299      43.822  12.923  60.170  1.00 22.96           H
ATOM   3411 HD23 LEU A 299      42.653  13.192  59.129  1.00 22.96           H
ATOM   3412  N   LEU A 300      39.823  15.322  62.088  1.00 22.17           N
ATOM   3413  CA  LEU A 300      38.958  15.836  63.150  1.00 21.39           C
ATOM   3414  C   LEU A 300      39.070  14.891  64.338  1.00 25.91           C
ATOM   3415  O   LEU A 300      38.643  13.737  64.254  1.00 22.60           O
ATOM   3416  CB  LEU A 300      37.507  15.926  62.659  1.00 24.51           C
ATOM   3417  CG  LEU A 300      37.212  16.690  61.359  1.00 22.26           C
ATOM   3418  CD1 LEU A 300      35.765  16.495  60.973  1.00 25.96           C
ATOM   3419  CD2 LEU A 300      37.511  18.157  61.503  1.00 27.35           C
ATOM   3420  H   LEU A 300      39.654  14.504  61.881  1.00 26.58           H
ATOM   3421  HA  LEU A 300      39.255  16.719  63.420  1.00 25.64           H
ATOM   3422  HB2 LEU A 300      37.182  15.021  62.531  1.00 29.38           H
ATOM   3423  HB3 LEU A 300      36.984  16.351  63.358  1.00 29.38           H
ATOM   3424  HG  LEU A 300      37.767  16.335  60.647  1.00 26.68           H
ATOM   3425 HD11 LEU A 300      35.590  16.981  60.152  1.00 31.12           H
ATOM   3426 HD12 LEU A 300      35.598  15.549  60.840  1.00 31.12           H
ATOM   3427 HD13 LEU A 300      35.200  16.834  61.685  1.00 31.12           H
ATOM   3428 HD21 LEU A 300      37.313  18.603  60.665  1.00 32.78           H
ATOM   3429 HD22 LEU A 300      36.959  18.523  62.212  1.00 32.78           H
ATOM   3430 HD23 LEU A 300      38.449  18.267  61.724  1.00 32.78           H
ATOM   3431  N   ASP A 301      39.634  15.361  65.443  1.00 24.43           N
ATOM   3432  CA  ASP A 301      39.877  14.436  66.546  1.00 25.30           C
ATOM   3433  C   ASP A 301      38.834  14.531  67.645  1.00 23.09           C
ATOM   3434  O   ASP A 301      38.306  13.499  68.083  1.00 25.48           O
ATOM   3435  CB  ASP A 301      41.257  14.645  67.184  1.00 25.10           C
ATOM   3436  CG  ASP A 301      41.600  13.501  68.162  1.00 17.90           C
ATOM   3437  OD1 ASP A 301      41.533  12.340  67.717  1.00 20.73           O
ATOM   3438  OD2 ASP A 301      41.863  13.768  69.348  1.00 25.44           O1-
ATOM   3439  H   ASP A 301      39.876  16.175  65.580  1.00 29.28           H
ATOM   3440  HA  ASP A 301      39.851  13.532  66.197  1.00 30.33           H
ATOM   3441  HB2 ASP A 301      41.933  14.664  66.489  1.00 30.09           H
ATOM   3442  HB3 ASP A 301      41.259  15.480  67.678  1.00 30.09           H
ATOM   3443  N   ASN A 302      38.548  15.731  68.125  1.00 17.63           N
ATOM   3444  CA  ASN A 302      37.696  15.831  69.304  1.00 25.30           C
ATOM   3445  C   ASN A 302      36.229  16.052  68.933  1.00 21.80           C
ATOM   3446  O   ASN A 302      35.883  16.418  67.808  1.00 20.57           O
ATOM   3447  CB  ASN A 302      38.150  16.950  70.240  1.00 28.84           C
ATOM   3448  CG  ASN A 302      38.149  18.288  69.589  1.00 32.15           C
ATOM   3449  OD1 ASN A 302      37.189  18.670  68.925  1.00 38.19           O
ATOM   3450  ND2 ASN A 302      39.245  19.016  69.752  1.00 37.85           N
ATOM   3451  H   ASN A 302      38.821  16.479  67.803  1.00 21.13           H
ATOM   3452  HA  ASN A 302      37.751  14.997  69.795  1.00 30.32           H
ATOM   3453  HB2 ASN A 302      37.550  16.987  71.002  1.00 34.58           H
ATOM   3454  HB3 ASN A 302      39.054  16.763  70.540  1.00 34.58           H
ATOM   3455 HD21 ASN A 302      39.299  19.797  69.397  1.00 45.39           H
ATOM   3456 HD22 ASN A 302      39.902  18.706  70.213  1.00 45.39           H
ATOM   3457  N   TYR A 303      35.368  15.826  69.931  1.00 21.78           N
ATOM   3458  CA  TYR A 303      33.929  15.865  69.700  1.00 20.22           C
ATOM   3459  C   TYR A 303      33.503  17.218  69.165  1.00 18.01           C
ATOM   3460  O   TYR A 303      32.695  17.303  68.233  1.00 18.01           O
ATOM   3461  CB  TYR A 303      33.179  15.553  70.997  1.00 23.73           C
ATOM   3462  CG  TYR A 303      31.692  15.546  70.785  1.00 17.95           C
ATOM   3463  CD1 TYR A 303      31.085  14.489  70.149  1.00 21.87           C
ATOM   3464  CD2 TYR A 303      30.903  16.616  71.179  1.00 20.90           C
ATOM   3465  CE1 TYR A 303      29.721  14.471  69.946  1.00 21.48           C
ATOM   3466  CE2 TYR A 303      29.524  16.602  70.981  1.00 24.53           C
ATOM   3467  CZ  TYR A 303      28.944  15.534  70.338  1.00 17.64           C
ATOM   3468  OH  TYR A 303      27.570  15.438  70.120  1.00 17.80           O
ATOM   3469  H   TYR A 303      35.594  15.650  70.742  1.00 26.10           H
ATOM   3470  HA  TYR A 303      33.693  15.191  69.044  1.00 24.23           H
ATOM   3471  HB2 TYR A 303      33.445  14.677  71.317  1.00 28.45           H
ATOM   3472  HB3 TYR A 303      33.389  16.231  71.658  1.00 28.45           H
ATOM   3473  HD1 TYR A 303      31.599  13.765  69.871  1.00 26.21           H
ATOM   3474  HD2 TYR A 303      31.296  17.342  71.607  1.00 25.05           H
ATOM   3475  HE1 TYR A 303      29.327  13.743  69.522  1.00 25.75           H
ATOM   3476  HE2 TYR A 303      29.003  17.322  71.256  1.00 29.40           H
ATOM   3477  HH  TYR A 303      27.186  16.134  70.392  1.00 21.32           H
ATOM   3478  N   SER A 304      34.042  18.284  69.748  1.00 20.43           N
ATOM   3479  CA  SER A 304      33.659  19.642  69.397  1.00 21.90           C
ATOM   3480  C   SER A 304      33.800  19.893  67.904  1.00 22.57           C
ATOM   3481  O   SER A 304      32.913  20.494  67.285  1.00 20.70           O
ATOM   3482  CB  SER A 304      34.513  20.626  70.196  1.00 27.78           C
ATOM   3483  OG  SER A 304      34.180  21.963  69.871  1.00 38.61           O
ATOM   3484  H   SER A 304      34.644  18.243  70.362  1.00 24.48           H
ATOM   3485  HA  SER A 304      32.730  19.782  69.640  1.00 26.25           H
ATOM   3486  HB2 SER A 304      34.357  20.483  71.142  1.00 33.31           H
ATOM   3487  HB3 SER A 304      35.448  20.474  69.987  1.00 33.31           H
ATOM   3488  HG  SER A 304      33.372  22.109  70.047  1.00 46.31           H
ATOM   3489  N   ASP A 305      34.893  19.416  67.293  1.00 20.93           N
ATOM   3490  CA  ASP A 305      35.095  19.647  65.862  1.00 22.25           C
ATOM   3491  C   ASP A 305      34.272  18.675  65.026  1.00 15.48           C
ATOM   3492  O   ASP A 305      33.706  19.047  63.991  1.00 22.91           O
ATOM   3493  CB  ASP A 305      36.582  19.518  65.502  1.00 26.16           C
ATOM   3494  CG  ASP A 305      37.436  20.649  66.077  1.00 29.56           C
ATOM   3495  OD1 ASP A 305      36.931  21.767  66.307  1.00 26.07           O
ATOM   3496  OD2 ASP A 305      38.636  20.408  66.289  1.00 31.63           O1-
ATOM   3497  H   ASP A 305      35.518  18.966  67.677  1.00 25.08           H
ATOM   3498  HA  ASP A 305      34.809  20.548  65.644  1.00 26.67           H
ATOM   3499  HB2 ASP A 305      36.920  18.680  65.855  1.00 31.35           H
ATOM   3500  HB3 ASP A 305      36.675  19.533  64.537  1.00 31.35           H
ATOM   3501  N   ARG A 306      34.192  17.427  65.460  1.00 15.92           N
ATOM   3502  CA  ARG A 306      33.417  16.449  64.720  1.00 17.00           C
ATOM   3503  C   ARG A 306      31.945  16.856  64.667  1.00 18.66           C
ATOM   3504  O   ARG A 306      31.305  16.806  63.604  1.00 15.93           O
ATOM   3505  CB  ARG A 306      33.590  15.069  65.348  1.00 18.05           C
ATOM   3506  CG  ARG A 306      35.044  14.504  65.228  1.00 19.20           C
ATOM   3507  CD  ARG A 306      35.253  13.270  66.088  1.00 20.37           C
ATOM   3508  NE  ARG A 306      34.784  12.074  65.393  1.00 19.10           N
ATOM   3509  CZ  ARG A 306      35.419  11.493  64.378  1.00 24.92           C
ATOM   3510  NH1 ARG A 306      36.563  11.999  63.903  1.00 25.93           N
ATOM   3511  NH2 ARG A 306      34.903  10.408  63.816  1.00 21.53           N1+
ATOM   3512  H   ARG A 306      34.570  17.124  66.171  1.00 19.07           H
ATOM   3513  HA  ARG A 306      33.749  16.407  63.809  1.00 20.37           H
ATOM   3514  HB2 ARG A 306      33.369  15.124  66.291  1.00 21.63           H
ATOM   3515  HB3 ARG A 306      32.991  14.446  64.906  1.00 21.63           H
ATOM   3516  HG2 ARG A 306      35.215  14.260  64.304  1.00 23.01           H
ATOM   3517  HG3 ARG A 306      35.674  15.183  65.516  1.00 23.01           H
ATOM   3518  HD2 ARG A 306      36.199  13.164  66.276  1.00 24.41           H
ATOM   3519  HD3 ARG A 306      34.751  13.362  66.913  1.00 24.41           H
ATOM   3520  HE  ARG A 306      34.045  11.722  65.657  1.00 22.88           H
ATOM   3521 HH11 ARG A 306      36.903  12.703  64.261  1.00 31.09           H
ATOM   3522 HH12 ARG A 306      36.962  11.616  63.245  1.00 31.09           H
ATOM   3523 HH21 ARG A 306      34.167  10.078  64.113  1.00 25.80           H
ATOM   3524 HH22 ARG A 306      35.308  10.031  63.157  1.00 25.80           H
ATOM   3525  N   ILE A 307      31.386  17.285  65.802  1.00 16.05           N
ATOM   3526  CA  ILE A 307      29.954  17.582  65.802  1.00 17.64           C
ATOM   3527  C   ILE A 307      29.687  18.887  65.062  1.00 18.11           C
ATOM   3528  O   ILE A 307      28.634  19.048  64.435  1.00 14.86           O
ATOM   3529  CB  ILE A 307      29.396  17.612  67.245  1.00 15.85           C
ATOM   3530  CG1 ILE A 307      27.867  17.486  67.220  1.00 16.24           C
ATOM   3531  CG2 ILE A 307      29.813  18.870  67.956  1.00 16.99           C
ATOM   3532  CD1 ILE A 307      27.379  16.120  66.771  1.00 16.26           C
ATOM   3533  H   ILE A 307      31.792  17.406  66.550  1.00 19.23           H
ATOM   3534  HA  ILE A 307      29.492  16.876  65.325  1.00 21.14           H
ATOM   3535  HB  ILE A 307      29.757  16.853  67.729  1.00 18.99           H
ATOM   3536 HG12 ILE A 307      27.524  17.646  68.113  1.00 19.46           H
ATOM   3537 HG13 ILE A 307      27.508  18.147  66.606  1.00 19.46           H
ATOM   3538 HG21 ILE A 307      29.449  18.860  68.855  1.00 20.36           H
ATOM   3539 HG22 ILE A 307      30.782  18.906  67.991  1.00 20.36           H
ATOM   3540 HG23 ILE A 307      29.470  19.636  67.468  1.00 20.36           H
ATOM   3541 HD11 ILE A 307      26.409  16.113  66.779  1.00 19.48           H
ATOM   3542 HD12 ILE A 307      27.704  15.948  65.873  1.00 19.48           H
ATOM   3543 HD13 ILE A 307      27.720  15.447  67.381  1.00 19.48           H
ATOM   3544  N   GLN A 308      30.628  19.836  65.103  1.00 15.20           N
ATOM   3545  CA  GLN A 308      30.458  21.074  64.344  1.00 22.13           C
ATOM   3546  C   GLN A 308      30.383  20.796  62.843  1.00 18.11           C
ATOM   3547  O   GLN A 308      29.564  21.392  62.134  1.00 18.35           O
ATOM   3548  CB  GLN A 308      31.599  22.032  64.695  1.00 24.53           C
ATOM   3549  CG  GLN A 308      31.913  23.157  63.732  1.00 29.84           C
ATOM   3550  CD  GLN A 308      33.433  23.283  63.549  1.00 49.35           C
ATOM   3551  OE1 GLN A 308      33.943  23.117  62.436  1.00 47.47           O
ATOM   3552  NE2 GLN A 308      34.172  23.522  64.666  1.00 39.82           N
ATOM   3553  H   GLN A 308      31.358  19.788  65.555  1.00 18.20           H
ATOM   3554  HA  GLN A 308      29.625  21.494  64.610  1.00 26.52           H
ATOM   3555  HB2 GLN A 308      31.389  22.444  65.549  1.00 29.41           H
ATOM   3556  HB3 GLN A 308      32.410  21.508  64.789  1.00 29.41           H
ATOM   3557  HG2 GLN A 308      31.513  22.967  62.869  1.00 35.77           H
ATOM   3558  HG3 GLN A 308      31.574  23.994  64.087  1.00 35.77           H
ATOM   3559 HE21 GLN A 308      33.784  23.595  65.430  1.00 47.75           H
ATOM   3560 HE22 GLN A 308      35.026  23.600  64.608  1.00 47.75           H
ATOM   3561  N   VAL A 309      31.193  19.870  62.338  1.00 18.96           N
ATOM   3562  CA  VAL A 309      31.096  19.536  60.920  1.00 20.35           C
ATOM   3563  C   VAL A 309      29.783  18.820  60.626  1.00 15.98           C
ATOM   3564  O   VAL A 309      29.151  19.049  59.585  1.00 12.96           O
ATOM   3565  CB  VAL A 309      32.310  18.702  60.484  1.00 20.89           C
ATOM   3566  CG1 VAL A 309      32.111  18.169  59.072  1.00 18.08           C
ATOM   3567  CG2 VAL A 309      33.558  19.549  60.616  1.00 19.54           C
ATOM   3568  H   VAL A 309      31.789  19.434  62.778  1.00 22.72           H
ATOM   3569  HA  VAL A 309      31.104  20.359  60.405  1.00 24.39           H
ATOM   3570  HB  VAL A 309      32.400  17.942  61.081  1.00 25.04           H
ATOM   3571 HG11 VAL A 309      32.889  17.647  58.820  1.00 21.66           H
ATOM   3572 HG12 VAL A 309      31.318  17.612  59.054  1.00 21.66           H
ATOM   3573 HG13 VAL A 309      32.004  18.918  58.465  1.00 21.66           H
ATOM   3574 HG21 VAL A 309      34.326  19.024  60.341  1.00 23.41           H
ATOM   3575 HG22 VAL A 309      33.470  20.330  60.047  1.00 23.41           H
ATOM   3576 HG23 VAL A 309      33.657  19.823  61.541  1.00 23.41           H
ATOM   3577  N   LEU A 310      29.327  17.960  61.540  1.00 13.11           N
ATOM   3578  CA  LEU A 310      28.058  17.277  61.300  1.00 12.22           C
ATOM   3579  C   LEU A 310      26.884  18.254  61.382  1.00 13.13           C
ATOM   3580  O   LEU A 310      25.925  18.172  60.588  1.00 13.26           O
ATOM   3581  CB  LEU A 310      27.881  16.134  62.297  1.00 16.68           C
ATOM   3582  CG  LEU A 310      28.812  14.943  62.067  1.00 13.75           C
ATOM   3583  CD1 LEU A 310      28.692  13.969  63.234  1.00 16.78           C
ATOM   3584  CD2 LEU A 310      28.568  14.186  60.743  1.00 17.05           C
ATOM   3585  H   LEU A 310      29.718  17.761  62.280  1.00 15.70           H
ATOM   3586  HA  LEU A 310      28.069  16.896  60.407  1.00 14.63           H
ATOM   3587  HB2 LEU A 310      28.051  16.472  63.190  1.00 19.99           H
ATOM   3588  HB3 LEU A 310      26.969  15.810  62.239  1.00 19.99           H
ATOM   3589  HG  LEU A 310      29.726  15.268  62.051  1.00 16.47           H
ATOM   3590 HD11 LEU A 310      29.285  13.218  63.079  1.00 20.10           H
ATOM   3591 HD12 LEU A 310      28.942  14.426  64.052  1.00 20.10           H
ATOM   3592 HD13 LEU A 310      27.775  13.660  63.293  1.00 20.10           H
ATOM   3593 HD21 LEU A 310      29.198  13.452  60.679  1.00 20.43           H
ATOM   3594 HD22 LEU A 310      27.660  13.845  60.737  1.00 20.43           H
ATOM   3595 HD23 LEU A 310      28.696  14.799  60.001  1.00 20.43           H
ATOM   3596  N   GLN A 311      26.946  19.187  62.326  1.00 11.10           N
ATOM   3597  CA  GLN A 311      25.939  20.235  62.419  1.00 12.60           C
ATOM   3598  C   GLN A 311      25.872  21.052  61.132  1.00 17.32           C
ATOM   3599  O   GLN A 311      24.792  21.251  60.549  1.00 14.96           O
ATOM   3600  CB  GLN A 311      26.279  21.126  63.596  1.00 14.49           C
ATOM   3601  CG  GLN A 311      25.980  20.503  64.928  1.00 13.50           C
ATOM   3602  CD  GLN A 311      26.512  21.322  66.068  1.00 15.98           C
ATOM   3603  OE1 GLN A 311      27.575  21.922  65.973  1.00 17.06           O
ATOM   3604  NE2 GLN A 311      25.750  21.385  67.148  1.00 16.47           N
ATOM   3605  H   GLN A 311      27.562  19.236  62.924  1.00 13.28           H
ATOM   3606  HA  GLN A 311      25.069  19.835  62.576  1.00 15.09           H
ATOM   3607  HB2 GLN A 311      27.227  21.331  63.570  1.00 17.35           H
ATOM   3608  HB3 GLN A 311      25.763  21.945  63.528  1.00 17.35           H
ATOM   3609  HG2 GLN A 311      25.019  20.426  65.035  1.00 16.17           H
ATOM   3610  HG3 GLN A 311      26.392  19.626  64.969  1.00 16.17           H
ATOM   3611 HE21 GLN A 311      24.997  20.971  67.168  1.00 19.73           H
ATOM   3612 HE22 GLN A 311      26.008  21.841  67.830  1.00 19.73           H
ATOM   3613  N   ASN A 312      27.020  21.547  60.679  1.00 15.57           N
ATOM   3614  CA  ASN A 312      27.049  22.316  59.434  1.00 12.62           C
ATOM   3615  C   ASN A 312      26.692  21.461  58.221  1.00 12.20           C
ATOM   3616  O   ASN A 312      26.082  21.971  57.278  1.00 12.73           O
ATOM   3617  CB  ASN A 312      28.410  22.984  59.243  1.00 14.97           C
ATOM   3618  CG  ASN A 312      28.510  24.287  59.979  1.00 17.04           C
ATOM   3619  OD1 ASN A 312      27.877  25.253  59.618  1.00 17.54           O
ATOM   3620  ND2 ASN A 312      29.313  24.323  61.003  1.00 22.97           N
ATOM   3621  H   ASN A 312      27.784  21.454  61.063  1.00 18.66           H
ATOM   3622  HA  ASN A 312      26.386  23.022  59.496  1.00 15.11           H
ATOM   3623  HB2 ASN A 312      29.104  22.395  59.578  1.00 17.93           H
ATOM   3624  HB3 ASN A 312      28.549  23.159  58.299  1.00 17.93           H
ATOM   3625 HD21 ASN A 312      29.401  25.049  61.455  1.00 27.53           H
ATOM   3626 HD22 ASN A 312      29.755  23.620  61.228  1.00 27.53           H
ATOM   3627  N   MET A 313      26.999  20.162  58.241  1.00 14.98           N
ATOM   3628  CA  MET A 313      26.607  19.292  57.131  1.00 13.70           C
ATOM   3629  C   MET A 313      25.088  19.235  56.982  1.00 13.61           C
ATOM   3630  O   MET A 313      24.540  19.471  55.894  1.00 12.89           O
ATOM   3631  CB  MET A 313      27.155  17.889  57.339  1.00 13.29           C
ATOM   3632  CG  MET A 313      26.833  16.926  56.206  1.00 15.26           C
ATOM   3633  SD  MET A 313      27.449  15.268  56.506  1.00 16.34           S
ATOM   3634  CE  MET A 313      29.200  15.547  56.411  1.00 22.34           C
ATOM   3635  H   MET A 313      27.426  19.766  58.874  1.00 17.94           H
ATOM   3636  HA  MET A 313      26.989  19.641  56.310  1.00 16.40           H
ATOM   3637  HB2 MET A 313      28.121  17.939  57.418  1.00 15.92           H
ATOM   3638  HB3 MET A 313      26.777  17.524  58.154  1.00 15.92           H
ATOM   3639  HG2 MET A 313      25.870  16.874  56.100  1.00 18.28           H
ATOM   3640  HG3 MET A 313      27.239  17.254  55.388  1.00 18.28           H
ATOM   3641  HE1 MET A 313      29.662  14.707  56.560  1.00 26.77           H
ATOM   3642  HE2 MET A 313      29.417  15.893  55.531  1.00 26.77           H
ATOM   3643  HE3 MET A 313      29.454  16.189  57.092  1.00 26.77           H
ATOM   3644  N   VAL A 314      24.386  18.919  58.073  1.00 12.92           N
ATOM   3645  CA  VAL A 314      22.924  18.820  58.002  1.00 11.63           C
ATOM   3646  C   VAL A 314      22.298  20.189  57.760  1.00 12.22           C
ATOM   3647  O   VAL A 314      21.273  20.297  57.065  1.00 12.50           O
ATOM   3648  CB  VAL A 314      22.383  18.156  59.280  1.00 11.64           C
ATOM   3649  CG1 VAL A 314      20.876  18.135  59.285  1.00 13.28           C
ATOM   3650  CG2 VAL A 314      22.898  16.741  59.416  1.00 15.41           C
ATOM   3651  H   VAL A 314      24.721  18.760  58.849  1.00 15.47           H
ATOM   3652  HA  VAL A 314      22.687  18.252  57.252  1.00 13.93           H
ATOM   3653  HB  VAL A 314      22.681  18.661  60.053  1.00 13.94           H
ATOM   3654 HG11 VAL A 314      20.569  17.711  60.102  1.00 15.91           H
ATOM   3655 HG12 VAL A 314      20.548  19.047  59.242  1.00 15.91           H
ATOM   3656 HG13 VAL A 314      20.565  17.634  58.515  1.00 15.91           H
ATOM   3657 HG21 VAL A 314      22.540  16.352  60.229  1.00 18.46           H
ATOM   3658 HG22 VAL A 314      22.610  16.225  58.647  1.00 18.46           H
ATOM   3659 HG23 VAL A 314      23.867  16.761  59.457  1.00 18.46           H
ATOM   3660  N   HIS A 315      22.891  21.249  58.321  1.00 11.62           N
ATOM   3661  CA  HIS A 315      22.475  22.622  58.029  1.00 13.09           C
ATOM   3662  C   HIS A 315      22.604  22.948  56.544  1.00 12.62           C
ATOM   3663  O   HIS A 315      21.699  23.553  55.958  1.00 11.69           O
ATOM   3664  CB  HIS A 315      23.318  23.574  58.861  1.00 12.76           C
ATOM   3665  CG  HIS A 315      22.922  25.002  58.786  1.00 11.03           C
ATOM   3666  ND1 HIS A 315      21.615  25.433  58.901  1.00 10.33           N
ATOM   3667  CD2 HIS A 315      23.679  26.117  58.633  1.00 11.15           C
ATOM   3668  CE1 HIS A 315      21.592  26.755  58.832  1.00 13.96           C
ATOM   3669  NE2 HIS A 315      22.834  27.191  58.685  1.00 14.97           N
ATOM   3670  H   HIS A 315      23.543  21.197  58.879  1.00 13.91           H
ATOM   3671  HA  HIS A 315      21.546  22.736  58.285  1.00 15.68           H
ATOM   3672  HB2 HIS A 315      24.238  23.511  58.563  1.00 15.29           H
ATOM   3673  HB3 HIS A 315      23.259  23.304  59.791  1.00 15.29           H
ATOM   3674  HD2 HIS A 315      24.604  26.147  58.545  1.00 13.34           H
ATOM   3675  HE1 HIS A 315      20.831  27.289  58.878  1.00 16.72           H
ATOM   3676  HE2 HIS A 315      23.067  28.014  58.595  1.00 17.93           H
ATOM   3677  N   CYS A 316      23.728  22.575  55.925  1.00 13.18           N
ATOM   3678  CA  CYS A 316      23.885  22.711  54.479  1.00 11.18           C
ATOM   3679  C   CYS A 316      22.805  21.953  53.716  1.00 12.77           C
ATOM   3680  O   CYS A 316      22.255  22.470  52.738  1.00 12.24           O
ATOM   3681  CB  CYS A 316      25.281  22.225  54.048  1.00 14.97           C
ATOM   3682  SG  CYS A 316      26.613  23.406  54.336  1.00 14.53           S
ATOM   3683  H   CYS A 316      24.413  22.241  56.323  1.00 15.78           H
ATOM   3684  HA  CYS A 316      23.811  23.649  54.243  1.00 13.38           H
ATOM   3685  HB2 CYS A 316      25.493  21.417  54.542  1.00 17.93           H
ATOM   3686  HB3 CYS A 316      25.262  22.030  53.098  1.00 17.93           H
ATOM   3687  HG  CYS A 316      26.672  23.650  55.510  1.00 17.41           H
ATOM   3688  N   ALA A 317      22.499  20.721  54.144  1.00 11.13           N
ATOM   3689  CA  ALA A 317      21.426  19.945  53.529  1.00  9.44           C
ATOM   3690  C   ALA A 317      20.080  20.651  53.676  1.00  9.53           C
ATOM   3691  O   ALA A 317      19.314  20.763  52.710  1.00 11.65           O
ATOM   3692  CB  ALA A 317      21.376  18.545  54.151  1.00 11.28           C
ATOM   3693  H   ALA A 317      22.901  20.316  54.788  1.00 13.33           H
ATOM   3694  HA  ALA A 317      21.611  19.846  52.582  1.00 11.30           H
ATOM   3695  HB1 ALA A 317      20.660  18.040  53.735  1.00 13.50           H
ATOM   3696  HB2 ALA A 317      22.225  18.102  53.999  1.00 13.50           H
ATOM   3697  HB3 ALA A 317      21.212  18.629  55.104  1.00 13.50           H
ATOM   3698  N   ASP A 318      19.819  21.217  54.849  1.00  9.84           N
ATOM   3699  CA  ASP A 318      18.583  21.973  55.060  1.00 10.67           C
ATOM   3700  C   ASP A 318      18.491  23.127  54.073  1.00 12.36           C
ATOM   3701  O   ASP A 318      17.397  23.481  53.603  1.00 12.54           O
ATOM   3702  CB  ASP A 318      18.581  22.521  56.492  1.00 11.32           C
ATOM   3703  CG  ASP A 318      17.217  22.504  57.165  1.00  9.52           C
ATOM   3704  OD1 ASP A 318      16.225  22.030  56.591  1.00  8.67           O
ATOM   3705  OD2 ASP A 318      17.167  22.991  58.311  1.00 11.27           O1-
ATOM   3706  H   ASP A 318      20.335  21.180  55.537  1.00 11.78           H
ATOM   3707  HA  ASP A 318      17.815  21.394  54.942  1.00 12.77           H
ATOM   3708  HB2 ASP A 318      19.182  21.985  57.031  1.00 13.55           H
ATOM   3709  HB3 ASP A 318      18.889  23.441  56.474  1.00 13.55           H
ATOM   3710  N   LEU A 319      19.629  23.776  53.825  1.00 12.95           N
ATOM   3711  CA  LEU A 319      19.785  24.935  52.952  1.00 11.48           C
ATOM   3712  C   LEU A 319      20.317  24.562  51.560  1.00 12.54           C
ATOM   3713  O   LEU A 319      21.016  25.363  50.923  1.00 12.99           O
ATOM   3714  CB  LEU A 319      20.707  25.944  53.638  1.00 10.40           C
ATOM   3715  CG  LEU A 319      20.120  26.682  54.828  1.00 13.08           C
ATOM   3716  CD1 LEU A 319      21.183  27.402  55.562  1.00 14.91           C
ATOM   3717  CD2 LEU A 319      19.057  27.656  54.363  1.00 16.30           C
ATOM   3718  H   LEU A 319      20.376  23.540  54.180  1.00 15.51           H
ATOM   3719  HA  LEU A 319      18.919  25.357  52.835  1.00 13.74           H
ATOM   3720  HB2 LEU A 319      21.495  25.473  53.950  1.00 12.45           H
ATOM   3721  HB3 LEU A 319      20.969  26.612  52.984  1.00 12.45           H
ATOM   3722  HG  LEU A 319      19.709  26.044  55.432  1.00 15.66           H
ATOM   3723 HD11 LEU A 319      20.787  27.866  56.317  1.00 17.86           H
ATOM   3724 HD12 LEU A 319      21.840  26.761  55.875  1.00 17.86           H
ATOM   3725 HD13 LEU A 319      21.602  28.041  54.964  1.00 17.86           H
ATOM   3726 HD21 LEU A 319      18.694  28.118  55.135  1.00 19.53           H
ATOM   3727 HD22 LEU A 319      19.459  28.295  53.754  1.00 19.53           H
ATOM   3728 HD23 LEU A 319      18.355  27.164  53.911  1.00 19.53           H
ATOM   3729  N   SER A 320      19.965  23.383  51.060  1.00 11.49           N
ATOM   3730  CA  SER A 320      20.506  22.883  49.809  1.00 12.65           C
ATOM   3731  C   SER A 320      19.606  23.150  48.616  1.00 14.98           C
ATOM   3732  O   SER A 320      20.047  22.936  47.482  1.00 11.05           O
ATOM   3733  CB  SER A 320      20.794  21.380  49.906  1.00 12.28           C
ATOM   3734  OG  SER A 320      19.637  20.594  50.053  1.00 13.69           O
ATOM   3735  H   SER A 320      19.405  22.849  51.434  1.00 13.76           H
ATOM   3736  HA  SER A 320      21.351  23.331  49.641  1.00 15.14           H
ATOM   3737  HB2 SER A 320      21.253  21.103  49.098  1.00 14.70           H
ATOM   3738  HB3 SER A 320      21.368  21.226  50.673  1.00 14.70           H
ATOM   3739  HG  SER A 320      19.228  20.812  50.753  1.00 16.39           H
ATOM   3740  N   ASN A 321      18.372  23.627  48.826  1.00 13.31           N
ATOM   3741  CA  ASN A 321      17.433  23.711  47.708  1.00 11.17           C
ATOM   3742  C   ASN A 321      17.986  24.541  46.560  1.00  8.46           C
ATOM   3743  O   ASN A 321      17.842  24.104  45.402  1.00 12.49           O
ATOM   3744  CB  ASN A 321      16.064  24.308  48.084  1.00 11.72           C
ATOM   3745  CG  ASN A 321      15.300  23.536  49.184  1.00 11.39           C
ATOM   3746  OD1 ASN A 321      14.495  24.143  49.872  1.00 13.58           O
ATOM   3747  ND2 ASN A 321      15.494  22.216  49.302  1.00 13.16           N
ATOM   3748  H   ASN A 321      18.065  23.898  49.582  1.00 15.94           H
ATOM   3749  HA  ASN A 321      17.277  22.815  47.371  1.00 13.37           H
ATOM   3750  HB2 ASN A 321      16.199  25.214  48.402  1.00 14.03           H
ATOM   3751  HB3 ASN A 321      15.504  24.320  47.292  1.00 14.03           H
ATOM   3752 HD21 ASN A 321      15.076  21.773  49.908  1.00 15.76           H
ATOM   3753 HD22 ASN A 321      16.036  21.812  48.770  1.00 15.76           H
ATOM   3754  N   PRO A 322      18.572  25.723  46.785  1.00 10.59           N
ATOM   3755  CA  PRO A 322      19.095  26.509  45.661  1.00 10.13           C
ATOM   3756  C   PRO A 322      20.314  25.904  44.995  1.00 14.19           C
ATOM   3757  O   PRO A 322      20.737  26.435  43.956  1.00 14.11           O
ATOM   3758  CB  PRO A 322      19.434  27.865  46.305  1.00 10.50           C
ATOM   3759  CG  PRO A 322      18.671  27.887  47.620  1.00 11.86           C
ATOM   3760  CD  PRO A 322      18.694  26.477  48.059  1.00 13.79           C
ATOM   3761  HA  PRO A 322      18.402  26.640  44.995  1.00 12.12           H
ATOM   3762  HB2 PRO A 322      20.389  27.921  46.463  1.00 12.56           H
ATOM   3763  HB3 PRO A 322      19.138  28.585  45.726  1.00 12.56           H
ATOM   3764  HG2 PRO A 322      19.128  28.457  48.259  1.00 14.20           H
ATOM   3765  HG3 PRO A 322      17.762  28.189  47.471  1.00 14.20           H
ATOM   3766  HD2 PRO A 322      19.536  26.271  48.495  1.00 16.52           H
ATOM   3767  HD3 PRO A 322      17.939  26.290  48.638  1.00 16.52           H
ATOM   3768  N   THR A 323      20.918  24.847  45.561  1.00 13.38           N
ATOM   3769  CA  THR A 323      22.063  24.184  44.930  1.00 14.96           C
ATOM   3770  C   THR A 323      21.654  22.980  44.085  1.00 13.87           C
ATOM   3771  O   THR A 323      22.529  22.289  43.548  1.00 13.51           O
ATOM   3772  CB  THR A 323      23.089  23.681  45.971  1.00 11.37           C
ATOM   3773  OG1 THR A 323      22.626  22.441  46.537  1.00 15.06           O
ATOM   3774  CG2 THR A 323      23.360  24.686  47.064  1.00 11.01           C
ATOM   3775  H   THR A 323      20.681  24.498  46.311  1.00 16.03           H
ATOM   3776  HA  THR A 323      22.512  24.818  44.349  1.00 17.92           H
ATOM   3777  HB  THR A 323      23.929  23.515  45.517  1.00 13.61           H
ATOM   3778  HG1 THR A 323      21.883  22.555  46.912  1.00 18.04           H
ATOM   3779 HG21 THR A 323      24.007  24.327  47.692  1.00 13.18           H
ATOM   3780 HG22 THR A 323      23.712  25.505  46.682  1.00 13.18           H
ATOM   3781 HG23 THR A 323      22.539  24.888  47.540  1.00 13.18           H
ATOM   3782  N   LYS A 324      20.370  22.696  43.980  1.00 11.93           N
ATOM   3783  CA  LYS A 324      19.862  21.558  43.230  1.00 10.53           C
ATOM   3784  C   LYS A 324      19.526  21.976  41.806  1.00 13.39           C
ATOM   3785  O   LYS A 324      19.427  23.178  41.518  1.00 13.67           O
ATOM   3786  CB  LYS A 324      18.631  20.999  43.916  1.00 14.93           C
ATOM   3787  CG  LYS A 324      18.906  20.478  45.320  1.00 11.95           C
ATOM   3788  CD  LYS A 324      19.795  19.224  45.289  1.00 10.81           C
ATOM   3789  CE  LYS A 324      20.218  18.805  46.652  1.00 12.61           C
ATOM   3790  NZ  LYS A 324      19.112  18.211  47.387  1.00 14.56           N1+
ATOM   3791  H   LYS A 324      19.749  23.164  44.348  1.00 14.29           H
ATOM   3792  HA  LYS A 324      20.538  20.864  43.196  1.00 12.60           H
ATOM   3793  HB2 LYS A 324      17.963  21.699  43.983  1.00 17.89           H
ATOM   3794  HB3 LYS A 324      18.284  20.262  43.388  1.00 17.89           H
ATOM   3795  HG2 LYS A 324      19.365  21.163  45.831  1.00 14.31           H
ATOM   3796  HG3 LYS A 324      18.066  20.246  45.746  1.00 14.31           H
ATOM   3797  HD2 LYS A 324      19.299  18.493  44.888  1.00 12.94           H
ATOM   3798  HD3 LYS A 324      20.592  19.412  44.769  1.00 12.94           H
ATOM   3799  HE2 LYS A 324      20.926  18.145  46.580  1.00 15.09           H
ATOM   3800  HE3 LYS A 324      20.530  19.580  47.144  1.00 15.09           H
ATOM   3801  HZ1 LYS A 324      19.383  17.966  48.199  1.00 17.44           H
ATOM   3802  HZ2 LYS A 324      18.450  18.800  47.468  1.00 17.44           H
ATOM   3803  HZ3 LYS A 324      18.810  17.494  46.954  1.00 17.44           H
ATOM   3804  N   PRO A 325      19.369  21.015  40.885  1.00 19.93           N
ATOM   3805  CA  PRO A 325      18.925  21.373  39.533  1.00 17.60           C
ATOM   3806  C   PRO A 325      17.713  22.282  39.610  1.00 20.49           C
ATOM   3807  O   PRO A 325      16.819  22.089  40.439  1.00 12.71           O
ATOM   3808  CB  PRO A 325      18.592  20.022  38.901  1.00 15.42           C
ATOM   3809  CG  PRO A 325      19.539  19.071  39.552  1.00 16.52           C
ATOM   3810  CD  PRO A 325      19.663  19.572  40.986  1.00 17.61           C
ATOM   3811  HA  PRO A 325      19.637  21.806  39.035  1.00 21.09           H
ATOM   3812  HB2 PRO A 325      17.673  19.783  39.099  1.00 18.47           H
ATOM   3813  HB3 PRO A 325      18.743  20.059  37.944  1.00 18.47           H
ATOM   3814  HG2 PRO A 325      19.170  18.174  39.531  1.00 19.79           H
ATOM   3815  HG3 PRO A 325      20.397  19.102  39.100  1.00 19.79           H
ATOM   3816  HD2 PRO A 325      19.009  19.135  41.553  1.00 21.10           H
ATOM   3817  HD3 PRO A 325      20.565  19.434  41.314  1.00 21.10           H
ATOM   3818  N   LEU A 326      17.704  23.293  38.736  1.00 15.29           N
ATOM   3819  CA  LEU A 326      16.707  24.358  38.789  1.00 17.00           C
ATOM   3820  C   LEU A 326      15.270  23.833  38.846  1.00 17.48           C
ATOM   3821  O   LEU A 326      14.428  24.383  39.570  1.00 15.88           O
ATOM   3822  CB  LEU A 326      16.892  25.280  37.573  1.00 16.65           C
ATOM   3823  CG  LEU A 326      15.936  26.474  37.518  1.00 20.17           C
ATOM   3824  CD1 LEU A 326      16.212  27.418  38.661  1.00 17.28           C
ATOM   3825  CD2 LEU A 326      16.040  27.212  36.149  1.00 17.33           C
ATOM   3826  H   LEU A 326      18.273  23.382  38.096  1.00 18.31           H
ATOM   3827  HA  LEU A 326      16.860  24.888  39.588  1.00 20.37           H
ATOM   3828  HB2 LEU A 326      17.797  25.629  37.585  1.00 19.95           H
ATOM   3829  HB3 LEU A 326      16.755  24.758  36.767  1.00 19.95           H
ATOM   3830  HG  LEU A 326      15.027  26.151  37.613  1.00 24.17           H
ATOM   3831 HD11 LEU A 326      15.597  28.166  38.607  1.00 20.71           H
ATOM   3832 HD12 LEU A 326      16.086  26.945  39.498  1.00 20.71           H
ATOM   3833 HD13 LEU A 326      17.126  27.736  38.594  1.00 20.71           H
ATOM   3834 HD21 LEU A 326      15.424  27.961  36.147  1.00 20.77           H
ATOM   3835 HD22 LEU A 326      16.949  27.530  36.031  1.00 20.77           H
ATOM   3836 HD23 LEU A 326      15.811  26.592  35.439  1.00 20.77           H
ATOM   3837  N   GLN A 327      14.957  22.779  38.084  1.00 16.39           N
ATOM   3838  CA  GLN A 327      13.604  22.225  38.117  1.00 18.26           C
ATOM   3839  C   GLN A 327      13.177  21.841  39.539  1.00 18.94           C
ATOM   3840  O   GLN A 327      12.023  22.036  39.930  1.00 17.92           O
ATOM   3841  CB  GLN A 327      13.525  21.006  37.193  1.00 24.01           C
ATOM   3842  CG  GLN A 327      12.136  20.526  36.924  1.00 37.78           C
ATOM   3843  CD  GLN A 327      12.114  19.324  35.981  1.00 56.48           C
ATOM   3844  OE1 GLN A 327      13.110  18.601  35.856  1.00 54.81           O
ATOM   3845  NE2 GLN A 327      10.977  19.116  35.302  1.00 50.97           N
ATOM   3846  H   GLN A 327      15.499  22.376  37.551  1.00 19.63           H
ATOM   3847  HA  GLN A 327      12.982  22.892  37.787  1.00 21.88           H
ATOM   3848  HB2 GLN A 327      13.928  21.235  36.341  1.00 28.77           H
ATOM   3849  HB3 GLN A 327      14.016  20.275  37.601  1.00 28.77           H
ATOM   3850  HG2 GLN A 327      11.723  20.261  37.761  1.00 45.30           H
ATOM   3851  HG3 GLN A 327      11.626  21.242  36.512  1.00 45.30           H
ATOM   3852 HE21 GLN A 327      10.309  19.646  35.410  1.00 61.13           H
ATOM   3853 HE22 GLN A 327      10.916  18.452  34.759  1.00 61.13           H
ATOM   3854  N   LEU A 328      14.089  21.272  40.317  1.00 18.06           N
ATOM   3855  CA  LEU A 328      13.804  20.965  41.720  1.00 15.54           C
ATOM   3856  C   LEU A 328      13.741  22.238  42.573  1.00 14.85           C
ATOM   3857  O   LEU A 328      12.823  22.419  43.386  1.00 15.15           O
ATOM   3858  CB  LEU A 328      14.887  20.021  42.258  1.00 15.19           C
ATOM   3859  CG  LEU A 328      14.885  18.594  41.665  1.00 24.10           C
ATOM   3860  CD1 LEU A 328      16.173  17.850  42.050  1.00 18.86           C
ATOM   3861  CD2 LEU A 328      13.688  17.799  42.139  1.00 26.67           C
ATOM   3862  H   LEU A 328      14.880  21.053  40.061  1.00 21.64           H
ATOM   3863  HA  LEU A 328      12.948  20.513  41.783  1.00 18.62           H
ATOM   3864  HB2 LEU A 328      15.755  20.413  42.070  1.00 18.20           H
ATOM   3865  HB3 LEU A 328      14.772  19.938  43.218  1.00 18.20           H
ATOM   3866  HG  LEU A 328      14.846  18.651  40.698  1.00 28.89           H
ATOM   3867 HD11 LEU A 328      16.148  16.959  41.668  1.00 22.60           H
ATOM   3868 HD12 LEU A 328      16.935  18.339  41.703  1.00 22.60           H
ATOM   3869 HD13 LEU A 328      16.228  17.795  43.017  1.00 22.60           H
ATOM   3870 HD21 LEU A 328      13.722  16.913  41.746  1.00 31.97           H
ATOM   3871 HD22 LEU A 328      13.715  17.734  43.106  1.00 31.97           H
ATOM   3872 HD23 LEU A 328      12.877  18.254  41.860  1.00 31.97           H
ATOM   3873  N   TYR A 329      14.745  23.100  42.438  1.00 12.25           N
ATOM   3874  CA  TYR A 329      14.819  24.340  43.216  1.00 10.92           C
ATOM   3875  C   TYR A 329      13.530  25.141  43.080  1.00 15.34           C
ATOM   3876  O   TYR A 329      12.941  25.571  44.076  1.00 12.06           O
ATOM   3877  CB  TYR A 329      16.044  25.148  42.757  1.00  9.80           C
ATOM   3878  CG  TYR A 329      16.275  26.513  43.375  1.00 13.20           C
ATOM   3879  CD1 TYR A 329      15.701  26.891  44.600  1.00  9.82           C
ATOM   3880  CD2 TYR A 329      17.099  27.417  42.742  1.00  8.97           C
ATOM   3881  CE1 TYR A 329      15.941  28.127  45.141  1.00 11.88           C
ATOM   3882  CE2 TYR A 329      17.339  28.689  43.263  1.00 11.51           C
ATOM   3883  CZ  TYR A 329      16.765  29.032  44.469  1.00 11.10           C
ATOM   3884  OH  TYR A 329      17.008  30.269  45.006  1.00 12.12           O
ATOM   3885  H   TYR A 329      15.405  22.990  41.897  1.00 14.67           H
ATOM   3886  HA  TYR A 329      14.938  24.119  44.153  1.00 13.07           H
ATOM   3887  HB2 TYR A 329      16.835  24.618  42.942  1.00 11.73           H
ATOM   3888  HB3 TYR A 329      15.970  25.281  41.800  1.00 11.73           H
ATOM   3889  HD1 TYR A 329      15.150  26.293  45.052  1.00 11.76           H
ATOM   3890  HD2 TYR A 329      17.483  27.184  41.928  1.00 10.74           H
ATOM   3891  HE1 TYR A 329      15.550  28.366  45.950  1.00 14.22           H
ATOM   3892  HE2 TYR A 329      17.898  29.285  42.819  1.00 13.78           H
ATOM   3893  HH  TYR A 329      16.602  30.350  45.736  1.00 14.51           H
ATOM   3894  N   ARG A 330      13.048  25.323  41.847  1.00 15.59           N
ATOM   3895  CA  ARG A 330      11.819  26.091  41.659  1.00 13.00           C
ATOM   3896  C   ARG A 330      10.636  25.457  42.381  1.00 16.49           C
ATOM   3897  O   ARG A 330       9.762  26.167  42.895  1.00 14.65           O
ATOM   3898  CB  ARG A 330      11.520  26.257  40.168  1.00 12.16           C
ATOM   3899  CG  ARG A 330      12.499  27.169  39.492  1.00 15.38           C
ATOM   3900  CD  ARG A 330      12.305  27.122  37.964  1.00 17.36           C
ATOM   3901  NE  ARG A 330      11.088  27.836  37.616  1.00 14.45           N
ATOM   3902  CZ  ARG A 330      10.652  28.014  36.369  1.00 23.46           C
ATOM   3903  NH1 ARG A 330      11.313  27.487  35.348  1.00 19.56           N
ATOM   3904  NH2 ARG A 330       9.552  28.717  36.148  1.00 20.28           N1+
ATOM   3905  H   ARG A 330      13.403  25.021  41.125  1.00 18.67           H
ATOM   3906  HA  ARG A 330      11.948  26.977  42.032  1.00 15.56           H
ATOM   3907  HB2 ARG A 330      11.567  25.390  39.735  1.00 14.56           H
ATOM   3908  HB3 ARG A 330      10.633  26.635  40.061  1.00 14.56           H
ATOM   3909  HG2 ARG A 330      12.354  28.080  39.793  1.00 18.43           H
ATOM   3910  HG3 ARG A 330      13.403  26.883  39.697  1.00 18.43           H
ATOM   3911  HD2 ARG A 330      13.055  27.552  37.524  1.00 20.80           H
ATOM   3912  HD3 ARG A 330      12.219  26.201  37.673  1.00 20.80           H
ATOM   3913  HE  ARG A 330      10.619  28.166  38.257  1.00 17.30           H
ATOM   3914 HH11 ARG A 330      12.034  27.040  35.488  1.00 23.43           H
ATOM   3915 HH12 ARG A 330      11.025  27.599  34.545  1.00 23.43           H
ATOM   3916 HH21 ARG A 330       9.116  29.051  36.810  1.00 24.30           H
ATOM   3917 HH22 ARG A 330       9.259  28.816  35.346  1.00 24.30           H
ATOM   3918  N   GLN A 331      10.574  24.137  42.431  1.00 12.15           N
ATOM   3919  CA  GLN A 331       9.461  23.513  43.149  1.00 16.72           C
ATOM   3920  C   GLN A 331       9.572  23.742  44.650  1.00 14.36           C
ATOM   3921  O   GLN A 331       8.548  23.921  45.333  1.00 14.75           O
ATOM   3922  CB  GLN A 331       9.410  22.025  42.878  1.00 17.13           C
ATOM   3923  CG  GLN A 331       8.996  21.671  41.471  1.00 23.14           C
ATOM   3924  CD  GLN A 331       8.953  20.169  41.304  1.00 25.31           C
ATOM   3925  OE1 GLN A 331       8.084  19.491  41.873  1.00 25.53           O
ATOM   3926  NE2 GLN A 331       9.937  19.632  40.591  1.00 24.17           N
ATOM   3927  H   GLN A 331      11.137  23.593  42.075  1.00 14.54           H
ATOM   3928  HA  GLN A 331       8.627  23.904  42.844  1.00 20.04           H
ATOM   3929  HB2 GLN A 331      10.292  21.650  43.030  1.00 20.53           H
ATOM   3930  HB3 GLN A 331       8.772  21.619  43.486  1.00 20.53           H
ATOM   3931  HG2 GLN A 331       8.111  22.026  41.294  1.00 27.74           H
ATOM   3932  HG3 GLN A 331       9.640  22.032  40.842  1.00 27.74           H
ATOM   3933 HE21 GLN A 331      10.549  20.135  40.256  1.00 28.97           H
ATOM   3934 HE22 GLN A 331       9.962  18.782  40.464  1.00 28.97           H
ATOM   3935  N   TRP A 332      10.805  23.722  45.180  1.00 13.61           N
ATOM   3936  CA  TRP A 332      11.016  24.073  46.585  1.00 12.17           C
ATOM   3937  C   TRP A 332      10.621  25.518  46.847  1.00 10.32           C
ATOM   3938  O   TRP A 332       9.975  25.818  47.853  1.00 11.07           O
ATOM   3939  CB  TRP A 332      12.486  23.842  46.998  1.00 13.48           C
ATOM   3940  CG  TRP A 332      12.865  22.365  47.040  1.00 12.23           C
ATOM   3941  CD1 TRP A 332      13.864  21.744  46.329  1.00 14.79           C
ATOM   3942  CD2 TRP A 332      12.226  21.337  47.801  1.00 10.57           C
ATOM   3943  NE1 TRP A 332      13.874  20.398  46.605  1.00 15.59           N
ATOM   3944  CE2 TRP A 332      12.891  20.122  47.508  1.00 12.32           C
ATOM   3945  CE3 TRP A 332      11.158  21.319  48.702  1.00 15.89           C
ATOM   3946  CZ2 TRP A 332      12.523  18.919  48.072  1.00 11.69           C
ATOM   3947  CZ3 TRP A 332      10.801  20.090  49.282  1.00 15.98           C
ATOM   3948  CH2 TRP A 332      11.486  18.920  48.945  1.00 12.97           C
ATOM   3949  H   TRP A 332      11.521  23.512  44.752  1.00 16.31           H
ATOM   3950  HA  TRP A 332      10.457  23.506  47.138  1.00 14.57           H
ATOM   3951  HB2 TRP A 332      13.067  24.281  46.357  1.00 16.14           H
ATOM   3952  HB3 TRP A 332      12.627  24.213  47.882  1.00 16.14           H
ATOM   3953  HD1 TRP A 332      14.441  22.170  45.736  1.00 17.72           H
ATOM   3954  HE1 TRP A 332      14.422  19.825  46.273  1.00 18.67           H
ATOM   3955  HE3 TRP A 332      10.699  22.099  48.915  1.00 19.04           H
ATOM   3956  HZ2 TRP A 332      12.979  18.135  47.868  1.00 14.00           H
ATOM   3957  HZ3 TRP A 332      10.092  20.052  49.882  1.00 19.15           H
ATOM   3958  HH2 TRP A 332      11.234  18.119  49.346  1.00 15.54           H
ATOM   3959  N   THR A 333      10.969  26.437  45.943  1.00 15.86           N
ATOM   3960  CA  THR A 333      10.579  27.828  46.160  1.00 14.01           C
ATOM   3961  C   THR A 333       9.050  27.978  46.163  1.00 13.30           C
ATOM   3962  O   THR A 333       8.487  28.673  47.013  1.00 13.98           O
ATOM   3963  CB  THR A 333      11.229  28.733  45.099  1.00 12.75           C
ATOM   3964  OG1 THR A 333      12.665  28.651  45.176  1.00 13.41           O
ATOM   3965  CG2 THR A 333      10.861  30.176  45.333  1.00 12.13           C
ATOM   3966  H   THR A 333      11.414  26.288  45.223  1.00 19.00           H
ATOM   3967  HA  THR A 333      10.905  28.110  47.029  1.00 16.78           H
ATOM   3968  HB  THR A 333      10.930  28.472  44.214  1.00 15.27           H
ATOM   3969  HG1 THR A 333      13.012  29.147  44.594  1.00 16.05           H
ATOM   3970 HG21 THR A 333      11.276  30.737  44.659  1.00 14.53           H
ATOM   3971 HG22 THR A 333       9.898  30.284  45.284  1.00 14.53           H
ATOM   3972 HG23 THR A 333      11.166  30.458  46.209  1.00 14.53           H
ATOM   3973  N   ASP A 334       8.359  27.321  45.231  1.00 16.76           N
ATOM   3974  CA  ASP A 334       6.895  27.353  45.235  1.00 14.92           C
ATOM   3975  C   ASP A 334       6.334  26.891  46.564  1.00 16.15           C
ATOM   3976  O   ASP A 334       5.392  27.488  47.089  1.00 18.89           O
ATOM   3977  CB  ASP A 334       6.312  26.447  44.147  1.00 14.96           C
ATOM   3978  CG  ASP A 334       6.444  27.021  42.727  1.00 25.19           C
ATOM   3979  OD1 ASP A 334       6.668  28.228  42.562  1.00 21.94           O
ATOM   3980  OD2 ASP A 334       6.317  26.222  41.771  1.00 28.92           O1-
ATOM   3981  H   ASP A 334       8.707  26.858  44.596  1.00 20.09           H
ATOM   3982  HA  ASP A 334       6.592  28.260  45.073  1.00 17.87           H
ATOM   3983  HB2 ASP A 334       6.777  25.596  44.167  1.00 17.92           H
ATOM   3984  HB3 ASP A 334       5.369  26.311  44.325  1.00 17.92           H
ATOM   3985  N   ARG A 335       6.890  25.815  47.112  1.00 17.02           N
ATOM   3986  CA  ARG A 335       6.374  25.271  48.364  1.00 12.53           C
ATOM   3987  C   ARG A 335       6.646  26.205  49.544  1.00 13.56           C
ATOM   3988  O   ARG A 335       5.748  26.450  50.362  1.00 16.88           O
ATOM   3989  CB  ARG A 335       6.959  23.877  48.601  1.00 15.15           C
ATOM   3990  CG  ARG A 335       6.398  22.842  47.619  1.00 13.69           C
ATOM   3991  CD  ARG A 335       7.070  21.490  47.675  1.00 15.32           C
ATOM   3992  NE  ARG A 335       6.341  20.506  46.885  1.00 14.48           N
ATOM   3993  CZ  ARG A 335       5.343  19.762  47.334  1.00 19.58           C
ATOM   3994  NH1 ARG A 335       4.888  19.884  48.587  1.00 20.58           N
ATOM   3995  NH2 ARG A 335       4.792  18.883  46.507  1.00 23.94           N1+
ATOM   3996  H   ARG A 335       7.558  25.385  46.784  1.00 20.39           H
ATOM   3997  HA  ARG A 335       5.412  25.175  48.284  1.00 15.01           H
ATOM   3998  HB2 ARG A 335       7.922  23.912  48.485  1.00 18.15           H
ATOM   3999  HB3 ARG A 335       6.741  23.589  49.501  1.00 18.15           H
ATOM   4000  HG2 ARG A 335       5.457  22.709  47.813  1.00 16.39           H
ATOM   4001  HG3 ARG A 335       6.500  23.183  46.717  1.00 16.39           H
ATOM   4002  HD2 ARG A 335       7.969  21.563  47.317  1.00 18.35           H
ATOM   4003  HD3 ARG A 335       7.098  21.183  48.594  1.00 18.35           H
ATOM   4004  HE  ARG A 335       6.577  20.402  46.065  1.00 17.34           H
ATOM   4005 HH11 ARG A 335       5.252  20.449  49.124  1.00 24.66           H
ATOM   4006 HH12 ARG A 335       4.235  19.393  48.857  1.00 24.66           H
ATOM   4007 HH21 ARG A 335       5.081  18.812  45.700  1.00 28.70           H
ATOM   4008 HH22 ARG A 335       4.133  18.398  46.771  1.00 28.70           H
ATOM   4009  N   ILE A 336       7.880  26.724  49.678  1.00 13.23           N
ATOM   4010  CA  ILE A 336       8.189  27.549  50.853  1.00 11.44           C
ATOM   4011  C   ILE A 336       7.360  28.816  50.819  1.00 16.63           C
ATOM   4012  O   ILE A 336       6.865  29.285  51.859  1.00 11.02           O
ATOM   4013  CB  ILE A 336       9.702  27.848  50.966  1.00 11.11           C
ATOM   4014  CG1 ILE A 336      10.098  28.333  52.370  1.00 14.84           C
ATOM   4015  CG2 ILE A 336      10.193  28.923  49.998  1.00 12.54           C
ATOM   4016  CD1 ILE A 336      10.117  27.244  53.416  1.00 15.04           C
ATOM   4017  H   ILE A 336       8.529  26.618  49.125  1.00 15.85           H
ATOM   4018  HA  ILE A 336       7.933  27.056  51.648  1.00 13.70           H
ATOM   4019  HB  ILE A 336      10.187  27.029  50.780  1.00 13.30           H
ATOM   4020 HG12 ILE A 336      10.987  28.718  52.328  1.00 17.78           H
ATOM   4021 HG13 ILE A 336       9.462  29.007  52.658  1.00 17.78           H
ATOM   4022 HG21 ILE A 336      11.146  29.053  50.128  1.00 15.02           H
ATOM   4023 HG22 ILE A 336      10.020  28.631  49.089  1.00 15.02           H
ATOM   4024 HG23 ILE A 336       9.718  29.749  50.177  1.00 15.02           H
ATOM   4025 HD11 ILE A 336      10.374  27.629  54.268  1.00 18.01           H
ATOM   4026 HD12 ILE A 336       9.231  26.855  53.482  1.00 18.01           H
ATOM   4027 HD13 ILE A 336      10.758  26.565  53.152  1.00 18.01           H
ATOM   4028  N   MET A 337       7.171  29.378  49.631  1.00 12.51           N
ATOM   4029  CA  MET A 337       6.355  30.580  49.526  1.00 16.79           C
ATOM   4030  C   MET A 337       4.897  30.272  49.867  1.00 13.85           C
ATOM   4031  O   MET A 337       4.227  31.069  50.533  1.00 13.01           O
ATOM   4032  CB  MET A 337       6.476  31.186  48.117  1.00 18.43           C
ATOM   4033  CG  MET A 337       7.859  31.746  47.747  1.00 18.59           C
ATOM   4034  SD  MET A 337       8.639  32.750  49.042  1.00 19.22           S
ATOM   4035  CE  MET A 337       7.340  33.972  49.312  1.00 24.87           C
ATOM   4036  H   MET A 337       7.495  29.092  48.888  1.00 14.99           H
ATOM   4037  HA  MET A 337       6.688  31.237  50.158  1.00 20.12           H
ATOM   4038  HB2 MET A 337       6.258  30.498  47.469  1.00 22.09           H
ATOM   4039  HB3 MET A 337       5.838  31.914  48.042  1.00 22.09           H
ATOM   4040  HG2 MET A 337       8.452  31.003  47.554  1.00 22.28           H
ATOM   4041  HG3 MET A 337       7.767  32.304  46.959  1.00 22.28           H
ATOM   4042  HE1 MET A 337       7.628  34.592  50.000  1.00 29.81           H
ATOM   4043  HE2 MET A 337       7.178  34.448  48.483  1.00 29.81           H
ATOM   4044  HE3 MET A 337       6.532  33.516  49.595  1.00 29.81           H
ATOM   4045  N   GLU A 338       4.386  29.127  49.432  1.00 13.54           N
ATOM   4046  CA  GLU A 338       3.026  28.765  49.816  1.00 16.51           C
ATOM   4047  C   GLU A 338       2.899  28.687  51.344  1.00 18.51           C
ATOM   4048  O   GLU A 338       1.953  29.217  51.944  1.00 14.29           O
ATOM   4049  CB  GLU A 338       2.624  27.444  49.160  1.00 17.70           C
ATOM   4050  CG  GLU A 338       1.169  27.033  49.445  1.00 26.49           C
ATOM   4051  CD  GLU A 338       0.757  25.681  48.853  1.00 38.06           C
ATOM   4052  OE1 GLU A 338       1.361  25.222  47.844  1.00 37.82           O
ATOM   4053  OE2 GLU A 338      -0.191  25.073  49.417  1.00 42.77           O1-
ATOM   4054  H   GLU A 338       4.790  28.558  48.930  1.00 16.22           H
ATOM   4055  HA  GLU A 338       2.417  29.451  49.501  1.00 19.78           H
ATOM   4056  HB2 GLU A 338       2.726  27.529  48.199  1.00 21.20           H
ATOM   4057  HB3 GLU A 338       3.203  26.740  49.492  1.00 21.20           H
ATOM   4058  HG2 GLU A 338       1.045  26.983  50.406  1.00 31.76           H
ATOM   4059  HG3 GLU A 338       0.579  27.708  49.075  1.00 31.76           H
ATOM   4060  N   GLU A 339       3.856  28.035  51.992  1.00 15.16           N
ATOM   4061  CA  GLU A 339       3.808  27.876  53.436  1.00 13.19           C
ATOM   4062  C   GLU A 339       3.912  29.230  54.140  1.00 13.31           C
ATOM   4063  O   GLU A 339       3.118  29.545  55.040  1.00 15.61           O
ATOM   4064  CB  GLU A 339       4.929  26.914  53.852  1.00 18.19           C
ATOM   4065  CG  GLU A 339       4.945  26.636  55.294  1.00 18.37           C
ATOM   4066  CD  GLU A 339       5.868  25.500  55.694  1.00 12.11           C
ATOM   4067  OE1 GLU A 339       5.911  24.429  55.035  1.00 13.60           O
ATOM   4068  OE2 GLU A 339       6.502  25.667  56.724  1.00 13.05           O1-
ATOM   4069  H   GLU A 339       4.542  27.676  51.619  1.00 18.16           H
ATOM   4070  HA  GLU A 339       2.960  27.474  53.683  1.00 15.80           H
ATOM   4071  HB2 GLU A 339       4.810  26.071  53.387  1.00 21.79           H
ATOM   4072  HB3 GLU A 339       5.785  27.305  53.614  1.00 21.79           H
ATOM   4073  HG2 GLU A 339       5.237  27.434  55.762  1.00 22.01           H
ATOM   4074  HG3 GLU A 339       4.047  26.401  55.575  1.00 22.01           H
ATOM   4075  N   PHE A 340       4.849  30.064  53.703  1.00 12.15           N
ATOM   4076  CA  PHE A 340       5.007  31.394  54.275  1.00 12.27           C
ATOM   4077  C   PHE A 340       3.735  32.219  54.087  1.00 17.93           C
ATOM   4078  O   PHE A 340       3.288  32.910  55.010  1.00 14.99           O
ATOM   4079  CB  PHE A 340       6.178  32.125  53.622  1.00 14.92           C
ATOM   4080  CG  PHE A 340       7.567  31.685  54.082  1.00 15.07           C
ATOM   4081  CD1 PHE A 340       7.760  30.705  55.037  1.00 16.69           C
ATOM   4082  CD2 PHE A 340       8.675  32.329  53.573  1.00 20.07           C
ATOM   4083  CE1 PHE A 340       9.071  30.351  55.431  1.00 16.28           C
ATOM   4084  CE2 PHE A 340       9.978  31.983  53.971  1.00 18.44           C
ATOM   4085  CZ  PHE A 340      10.163  31.014  54.892  1.00 14.45           C
ATOM   4086  H   PHE A 340       5.408  29.883  53.074  1.00 14.55           H
ATOM   4087  HA  PHE A 340       5.185  31.317  55.226  1.00 14.69           H
ATOM   4088  HB2 PHE A 340       6.131  31.983  52.663  1.00 17.87           H
ATOM   4089  HB3 PHE A 340       6.094  33.072  53.813  1.00 17.87           H
ATOM   4090  HD1 PHE A 340       7.029  30.258  55.400  1.00 20.00           H
ATOM   4091  HD2 PHE A 340       8.559  32.999  52.939  1.00 24.05           H
ATOM   4092  HE1 PHE A 340       9.200  29.684  56.067  1.00 19.50           H
ATOM   4093  HE2 PHE A 340      10.710  32.425  53.606  1.00 22.09           H
ATOM   4094  HZ  PHE A 340      11.024  30.781  55.154  1.00 17.30           H
ATOM   4095  N   PHE A 341       3.161  32.200  52.875  1.00 15.38           N
ATOM   4096  CA  PHE A 341       1.934  32.977  52.620  1.00 16.50           C
ATOM   4097  C   PHE A 341       0.789  32.516  53.512  1.00 13.88           C
ATOM   4098  O   PHE A 341      -0.014  33.333  53.978  1.00 18.44           O
ATOM   4099  CB  PHE A 341       1.501  32.866  51.149  1.00 16.81           C
ATOM   4100  CG  PHE A 341       2.423  33.542  50.159  1.00 15.18           C
ATOM   4101  CD1 PHE A 341       3.325  34.514  50.550  1.00 16.59           C
ATOM   4102  CD2 PHE A 341       2.350  33.206  48.809  1.00 17.08           C
ATOM   4103  CE1 PHE A 341       4.154  35.135  49.627  1.00 22.28           C
ATOM   4104  CE2 PHE A 341       3.175  33.822  47.879  1.00 21.92           C
ATOM   4105  CZ  PHE A 341       4.075  34.780  48.284  1.00 19.52           C
ATOM   4106  H   PHE A 341       3.453  31.757  52.198  1.00 18.42           H
ATOM   4107  HA  PHE A 341       2.107  33.912  52.813  1.00 19.76           H
ATOM   4108  HB2 PHE A 341       1.455  31.927  50.911  1.00 20.14           H
ATOM   4109  HB3 PHE A 341       0.624  33.270  51.054  1.00 20.14           H
ATOM   4110  HD1 PHE A 341       3.381  34.752  51.447  1.00 19.87           H
ATOM   4111  HD2 PHE A 341       1.745  32.558  48.529  1.00 20.47           H
ATOM   4112  HE1 PHE A 341       4.761  35.783  49.905  1.00 26.70           H
ATOM   4113  HE2 PHE A 341       3.122  33.584  46.981  1.00 26.28           H
ATOM   4114  HZ  PHE A 341       4.628  35.192  47.660  1.00 23.39           H
ATOM   4115  N   ARG A 342       0.697  31.216  53.785  1.00 16.01           N
ATOM   4116  CA  ARG A 342      -0.355  30.747  54.672  1.00 14.76           C
ATOM   4117  C   ARG A 342      -0.138  31.231  56.098  1.00 18.33           C
ATOM   4118  O   ARG A 342      -1.106  31.544  56.798  1.00 16.80           O
ATOM   4119  CB  ARG A 342      -0.456  29.233  54.613  1.00 19.12           C
ATOM   4120  CG  ARG A 342      -1.126  28.772  53.326  1.00 27.11           C
ATOM   4121  CD  ARG A 342      -1.093  27.271  53.182  1.00 36.46           C
ATOM   4122  NE  ARG A 342      -1.989  26.804  52.127  1.00 55.40           N
ATOM   4123  CZ  ARG A 342      -1.883  25.626  51.508  1.00 54.35           C
ATOM   4124  NH1 ARG A 342      -0.899  24.783  51.825  1.00 40.29           N
ATOM   4125  NH2 ARG A 342      -2.766  25.293  50.560  1.00 55.70           N1+
ATOM   4126  H   ARG A 342       1.217  30.603  53.478  1.00 19.18           H
ATOM   4127  HA  ARG A 342      -1.201  31.109  54.365  1.00 17.68           H
ATOM   4128  HB2 ARG A 342       0.435  28.851  54.646  1.00 22.91           H
ATOM   4129  HB3 ARG A 342      -0.985  28.918  55.362  1.00 22.91           H
ATOM   4130  HG2 ARG A 342      -2.054  29.055  53.331  1.00 32.50           H
ATOM   4131  HG3 ARG A 342      -0.662  29.159  52.568  1.00 32.50           H
ATOM   4132  HD2 ARG A 342      -0.191  26.993  52.959  1.00 43.72           H
ATOM   4133  HD3 ARG A 342      -1.372  26.865  54.017  1.00 43.72           H
ATOM   4134  HE  ARG A 342      -2.630  27.325  51.887  1.00 66.45           H
ATOM   4135 HH11 ARG A 342      -0.332  24.994  52.436  1.00 48.32           H
ATOM   4136 HH12 ARG A 342      -0.835  24.026  51.421  1.00 48.32           H
ATOM   4137 HH21 ARG A 342      -3.399  25.836  50.351  1.00 66.81           H
ATOM   4138 HH22 ARG A 342      -2.697  24.537  50.155  1.00 66.81           H
ATOM   4139  N   GLN A 343       1.112  31.318  56.544  1.00 15.92           N
ATOM   4140  CA  GLN A 343       1.384  31.917  57.852  1.00 14.31           C
ATOM   4141  C   GLN A 343       1.001  33.387  57.869  1.00 17.69           C
ATOM   4142  O   GLN A 343       0.392  33.873  58.835  1.00 17.11           O
ATOM   4143  CB  GLN A 343       2.864  31.761  58.219  1.00 12.60           C
ATOM   4144  CG  GLN A 343       3.235  32.606  59.472  1.00 15.13           C
ATOM   4145  CD  GLN A 343       4.641  32.406  59.938  1.00 15.46           C
ATOM   4146  OE1 GLN A 343       5.220  31.335  59.774  1.00 14.51           O
ATOM   4147  NE2 GLN A 343       5.212  33.454  60.503  1.00 14.04           N
ATOM   4148  H   GLN A 343       1.809  31.045  56.120  1.00 19.07           H
ATOM   4149  HA  GLN A 343       0.856  31.460  58.526  1.00 17.14           H
ATOM   4150  HB2 GLN A 343       3.048  30.829  58.416  1.00 15.09           H
ATOM   4151  HB3 GLN A 343       3.411  32.061  57.477  1.00 15.09           H
ATOM   4152  HG2 GLN A 343       3.124  33.546  59.259  1.00 18.12           H
ATOM   4153  HG3 GLN A 343       2.643  32.362  60.201  1.00 18.12           H
ATOM   4154 HE21 GLN A 343       4.776  34.191  60.583  1.00 16.82           H
ATOM   4155 HE22 GLN A 343       6.021  33.400  60.791  1.00 16.82           H
ATOM   4156  N   GLY A 344       1.349  34.115  56.801  1.00 17.82           N
ATOM   4157  CA  GLY A 344       0.980  35.519  56.712  1.00 19.93           C
ATOM   4158  C   GLY A 344      -0.523  35.710  56.706  1.00 22.28           C
ATOM   4159  O   GLY A 344      -1.038  36.673  57.292  1.00 21.71           O
ATOM   4160  H   GLY A 344       1.793  33.818  56.127  1.00 21.35           H
ATOM   4161  HA2 GLY A 344       1.349  36.001  57.468  1.00 23.88           H
ATOM   4162  HA3 GLY A 344       1.342  35.899  55.896  1.00 23.88           H
ATOM   4163  N   ASP A 345      -1.247  34.786  56.075  1.00 20.08           N
ATOM   4164  CA  ASP A 345      -2.711  34.826  56.116  1.00 23.14           C
ATOM   4165  C   ASP A 345      -3.248  34.640  57.541  1.00 31.15           C
ATOM   4166  O   ASP A 345      -4.207  35.304  57.938  1.00 28.87           O
ATOM   4167  CB  ASP A 345      -3.298  33.747  55.219  1.00 18.87           C
ATOM   4168  CG  ASP A 345      -3.130  34.034  53.720  1.00 19.26           C
ATOM   4169  OD1 ASP A 345      -2.653  35.119  53.328  1.00 20.16           O
ATOM   4170  OD2 ASP A 345      -3.487  33.116  52.938  1.00 22.86           O1-
ATOM   4171  H   ASP A 345      -0.921  34.132  55.622  1.00 24.06           H
ATOM   4172  HA  ASP A 345      -3.014  35.687  55.790  1.00 27.74           H
ATOM   4173  HB2 ASP A 345      -2.856  32.905  55.411  1.00 22.61           H
ATOM   4174  HB3 ASP A 345      -4.247  33.669  55.402  1.00 22.61           H
ATOM   4175  N   ARG A 346      -2.681  33.700  58.309  1.00 26.79           N
ATOM   4176  CA  ARG A 346      -3.047  33.585  59.718  1.00 20.55           C
ATOM   4177  C   ARG A 346      -2.697  34.847  60.485  1.00 23.19           C
ATOM   4178  O   ARG A 346      -3.495  35.324  61.301  1.00 31.08           O
ATOM   4179  CB  ARG A 346      -2.379  32.364  60.327  1.00 24.53           C
ATOM   4180  CG  ARG A 346      -3.048  31.148  59.803  1.00 29.76           C
ATOM   4181  CD  ARG A 346      -2.241  29.944  59.939  1.00 24.82           C
ATOM   4182  NE  ARG A 346      -1.985  29.571  61.320  1.00 40.71           N
ATOM   4183  CZ  ARG A 346      -1.666  28.336  61.689  1.00 46.49           C
ATOM   4184  NH1 ARG A 346      -1.607  27.370  60.778  1.00 40.17           N
ATOM   4185  NH2 ARG A 346      -1.429  28.054  62.968  1.00 43.35           N1+
ATOM   4186  H   ARG A 346      -2.096  33.131  58.041  1.00 32.11           H
ATOM   4187  HA  ARG A 346      -4.006  33.459  59.781  1.00 24.63           H
ATOM   4188  HB2 ARG A 346      -1.443  32.340  60.074  1.00 29.40           H
ATOM   4189  HB3 ARG A 346      -2.476  32.382  61.292  1.00 29.40           H
ATOM   4190  HG2 ARG A 346      -3.875  31.009  60.290  1.00 35.68           H
ATOM   4191  HG3 ARG A 346      -3.237  31.275  58.860  1.00 35.68           H
ATOM   4192  HD2 ARG A 346      -2.704  29.206  59.513  1.00 29.75           H
ATOM   4193  HD3 ARG A 346      -1.385  30.090  59.507  1.00 29.75           H
ATOM   4194  HE  ARG A 346      -2.202  30.131  61.935  1.00 48.82           H
ATOM   4195 HH11 ARG A 346      -1.757  27.550  59.950  1.00 48.17           H
ATOM   4196 HH12 ARG A 346      -1.406  26.568  61.014  1.00 48.17           H
ATOM   4197 HH21 ARG A 346      -1.475  28.675  63.561  1.00 51.98           H
ATOM   4198 HH22 ARG A 346      -1.235  27.250  63.203  1.00 51.98           H
ATOM   4199  N   GLU A 347      -1.517  35.410  60.231  1.00 21.64           N
ATOM   4200  CA  GLU A 347      -1.141  36.655  60.892  1.00 17.91           C
ATOM   4201  C   GLU A 347      -2.098  37.782  60.531  1.00 34.65           C
ATOM   4202  O   GLU A 347      -2.475  38.586  61.393  1.00 28.03           O
ATOM   4203  CB  GLU A 347       0.271  37.067  60.517  1.00 20.53           C
ATOM   4204  CG  GLU A 347       1.335  36.163  61.155  1.00 20.68           C
ATOM   4205  CD  GLU A 347       2.716  36.262  60.498  1.00 24.32           C
ATOM   4206  OE1 GLU A 347       2.850  36.697  59.333  1.00 20.90           O
ATOM   4207  OE2 GLU A 347       3.687  35.885  61.167  1.00 18.86           O1-
ATOM   4208  H   GLU A 347      -0.926  35.097  59.690  1.00 25.93           H
ATOM   4209  HA  GLU A 347      -1.173  36.528  61.853  1.00 21.46           H
ATOM   4210  HB2 GLU A 347       0.370  37.016  59.553  1.00 24.61           H
ATOM   4211  HB3 GLU A 347       0.427  37.975  60.819  1.00 24.61           H
ATOM   4212  HG2 GLU A 347       1.433  36.408  62.088  1.00 24.79           H
ATOM   4213  HG3 GLU A 347       1.041  35.241  61.087  1.00 24.79           H
ATOM   4214  N   ARG A 348      -2.470  37.889  59.253  1.00 24.72           N
ATOM   4215  CA  ARG A 348      -3.298  39.018  58.823  1.00 33.93           C
ATOM   4216  C   ARG A 348      -4.638  39.021  59.544  1.00 30.97           C
ATOM   4217  O   ARG A 348      -5.088  40.069  60.035  1.00 34.78           O
ATOM   4218  CB  ARG A 348      -3.503  38.981  57.305  1.00 36.95           C
ATOM   4219  CG  ARG A 348      -4.279  40.183  56.763  1.00 35.60           C
ATOM   4220  CD  ARG A 348      -4.532  40.062  55.241  1.00 37.11           C
ATOM   4221  NE  ARG A 348      -3.280  39.974  54.480  1.00 35.34           N
ATOM   4222  CZ  ARG A 348      -2.784  38.853  53.957  1.00 25.54           C
ATOM   4223  NH1 ARG A 348      -3.426  37.698  54.077  1.00 26.37           N
ATOM   4224  NH2 ARG A 348      -1.631  38.897  53.304  1.00 30.05           N1+
ATOM   4225  H   ARG A 348      -2.262  37.335  58.630  1.00 29.64           H
ATOM   4226  HA  ARG A 348      -2.840  39.845  59.041  1.00 40.68           H
ATOM   4227  HB2 ARG A 348      -2.636  38.967  56.872  1.00 44.31           H
ATOM   4228  HB3 ARG A 348      -3.999  38.179  57.076  1.00 44.31           H
ATOM   4229  HG2 ARG A 348      -5.138  40.237  57.210  1.00 42.69           H
ATOM   4230  HG3 ARG A 348      -3.767  40.991  56.922  1.00 42.69           H
ATOM   4231  HD2 ARG A 348      -5.048  39.260  55.067  1.00 44.49           H
ATOM   4232  HD3 ARG A 348      -5.017  40.844  54.935  1.00 44.49           H
ATOM   4233  HE  ARG A 348      -2.833  40.700  54.363  1.00 42.38           H
ATOM   4234 HH11 ARG A 348      -4.172  37.663  54.503  1.00 31.61           H
ATOM   4235 HH12 ARG A 348      -3.094  36.984  53.731  1.00 31.61           H
ATOM   4236 HH21 ARG A 348      -1.213  39.644  53.220  1.00 36.03           H
ATOM   4237 HH22 ARG A 348      -1.307  38.182  52.955  1.00 36.03           H
ATOM   4238  N   GLU A 349      -5.272  37.844  59.650  1.00 28.30           N
ATOM   4239  CA  GLU A 349      -6.604  37.699  60.218  1.00 38.33           C
ATOM   4240  C   GLU A 349      -6.613  37.683  61.739  1.00 47.30           C
ATOM   4241  O   GLU A 349      -7.693  37.767  62.333  1.00 40.79           O
ATOM   4242  CB  GLU A 349      -7.248  36.421  59.695  1.00 42.10           C
ATOM   4243  CG  GLU A 349      -6.726  35.133  60.293  1.00 44.42           C
ATOM   4244  CD  GLU A 349      -7.082  33.916  59.420  1.00 50.86           C
ATOM   4245  OE1 GLU A 349      -6.564  32.794  59.669  1.00 53.92           O
ATOM   4246  OE2 GLU A 349      -7.877  34.085  58.468  1.00 52.90           O1-
ATOM   4247  H   GLU A 349      -4.933  37.098  59.389  1.00 33.93           H
ATOM   4248  HA  GLU A 349      -7.150  38.446  59.927  1.00 45.97           H
ATOM   4249  HB2 GLU A 349      -8.200  36.460  59.878  1.00 50.49           H
ATOM   4250  HB3 GLU A 349      -7.105  36.375  58.737  1.00 50.49           H
ATOM   4251  HG2 GLU A 349      -5.759  35.183  60.364  1.00 53.27           H
ATOM   4252  HG3 GLU A 349      -7.120  35.004  61.169  1.00 53.27           H
ATOM   4253  N   ARG A 350      -5.450  37.540  62.368  1.00 38.66           N
ATOM   4254  CA  ARG A 350      -5.266  37.786  63.790  1.00 36.17           C
ATOM   4255  C   ARG A 350      -4.906  39.225  64.082  1.00 30.93           C
ATOM   4256  O   ARG A 350      -4.706  39.576  65.246  1.00 32.64           O
ATOM   4257  CB  ARG A 350      -4.142  36.909  64.347  1.00 29.65           C
ATOM   4258  CG  ARG A 350      -4.406  35.427  64.290  1.00 30.60           C
ATOM   4259  CD  ARG A 350      -4.018  34.835  65.592  1.00 43.56           C
ATOM   4260  NE  ARG A 350      -3.532  33.477  65.504  1.00 43.49           N
ATOM   4261  CZ  ARG A 350      -3.259  32.760  66.587  1.00 38.92           C
ATOM   4262  NH1 ARG A 350      -3.405  33.318  67.793  1.00 35.68           N
ATOM   4263  NH2 ARG A 350      -2.817  31.507  66.470  1.00 50.65           N1+
ATOM   4264  H   ARG A 350      -4.727  37.291  61.974  1.00 46.37           H
ATOM   4265  HA  ARG A 350      -6.086  37.572  64.263  1.00 43.37           H
ATOM   4266  HB2 ARG A 350      -3.334  37.082  63.839  1.00 35.55           H
ATOM   4267  HB3 ARG A 350      -3.998  37.145  65.277  1.00 35.55           H
ATOM   4268  HG2 ARG A 350      -5.350  35.265  64.140  1.00 36.69           H
ATOM   4269  HG3 ARG A 350      -3.870  35.023  63.590  1.00 36.69           H
ATOM   4270  HD2 ARG A 350      -3.314  35.376  65.982  1.00 52.24           H
ATOM   4271  HD3 ARG A 350      -4.792  34.835  66.176  1.00 52.24           H
ATOM   4272  HE  ARG A 350      -3.642  33.057  64.761  1.00 52.15           H
ATOM   4273 HH11 ARG A 350      -3.690  34.127  67.861  1.00 42.79           H
ATOM   4274 HH12 ARG A 350      -3.226  32.865  68.501  1.00 42.79           H
ATOM   4275 HH21 ARG A 350      -2.719  31.157  65.691  1.00 60.75           H
ATOM   4276 HH22 ARG A 350      -2.632  31.049  67.174  1.00 60.75           H
ATOM   4277  N   GLY A 351      -4.732  40.045  63.060  1.00 32.37           N
ATOM   4278  CA  GLY A 351      -4.321  41.405  63.292  1.00 32.08           C
ATOM   4279  C   GLY A 351      -2.862  41.572  63.621  1.00 44.08           C
ATOM   4280  O   GLY A 351      -2.463  42.649  64.082  1.00 33.58           O
ATOM   4281  H   GLY A 351      -4.846  39.837  62.233  1.00 38.81           H
ATOM   4282  HA2 GLY A 351      -4.512  41.932  62.500  1.00 38.46           H
ATOM   4283  HA3 GLY A 351      -4.838  41.770  64.028  1.00 38.46           H
ATOM   4284  N   MET A 352      -2.051  40.546  63.397  1.00 32.69           N
ATOM   4285  CA  MET A 352      -0.632  40.628  63.672  1.00 29.00           C
ATOM   4286  C   MET A 352       0.096  41.276  62.513  1.00 29.88           C
ATOM   4287  O   MET A 352      -0.397  41.335  61.384  1.00 34.90           O
ATOM   4288  CB  MET A 352      -0.063  39.230  63.929  1.00 28.27           C
ATOM   4289  CG  MET A 352      -0.772  38.468  65.047  1.00 30.24           C
ATOM   4290  SD  MET A 352      -0.445  36.683  65.030  1.00 24.54           S
ATOM   4291  CE  MET A 352       1.292  36.717  65.390  1.00 27.17           C
ATOM   4292  H   MET A 352      -2.304  39.786  63.082  1.00 39.20           H
ATOM   4293  HA  MET A 352      -0.494  41.161  64.471  1.00 34.77           H
ATOM   4294  HB2 MET A 352      -0.143  38.706  63.117  1.00 33.89           H
ATOM   4295  HB3 MET A 352       0.872  39.314  64.175  1.00 33.89           H
ATOM   4296  HG2 MET A 352      -0.474  38.817  65.902  1.00 36.25           H
ATOM   4297  HG3 MET A 352      -1.729  38.596  64.955  1.00 36.25           H
ATOM   4298  HE1 MET A 352       1.626  35.806  65.416  1.00 32.57           H
ATOM   4299  HE2 MET A 352       1.748  37.218  64.696  1.00 32.57           H
ATOM   4300  HE3 MET A 352       1.427  37.144  66.250  1.00 32.57           H
ATOM   4301  N   GLU A 353       1.293  41.763  62.805  1.00 30.36           N
ATOM   4302  CA  GLU A 353       2.183  42.213  61.750  1.00 35.44           C
ATOM   4303  C   GLU A 353       2.635  41.008  60.935  1.00 37.12           C
ATOM   4304  O   GLU A 353       2.935  39.943  61.490  1.00 30.30           O
ATOM   4305  CB  GLU A 353       3.380  42.925  62.347  1.00 39.72           C
ATOM   4306  CG  GLU A 353       4.321  43.526  61.323  1.00 46.07           C
ATOM   4307  CD  GLU A 353       4.953  44.809  61.827  1.00 56.61           C
ATOM   4308  OE1 GLU A 353       4.334  45.885  61.608  1.00 57.50           O
ATOM   4309  OE2 GLU A 353       6.043  44.734  62.454  1.00 58.34           O1-
ATOM   4310  H   GLU A 353       1.612  41.842  63.600  1.00 36.40           H
ATOM   4311  HA  GLU A 353       1.713  42.828  61.165  1.00 42.50           H
ATOM   4312  HB2 GLU A 353       3.063  43.645  62.914  1.00 47.63           H
ATOM   4313  HB3 GLU A 353       3.888  42.291  62.876  1.00 47.63           H
ATOM   4314  HG2 GLU A 353       5.030  42.893  61.131  1.00 55.25           H
ATOM   4315  HG3 GLU A 353       3.825  43.729  60.514  1.00 55.25           H
ATOM   4316  N   ILE A 354       2.646  41.162  59.614  1.00 31.37           N
ATOM   4317  CA  ILE A 354       2.921  40.035  58.729  1.00 28.62           C
ATOM   4318  C   ILE A 354       4.430  39.844  58.631  1.00 28.76           C
ATOM   4319  O   ILE A 354       5.188  40.797  58.394  1.00 31.23           O
ATOM   4320  CB  ILE A 354       2.254  40.239  57.358  1.00 33.91           C
ATOM   4321  CG1 ILE A 354       0.723  40.309  57.508  1.00 30.42           C
ATOM   4322  CG2 ILE A 354       2.559  39.064  56.434  1.00 23.10           C
ATOM   4323  CD1 ILE A 354       0.003  41.016  56.356  1.00 39.86           C
ATOM   4324  H   ILE A 354       2.498  41.905  59.207  1.00 37.61           H
ATOM   4325  HA  ILE A 354       2.546  39.231  59.122  1.00 34.32           H
ATOM   4326  HB  ILE A 354       2.579  41.060  56.958  1.00 40.67           H
ATOM   4327 HG12 ILE A 354       0.375  39.405  57.562  1.00 36.47           H
ATOM   4328 HG13 ILE A 354       0.513  40.789  58.324  1.00 36.47           H
ATOM   4329 HG21 ILE A 354       2.129  39.217  55.578  1.00 27.69           H
ATOM   4330 HG22 ILE A 354       3.520  38.998  56.315  1.00 27.69           H
ATOM   4331 HG23 ILE A 354       2.219  38.250  56.836  1.00 27.69           H
ATOM   4332 HD11 ILE A 354      -0.951  41.014  56.532  1.00 47.80           H
ATOM   4333 HD12 ILE A 354       0.326  41.928  56.295  1.00 47.80           H
ATOM   4334 HD13 ILE A 354       0.188  40.542  55.531  1.00 47.80           H
ATOM   4335  N   SER A 355       4.878  38.615  58.895  1.00 25.13           N
ATOM   4336  CA  SER A 355       6.303  38.325  58.905  1.00 26.04           C
ATOM   4337  C   SER A 355       6.935  38.576  57.538  1.00 22.93           C
ATOM   4338  O   SER A 355       6.258  38.545  56.504  1.00 23.10           O
ATOM   4339  CB  SER A 355       6.562  36.879  59.318  1.00 26.43           C
ATOM   4340  OG  SER A 355       6.058  36.637  60.618  1.00 29.16           O
ATOM   4341  H   SER A 355       4.377  37.939  59.071  1.00 30.13           H
ATOM   4342  HA  SER A 355       6.739  38.905  59.548  1.00 31.22           H
ATOM   4343  HB2 SER A 355       6.119  36.286  58.691  1.00 31.69           H
ATOM   4344  HB3 SER A 355       7.518  36.715  59.313  1.00 31.69           H
ATOM   4345  HG  SER A 355       5.230  36.777  60.636  1.00 34.96           H
ATOM   4346  N   PRO A 356       8.245  38.798  57.518  1.00 23.43           N
ATOM   4347  CA  PRO A 356       8.937  39.049  56.247  1.00 31.30           C
ATOM   4348  C   PRO A 356       8.731  37.910  55.260  1.00 32.02           C
ATOM   4349  O   PRO A 356       8.839  36.729  55.608  1.00 27.60           O
ATOM   4350  CB  PRO A 356      10.412  39.190  56.659  1.00 32.77           C
ATOM   4351  CG  PRO A 356      10.496  38.812  58.107  1.00 40.39           C
ATOM   4352  CD  PRO A 356       9.128  38.983  58.681  1.00 30.88           C
ATOM   4353  HA  PRO A 356       8.631  39.880  55.852  1.00 37.52           H
ATOM   4354  HB2 PRO A 356      10.955  38.592  56.122  1.00 39.29           H
ATOM   4355  HB3 PRO A 356      10.695  40.109  56.533  1.00 39.29           H
ATOM   4356  HG2 PRO A 356      10.781  37.888  58.182  1.00 48.43           H
ATOM   4357  HG3 PRO A 356      11.126  39.397  58.555  1.00 48.43           H
ATOM   4358  HD2 PRO A 356       8.955  38.302  59.349  1.00 37.02           H
ATOM   4359  HD3 PRO A 356       9.024  39.875  59.047  1.00 37.02           H
ATOM   4360  N   MET A 357       8.397  38.284  54.024  1.00 28.07           N
ATOM   4361  CA  MET A 357       8.149  37.384  52.906  1.00 23.13           C
ATOM   4362  C   MET A 357       6.885  36.549  53.094  1.00 21.35           C
ATOM   4363  O   MET A 357       6.650  35.634  52.312  1.00 20.71           O
ATOM   4364  CB  MET A 357       9.352  36.458  52.638  1.00 32.34           C
ATOM   4365  CG  MET A 357      10.566  37.149  51.924  1.00 32.55           C
ATOM   4366  SD  MET A 357      11.682  38.128  52.954  1.00 58.79           S
ATOM   4367  CE  MET A 357      12.308  36.944  54.156  1.00 45.71           C
ATOM   4368  H   MET A 357       8.304  39.110  53.802  1.00 33.65           H
ATOM   4369  HA  MET A 357       8.030  37.926  52.110  1.00 27.72           H
ATOM   4370  HB2 MET A 357       9.669  36.110  53.487  1.00 38.77           H
ATOM   4371  HB3 MET A 357       9.059  35.724  52.075  1.00 38.77           H
ATOM   4372  HG2 MET A 357      11.100  36.458  51.503  1.00 39.03           H
ATOM   4373  HG3 MET A 357      10.215  37.742  51.241  1.00 39.03           H
ATOM   4374  HE1 MET A 357      12.923  37.397  54.754  1.00 54.81           H
ATOM   4375  HE2 MET A 357      11.563  36.582  54.659  1.00 54.81           H
ATOM   4376  HE3 MET A 357      12.768  36.231  53.686  1.00 54.81           H
ATOM   4377  N   CYS A 358       6.027  36.869  54.067  1.00 20.19           N
ATOM   4378  CA  CYS A 358       4.795  36.110  54.265  1.00 20.35           C
ATOM   4379  C   CYS A 358       3.545  36.787  53.709  1.00 16.19           C
ATOM   4380  O   CYS A 358       2.459  36.208  53.815  1.00 18.63           O
ATOM   4381  CB  CYS A 358       4.585  35.816  55.731  1.00 19.42           C
ATOM   4382  SG  CYS A 358       5.848  34.672  56.350  1.00 19.07           S
ATOM   4383  H   CYS A 358       6.137  37.518  54.621  1.00 24.20           H
ATOM   4384  HA  CYS A 358       4.887  35.258  53.810  1.00 24.39           H
ATOM   4385  HB2 CYS A 358       4.645  36.642  56.236  1.00 23.27           H
ATOM   4386  HB3 CYS A 358       3.714  35.407  55.855  1.00 23.27           H
ATOM   4387  HG  CYS A 358       6.931  35.168  56.202  1.00 22.85           H
ATOM   4388  N   ASP A 359       3.668  37.963  53.100  1.00 21.39           N
ATOM   4389  CA  ASP A 359       2.520  38.701  52.573  1.00 22.71           C
ATOM   4390  C   ASP A 359       2.352  38.414  51.083  1.00 19.81           C
ATOM   4391  O   ASP A 359       3.107  38.935  50.261  1.00 25.81           O
ATOM   4392  CB  ASP A 359       2.733  40.185  52.815  1.00 22.80           C
ATOM   4393  CG  ASP A 359       1.491  41.013  52.528  1.00 22.79           C
ATOM   4394  OD1 ASP A 359       0.494  40.453  52.013  1.00 24.46           O
ATOM   4395  OD2 ASP A 359       1.541  42.206  52.870  1.00 30.45           O1-
ATOM   4396  H   ASP A 359       4.419  38.362  52.976  1.00 25.63           H
ATOM   4397  HA  ASP A 359       1.714  38.424  53.036  1.00 27.22           H
ATOM   4398  HB2 ASP A 359       2.976  40.322  53.744  1.00 27.33           H
ATOM   4399  HB3 ASP A 359       3.444  40.501  52.236  1.00 27.33           H
ATOM   4400  N   LYS A 360       1.360  37.592  50.742  1.00 22.96           N
ATOM   4401  CA  LYS A 360       1.119  37.257  49.345  1.00 27.24           C
ATOM   4402  C   LYS A 360       0.748  38.482  48.510  1.00 33.15           C
ATOM   4403  O   LYS A 360       0.900  38.447  47.285  1.00 27.35           O
ATOM   4404  CB  LYS A 360       0.021  36.196  49.236  1.00 22.41           C
ATOM   4405  CG  LYS A 360      -1.365  36.666  49.703  1.00 27.40           C
ATOM   4406  CD  LYS A 360      -2.224  35.486  50.033  1.00 29.30           C
ATOM   4407  CE  LYS A 360      -3.702  35.850  50.218  1.00 23.51           C
ATOM   4408  NZ  LYS A 360      -4.454  34.658  50.695  1.00 31.69           N1+
ATOM   4409  H   LYS A 360       0.818  37.220  51.297  1.00 27.52           H
ATOM   4410  HA  LYS A 360       1.932  36.881  48.971  1.00 32.65           H
ATOM   4411  HB2 LYS A 360      -0.057  35.924  48.308  1.00 26.85           H
ATOM   4412  HB3 LYS A 360       0.272  35.433  49.779  1.00 26.85           H
ATOM   4413  HG2 LYS A 360      -1.271  37.212  50.499  1.00 32.85           H
ATOM   4414  HG3 LYS A 360      -1.793  37.170  48.993  1.00 32.85           H
ATOM   4415  HD2 LYS A 360      -2.163  34.840  49.312  1.00 35.13           H
ATOM   4416  HD3 LYS A 360      -1.908  35.088  50.860  1.00 35.13           H
ATOM   4417  HE2 LYS A 360      -3.784  36.554  50.881  1.00 28.18           H
ATOM   4418  HE3 LYS A 360      -4.076  36.133  49.370  1.00 28.18           H
ATOM   4419  HZ1 LYS A 360      -5.313  34.864  50.804  1.00 38.00           H
ATOM   4420  HZ2 LYS A 360      -4.388  33.999  50.101  1.00 38.00           H
ATOM   4421  HZ3 LYS A 360      -4.122  34.381  51.473  1.00 38.00           H
ATOM   4422  N   HIS A 361       0.285  39.569  49.137  1.00 28.10           N
ATOM   4423  CA  HIS A 361      -0.058  40.781  48.396  1.00 33.72           C
ATOM   4424  C   HIS A 361       1.111  41.753  48.231  1.00 34.08           C
ATOM   4425  O   HIS A 361       0.968  42.735  47.495  1.00 33.11           O
ATOM   4426  CB  HIS A 361      -1.229  41.506  49.079  1.00 29.41           C
ATOM   4427  CG  HIS A 361      -2.457  40.663  49.210  1.00 21.35           C
ATOM   4428  ND1 HIS A 361      -3.053  40.043  48.136  1.00 27.06           N
ATOM   4429  CD2 HIS A 361      -3.187  40.317  50.295  1.00 24.39           C
ATOM   4430  CE1 HIS A 361      -4.096  39.348  48.551  1.00 29.43           C
ATOM   4431  NE2 HIS A 361      -4.205  39.507  49.856  1.00 36.65           N
ATOM   4432  H   HIS A 361       0.162  39.627  49.986  1.00 33.69           H
ATOM   4433  HA  HIS A 361      -0.351  40.525  47.508  1.00 40.43           H
ATOM   4434  HB2 HIS A 361      -1.460  42.289  48.556  1.00 35.26           H
ATOM   4435  HB3 HIS A 361      -0.955  41.773  49.970  1.00 35.26           H
ATOM   4436  HD2 HIS A 361      -3.031  40.582  51.172  1.00 29.23           H
ATOM   4437  HE1 HIS A 361      -4.668  38.849  48.013  1.00 35.28           H
ATOM   4438  HE2 HIS A 361      -4.813  39.155  50.353  1.00 43.95           H
ATOM   4439  N   ASN A 362       2.257  41.513  48.877  1.00 28.28           N
ATOM   4440  CA  ASN A 362       3.435  42.366  48.735  1.00 25.64           C
ATOM   4441  C   ASN A 362       4.709  41.512  48.773  1.00 28.27           C
ATOM   4442  O   ASN A 362       5.553  41.632  49.647  1.00 29.65           O
ATOM   4443  CB  ASN A 362       3.454  43.431  49.824  1.00 31.56           C
ATOM   4444  CG  ASN A 362       2.230  44.301  49.770  1.00 45.67           C
ATOM   4445  OD1 ASN A 362       2.132  45.191  48.924  1.00 46.72           O
ATOM   4446  ND2 ASN A 362       1.255  44.021  50.645  1.00 43.11           N
ATOM   4447  H   ASN A 362       2.376  40.850  49.411  1.00 33.90           H
ATOM   4448  HA  ASN A 362       3.399  42.815  47.876  1.00 30.73           H
ATOM   4449  HB2 ASN A 362       3.482  43.000  50.693  1.00 37.84           H
ATOM   4450  HB3 ASN A 362       4.233  43.996  49.705  1.00 37.84           H
ATOM   4451 HD21 ASN A 362       0.536  44.492  50.652  1.00 51.70           H
ATOM   4452 HD22 ASN A 362       1.349  43.371  51.200  1.00 51.70           H
ATOM   4453  N   ALA A 363       4.836  40.603  47.819  1.00 27.82           N
ATOM   4454  CA  ALA A 363       5.957  39.677  47.755  1.00 28.10           C
ATOM   4455  C   ALA A 363       6.755  39.925  46.479  1.00 28.73           C
ATOM   4456  O   ALA A 363       6.204  40.318  45.449  1.00 28.85           O
ATOM   4457  CB  ALA A 363       5.468  38.225  47.789  1.00 27.97           C
ATOM   4458  H   ALA A 363       4.270  40.500  47.180  1.00 33.35           H
ATOM   4459  HA  ALA A 363       6.541  39.823  48.515  1.00 33.69           H
ATOM   4460  HB1 ALA A 363       6.236  37.633  47.745  1.00 33.54           H
ATOM   4461  HB2 ALA A 363       4.982  38.076  48.615  1.00 33.54           H
ATOM   4462  HB3 ALA A 363       4.886  38.070  47.029  1.00 33.54           H
ATOM   4463  N   SER A 364       8.062  39.757  46.571  1.00 22.97           N
ATOM   4464  CA  SER A 364       8.941  39.751  45.403  1.00 23.33           C
ATOM   4465  C   SER A 364       9.718  38.433  45.437  1.00 15.46           C
ATOM   4466  O   SER A 364      10.840  38.337  45.952  1.00 17.20           O
ATOM   4467  CB  SER A 364       9.841  40.960  45.425  1.00 33.44           C
ATOM   4468  OG  SER A 364       9.036  42.124  45.548  1.00 41.90           O
ATOM   4469  H   SER A 364       8.479  39.641  47.314  1.00 27.53           H
ATOM   4470  HA  SER A 364       8.408  39.776  44.593  1.00 27.96           H
ATOM   4471  HB2 SER A 364      10.441  40.901  46.185  1.00 40.10           H
ATOM   4472  HB3 SER A 364      10.345  41.002  44.598  1.00 40.10           H
ATOM   4473  HG  SER A 364       9.522  42.809  45.562  1.00 50.25           H
ATOM   4474  N   VAL A 365       9.112  37.399  44.876  1.00 18.45           N
ATOM   4475  CA  VAL A 365       9.619  36.051  45.101  1.00 17.48           C
ATOM   4476  C   VAL A 365      11.042  35.923  44.572  1.00 17.54           C
ATOM   4477  O   VAL A 365      11.924  35.363  45.237  1.00 14.82           O
ATOM   4478  CB  VAL A 365       8.678  35.029  44.444  1.00 15.77           C
ATOM   4479  CG1 VAL A 365       9.292  33.636  44.459  1.00 18.27           C
ATOM   4480  CG2 VAL A 365       7.330  35.022  45.155  1.00 23.93           C
ATOM   4481  H   VAL A 365       8.418  37.445  44.369  1.00 22.11           H
ATOM   4482  HA  VAL A 365       9.636  35.875  46.055  1.00 20.95           H
ATOM   4483  HB  VAL A 365       8.530  35.282  43.520  1.00 18.89           H
ATOM   4484 HG11 VAL A 365       8.676  33.016  44.039  1.00 21.89           H
ATOM   4485 HG12 VAL A 365      10.129  33.655  43.969  1.00 21.89           H
ATOM   4486 HG13 VAL A 365       9.453  33.372  45.378  1.00 21.89           H
ATOM   4487 HG21 VAL A 365       6.751  34.371  44.727  1.00 28.68           H
ATOM   4488 HG22 VAL A 365       7.465  34.783  46.085  1.00 28.68           H
ATOM   4489 HG23 VAL A 365       6.936  35.906  45.093  1.00 28.68           H
ATOM   4490  N   GLU A 366      11.276  36.433  43.355  1.00 12.86           N
ATOM   4491  CA  GLU A 366      12.568  36.279  42.699  1.00 13.48           C
ATOM   4492  C   GLU A 366      13.654  37.086  43.404  1.00 16.39           C
ATOM   4493  O   GLU A 366      14.731  36.558  43.715  1.00 14.77           O
ATOM   4494  CB  GLU A 366      12.451  36.688  41.230  1.00 16.42           C
ATOM   4495  CG  GLU A 366      11.485  35.818  40.446  1.00 17.18           C
ATOM   4496  CD  GLU A 366      10.012  36.163  40.651  1.00 22.90           C
ATOM   4497  OE1 GLU A 366       9.167  35.282  40.431  1.00 24.04           O
ATOM   4498  OE2 GLU A 366       9.706  37.285  41.067  1.00 20.98           O1-
ATOM   4499  H   GLU A 366      10.699  36.871  42.893  1.00 15.41           H
ATOM   4500  HA  GLU A 366      12.825  35.344  42.729  1.00 16.14           H
ATOM   4501  HB2 GLU A 366      12.135  37.604  41.182  1.00 19.67           H
ATOM   4502  HB3 GLU A 366      13.324  36.616  40.813  1.00 19.67           H
ATOM   4503  HG2 GLU A 366      11.680  35.912  39.501  1.00 20.58           H
ATOM   4504  HG3 GLU A 366      11.611  34.895  40.715  1.00 20.58           H
ATOM   4505  N   LYS A 367      13.393  38.362  43.688  1.00 15.73           N
ATOM   4506  CA  LYS A 367      14.395  39.137  44.412  1.00 14.98           C
ATOM   4507  C   LYS A 367      14.722  38.484  45.750  1.00 14.23           C
ATOM   4508  O   LYS A 367      15.867  38.527  46.204  1.00 16.11           O
ATOM   4509  CB  LYS A 367      13.905  40.563  44.645  1.00 19.45           C
ATOM   4510  CG  LYS A 367      13.776  41.407  43.387  1.00 21.33           C
ATOM   4511  CD  LYS A 367      13.070  42.725  43.701  1.00 29.35           C
ATOM   4512  CE  LYS A 367      12.972  43.656  42.508  1.00 37.56           C
ATOM   4513  NZ  LYS A 367      12.571  45.036  42.955  1.00 38.30           N1+
ATOM   4514  H   LYS A 367      12.674  38.786  43.482  1.00 18.84           H
ATOM   4515  HA  LYS A 367      15.210  39.177  43.887  1.00 17.94           H
ATOM   4516  HB2 LYS A 367      13.030  40.525  45.063  1.00 23.31           H
ATOM   4517  HB3 LYS A 367      14.529  41.012  45.236  1.00 23.31           H
ATOM   4518  HG2 LYS A 367      14.659  41.606  43.038  1.00 25.56           H
ATOM   4519  HG3 LYS A 367      13.251  40.926  42.727  1.00 25.56           H
ATOM   4520  HD2 LYS A 367      12.169  42.535  44.005  1.00 35.19           H
ATOM   4521  HD3 LYS A 367      13.563  43.186  44.398  1.00 35.19           H
ATOM   4522  HE2 LYS A 367      13.835  43.713  42.069  1.00 45.04           H
ATOM   4523  HE3 LYS A 367      12.299  43.325  41.892  1.00 45.04           H
ATOM   4524  HZ1 LYS A 367      12.515  45.579  42.252  1.00 45.93           H
ATOM   4525  HZ2 LYS A 367      11.780  45.006  43.362  1.00 45.93           H
ATOM   4526  HZ3 LYS A 367      13.176  45.359  43.522  1.00 45.93           H
ATOM   4527  N   SER A 368      13.718  37.908  46.409  1.00 16.89           N
ATOM   4528  CA  SER A 368      13.944  37.325  47.726  1.00 16.22           C
ATOM   4529  C   SER A 368      14.803  36.074  47.625  1.00 18.12           C
ATOM   4530  O   SER A 368      15.621  35.833  48.510  1.00 15.24           O
ATOM   4531  CB  SER A 368      12.613  37.016  48.432  1.00 21.74           C
ATOM   4532  OG  SER A 368      11.882  38.200  48.752  1.00 25.49           O
ATOM   4533  H   SER A 368      12.910  37.843  46.120  1.00 20.24           H
ATOM   4534  HA  SER A 368      14.424  37.968  48.272  1.00 19.43           H
ATOM   4535  HB2 SER A 368      12.071  36.465  47.846  1.00 26.05           H
ATOM   4536  HB3 SER A 368      12.800  36.535  49.253  1.00 26.05           H
ATOM   4537  HG  SER A 368      11.707  38.628  48.050  1.00 30.55           H
ATOM   4538  N   GLN A 369      14.666  35.289  46.541  1.00 12.22           N
ATOM   4539  CA  GLN A 369      15.560  34.147  46.350  1.00 13.96           C
ATOM   4540  C   GLN A 369      17.000  34.594  46.113  1.00 13.90           C
ATOM   4541  O   GLN A 369      17.939  34.018  46.677  1.00 13.55           O
ATOM   4542  CB  GLN A 369      15.058  33.262  45.198  1.00  9.79           C
ATOM   4543  CG  GLN A 369      13.876  32.353  45.600  1.00 12.92           C
ATOM   4544  CD  GLN A 369      14.190  31.496  46.789  1.00 13.71           C
ATOM   4545  OE1 GLN A 369      15.210  30.810  46.822  1.00 13.29           O
ATOM   4546  NE2 GLN A 369      13.301  31.505  47.777  1.00 14.51           N
ATOM   4547  H   GLN A 369      14.079  35.398  45.922  1.00 14.63           H
ATOM   4548  HA  GLN A 369      15.550  33.609  47.157  1.00 16.73           H
ATOM   4549  HB2 GLN A 369      14.762  33.831  44.470  1.00 11.72           H
ATOM   4550  HB3 GLN A 369      15.784  32.692  44.899  1.00 11.72           H
ATOM   4551  HG2 GLN A 369      13.111  32.907  45.822  1.00 15.48           H
ATOM   4552  HG3 GLN A 369      13.659  31.768  44.857  1.00 15.48           H
ATOM   4553 HE21 GLN A 369      12.591  31.986  47.713  1.00 17.38           H
ATOM   4554 HE22 GLN A 369      13.436  31.030  48.481  1.00 17.38           H
ATOM   4555  N   VAL A 370      17.210  35.630  45.305  1.00 16.56           N
ATOM   4556  CA  VAL A 370      18.574  36.094  45.083  1.00 14.05           C
ATOM   4557  C   VAL A 370      19.189  36.608  46.382  1.00 15.29           C
ATOM   4558  O   VAL A 370      20.376  36.364  46.664  1.00 14.16           O
ATOM   4559  CB  VAL A 370      18.592  37.161  43.969  1.00 14.32           C
ATOM   4560  CG1 VAL A 370      19.999  37.779  43.798  1.00 16.50           C
ATOM   4561  CG2 VAL A 370      18.129  36.529  42.664  1.00 12.91           C
ATOM   4562  H   VAL A 370      16.600  36.069  44.887  1.00 19.84           H
ATOM   4563  HA  VAL A 370      19.110  35.345  44.781  1.00 16.83           H
ATOM   4564  HB  VAL A 370      17.973  37.873  44.198  1.00 17.15           H
ATOM   4565 HG11 VAL A 370      19.968  38.442  43.091  1.00 19.77           H
ATOM   4566 HG12 VAL A 370      20.263  38.196  44.633  1.00 19.77           H
ATOM   4567 HG13 VAL A 370      20.625  37.076  43.566  1.00 19.77           H
ATOM   4568 HG21 VAL A 370      18.141  37.202  41.966  1.00 15.46           H
ATOM   4569 HG22 VAL A 370      18.730  35.803  42.435  1.00 15.46           H
ATOM   4570 HG23 VAL A 370      17.228  36.189  42.781  1.00 15.46           H
ATOM   4571  N   GLY A 371      18.410  37.336  47.192  1.00 16.95           N
ATOM   4572  CA  GLY A 371      18.938  37.814  48.459  1.00 18.72           C
ATOM   4573  C   GLY A 371      19.218  36.669  49.413  1.00 14.87           C
ATOM   4574  O   GLY A 371      20.199  36.686  50.149  1.00 17.89           O
ATOM   4575  H   GLY A 371      17.595  37.559  47.030  1.00 20.31           H
ATOM   4576  HA2 GLY A 371      19.765  38.299  48.306  1.00 22.43           H
ATOM   4577  HA3 GLY A 371      18.299  38.414  48.874  1.00 22.43           H
ATOM   4578  N   PHE A 372      18.359  35.664  49.405  1.00 15.94           N
ATOM   4579  CA  PHE A 372      18.577  34.458  50.196  1.00 18.39           C
ATOM   4580  C   PHE A 372      19.896  33.796  49.821  1.00 16.11           C
ATOM   4581  O   PHE A 372      20.710  33.464  50.694  1.00 15.31           O
ATOM   4582  CB  PHE A 372      17.387  33.544  49.982  1.00 15.91           C
ATOM   4583  CG  PHE A 372      17.430  32.211  50.716  1.00 13.27           C
ATOM   4584  CD1 PHE A 372      17.619  32.139  52.089  1.00 20.31           C
ATOM   4585  CD2 PHE A 372      17.185  31.034  50.021  1.00 13.55           C
ATOM   4586  CE1 PHE A 372      17.592  30.902  52.734  1.00 19.06           C
ATOM   4587  CE2 PHE A 372      17.139  29.808  50.671  1.00 17.27           C
ATOM   4588  CZ  PHE A 372      17.351  29.749  52.022  1.00 12.38           C
ATOM   4589  H   PHE A 372      17.632  35.652  48.945  1.00 19.10           H
ATOM   4590  HA  PHE A 372      18.613  34.694  51.136  1.00 22.04           H
ATOM   4591  HB2 PHE A 372      16.588  34.009  50.274  1.00 19.06           H
ATOM   4592  HB3 PHE A 372      17.318  33.349  49.034  1.00 19.06           H
ATOM   4593  HD1 PHE A 372      17.771  32.915  52.578  1.00 24.34           H
ATOM   4594  HD2 PHE A 372      17.028  31.071  49.105  1.00 16.23           H
ATOM   4595  HE1 PHE A 372      17.733  30.857  53.652  1.00 22.84           H
ATOM   4596  HE2 PHE A 372      16.992  29.028  50.186  1.00 20.69           H
ATOM   4597  HZ  PHE A 372      17.347  28.927  52.457  1.00 14.82           H
ATOM   4598  N   ILE A 373      20.145  33.626  48.519  1.00 16.61           N
ATOM   4599  CA  ILE A 373      21.411  33.037  48.071  1.00 15.83           C
ATOM   4600  C   ILE A 373      22.589  33.912  48.496  1.00 15.79           C
ATOM   4601  O   ILE A 373      23.622  33.428  48.992  1.00 14.14           O
ATOM   4602  CB  ILE A 373      21.382  32.838  46.549  1.00 14.96           C
ATOM   4603  CG1 ILE A 373      20.385  31.721  46.192  1.00 13.14           C
ATOM   4604  CG2 ILE A 373      22.813  32.541  46.031  1.00 19.76           C
ATOM   4605  CD1 ILE A 373      19.997  31.659  44.721  1.00 16.32           C
ATOM   4606  H   ILE A 373      19.606  33.839  47.884  1.00 19.90           H
ATOM   4607  HA  ILE A 373      21.519  32.167  48.486  1.00 18.97           H
ATOM   4608  HB  ILE A 373      21.075  33.662  46.140  1.00 17.92           H
ATOM   4609 HG12 ILE A 373      20.781  30.867  46.427  1.00 15.73           H
ATOM   4610 HG13 ILE A 373      19.573  31.856  46.704  1.00 15.73           H
ATOM   4611 HG21 ILE A 373      22.780  32.417  45.069  1.00 23.68           H
ATOM   4612 HG22 ILE A 373      23.389  33.290  46.249  1.00 23.68           H
ATOM   4613 HG23 ILE A 373      23.141  31.734  46.457  1.00 23.68           H
ATOM   4614 HD11 ILE A 373      19.370  30.930  44.591  1.00 19.55           H
ATOM   4615 HD12 ILE A 373      19.585  32.499  44.468  1.00 19.55           H
ATOM   4616 HD13 ILE A 373      20.795  31.508  44.191  1.00 19.55           H
ATOM   4617  N   ASP A 374      22.461  35.210  48.270  1.00 16.05           N
ATOM   4618  CA  ASP A 374      23.586  36.112  48.462  1.00 19.44           C
ATOM   4619  C   ASP A 374      23.969  36.215  49.930  1.00 21.71           C
ATOM   4620  O   ASP A 374      25.161  36.247  50.254  1.00 23.70           O
ATOM   4621  CB  ASP A 374      23.251  37.504  47.937  1.00 16.69           C
ATOM   4622  CG  ASP A 374      23.280  37.597  46.439  1.00 18.50           C
ATOM   4623  OD1 ASP A 374      23.653  36.629  45.753  1.00 22.40           O
ATOM   4624  OD2 ASP A 374      22.911  38.677  45.951  1.00 19.59           O1-
ATOM   4625  H   ASP A 374      21.738  35.593  48.005  1.00 19.23           H
ATOM   4626  HA  ASP A 374      24.352  35.778  47.970  1.00 23.29           H
ATOM   4627  HB2 ASP A 374      22.359  37.745  48.234  1.00 19.99           H
ATOM   4628  HB3 ASP A 374      23.898  38.136  48.288  1.00 19.99           H
ATOM   4629  N   TYR A 375      22.976  36.287  50.833  1.00 20.53           N
ATOM   4630  CA  TYR A 375      23.257  36.546  52.244  1.00 19.07           C
ATOM   4631  C   TYR A 375      23.321  35.300  53.119  1.00 21.56           C
ATOM   4632  O   TYR A 375      23.970  35.341  54.170  1.00 18.16           O
ATOM   4633  CB  TYR A 375      22.212  37.507  52.821  1.00 27.66           C
ATOM   4634  CG  TYR A 375      22.440  38.891  52.268  1.00 32.00           C
ATOM   4635  CD1 TYR A 375      21.611  39.417  51.285  1.00 34.04           C
ATOM   4636  CD2 TYR A 375      23.535  39.645  52.684  1.00 39.66           C
ATOM   4637  CE1 TYR A 375      21.840  40.663  50.758  1.00 43.93           C
ATOM   4638  CE2 TYR A 375      23.768  40.901  52.169  1.00 42.18           C
ATOM   4639  CZ  TYR A 375      22.918  41.407  51.204  1.00 49.14           C
ATOM   4640  OH  TYR A 375      23.145  42.661  50.680  1.00 53.92           O
ATOM   4641  H   TYR A 375      22.142  36.189  50.650  1.00 24.60           H
ATOM   4642  HA  TYR A 375      24.119  36.986  52.306  1.00 22.85           H
ATOM   4643  HB2 TYR A 375      21.323  37.214  52.566  1.00 33.16           H
ATOM   4644  HB3 TYR A 375      22.298  37.541  53.786  1.00 33.16           H
ATOM   4645  HD1 TYR A 375      20.884  38.920  50.985  1.00 40.82           H
ATOM   4646  HD2 TYR A 375      24.104  39.305  53.336  1.00 47.56           H
ATOM   4647  HE1 TYR A 375      21.268  41.009  50.111  1.00 52.68           H
ATOM   4648  HE2 TYR A 375      24.494  41.401  52.464  1.00 50.58           H
ATOM   4649  HH  TYR A 375      23.826  43.002  51.035  1.00 64.67           H
ATOM   4650  N   ILE A 376      22.710  34.197  52.716  1.00 16.45           N
ATOM   4651  CA  ILE A 376      22.667  33.006  53.564  1.00 15.76           C
ATOM   4652  C   ILE A 376      23.293  31.814  52.861  1.00 14.20           C
ATOM   4653  O   ILE A 376      24.270  31.237  53.354  1.00 14.52           O
ATOM   4654  CB  ILE A 376      21.218  32.665  53.972  1.00 14.51           C
ATOM   4655  CG1 ILE A 376      20.595  33.796  54.792  1.00 19.97           C
ATOM   4656  CG2 ILE A 376      21.177  31.353  54.733  1.00 14.79           C
ATOM   4657  CD1 ILE A 376      21.299  34.089  56.052  1.00 28.47           C
ATOM   4658  H   ILE A 376      22.312  34.108  51.959  1.00 19.71           H
ATOM   4659  HA  ILE A 376      23.174  33.177  54.373  1.00 18.87           H
ATOM   4660  HB  ILE A 376      20.695  32.559  53.162  1.00 17.38           H
ATOM   4661 HG12 ILE A 376      20.598  34.605  54.258  1.00 23.93           H
ATOM   4662 HG13 ILE A 376      19.683  33.553  55.014  1.00 23.93           H
ATOM   4663 HG21 ILE A 376      20.259  31.159  54.979  1.00 17.72           H
ATOM   4664 HG22 ILE A 376      21.524  30.648  54.164  1.00 17.72           H
ATOM   4665 HG23 ILE A 376      21.724  31.434  55.531  1.00 17.72           H
ATOM   4666 HD11 ILE A 376      20.842  34.813  56.508  1.00 34.13           H
ATOM   4667 HD12 ILE A 376      21.296  33.294  56.608  1.00 34.13           H
ATOM   4668 HD13 ILE A 376      22.212  34.348  55.851  1.00 34.13           H
ATOM   4669  N   VAL A 377      22.750  31.445  51.693  1.00 15.42           N
ATOM   4670  CA  VAL A 377      23.051  30.135  51.115  1.00 13.07           C
ATOM   4671  C   VAL A 377      24.451  30.104  50.519  1.00 14.95           C
ATOM   4672  O   VAL A 377      25.194  29.128  50.707  1.00 14.83           O
ATOM   4673  CB  VAL A 377      21.978  29.727  50.087  1.00 12.07           C
ATOM   4674  CG1 VAL A 377      22.314  28.403  49.423  1.00 14.51           C
ATOM   4675  CG2 VAL A 377      20.598  29.618  50.802  1.00 14.68           C
ATOM   4676  H   VAL A 377      22.215  31.929  51.225  1.00 18.47           H
ATOM   4677  HA  VAL A 377      23.029  29.478  51.828  1.00 15.66           H
ATOM   4678  HB  VAL A 377      21.914  30.408  49.400  1.00 14.45           H
ATOM   4679 HG11 VAL A 377      21.616  28.184  48.786  1.00 17.38           H
ATOM   4680 HG12 VAL A 377      23.166  28.488  48.966  1.00 17.38           H
ATOM   4681 HG13 VAL A 377      22.370  27.714  50.103  1.00 17.38           H
ATOM   4682 HG21 VAL A 377      19.925  29.361  50.151  1.00 17.59           H
ATOM   4683 HG22 VAL A 377      20.656  28.947  51.500  1.00 17.59           H
ATOM   4684 HG23 VAL A 377      20.373  30.479  51.188  1.00 17.59           H
ATOM   4685  N   HIS A 378      24.834  31.159  49.765  1.00 15.73           N
ATOM   4686  CA  HIS A 378      26.148  31.126  49.133  1.00 17.77           C
ATOM   4687  C   HIS A 378      27.261  31.275  50.172  1.00 15.22           C
ATOM   4688  O   HIS A 378      28.271  30.576  50.066  1.00 16.62           O
ATOM   4689  CB  HIS A 378      26.285  32.209  48.051  1.00 17.23           C
ATOM   4690  CG  HIS A 378      27.483  32.011  47.186  1.00 22.37           C
ATOM   4691  ND1 HIS A 378      28.751  32.383  47.574  1.00 24.31           N
ATOM   4692  CD2 HIS A 378      27.613  31.439  45.965  1.00 33.73           C
ATOM   4693  CE1 HIS A 378      29.614  32.050  46.625  1.00 23.07           C
ATOM   4694  NE2 HIS A 378      28.945  31.491  45.631  1.00 32.40           N
ATOM   4695  H   HIS A 378      24.369  31.867  49.616  1.00 18.85           H
ATOM   4696  HA  HIS A 378      26.262  30.264  48.701  1.00 21.29           H
ATOM   4697  HB2 HIS A 378      26.364  33.076  48.480  1.00 20.64           H
ATOM   4698  HB3 HIS A 378      25.498  32.190  47.484  1.00 20.64           H
ATOM   4699  HD2 HIS A 378      26.927  31.088  45.444  1.00 40.45           H
ATOM   4700  HE1 HIS A 378      30.530  32.209  46.643  1.00 27.66           H
ATOM   4701  HE2 HIS A 378      29.289  31.196  44.900  1.00 38.85           H
ATOM   4702  N   PRO A 379      27.146  32.166  51.159  1.00 14.78           N
ATOM   4703  CA  PRO A 379      28.234  32.261  52.156  1.00 18.81           C
ATOM   4704  C   PRO A 379      28.463  30.962  52.880  1.00 21.19           C
ATOM   4705  O   PRO A 379      29.615  30.584  53.130  1.00 17.82           O
ATOM   4706  CB  PRO A 379      27.758  33.365  53.094  1.00 18.63           C
ATOM   4707  CG  PRO A 379      26.881  34.235  52.226  1.00 19.96           C
ATOM   4708  CD  PRO A 379      26.168  33.259  51.340  1.00 13.86           C
ATOM   4709  HA  PRO A 379      29.059  32.538  51.727  1.00 22.54           H
ATOM   4710  HB2 PRO A 379      27.248  32.980  53.824  1.00 22.32           H
ATOM   4711  HB3 PRO A 379      28.519  33.865  53.428  1.00 22.32           H
ATOM   4712  HG2 PRO A 379      26.252  34.725  52.777  1.00 23.92           H
ATOM   4713  HG3 PRO A 379      27.431  34.840  51.703  1.00 23.92           H
ATOM   4714  HD2 PRO A 379      25.369  32.928  51.779  1.00 16.60           H
ATOM   4715  HD3 PRO A 379      25.959  33.670  50.486  1.00 16.60           H
ATOM   4716  N   LEU A 380      27.384  30.250  53.203  1.00 15.51           N
ATOM   4717  CA  LEU A 380      27.518  28.950  53.837  1.00 16.41           C
ATOM   4718  C   LEU A 380      28.180  27.951  52.895  1.00 16.09           C
ATOM   4719  O   LEU A 380      29.154  27.286  53.261  1.00 16.72           O
ATOM   4720  CB  LEU A 380      26.139  28.444  54.290  1.00 13.72           C
ATOM   4721  CG  LEU A 380      26.172  27.026  54.849  1.00 13.66           C
ATOM   4722  CD1 LEU A 380      27.080  27.047  56.100  1.00 13.08           C
ATOM   4723  CD2 LEU A 380      24.763  26.492  55.158  1.00 14.32           C
ATOM   4724  H   LEU A 380      26.572  30.498  53.064  1.00 18.58           H
ATOM   4725  HA  LEU A 380      28.079  29.038  54.623  1.00 19.66           H
ATOM   4726  HB2 LEU A 380      25.802  29.031  54.985  1.00 16.43           H
ATOM   4727  HB3 LEU A 380      25.536  28.452  53.531  1.00 16.43           H
ATOM   4728  HG  LEU A 380      26.579  26.437  54.193  1.00 16.36           H
ATOM   4729 HD11 LEU A 380      27.119  26.154  56.477  1.00 15.66           H
ATOM   4730 HD12 LEU A 380      27.969  27.336  55.840  1.00 15.66           H
ATOM   4731 HD13 LEU A 380      26.708  27.664  56.749  1.00 15.66           H
ATOM   4732 HD21 LEU A 380      24.837  25.591  55.509  1.00 17.16           H
ATOM   4733 HD22 LEU A 380      24.344  27.070  55.815  1.00 17.16           H
ATOM   4734 HD23 LEU A 380      24.241  26.487  54.340  1.00 17.16           H
ATOM   4735  N   TRP A 381      27.649  27.806  51.679  1.00 14.72           N
ATOM   4736  CA  TRP A 381      28.152  26.751  50.804  1.00 15.04           C
ATOM   4737  C   TRP A 381      29.559  27.043  50.302  1.00 19.29           C
ATOM   4738  O   TRP A 381      30.317  26.108  50.024  1.00 16.30           O
ATOM   4739  CB  TRP A 381      27.204  26.533  49.635  1.00 12.01           C
ATOM   4740  CG  TRP A 381      26.099  25.570  49.973  1.00 11.20           C
ATOM   4741  CD1 TRP A 381      24.815  25.879  50.341  1.00 13.65           C
ATOM   4742  CD2 TRP A 381      26.189  24.147  50.013  1.00 16.64           C
ATOM   4743  NE1 TRP A 381      24.101  24.742  50.561  1.00 15.91           N
ATOM   4744  CE2 TRP A 381      24.918  23.661  50.374  1.00 13.66           C
ATOM   4745  CE3 TRP A 381      27.215  23.229  49.763  1.00 14.10           C
ATOM   4746  CZ2 TRP A 381      24.647  22.315  50.490  1.00 11.68           C
ATOM   4747  CZ3 TRP A 381      26.934  21.875  49.887  1.00 18.13           C
ATOM   4748  CH2 TRP A 381      25.668  21.436  50.253  1.00 18.32           C
ATOM   4749  H   TRP A 381      27.019  28.288  51.347  1.00 17.63           H
ATOM   4750  HA  TRP A 381      28.188  25.924  51.309  1.00 18.01           H
ATOM   4751  HB2 TRP A 381      26.801  27.380  49.390  1.00 14.38           H
ATOM   4752  HB3 TRP A 381      27.701  26.170  48.886  1.00 14.38           H
ATOM   4753  HD1 TRP A 381      24.471  26.741  50.394  1.00 16.35           H
ATOM   4754  HE1 TRP A 381      23.274  24.709  50.794  1.00 19.06           H
ATOM   4755  HE3 TRP A 381      28.063  23.518  49.513  1.00 16.88           H
ATOM   4756  HZ2 TRP A 381      23.803  22.015  50.743  1.00 13.98           H
ATOM   4757  HZ3 TRP A 381      27.605  21.252  49.721  1.00 21.73           H
ATOM   4758  HH2 TRP A 381      25.507  20.522  50.327  1.00 21.95           H
ATOM   4759  N   GLU A 382      29.916  28.315  50.174  1.00 19.46           N
ATOM   4760  CA  GLU A 382      31.281  28.669  49.804  1.00 19.34           C
ATOM   4761  C   GLU A 382      32.251  28.215  50.883  1.00 20.93           C
ATOM   4762  O   GLU A 382      33.350  27.727  50.588  1.00 21.34           O
ATOM   4763  CB  GLU A 382      31.367  30.179  49.623  1.00 24.08           C
ATOM   4764  CG  GLU A 382      32.669  30.747  49.143  1.00 30.79           C
ATOM   4765  CD  GLU A 382      32.605  32.269  49.220  1.00 39.13           C
ATOM   4766  OE1 GLU A 382      32.689  32.822  50.340  1.00 44.03           O
ATOM   4767  OE2 GLU A 382      32.383  32.897  48.171  1.00 35.93           O1-
ATOM   4768  H   GLU A 382      29.393  28.986  50.295  1.00 23.32           H
ATOM   4769  HA  GLU A 382      31.519  28.238  48.968  1.00 23.18           H
ATOM   4770  HB2 GLU A 382      30.689  30.443  48.983  1.00 28.86           H
ATOM   4771  HB3 GLU A 382      31.175  30.594  50.479  1.00 28.86           H
ATOM   4772  HG2 GLU A 382      33.392  30.437  49.710  1.00 36.92           H
ATOM   4773  HG3 GLU A 382      32.820  30.488  48.220  1.00 36.92           H
ATOM   4774  N   THR A 383      31.844  28.371  52.142  1.00 18.70           N
ATOM   4775  CA  THR A 383      32.683  27.961  53.258  1.00 19.01           C
ATOM   4776  C   THR A 383      32.768  26.443  53.343  1.00 26.61           C
ATOM   4777  O   THR A 383      33.861  25.894  53.519  1.00 19.19           O
ATOM   4778  CB  THR A 383      32.136  28.558  54.538  1.00 22.09           C
ATOM   4779  OG1 THR A 383      31.959  29.964  54.360  1.00 19.89           O
ATOM   4780  CG2 THR A 383      33.096  28.328  55.733  1.00 23.33           C
ATOM   4781  H   THR A 383      31.089  28.711  52.373  1.00 22.41           H
ATOM   4782  HA  THR A 383      33.580  28.305  53.124  1.00 22.77           H
ATOM   4783  HB  THR A 383      31.282  28.148  54.747  1.00 26.48           H
ATOM   4784  HG1 THR A 383      31.419  30.108  53.733  1.00 23.84           H
ATOM   4785 HG21 THR A 383      32.723  28.720  56.538  1.00 27.97           H
ATOM   4786 HG22 THR A 383      33.227  27.378  55.876  1.00 27.97           H
ATOM   4787 HG23 THR A 383      33.956  28.741  55.552  1.00 27.97           H
ATOM   4788  N   TRP A 384      31.623  25.743  53.226  1.00 14.48           N
ATOM   4789  CA  TRP A 384      31.654  24.289  53.135  1.00 16.69           C
ATOM   4790  C   TRP A 384      32.576  23.840  52.010  1.00 21.78           C
ATOM   4791  O   TRP A 384      33.367  22.904  52.179  1.00 19.13           O
ATOM   4792  CB  TRP A 384      30.245  23.733  52.915  1.00 15.04           C
ATOM   4793  CG  TRP A 384      30.215  22.264  52.837  1.00 15.42           C
ATOM   4794  CD1 TRP A 384      30.213  21.500  51.715  1.00 16.81           C
ATOM   4795  CD2 TRP A 384      30.211  21.348  53.946  1.00 15.30           C
ATOM   4796  NE1 TRP A 384      30.206  20.167  52.043  1.00 15.40           N
ATOM   4797  CE2 TRP A 384      30.210  20.046  53.408  1.00 16.34           C
ATOM   4798  CE3 TRP A 384      30.212  21.509  55.335  1.00 18.13           C
ATOM   4799  CZ2 TRP A 384      30.212  18.914  54.203  1.00 18.62           C
ATOM   4800  CZ3 TRP A 384      30.199  20.383  56.124  1.00 13.29           C
ATOM   4801  CH2 TRP A 384      30.190  19.104  55.560  1.00 14.58           C
ATOM   4802  H   TRP A 384      30.836  26.088  53.198  1.00 17.35           H
ATOM   4803  HA  TRP A 384      31.995  23.926  53.967  1.00 20.00           H
ATOM   4804  HB2 TRP A 384      29.680  24.004  53.655  1.00 18.02           H
ATOM   4805  HB3 TRP A 384      29.893  24.085  52.083  1.00 18.02           H
ATOM   4806  HD1 TRP A 384      30.225  21.833  50.847  1.00 20.14           H
ATOM   4807  HE1 TRP A 384      30.207  19.514  51.484  1.00 18.45           H
ATOM   4808  HE3 TRP A 384      30.217  22.358  55.716  1.00 21.72           H
ATOM   4809  HZ2 TRP A 384      30.194  18.061  53.832  1.00 22.31           H
ATOM   4810  HZ3 TRP A 384      30.201  20.474  57.049  1.00 15.92           H
ATOM   4811  HH2 TRP A 384      30.189  18.362  56.121  1.00 17.46           H
ATOM   4812  N   ALA A 385      32.487  24.496  50.851  1.00 21.12           N
ATOM   4813  CA  ALA A 385      33.278  24.064  49.704  1.00 20.79           C
ATOM   4814  C   ALA A 385      34.762  24.252  49.990  1.00 15.21           C
ATOM   4815  O   ALA A 385      35.584  23.432  49.575  1.00 22.33           O
ATOM   4816  CB  ALA A 385      32.862  24.839  48.452  1.00 21.92           C
ATOM   4817  H   ALA A 385      31.985  25.180  50.707  1.00 25.31           H
ATOM   4818  HA  ALA A 385      33.118  23.121  49.543  1.00 24.92           H
ATOM   4819  HB1 ALA A 385      33.399  24.538  47.702  1.00 26.27           H
ATOM   4820  HB2 ALA A 385      31.923  24.671  48.275  1.00 26.27           H
ATOM   4821  HB3 ALA A 385      33.007  25.786  48.604  1.00 26.27           H
ATOM   4822  N   ASP A 386      35.114  25.313  50.712  0.89 17.62           N
ATOM   4823  CA  ASP A 386      36.499  25.497  51.145  0.89 19.09           C
ATOM   4824  C   ASP A 386      36.934  24.380  52.080  0.89 22.88           C
ATOM   4825  O   ASP A 386      38.057  23.877  51.979  0.89 20.51           O
ATOM   4826  CB  ASP A 386      36.669  26.860  51.815  0.89 19.50           C
ATOM   4827  CG  ASP A 386      36.691  27.989  50.821  0.89 27.89           C
ATOM   4828  OD1 ASP A 386      36.746  27.715  49.597  0.89 30.67           O
ATOM   4829  OD2 ASP A 386      36.647  29.156  51.267  0.89 36.30           O1-
ATOM   4830  H   ASP A 386      34.577  25.936  50.962  0.89 21.11           H
ATOM   4831  HA  ASP A 386      37.076  25.474  50.366  0.89 22.88           H
ATOM   4832  HB2 ASP A 386      35.929  27.009  52.424  0.89 23.36           H
ATOM   4833  HB3 ASP A 386      37.508  26.871  52.302  0.89 23.36           H
ATOM   4834  N   LEU A 387      36.045  23.942  52.965  1.00 21.41           N
ATOM   4835  CA  LEU A 387      36.382  22.851  53.870  1.00 21.15           C
ATOM   4836  C   LEU A 387      36.688  21.563  53.115  1.00 27.14           C
ATOM   4837  O   LEU A 387      37.640  20.851  53.456  1.00 28.61           O
ATOM   4838  CB  LEU A 387      35.249  22.638  54.873  1.00 22.98           C
ATOM   4839  CG  LEU A 387      35.545  21.629  55.986  1.00 27.16           C
ATOM   4840  CD1 LEU A 387      36.500  22.222  57.021  1.00 24.21           C
ATOM   4841  CD2 LEU A 387      34.251  21.135  56.652  1.00 20.17           C
ATOM   4842  H   LEU A 387      35.249  24.255  53.061  1.00 25.66           H
ATOM   4843  HA  LEU A 387      37.176  23.096  54.369  1.00 25.35           H
ATOM   4844  HB2 LEU A 387      35.048  23.488  55.295  1.00 27.54           H
ATOM   4845  HB3 LEU A 387      34.468  22.322  54.393  1.00 27.54           H
ATOM   4846  HG  LEU A 387      35.983  20.858  55.594  1.00 32.56           H
ATOM   4847 HD11 LEU A 387      36.668  21.561  57.711  1.00 29.01           H
ATOM   4848 HD12 LEU A 387      37.332  22.460  56.583  1.00 29.01           H
ATOM   4849 HD13 LEU A 387      36.093  23.011  57.411  1.00 29.01           H
ATOM   4850 HD21 LEU A 387      34.478  20.500  57.349  1.00 24.17           H
ATOM   4851 HD22 LEU A 387      33.784  21.894  57.034  1.00 24.17           H
ATOM   4852 HD23 LEU A 387      33.696  20.707  55.982  1.00 24.17           H
ATOM   4853  N   VAL A 388      35.928  21.255  52.069  1.00 20.81           N
ATOM   4854  CA  VAL A 388      36.070  19.976  51.381  1.00 17.20           C
ATOM   4855  C   VAL A 388      36.694  20.148  49.998  1.00 16.82           C
ATOM   4856  O   VAL A 388      36.538  19.281  49.155  1.00 21.72           O
ATOM   4857  CB  VAL A 388      34.737  19.220  51.273  1.00 21.91           C
ATOM   4858  CG1 VAL A 388      34.216  18.837  52.655  1.00 21.72           C
ATOM   4859  CG2 VAL A 388      33.678  20.057  50.510  1.00 25.01           C
ATOM   4860  H   VAL A 388      35.322  21.768  51.739  1.00 24.94           H
ATOM   4861  HA  VAL A 388      36.672  19.420  51.899  1.00 20.60           H
ATOM   4862  HB  VAL A 388      34.883  18.401  50.774  1.00 26.26           H
ATOM   4863 HG11 VAL A 388      33.376  18.362  52.555  1.00 26.04           H
ATOM   4864 HG12 VAL A 388      34.869  18.267  53.092  1.00 26.04           H
ATOM   4865 HG13 VAL A 388      34.080  19.644  53.176  1.00 26.04           H
ATOM   4866 HG21 VAL A 388      32.852  19.551  50.461  1.00 29.98           H
ATOM   4867 HG22 VAL A 388      33.530  20.888  50.988  1.00 29.98           H
ATOM   4868 HG23 VAL A 388      34.007  20.242  49.617  1.00 29.98           H
ATOM   4869  N   HIS A 389      37.382  21.263  49.773  1.00 20.45           N
ATOM   4870  CA  HIS A 389      37.813  21.661  48.442  1.00 23.23           C
ATOM   4871  C   HIS A 389      38.559  20.513  47.757  1.00 28.72           C
ATOM   4872  O   HIS A 389      39.403  19.869  48.394  1.00 29.24           O
ATOM   4873  CB  HIS A 389      38.719  22.890  48.548  1.00 29.00           C
ATOM   4874  CG  HIS A 389      39.171  23.403  47.223  1.00 34.11           C
ATOM   4875  ND1 HIS A 389      40.211  22.828  46.526  1.00 37.65           N
ATOM   4876  CD2 HIS A 389      38.699  24.403  46.442  1.00 39.24           C
ATOM   4877  CE1 HIS A 389      40.372  23.461  45.380  1.00 36.36           C
ATOM   4878  NE2 HIS A 389      39.469  24.422  45.304  1.00 42.84           N
[truncated: 549,417 more chars]
