# Supplementary material for: High-throughput quantum-mechanics/molecular-mechanics (ONIOM) macromolecular crystallographic refinement with PHENIX/DivCon: the impact of mixed Hamiltonian methods on ligand and protein structure
Source: Acta Crystallogr D Struct Biol. 2018 Oct 29;74(Pt 11):1063–77. doi: 10.1107/S2059798318012913 (PMC6213575; doi:10.1107/S2059798318012913)
Supplement: Supplementary file 4 [file d-74-01063-sup4.gz › results_PHENIX/1XOZ-H_refine_001.pdb]

REMARK Date 2017-01-10 Time 18:39:53 EST -0500 (1484091593.19 s)
REMARK PHENIX refinement
REMARK 
REMARK ****************** INPUT FILES AND LABELS ******************************
REMARK Reflections:
REMARK   file name      : 1XOZ.sf
REMARK   labels         : ['r1xozsf,wavelength_id=1,_refln.F_meas_au,_refln.F_meas_sigma_au']
REMARK R-free flags:
REMARK   file name      : 1XOZ.sf
REMARK   label          : r1xozsf,wavelength_id=1,_refln.status
REMARK   test_flag_value: 0
REMARK Model file name(s): 
REMARK   /scratch/oleg/2711117.gondor.quantumbioinc.com/1XOZ-H.pdb
REMARK 
REMARK ******************** REFINEMENT SUMMARY: QUICK FACTS *******************
REMARK Start: r_work = 0.2034 r_free = 0.2293 bonds = 0.025 angles = 1.910
REMARK Final: r_work = 0.1809 r_free = 0.2106 bonds = 0.010 angles = 1.111
REMARK ************************************************************************
REMARK 
REMARK ****************** REFINEMENT STATISTICS STEP BY STEP ******************
REMARK leading digit, like 1_, means number of macro-cycle                     
REMARK 0    : statistics at the very beginning when nothing is done yet        
REMARK 1_bss: bulk solvent correction and/or (anisotropic) scaling             
REMARK 1_xyz: refinement of coordinates                                        
REMARK 1_adp: refinement of ADPs (Atomic Displacement Parameters)              
REMARK 1_occ: refinement of occupancies                                        
REMARK ------------------------------------------------------------------------
REMARK  stage       r-work r-free bonds angles b_min b_max b_ave n_water shift
REMARK       0    : 0.2783 0.3150 0.025  1.91   3.1  69.9  13.4 1056      0.000
REMARK       1_bss: 0.2034 0.2293 0.025  1.91   7.8  74.7  18.1 1056      0.000
REMARK 1_settarget: 0.2034 0.2293 0.025  1.91   7.8  74.7  18.1 1056      0.000
REMARK       1_nqh: 0.2035 0.2294 0.025  1.91   7.8  74.7  18.1 1056      0.003
REMARK    1_weight: 0.2035 0.2294 0.025  1.91   7.8  74.7  18.1 1056      0.003
REMARK    1_checkH: 0.2038 0.2292 0.025  1.91   7.8  74.7  18.1 1056      0.418
REMARK    1_xyzrec: 0.2018 0.2308 0.013  1.15   7.8  74.7  18.1 1056      0.492
REMARK    1_checkH: 0.2018 0.2308 0.013  1.15   7.8  74.7  18.1 1056      0.492
REMARK   1_regHxyz: 0.2022 0.2309 0.013  1.15   7.8  74.7  18.1 1056      0.502
REMARK       1_adp: 0.1873 0.2197 0.013  1.15   6.3  72.8  18.9 1056      0.502
REMARK   1_regHadp: 0.1870 0.2195 0.013  1.15   6.3  72.8  18.9 1056      0.502
REMARK       2_bss: 0.1869 0.2197 0.013  1.15   6.3  72.8  18.9 1056      0.502
REMARK 2_settarget: 0.1869 0.2197 0.013  1.15   6.3  72.8  18.9 1056      0.502
REMARK 2_updatecdl: 0.1869 0.2197 0.013  1.16   6.3  72.8  18.9 1056      0.502
REMARK       2_nqh: 0.1869 0.2197 0.013  1.16   6.3  72.8  18.9 1056      0.502
REMARK    2_weight: 0.1869 0.2197 0.013  1.16   6.3  72.8  18.9 1056      0.502
REMARK    2_checkH: 0.1868 0.2197 0.013  1.16   6.3  72.8  18.9 1056      0.502
REMARK    2_xyzrec: 0.1849 0.2155 0.010  1.10   6.3  72.8  18.9 1056      0.495
REMARK    2_checkH: 0.1849 0.2155 0.010  1.10   6.3  72.8  18.9 1056      0.495
REMARK   2_regHxyz: 0.1851 0.2157 0.010  1.10   6.3  72.8  18.9 1056      0.497
REMARK       2_adp: 0.1855 0.2149 0.010  1.10   4.1  72.7  19.0 1056      0.497
REMARK   2_regHadp: 0.1855 0.2149 0.010  1.10   4.1  72.7  19.0 1056      0.497
REMARK       3_bss: 0.1851 0.2143 0.010  1.10   4.1  72.7  19.0 1056      0.497
REMARK 3_settarget: 0.1851 0.2143 0.010  1.10   4.1  72.7  19.0 1056      0.497
REMARK 3_updatecdl: 0.1851 0.2143 0.010  1.10   4.1  72.7  19.0 1056      0.497
REMARK       3_nqh: 0.1851 0.2143 0.010  1.10   4.1  72.7  19.0 1056      0.497
REMARK    3_weight: 0.1851 0.2143 0.010  1.10   4.1  72.7  19.0 1056      0.497
REMARK    3_checkH: 0.1851 0.2144 0.010  1.10   4.1  72.7  19.0 1056      0.497
REMARK    3_xyzrec: 0.1840 0.2141 0.010  1.11   4.1  72.7  19.0 1056      0.498
REMARK    3_checkH: 0.1840 0.2141 0.010  1.11   4.1  72.7  19.0 1056      0.498
REMARK   3_regHxyz: 0.1843 0.2141 0.010  1.11   4.1  72.7  19.0 1056      0.498
REMARK       3_adp: 0.1807 0.2105 0.010  1.11   7.0  72.4  18.9 1056      0.498
REMARK   3_regHadp: 0.1809 0.2105 0.010  1.11   7.0  72.4  18.9 1056      0.498
REMARK         end: 0.1809 0.2106 0.010  1.11   7.0  72.4  18.9 1056      0.498
REMARK ------------------------------------------------------------------------
REMARK MODEL CONTENT.
REMARK  ELEMENT        ATOM RECORD COUNT   OCCUPANCY SUM
REMARK        C                     1700         1700.00
REMARK        H                     3369         3369.00
REMARK        O                      803          803.00
REMARK        N                      454          454.00
REMARK        S                       17           17.00
REMARK     Zn2+                        1            1.00
REMARK     Mg2+                        1            1.00
REMARK      O1-                       44           44.00
REMARK    TOTAL                     6389         6389.00
REMARK -----------------------------------------------------------------------
REMARK r_free_flags.md5.hexdigest 8e2868bac4003818884b368b293c4c15
REMARK 
REMARK IF THIS FILE IS FOR PDB DEPOSITION: REMOVE ALL FROM THIS LINE UP.
REMARK   3
REMARK   3 REFINEMENT.
REMARK   3   PROGRAM     : PHENIX (1.11.1_2575: ???)
REMARK   3   AUTHORS     : Adams,Afonine,Bunkoczi,Burnley,Chen,Dar,Davis,
REMARK   3               : Draizen,Echols,Gildea,Gros,Grosse-Kunstleve,Headd,
REMARK   3               : Hintze,Hung,Ioerger,Liebschner,McCoy,McKee,Moriarty,
REMARK   3               : Oeffner,Poon,Read,Richardson,Richardson,Sacchettini,
REMARK   3               : Sauter,Sobolev,Storoni,Terwilliger,Williams,Zwart
REMARK   3
REMARK   3  REFINEMENT TARGET : ML
REMARK   3  
REMARK   3  DATA USED IN REFINEMENT.
REMARK   3   RESOLUTION RANGE HIGH (ANGSTROMS) : 1.300   
REMARK   3   RESOLUTION RANGE LOW  (ANGSTROMS) : 44.434  
REMARK   3   MIN(FOBS/SIGMA_FOBS)              : 1.31  
REMARK   3   COMPLETENESS FOR RANGE        (%) : 92.51 
REMARK   3   NUMBER OF REFLECTIONS             : 75205     
REMARK   3   NUMBER OF REFLECTIONS (NON-ANOMALOUS) : 75205     
REMARK   3  
REMARK   3  FIT TO DATA USED IN REFINEMENT.
REMARK   3   R VALUE     (WORKING + TEST SET) : 0.1823
REMARK   3   R VALUE            (WORKING SET) : 0.1809
REMARK   3   FREE R VALUE                     : 0.2106
REMARK   3   FREE R VALUE TEST SET SIZE   (%) : 5.04  
REMARK   3   FREE R VALUE TEST SET COUNT      : 3787      
REMARK   3  
REMARK   3  FIT TO DATA USED IN REFINEMENT (IN BINS).
REMARK   3   BIN  RESOLUTION RANGE  COMPL.    NWORK NFREE   RWORK  RFREE  CCWORK CCFREE
REMARK   3     1 44.4604 -  3.8992    0.99     2928   156  0.1740 0.1982   0.924  0.916
REMARK   3     2  3.8992 -  3.0952    1.00     2867   154  0.1640 0.1885   0.924  0.909
REMARK   3     3  3.0952 -  2.7040    1.00     2872   161  0.1690 0.1962   0.918  0.888
REMARK   3     4  2.7040 -  2.4568    1.00     2858   152  0.1544 0.1879   0.936  0.900
REMARK   3     5  2.4568 -  2.2807    0.99     2872   140  0.1497 0.1839   0.936  0.897
REMARK   3     6  2.2807 -  2.1462    0.99     2808   150  0.1519 0.1834   0.937  0.919
REMARK   3     7  2.1462 -  2.0387    0.99     2869   142  0.1484 0.1890   0.940  0.921
REMARK   3     8  2.0387 -  1.9500    0.99     2828   123  0.1538 0.1649   0.932  0.909
REMARK   3     9  1.9500 -  1.8749    0.99     2830   142  0.1554 0.1964   0.932  0.890
REMARK   3    10  1.8749 -  1.8102    0.98     2804   151  0.1638 0.2121   0.925  0.876
REMARK   3    11  1.8102 -  1.7536    0.98     2768   180  0.1704 0.2032   0.926  0.898
REMARK   3    12  1.7536 -  1.7035    0.98     2803   148  0.1758 0.2332   0.917  0.857
REMARK   3    13  1.7035 -  1.6586    0.98     2774   160  0.1896 0.2059   0.894  0.876
REMARK   3    14  1.6586 -  1.6182    0.97     2773   165  0.1940 0.2228   0.905  0.836
REMARK   3    15  1.6182 -  1.5814    0.97     2761   142  0.2047 0.2044   0.895  0.877
REMARK   3    16  1.5814 -  1.5477    0.97     2757   142  0.2046 0.2464   0.883  0.857
REMARK   3    17  1.5477 -  1.5168    0.97     2774   149  0.2178 0.2263   0.864  0.850
REMARK   3    18  1.5168 -  1.4881    0.96     2721   151  0.2195 0.2704   0.871  0.780
REMARK   3    19  1.4881 -  1.4616    0.96     2766   134  0.2339 0.2690   0.833  0.778
REMARK   3    20  1.4616 -  1.4368    0.96     2679   149  0.2625 0.3088   0.798  0.724
REMARK   3    21  1.4368 -  1.4136    0.94     2738   130  0.2936 0.3063   0.725  0.732
REMARK   3    22  1.4136 -  1.3919    0.93     2617   147  0.3135 0.2974   0.681  0.647
REMARK   3    23  1.3919 -  1.3714    0.92     2614   142  0.3277 0.3709   0.656  0.610
REMARK   3    24  1.3714 -  1.3521    0.86     2441   112  0.3513 0.3659   0.611  0.586
REMARK   3    25  1.3521 -  1.3338    0.73     2093   115  0.3703 0.4743   0.591  0.557
REMARK   3    26  1.3338 -  1.3165    0.56     1567    83  0.4180 0.4288   0.525  0.411
REMARK   3    27  1.3165 -  1.3000    0.43     1236    67  0.4400 0.4119   0.433  0.453
REMARK   3  
REMARK   3  BULK SOLVENT MODELLING.
REMARK   3   METHOD USED        : FLAT BULK SOLVENT MODEL
REMARK   3   SOLVENT RADIUS     : 1.11    
REMARK   3   SHRINKAGE RADIUS   : 0.90    
REMARK   3   GRID STEP FACTOR   : 4.00    
REMARK   3  
REMARK   3  ERROR ESTIMATES.
REMARK   3   COORDINATE ERROR (MAXIMUM-LIKELIHOOD BASED)     : 0.18    
REMARK   3   PHASE ERROR (DEGREES, MAXIMUM-LIKELIHOOD BASED) : 22.39   
REMARK   3  
REMARK   3  STRUCTURE FACTORS CALCULATION ALGORITHM : FFT
REMARK   3  
REMARK   3  RESTRAINTS LIBRARY
REMARK   3    GEOSTD + MON.LIB. + CDL v1.2
REMARK   3  
REMARK   3  DEVIATIONS FROM IDEAL VALUES.
REMARK   3                 RMSD     MAX  COUNT
REMARK   3   BOND      :  0.010   0.155   2720
REMARK   3   ANGLE     :  1.111  13.371   3681
REMARK   3   CHIRALITY :  0.073   0.372    415
REMARK   3   PLANARITY :  0.007   0.036    469
REMARK   3   DIHEDRAL  : 20.668 178.956   1016
REMARK   3   MIN NONBONDED DISTANCE : 1.836 
REMARK   3  
REMARK   3  MOLPROBITY STATISTICS.
REMARK   3   ALL-ATOM CLASHSCORE : 2.81
REMARK   3   RAMACHANDRAN PLOT:
REMARK   3     OUTLIERS : 0.00  %
REMARK   3     ALLOWED  : 0.31  %
REMARK   3     FAVORED  : 99.69 %
REMARK   3   ROTAMER OUTLIERS : 4.12 %
REMARK   3   CBETA DEVIATIONS : 0
REMARK   3   PEPTIDE PLANE:
REMARK   3     CIS-PROLINE     : 0
REMARK   3     CIS-GENERAL     : 0
REMARK   3     TWISTED PROLINE : 0
REMARK   3     TWISTED GENERAL : 0
REMARK   3  
REMARK   3  ATOMIC DISPLACEMENT PARAMETERS.
REMARK   3   WILSON B : 14.05
REMARK   3   RMS(B_ISO_OR_EQUIVALENT_BONDED) : 3.15
REMARK   3   ATOMS          NUMBER OF ATOMS
REMARK   3                    ISO.  ANISO. 
REMARK   3    ALL         :   6389       0
REMARK   3    ALL (NO H)  :   3020       0
REMARK   3    SOLVENT     :    352       0
REMARK   3    NON-SOLVENT :   2668       0
REMARK   3    HYDROGENS   :   3369       0
REMARK   3
HELIX    1   1 GLU A  535  ALA A  545  1               Generated by MOE   11
HELIX    2   2 ALA A  551  LEU A  554  1               Generated by MOE    4
HELIX    3   3 ASP A  568  ASP A  581  1               Generated by MOE   14
HELIX    4   4 LEU A  584  ASN A  587  1               Generated by MOE    4
HELIX    5   5 HIS A  592  LYS A  604  1               Generated by MOE   13
HELIX    6   6 TRP A  615  LYS A  630  1               Generated by MOE   16
HELIX    7   7 GLN A  635  LYS A  637  5               Generated by MOE    3
HELIX    8   8 ASP A  640  SER A  652  1               Generated by MOE   13
HELIX    9   9 ASN A  662  ASN A  667  1               Generated by MOE    6
HELIX   10  10 GLU A  671  MET A  675  1               Generated by MOE    5
HELIX   11  11 VAL A  680  LEU A  693  1               Generated by MOE   14
HELIX   12  12 ILE A  706  ALA A  722  1               Generated by MOE   17
HELIX   13  13 LEU A  725  ARG A  740  1               Generated by MOE   16
HELIX   14  14 PRO A  749  ASP A  764  1               Generated by MOE   16
HELIX   15  15 SER A  766  THR A  769  5               Generated by MOE    4
HELIX   16  16 TRP A  772  LEU A  797  1               Generated by MOE   26
HELIX   17  17 ASP A  803  MET A  805  5               Generated by MOE    3
HELIX   18  18 ARG A  807  LYS A  812  5               Generated by MOE    6
HELIX   19  19 ILE A  813  ALA A  823  1               Generated by MOE   11
HELIX   20  20 CYS A  825  VAL A  835  1               Generated by MOE   11
HELIX   21  21 GLU A  837  CYS A  839  5               Generated by MOE    3
HELIX   22  22 PHE A  840  ALA A  857  1               Generated by MOE   18
CRYST1   56.102   76.397   80.699  90.00 103.18  90.00 C 1 2 1
SCALE1      0.017825  0.000000  0.004174        0.00000
SCALE2      0.000000  0.013090  0.000000        0.00000
SCALE3      0.000000  0.000000  0.012727        0.00000
ATOM      1  N   GLU A 534      38.697  71.579  25.594  1.00 53.24           N
ATOM      2  CA  GLU A 534      39.038  70.178  25.829  1.00 52.97           C
ATOM      3  C   GLU A 534      38.582  69.315  24.647  1.00 52.58           C
ATOM      4  O   GLU A 534      37.533  69.566  24.045  1.00 51.90           O
ATOM      5  CB  GLU A 534      38.413  69.681  27.145  1.00 50.74           C
ATOM      6  CG  GLU A 534      39.426  69.251  28.203  1.00 51.72           C
ATOM      7  CD  GLU A 534      40.470  68.289  27.656  1.00 53.76           C
ATOM      8  OE1 GLU A 534      41.654  68.400  28.049  1.00 52.86           O
ATOM      9  OE2 GLU A 534      40.107  67.435  26.817  1.00 54.20           O1-
ATOM     10  H1  GLU A 534      38.995  72.110  26.336  1.00 63.89           H
ATOM     11  H2  GLU A 534      37.746  71.666  25.500  1.00 63.89           H
ATOM     12  HA  GLU A 534      40.001  70.096  25.906  1.00 63.56           H
ATOM     13  HB2 GLU A 534      37.848  68.916  26.951  1.00 60.89           H
ATOM     14  HB3 GLU A 534      37.878  70.395  27.523  1.00 60.89           H
ATOM     15  HG2 GLU A 534      38.959  68.807  28.927  1.00 62.06           H
ATOM     16  HG3 GLU A 534      39.888  70.036  28.537  1.00 62.06           H
ATOM     17  N   GLU A 535      39.376  68.296  24.312  1.00 52.93           N
ATOM     18  CA  GLU A 535      39.128  67.524  23.101  1.00 49.81           C
ATOM     19  C   GLU A 535      38.239  66.302  23.336  1.00 47.38           C
ATOM     20  O   GLU A 535      37.362  66.008  22.512  1.00 44.43           O
ATOM     21  CB  GLU A 535      40.461  67.093  22.486  1.00 49.60           C
ATOM     22  CG  GLU A 535      40.319  66.448  21.128  1.00 52.80           C
ATOM     23  CD  GLU A 535      39.582  67.338  20.162  1.00 54.19           C
ATOM     24  OE1 GLU A 535      38.333  67.357  20.224  1.00 54.64           O
ATOM     25  OE2 GLU A 535      40.251  68.035  19.364  1.00 56.57           O1-
ATOM     26  H   GLU A 535      40.058  68.036  24.767  1.00 63.52           H
ATOM     27  HA  GLU A 535      38.679  68.094  22.457  1.00 59.77           H
ATOM     28  HB2 GLU A 535      41.027  67.875  22.386  1.00 59.51           H
ATOM     29  HB3 GLU A 535      40.886  66.452  23.077  1.00 59.51           H
ATOM     30  HG2 GLU A 535      41.201  66.271  20.765  1.00 63.36           H
ATOM     31  HG3 GLU A 535      39.821  65.621  21.219  1.00 63.36           H
ATOM     32  N   GLU A 536      38.453  65.575  24.436  1.00 45.25           N
ATOM     33  CA  GLU A 536      37.618  64.416  24.737  1.00 40.92           C
ATOM     34  C   GLU A 536      36.194  64.822  25.080  1.00 39.61           C
ATOM     35  O   GLU A 536      35.263  64.024  24.911  1.00 36.50           O
ATOM     36  CB  GLU A 536      38.187  63.658  25.933  1.00 44.43           C
ATOM     37  CG  GLU A 536      39.587  63.092  25.750  1.00 45.12           C
ATOM     38  CD  GLU A 536      40.069  62.387  27.005  1.00 46.62           C
ATOM     39  OE1 GLU A 536      39.289  62.319  27.982  1.00 49.77           O
ATOM     40  OE2 GLU A 536      41.221  61.899  27.022  1.00 47.98           O1-
ATOM     41  H   GLU A 536      39.069  65.731  25.015  1.00 54.30           H
ATOM     42  HA  GLU A 536      37.596  63.820  23.972  1.00 49.11           H
ATOM     43  HB2 GLU A 536      38.216  64.261  26.693  1.00 53.32           H
ATOM     44  HB3 GLU A 536      37.597  62.914  26.133  1.00 53.32           H
ATOM     45  HG2 GLU A 536      39.579  62.448  25.024  1.00 54.14           H
ATOM     46  HG3 GLU A 536      40.202  63.815  25.551  1.00 54.14           H
ATOM     47  N   THR A 537      36.009  66.031  25.608  1.00 36.42           N
ATOM     48  CA  THR A 537      34.670  66.485  25.954  1.00 35.29           C
ATOM     49  C   THR A 537      33.822  66.675  24.710  1.00 33.87           C
ATOM     50  O   THR A 537      32.619  66.376  24.717  1.00 30.25           O
ATOM     51  CB  THR A 537      34.763  67.790  26.738  1.00 36.38           C
ATOM     52  OG1 THR A 537      35.075  67.491  28.101  1.00 39.02           O
ATOM     53  CG2 THR A 537      33.439  68.574  26.678  1.00 34.55           C
ATOM     54  H   THR A 537      36.634  66.598  25.771  1.00 43.70           H
ATOM     55  HA  THR A 537      34.242  65.821  26.517  1.00 42.35           H
ATOM     56  HB  THR A 537      35.465  68.344  26.361  1.00 43.65           H
ATOM     57  HG1 THR A 537      35.130  68.201  28.546  1.00 46.82           H
ATOM     58 HG21 THR A 537      33.519  69.399  27.182  1.00 41.46           H
ATOM     59 HG22 THR A 537      33.221  68.787  25.757  1.00 41.46           H
ATOM     60 HG23 THR A 537      32.721  68.042  27.057  1.00 41.46           H
ATOM     61  N   ARG A 538      34.420  67.218  23.651  1.00 31.50           N
ATOM     62  CA  ARG A 538      33.689  67.418  22.411  1.00 30.68           C
ATOM     63  C   ARG A 538      33.220  66.080  21.851  1.00 27.01           C
ATOM     64  O   ARG A 538      32.062  65.945  21.444  1.00 24.13           O
ATOM     65  CB  ARG A 538      34.586  68.183  21.437  1.00 33.59           C
ATOM     66  CG  ARG A 538      34.065  68.342  20.035  1.00 32.72           C
ATOM     67  CD  ARG A 538      35.232  68.228  19.082  1.00 36.28           C
ATOM     68  NE  ARG A 538      34.809  68.251  17.691  1.00 39.34           N
ATOM     69  CZ  ARG A 538      35.560  68.687  16.688  1.00 39.08           C
ATOM     70  NH1 ARG A 538      36.781  69.163  16.930  1.00 39.04           N
ATOM     71  NH2 ARG A 538      35.080  68.659  15.441  1.00 34.66           N1+
ATOM     72  H   ARG A 538      35.240  67.476  23.628  1.00 37.80           H
ATOM     73  HA  ARG A 538      32.905  67.961  22.589  1.00 36.81           H
ATOM     74  HB2 ARG A 538      34.731  69.073  21.794  1.00 40.31           H
ATOM     75  HB3 ARG A 538      35.435  67.718  21.378  1.00 40.31           H
ATOM     76  HG2 ARG A 538      33.428  67.639  19.837  1.00 39.27           H
ATOM     77  HG3 ARG A 538      33.659  69.217  19.931  1.00 39.27           H
ATOM     78  HD2 ARG A 538      35.835  68.974  19.227  1.00 43.54           H
ATOM     79  HD3 ARG A 538      35.694  67.390  19.244  1.00 43.54           H
ATOM     80  HE  ARG A 538      34.020  67.963  17.507  1.00 47.21           H
ATOM     81 HH11 ARG A 538      37.086  69.178  17.734  1.00 46.85           H
ATOM     82 HH12 ARG A 538      37.268  69.449  16.280  1.00 46.85           H
ATOM     83 HH21 ARG A 538      34.290  68.355  15.291  1.00 41.59           H
ATOM     84 HH22 ARG A 538      35.561  68.946  14.788  1.00 41.59           H
ATOM     85  N   GLU A 539      34.105  65.079  21.847  1.00 27.81           N
ATOM     86  CA  GLU A 539      33.740  63.725  21.434  1.00 25.51           C
ATOM     87  C   GLU A 539      32.490  63.249  22.161  1.00 20.28           C
ATOM     88  O   GLU A 539      31.528  62.773  21.543  1.00 19.90           O
ATOM     89  CB  GLU A 539      34.894  62.767  21.764  1.00 27.38           C
ATOM     90  CG  GLU A 539      35.820  62.403  20.647  1.00 33.25           C
ATOM     91  CD  GLU A 539      36.752  61.262  21.047  1.00 36.60           C
ATOM     92  OE1 GLU A 539      36.232  60.240  21.541  1.00 32.93           O
ATOM     93  OE2 GLU A 539      37.995  61.394  20.896  1.00 41.58           O1-
ATOM     94  H   GLU A 539      34.928  65.161  22.082  1.00 33.37           H
ATOM     95  HA  GLU A 539      33.576  63.703  20.478  1.00 30.62           H
ATOM     96  HB2 GLU A 539      35.433  63.175  22.460  1.00 32.86           H
ATOM     97  HB3 GLU A 539      34.512  61.941  22.099  1.00 32.86           H
ATOM     98  HG2 GLU A 539      35.300  62.116  19.880  1.00 39.90           H
ATOM     99  HG3 GLU A 539      36.363  63.173  20.416  1.00 39.90           H
ATOM    100  N   LEU A 540      32.506  63.335  23.489  1.00 19.44           N
ATOM    101  CA  LEU A 540      31.370  62.875  24.279  1.00 19.07           C
ATOM    102  C   LEU A 540      30.115  63.666  23.962  1.00 21.99           C
ATOM    103  O   LEU A 540      29.031  63.099  23.796  1.00 18.09           O
ATOM    104  CB  LEU A 540      31.710  62.954  25.765  1.00 20.40           C
ATOM    105  CG  LEU A 540      30.737  62.508  26.852  1.00 22.88           C
ATOM    106  CD1 LEU A 540      31.476  62.536  28.161  1.00 25.03           C
ATOM    107  CD2 LEU A 540      29.516  63.380  26.981  1.00 30.30           C
ATOM    108  H   LEU A 540      33.157  63.654  23.952  1.00 23.33           H
ATOM    109  HA  LEU A 540      31.197  61.945  24.064  1.00 22.88           H
ATOM    110  HB2 LEU A 540      32.515  62.431  25.898  1.00 24.48           H
ATOM    111  HB3 LEU A 540      31.916  63.883  25.958  1.00 24.48           H
ATOM    112  HG  LEU A 540      30.451  61.598  26.679  1.00 27.46           H
ATOM    113 HD11 LEU A 540      30.875  62.255  28.868  1.00 30.04           H
ATOM    114 HD12 LEU A 540      32.232  61.931  28.109  1.00 30.04           H
ATOM    115 HD13 LEU A 540      31.786  63.440  28.328  1.00 30.04           H
ATOM    116 HD21 LEU A 540      28.952  63.030  27.689  1.00 36.36           H
ATOM    117 HD22 LEU A 540      29.794  64.284  27.195  1.00 36.36           H
ATOM    118 HD23 LEU A 540      29.033  63.372  26.139  1.00 36.36           H
ATOM    119  N   GLN A 541      30.219  64.986  23.915  1.00 22.05           N
ATOM    120  CA  GLN A 541      28.996  65.739  23.687  1.00 19.92           C
ATOM    121  C   GLN A 541      28.438  65.479  22.283  1.00 18.36           C
ATOM    122  O   GLN A 541      27.219  65.427  22.103  1.00 20.26           O
ATOM    123  CB  GLN A 541      29.220  67.211  24.070  1.00 24.86           C
ATOM    124  CG  GLN A 541      29.777  67.349  25.540  1.00 26.83           C
ATOM    125  CD  GLN A 541      28.723  67.236  26.692  1.00 39.24           C
ATOM    126  OE1 GLN A 541      27.674  66.587  26.539  1.00 42.41           O
ATOM    127  NE2 GLN A 541      29.024  67.862  27.864  1.00 33.77           N
ATOM    128  H   GLN A 541      30.939  65.447  24.007  1.00 26.45           H
ATOM    129  HA  GLN A 541      28.331  65.400  24.306  1.00 23.90           H
ATOM    130  HB2 GLN A 541      29.865  67.605  23.462  1.00 29.83           H
ATOM    131  HB3 GLN A 541      28.376  67.686  24.019  1.00 29.83           H
ATOM    132  HG2 GLN A 541      30.436  66.651  25.682  1.00 32.19           H
ATOM    133  HG3 GLN A 541      30.204  68.216  25.623  1.00 32.19           H
ATOM    134 HE21 GLN A 541      29.764  68.292  27.944  1.00 40.52           H
ATOM    135 HE22 GLN A 541      28.474  67.826  28.525  1.00 40.52           H
ATOM    136  N   SER A 542      29.292  65.210  21.299  1.00 18.13           N
ATOM    137  CA  SER A 542      28.781  64.823  19.986  1.00 17.08           C
ATOM    138  C   SER A 542      28.087  63.466  20.043  1.00 17.85           C
ATOM    139  O   SER A 542      27.010  63.278  19.466  1.00 17.06           O
ATOM    140  CB  SER A 542      29.916  64.794  18.980  1.00 22.13           C
ATOM    141  OG  SER A 542      30.359  66.111  18.706  1.00 28.65           O
ATOM    142  H   SER A 542      30.149  65.242  21.361  1.00 21.75           H
ATOM    143  HA  SER A 542      28.133  65.482  19.691  1.00 20.49           H
ATOM    144  HB2 SER A 542      30.652  64.281  19.347  1.00 26.55           H
ATOM    145  HB3 SER A 542      29.601  64.387  18.158  1.00 26.55           H
ATOM    146  HG  SER A 542      30.632  66.475  19.413  1.00 34.38           H
ATOM    147  N   LEU A 543      28.706  62.495  20.712  1.00 19.20           N
ATOM    148  CA  LEU A 543      28.117  61.164  20.782  1.00 18.77           C
ATOM    149  C   LEU A 543      26.794  61.195  21.532  1.00 17.63           C
ATOM    150  O   LEU A 543      25.791  60.625  21.084  1.00 16.11           O
ATOM    151  CB  LEU A 543      29.097  60.205  21.460  1.00 15.46           C
ATOM    152  CG  LEU A 543      28.612  58.754  21.545  1.00 14.73           C
ATOM    153  CD1 LEU A 543      28.344  58.187  20.152  1.00 15.11           C
ATOM    154  CD2 LEU A 543      29.617  57.917  22.341  1.00 16.25           C
ATOM    155  H   LEU A 543      29.455  62.580  21.127  1.00 23.04           H
ATOM    156  HA  LEU A 543      27.948  60.841  19.883  1.00 22.52           H
ATOM    157  HB2 LEU A 543      29.929  60.209  20.961  1.00 18.55           H
ATOM    158  HB3 LEU A 543      29.258  60.515  22.365  1.00 18.55           H
ATOM    159  HG  LEU A 543      27.772  58.739  22.031  1.00 17.67           H
ATOM    160 HD11 LEU A 543      28.039  57.270  20.238  1.00 18.13           H
ATOM    161 HD12 LEU A 543      27.662  58.723  19.719  1.00 18.13           H
ATOM    162 HD13 LEU A 543      29.165  58.215  19.637  1.00 18.13           H
ATOM    163 HD21 LEU A 543      29.299  57.002  22.388  1.00 19.50           H
ATOM    164 HD22 LEU A 543      30.477  57.947  21.893  1.00 19.50           H
ATOM    165 HD23 LEU A 543      29.696  58.286  23.235  1.00 19.50           H
ATOM    166  N   ALA A 544      26.769  61.873  22.676  1.00 16.58           N
ATOM    167  CA  ALA A 544      25.579  61.855  23.510  1.00 18.86           C
ATOM    168  C   ALA A 544      24.428  62.576  22.833  1.00 18.19           C
ATOM    169  O   ALA A 544      23.270  62.232  23.070  1.00 23.67           O
ATOM    170  CB  ALA A 544      25.916  62.483  24.865  1.00 19.17           C
ATOM    171  H   ALA A 544      27.419  62.344  22.986  1.00 19.90           H
ATOM    172  HA  ALA A 544      25.312  60.935  23.662  1.00 22.63           H
ATOM    173  HB1 ALA A 544      25.123  62.471  25.424  1.00 23.01           H
ATOM    174  HB2 ALA A 544      26.623  61.968  25.284  1.00 23.01           H
ATOM    175  HB3 ALA A 544      26.209  63.397  24.725  1.00 23.01           H
ATOM    176  N   ALA A 545      24.723  63.557  21.982  1.00 19.89           N
ATOM    177  CA  ALA A 545      23.676  64.341  21.341  1.00 20.71           C
ATOM    178  C   ALA A 545      23.113  63.680  20.094  1.00 24.46           C
ATOM    179  O   ALA A 545      22.038  64.078  19.620  1.00 26.65           O
ATOM    180  CB  ALA A 545      24.234  65.717  20.974  1.00 22.80           C
ATOM    181  H   ALA A 545      25.521  63.786  21.760  1.00 23.87           H
ATOM    182  HA  ALA A 545      22.948  64.469  21.968  1.00 24.86           H
ATOM    183  HB1 ALA A 545      23.535  66.237  20.547  1.00 27.36           H
ATOM    184  HB2 ALA A 545      24.532  66.162  21.782  1.00 27.36           H
ATOM    185  HB3 ALA A 545      24.980  65.602  20.365  1.00 27.36           H
ATOM    186  N   ALA A 546      23.793  62.675  19.560  1.00 20.78           N
ATOM    187  CA  ALA A 546      23.397  62.089  18.297  1.00 19.88           C
ATOM    188  C   ALA A 546      22.196  61.183  18.495  1.00 19.84           C
ATOM    189  O   ALA A 546      22.072  60.497  19.515  1.00 23.70           O
ATOM    190  CB  ALA A 546      24.574  61.280  17.741  1.00 21.49           C
ATOM    191  H   ALA A 546      24.490  62.315  19.913  1.00 24.94           H
ATOM    192  HA  ALA A 546      23.166  62.788  17.664  1.00 23.85           H
ATOM    193  HB1 ALA A 546      24.313  60.886  16.894  1.00 25.79           H
ATOM    194  HB2 ALA A 546      25.331  61.873  17.612  1.00 25.79           H
ATOM    195  HB3 ALA A 546      24.804  60.583  18.375  1.00 25.79           H
ATOM    196  N   VAL A 547      21.300  61.173  17.518  1.00 19.02           N
ATOM    197  CA  VAL A 547      20.274  60.141  17.485  1.00 18.53           C
ATOM    198  C   VAL A 547      20.946  58.886  16.957  1.00 19.12           C
ATOM    199  O   VAL A 547      21.707  58.940  15.990  1.00 19.51           O
ATOM    200  CB  VAL A 547      19.107  60.556  16.580  1.00 19.56           C
ATOM    201  CG1 VAL A 547      18.414  61.825  17.123  1.00 21.96           C
ATOM    202  CG2 VAL A 547      19.605  60.721  15.190  1.00 30.11           C
ATOM    203  H   VAL A 547      21.263  61.741  16.874  1.00 22.83           H
ATOM    204  HA  VAL A 547      19.940  59.972  18.380  1.00 22.23           H
ATOM    205  HB  VAL A 547      18.450  59.842  16.574  1.00 23.47           H
ATOM    206 HG11 VAL A 547      17.682  62.062  16.533  1.00 26.35           H
ATOM    207 HG12 VAL A 547      18.075  61.642  18.014  1.00 26.35           H
ATOM    208 HG13 VAL A 547      19.060  62.548  17.157  1.00 26.35           H
ATOM    209 HG21 VAL A 547      18.865  60.983  14.620  1.00 36.13           H
ATOM    210 HG22 VAL A 547      20.290  61.407  15.180  1.00 36.13           H
ATOM    211 HG23 VAL A 547      19.976  59.878  14.886  1.00 36.13           H
ATOM    212  N   VAL A 548      20.676  57.755  17.591  1.00 18.16           N
ATOM    213  CA  VAL A 548      21.342  56.511  17.230  1.00 16.98           C
ATOM    214  C   VAL A 548      20.605  55.880  16.056  1.00 15.30           C
ATOM    215  O   VAL A 548      19.421  55.548  16.194  1.00 16.28           O
ATOM    216  CB  VAL A 548      21.381  55.570  18.437  1.00 16.15           C
ATOM    217  CG1 VAL A 548      22.109  54.280  18.118  1.00 16.70           C
ATOM    218  CG2 VAL A 548      22.056  56.261  19.611  1.00 19.47           C
ATOM    219  H   VAL A 548      20.110  57.679  18.234  1.00 21.79           H
ATOM    220  HA  VAL A 548      22.254  56.699  16.956  1.00 20.38           H
ATOM    221  HB  VAL A 548      20.473  55.348  18.698  1.00 19.38           H
ATOM    222 HG11 VAL A 548      22.111  53.715  18.906  1.00 20.03           H
ATOM    223 HG12 VAL A 548      21.651  53.831  17.390  1.00 20.03           H
ATOM    224 HG13 VAL A 548      23.020  54.488  17.857  1.00 20.03           H
ATOM    225 HG21 VAL A 548      22.074  55.654  20.368  1.00 23.37           H
ATOM    226 HG22 VAL A 548      22.962  56.501  19.358  1.00 23.37           H
ATOM    227 HG23 VAL A 548      21.554  57.059  19.839  1.00 23.37           H
ATOM    228  N   PRO A 549      21.234  55.694  14.898  1.00 13.38           N
ATOM    229  CA  PRO A 549      20.536  55.028  13.795  1.00 19.47           C
ATOM    230  C   PRO A 549      20.148  53.596  14.145  1.00 15.47           C
ATOM    231  O   PRO A 549      20.687  52.978  15.072  1.00 14.55           O
ATOM    232  CB  PRO A 549      21.567  55.060  12.657  1.00 19.49           C
ATOM    233  CG  PRO A 549      22.507  56.140  13.033  1.00 19.20           C
ATOM    234  CD  PRO A 549      22.612  56.046  14.502  1.00 18.18           C
ATOM    235  HA  PRO A 549      19.746  55.528  13.536  1.00 23.37           H
ATOM    236  HB2 PRO A 549      22.025  54.207  12.605  1.00 23.39           H
ATOM    237  HB3 PRO A 549      21.124  55.266  11.819  1.00 23.39           H
ATOM    238  HG2 PRO A 549      23.369  55.985  12.616  1.00 23.04           H
ATOM    239  HG3 PRO A 549      22.144  56.999  12.768  1.00 23.04           H
ATOM    240  HD2 PRO A 549      23.229  55.342  14.756  1.00 21.82           H
ATOM    241  HD3 PRO A 549      22.867  56.902  14.881  1.00 21.82           H
ATOM    242  N   SER A 550      19.236  53.060  13.347  1.00 16.17           N
ATOM    243  CA  SER A 550      18.729  51.716  13.565  1.00 18.96           C
ATOM    244  C   SER A 550      19.810  50.698  13.235  1.00 15.69           C
ATOM    245  O   SER A 550      20.775  50.983  12.516  1.00 17.93           O
ATOM    246  CB  SER A 550      17.537  51.451  12.654  1.00 19.12           C
ATOM    247  OG  SER A 550      17.954  51.431  11.306  1.00 19.77           O
ATOM    248  H   SER A 550      18.893  53.458  12.666  1.00 19.40           H
ATOM    249  HA  SER A 550      18.456  51.606  14.489  1.00 22.75           H
ATOM    250  HB2 SER A 550      17.149  50.591  12.879  1.00 22.95           H
ATOM    251  HB3 SER A 550      16.881  52.156  12.774  1.00 22.95           H
ATOM    252  HG  SER A 550      17.296  51.285  10.804  1.00 23.72           H
ATOM    253  N   ALA A 551      19.649  49.492  13.791  1.00 15.58           N
ATOM    254  CA  ALA A 551      20.560  48.409  13.444  1.00 16.63           C
ATOM    255  C   ALA A 551      20.518  48.126  11.953  1.00 18.85           C
ATOM    256  O   ALA A 551      21.547  47.820  11.340  1.00 17.12           O
ATOM    257  CB  ALA A 551      20.206  47.143  14.231  1.00 16.68           C
ATOM    258  H   ALA A 551      19.036  49.283  14.356  1.00 18.70           H
ATOM    259  HA  ALA A 551      21.465  48.667  13.677  1.00 19.96           H
ATOM    260  HB1 ALA A 551      20.824  46.436  13.985  1.00 20.02           H
ATOM    261  HB2 ALA A 551      20.279  47.331  15.180  1.00 20.02           H
ATOM    262  HB3 ALA A 551      19.298  46.880  14.014  1.00 20.02           H
ATOM    263  N   GLN A 552      19.336  48.223  11.337  1.00 18.36           N
ATOM    264  CA  GLN A 552      19.262  47.974   9.901  1.00 20.64           C
ATOM    265  C   GLN A 552      20.110  48.969   9.130  1.00 20.16           C
ATOM    266  O   GLN A 552      20.869  48.589   8.233  1.00 21.65           O
ATOM    267  CB  GLN A 552      17.813  48.057   9.430  1.00 21.80           C
ATOM    268  CG  GLN A 552      17.639  47.671   7.955  1.00 28.92           C
ATOM    269  CD  GLN A 552      16.266  48.006   7.397  1.00 31.65           C
ATOM    270  OE1 GLN A 552      16.140  48.358   6.221  1.00 41.84           O
ATOM    271  NE2 GLN A 552      15.234  47.893   8.223  1.00 33.24           N
ATOM    272  H   GLN A 552      18.590  48.424  11.714  1.00 22.03           H
ATOM    273  HA  GLN A 552      19.593  47.082   9.712  1.00 24.77           H
ATOM    274  HB2 GLN A 552      17.274  47.452   9.964  1.00 26.16           H
ATOM    275  HB3 GLN A 552      17.497  48.967   9.541  1.00 26.16           H
ATOM    276  HG2 GLN A 552      18.299  48.146   7.427  1.00 34.70           H
ATOM    277  HG3 GLN A 552      17.771  46.714   7.864  1.00 34.70           H
ATOM    278 HE21 GLN A 552      15.359  47.639   9.035  1.00 39.89           H
ATOM    279 HE22 GLN A 552      14.440  48.073   7.946  1.00 39.89           H
ATOM    280  N   THR A 553      19.968  50.260   9.452  1.00 16.49           N
ATOM    281  CA  THR A 553      20.761  51.299   8.796  1.00 17.94           C
ATOM    282  C   THR A 553      22.255  51.054   8.978  1.00 20.26           C
ATOM    283  O   THR A 553      23.045  51.236   8.046  1.00 21.51           O
ATOM    284  CB  THR A 553      20.386  52.679   9.346  1.00 21.03           C
ATOM    285  OG1 THR A 553      19.038  52.989   8.987  1.00 23.78           O
ATOM    286  CG2 THR A 553      21.302  53.764   8.796  1.00 22.52           C
ATOM    287  H   THR A 553      19.420  50.557  10.045  1.00 19.79           H
ATOM    288  HA  THR A 553      20.569  51.292   7.845  1.00 21.53           H
ATOM    289  HB  THR A 553      20.467  52.672  10.313  1.00 25.23           H
ATOM    290  HG1 THR A 553      18.516  52.414   9.307  1.00 28.53           H
ATOM    291 HG21 THR A 553      21.047  54.628   9.157  1.00 27.03           H
ATOM    292 HG22 THR A 553      22.222  53.578   9.044  1.00 27.03           H
ATOM    293 HG23 THR A 553      21.236  53.795   7.829  1.00 27.03           H
ATOM    294  N   LEU A 554      22.661  50.652  10.183  1.00 18.77           N
ATOM    295  CA  LEU A 554      24.075  50.491  10.498  1.00 18.29           C
ATOM    296  C   LEU A 554      24.677  49.186   9.994  1.00 18.31           C
ATOM    297  O   LEU A 554      25.905  49.046  10.034  1.00 21.59           O
ATOM    298  CB  LEU A 554      24.268  50.588  12.007  1.00 16.38           C
ATOM    299  CG  LEU A 554      23.894  51.952  12.587  1.00 17.19           C
ATOM    300  CD1 LEU A 554      23.976  51.891  14.090  1.00 18.83           C
ATOM    301  CD2 LEU A 554      24.819  53.035  12.056  1.00 18.97           C
ATOM    302  H   LEU A 554      22.133  50.466  10.836  1.00 22.52           H
ATOM    303  HA  LEU A 554      24.568  51.219  10.089  1.00 21.95           H
ATOM    304  HB2 LEU A 554      23.712  49.920  12.438  1.00 19.65           H
ATOM    305  HB3 LEU A 554      25.201  50.423  12.215  1.00 19.65           H
ATOM    306  HG  LEU A 554      22.984  52.174  12.336  1.00 20.63           H
ATOM    307 HD11 LEU A 554      23.738  52.758  14.454  1.00 22.59           H
ATOM    308 HD12 LEU A 554      23.358  51.216  14.411  1.00 22.59           H
ATOM    309 HD13 LEU A 554      24.882  51.661  14.347  1.00 22.59           H
ATOM    310 HD21 LEU A 554      24.559  53.887  12.440  1.00 22.76           H
ATOM    311 HD22 LEU A 554      25.731  52.822  12.309  1.00 22.76           H
ATOM    312 HD23 LEU A 554      24.742  53.069  11.090  1.00 22.76           H
ATOM    313  N   LYS A 555      23.851  48.249   9.531  1.00 19.28           N
ATOM    314  CA  LYS A 555      24.283  46.983   8.944  1.00 19.12           C
ATOM    315  C   LYS A 555      24.942  46.050   9.960  1.00 19.60           C
ATOM    316  O   LYS A 555      25.619  45.093   9.587  1.00 16.97           O
ATOM    317  CB  LYS A 555      25.210  47.204   7.740  1.00 22.15           C
ATOM    318  CG  LYS A 555      24.659  48.157   6.694  1.00 25.33           C
ATOM    319  CD  LYS A 555      25.677  48.353   5.577  1.00 28.74           C
ATOM    320  CE  LYS A 555      25.134  49.211   4.444  1.00 32.97           C
ATOM    321  NZ  LYS A 555      23.902  48.614   3.831  1.00 41.26           N1+
ATOM    322  H   LYS A 555      22.995  48.330   9.548  1.00 23.14           H
ATOM    323  HA  LYS A 555      23.495  46.525   8.612  1.00 22.95           H
ATOM    324  HB2 LYS A 555      26.050  47.569   8.058  1.00 26.57           H
ATOM    325  HB3 LYS A 555      25.367  46.350   7.308  1.00 26.57           H
ATOM    326  HG2 LYS A 555      23.849  47.785   6.311  1.00 30.39           H
ATOM    327  HG3 LYS A 555      24.478  49.018   7.102  1.00 30.39           H
ATOM    328  HD2 LYS A 555      26.463  48.793   5.938  1.00 34.48           H
ATOM    329  HD3 LYS A 555      25.918  47.488   5.212  1.00 34.48           H
ATOM    330  HE2 LYS A 555      24.906  50.088   4.789  1.00 39.56           H
ATOM    331  HE3 LYS A 555      25.809  49.289   3.752  1.00 39.56           H
ATOM    332  HZ1 LYS A 555      23.607  49.135   3.172  1.00 49.51           H
ATOM    333  HZ2 LYS A 555      24.086  47.808   3.501  1.00 49.51           H
ATOM    334  HZ3 LYS A 555      23.263  48.536   4.446  1.00 49.51           H
ATOM    335  N   ILE A 556      24.691  46.252  11.250  1.00 16.34           N
ATOM    336  CA  ILE A 556      25.428  45.488  12.259  1.00 15.55           C
ATOM    337  C   ILE A 556      24.893  44.081  12.484  1.00 14.24           C
ATOM    338  O   ILE A 556      25.535  43.308  13.206  1.00 14.09           O
ATOM    339  CB  ILE A 556      25.535  46.228  13.601  1.00 14.59           C
ATOM    340  CG1 ILE A 556      24.147  46.643  14.084  1.00 18.35           C
ATOM    341  CG2 ILE A 556      26.458  47.422  13.454  1.00 18.79           C
ATOM    342  CD1 ILE A 556      24.134  47.145  15.513  1.00 19.90           C
ATOM    343  H   ILE A 556      24.116  46.810  11.564  1.00 19.61           H
ATOM    344  HA  ILE A 556      26.336  45.384  11.933  1.00 18.66           H
ATOM    345  HB  ILE A 556      25.918  45.623  14.255  1.00 17.51           H
ATOM    346 HG12 ILE A 556      23.816  47.355  13.515  1.00 22.01           H
ATOM    347 HG13 ILE A 556      23.555  45.877  14.032  1.00 22.01           H
ATOM    348 HG21 ILE A 556      26.518  47.881  14.306  1.00 22.54           H
ATOM    349 HG22 ILE A 556      27.336  47.110  13.184  1.00 22.54           H
ATOM    350 HG23 ILE A 556      26.097  48.019  12.781  1.00 22.54           H
ATOM    351 HD11 ILE A 556      23.227  47.389  15.753  1.00 23.89           H
ATOM    352 HD12 ILE A 556      24.453  46.439  16.098  1.00 23.89           H
ATOM    353 HD13 ILE A 556      24.715  47.919  15.581  1.00 23.89           H
ATOM    354  N   THR A 557      23.771  43.708  11.874  1.00 15.75           N
ATOM    355  CA  THR A 557      23.314  42.330  11.937  1.00 18.05           C
ATOM    356  C   THR A 557      24.034  41.435  10.928  1.00 18.12           C
ATOM    357  O   THR A 557      23.907  40.208  11.003  1.00 19.23           O
ATOM    358  CB  THR A 557      21.792  42.322  11.708  1.00 16.73           C
ATOM    359  OG1 THR A 557      21.197  43.337  12.529  1.00 23.49           O
ATOM    360  CG2 THR A 557      21.173  41.009  12.105  1.00 23.38           C
ATOM    361  H   THR A 557      23.261  44.232  11.422  1.00 18.90           H
ATOM    362  HA  THR A 557      23.486  41.980  12.825  1.00 21.66           H
ATOM    363  HB  THR A 557      21.596  42.495  10.774  1.00 20.08           H
ATOM    364  HG1 THR A 557      21.508  44.090  12.326  1.00 28.19           H
ATOM    365 HG21 THR A 557      20.216  41.034  11.950  1.00 28.05           H
ATOM    366 HG22 THR A 557      21.559  40.290  11.582  1.00 28.05           H
ATOM    367 HG23 THR A 557      21.336  40.838  13.046  1.00 28.05           H
ATOM    368  N   ASP A 558      24.799  42.002  10.000  1.00 18.45           N
ATOM    369  CA  ASP A 558      25.410  41.224   8.922  1.00 18.38           C
ATOM    370  C   ASP A 558      26.721  40.590   9.387  1.00 17.46           C
ATOM    371  O   ASP A 558      27.631  41.275   9.834  1.00 15.55           O
ATOM    372  CB  ASP A 558      25.720  42.136   7.734  1.00 18.47           C
ATOM    373  CG  ASP A 558      24.495  42.832   7.161  1.00 30.72           C
ATOM    374  OD1 ASP A 558      23.341  42.430   7.464  1.00 33.95           O
ATOM    375  OD2 ASP A 558      24.719  43.784   6.369  1.00 32.89           O1-
ATOM    376  H   ASP A 558      24.982  42.842   9.971  1.00 22.13           H
ATOM    377  HA  ASP A 558      24.804  40.524   8.634  1.00 22.06           H
ATOM    378  HB2 ASP A 558      26.344  42.822   8.020  1.00 22.16           H
ATOM    379  HB3 ASP A 558      26.117  41.604   7.027  1.00 22.16           H
ATOM    380  N   PHE A 559      26.851  39.277   9.225  1.00 13.70           N
ATOM    381  CA  PHE A 559      28.143  38.668   9.508  1.00 15.11           C
ATOM    382  C   PHE A 559      29.267  39.231   8.635  1.00 15.55           C
ATOM    383  O   PHE A 559      30.429  39.203   9.060  1.00 17.72           O
ATOM    384  CB  PHE A 559      28.068  37.160   9.320  1.00 16.63           C
ATOM    385  CG  PHE A 559      27.319  36.413  10.414  1.00 13.23           C
ATOM    386  CD1 PHE A 559      26.206  35.646  10.109  1.00 14.24           C
ATOM    387  CD2 PHE A 559      27.798  36.405  11.712  1.00 13.57           C
ATOM    388  CE1 PHE A 559      25.551  34.920  11.108  1.00 16.58           C
ATOM    389  CE2 PHE A 559      27.151  35.692  12.712  1.00 15.95           C
ATOM    390  CZ  PHE A 559      26.036  34.942  12.400  1.00 15.61           C
ATOM    391  H   PHE A 559      26.235  38.738   8.963  1.00 16.44           H
ATOM    392  HA  PHE A 559      28.373  38.840  10.435  1.00 18.14           H
ATOM    393  HB2 PHE A 559      27.619  36.975   8.480  1.00 19.96           H
ATOM    394  HB3 PHE A 559      28.971  36.807   9.290  1.00 19.96           H
ATOM    395  HD1 PHE A 559      25.884  35.625   9.237  1.00 17.09           H
ATOM    396  HD2 PHE A 559      28.554  36.904  11.923  1.00 16.28           H
ATOM    397  HE1 PHE A 559      24.794  34.420  10.902  1.00 19.89           H
ATOM    398  HE2 PHE A 559      27.475  35.708  13.584  1.00 19.14           H
ATOM    399  HZ  PHE A 559      25.595  34.469  13.068  1.00 18.73           H
ATOM    400  N   SER A 560      28.970  39.688   7.401  1.00 14.57           N
ATOM    401  CA  SER A 560      29.995  40.229   6.504  1.00 16.40           C
ATOM    402  C   SER A 560      30.315  41.713   6.736  1.00 15.80           C
ATOM    403  O   SER A 560      31.015  42.318   5.911  1.00 17.38           O
ATOM    404  CB  SER A 560      29.589  40.038   5.040  1.00 21.55           C
ATOM    405  OG  SER A 560      28.345  40.672   4.803  1.00 30.86           O
ATOM    406  H   SER A 560      28.178  39.693   7.067  1.00 17.49           H
ATOM    407  HA  SER A 560      30.815  39.731   6.645  1.00 19.67           H
ATOM    408  HB2 SER A 560      30.264  40.434   4.467  1.00 25.87           H
ATOM    409  HB3 SER A 560      29.504  39.090   4.853  1.00 25.87           H
ATOM    410  HG  SER A 560      28.119  40.569   4.000  1.00 37.03           H
ATOM    411  N   PHE A 561      29.852  42.284   7.832  1.00 14.88           N
ATOM    412  CA  PHE A 561      30.072  43.692   8.167  1.00 13.27           C
ATOM    413  C   PHE A 561      31.538  44.111   8.083  1.00 18.21           C
ATOM    414  O   PHE A 561      32.451  43.379   8.484  1.00 16.46           O
ATOM    415  CB  PHE A 561      29.546  43.881   9.602  1.00 16.66           C
ATOM    416  CG  PHE A 561      29.832  45.221  10.220  1.00 14.14           C
ATOM    417  CD1 PHE A 561      28.903  46.242  10.147  1.00 16.39           C
ATOM    418  CD2 PHE A 561      30.986  45.428  10.956  1.00 14.10           C
ATOM    419  CE1 PHE A 561      29.149  47.475  10.752  1.00 16.67           C
ATOM    420  CE2 PHE A 561      31.244  46.660  11.547  1.00 14.89           C
ATOM    421  CZ  PHE A 561      30.315  47.672  11.453  1.00 17.57           C
ATOM    422  H   PHE A 561      29.390  41.865   8.423  1.00 17.86           H
ATOM    423  HA  PHE A 561      29.554  44.254   7.570  1.00 15.92           H
ATOM    424  HB2 PHE A 561      28.583  43.763   9.595  1.00 19.99           H
ATOM    425  HB3 PHE A 561      29.951  43.206  10.169  1.00 19.99           H
ATOM    426  HD1 PHE A 561      28.114  46.112   9.673  1.00 19.67           H
ATOM    427  HD2 PHE A 561      31.616  44.747  11.021  1.00 16.92           H
ATOM    428  HE1 PHE A 561      28.526  48.161  10.681  1.00 20.00           H
ATOM    429  HE2 PHE A 561      32.030  46.792  12.026  1.00 17.87           H
ATOM    430  HZ  PHE A 561      30.483  48.495  11.852  1.00 21.09           H
ATOM    431  N   SER A 562      31.746  45.326   7.569  1.00 15.76           N
ATOM    432  CA  SER A 562      33.044  45.988   7.533  1.00 17.81           C
ATOM    433  C   SER A 562      32.994  47.327   8.276  1.00 16.73           C
ATOM    434  O   SER A 562      32.061  48.120   8.103  1.00 15.21           O
ATOM    435  CB  SER A 562      33.442  46.232   6.068  1.00 20.64           C
ATOM    436  OG  SER A 562      34.562  47.088   5.969  1.00 24.29           O
ATOM    437  H   SER A 562      31.120  45.802   7.222  1.00 18.91           H
ATOM    438  HA  SER A 562      33.713  45.423   7.950  1.00 21.37           H
ATOM    439  HB2 SER A 562      33.660  45.381   5.657  1.00 24.76           H
ATOM    440  HB3 SER A 562      32.694  46.640   5.604  1.00 24.76           H
ATOM    441  HG  SER A 562      34.388  47.832   6.320  1.00 29.14           H
ATOM    442  N   ASP A 563      34.008  47.591   9.089  1.00 16.36           N
ATOM    443  CA  ASP A 563      34.135  48.865   9.793  1.00 16.59           C
ATOM    444  C   ASP A 563      34.948  49.909   9.024  1.00 17.83           C
ATOM    445  O   ASP A 563      35.027  51.065   9.465  1.00 16.55           O
ATOM    446  CB  ASP A 563      34.823  48.662  11.149  1.00 15.52           C
ATOM    447  CG  ASP A 563      36.313  48.420  11.024  1.00 16.72           C
ATOM    448  OD1 ASP A 563      36.737  47.345  10.514  1.00 18.90           O
ATOM    449  OD2 ASP A 563      37.072  49.335  11.444  1.00 18.87           O1-
ATOM    450  H   ASP A 563      34.648  47.040   9.255  1.00 19.63           H
ATOM    451  HA  ASP A 563      33.251  49.230   9.953  1.00 19.91           H
ATOM    452  HB2 ASP A 563      34.692  49.455  11.691  1.00 18.62           H
ATOM    453  HB3 ASP A 563      34.430  47.892  11.589  1.00 18.62           H
ATOM    454  N   PHE A 564      35.551  49.534   7.899  1.00 16.07           N
ATOM    455  CA  PHE A 564      36.613  50.337   7.299  1.00 17.81           C
ATOM    456  C   PHE A 564      36.124  51.717   6.876  1.00 19.24           C
ATOM    457  O   PHE A 564      36.899  52.676   6.914  1.00 21.15           O
ATOM    458  CB  PHE A 564      37.181  49.576   6.104  1.00 21.61           C
ATOM    459  CG  PHE A 564      38.422  50.193   5.520  1.00 25.42           C
ATOM    460  CD1 PHE A 564      39.558  50.376   6.300  1.00 28.37           C
ATOM    461  CD2 PHE A 564      38.454  50.583   4.186  1.00 29.26           C
ATOM    462  CE1 PHE A 564      40.714  50.943   5.757  1.00 31.18           C
ATOM    463  CE2 PHE A 564      39.602  51.152   3.637  1.00 29.55           C
ATOM    464  CZ  PHE A 564      40.733  51.327   4.427  1.00 28.58           C
ATOM    465  H   PHE A 564      35.364  48.817   7.463  1.00 19.28           H
ATOM    466  HA  PHE A 564      37.326  50.456   7.946  1.00 21.38           H
ATOM    467  HB2 PHE A 564      37.403  48.675   6.384  1.00 25.93           H
ATOM    468  HB3 PHE A 564      36.509  49.547   5.405  1.00 25.93           H
ATOM    469  HD1 PHE A 564      39.549  50.117   7.193  1.00 34.04           H
ATOM    470  HD2 PHE A 564      37.701  50.465   3.654  1.00 35.11           H
ATOM    471  HE1 PHE A 564      41.468  51.062   6.288  1.00 37.41           H
ATOM    472  HE2 PHE A 564      39.613  51.409   2.744  1.00 35.46           H
ATOM    473  HZ  PHE A 564      41.500  51.708   4.064  1.00 34.29           H
ATOM    474  N   GLU A 565      34.859  51.841   6.488  1.00 18.99           N
ATOM    475  CA  GLU A 565      34.323  53.114   6.025  1.00 21.16           C
ATOM    476  C   GLU A 565      33.686  53.936   7.131  1.00 23.84           C
ATOM    477  O   GLU A 565      33.180  55.030   6.851  1.00 23.10           O
ATOM    478  CB  GLU A 565      33.303  52.874   4.904  1.00 24.37           C
ATOM    479  CG  GLU A 565      33.950  52.432   3.608  1.00 28.64           C
ATOM    480  CD  GLU A 565      35.160  53.285   3.244  1.00 37.90           C
ATOM    481  OE1 GLU A 565      34.976  54.484   2.930  1.00 42.75           O
ATOM    482  OE2 GLU A 565      36.305  52.770   3.300  1.00 43.06           O1-
ATOM    483  H   GLU A 565      34.287  51.198   6.484  1.00 22.79           H
ATOM    484  HA  GLU A 565      35.049  53.638   5.653  1.00 25.39           H
ATOM    485  HB2 GLU A 565      32.685  52.180   5.183  1.00 29.24           H
ATOM    486  HB3 GLU A 565      32.821  53.698   4.733  1.00 29.24           H
ATOM    487  HG2 GLU A 565      34.245  51.512   3.698  1.00 34.37           H
ATOM    488  HG3 GLU A 565      33.302  52.505   2.889  1.00 34.37           H
ATOM    489  N   LEU A 566      33.747  53.475   8.377  1.00 18.03           N
ATOM    490  CA  LEU A 566      33.103  54.144   9.499  1.00 15.84           C
ATOM    491  C   LEU A 566      34.081  55.043  10.248  1.00 15.44           C
ATOM    492  O   LEU A 566      35.227  54.667  10.501  1.00 17.03           O
ATOM    493  CB  LEU A 566      32.527  53.113  10.481  1.00 15.96           C
ATOM    494  CG  LEU A 566      31.379  52.237   9.986  1.00 20.23           C
ATOM    495  CD1 LEU A 566      30.858  51.359  11.106  1.00 19.14           C
ATOM    496  CD2 LEU A 566      30.237  53.082   9.441  1.00 24.10           C
ATOM    497  H   LEU A 566      34.166  52.758   8.601  1.00 21.63           H
ATOM    498  HA  LEU A 566      32.374  54.693   9.170  1.00 19.00           H
ATOM    499  HB2 LEU A 566      33.245  52.517  10.747  1.00 19.16           H
ATOM    500  HB3 LEU A 566      32.204  53.590  11.262  1.00 19.16           H
ATOM    501  HG  LEU A 566      31.700  51.663   9.273  1.00 24.27           H
ATOM    502 HD11 LEU A 566      30.132  50.814  10.767  1.00 22.96           H
ATOM    503 HD12 LEU A 566      31.578  50.792  11.423  1.00 22.96           H
ATOM    504 HD13 LEU A 566      30.540  51.924  11.827  1.00 22.96           H
ATOM    505 HD21 LEU A 566      29.527  52.495   9.137  1.00 28.92           H
ATOM    506 HD22 LEU A 566      29.907  53.660  10.147  1.00 28.92           H
ATOM    507 HD23 LEU A 566      30.565  53.617   8.701  1.00 28.92           H
ATOM    508  N   SER A 567      33.608  56.216  10.653  1.00 15.98           N
ATOM    509  CA  SER A 567      34.406  57.030  11.541  1.00 15.97           C
ATOM    510  C   SER A 567      34.371  56.455  12.944  1.00 14.55           C
ATOM    511  O   SER A 567      33.541  55.610  13.270  1.00 14.43           O
ATOM    512  CB  SER A 567      33.831  58.440  11.628  1.00 16.66           C
ATOM    513  OG  SER A 567      32.535  58.420  12.239  1.00 17.28           O
ATOM    514  H   SER A 567      32.848  56.552  10.432  1.00 19.17           H
ATOM    515  HA  SER A 567      35.325  57.072  11.231  1.00 19.17           H
ATOM    516  HB2 SER A 567      34.424  58.992  12.162  1.00 19.99           H
ATOM    517  HB3 SER A 567      33.753  58.806  10.733  1.00 19.99           H
ATOM    518  HG  SER A 567      32.225  59.199  12.283  1.00 20.74           H
ATOM    519  N   ASP A 568      35.256  56.961  13.798  1.00 14.64           N
ATOM    520  CA  ASP A 568      35.220  56.571  15.202  1.00 14.21           C
ATOM    521  C   ASP A 568      33.851  56.837  15.801  1.00 18.68           C
ATOM    522  O   ASP A 568      33.308  55.986  16.508  1.00 16.21           O
ATOM    523  CB  ASP A 568      36.296  57.317  15.986  1.00 20.15           C
ATOM    524  CG  ASP A 568      37.667  56.692  15.865  1.00 23.93           C
ATOM    525  OD1 ASP A 568      37.858  55.739  15.081  1.00 21.27           O
ATOM    526  OD2 ASP A 568      38.568  57.174  16.584  1.00 31.28           O1-
ATOM    527  H   ASP A 568      35.876  57.521  13.594  1.00 17.57           H
ATOM    528  HA  ASP A 568      35.400  55.620  15.273  1.00 17.05           H
ATOM    529  HB2 ASP A 568      36.353  58.227  15.654  1.00 24.18           H
ATOM    530  HB3 ASP A 568      36.054  57.323  16.925  1.00 24.18           H
ATOM    531  N   LEU A 569      33.270  58.013  15.534  1.00 17.42           N
ATOM    532  CA  LEU A 569      31.957  58.323  16.086  1.00 16.24           C
ATOM    533  C   LEU A 569      30.932  57.304  15.625  1.00 13.22           C
ATOM    534  O   LEU A 569      30.089  56.856  16.408  1.00 13.73           O
ATOM    535  CB  LEU A 569      31.533  59.747  15.685  1.00 18.87           C
ATOM    536  CG  LEU A 569      30.095  60.189  15.924  1.00 24.76           C
ATOM    537  CD1 LEU A 569      29.716  60.033  17.374  1.00 24.87           C
ATOM    538  CD2 LEU A 569      29.933  61.658  15.519  1.00 28.91           C
ATOM    539  H   LEU A 569      33.611  58.633  15.046  1.00 20.90           H
ATOM    540  HA  LEU A 569      32.003  58.285  17.054  1.00 19.49           H
ATOM    541  HB2 LEU A 569      32.099  60.369  16.167  1.00 22.65           H
ATOM    542  HB3 LEU A 569      31.699  59.846  14.734  1.00 22.65           H
ATOM    543  HG  LEU A 569      29.494  59.650  15.386  1.00 29.71           H
ATOM    544 HD11 LEU A 569      28.797  60.322  17.493  1.00 29.84           H
ATOM    545 HD12 LEU A 569      29.804  59.100  17.625  1.00 29.84           H
ATOM    546 HD13 LEU A 569      30.307  60.578  17.916  1.00 29.84           H
ATOM    547 HD21 LEU A 569      29.015  61.928  15.676  1.00 34.69           H
ATOM    548 HD22 LEU A 569      30.535  62.200  16.053  1.00 34.69           H
ATOM    549 HD23 LEU A 569      30.151  61.751  14.578  1.00 34.69           H
ATOM    550  N   GLU A 570      30.996  56.896  14.369  1.00 16.49           N
ATOM    551  CA  GLU A 570      30.007  55.939  13.893  1.00 14.91           C
ATOM    552  C   GLU A 570      30.191  54.573  14.553  1.00 12.81           C
ATOM    553  O   GLU A 570      29.210  53.884  14.842  1.00 14.79           O
ATOM    554  CB  GLU A 570      30.092  55.827  12.382  1.00 17.47           C
ATOM    555  CG  GLU A 570      29.602  57.092  11.682  1.00 22.71           C
ATOM    556  CD  GLU A 570      29.825  57.075  10.181  1.00 25.78           C
ATOM    557  OE1 GLU A 570      30.917  56.688   9.730  1.00 24.30           O
ATOM    558  OE2 GLU A 570      28.888  57.471   9.448  1.00 31.82           O1-
ATOM    559  H   GLU A 570      31.579  57.146  13.788  1.00 19.79           H
ATOM    560  HA  GLU A 570      29.121  56.263  14.119  1.00 17.89           H
ATOM    561  HB2 GLU A 570      31.016  55.679  12.126  1.00 20.97           H
ATOM    562  HB3 GLU A 570      29.541  55.086  12.086  1.00 20.97           H
ATOM    563  HG2 GLU A 570      28.650  57.190  11.841  1.00 27.25           H
ATOM    564  HG3 GLU A 570      30.077  57.856  12.045  1.00 27.25           H
ATOM    565  N   THR A 571      31.429  54.168  14.834  1.00 13.50           N
ATOM    566  CA  THR A 571      31.600  52.905  15.564  1.00 12.47           C
ATOM    567  C   THR A 571      31.016  52.998  16.970  1.00 11.63           C
ATOM    568  O   THR A 571      30.465  52.017  17.491  1.00 11.94           O
ATOM    569  CB  THR A 571      33.071  52.443  15.605  1.00 12.97           C
ATOM    570  OG1 THR A 571      33.862  53.289  16.452  1.00 13.32           O
ATOM    571  CG2 THR A 571      33.686  52.388  14.208  1.00 16.61           C
ATOM    572  H   THR A 571      32.155  54.580  14.627  1.00 16.20           H
ATOM    573  HA  THR A 571      31.100  52.219  15.094  1.00 14.97           H
ATOM    574  HB  THR A 571      33.096  51.543  15.966  1.00 15.57           H
ATOM    575  HG1 THR A 571      33.843  54.080  16.167  1.00 15.98           H
ATOM    576 HG21 THR A 571      34.609  52.095  14.263  1.00 19.93           H
ATOM    577 HG22 THR A 571      33.191  51.766  13.652  1.00 19.93           H
ATOM    578 HG23 THR A 571      33.658  53.267  13.798  1.00 19.93           H
ATOM    579  N   ALA A 572      31.104  54.170  17.596  1.00 13.25           N
ATOM    580  CA  ALA A 572      30.509  54.347  18.912  1.00 13.95           C
ATOM    581  C   ALA A 572      28.987  54.292  18.843  1.00 12.92           C
ATOM    582  O   ALA A 572      28.356  53.700  19.714  1.00 13.40           O
ATOM    583  CB  ALA A 572      30.991  55.650  19.546  1.00 15.58           C
ATOM    584  H   ALA A 572      31.498  54.868  17.283  1.00 15.90           H
ATOM    585  HA  ALA A 572      30.802  53.619  19.483  1.00 16.74           H
ATOM    586  HB1 ALA A 572      30.582  55.745  20.421  1.00 18.69           H
ATOM    587  HB2 ALA A 572      31.956  55.620  19.634  1.00 18.69           H
ATOM    588  HB3 ALA A 572      30.733  56.392  18.977  1.00 18.69           H
ATOM    589  N   LEU A 573      28.389  54.890  17.810  1.00 13.30           N
ATOM    590  CA  LEU A 573      26.943  54.812  17.623  1.00 14.45           C
ATOM    591  C   LEU A 573      26.489  53.381  17.366  1.00 14.53           C
ATOM    592  O   LEU A 573      25.459  52.940  17.890  1.00 13.89           O
ATOM    593  CB  LEU A 573      26.513  55.699  16.447  1.00 16.52           C
ATOM    594  CG  LEU A 573      26.628  57.197  16.661  1.00 17.19           C
ATOM    595  CD1 LEU A 573      26.374  57.899  15.351  1.00 21.55           C
ATOM    596  CD2 LEU A 573      25.637  57.649  17.729  1.00 18.14           C
ATOM    597  H   LEU A 573      28.799  55.346  17.206  1.00 15.97           H
ATOM    598  HA  LEU A 573      26.499  55.133  18.424  1.00 17.34           H
ATOM    599  HB2 LEU A 573      27.063  55.475  15.679  1.00 19.82           H
ATOM    600  HB3 LEU A 573      25.584  55.507  16.244  1.00 19.82           H
ATOM    601  HG  LEU A 573      27.525  57.415  16.959  1.00 20.63           H
ATOM    602 HD11 LEU A 573      26.447  58.857  15.487  1.00 25.86           H
ATOM    603 HD12 LEU A 573      27.033  57.606  14.703  1.00 25.86           H
ATOM    604 HD13 LEU A 573      25.482  57.676  15.042  1.00 25.86           H
ATOM    605 HD21 LEU A 573      25.723  58.607  17.854  1.00 21.77           H
ATOM    606 HD22 LEU A 573      24.738  57.432  17.437  1.00 21.77           H
ATOM    607 HD23 LEU A 573      25.836  57.188  18.559  1.00 21.77           H
ATOM    608  N   CYS A 574      27.260  52.632  16.568  1.00 14.24           N
ATOM    609  CA  CYS A 574      26.974  51.216  16.378  1.00 12.15           C
ATOM    610  C   CYS A 574      26.979  50.483  17.711  1.00 10.55           C
ATOM    611  O   CYS A 574      26.152  49.595  17.939  1.00 11.33           O
ATOM    612  CB  CYS A 574      28.023  50.586  15.463  1.00 11.02           C
ATOM    613  SG  CYS A 574      27.879  50.945  13.698  1.00 15.74           S
ATOM    614  H   CYS A 574      27.945  52.920  16.134  1.00 17.09           H
ATOM    615  HA  CYS A 574      26.101  51.111  15.969  1.00 14.58           H
ATOM    616  HB2 CYS A 574      28.897  50.894  15.748  1.00 13.22           H
ATOM    617  HB3 CYS A 574      27.973  49.623  15.565  1.00 13.22           H
ATOM    618  HG  CYS A 574      28.765  50.386  13.112  1.00 18.89           H
ATOM    619  N   THR A 575      27.950  50.783  18.571  1.00 10.27           N
ATOM    620  CA  THR A 575      28.048  50.134  19.873  1.00 11.54           C
ATOM    621  C   THR A 575      26.844  50.460  20.743  1.00 11.85           C
ATOM    622  O   THR A 575      26.310  49.579  21.416  1.00 12.21           O
ATOM    623  CB  THR A 575      29.379  50.527  20.542  1.00 13.67           C
ATOM    624  OG1 THR A 575      30.486  50.179  19.686  1.00 12.95           O
ATOM    625  CG2 THR A 575      29.557  49.799  21.857  1.00 14.22           C
ATOM    626  H   THR A 575      28.567  51.363  18.422  1.00 12.32           H
ATOM    627  HA  THR A 575      28.060  49.173  19.739  1.00 13.85           H
ATOM    628  HB  THR A 575      29.388  51.481  20.714  1.00 16.40           H
ATOM    629  HG1 THR A 575      30.420  50.584  18.953  1.00 15.54           H
ATOM    630 HG21 THR A 575      30.397  50.055  22.267  1.00 17.06           H
ATOM    631 HG22 THR A 575      28.831  50.022  22.460  1.00 17.06           H
ATOM    632 HG23 THR A 575      29.558  48.840  21.707  1.00 17.06           H
ATOM    633  N   ILE A 576      26.408  51.721  20.748  1.00 12.11           N
ATOM    634  CA  ILE A 576      25.191  52.060  21.477  1.00 13.78           C
ATOM    635  C   ILE A 576      24.019  51.239  20.956  1.00 11.71           C
ATOM    636  O   ILE A 576      23.214  50.715  21.736  1.00 12.45           O
ATOM    637  CB  ILE A 576      24.881  53.562  21.414  1.00 14.46           C
ATOM    638  CG1 ILE A 576      25.947  54.395  22.125  1.00 13.87           C
ATOM    639  CG2 ILE A 576      23.519  53.805  22.070  1.00 13.99           C
ATOM    640  CD1 ILE A 576      25.853  55.880  21.816  1.00 16.29           C
ATOM    641  H   ILE A 576      26.788  52.381  20.349  1.00 14.54           H
ATOM    642  HA  ILE A 576      25.318  51.827  22.410  1.00 16.54           H
ATOM    643  HB  ILE A 576      24.836  53.835  20.484  1.00 17.35           H
ATOM    644 HG12 ILE A 576      25.847  54.283  23.083  1.00 16.65           H
ATOM    645 HG13 ILE A 576      26.824  54.088  21.846  1.00 16.65           H
ATOM    646 HG21 ILE A 576      23.316  54.753  22.034  1.00 16.79           H
ATOM    647 HG22 ILE A 576      22.843  53.303  21.588  1.00 16.79           H
ATOM    648 HG23 ILE A 576      23.556  53.509  22.993  1.00 16.79           H
ATOM    649 HD11 ILE A 576      26.554  56.347  22.296  1.00 19.55           H
ATOM    650 HD12 ILE A 576      25.961  56.010  20.861  1.00 19.55           H
ATOM    651 HD13 ILE A 576      24.984  56.206  22.098  1.00 19.55           H
ATOM    652  N   ARG A 577      23.901  51.118  19.632  1.00 11.57           N
ATOM    653  CA  ARG A 577      22.802  50.349  19.067  1.00  9.81           C
ATOM    654  C   ARG A 577      22.875  48.890  19.494  1.00 13.48           C
ATOM    655  O   ARG A 577      21.844  48.257  19.730  1.00 11.43           O
ATOM    656  CB  ARG A 577      22.782  50.495  17.543  1.00 14.10           C
ATOM    657  CG  ARG A 577      21.749  49.643  16.822  1.00 15.70           C
ATOM    658  CD  ARG A 577      20.341  49.894  17.357  1.00 13.11           C
ATOM    659  NE  ARG A 577      19.903  51.267  17.144  1.00 16.15           N
ATOM    660  CZ  ARG A 577      18.850  51.814  17.735  1.00 16.08           C
ATOM    661  NH1 ARG A 577      18.102  51.108  18.567  1.00 17.60           N
ATOM    662  NH2 ARG A 577      18.525  53.063  17.454  1.00 17.88           N1+
ATOM    663  H   ARG A 577      24.434  51.466  19.054  1.00 13.89           H
ATOM    664  HA  ARG A 577      21.967  50.710  19.405  1.00 11.77           H
ATOM    665  HB2 ARG A 577      22.599  51.422  17.325  1.00 16.92           H
ATOM    666  HB3 ARG A 577      23.655  50.248  17.199  1.00 16.92           H
ATOM    667  HG2 ARG A 577      21.758  49.861  15.877  1.00 18.84           H
ATOM    668  HG3 ARG A 577      21.960  48.706  16.952  1.00 18.84           H
ATOM    669  HD2 ARG A 577      19.719  49.305  16.903  1.00 15.73           H
ATOM    670  HD3 ARG A 577      20.329  49.719  18.311  1.00 15.73           H
ATOM    671  HE  ARG A 577      20.356  51.754  16.599  1.00 19.38           H
ATOM    672 HH11 ARG A 577      18.308  50.292  18.744  1.00 21.12           H
ATOM    673 HH12 ARG A 577      17.418  51.470  18.943  1.00 21.12           H
ATOM    674 HH21 ARG A 577      19.009  53.522  16.911  1.00 21.45           H
ATOM    675 HH22 ARG A 577      17.844  53.426  17.833  1.00 21.45           H
ATOM    676  N   MET A 578      24.081  48.338  19.628  1.00 14.90           N
ATOM    677  CA  MET A 578      24.184  46.953  20.076  1.00 12.60           C
ATOM    678  C   MET A 578      23.622  46.796  21.479  1.00 12.14           C
ATOM    679  O   MET A 578      22.851  45.868  21.745  1.00 11.41           O
ATOM    680  CB  MET A 578      25.637  46.460  20.046  1.00 14.50           C
ATOM    681  CG  MET A 578      26.259  46.395  18.674  1.00 13.15           C
ATOM    682  SD  MET A 578      28.012  45.930  18.783  1.00 15.61           S
ATOM    683  CE  MET A 578      28.553  46.595  17.235  1.00 14.02           C
ATOM    684  H   MET A 578      24.830  48.730  19.472  1.00 17.87           H
ATOM    685  HA  MET A 578      23.672  46.393  19.472  1.00 15.12           H
ATOM    686  HB2 MET A 578      26.178  47.060  20.584  1.00 17.40           H
ATOM    687  HB3 MET A 578      25.668  45.567  20.424  1.00 17.40           H
ATOM    688  HG2 MET A 578      25.798  45.727  18.142  1.00 15.78           H
ATOM    689  HG3 MET A 578      26.199  47.265  18.251  1.00 15.78           H
ATOM    690  HE1 MET A 578      29.503  46.425  17.134  1.00 16.83           H
ATOM    691  HE2 MET A 578      28.062  46.165  16.518  1.00 16.83           H
ATOM    692  HE3 MET A 578      28.385  47.550  17.226  1.00 16.83           H
ATOM    693  N   PHE A 579      24.011  47.689  22.400  1.00 12.01           N
ATOM    694  CA  PHE A 579      23.478  47.598  23.755  1.00 12.33           C
ATOM    695  C   PHE A 579      21.969  47.759  23.737  1.00 12.85           C
ATOM    696  O   PHE A 579      21.249  47.046  24.442  1.00 14.24           O
ATOM    697  CB  PHE A 579      24.071  48.659  24.686  1.00 13.63           C
ATOM    698  CG  PHE A 579      25.431  48.290  25.264  1.00 12.09           C
ATOM    699  CD1 PHE A 579      26.579  48.534  24.558  1.00 14.04           C
ATOM    700  CD2 PHE A 579      25.535  47.701  26.514  1.00 13.77           C
ATOM    701  CE1 PHE A 579      27.820  48.199  25.085  1.00 14.23           C
ATOM    702  CE2 PHE A 579      26.774  47.372  27.055  1.00 15.44           C
ATOM    703  CZ  PHE A 579      27.918  47.631  26.331  1.00 15.05           C
ATOM    704  H   PHE A 579      24.564  48.334  22.267  1.00 14.42           H
ATOM    705  HA  PHE A 579      23.686  46.724  24.122  1.00 14.80           H
ATOM    706  HB2 PHE A 579      24.176  49.485  24.189  1.00 16.36           H
ATOM    707  HB3 PHE A 579      23.463  48.797  25.428  1.00 16.36           H
ATOM    708  HD1 PHE A 579      26.528  48.926  23.717  1.00 16.84           H
ATOM    709  HD2 PHE A 579      24.763  47.535  27.006  1.00 16.52           H
ATOM    710  HE1 PHE A 579      28.591  48.374  24.596  1.00 17.07           H
ATOM    711  HE2 PHE A 579      26.829  46.979  27.896  1.00 18.52           H
ATOM    712  HZ  PHE A 579      28.751  47.405  26.678  1.00 18.06           H
ATOM    713  N   THR A 580      21.475  48.670  22.902  1.00 13.56           N
ATOM    714  CA  THR A 580      20.042  48.985  22.894  1.00 15.17           C
ATOM    715  C   THR A 580      19.229  47.810  22.371  1.00 14.56           C
ATOM    716  O   THR A 580      18.232  47.414  22.984  1.00 14.99           O
ATOM    717  CB  THR A 580      19.808  50.248  22.063  1.00 12.12           C
ATOM    718  OG1 THR A 580      20.589  51.310  22.591  1.00 16.53           O
ATOM    719  CG2 THR A 580      18.342  50.686  22.102  1.00 15.96           C
ATOM    720  H   THR A 580      21.941  49.118  22.334  1.00 16.28           H
ATOM    721  HA  THR A 580      19.754  49.167  23.802  1.00 18.21           H
ATOM    722  HB  THR A 580      20.060  50.084  21.140  1.00 14.54           H
ATOM    723  HG1 THR A 580      21.404  51.108  22.565  1.00 19.83           H
ATOM    724 HG21 THR A 580      18.221  51.487  21.568  1.00 19.15           H
ATOM    725 HG22 THR A 580      17.776  49.983  21.747  1.00 19.15           H
ATOM    726 HG23 THR A 580      18.076  50.873  23.016  1.00 19.15           H
ATOM    727  N   ASP A 581      19.647  47.223  21.258  1.00 12.84           N
ATOM    728  CA  ASP A 581      18.854  46.200  20.613  1.00 13.21           C
ATOM    729  C   ASP A 581      18.999  44.831  21.255  1.00 14.55           C
ATOM    730  O   ASP A 581      18.204  43.951  20.931  1.00 16.94           O
ATOM    731  CB  ASP A 581      19.165  46.151  19.117  1.00 15.35           C
ATOM    732  CG  ASP A 581      18.441  47.262  18.347  1.00 21.79           C
ATOM    733  OD1 ASP A 581      17.934  48.231  18.995  1.00 18.53           O
ATOM    734  OD2 ASP A 581      18.358  47.138  17.106  1.00 24.02           O1-
ATOM    735  H   ASP A 581      20.388  47.402  20.860  1.00 15.41           H
ATOM    736  HA  ASP A 581      17.921  46.451  20.697  1.00 15.85           H
ATOM    737  HB2 ASP A 581      20.119  46.264  18.986  1.00 18.41           H
ATOM    738  HB3 ASP A 581      18.876  45.297  18.759  1.00 18.41           H
ATOM    739  N   LEU A 582      19.971  44.638  22.149  1.00 13.15           N
ATOM    740  CA  LEU A 582      19.992  43.473  23.013  1.00 15.49           C
ATOM    741  C   LEU A 582      19.226  43.725  24.312  1.00 18.83           C
ATOM    742  O   LEU A 582      19.296  42.916  25.247  1.00 19.63           O
ATOM    743  CB  LEU A 582      21.430  43.054  23.302  1.00 15.41           C
ATOM    744  CG  LEU A 582      22.208  42.513  22.113  1.00 16.58           C
ATOM    745  CD1 LEU A 582      23.713  42.471  22.402  1.00 17.77           C
ATOM    746  CD2 LEU A 582      21.675  41.134  21.710  1.00 16.32           C
ATOM    747  H   LEU A 582      20.631  45.175  22.270  1.00 15.78           H
ATOM    748  HA  LEU A 582      19.558  42.738  22.553  1.00 18.59           H
ATOM    749  HB2 LEU A 582      21.912  43.826  23.638  1.00 18.50           H
ATOM    750  HB3 LEU A 582      21.416  42.361  23.980  1.00 18.50           H
ATOM    751  HG  LEU A 582      22.073  43.110  21.360  1.00 19.89           H
ATOM    752 HD11 LEU A 582      24.174  42.122  21.623  1.00 21.32           H
ATOM    753 HD12 LEU A 582      24.022  43.370  22.594  1.00 21.32           H
ATOM    754 HD13 LEU A 582      23.871  41.895  23.167  1.00 21.32           H
ATOM    755 HD21 LEU A 582      22.184  40.808  20.952  1.00 19.58           H
ATOM    756 HD22 LEU A 582      21.771  40.527  22.460  1.00 19.58           H
ATOM    757 HD23 LEU A 582      20.739  41.217  21.469  1.00 19.58           H
ATOM    758  N   ASN A 583      18.530  44.848  24.400  1.00 15.76           N
ATOM    759  CA  ASN A 583      17.624  45.138  25.510  1.00 20.83           C
ATOM    760  C   ASN A 583      18.375  45.396  26.809  1.00 23.43           C
ATOM    761  O   ASN A 583      17.802  45.266  27.892  1.00 27.06           O
ATOM    762  CB  ASN A 583      16.582  44.022  25.692  1.00 22.51           C
ATOM    763  CG  ASN A 583      15.416  44.131  24.700  1.00 31.15           C
ATOM    764  OD1 ASN A 583      15.180  45.190  24.098  1.00 39.64           O
ATOM    765  ND2 ASN A 583      14.666  43.039  24.545  1.00 37.90           N
ATOM    766  H   ASN A 583      18.564  45.477  23.815  1.00 18.92           H
ATOM    767  HA  ASN A 583      17.137  45.950  25.296  1.00 24.99           H
ATOM    768  HB2 ASN A 583      17.012  43.163  25.555  1.00 27.02           H
ATOM    769  HB3 ASN A 583      16.218  44.072  26.589  1.00 27.02           H
ATOM    770 HD21 ASN A 583      14.000  43.048  24.001  1.00 45.48           H
ATOM    771 HD22 ASN A 583      14.849  42.325  24.989  1.00 45.48           H
ATOM    772  N   LEU A 584      19.646  45.789  26.724  1.00 15.66           N
ATOM    773  CA  LEU A 584      20.485  45.962  27.908  1.00 16.03           C
ATOM    774  C   LEU A 584      20.333  47.344  28.529  1.00 18.88           C
ATOM    775  O   LEU A 584      20.465  47.489  29.753  1.00 19.10           O
ATOM    776  CB  LEU A 584      21.958  45.730  27.546  1.00 16.16           C
ATOM    777  CG  LEU A 584      22.274  44.357  26.981  1.00 16.73           C
ATOM    778  CD1 LEU A 584      23.734  44.337  26.545  1.00 16.51           C
ATOM    779  CD2 LEU A 584      21.980  43.303  27.997  1.00 14.06           C
ATOM    780  H   LEU A 584      20.050  45.963  25.985  1.00 18.79           H
ATOM    781  HA  LEU A 584      20.231  45.304  28.575  1.00 19.23           H
ATOM    782  HB2 LEU A 584      22.218  46.386  26.881  1.00 19.39           H
ATOM    783  HB3 LEU A 584      22.494  45.847  28.346  1.00 19.39           H
ATOM    784  HG  LEU A 584      21.720  44.194  26.202  1.00 20.08           H
ATOM    785 HD11 LEU A 584      23.943  43.462  26.183  1.00 19.81           H
ATOM    786 HD12 LEU A 584      23.870  45.017  25.867  1.00 19.81           H
ATOM    787 HD13 LEU A 584      24.296  44.520  27.315  1.00 19.81           H
ATOM    788 HD21 LEU A 584      22.188  42.434  27.618  1.00 16.88           H
ATOM    789 HD22 LEU A 584      22.525  43.461  28.783  1.00 16.88           H
ATOM    790 HD23 LEU A 584      21.039  43.345  28.232  1.00 16.88           H
ATOM    791  N   VAL A 585      20.097  48.368  27.707  1.00 18.39           N
ATOM    792  CA  VAL A 585      19.982  49.732  28.222  1.00 15.67           C
ATOM    793  C   VAL A 585      18.745  49.866  29.089  1.00 22.73           C
ATOM    794  O   VAL A 585      18.801  50.387  30.210  1.00 22.98           O
ATOM    795  CB  VAL A 585      19.966  50.750  27.071  1.00 19.03           C
ATOM    796  CG1 VAL A 585      19.810  52.163  27.624  1.00 23.02           C
ATOM    797  CG2 VAL A 585      21.232  50.674  26.258  1.00 16.80           C
ATOM    798  H   VAL A 585      20.000  48.300  26.855  1.00 22.07           H
ATOM    799  HA  VAL A 585      20.754  49.923  28.776  1.00 18.81           H
ATOM    800  HB  VAL A 585      19.215  50.564  26.486  1.00 22.83           H
ATOM    801 HG11 VAL A 585      19.802  52.791  26.885  1.00 27.62           H
ATOM    802 HG12 VAL A 585      18.975  52.218  28.115  1.00 27.62           H
ATOM    803 HG13 VAL A 585      20.555  52.354  28.214  1.00 27.62           H
ATOM    804 HG21 VAL A 585      21.188  51.328  25.543  1.00 20.16           H
ATOM    805 HG22 VAL A 585      21.989  50.864  26.834  1.00 20.16           H
ATOM    806 HG23 VAL A 585      21.315  49.782  25.886  1.00 20.16           H
ATOM    807  N   GLN A 586      17.619  49.395  28.569  1.00 22.27           N
ATOM    808  CA  GLN A 586      16.360  49.428  29.301  1.00 25.83           C
ATOM    809  C   GLN A 586      16.438  48.541  30.542  1.00 26.49           C
ATOM    810  O   GLN A 586      16.228  48.999  31.675  1.00 26.90           O
ATOM    811  CB  GLN A 586      15.265  48.948  28.346  1.00 27.26           C
ATOM    812  CG  GLN A 586      13.868  48.850  28.930  1.00 32.79           C
ATOM    813  CD  GLN A 586      12.781  48.775  27.858  1.00 38.45           C
ATOM    814  OE1 GLN A 586      13.020  48.343  26.723  1.00 43.47           O
ATOM    815  NE2 GLN A 586      11.577  49.195  28.220  1.00 44.80           N
ATOM    816  H   GLN A 586      17.557  49.048  27.785  1.00 26.72           H
ATOM    817  HA  GLN A 586      16.161  50.337  29.576  1.00 30.99           H
ATOM    818  HB2 GLN A 586      15.223  49.563  27.597  1.00 32.71           H
ATOM    819  HB3 GLN A 586      15.507  48.066  28.024  1.00 32.71           H
ATOM    820  HG2 GLN A 586      13.809  48.048  29.473  1.00 39.35           H
ATOM    821  HG3 GLN A 586      13.698  49.634  29.475  1.00 39.35           H
ATOM    822 HE21 GLN A 586      11.445  49.488  29.017  1.00 53.76           H
ATOM    823 HE22 GLN A 586      10.927  49.175  27.656  1.00 53.76           H
ATOM    824  N   ASN A 587      16.776  47.268  30.335  1.00 25.02           N
ATOM    825  CA  ASN A 587      16.817  46.276  31.411  1.00 21.05           C
ATOM    826  C   ASN A 587      17.594  46.752  32.626  1.00 23.63           C
ATOM    827  O   ASN A 587      17.154  46.602  33.772  1.00 24.40           O
ATOM    828  CB  ASN A 587      17.556  45.065  30.893  1.00 25.17           C
ATOM    829  CG  ASN A 587      16.679  43.897  30.665  1.00 31.79           C
ATOM    830  OD1 ASN A 587      15.647  43.990  29.991  1.00 40.59           O
ATOM    831  ND2 ASN A 587      17.089  42.759  31.205  1.00 33.44           N
ATOM    832  H   ASN A 587      16.990  46.948  29.565  1.00 30.02           H
ATOM    833  HA  ASN A 587      15.919  46.021  31.676  1.00 25.26           H
ATOM    834  HB2 ASN A 587      17.977  45.291  30.049  1.00 30.20           H
ATOM    835  HB3 ASN A 587      18.231  44.809  31.540  1.00 30.20           H
ATOM    836 HD21 ASN A 587      16.621  42.044  31.107  1.00 40.13           H
ATOM    837 HD22 ASN A 587      17.822  42.735  31.654  1.00 40.13           H
ATOM    838  N   PHE A 588      18.806  47.222  32.407  1.00 18.99           N
ATOM    839  CA  PHE A 588      19.736  47.467  33.484  1.00 18.68           C
ATOM    840  C   PHE A 588      19.858  48.950  33.774  1.00 18.42           C
ATOM    841  O   PHE A 588      20.739  49.362  34.541  1.00 24.07           O
ATOM    842  CB  PHE A 588      21.064  46.796  33.135  1.00 17.30           C
ATOM    843  CG  PHE A 588      20.931  45.294  32.997  1.00 17.23           C
ATOM    844  CD1 PHE A 588      21.051  44.666  31.762  1.00 15.02           C
ATOM    845  CD2 PHE A 588      20.646  44.513  34.109  1.00 17.21           C
ATOM    846  CE1 PHE A 588      20.880  43.289  31.639  1.00 14.83           C
ATOM    847  CE2 PHE A 588      20.485  43.157  33.989  1.00 16.86           C
ATOM    848  CZ  PHE A 588      20.613  42.540  32.757  1.00 18.32           C
ATOM    849  H   PHE A 588      19.117  47.410  31.628  1.00 22.79           H
ATOM    850  HA  PHE A 588      19.397  47.041  34.287  1.00 22.42           H
ATOM    851  HB2 PHE A 588      21.386  47.149  32.290  1.00 20.76           H
ATOM    852  HB3 PHE A 588      21.707  46.979  33.838  1.00 20.76           H
ATOM    853  HD1 PHE A 588      21.228  45.175  31.004  1.00 18.03           H
ATOM    854  HD2 PHE A 588      20.553  44.915  34.942  1.00 20.65           H
ATOM    855  HE1 PHE A 588      20.973  42.878  30.810  1.00 17.80           H
ATOM    856  HE2 PHE A 588      20.302  42.646  34.744  1.00 20.24           H
ATOM    857  HZ  PHE A 588      20.510  41.618  32.686  1.00 21.98           H
ATOM    858  N   GLN A 589      18.971  49.749  33.161  1.00 26.35           N
ATOM    859  CA  GLN A 589      18.797  51.168  33.459  1.00 24.33           C
ATOM    860  C   GLN A 589      20.099  51.946  33.317  1.00 24.47           C
ATOM    861  O   GLN A 589      20.517  52.706  34.198  1.00 23.45           O
ATOM    862  CB  GLN A 589      18.148  51.353  34.828  1.00 27.73           C
ATOM    863  CG  GLN A 589      16.835  50.593  34.953  1.00 30.77           C
ATOM    864  CD  GLN A 589      15.628  51.431  34.585  1.00 40.93           C
ATOM    865  OE1 GLN A 589      15.411  51.762  33.410  1.00 44.39           O
ATOM    866  NE2 GLN A 589      14.828  51.779  35.591  1.00 40.48           N
ATOM    867  H   GLN A 589      18.440  49.472  32.544  1.00 31.62           H
ATOM    868  HA  GLN A 589      18.180  51.534  32.805  1.00 29.20           H
ATOM    869  HB2 GLN A 589      18.753  51.024  35.512  1.00 33.28           H
ATOM    870  HB3 GLN A 589      17.966  52.295  34.969  1.00 33.28           H
ATOM    871  HG2 GLN A 589      16.858  49.825  34.360  1.00 36.92           H
ATOM    872  HG3 GLN A 589      16.727  50.300  35.871  1.00 36.92           H
ATOM    873 HE21 GLN A 589      15.012  51.528  36.393  1.00 48.57           H
ATOM    874 HE22 GLN A 589      14.128  52.254  35.439  1.00 48.57           H
ATOM    875  N   MET A 590      20.745  51.756  32.173  1.00 21.08           N
ATOM    876  CA  MET A 590      21.940  52.512  31.873  1.00 21.30           C
ATOM    877  C   MET A 590      21.539  53.922  31.488  1.00 19.86           C
ATOM    878  O   MET A 590      20.695  54.112  30.607  1.00 25.43           O
ATOM    879  CB  MET A 590      22.689  51.851  30.724  1.00 19.97           C
ATOM    880  CG  MET A 590      23.136  50.463  31.066  1.00 21.82           C
ATOM    881  SD  MET A 590      24.141  49.838  29.725  1.00 20.14           S
ATOM    882  CE  MET A 590      24.372  48.183  30.336  1.00 19.98           C
ATOM    883  H   MET A 590      20.510  51.199  31.562  1.00 25.30           H
ATOM    884  HA  MET A 590      22.519  52.535  32.651  1.00 25.56           H
ATOM    885  HB2 MET A 590      22.105  51.799  29.952  1.00 23.97           H
ATOM    886  HB3 MET A 590      23.475  52.378  30.512  1.00 23.97           H
ATOM    887  HG2 MET A 590      23.670  50.479  31.875  1.00 26.19           H
ATOM    888  HG3 MET A 590      22.364  49.886  31.173  1.00 26.19           H
ATOM    889  HE1 MET A 590      24.917  47.687  29.705  1.00 23.97           H
ATOM    890  HE2 MET A 590      24.817  48.224  31.197  1.00 23.97           H
ATOM    891  HE3 MET A 590      23.506  47.758  30.431  1.00 23.97           H
ATOM    892  N   LYS A 591      22.136  54.900  32.158  1.00 18.27           N
ATOM    893  CA  LYS A 591      21.989  56.285  31.761  1.00 20.02           C
ATOM    894  C   LYS A 591      22.744  56.523  30.464  1.00 19.20           C
ATOM    895  O   LYS A 591      23.875  56.060  30.296  1.00 17.73           O
ATOM    896  CB  LYS A 591      22.540  57.186  32.861  1.00 22.20           C
ATOM    897  CG  LYS A 591      21.696  57.144  34.124  1.00 27.59           C
ATOM    898  CD  LYS A 591      21.789  58.443  34.888  1.00 28.41           C
ATOM    899  CE  LYS A 591      20.704  58.507  35.940  1.00 34.50           C
ATOM    900  NZ  LYS A 591      20.857  57.393  36.918  1.00 38.08           N1+
ATOM    901  H   LYS A 591      22.634  54.783  32.849  1.00 21.93           H
ATOM    902  HA  LYS A 591      21.052  56.493  31.622  1.00 24.02           H
ATOM    903  HB2 LYS A 591      23.437  56.896  33.089  1.00 26.64           H
ATOM    904  HB3 LYS A 591      22.557  58.102  32.541  1.00 26.64           H
ATOM    905  HG2 LYS A 591      20.768  56.997  33.885  1.00 33.11           H
ATOM    906  HG3 LYS A 591      22.013  56.429  34.698  1.00 33.11           H
ATOM    907  HD2 LYS A 591      22.651  58.498  35.330  1.00 34.09           H
ATOM    908  HD3 LYS A 591      21.671  59.188  34.278  1.00 34.09           H
ATOM    909  HE2 LYS A 591      20.768  59.347  36.420  1.00 41.40           H
ATOM    910  HE3 LYS A 591      19.837  58.424  35.515  1.00 41.40           H
ATOM    911  HZ1 LYS A 591      20.216  57.438  37.533  1.00 45.70           H
ATOM    912  HZ2 LYS A 591      20.802  56.610  36.499  1.00 45.70           H
ATOM    913  HZ3 LYS A 591      21.649  57.449  37.322  1.00 45.70           H
ATOM    914  N   HIS A 592      22.117  57.243  29.540  1.00 19.67           N
ATOM    915  CA  HIS A 592      22.668  57.371  28.200  1.00 18.56           C
ATOM    916  C   HIS A 592      24.057  57.983  28.231  1.00 19.47           C
ATOM    917  O   HIS A 592      24.962  57.520  27.523  1.00 15.19           O
ATOM    918  CB  HIS A 592      21.741  58.225  27.336  1.00 19.51           C
ATOM    919  CG  HIS A 592      22.182  58.337  25.911  1.00 18.39           C
ATOM    920  ND1 HIS A 592      22.095  57.285  25.025  1.00 25.72           N
ATOM    921  CD2 HIS A 592      22.730  59.364  25.219  1.00 22.01           C
ATOM    922  CE1 HIS A 592      22.546  57.670  23.845  1.00 25.30           C
ATOM    923  NE2 HIS A 592      22.935  58.927  23.937  1.00 24.50           N
ATOM    924  H   HIS A 592      21.378  57.665  29.664  1.00 23.61           H
ATOM    925  HA  HIS A 592      22.733  56.491  27.797  1.00 22.27           H
ATOM    926  HB2 HIS A 592      21.704  59.120  27.707  1.00 23.42           H
ATOM    927  HB3 HIS A 592      20.855  57.829  27.342  1.00 23.42           H
ATOM    928  HD2 HIS A 592      22.912  60.215  25.547  1.00 26.41           H
ATOM    929  HE1 HIS A 592      22.590  57.142  23.080  1.00 30.36           H
ATOM    930  HE2 HIS A 592      23.275  59.392  23.299  1.00 29.40           H
ATOM    931  N   GLU A 593      24.248  59.029  29.030  1.00 19.68           N
ATOM    932  CA  GLU A 593      25.536  59.702  29.057  1.00 18.44           C
ATOM    933  C   GLU A 593      26.607  58.798  29.643  1.00 16.02           C
ATOM    934  O   GLU A 593      27.777  58.905  29.264  1.00 15.90           O
ATOM    935  CB  GLU A 593      25.436  61.013  29.850  1.00 23.65           C
ATOM    936  CG  GLU A 593      26.740  61.794  30.022  1.00 28.91           C
ATOM    937  CD  GLU A 593      26.502  63.172  30.653  1.00 36.96           C
ATOM    938  OE1 GLU A 593      25.509  63.836  30.273  1.00 39.68           O
ATOM    939  OE2 GLU A 593      27.295  63.588  31.536  1.00 38.29           O1-
ATOM    940  H   GLU A 593      23.657  59.363  29.558  1.00 23.62           H
ATOM    941  HA  GLU A 593      25.795  59.922  28.148  1.00 22.12           H
ATOM    942  HB2 GLU A 593      24.807  61.596  29.397  1.00 28.38           H
ATOM    943  HB3 GLU A 593      25.103  60.807  30.738  1.00 28.38           H
ATOM    944  HG2 GLU A 593      27.337  61.295  30.601  1.00 34.69           H
ATOM    945  HG3 GLU A 593      27.150  61.926  29.153  1.00 34.69           H
ATOM    946  N   VAL A 594      26.228  57.918  30.558  1.00 15.37           N
ATOM    947  CA  VAL A 594      27.186  57.022  31.186  1.00 16.08           C
ATOM    948  C   VAL A 594      27.648  55.971  30.182  1.00 16.07           C
ATOM    949  O   VAL A 594      28.844  55.683  30.069  1.00 13.81           O
ATOM    950  CB  VAL A 594      26.552  56.399  32.443  1.00 16.13           C
ATOM    951  CG1 VAL A 594      27.447  55.351  33.041  1.00 17.15           C
ATOM    952  CG2 VAL A 594      26.250  57.493  33.487  1.00 17.01           C
ATOM    953  H   VAL A 594      25.420  57.820  30.833  1.00 18.45           H
ATOM    954  HA  VAL A 594      27.962  57.533  31.464  1.00 19.30           H
ATOM    955  HB  VAL A 594      25.713  55.976  32.200  1.00 19.36           H
ATOM    956 HG11 VAL A 594      27.017  54.981  33.828  1.00 20.58           H
ATOM    957 HG12 VAL A 594      27.595  54.652  32.385  1.00 20.58           H
ATOM    958 HG13 VAL A 594      28.292  55.760  33.285  1.00 20.58           H
ATOM    959 HG21 VAL A 594      25.852  57.080  34.270  1.00 20.41           H
ATOM    960 HG22 VAL A 594      27.079  57.933  33.731  1.00 20.41           H
ATOM    961 HG23 VAL A 594      25.634  58.135  33.102  1.00 20.41           H
ATOM    962  N   LEU A 595      26.706  55.364  29.461  1.00 12.76           N
ATOM    963  CA  LEU A 595      27.076  54.408  28.423  1.00 13.98           C
ATOM    964  C   LEU A 595      27.955  55.077  27.376  1.00 12.52           C
ATOM    965  O   LEU A 595      28.971  54.513  26.941  1.00 13.40           O
ATOM    966  CB  LEU A 595      25.806  53.824  27.793  1.00 13.92           C
ATOM    967  CG  LEU A 595      25.977  52.819  26.648  1.00 17.35           C
ATOM    968  CD1 LEU A 595      26.812  51.642  27.114  1.00 14.06           C
ATOM    969  CD2 LEU A 595      24.647  52.340  26.134  1.00 20.16           C
ATOM    970  H   LEU A 595      25.860  55.487  29.551  1.00 15.31           H
ATOM    971  HA  LEU A 595      27.579  53.681  28.822  1.00 16.78           H
ATOM    972  HB2 LEU A 595      25.306  53.374  28.492  1.00 16.70           H
ATOM    973  HB3 LEU A 595      25.278  54.560  27.447  1.00 16.70           H
ATOM    974  HG  LEU A 595      26.446  53.249  25.915  1.00 20.82           H
ATOM    975 HD11 LEU A 595      26.911  51.015  26.380  1.00 16.87           H
ATOM    976 HD12 LEU A 595      27.682  51.964  27.395  1.00 16.87           H
ATOM    977 HD13 LEU A 595      26.362  51.212  27.858  1.00 16.87           H
ATOM    978 HD21 LEU A 595      24.796  51.708  25.413  1.00 24.19           H
ATOM    979 HD22 LEU A 595      24.166  51.909  26.858  1.00 24.19           H
ATOM    980 HD23 LEU A 595      24.142  53.101  25.808  1.00 24.19           H
ATOM    981  N   CYS A 596      27.614  56.301  26.970  1.00 14.06           N
ATOM    982  CA  CYS A 596      28.447  56.998  26.004  1.00 13.18           C
ATOM    983  C   CYS A 596      29.857  57.201  26.533  1.00 14.80           C
ATOM    984  O   CYS A 596      30.838  56.983  25.810  1.00 13.71           O
ATOM    985  CB  CYS A 596      27.842  58.350  25.631  1.00 16.86           C
ATOM    986  SG  CYS A 596      26.349  58.250  24.623  1.00 17.19           S
ATOM    987  H   CYS A 596      26.922  56.737  27.235  1.00 16.87           H
ATOM    988  HA  CYS A 596      28.505  56.464  25.196  1.00 15.82           H
ATOM    989  HB2 CYS A 596      27.616  58.823  26.447  1.00 20.23           H
ATOM    990  HB3 CYS A 596      28.501  58.857  25.131  1.00 20.23           H
ATOM    991  HG  CYS A 596      25.510  57.642  25.227  1.00 20.63           H
ATOM    992  N   ARG A 597      29.986  57.611  27.795  1.00 14.97           N
ATOM    993  CA  ARG A 597      31.315  57.840  28.349  1.00 14.18           C
ATOM    994  C   ARG A 597      32.095  56.536  28.430  1.00 12.73           C
ATOM    995  O   ARG A 597      33.285  56.502  28.104  1.00 13.91           O
ATOM    996  CB  ARG A 597      31.235  58.459  29.746  1.00 15.45           C
ATOM    997  CG  ARG A 597      32.542  59.042  30.229  1.00 22.09           C
ATOM    998  CD  ARG A 597      32.350  59.725  31.572  1.00 21.42           C
ATOM    999  NE  ARG A 597      31.650  61.002  31.430  1.00 23.47           N
ATOM   1000  CZ  ARG A 597      30.390  61.259  31.771  1.00 26.20           C
ATOM   1001  NH1 ARG A 597      29.594  60.336  32.308  1.00 24.03           N
ATOM   1002  NH2 ARG A 597      29.922  62.488  31.570  1.00 32.46           N1+
ATOM   1003  H   ARG A 597      29.336  57.759  28.338  1.00 17.96           H
ATOM   1004  HA  ARG A 597      31.801  58.451  27.773  1.00 17.02           H
ATOM   1005  HB2 ARG A 597      30.578  59.172  29.735  1.00 18.54           H
ATOM   1006  HB3 ARG A 597      30.966  57.773  30.377  1.00 18.54           H
ATOM   1007  HG2 ARG A 597      33.194  58.332  30.336  1.00 26.51           H
ATOM   1008  HG3 ARG A 597      32.858  59.701  29.591  1.00 26.51           H
ATOM   1009  HD2 ARG A 597      31.822  59.152  32.149  1.00 25.71           H
ATOM   1010  HD3 ARG A 597      33.217  59.897  31.970  1.00 25.71           H
ATOM   1011  HE  ARG A 597      32.100  61.653  31.092  1.00 28.16           H
ATOM   1012 HH11 ARG A 597      29.889  59.539  32.442  1.00 28.84           H
ATOM   1013 HH12 ARG A 597      28.784  60.535  32.518  1.00 28.84           H
ATOM   1014 HH21 ARG A 597      30.430  63.090  31.225  1.00 38.95           H
ATOM   1015 HH22 ARG A 597      29.111  62.679  31.783  1.00 38.95           H
ATOM   1016  N   TRP A 598      31.438  55.465  28.884  1.00 13.19           N
ATOM   1017  CA  TRP A 598      32.113  54.160  28.992  1.00 13.11           C
ATOM   1018  C   TRP A 598      32.628  53.690  27.634  1.00 11.34           C
ATOM   1019  O   TRP A 598      33.772  53.218  27.517  1.00 10.71           O
ATOM   1020  CB  TRP A 598      31.160  53.127  29.611  1.00 11.24           C
ATOM   1021  CG  TRP A 598      31.787  51.775  29.717  1.00 10.98           C
ATOM   1022  CD1 TRP A 598      32.567  51.322  30.704  1.00 12.91           C
ATOM   1023  CD2 TRP A 598      31.632  50.721  28.785  1.00 10.30           C
ATOM   1024  NE1 TRP A 598      32.963  50.017  30.432  1.00 12.33           N
ATOM   1025  CE2 TRP A 598      32.409  49.642  29.243  1.00 10.61           C
ATOM   1026  CE3 TRP A 598      30.952  50.595  27.575  1.00  9.81           C
ATOM   1027  CZ2 TRP A 598      32.480  48.425  28.553  1.00 12.05           C
ATOM   1028  CZ3 TRP A 598      31.036  49.401  26.888  1.00 15.28           C
ATOM   1029  CH2 TRP A 598      31.807  48.335  27.382  1.00 11.53           C
ATOM   1030  H   TRP A 598      30.615  55.462  29.132  1.00 15.83           H
ATOM   1031  HA  TRP A 598      32.876  54.251  29.583  1.00 15.73           H
ATOM   1032  HB2 TRP A 598      30.914  53.416  30.504  1.00 13.49           H
ATOM   1033  HB3 TRP A 598      30.369  53.050  29.055  1.00 13.49           H
ATOM   1034  HD1 TRP A 598      32.828  51.815  31.448  1.00 15.50           H
ATOM   1035  HE1 TRP A 598      33.473  49.532  30.926  1.00 14.80           H
ATOM   1036  HE3 TRP A 598      30.454  51.303  27.235  1.00 11.78           H
ATOM   1037  HZ2 TRP A 598      32.984  47.714  28.877  1.00 14.46           H
ATOM   1038  HZ3 TRP A 598      30.586  49.305  26.080  1.00 18.34           H
ATOM   1039  HH2 TRP A 598      31.839  47.540  26.902  1.00 13.83           H
ATOM   1040  N   ILE A 599      31.812  53.820  26.590  1.00 11.47           N
ATOM   1041  CA  ILE A 599      32.231  53.393  25.260  1.00 11.14           C
ATOM   1042  C   ILE A 599      33.464  54.159  24.838  1.00 13.50           C
ATOM   1043  O   ILE A 599      34.434  53.580  24.340  1.00 12.92           O
ATOM   1044  CB  ILE A 599      31.089  53.537  24.234  1.00 15.38           C
ATOM   1045  CG1 ILE A 599      29.994  52.500  24.489  1.00 14.06           C
ATOM   1046  CG2 ILE A 599      31.661  53.425  22.802  1.00 15.33           C
ATOM   1047  CD1 ILE A 599      28.659  52.818  23.790  1.00 13.87           C
ATOM   1048  H   ILE A 599      31.018  54.148  26.625  1.00 13.76           H
ATOM   1049  HA  ILE A 599      32.471  52.454  25.300  1.00 13.36           H
ATOM   1050  HB  ILE A 599      30.699  54.419  24.336  1.00 18.45           H
ATOM   1051 HG12 ILE A 599      30.299  51.637  24.167  1.00 16.88           H
ATOM   1052 HG13 ILE A 599      29.825  52.453  25.443  1.00 16.88           H
ATOM   1053 HG21 ILE A 599      30.936  53.517  22.165  1.00 18.39           H
ATOM   1054 HG22 ILE A 599      32.312  54.132  22.667  1.00 18.39           H
ATOM   1055 HG23 ILE A 599      32.086  52.559  22.699  1.00 18.39           H
ATOM   1056 HD11 ILE A 599      28.019  52.119  23.998  1.00 16.65           H
ATOM   1057 HD12 ILE A 599      28.332  53.673  24.109  1.00 16.65           H
ATOM   1058 HD13 ILE A 599      28.807  52.857  22.832  1.00 16.65           H
ATOM   1059  N   LEU A 600      33.456  55.471  25.055  1.00 14.00           N
ATOM   1060  CA  LEU A 600      34.587  56.286  24.660  1.00 13.99           C
ATOM   1061  C   LEU A 600      35.809  56.005  25.515  1.00 11.78           C
ATOM   1062  O   LEU A 600      36.923  56.078  25.002  1.00 11.66           O
ATOM   1063  CB  LEU A 600      34.213  57.779  24.686  1.00 14.14           C
ATOM   1064  CG  LEU A 600      33.184  58.207  23.637  1.00 16.00           C
ATOM   1065  CD1 LEU A 600      32.820  59.704  23.773  1.00 15.98           C
ATOM   1066  CD2 LEU A 600      33.627  57.918  22.233  1.00 18.74           C
ATOM   1067  H   LEU A 600      32.813  55.905  25.425  1.00 16.80           H
ATOM   1068  HA  LEU A 600      34.818  56.062  23.745  1.00 16.79           H
ATOM   1069  HB2 LEU A 600      33.846  57.990  25.559  1.00 16.97           H
ATOM   1070  HB3 LEU A 600      35.017  58.301  24.537  1.00 16.97           H
ATOM   1071  HG  LEU A 600      32.371  57.701  23.789  1.00 19.20           H
ATOM   1072 HD11 LEU A 600      32.168  59.933  23.092  1.00 19.18           H
ATOM   1073 HD12 LEU A 600      32.447  59.859  24.655  1.00 19.18           H
ATOM   1074 HD13 LEU A 600      33.623  60.236  23.655  1.00 19.18           H
ATOM   1075 HD21 LEU A 600      32.937  58.210  21.618  1.00 22.49           H
ATOM   1076 HD22 LEU A 600      34.452  58.397  22.058  1.00 22.49           H
ATOM   1077 HD23 LEU A 600      33.773  56.963  22.139  1.00 22.49           H
ATOM   1078  N   SER A 601      35.631  55.671  26.793  1.00 10.60           N
ATOM   1079  CA  SER A 601      36.753  55.278  27.632  1.00 13.02           C
ATOM   1080  C   SER A 601      37.348  53.959  27.155  1.00 11.37           C
ATOM   1081  O   SER A 601      38.569  53.798  27.126  1.00 11.75           O
ATOM   1082  CB  SER A 601      36.295  55.147  29.078  1.00 14.97           C
ATOM   1083  OG  SER A 601      35.994  56.431  29.620  1.00 15.20           O
ATOM   1084  H   SER A 601      34.870  55.665  27.194  1.00 12.72           H
ATOM   1085  HA  SER A 601      37.442  55.959  27.589  1.00 15.63           H
ATOM   1086  HB2 SER A 601      35.498  54.595  29.109  1.00 17.97           H
ATOM   1087  HB3 SER A 601      37.004  54.740  29.599  1.00 17.97           H
ATOM   1088  HG  SER A 601      35.742  56.354  30.417  1.00 18.23           H
ATOM   1089  N   VAL A 602      36.502  53.001  26.773  1.00 11.61           N
ATOM   1090  CA  VAL A 602      37.038  51.746  26.232  1.00 12.08           C
ATOM   1091  C   VAL A 602      37.864  52.026  24.980  1.00 11.65           C
ATOM   1092  O   VAL A 602      39.015  51.578  24.843  1.00 11.26           O
ATOM   1093  CB  VAL A 602      35.890  50.767  25.961  1.00 12.06           C
ATOM   1094  CG1 VAL A 602      36.342  49.570  25.112  1.00 12.43           C
ATOM   1095  CG2 VAL A 602      35.264  50.338  27.296  1.00 12.18           C
ATOM   1096  H   VAL A 602      35.644  53.047  26.813  1.00 13.93           H
ATOM   1097  HA  VAL A 602      37.624  51.343  26.892  1.00 14.49           H
ATOM   1098  HB  VAL A 602      35.205  51.233  25.458  1.00 14.47           H
ATOM   1099 HG11 VAL A 602      35.585  48.982  24.968  1.00 14.91           H
ATOM   1100 HG12 VAL A 602      36.676  49.896  24.261  1.00 14.91           H
ATOM   1101 HG13 VAL A 602      37.045  49.097  25.584  1.00 14.91           H
ATOM   1102 HG21 VAL A 602      34.538  49.719  27.119  1.00 14.62           H
ATOM   1103 HG22 VAL A 602      35.942  49.907  27.839  1.00 14.62           H
ATOM   1104 HG23 VAL A 602      34.925  51.124  27.752  1.00 14.62           H
ATOM   1105  N   LYS A 603      37.293  52.780  24.049  1.00 12.07           N
ATOM   1106  CA  LYS A 603      37.997  53.107  22.818  1.00 12.29           C
ATOM   1107  C   LYS A 603      39.348  53.783  23.102  1.00 12.40           C
ATOM   1108  O   LYS A 603      40.365  53.447  22.473  1.00 12.17           O
ATOM   1109  CB  LYS A 603      37.099  53.971  21.932  1.00 13.96           C
ATOM   1110  CG  LYS A 603      37.788  54.518  20.720  1.00 14.78           C
ATOM   1111  CD  LYS A 603      36.780  55.000  19.703  1.00 18.27           C
ATOM   1112  CE  LYS A 603      36.169  56.356  20.077  1.00 20.18           C
ATOM   1113  NZ  LYS A 603      37.185  57.440  19.994  1.00 25.73           N1+
ATOM   1114  H   LYS A 603      36.502  53.113  24.105  1.00 14.49           H
ATOM   1115  HA  LYS A 603      38.177  52.284  22.338  1.00 14.74           H
ATOM   1116  HB2 LYS A 603      36.349  53.434  21.630  1.00 16.75           H
ATOM   1117  HB3 LYS A 603      36.775  54.722  22.453  1.00 16.75           H
ATOM   1118  HG2 LYS A 603      38.346  55.268  20.977  1.00 17.73           H
ATOM   1119  HG3 LYS A 603      38.325  53.821  20.312  1.00 17.73           H
ATOM   1120  HD2 LYS A 603      37.219  55.095  18.843  1.00 21.92           H
ATOM   1121  HD3 LYS A 603      36.060  54.353  19.640  1.00 21.92           H
ATOM   1122  HE2 LYS A 603      35.449  56.564  19.462  1.00 24.22           H
ATOM   1123  HE3 LYS A 603      35.835  56.318  20.987  1.00 24.22           H
ATOM   1124  HZ1 LYS A 603      36.815  58.219  20.214  1.00 30.87           H
ATOM   1125  HZ2 LYS A 603      37.856  57.270  20.553  1.00 30.87           H
ATOM   1126  HZ3 LYS A 603      37.504  57.494  19.166  1.00 30.87           H
ATOM   1127  N   LYS A 604      39.382  54.728  24.048  1.00 13.94           N
ATOM   1128  CA  LYS A 604      40.612  55.460  24.349  1.00 12.83           C
ATOM   1129  C   LYS A 604      41.680  54.542  24.909  1.00 12.16           C
ATOM   1130  O   LYS A 604      42.872  54.840  24.765  1.00 14.67           O
ATOM   1131  CB  LYS A 604      40.332  56.594  25.356  1.00 16.51           C
ATOM   1132  CG  LYS A 604      41.550  57.380  25.832  1.00 19.67           C
ATOM   1133  CD  LYS A 604      41.167  58.447  26.862  1.00 27.57           C
ATOM   1134  CE  LYS A 604      42.404  59.068  27.529  1.00 28.04           C
ATOM   1135  NZ  LYS A 604      42.014  60.170  28.453  1.00 32.86           N1+
ATOM   1136  H   LYS A 604      38.707  54.962  24.526  1.00 16.72           H
ATOM   1137  HA  LYS A 604      40.953  55.858  23.533  1.00 15.40           H
ATOM   1138  HB2 LYS A 604      39.724  57.226  24.943  1.00 19.81           H
ATOM   1139  HB3 LYS A 604      39.913  56.208  26.141  1.00 19.81           H
ATOM   1140  HG2 LYS A 604      42.182  56.772  26.245  1.00 23.60           H
ATOM   1141  HG3 LYS A 604      41.960  57.825  25.073  1.00 23.60           H
ATOM   1142  HD2 LYS A 604      40.673  59.156  26.420  1.00 33.08           H
ATOM   1143  HD3 LYS A 604      40.622  58.041  27.554  1.00 33.08           H
ATOM   1144  HE2 LYS A 604      42.868  58.388  28.042  1.00 33.65           H
ATOM   1145  HE3 LYS A 604      42.988  59.433  26.846  1.00 33.65           H
ATOM   1146  HZ1 LYS A 604      42.740  60.520  28.832  1.00 39.43           H
ATOM   1147  HZ2 LYS A 604      41.587  60.808  28.003  1.00 39.43           H
ATOM   1148  HZ3 LYS A 604      41.478  59.857  29.091  1.00 39.43           H
ATOM   1149  N   ASN A 605      41.288  53.459  25.576  1.00 11.80           N
ATOM   1150  CA  ASN A 605      42.250  52.601  26.261  1.00 10.60           C
ATOM   1151  C   ASN A 605      42.764  51.460  25.388  1.00 11.50           C
ATOM   1152  O   ASN A 605      43.442  50.570  25.907  1.00 14.28           O
ATOM   1153  CB  ASN A 605      41.681  52.118  27.608  1.00 12.13           C
ATOM   1154  CG  ASN A 605      41.808  53.179  28.680  1.00 19.13           C
ATOM   1155  OD1 ASN A 605      42.838  53.263  29.358  1.00 22.42           O
ATOM   1156  ND2 ASN A 605      40.768  54.005  28.835  1.00 21.54           N
ATOM   1157  H   ASN A 605      40.471  53.200  25.647  1.00 14.16           H
ATOM   1158  HA  ASN A 605      43.023  53.148  26.473  1.00 12.72           H
ATOM   1159  HB2 ASN A 605      40.741  51.906  27.500  1.00 14.56           H
ATOM   1160  HB3 ASN A 605      42.171  51.333  27.899  1.00 14.56           H
ATOM   1161 HD21 ASN A 605      40.796  54.623  29.433  1.00 25.85           H
ATOM   1162 HD22 ASN A 605      40.072  53.918  28.338  1.00 25.85           H
ATOM   1163  N   TYR A 606      42.480  51.493  24.087  1.00 10.90           N
ATOM   1164  CA  TYR A 606      43.220  50.742  23.089  1.00  8.69           C
ATOM   1165  C   TYR A 606      44.346  51.626  22.575  1.00 13.18           C
ATOM   1166  O   TYR A 606      44.255  52.853  22.600  1.00 13.60           O
ATOM   1167  CB  TYR A 606      42.291  50.282  21.946  1.00  7.75           C
ATOM   1168  CG  TYR A 606      41.465  49.096  22.370  1.00  9.51           C
ATOM   1169  CD1 TYR A 606      40.219  49.260  22.932  1.00 10.26           C
ATOM   1170  CD2 TYR A 606      41.981  47.821  22.289  1.00  8.02           C
ATOM   1171  CE1 TYR A 606      39.497  48.176  23.380  1.00 10.29           C
ATOM   1172  CE2 TYR A 606      41.258  46.717  22.732  1.00 10.17           C
ATOM   1173  CZ  TYR A 606      40.015  46.911  23.286  1.00  9.57           C
ATOM   1174  OH  TYR A 606      39.313  45.786  23.728  1.00 10.48           O
ATOM   1175  H   TYR A 606      41.840  51.961  23.753  1.00 13.09           H
ATOM   1176  HA  TYR A 606      43.611  49.956  23.501  1.00 10.43           H
ATOM   1177  HB2 TYR A 606      41.690  51.006  21.709  1.00  9.30           H
ATOM   1178  HB3 TYR A 606      42.827  50.024  21.180  1.00  9.30           H
ATOM   1179  HD1 TYR A 606      39.863  50.115  23.016  1.00 12.32           H
ATOM   1180  HD2 TYR A 606      42.829  47.695  21.928  1.00  9.63           H
ATOM   1181  HE1 TYR A 606      38.653  48.303  23.750  1.00 12.34           H
ATOM   1182  HE2 TYR A 606      41.617  45.862  22.665  1.00 12.20           H
ATOM   1183  HH  TYR A 606      38.567  46.016  24.040  1.00 12.58           H
ATOM   1184  N   ARG A 607      45.440  50.997  22.190  1.00 11.72           N
ATOM   1185  CA  ARG A 607      46.595  51.720  21.675  1.00 12.05           C
ATOM   1186  C   ARG A 607      46.417  51.897  20.170  1.00 12.89           C
ATOM   1187  O   ARG A 607      46.545  50.940  19.402  1.00 12.57           O
ATOM   1188  CB  ARG A 607      47.864  50.934  21.982  1.00 11.00           C
ATOM   1189  CG  ARG A 607      48.053  50.681  23.462  1.00 10.04           C
ATOM   1190  CD  ARG A 607      49.449  50.249  23.817  1.00 13.02           C
ATOM   1191  NE  ARG A 607      49.528  49.673  25.144  1.00 13.66           N
ATOM   1192  CZ  ARG A 607      50.641  49.267  25.743  1.00 12.36           C
ATOM   1193  NH1 ARG A 607      51.817  49.463  25.164  1.00 13.09           N
ATOM   1194  NH2 ARG A 607      50.577  48.690  26.938  1.00 15.92           N1+
ATOM   1195  H   ARG A 607      45.544  50.144  22.217  1.00 14.07           H
ATOM   1196  HA  ARG A 607      46.655  52.594  22.092  1.00 14.46           H
ATOM   1197  HB2 ARG A 607      47.819  50.075  21.534  1.00 13.20           H
ATOM   1198  HB3 ARG A 607      48.631  51.435  21.663  1.00 13.20           H
ATOM   1199  HG2 ARG A 607      47.861  51.499  23.948  1.00 12.05           H
ATOM   1200  HG3 ARG A 607      47.443  49.981  23.742  1.00 12.05           H
ATOM   1201  HD2 ARG A 607      49.745  49.579  23.181  1.00 15.62           H
ATOM   1202  HD3 ARG A 607      50.037  51.020  23.788  1.00 15.62           H
ATOM   1203  HE  ARG A 607      48.792  49.587  25.581  1.00 16.40           H
ATOM   1204 HH11 ARG A 607      51.857  49.822  24.384  1.00 15.70           H
ATOM   1205 HH12 ARG A 607      52.538  49.212  25.560  1.00 15.70           H
ATOM   1206 HH21 ARG A 607      49.816  48.582  27.323  1.00 19.10           H
ATOM   1207 HH22 ARG A 607      51.300  48.460  27.343  1.00 19.10           H
ATOM   1208  N   LYS A 608      46.209  53.145  19.732  1.00 13.35           N
ATOM   1209  CA  LYS A 608      45.775  53.392  18.355  1.00 12.90           C
ATOM   1210  C   LYS A 608      46.783  52.934  17.311  1.00 13.78           C
ATOM   1211  O   LYS A 608      46.388  52.533  16.209  1.00 17.09           O
ATOM   1212  CB  LYS A 608      45.532  54.883  18.122  1.00 19.14           C
ATOM   1213  CG  LYS A 608      44.614  55.594  19.055  1.00 32.10           C
ATOM   1214  CD  LYS A 608      44.584  57.111  18.702  1.00 35.84           C
ATOM   1215  CE  LYS A 608      45.987  57.741  18.705  1.00 35.49           C
ATOM   1216  NZ  LYS A 608      46.037  59.129  19.281  1.00 41.94           N1+
ATOM   1217  H   LYS A 608      46.312  53.855  20.206  1.00 16.02           H
ATOM   1218  HA  LYS A 608      44.942  52.921  18.197  1.00 15.48           H
ATOM   1219  HB2 LYS A 608      46.389  55.335  18.168  1.00 22.96           H
ATOM   1220  HB3 LYS A 608      45.166  54.989  17.230  1.00 22.96           H
ATOM   1221  HG2 LYS A 608      43.717  55.237  18.966  1.00 38.52           H
ATOM   1222  HG3 LYS A 608      44.933  55.494  19.966  1.00 38.52           H
ATOM   1223  HD2 LYS A 608      44.206  57.223  17.816  1.00 43.01           H
ATOM   1224  HD3 LYS A 608      44.042  57.579  19.356  1.00 43.01           H
ATOM   1225  HE2 LYS A 608      46.578  57.182  19.233  1.00 42.58           H
ATOM   1226  HE3 LYS A 608      46.309  57.789  17.792  1.00 42.58           H
ATOM   1227  HZ1 LYS A 608      46.871  59.438  19.255  1.00 50.33           H
ATOM   1228  HZ2 LYS A 608      45.512  59.672  18.810  1.00 50.33           H
ATOM   1229  HZ3 LYS A 608      45.758  59.118  20.126  1.00 50.33           H
ATOM   1230  N   ASN A 609      48.071  52.969  17.618  1.00 13.18           N
ATOM   1231  CA  ASN A 609      49.073  52.647  16.625  1.00 14.16           C
ATOM   1232  C   ASN A 609      49.547  51.198  16.690  1.00 16.29           C
ATOM   1233  O   ASN A 609      50.414  50.813  15.904  1.00 14.30           O
ATOM   1234  CB  ASN A 609      50.257  53.616  16.742  1.00 17.38           C
ATOM   1235  CG  ASN A 609      51.314  53.351  15.713  1.00 35.45           C
ATOM   1236  OD1 ASN A 609      51.011  53.201  14.519  1.00 44.30           O
ATOM   1237  ND2 ASN A 609      52.568  53.252  16.157  1.00 40.86           N
ATOM   1238  H   ASN A 609      48.387  53.175  18.391  1.00 15.82           H
ATOM   1239  HA  ASN A 609      48.681  52.779  15.747  1.00 16.99           H
ATOM   1240  HB2 ASN A 609      49.937  54.523  16.620  1.00 20.86           H
ATOM   1241  HB3 ASN A 609      50.659  53.520  17.619  1.00 20.86           H
ATOM   1242 HD21 ASN A 609      53.209  53.101  15.605  1.00 49.03           H
ATOM   1243 HD22 ASN A 609      52.735  53.340  16.996  1.00 49.03           H
ATOM   1244  N   VAL A 610      49.008  50.377  17.596  1.00 11.16           N
ATOM   1245  CA  VAL A 610      49.150  48.926  17.457  1.00 11.12           C
ATOM   1246  C   VAL A 610      48.356  48.489  16.231  1.00 11.63           C
ATOM   1247  O   VAL A 610      47.195  48.863  16.063  1.00 12.59           O
ATOM   1248  CB  VAL A 610      48.710  48.231  18.750  1.00 11.75           C
ATOM   1249  CG1 VAL A 610      48.561  46.706  18.523  1.00 11.39           C
ATOM   1250  CG2 VAL A 610      49.677  48.582  19.882  1.00 11.33           C
ATOM   1251  H   VAL A 610      48.563  50.629  18.288  1.00 13.39           H
ATOM   1252  HA  VAL A 610      50.083  48.712  17.304  1.00 13.35           H
ATOM   1253  HB  VAL A 610      47.837  48.573  18.999  1.00 14.09           H
ATOM   1254 HG11 VAL A 610      48.282  46.290  19.353  1.00 13.67           H
ATOM   1255 HG12 VAL A 610      47.894  46.554  17.835  1.00 13.67           H
ATOM   1256 HG13 VAL A 610      49.416  46.345  18.241  1.00 13.67           H
ATOM   1257 HG21 VAL A 610      49.388  48.137  20.694  1.00 13.60           H
ATOM   1258 HG22 VAL A 610      50.568  48.284  19.640  1.00 13.60           H
ATOM   1259 HG23 VAL A 610      49.674  49.544  20.013  1.00 13.60           H
ATOM   1260  N   ALA A 611      48.988  47.745  15.324  1.00  9.82           N
ATOM   1261  CA  ALA A 611      48.421  47.619  13.972  1.00 10.12           C
ATOM   1262  C   ALA A 611      47.104  46.841  13.930  1.00 10.20           C
ATOM   1263  O   ALA A 611      46.220  47.177  13.136  1.00 11.96           O
ATOM   1264  CB  ALA A 611      49.436  47.003  13.007  1.00 11.26           C
ATOM   1265  H   ALA A 611      49.722  47.316  15.454  1.00 11.79           H
ATOM   1266  HA  ALA A 611      48.230  48.512  13.647  1.00 12.15           H
ATOM   1267  HB1 ALA A 611      49.033  46.933  12.127  1.00 13.51           H
ATOM   1268  HB2 ALA A 611      50.220  47.573  12.967  1.00 13.51           H
ATOM   1269  HB3 ALA A 611      49.683  46.122  13.329  1.00 13.51           H
ATOM   1270  N   TYR A 612      46.977  45.776  14.712  1.00 10.48           N
ATOM   1271  CA  TYR A 612      45.771  44.954  14.698  1.00  9.83           C
ATOM   1272  C   TYR A 612      44.993  45.022  15.997  1.00  9.85           C
ATOM   1273  O   TYR A 612      43.772  45.237  15.956  1.00 10.41           O
ATOM   1274  CB  TYR A 612      46.158  43.503  14.370  1.00  9.91           C
ATOM   1275  CG  TYR A 612      45.004  42.513  14.491  1.00 10.99           C
ATOM   1276  CD1 TYR A 612      45.023  41.527  15.451  1.00 13.91           C
ATOM   1277  CD2 TYR A 612      43.929  42.568  13.634  1.00 13.75           C
ATOM   1278  CE1 TYR A 612      43.981  40.613  15.585  1.00 13.90           C
ATOM   1279  CE2 TYR A 612      42.880  41.662  13.748  1.00 12.08           C
ATOM   1280  CZ  TYR A 612      42.927  40.688  14.720  1.00 10.20           C
ATOM   1281  OH  TYR A 612      41.909  39.761  14.815  1.00 12.93           O
ATOM   1282  H   TYR A 612      47.578  45.505  15.264  1.00 12.58           H
ATOM   1283  HA  TYR A 612      45.189  45.271  13.990  1.00 11.79           H
ATOM   1284  HB2 TYR A 612      46.486  43.466  13.458  1.00 11.89           H
ATOM   1285  HB3 TYR A 612      46.856  43.220  14.982  1.00 11.89           H
ATOM   1286  HD1 TYR A 612      45.744  41.480  16.036  1.00 16.69           H
ATOM   1287  HD2 TYR A 612      43.899  43.225  12.977  1.00 16.49           H
ATOM   1288  HE1 TYR A 612      44.015  39.948  16.234  1.00 16.68           H
ATOM   1289  HE2 TYR A 612      42.161  41.702  13.159  1.00 14.50           H
ATOM   1290  HH  TYR A 612      42.069  39.221  15.438  1.00 15.52           H
ATOM   1291  N   HIS A 613      45.661  44.873  17.142  1.00  9.42           N
ATOM   1292  CA  HIS A 613      44.973  44.861  18.439  1.00 10.52           C
ATOM   1293  C   HIS A 613      44.705  46.281  18.937  1.00 10.13           C
ATOM   1294  O   HIS A 613      45.294  46.754  19.905  1.00 12.40           O
ATOM   1295  CB  HIS A 613      45.757  44.074  19.473  1.00 10.01           C
ATOM   1296  CG  HIS A 613      45.727  42.609  19.228  1.00 11.62           C
ATOM   1297  ND1 HIS A 613      46.805  41.911  18.752  1.00 12.10           N
ATOM   1298  CD2 HIS A 613      44.725  41.712  19.364  1.00 11.66           C
ATOM   1299  CE1 HIS A 613      46.485  40.628  18.665  1.00 11.75           C
ATOM   1300  NE2 HIS A 613      45.222  40.489  19.015  1.00 15.25           N
ATOM   1301  H   HIS A 613      46.514  44.778  17.198  1.00 11.30           H
ATOM   1302  HA  HIS A 613      44.114  44.423  18.328  1.00 12.62           H
ATOM   1303  HB2 HIS A 613      45.378  44.239  20.350  1.00 12.01           H
ATOM   1304  HB3 HIS A 613      46.684  44.361  19.452  1.00 12.01           H
ATOM   1305  HD1 HIS A 613      47.581  42.243  18.589  1.00 14.52           H
ATOM   1306  HD2 HIS A 613      43.865  41.890  19.670  1.00 13.99           H
ATOM   1307  HE1 HIS A 613      47.043  39.948  18.362  1.00 14.10           H
ATOM   1308  N   ASN A 614      43.770  46.940  18.260  1.00 13.78           N
ATOM   1309  CA  ASN A 614      43.349  48.299  18.581  1.00 11.65           C
ATOM   1310  C   ASN A 614      41.825  48.323  18.640  1.00 12.56           C
ATOM   1311  O   ASN A 614      41.173  47.284  18.571  1.00 11.18           O
ATOM   1312  CB  ASN A 614      43.888  49.273  17.526  1.00 12.73           C
ATOM   1313  CG  ASN A 614      43.505  48.871  16.128  1.00 14.44           C
ATOM   1314  OD1 ASN A 614      42.327  48.633  15.843  1.00 17.87           O
ATOM   1315  ND2 ASN A 614      44.504  48.721  15.260  1.00 12.74           N
ATOM   1316  H   ASN A 614      43.351  46.607  17.586  1.00 16.53           H
ATOM   1317  HA  ASN A 614      43.699  48.554  19.449  1.00 13.98           H
ATOM   1318  HB2 ASN A 614      43.526  50.157  17.695  1.00 15.27           H
ATOM   1319  HB3 ASN A 614      44.856  49.294  17.579  1.00 15.27           H
ATOM   1320 HD21 ASN A 614      44.337  48.492  14.448  1.00 15.29           H
ATOM   1321 HD22 ASN A 614      45.316  48.853  15.511  1.00 15.29           H
ATOM   1322  N   TRP A 615      41.242  49.504  18.802  1.00  9.86           N
ATOM   1323  CA  TRP A 615      39.806  49.594  18.998  1.00  9.39           C
ATOM   1324  C   TRP A 615      39.028  48.923  17.885  1.00  9.03           C
ATOM   1325  O   TRP A 615      37.980  48.329  18.143  1.00 10.77           O
ATOM   1326  CB  TRP A 615      39.398  51.064  19.116  1.00 10.09           C
ATOM   1327  CG  TRP A 615      37.938  51.340  18.863  1.00 10.07           C
ATOM   1328  CD1 TRP A 615      37.426  52.019  17.800  1.00  9.43           C
ATOM   1329  CD2 TRP A 615      36.813  50.926  19.650  1.00 11.53           C
ATOM   1330  NE1 TRP A 615      36.054  52.079  17.883  1.00 11.01           N
ATOM   1331  CE2 TRP A 615      35.657  51.414  19.010  1.00 12.62           C
ATOM   1332  CE3 TRP A 615      36.672  50.209  20.839  1.00 11.23           C
ATOM   1333  CZ2 TRP A 615      34.380  51.202  19.525  1.00 11.63           C
ATOM   1334  CZ3 TRP A 615      35.401  50.001  21.336  1.00 14.42           C
ATOM   1335  CH2 TRP A 615      34.281  50.486  20.670  1.00 12.84           C
ATOM   1336  H   TRP A 615      41.653  50.260  18.802  1.00 11.83           H
ATOM   1337  HA  TRP A 615      39.575  49.153  19.831  1.00 11.27           H
ATOM   1338  HB2 TRP A 615      39.603  51.370  20.013  1.00 12.11           H
ATOM   1339  HB3 TRP A 615      39.909  51.579  18.472  1.00 12.11           H
ATOM   1340  HD1 TRP A 615      37.933  52.403  17.121  1.00 11.32           H
ATOM   1341  HE1 TRP A 615      35.532  52.465  17.318  1.00 13.21           H
ATOM   1342  HE3 TRP A 615      37.418  49.878  21.286  1.00 13.47           H
ATOM   1343  HZ2 TRP A 615      33.624  51.521  19.087  1.00 13.95           H
ATOM   1344  HZ3 TRP A 615      35.292  49.521  22.125  1.00 17.31           H
ATOM   1345  HH2 TRP A 615      33.439  50.333  21.034  1.00 15.41           H
ATOM   1346  N   ARG A 616      39.495  49.017  16.638  1.00  9.22           N
ATOM   1347  CA  ARG A 616      38.713  48.432  15.560  1.00  9.62           C
ATOM   1348  C   ARG A 616      38.582  46.925  15.719  1.00  9.80           C
ATOM   1349  O   ARG A 616      37.529  46.367  15.357  1.00  9.46           O
ATOM   1350  CB  ARG A 616      39.275  48.803  14.182  1.00 10.53           C
ATOM   1351  CG  ARG A 616      39.145  50.319  13.861  1.00 11.24           C
ATOM   1352  CD  ARG A 616      37.733  50.845  14.088  1.00 14.04           C
ATOM   1353  NE  ARG A 616      37.623  52.292  13.829  1.00 14.34           N
ATOM   1354  CZ  ARG A 616      37.002  52.843  12.793  1.00 15.39           C
ATOM   1355  NH1 ARG A 616      36.458  52.099  11.833  1.00 16.94           N
ATOM   1356  NH2 ARG A 616      36.949  54.170  12.720  1.00 14.87           N1+
ATOM   1357  H   ARG A 616      40.228  49.398  16.402  1.00 11.07           H
ATOM   1358  HA  ARG A 616      37.816  48.800  15.608  1.00 11.55           H
ATOM   1359  HB2 ARG A 616      40.216  48.570  14.153  1.00 12.63           H
ATOM   1360  HB3 ARG A 616      38.791  48.310  13.501  1.00 12.63           H
ATOM   1361  HG2 ARG A 616      39.747  50.817  14.435  1.00 13.49           H
ATOM   1362  HG3 ARG A 616      39.374  50.466  12.930  1.00 13.49           H
ATOM   1363  HD2 ARG A 616      37.123  50.385  13.491  1.00 16.84           H
ATOM   1364  HD3 ARG A 616      37.479  50.685  15.011  1.00 16.84           H
ATOM   1365  HE  ARG A 616      37.992  52.824  14.395  1.00 17.20           H
ATOM   1366 HH11 ARG A 616      36.484  51.241  11.888  1.00 20.32           H
ATOM   1367 HH12 ARG A 616      36.068  52.476  11.166  1.00 20.32           H
ATOM   1368 HH21 ARG A 616      37.313  54.649  13.334  1.00 17.84           H
ATOM   1369 HH22 ARG A 616      36.572  54.549  12.046  1.00 17.84           H
ATOM   1370  N   HIS A 617      39.618  46.250  16.239  1.00 10.46           N
ATOM   1371  CA  HIS A 617      39.482  44.815  16.475  1.00  9.07           C
ATOM   1372  C   HIS A 617      38.458  44.531  17.562  1.00  8.71           C
ATOM   1373  O   HIS A 617      37.646  43.602  17.428  1.00  8.47           O
ATOM   1374  CB  HIS A 617      40.836  44.180  16.830  1.00  9.35           C
ATOM   1375  CG  HIS A 617      40.726  42.822  17.470  1.00  7.89           C
ATOM   1376  ND1 HIS A 617      40.198  41.726  16.812  1.00  9.10           N
ATOM   1377  CD2 HIS A 617      41.029  42.404  18.728  1.00  9.45           C
ATOM   1378  CE1 HIS A 617      40.215  40.684  17.635  1.00  7.39           C
ATOM   1379  NE2 HIS A 617      40.704  41.069  18.801  1.00  9.19           N
ATOM   1380  H   HIS A 617      40.379  46.588  16.453  1.00 12.55           H
ATOM   1381  HA  HIS A 617      39.167  44.396  15.659  1.00 10.89           H
ATOM   1382  HB2 HIS A 617      41.301  44.762  17.450  1.00 11.22           H
ATOM   1383  HB3 HIS A 617      41.357  44.083  16.017  1.00 11.22           H
ATOM   1384  HD1 HIS A 617      39.922  41.716  15.997  1.00 10.92           H
ATOM   1385  HD2 HIS A 617      41.397  42.921  19.408  1.00 11.34           H
ATOM   1386  HE1 HIS A 617      39.920  39.826  17.429  1.00  8.86           H
ATOM   1387  N   ALA A 618      38.464  45.317  18.629  1.00  7.79           N
ATOM   1388  CA  ALA A 618      37.483  45.115  19.694  1.00 10.37           C
ATOM   1389  C   ALA A 618      36.068  45.384  19.207  1.00  9.89           C
ATOM   1390  O   ALA A 618      35.142  44.628  19.510  1.00  8.46           O
ATOM   1391  CB  ALA A 618      37.825  46.048  20.850  1.00  9.94           C
ATOM   1392  H   ALA A 618      39.014  45.965  18.763  1.00  9.35           H
ATOM   1393  HA  ALA A 618      37.531  44.200  20.011  1.00 12.45           H
ATOM   1394  HB1 ALA A 618      37.178  45.920  21.562  1.00 11.93           H
ATOM   1395  HB2 ALA A 618      38.716  45.838  21.172  1.00 11.93           H
ATOM   1396  HB3 ALA A 618      37.794  46.965  20.536  1.00 11.93           H
ATOM   1397  N   PHE A 619      35.893  46.462  18.469  1.00  8.83           N
ATOM   1398  CA  PHE A 619      34.606  46.791  17.871  1.00  9.59           C
ATOM   1399  C   PHE A 619      34.108  45.684  16.948  1.00 10.59           C
ATOM   1400  O   PHE A 619      32.936  45.296  17.012  1.00 10.06           O
ATOM   1401  CB  PHE A 619      34.741  48.120  17.111  1.00  9.11           C
ATOM   1402  CG  PHE A 619      33.513  48.481  16.334  1.00 10.32           C
ATOM   1403  CD1 PHE A 619      32.333  48.763  16.995  1.00 12.60           C
ATOM   1404  CD2 PHE A 619      33.518  48.460  14.969  1.00 12.71           C
ATOM   1405  CE1 PHE A 619      31.192  49.057  16.298  1.00 11.99           C
ATOM   1406  CE2 PHE A 619      32.383  48.783  14.242  1.00 14.07           C
ATOM   1407  CZ  PHE A 619      31.199  49.058  14.918  1.00 13.19           C
ATOM   1408  H   PHE A 619      36.512  47.032  18.295  1.00 10.60           H
ATOM   1409  HA  PHE A 619      33.950  46.912  18.575  1.00 11.51           H
ATOM   1410  HB2 PHE A 619      34.912  48.832  17.748  1.00 10.93           H
ATOM   1411  HB3 PHE A 619      35.480  48.052  16.486  1.00 10.93           H
ATOM   1412  HD1 PHE A 619      32.314  48.757  17.924  1.00 15.12           H
ATOM   1413  HD2 PHE A 619      34.309  48.269  14.519  1.00 15.26           H
ATOM   1414  HE1 PHE A 619      30.408  49.257  16.756  1.00 14.38           H
ATOM   1415  HE2 PHE A 619      32.402  48.772  13.312  1.00 16.88           H
ATOM   1416  HZ  PHE A 619      30.427  49.272  14.445  1.00 15.83           H
ATOM   1417  N   ASN A 620      34.979  45.134  16.104  1.00  8.84           N
ATOM   1418  CA  ASN A 620      34.549  44.069  15.199  1.00  9.47           C
ATOM   1419  C   ASN A 620      34.191  42.811  15.973  1.00  8.45           C
ATOM   1420  O   ASN A 620      33.290  42.058  15.572  1.00  9.55           O
ATOM   1421  CB  ASN A 620      35.646  43.799  14.166  1.00 10.01           C
ATOM   1422  CG  ASN A 620      35.551  44.735  12.996  1.00 13.98           C
ATOM   1423  OD1 ASN A 620      34.467  44.927  12.437  1.00 22.70           O
ATOM   1424  ND2 ASN A 620      36.669  45.314  12.606  1.00 17.38           N
ATOM   1425  H   ASN A 620      35.808  45.353  16.036  1.00 10.61           H
ATOM   1426  HA  ASN A 620      33.756  44.362  14.723  1.00 11.37           H
ATOM   1427  HB2 ASN A 620      36.514  43.921  14.582  1.00 12.02           H
ATOM   1428  HB3 ASN A 620      35.557  42.891  13.835  1.00 12.02           H
ATOM   1429 HD21 ASN A 620      36.662  45.858  11.940  1.00 20.86           H
ATOM   1430 HD22 ASN A 620      37.406  45.146  13.017  1.00 20.86           H
ATOM   1431  N   THR A 621      34.927  42.540  17.044  1.00 10.29           N
ATOM   1432  CA  THR A 621      34.613  41.382  17.870  1.00  8.70           C
ATOM   1433  C   THR A 621      33.230  41.517  18.479  1.00 10.36           C
ATOM   1434  O   THR A 621      32.447  40.557  18.471  1.00  8.57           O
ATOM   1435  CB  THR A 621      35.663  41.252  18.971  1.00  9.87           C
ATOM   1436  OG1 THR A 621      36.956  41.111  18.370  1.00  9.74           O
ATOM   1437  CG2 THR A 621      35.431  40.025  19.806  1.00 10.86           C
ATOM   1438  H   THR A 621      35.602  43.001  17.310  1.00 12.34           H
ATOM   1439  HA  THR A 621      34.634  40.579  17.327  1.00 10.45           H
ATOM   1440  HB  THR A 621      35.645  42.035  19.545  1.00 11.85           H
ATOM   1441  HG1 THR A 621      37.128  41.784  17.898  1.00 11.68           H
ATOM   1442 HG21 THR A 621      36.108  39.962  20.498  1.00 13.04           H
ATOM   1443 HG22 THR A 621      34.557  40.068  20.223  1.00 13.04           H
ATOM   1444 HG23 THR A 621      35.476  39.232  19.248  1.00 13.04           H
ATOM   1445  N   ALA A 622      32.912  42.701  18.996  1.00  9.60           N
ATOM   1446  CA  ALA A 622      31.581  42.956  19.542  1.00  9.78           C
ATOM   1447  C   ALA A 622      30.507  42.902  18.460  1.00  9.77           C
ATOM   1448  O   ALA A 622      29.413  42.383  18.691  1.00  9.92           O
ATOM   1449  CB  ALA A 622      31.566  44.315  20.219  1.00 10.78           C
ATOM   1450  H   ALA A 622      33.448  43.372  19.043  1.00 11.52           H
ATOM   1451  HA  ALA A 622      31.375  42.283  20.209  1.00 11.73           H
ATOM   1452  HB1 ALA A 622      30.681  44.478  20.579  1.00 12.94           H
ATOM   1453  HB2 ALA A 622      32.221  44.318  20.935  1.00 12.94           H
ATOM   1454  HB3 ALA A 622      31.788  44.996  19.565  1.00 12.94           H
ATOM   1455  N   GLN A 623      30.794  43.416  17.270  1.00  8.86           N
ATOM   1456  CA  GLN A 623      29.819  43.334  16.191  1.00  8.63           C
ATOM   1457  C   GLN A 623      29.546  41.880  15.806  1.00 11.31           C
ATOM   1458  O   GLN A 623      28.401  41.513  15.521  1.00 10.17           O
ATOM   1459  CB  GLN A 623      30.284  44.172  14.990  1.00  9.95           C
ATOM   1460  CG  GLN A 623      29.276  44.217  13.848  1.00 12.85           C
ATOM   1461  CD  GLN A 623      29.299  42.981  12.957  1.00 13.57           C
ATOM   1462  OE1 GLN A 623      30.357  42.405  12.690  1.00 14.21           O
ATOM   1463  NE2 GLN A 623      28.143  42.609  12.424  1.00 13.65           N
ATOM   1464  H   GLN A 623      31.530  43.809  17.064  1.00 10.63           H
ATOM   1465  HA  GLN A 623      28.983  43.714  16.504  1.00 10.36           H
ATOM   1466  HB2 GLN A 623      30.438  45.083  15.285  1.00 11.94           H
ATOM   1467  HB3 GLN A 623      31.107  43.793  14.645  1.00 11.94           H
ATOM   1468  HG2 GLN A 623      28.384  44.297  14.221  1.00 15.41           H
ATOM   1469  HG3 GLN A 623      29.470  44.987  13.291  1.00 15.41           H
ATOM   1470 HE21 GLN A 623      27.429  43.059  12.588  1.00 16.39           H
ATOM   1471 HE22 GLN A 623      28.108  41.917  11.914  1.00 16.39           H
ATOM   1472  N   CYS A 624      30.600  41.036  15.754  1.00  8.48           N
ATOM   1473  CA  CYS A 624      30.373  39.622  15.483  1.00  9.38           C
ATOM   1474  C   CYS A 624      29.535  38.982  16.576  1.00  9.30           C
ATOM   1475  O   CYS A 624      28.652  38.157  16.285  1.00  9.87           O
ATOM   1476  CB  CYS A 624      31.703  38.899  15.344  1.00 10.50           C
ATOM   1477  SG  CYS A 624      31.528  37.189  14.747  1.00 13.87           S
ATOM   1478  H   CYS A 624      31.423  41.258  15.869  1.00 10.18           H
ATOM   1479  HA  CYS A 624      29.892  39.533  14.646  1.00 11.25           H
ATOM   1480  HB2 CYS A 624      32.258  39.380  14.711  1.00 12.60           H
ATOM   1481  HB3 CYS A 624      32.138  38.870  16.210  1.00 12.60           H
ATOM   1482  HG  CYS A 624      30.853  36.571  15.524  1.00 16.64           H
ATOM   1483  N   MET A 625      29.790  39.346  17.833  1.00  9.29           N
ATOM   1484  CA  MET A 625      28.937  38.877  18.929  1.00  7.59           C
ATOM   1485  C   MET A 625      27.489  39.280  18.711  1.00  9.36           C
ATOM   1486  O   MET A 625      26.575  38.466  18.855  1.00  9.42           O
ATOM   1487  CB  MET A 625      29.464  39.423  20.254  1.00 12.82           C
ATOM   1488  CG  MET A 625      28.684  38.906  21.477  1.00 12.21           C
ATOM   1489  SD  MET A 625      28.926  37.126  21.736  1.00 14.37           S
ATOM   1490  CE  MET A 625      30.610  37.067  22.280  1.00 16.84           C
ATOM   1491  H   MET A 625      30.439  39.855  18.076  1.00 11.15           H
ATOM   1492  HA  MET A 625      28.986  37.909  18.969  1.00  9.11           H
ATOM   1493  HB2 MET A 625      30.391  39.156  20.358  1.00 15.39           H
ATOM   1494  HB3 MET A 625      29.397  40.390  20.245  1.00 15.39           H
ATOM   1495  HG2 MET A 625      28.990  39.372  22.270  1.00 14.65           H
ATOM   1496  HG3 MET A 625      27.737  39.066  21.341  1.00 14.65           H
ATOM   1497  HE1 MET A 625      30.854  36.144  22.452  1.00 20.21           H
ATOM   1498  HE2 MET A 625      31.179  37.436  21.586  1.00 20.21           H
ATOM   1499  HE3 MET A 625      30.697  37.589  23.092  1.00 20.21           H
ATOM   1500  N   PHE A 626      27.251  40.533  18.349  1.00 10.11           N
ATOM   1501  CA  PHE A 626      25.873  40.965  18.090  1.00 10.39           C
ATOM   1502  C   PHE A 626      25.251  40.177  16.943  1.00 13.05           C
ATOM   1503  O   PHE A 626      24.109  39.716  17.034  1.00 12.37           O
ATOM   1504  CB  PHE A 626      25.889  42.462  17.762  1.00 11.52           C
ATOM   1505  CG  PHE A 626      24.526  43.043  17.494  1.00 11.77           C
ATOM   1506  CD1 PHE A 626      23.718  43.424  18.529  1.00 10.72           C
ATOM   1507  CD2 PHE A 626      24.082  43.186  16.204  1.00 13.24           C
ATOM   1508  CE1 PHE A 626      22.473  43.978  18.295  1.00 14.38           C
ATOM   1509  CE2 PHE A 626      22.823  43.738  15.956  1.00 13.86           C
ATOM   1510  CZ  PHE A 626      22.018  44.118  17.014  1.00 13.20           C
ATOM   1511  H   PHE A 626      27.849  41.143  18.247  1.00 12.13           H
ATOM   1512  HA  PHE A 626      25.336  40.829  18.885  1.00 12.47           H
ATOM   1513  HB2 PHE A 626      26.272  42.942  18.513  1.00 13.82           H
ATOM   1514  HB3 PHE A 626      26.432  42.603  16.971  1.00 13.82           H
ATOM   1515  HD1 PHE A 626      24.020  43.332  19.403  1.00 12.86           H
ATOM   1516  HD2 PHE A 626      24.625  42.929  15.494  1.00 15.89           H
ATOM   1517  HE1 PHE A 626      21.934  44.230  19.010  1.00 17.26           H
ATOM   1518  HE2 PHE A 626      22.520  43.834  15.082  1.00 16.63           H
ATOM   1519  HZ  PHE A 626      21.178  44.484  16.854  1.00 15.84           H
ATOM   1520  N   ALA A 627      25.983  40.010  15.846  1.00 10.88           N
ATOM   1521  CA  ALA A 627      25.456  39.260  14.713  1.00 11.51           C
ATOM   1522  C   ALA A 627      25.182  37.814  15.077  1.00 10.99           C
ATOM   1523  O   ALA A 627      24.168  37.245  14.648  1.00 11.85           O
ATOM   1524  CB  ALA A 627      26.442  39.329  13.550  1.00 13.43           C
ATOM   1525  H   ALA A 627      26.778  40.318  15.733  1.00 13.06           H
ATOM   1526  HA  ALA A 627      24.622  39.662  14.425  1.00 13.81           H
ATOM   1527  HB1 ALA A 627      26.083  38.827  12.802  1.00 16.12           H
ATOM   1528  HB2 ALA A 627      26.567  40.258  13.297  1.00 16.12           H
ATOM   1529  HB3 ALA A 627      27.288  38.946  13.831  1.00 16.12           H
ATOM   1530  N   ALA A 628      26.072  37.192  15.864  1.00  9.99           N
ATOM   1531  CA  ALA A 628      25.830  35.811  16.266  1.00 10.11           C
ATOM   1532  C   ALA A 628      24.603  35.723  17.158  1.00 11.03           C
ATOM   1533  O   ALA A 628      23.837  34.759  17.053  1.00 10.76           O
ATOM   1534  CB  ALA A 628      27.058  35.214  16.952  1.00 13.25           C
ATOM   1535  H   ALA A 628      26.798  37.538  16.166  1.00 11.98           H
ATOM   1536  HA  ALA A 628      25.653  35.284  15.471  1.00 12.13           H
ATOM   1537  HB1 ALA A 628      26.864  34.298  17.206  1.00 15.90           H
ATOM   1538  HB2 ALA A 628      27.806  35.235  16.335  1.00 15.90           H
ATOM   1539  HB3 ALA A 628      27.266  35.740  17.741  1.00 15.90           H
ATOM   1540  N   LEU A 629      24.424  36.686  18.060  1.00  9.43           N
ATOM   1541  CA  LEU A 629      23.245  36.667  18.921  1.00  9.31           C
ATOM   1542  C   LEU A 629      21.956  36.892  18.135  1.00 14.29           C
ATOM   1543  O   LEU A 629      20.934  36.256  18.437  1.00 12.50           O
ATOM   1544  CB  LEU A 629      23.399  37.703  20.025  1.00 12.46           C
ATOM   1545  CG  LEU A 629      24.478  37.468  21.083  1.00 12.04           C
ATOM   1546  CD1 LEU A 629      24.770  38.736  21.874  1.00 13.05           C
ATOM   1547  CD2 LEU A 629      24.059  36.332  21.991  1.00 16.77           C
ATOM   1548  H   LEU A 629      24.957  37.347  18.191  1.00 11.31           H
ATOM   1549  HA  LEU A 629      23.184  35.796  19.343  1.00 11.17           H
ATOM   1550  HB2 LEU A 629      23.594  38.557  19.608  1.00 14.95           H
ATOM   1551  HB3 LEU A 629      22.552  37.767  20.495  1.00 14.95           H
ATOM   1552  HG  LEU A 629      25.298  37.202  20.638  1.00 14.45           H
ATOM   1553 HD11 LEU A 629      25.457  38.545  22.532  1.00 15.66           H
ATOM   1554 HD12 LEU A 629      25.078  39.424  21.264  1.00 15.66           H
ATOM   1555 HD13 LEU A 629      23.958  39.025  22.317  1.00 15.66           H
ATOM   1556 HD21 LEU A 629      24.749  36.191  22.657  1.00 20.12           H
ATOM   1557 HD22 LEU A 629      23.223  36.567  22.424  1.00 20.12           H
ATOM   1558 HD23 LEU A 629      23.943  35.530  21.458  1.00 20.12           H
ATOM   1559  N   LYS A 630      21.984  37.768  17.131  1.00 12.40           N
ATOM   1560  CA  LYS A 630      20.817  38.108  16.330  1.00 14.09           C
ATOM   1561  C   LYS A 630      20.678  37.204  15.114  1.00 13.83           C
ATOM   1562  O   LYS A 630      19.880  36.272  15.142  1.00 13.44           O
ATOM   1563  CB  LYS A 630      20.872  39.578  15.909  1.00 12.90           C
ATOM   1564  CG  LYS A 630      20.796  40.567  17.087  1.00 12.03           C
ATOM   1565  CD  LYS A 630      19.475  40.477  17.795  1.00 14.59           C
ATOM   1566  CE  LYS A 630      19.267  41.660  18.709  1.00 15.23           C
ATOM   1567  NZ  LYS A 630      18.055  41.422  19.532  1.00 16.66           N1+
ATOM   1568  H   LYS A 630      22.693  38.190  16.891  1.00 14.88           H
ATOM   1569  HA  LYS A 630      20.023  37.989  16.875  1.00 16.91           H
ATOM   1570  HB2 LYS A 630      21.707  39.738  15.441  1.00 15.49           H
ATOM   1571  HB3 LYS A 630      20.125  39.763  15.319  1.00 15.49           H
ATOM   1572  HG2 LYS A 630      21.498  40.361  17.724  1.00 14.44           H
ATOM   1573  HG3 LYS A 630      20.901  41.472  16.753  1.00 14.44           H
ATOM   1574  HD2 LYS A 630      18.759  40.468  17.141  1.00 17.51           H
ATOM   1575  HD3 LYS A 630      19.452  39.669  18.332  1.00 17.51           H
ATOM   1576  HE2 LYS A 630      20.030  41.757  19.299  1.00 18.28           H
ATOM   1577  HE3 LYS A 630      19.133  42.463  18.182  1.00 18.28           H
ATOM   1578  HZ1 LYS A 630      17.918  42.111  20.077  1.00 19.99           H
ATOM   1579  HZ2 LYS A 630      17.344  41.324  19.005  1.00 19.99           H
ATOM   1580  HZ3 LYS A 630      18.158  40.684  20.018  1.00 19.99           H
ATOM   1581  N   ALA A 631      21.455  37.451  14.058  1.00 12.05           N
ATOM   1582  CA  ALA A 631      21.328  36.635  12.853  1.00 13.71           C
ATOM   1583  C   ALA A 631      21.660  35.176  13.131  1.00 14.41           C
ATOM   1584  O   ALA A 631      21.051  34.275  12.549  1.00 15.08           O
ATOM   1585  CB  ALA A 631      22.200  37.195  11.729  1.00 18.82           C
ATOM   1586  H   ALA A 631      22.050  38.071  14.014  1.00 14.46           H
ATOM   1587  HA  ALA A 631      20.407  36.671  12.553  1.00 16.46           H
ATOM   1588  HB1 ALA A 631      22.098  36.637  10.943  1.00 22.58           H
ATOM   1589  HB2 ALA A 631      21.916  38.101  11.532  1.00 22.58           H
ATOM   1590  HB3 ALA A 631      23.126  37.194  12.019  1.00 22.58           H
ATOM   1591  N   GLY A 632      22.590  34.919  14.044  1.00 13.24           N
ATOM   1592  CA  GLY A 632      22.976  33.575  14.385  1.00 12.94           C
ATOM   1593  C   GLY A 632      22.042  32.888  15.336  1.00 14.45           C
ATOM   1594  O   GLY A 632      22.230  31.701  15.613  1.00 15.62           O
ATOM   1595  H   GLY A 632      23.015  35.524  14.484  1.00 15.89           H
ATOM   1596  HA2 GLY A 632      23.024  33.045  13.574  1.00 15.53           H
ATOM   1597  HA3 GLY A 632      23.858  33.592  14.788  1.00 15.53           H
ATOM   1598  N   LYS A 633      21.113  33.643  15.911  1.00 13.04           N
ATOM   1599  CA  LYS A 633      20.064  33.116  16.789  1.00 13.17           C
ATOM   1600  C   LYS A 633      20.606  32.513  18.080  1.00 15.15           C
ATOM   1601  O   LYS A 633      19.994  31.631  18.675  1.00 18.33           O
ATOM   1602  CB  LYS A 633      19.116  32.159  16.044  1.00 16.33           C
ATOM   1603  CG  LYS A 633      18.376  32.850  14.885  1.00 19.23           C
ATOM   1604  CD  LYS A 633      17.221  32.026  14.339  1.00 29.13           C
ATOM   1605  CE  LYS A 633      16.772  32.573  12.973  1.00 31.47           C
ATOM   1606  NZ  LYS A 633      16.142  31.492  12.143  1.00 38.68           N1+
ATOM   1607  H   LYS A 633      21.065  34.495  15.805  1.00 15.65           H
ATOM   1608  HA  LYS A 633      19.519  33.872  17.058  1.00 15.80           H
ATOM   1609  HB2 LYS A 633      19.632  31.425  15.677  1.00 19.60           H
ATOM   1610  HB3 LYS A 633      18.453  31.822  16.666  1.00 19.60           H
ATOM   1611  HG2 LYS A 633      18.018  33.695  15.200  1.00 23.07           H
ATOM   1612  HG3 LYS A 633      19.002  33.004  14.160  1.00 23.07           H
ATOM   1613  HD2 LYS A 633      17.506  31.106  14.224  1.00 34.96           H
ATOM   1614  HD3 LYS A 633      16.471  32.075  14.952  1.00 34.96           H
ATOM   1615  HE2 LYS A 633      16.118  33.277  13.107  1.00 37.76           H
ATOM   1616  HE3 LYS A 633      17.543  32.916  12.494  1.00 37.76           H
ATOM   1617  HZ1 LYS A 633      15.887  31.822  11.356  1.00 46.41           H
ATOM   1618  HZ2 LYS A 633      16.726  30.835  12.005  1.00 46.41           H
ATOM   1619  HZ3 LYS A 633      15.429  31.163  12.563  1.00 46.41           H
ATOM   1620  N   ILE A 634      21.707  33.050  18.595  1.00 11.60           N
ATOM   1621  CA  ILE A 634      22.222  32.582  19.875  1.00 13.91           C
ATOM   1622  C   ILE A 634      21.532  33.284  21.046  1.00 12.73           C
ATOM   1623  O   ILE A 634      21.501  32.740  22.162  1.00 14.50           O
ATOM   1624  CB  ILE A 634      23.757  32.754  19.913  1.00 15.16           C
ATOM   1625  CG1 ILE A 634      24.455  31.946  18.808  1.00 17.86           C
ATOM   1626  CG2 ILE A 634      24.328  32.387  21.306  1.00 16.58           C
ATOM   1627  CD1 ILE A 634      24.179  30.462  18.831  1.00 17.17           C
ATOM   1628  H   ILE A 634      22.169  33.676  18.228  1.00 13.91           H
ATOM   1629  HA  ILE A 634      22.034  31.634  19.953  1.00 16.70           H
ATOM   1630  HB  ILE A 634      23.951  33.691  19.755  1.00 18.19           H
ATOM   1631 HG12 ILE A 634      24.163  32.284  17.947  1.00 21.44           H
ATOM   1632 HG13 ILE A 634      25.413  32.067  18.897  1.00 21.44           H
ATOM   1633 HG21 ILE A 634      25.290  32.506  21.294  1.00 19.90           H
ATOM   1634 HG22 ILE A 634      23.930  32.969  21.972  1.00 19.90           H
ATOM   1635 HG23 ILE A 634      24.110  31.462  21.502  1.00 19.90           H
ATOM   1636 HD11 ILE A 634      24.659  30.040  18.102  1.00 20.60           H
ATOM   1637 HD12 ILE A 634      24.479  30.099  19.679  1.00 20.60           H
ATOM   1638 HD13 ILE A 634      23.226  30.317  18.728  1.00 20.60           H
ATOM   1639  N   GLN A 635      20.928  34.465  20.836  1.00 11.04           N
ATOM   1640  CA  GLN A 635      20.487  35.264  21.984  1.00 13.59           C
ATOM   1641  C   GLN A 635      19.507  34.516  22.882  1.00 15.56           C
ATOM   1642  O   GLN A 635      19.604  34.601  24.116  1.00 13.95           O
ATOM   1643  CB  GLN A 635      19.904  36.606  21.551  1.00 17.03           C
ATOM   1644  CG  GLN A 635      18.836  36.557  20.702  1.00 24.23           C
ATOM   1645  CD  GLN A 635      18.151  37.905  20.598  1.00 32.85           C
ATOM   1646  OE1 GLN A 635      18.729  38.995  20.900  1.00 15.22           O
ATOM   1647  NE2 GLN A 635      16.883  37.844  20.191  1.00 31.71           N
ATOM   1648  H   GLN A 635      20.769  34.813  20.066  1.00 13.25           H
ATOM   1649  HA  GLN A 635      21.268  35.460  22.524  1.00 16.30           H
ATOM   1650  HB2 GLN A 635      19.619  37.084  22.345  1.00 20.44           H
ATOM   1651  HB3 GLN A 635      20.603  37.111  21.106  1.00 20.44           H
ATOM   1652  HG2 GLN A 635      19.141  36.302  19.817  1.00 29.08           H
ATOM   1653  HG3 GLN A 635      18.192  35.913  21.034  1.00 29.08           H
ATOM   1654 HE21 GLN A 635      16.525  37.083  20.014  1.00 38.05           H
ATOM   1655 HE22 GLN A 635      16.424  38.566  20.107  1.00 38.05           H
ATOM   1656  N   ASN A 636      18.554  33.803  22.293  1.00 12.79           N
ATOM   1657  CA  ASN A 636      17.536  33.152  23.104  1.00 14.96           C
ATOM   1658  C   ASN A 636      18.048  31.913  23.819  1.00 16.89           C
ATOM   1659  O   ASN A 636      17.294  31.327  24.615  1.00 18.62           O
ATOM   1660  CB  ASN A 636      16.297  32.821  22.261  1.00 17.48           C
ATOM   1661  CG  ASN A 636      15.562  34.055  21.795  1.00 18.04           C
ATOM   1662  OD1 ASN A 636      15.848  35.182  22.233  1.00 17.20           O
ATOM   1663  ND2 ASN A 636      14.590  33.858  20.897  1.00 21.58           N
ATOM   1664  H   ASN A 636      18.476  33.683  21.445  1.00 15.34           H
ATOM   1665  HA  ASN A 636      17.254  33.778  23.789  1.00 17.95           H
ATOM   1666  HB2 ASN A 636      16.572  32.321  21.477  1.00 20.97           H
ATOM   1667  HB3 ASN A 636      15.684  32.291  22.794  1.00 20.97           H
ATOM   1668 HD21 ASN A 636      14.140  34.526  20.597  1.00 25.90           H
ATOM   1669 HD22 ASN A 636      14.416  33.063  20.620  1.00 25.90           H
ATOM   1670  N   LYS A 637      19.288  31.502  23.563  1.00 15.32           N
ATOM   1671  CA  LYS A 637      19.937  30.444  24.324  1.00 15.04           C
ATOM   1672  C   LYS A 637      20.590  30.949  25.607  1.00 15.00           C
ATOM   1673  O   LYS A 637      21.022  30.114  26.421  1.00 18.92           O
ATOM   1674  CB  LYS A 637      20.993  29.756  23.445  1.00 17.21           C
ATOM   1675  CG  LYS A 637      20.468  29.224  22.127  1.00 19.59           C
ATOM   1676  CD  LYS A 637      21.592  28.561  21.364  1.00 19.44           C
ATOM   1677  CE  LYS A 637      21.126  28.097  19.996  1.00 21.70           C
ATOM   1678  NZ  LYS A 637      20.026  27.118  20.079  1.00 26.94           N1+
ATOM   1679  H   LYS A 637      19.782  31.829  22.939  1.00 18.39           H
ATOM   1680  HA  LYS A 637      19.273  29.781  24.568  1.00 18.05           H
ATOM   1681  HB2 LYS A 637      21.695  30.395  23.246  1.00 20.66           H
ATOM   1682  HB3 LYS A 637      21.364  29.007  23.937  1.00 20.66           H
ATOM   1683  HG2 LYS A 637      19.776  28.566  22.293  1.00 23.50           H
ATOM   1684  HG3 LYS A 637      20.122  29.957  21.594  1.00 23.50           H
ATOM   1685  HD2 LYS A 637      22.315  29.196  21.240  1.00 23.33           H
ATOM   1686  HD3 LYS A 637      21.904  27.788  21.859  1.00 23.33           H
ATOM   1687  HE2 LYS A 637      20.811  28.863  19.492  1.00 26.04           H
ATOM   1688  HE3 LYS A 637      21.869  27.677  19.534  1.00 26.04           H
ATOM   1689  HZ1 LYS A 637      19.780  26.868  19.261  1.00 32.33           H
ATOM   1690  HZ2 LYS A 637      20.292  26.400  20.532  1.00 32.33           H
ATOM   1691  HZ3 LYS A 637      19.327  27.480  20.494  1.00 32.33           H
ATOM   1692  N   LEU A 638      20.666  32.272  25.823  1.00 14.41           N
ATOM   1693  CA  LEU A 638      21.452  32.840  26.915  1.00 13.13           C
ATOM   1694  C   LEU A 638      20.589  33.697  27.832  1.00 17.12           C
ATOM   1695  O   LEU A 638      19.499  34.134  27.462  1.00 18.33           O
ATOM   1696  CB  LEU A 638      22.585  33.715  26.357  1.00 15.27           C
ATOM   1697  CG  LEU A 638      23.521  33.059  25.352  1.00 15.18           C
ATOM   1698  CD1 LEU A 638      24.658  34.015  25.072  1.00 18.89           C
ATOM   1699  CD2 LEU A 638      24.040  31.722  25.857  1.00 16.69           C
ATOM   1700  H   LEU A 638      20.265  32.861  25.343  1.00 17.29           H
ATOM   1701  HA  LEU A 638      21.844  32.125  27.440  1.00 15.75           H
ATOM   1702  HB2 LEU A 638      22.187  34.484  25.919  1.00 18.32           H
ATOM   1703  HB3 LEU A 638      23.129  34.017  27.101  1.00 18.32           H
ATOM   1704  HG  LEU A 638      23.042  32.906  24.523  1.00 18.21           H
ATOM   1705 HD11 LEU A 638      25.262  33.607  24.432  1.00 22.67           H
ATOM   1706 HD12 LEU A 638      24.296  34.838  24.708  1.00 22.67           H
ATOM   1707 HD13 LEU A 638      25.128  34.198  25.901  1.00 22.67           H
ATOM   1708 HD21 LEU A 638      24.630  31.340  25.189  1.00 20.03           H
ATOM   1709 HD22 LEU A 638      24.526  31.864  26.685  1.00 20.03           H
ATOM   1710 HD23 LEU A 638      23.288  31.130  26.012  1.00 20.03           H
ATOM   1711  N   THR A 639      21.076  33.922  29.049  1.00 12.89           N
ATOM   1712  CA  THR A 639      20.410  34.822  29.974  1.00 14.61           C
ATOM   1713  C   THR A 639      20.784  36.270  29.701  1.00 14.29           C
ATOM   1714  O   THR A 639      21.787  36.565  29.052  1.00 12.32           O
ATOM   1715  CB  THR A 639      20.798  34.514  31.422  1.00 16.84           C
ATOM   1716  OG1 THR A 639      22.152  34.919  31.658  1.00 13.08           O
ATOM   1717  CG2 THR A 639      20.654  33.021  31.739  1.00 19.01           C
ATOM   1718  H   THR A 639      21.793  33.564  29.360  1.00 15.47           H
ATOM   1719  HA  THR A 639      19.449  34.728  29.884  1.00 17.54           H
ATOM   1720  HB  THR A 639      20.212  35.005  32.019  1.00 20.20           H
ATOM   1721  HG1 THR A 639      22.368  34.751  32.452  1.00 15.70           H
ATOM   1722 HG21 THR A 639      20.905  32.852  32.660  1.00 22.81           H
ATOM   1723 HG22 THR A 639      19.734  32.742  31.606  1.00 22.81           H
ATOM   1724 HG23 THR A 639      21.228  32.502  31.155  1.00 22.81           H
ATOM   1725  N   ASP A 640      19.974  37.183  30.232  1.00 15.49           N
ATOM   1726  CA  ASP A 640      20.274  38.607  30.103  1.00 16.75           C
ATOM   1727  C   ASP A 640      21.654  38.942  30.648  1.00 13.31           C
ATOM   1728  O   ASP A 640      22.378  39.763  30.065  1.00 13.48           O
ATOM   1729  CB  ASP A 640      19.245  39.448  30.856  1.00 18.23           C
ATOM   1730  CG  ASP A 640      17.867  39.389  30.239  1.00 29.99           C
ATOM   1731  OD1 ASP A 640      17.744  38.856  29.111  1.00 31.73           O
ATOM   1732  OD2 ASP A 640      16.905  39.869  30.897  1.00 31.85           O1-
ATOM   1733  H   ASP A 640      19.253  37.007  30.666  1.00 18.59           H
ATOM   1734  HA  ASP A 640      20.246  38.858  29.166  1.00 20.10           H
ATOM   1735  HB2 ASP A 640      19.178  39.123  31.768  1.00 21.87           H
ATOM   1736  HB3 ASP A 640      19.533  40.374  30.855  1.00 21.87           H
ATOM   1737  N   LEU A 641      22.038  38.343  31.780  1.00 10.62           N
ATOM   1738  CA  LEU A 641      23.341  38.678  32.360  1.00 12.67           C
ATOM   1739  C   LEU A 641      24.480  38.152  31.507  1.00 14.19           C
ATOM   1740  O   LEU A 641      25.514  38.809  31.381  1.00 12.49           O
ATOM   1741  CB  LEU A 641      23.473  38.132  33.774  1.00 14.92           C
ATOM   1742  CG  LEU A 641      22.527  38.732  34.816  1.00 13.28           C
ATOM   1743  CD1 LEU A 641      22.841  38.122  36.198  1.00 21.61           C
ATOM   1744  CD2 LEU A 641      22.605  40.250  34.876  1.00 17.94           C
ATOM   1745  H   LEU A 641      21.581  37.760  32.217  1.00 12.74           H
ATOM   1746  HA  LEU A 641      23.424  39.644  32.405  1.00 15.21           H
ATOM   1747  HB2 LEU A 641      23.306  37.177  33.749  1.00 17.91           H
ATOM   1748  HB3 LEU A 641      24.379  38.294  34.080  1.00 17.91           H
ATOM   1749  HG  LEU A 641      21.615  38.491  34.586  1.00 15.94           H
ATOM   1750 HD11 LEU A 641      22.239  38.505  36.856  1.00 25.93           H
ATOM   1751 HD12 LEU A 641      22.716  37.162  36.154  1.00 25.93           H
ATOM   1752 HD13 LEU A 641      23.760  38.327  36.431  1.00 25.93           H
ATOM   1753 HD21 LEU A 641      21.987  40.572  35.551  1.00 21.52           H
ATOM   1754 HD22 LEU A 641      23.511  40.510  35.107  1.00 21.52           H
ATOM   1755 HD23 LEU A 641      22.367  40.613  34.009  1.00 21.52           H
ATOM   1756  N   GLU A 642      24.315  36.968  30.939  1.00 11.25           N
ATOM   1757  CA  GLU A 642      25.312  36.441  30.019  1.00 12.49           C
ATOM   1758  C   GLU A 642      25.477  37.359  28.818  1.00 11.39           C
ATOM   1759  O   GLU A 642      26.606  37.606  28.379  1.00 11.64           O
ATOM   1760  CB  GLU A 642      24.925  35.033  29.584  1.00 12.78           C
ATOM   1761  CG  GLU A 642      25.131  34.005  30.695  1.00 14.62           C
ATOM   1762  CD  GLU A 642      24.445  32.673  30.471  1.00 17.43           C
ATOM   1763  OE1 GLU A 642      23.622  32.531  29.540  1.00 16.17           O
ATOM   1764  OE2 GLU A 642      24.768  31.730  31.231  1.00 21.81           O1-
ATOM   1765  H   GLU A 642      23.640  36.452  31.067  1.00 13.50           H
ATOM   1766  HA  GLU A 642      26.167  36.390  30.475  1.00 14.99           H
ATOM   1767  HB2 GLU A 642      23.987  35.024  29.336  1.00 15.34           H
ATOM   1768  HB3 GLU A 642      25.473  34.773  28.827  1.00 15.34           H
ATOM   1769  HG2 GLU A 642      26.082  33.833  30.784  1.00 17.54           H
ATOM   1770  HG3 GLU A 642      24.789  34.374  31.525  1.00 17.54           H
ATOM   1771  N   ILE A 643      24.377  37.856  28.252  1.00 10.24           N
ATOM   1772  CA  ILE A 643      24.469  38.733  27.083  1.00 11.91           C
ATOM   1773  C   ILE A 643      25.182  40.023  27.457  1.00 12.90           C
ATOM   1774  O   ILE A 643      26.035  40.530  26.724  1.00 10.62           O
ATOM   1775  CB  ILE A 643      23.064  39.001  26.501  1.00 16.32           C
ATOM   1776  CG1 ILE A 643      22.478  37.719  25.945  1.00 13.98           C
ATOM   1777  CG2 ILE A 643      23.103  40.093  25.422  1.00 11.94           C
ATOM   1778  CD1 ILE A 643      20.964  37.763  25.722  1.00 20.09           C
ATOM   1779  H   ILE A 643      23.574  37.703  28.521  1.00 12.29           H
ATOM   1780  HA  ILE A 643      24.994  38.290  26.398  1.00 14.30           H
ATOM   1781  HB  ILE A 643      22.492  39.308  27.221  1.00 19.59           H
ATOM   1782 HG12 ILE A 643      22.897  37.532  25.090  1.00 16.77           H
ATOM   1783 HG13 ILE A 643      22.664  36.998  26.565  1.00 16.77           H
ATOM   1784 HG21 ILE A 643      22.206  40.233  25.082  1.00 14.33           H
ATOM   1785 HG22 ILE A 643      23.439  40.914  25.816  1.00 14.33           H
ATOM   1786 HG23 ILE A 643      23.689  39.807  24.704  1.00 14.33           H
ATOM   1787 HD11 ILE A 643      20.672  36.909  25.367  1.00 24.11           H
ATOM   1788 HD12 ILE A 643      20.525  37.937  26.570  1.00 24.11           H
ATOM   1789 HD13 ILE A 643      20.758  38.471  25.092  1.00 24.11           H
ATOM   1790  N   LEU A 644      24.797  40.601  28.578  1.00 10.57           N
ATOM   1791  CA  LEU A 644      25.466  41.793  29.081  1.00  9.46           C
ATOM   1792  C   LEU A 644      26.962  41.566  29.218  1.00 10.96           C
ATOM   1793  O   LEU A 644      27.769  42.389  28.763  1.00  9.59           O
ATOM   1794  CB  LEU A 644      24.853  42.149  30.434  1.00 10.67           C
ATOM   1795  CG  LEU A 644      25.432  43.326  31.195  1.00 11.68           C
ATOM   1796  CD1 LEU A 644      25.256  44.608  30.473  1.00 14.27           C
ATOM   1797  CD2 LEU A 644      24.722  43.384  32.577  1.00 13.39           C
ATOM   1798  H   LEU A 644      24.150  40.325  29.072  1.00 12.69           H
ATOM   1799  HA  LEU A 644      25.320  42.532  28.470  1.00 11.35           H
ATOM   1800  HB2 LEU A 644      23.913  42.340  30.294  1.00 12.81           H
ATOM   1801  HB3 LEU A 644      24.935  41.373  31.011  1.00 12.81           H
ATOM   1802  HG  LEU A 644      26.380  43.182  31.342  1.00 14.01           H
ATOM   1803 HD11 LEU A 644      25.642  45.324  31.002  1.00 17.12           H
ATOM   1804 HD12 LEU A 644      25.705  44.551  29.615  1.00 17.12           H
ATOM   1805 HD13 LEU A 644      24.308  44.768  30.341  1.00 17.12           H
ATOM   1806 HD21 LEU A 644      25.077  44.132  33.083  1.00 16.07           H
ATOM   1807 HD22 LEU A 644      23.769  43.502  32.436  1.00 16.07           H
ATOM   1808 HD23 LEU A 644      24.887  42.555  33.051  1.00 16.07           H
ATOM   1809  N   ALA A 645      27.357  40.463  29.859  1.00 10.39           N
ATOM   1810  CA  ALA A 645      28.776  40.205  30.089  1.00 12.18           C
ATOM   1811  C   ALA A 645      29.510  39.949  28.784  1.00 10.39           C
ATOM   1812  O   ALA A 645      30.647  40.415  28.622  1.00 10.06           O
ATOM   1813  CB  ALA A 645      28.955  39.007  31.023  1.00 11.75           C
ATOM   1814  H   ALA A 645      26.829  39.858  30.166  1.00 12.47           H
ATOM   1815  HA  ALA A 645      29.175  40.980  30.513  1.00 14.62           H
ATOM   1816  HB1 ALA A 645      29.903  38.854  31.162  1.00 14.10           H
ATOM   1817  HB2 ALA A 645      28.524  39.200  31.870  1.00 14.10           H
ATOM   1818  HB3 ALA A 645      28.549  38.226  30.616  1.00 14.10           H
ATOM   1819  N   LEU A 646      28.883  39.210  27.860  1.00 10.09           N
ATOM   1820  CA  LEU A 646      29.533  38.903  26.578  1.00 11.09           C
ATOM   1821  C   LEU A 646      29.801  40.167  25.781  1.00  9.86           C
ATOM   1822  O   LEU A 646      30.864  40.293  25.161  1.00  9.90           O
ATOM   1823  CB  LEU A 646      28.679  37.938  25.757  1.00 12.59           C
ATOM   1824  CG  LEU A 646      28.650  36.479  26.150  1.00 14.58           C
ATOM   1825  CD1 LEU A 646      27.544  35.782  25.364  1.00 16.04           C
ATOM   1826  CD2 LEU A 646      29.963  35.814  25.855  1.00 15.77           C
ATOM   1827  H   LEU A 646      28.094  38.878  27.949  1.00 12.10           H
ATOM   1828  HA  LEU A 646      30.385  38.474  26.753  1.00 13.31           H
ATOM   1829  HB2 LEU A 646      27.763  38.254  25.789  1.00 15.11           H
ATOM   1830  HB3 LEU A 646      28.992  37.975  24.840  1.00 15.11           H
ATOM   1831  HG  LEU A 646      28.462  36.395  27.098  1.00 17.49           H
ATOM   1832 HD11 LEU A 646      27.522  34.844  25.614  1.00 19.25           H
ATOM   1833 HD12 LEU A 646      26.695  36.200  25.576  1.00 19.25           H
ATOM   1834 HD13 LEU A 646      27.728  35.868  24.416  1.00 19.25           H
ATOM   1835 HD21 LEU A 646      29.910  34.881  26.118  1.00 18.93           H
ATOM   1836 HD22 LEU A 646      30.143  35.880  24.904  1.00 18.93           H
ATOM   1837 HD23 LEU A 646      30.663  36.260  26.356  1.00 18.93           H
ATOM   1838  N   LEU A 647      28.838  41.088  25.733  1.00  8.56           N
ATOM   1839  CA  LEU A 647      29.058  42.310  24.979  1.00  8.86           C
ATOM   1840  C   LEU A 647      30.158  43.154  25.609  1.00  8.39           C
ATOM   1841  O   LEU A 647      31.057  43.661  24.913  1.00  8.83           O
ATOM   1842  CB  LEU A 647      27.763  43.111  24.808  1.00  9.77           C
ATOM   1843  CG  LEU A 647      27.884  44.340  23.917  1.00 13.79           C
ATOM   1844  CD1 LEU A 647      28.348  43.987  22.488  1.00 16.60           C
ATOM   1845  CD2 LEU A 647      26.560  45.093  23.882  1.00 13.17           C
ATOM   1846  H   LEU A 647      28.072  41.029  26.117  1.00 10.27           H
ATOM   1847  HA  LEU A 647      29.361  42.066  24.090  1.00 10.63           H
ATOM   1848  HB2 LEU A 647      27.091  42.531  24.417  1.00 11.72           H
ATOM   1849  HB3 LEU A 647      27.468  43.410  25.682  1.00 11.72           H
ATOM   1850  HG  LEU A 647      28.547  44.935  24.301  1.00 16.55           H
ATOM   1851 HD11 LEU A 647      28.407  44.803  21.965  1.00 19.92           H
ATOM   1852 HD12 LEU A 647      29.217  43.560  22.535  1.00 19.92           H
ATOM   1853 HD13 LEU A 647      27.703  43.384  22.087  1.00 19.92           H
ATOM   1854 HD21 LEU A 647      26.655  45.871  23.312  1.00 15.80           H
ATOM   1855 HD22 LEU A 647      25.873  44.506  23.531  1.00 15.80           H
ATOM   1856 HD23 LEU A 647      26.331  45.369  24.784  1.00 15.80           H
ATOM   1857  N   ILE A 648      30.092  43.358  26.925  1.00  8.81           N
ATOM   1858  CA  ILE A 648      31.150  44.083  27.624  1.00  8.67           C
ATOM   1859  C   ILE A 648      32.490  43.397  27.417  1.00  9.98           C
ATOM   1860  O   ILE A 648      33.483  44.056  27.116  1.00 10.28           O
ATOM   1861  CB  ILE A 648      30.810  44.209  29.117  1.00 11.31           C
ATOM   1862  CG1 ILE A 648      29.610  45.132  29.265  1.00 11.22           C
ATOM   1863  CG2 ILE A 648      32.028  44.694  29.918  1.00 12.59           C
ATOM   1864  CD1 ILE A 648      29.052  45.195  30.697  1.00 12.34           C
ATOM   1865  H   ILE A 648      29.450  43.090  27.431  1.00 10.57           H
ATOM   1866  HA  ILE A 648      31.214  44.978  27.256  1.00 10.41           H
ATOM   1867  HB  ILE A 648      30.560  43.332  29.446  1.00 13.58           H
ATOM   1868 HG12 ILE A 648      29.872  46.030  29.008  1.00 13.46           H
ATOM   1869 HG13 ILE A 648      28.900  44.818  28.683  1.00 13.46           H
ATOM   1870 HG21 ILE A 648      31.783  44.764  30.854  1.00 15.11           H
ATOM   1871 HG22 ILE A 648      32.750  44.055  29.812  1.00 15.11           H
ATOM   1872 HG23 ILE A 648      32.302  45.562  29.582  1.00 15.11           H
ATOM   1873 HD11 ILE A 648      28.293  45.799  30.713  1.00 14.81           H
ATOM   1874 HD12 ILE A 648      28.773  44.306  30.966  1.00 14.81           H
ATOM   1875 HD13 ILE A 648      29.746  45.519  31.292  1.00 14.81           H
ATOM   1876  N   ALA A 649      32.542  42.073  27.570  1.00  9.80           N
ATOM   1877  CA  ALA A 649      33.791  41.364  27.386  1.00  9.90           C
ATOM   1878  C   ALA A 649      34.309  41.521  25.973  1.00 11.09           C
ATOM   1879  O   ALA A 649      35.511  41.729  25.770  1.00 10.36           O
ATOM   1880  CB  ALA A 649      33.603  39.895  27.691  1.00  9.39           C
ATOM   1881  H   ALA A 649      31.873  41.574  27.777  1.00 11.76           H
ATOM   1882  HA  ALA A 649      34.455  41.720  27.996  1.00 11.88           H
ATOM   1883  HB1 ALA A 649      34.447  39.436  27.563  1.00 11.27           H
ATOM   1884  HB2 ALA A 649      33.309  39.799  28.611  1.00 11.27           H
ATOM   1885  HB3 ALA A 649      32.934  39.532  27.090  1.00 11.27           H
ATOM   1886  N   ALA A 650      33.454  41.384  24.971  1.00  9.75           N
ATOM   1887  CA  ALA A 650      33.923  41.511  23.596  1.00  7.02           C
ATOM   1888  C   ALA A 650      34.573  42.865  23.381  1.00  8.64           C
ATOM   1889  O   ALA A 650      35.644  42.972  22.776  1.00  9.24           O
ATOM   1890  CB  ALA A 650      32.792  41.281  22.594  1.00  9.83           C
ATOM   1891  H   ALA A 650      32.614  41.220  25.054  1.00 11.70           H
ATOM   1892  HA  ALA A 650      34.598  40.833  23.436  1.00  8.43           H
ATOM   1893  HB1 ALA A 650      33.144  41.374  21.695  1.00 11.79           H
ATOM   1894  HB2 ALA A 650      32.436  40.388  22.720  1.00 11.79           H
ATOM   1895  HB3 ALA A 650      32.097  41.940  22.747  1.00 11.79           H
ATOM   1896  N   LEU A 651      33.946  43.919  23.862  1.00  9.63           N
ATOM   1897  CA  LEU A 651      34.514  45.251  23.674  1.00  9.55           C
ATOM   1898  C   LEU A 651      35.791  45.466  24.474  1.00 11.00           C
ATOM   1899  O   LEU A 651      36.672  46.218  24.042  1.00  9.75           O
ATOM   1900  CB  LEU A 651      33.468  46.289  24.094  1.00  9.27           C
ATOM   1901  CG  LEU A 651      32.274  46.390  23.174  1.00 11.11           C
ATOM   1902  CD1 LEU A 651      31.098  47.070  23.905  1.00 12.91           C
ATOM   1903  CD2 LEU A 651      32.606  47.156  21.894  1.00 14.08           C
ATOM   1904  H   LEU A 651      33.202  43.899  24.294  1.00 11.56           H
ATOM   1905  HA  LEU A 651      34.716  45.384  22.735  1.00 11.46           H
ATOM   1906  HB2 LEU A 651      33.139  46.058  24.977  1.00 11.13           H
ATOM   1907  HB3 LEU A 651      33.891  47.161  24.122  1.00 11.13           H
ATOM   1908  HG  LEU A 651      31.993  45.496  22.923  1.00 13.33           H
ATOM   1909 HD11 LEU A 651      30.341  47.127  23.301  1.00 15.50           H
ATOM   1910 HD12 LEU A 651      30.861  46.541  24.683  1.00 15.50           H
ATOM   1911 HD13 LEU A 651      31.369  47.960  24.180  1.00 15.50           H
ATOM   1912 HD21 LEU A 651      31.813  47.196  21.336  1.00 16.90           H
ATOM   1913 HD22 LEU A 651      32.891  48.053  22.129  1.00 16.90           H
ATOM   1914 HD23 LEU A 651      33.318  46.694  21.425  1.00 16.90           H
ATOM   1915  N   SER A 652      35.931  44.830  25.617  1.00  9.04           N
ATOM   1916  CA  SER A 652      37.013  45.100  26.550  1.00  9.93           C
ATOM   1917  C   SER A 652      38.146  44.076  26.459  1.00 10.49           C
ATOM   1918  O   SER A 652      39.161  44.244  27.136  1.00  8.71           O
ATOM   1919  CB  SER A 652      36.460  45.118  27.981  1.00 14.72           C
ATOM   1920  OG  SER A 652      36.254  43.823  28.449  1.00 27.73           O
ATOM   1921  H   SER A 652      35.394  44.215  25.888  1.00 10.85           H
ATOM   1922  HA  SER A 652      37.383  45.975  26.359  1.00 11.91           H
ATOM   1923  HB2 SER A 652      37.097  45.565  28.559  1.00 17.66           H
ATOM   1924  HB3 SER A 652      35.615  45.594  27.986  1.00 17.66           H
ATOM   1925  HG  SER A 652      35.951  43.845  29.232  1.00 33.27           H
ATOM   1926  N   HIS A 653      38.032  43.029  25.627  1.00  9.25           N
ATOM   1927  CA  HIS A 653      38.836  41.829  25.846  1.00  8.60           C
ATOM   1928  C   HIS A 653      40.298  41.981  25.443  1.00  9.53           C
ATOM   1929  O   HIS A 653      41.096  41.137  25.825  1.00  8.25           O
ATOM   1930  CB  HIS A 653      38.294  40.620  25.087  1.00  9.23           C
ATOM   1931  CG  HIS A 653      38.659  40.606  23.641  1.00  9.23           C
ATOM   1932  ND1 HIS A 653      37.971  41.308  22.673  1.00  8.98           N
ATOM   1933  CD2 HIS A 653      39.689  39.996  23.004  1.00  8.77           C
ATOM   1934  CE1 HIS A 653      38.572  41.139  21.507  1.00  8.92           C
ATOM   1935  NE2 HIS A 653      39.611  40.347  21.686  1.00  8.41           N
ATOM   1936  H   HIS A 653      37.509  42.993  24.946  1.00 11.10           H
ATOM   1937  HA  HIS A 653      38.815  41.615  26.792  1.00 10.32           H
ATOM   1938  HB2 HIS A 653      37.326  40.620  25.149  1.00 11.07           H
ATOM   1939  HB3 HIS A 653      38.649  39.813  25.491  1.00 11.07           H
ATOM   1940  HD1 HIS A 653      37.277  41.798  22.810  1.00 10.78           H
ATOM   1941  HD2 HIS A 653      40.337  39.456  23.394  1.00 10.53           H
ATOM   1942  HE1 HIS A 653      38.294  41.496  20.694  1.00 10.71           H
ATOM   1943  N   ASP A 654      40.694  43.046  24.730  1.00  8.46           N
ATOM   1944  CA  ASP A 654      42.090  43.314  24.369  1.00  8.61           C
ATOM   1945  C   ASP A 654      42.562  44.677  24.897  1.00 11.38           C
ATOM   1946  O   ASP A 654      43.532  45.226  24.389  1.00  8.48           O
ATOM   1947  CB  ASP A 654      42.316  43.169  22.852  1.00  9.38           C
ATOM   1948  CG  ASP A 654      42.589  41.732  22.393  1.00  7.14           C
ATOM   1949  OD1 ASP A 654      43.200  40.988  23.148  1.00  8.32           O
ATOM   1950  OD2 ASP A 654      42.206  41.468  21.232  1.00  7.81           O1-
ATOM   1951  H   ASP A 654      40.151  43.644  24.435  1.00 10.15           H
ATOM   1952  HA  ASP A 654      42.641  42.642  24.799  1.00 10.33           H
ATOM   1953  HB2 ASP A 654      41.524  43.482  22.388  1.00 11.25           H
ATOM   1954  HB3 ASP A 654      43.080  43.710  22.598  1.00 11.25           H
ATOM   1955  N   LEU A 655      41.891  45.239  25.896  1.00  9.22           N
ATOM   1956  CA  LEU A 655      42.208  46.584  26.390  1.00  9.03           C
ATOM   1957  C   LEU A 655      43.688  46.751  26.690  1.00 10.55           C
ATOM   1958  O   LEU A 655      44.307  45.910  27.334  1.00  9.08           O
ATOM   1959  CB  LEU A 655      41.409  46.910  27.660  1.00  9.63           C
ATOM   1960  CG  LEU A 655      40.016  47.468  27.448  1.00 11.55           C
ATOM   1961  CD1 LEU A 655      39.194  47.321  28.741  1.00 11.44           C
ATOM   1962  CD2 LEU A 655      40.057  48.900  26.948  1.00 11.62           C
ATOM   1963  H   LEU A 655      41.240  44.861  26.312  1.00 11.06           H
ATOM   1964  HA  LEU A 655      41.967  47.233  25.710  1.00 10.83           H
ATOM   1965  HB2 LEU A 655      41.317  46.096  28.180  1.00 11.55           H
ATOM   1966  HB3 LEU A 655      41.907  47.565  28.174  1.00 11.55           H
ATOM   1967  HG  LEU A 655      39.576  46.937  26.766  1.00 13.86           H
ATOM   1968 HD11 LEU A 655      38.306  47.682  28.593  1.00 13.72           H
ATOM   1969 HD12 LEU A 655      39.136  46.381  28.973  1.00 13.72           H
ATOM   1970 HD13 LEU A 655      39.636  47.811  29.453  1.00 13.72           H
ATOM   1971 HD21 LEU A 655      39.149  49.218  26.826  1.00 13.94           H
ATOM   1972 HD22 LEU A 655      40.516  49.450  27.603  1.00 13.94           H
ATOM   1973 HD23 LEU A 655      40.534  48.925  26.103  1.00 13.94           H
ATOM   1974  N   ASP A 656      44.265  47.851  26.188  1.00  9.19           N
ATOM   1975  CA  ASP A 656      45.649  48.227  26.453  1.00  9.17           C
ATOM   1976  C   ASP A 656      46.642  47.211  25.894  1.00 12.37           C
ATOM   1977  O   ASP A 656      47.727  47.052  26.435  1.00 12.03           O
ATOM   1978  CB  ASP A 656      45.932  48.509  27.935  1.00 10.43           C
ATOM   1979  CG  ASP A 656      47.295  49.191  28.160  1.00 11.19           C
ATOM   1980  OD1 ASP A 656      47.638  50.107  27.390  1.00 13.87           O
ATOM   1981  OD2 ASP A 656      47.981  48.808  29.141  1.00 15.16           O1-
ATOM   1982  H   ASP A 656      43.857  48.407  25.675  1.00 11.03           H
ATOM   1983  HA  ASP A 656      45.816  49.058  25.981  1.00 11.00           H
ATOM   1984  HB2 ASP A 656      45.242  49.094  28.283  1.00 12.52           H
ATOM   1985  HB3 ASP A 656      45.933  47.670  28.422  1.00 12.52           H
ATOM   1986  N   HIS A 657      46.268  46.508  24.838  1.00 10.06           N
ATOM   1987  CA  HIS A 657      47.145  45.493  24.263  1.00  8.95           C
ATOM   1988  C   HIS A 657      48.438  46.146  23.785  1.00  9.14           C
ATOM   1989  O   HIS A 657      48.369  47.141  23.061  1.00  9.59           O
ATOM   1990  CB  HIS A 657      46.464  44.808  23.068  1.00 10.33           C
ATOM   1991  CG  HIS A 657      47.085  43.498  22.709  1.00  8.23           C
ATOM   1992  ND1 HIS A 657      48.350  43.377  22.176  1.00  8.74           N
ATOM   1993  CD2 HIS A 657      46.601  42.243  22.820  1.00  8.11           C
ATOM   1994  CE1 HIS A 657      48.623  42.099  21.998  1.00  8.35           C
ATOM   1995  NE2 HIS A 657      47.575  41.390  22.381  1.00  9.37           N
ATOM   1996  H   HIS A 657      45.514  46.596  24.434  1.00 12.07           H
ATOM   1997  HA  HIS A 657      47.358  44.823  24.931  1.00 10.74           H
ATOM   1998  HB2 HIS A 657      46.526  45.390  22.295  1.00 12.40           H
ATOM   1999  HB3 HIS A 657      45.533  44.646  23.287  1.00 12.40           H
ATOM   2000  HD2 HIS A 657      45.768  42.001  23.155  1.00  9.73           H
ATOM   2001  HE1 HIS A 657      49.412  41.755  21.645  1.00 10.02           H
ATOM   2002  HE2 HIS A 657      47.510  40.533  22.344  1.00 11.24           H
ATOM   2003  N   PRO A 658      49.610  45.609  24.141  1.00  8.30           N
ATOM   2004  CA  PRO A 658      50.877  46.226  23.736  1.00  9.15           C
ATOM   2005  C   PRO A 658      51.352  45.860  22.352  1.00  9.25           C
ATOM   2006  O   PRO A 658      52.406  46.367  21.951  1.00 11.55           O
ATOM   2007  CB  PRO A 658      51.854  45.664  24.777  1.00  8.93           C
ATOM   2008  CG  PRO A 658      51.273  44.307  25.175  1.00 11.51           C
ATOM   2009  CD  PRO A 658      49.807  44.546  25.151  1.00 10.91           C
ATOM   2010  HA  PRO A 658      50.830  47.191  23.821  1.00 10.98           H
ATOM   2011  HB2 PRO A 658      52.732  45.558  24.378  1.00 10.71           H
ATOM   2012  HB3 PRO A 658      51.894  46.259  25.543  1.00 10.71           H
ATOM   2013  HG2 PRO A 658      51.527  43.634  24.525  1.00 13.82           H
ATOM   2014  HG3 PRO A 658      51.573  44.066  26.065  1.00 13.82           H
ATOM   2015  HD2 PRO A 658      49.342  43.739  24.882  1.00 13.09           H
ATOM   2016  HD3 PRO A 658      49.505  44.852  26.021  1.00 13.09           H
ATOM   2017  N   GLY A 659      50.655  44.996  21.624  1.00  9.31           N
ATOM   2018  CA  GLY A 659      51.104  44.591  20.309  1.00  9.92           C
ATOM   2019  C   GLY A 659      52.161  43.513  20.302  1.00  9.65           C
ATOM   2020  O   GLY A 659      52.820  43.314  19.263  1.00 10.66           O
ATOM   2021  H   GLY A 659      49.917  44.631  21.874  1.00 11.17           H
ATOM   2022  HA2 GLY A 659      50.343  44.266  19.802  1.00 11.90           H
ATOM   2023  HA3 GLY A 659      51.464  45.364  19.847  1.00 11.90           H
ATOM   2024  N   VAL A 660      52.365  42.831  21.431  1.00  9.99           N
ATOM   2025  CA  VAL A 660      53.255  41.678  21.542  1.00 10.79           C
ATOM   2026  C   VAL A 660      52.511  40.596  22.320  1.00 11.77           C
ATOM   2027  O   VAL A 660      51.582  40.880  23.070  1.00 11.76           O
ATOM   2028  CB  VAL A 660      54.602  42.040  22.262  1.00  9.36           C
ATOM   2029  CG1 VAL A 660      55.412  43.032  21.422  1.00 14.16           C
ATOM   2030  CG2 VAL A 660      54.334  42.653  23.631  1.00 12.71           C
ATOM   2031  H   VAL A 660      51.982  43.029  22.175  1.00 11.98           H
ATOM   2032  HA  VAL A 660      53.459  41.338  20.656  1.00 12.95           H
ATOM   2033  HB  VAL A 660      55.131  41.235  22.382  1.00 11.23           H
ATOM   2034 HG11 VAL A 660      56.237  43.238  21.887  1.00 17.00           H
ATOM   2035 HG12 VAL A 660      55.608  42.629  20.561  1.00 17.00           H
ATOM   2036 HG13 VAL A 660      54.890  43.840  21.298  1.00 17.00           H
ATOM   2037 HG21 VAL A 660      55.182  42.866  24.052  1.00 15.26           H
ATOM   2038 HG22 VAL A 660      53.809  43.460  23.518  1.00 15.26           H
ATOM   2039 HG23 VAL A 660      53.847  42.013  24.173  1.00 15.26           H
ATOM   2040  N   SER A 661      52.954  39.360  22.145  1.00  9.29           N
ATOM   2041  CA  SER A 661      52.257  38.182  22.638  1.00  9.14           C
ATOM   2042  C   SER A 661      52.609  37.862  24.094  1.00  8.37           C
ATOM   2043  O   SER A 661      53.553  38.376  24.696  1.00 10.05           O
ATOM   2044  CB  SER A 661      52.665  36.989  21.785  1.00 12.14           C
ATOM   2045  OG  SER A 661      54.017  36.660  22.046  1.00 12.26           O
ATOM   2046  H   SER A 661      53.683  39.172  21.728  1.00 11.15           H
ATOM   2047  HA  SER A 661      51.298  38.309  22.566  1.00 10.97           H
ATOM   2048  HB2 SER A 661      52.103  36.230  22.006  1.00 14.57           H
ATOM   2049  HB3 SER A 661      52.567  37.217  20.847  1.00 14.57           H
ATOM   2050  HG  SER A 661      54.248  36.002  21.578  1.00 14.71           H
ATOM   2051  N   ASN A 662      51.826  36.936  24.672  1.00  9.88           N
ATOM   2052  CA  ASN A 662      52.139  36.448  26.011  1.00 12.50           C
ATOM   2053  C   ASN A 662      53.564  35.924  26.103  1.00  9.37           C
ATOM   2054  O   ASN A 662      54.266  36.186  27.089  1.00 11.24           O
ATOM   2055  CB  ASN A 662      51.162  35.343  26.434  1.00 10.97           C
ATOM   2056  CG  ASN A 662      49.878  35.909  26.927  1.00 11.16           C
ATOM   2057  OD1 ASN A 662      49.884  36.979  27.486  1.00 11.25           O
ATOM   2058  ND2 ASN A 662      48.761  35.201  26.738  1.00 11.42           N
ATOM   2059  H   ASN A 662      51.126  36.586  24.315  1.00 11.86           H
ATOM   2060  HA  ASN A 662      52.050  37.181  26.641  1.00 15.00           H
ATOM   2061  HB2 ASN A 662      50.970  34.776  25.671  1.00 13.16           H
ATOM   2062  HB3 ASN A 662      51.558  34.821  27.149  1.00 13.16           H
ATOM   2063 HD21 ASN A 662      48.006  35.506  27.014  1.00 13.71           H
ATOM   2064 HD22 ASN A 662      48.797  34.439  26.340  1.00 13.71           H
ATOM   2065  N   GLN A 663      53.991  35.147  25.114  1.00 12.14           N
ATOM   2066  CA  GLN A 663      55.331  34.577  25.136  1.00 13.46           C
ATOM   2067  C   GLN A 663      56.398  35.665  25.161  1.00 10.97           C
ATOM   2068  O   GLN A 663      57.408  35.535  25.865  1.00 12.26           O
ATOM   2069  CB  GLN A 663      55.535  33.649  23.934  1.00 15.36           C
ATOM   2070  CG  GLN A 663      56.799  32.890  24.054  1.00 28.85           C
ATOM   2071  CD  GLN A 663      56.751  32.002  25.292  1.00 36.98           C
ATOM   2072  OE1 GLN A 663      55.776  31.268  25.496  1.00 39.30           O
ATOM   2073  NE2 GLN A 663      57.797  32.080  26.134  1.00 34.11           N
ATOM   2074  H   GLN A 663      53.526  34.935  24.422  1.00 14.57           H
ATOM   2075  HA  GLN A 663      55.431  34.046  25.942  1.00 16.15           H
ATOM   2076  HB2 GLN A 663      54.802  33.016  23.890  1.00 18.43           H
ATOM   2077  HB3 GLN A 663      55.573  34.179  23.123  1.00 18.43           H
ATOM   2078  HG2 GLN A 663      56.915  32.327  23.273  1.00 34.62           H
ATOM   2079  HG3 GLN A 663      57.542  33.507  24.143  1.00 34.62           H
ATOM   2080 HE21 GLN A 663      58.449  32.613  25.961  1.00 40.93           H
ATOM   2081 HE22 GLN A 663      57.813  31.597  26.845  1.00 40.93           H
ATOM   2082  N   PHE A 664      56.184  36.748  24.416  1.00 10.08           N
ATOM   2083  CA  PHE A 664      57.131  37.863  24.445  1.00 10.98           C
ATOM   2084  C   PHE A 664      57.207  38.491  25.830  1.00 13.34           C
ATOM   2085  O   PHE A 664      58.302  38.817  26.318  1.00 12.27           O
ATOM   2086  CB  PHE A 664      56.748  38.906  23.398  1.00 14.14           C
ATOM   2087  CG  PHE A 664      57.719  40.031  23.276  1.00 10.88           C
ATOM   2088  CD1 PHE A 664      57.645  41.122  24.104  1.00 11.50           C
ATOM   2089  CD2 PHE A 664      58.732  39.977  22.352  1.00 15.08           C
ATOM   2090  CE1 PHE A 664      58.499  42.167  23.987  1.00 13.54           C
ATOM   2091  CE2 PHE A 664      59.622  41.014  22.248  1.00 15.39           C
ATOM   2092  CZ  PHE A 664      59.506  42.110  23.079  1.00 13.87           C
ATOM   2093  H   PHE A 664      55.510  36.863  23.894  1.00 12.09           H
ATOM   2094  HA  PHE A 664      58.014  37.529  24.222  1.00 13.18           H
ATOM   2095  HB2 PHE A 664      56.690  38.472  22.532  1.00 16.96           H
ATOM   2096  HB3 PHE A 664      55.887  39.284  23.634  1.00 16.96           H
ATOM   2097  HD1 PHE A 664      56.955  41.171  24.725  1.00 13.80           H
ATOM   2098  HD2 PHE A 664      58.808  39.240  21.790  1.00 18.10           H
ATOM   2099  HE1 PHE A 664      58.427  42.897  24.559  1.00 16.25           H
ATOM   2100  HE2 PHE A 664      60.303  40.980  21.615  1.00 18.47           H
ATOM   2101  HZ  PHE A 664      60.107  42.815  23.005  1.00 16.65           H
ATOM   2102  N   LEU A 665      56.054  38.701  26.473  1.00 11.73           N
ATOM   2103  CA  LEU A 665      56.074  39.268  27.822  1.00 11.96           C
ATOM   2104  C   LEU A 665      56.780  38.364  28.822  1.00 13.12           C
ATOM   2105  O   LEU A 665      57.475  38.846  29.721  1.00 15.34           O
ATOM   2106  CB  LEU A 665      54.648  39.546  28.280  1.00 12.40           C
ATOM   2107  CG  LEU A 665      53.882  40.615  27.494  1.00 15.97           C
ATOM   2108  CD1 LEU A 665      52.490  40.719  28.041  1.00 20.34           C
ATOM   2109  CD2 LEU A 665      54.590  41.951  27.521  1.00 17.66           C
ATOM   2110  H   LEU A 665      55.271  38.528  26.162  1.00 14.07           H
ATOM   2111  HA  LEU A 665      56.549  40.113  27.799  1.00 14.35           H
ATOM   2112  HB2 LEU A 665      54.141  38.722  28.215  1.00 14.88           H
ATOM   2113  HB3 LEU A 665      54.676  39.834  29.206  1.00 14.88           H
ATOM   2114  HG  LEU A 665      53.816  40.334  26.567  1.00 19.17           H
ATOM   2115 HD11 LEU A 665      52.005  41.396  27.543  1.00 24.41           H
ATOM   2116 HD12 LEU A 665      52.050  39.860  27.948  1.00 24.41           H
ATOM   2117 HD13 LEU A 665      52.537  40.967  28.978  1.00 24.41           H
ATOM   2118 HD21 LEU A 665      54.072  42.594  27.013  1.00 21.19           H
ATOM   2119 HD22 LEU A 665      54.672  42.245  28.442  1.00 21.19           H
ATOM   2120 HD23 LEU A 665      55.471  41.849  27.127  1.00 21.19           H
ATOM   2121  N   ILE A 666      56.602  37.060  28.697  1.00 12.07           N
ATOM   2122  CA  ILE A 666      57.313  36.100  29.543  1.00 13.66           C
ATOM   2123  C   ILE A 666      58.813  36.181  29.301  1.00 15.82           C
ATOM   2124  O   ILE A 666      59.611  36.215  30.252  1.00 15.71           O
ATOM   2125  CB  ILE A 666      56.757  34.691  29.286  1.00 12.99           C
ATOM   2126  CG1 ILE A 666      55.344  34.597  29.853  1.00 11.41           C
ATOM   2127  CG2 ILE A 666      57.660  33.627  29.887  1.00 18.31           C
ATOM   2128  CD1 ILE A 666      54.539  33.461  29.308  1.00 16.19           C
ATOM   2129  H   ILE A 666      56.070  36.696  28.127  1.00 14.49           H
ATOM   2130  HA  ILE A 666      57.149  36.319  30.474  1.00 16.40           H
ATOM   2131  HB  ILE A 666      56.713  34.549  28.328  1.00 15.59           H
ATOM   2132 HG12 ILE A 666      55.402  34.484  30.814  1.00 13.70           H
ATOM   2133 HG13 ILE A 666      54.872  35.419  29.648  1.00 13.70           H
ATOM   2134 HG21 ILE A 666      57.280  32.753  29.706  1.00 21.98           H
ATOM   2135 HG22 ILE A 666      58.539  33.696  29.484  1.00 21.98           H
ATOM   2136 HG23 ILE A 666      57.721  33.770  30.844  1.00 21.98           H
ATOM   2137 HD11 ILE A 666      53.659  33.473  29.717  1.00 19.42           H
ATOM   2138 HD12 ILE A 666      54.459  33.563  28.347  1.00 19.42           H
ATOM   2139 HD13 ILE A 666      54.989  32.627  29.515  1.00 19.42           H
ATOM   2140  N   ASN A 667      59.218  36.210  28.029  1.00 14.10           N
ATOM   2141  CA  ASN A 667      60.645  36.162  27.691  1.00 16.02           C
ATOM   2142  C   ASN A 667      61.376  37.455  27.986  1.00 20.13           C
ATOM   2143  O   ASN A 667      62.612  37.428  28.116  1.00 18.62           O
ATOM   2144  CB  ASN A 667      60.829  35.828  26.212  1.00 15.73           C
ATOM   2145  CG  ASN A 667      60.330  34.452  25.869  1.00 16.35           C
ATOM   2146  OD1 ASN A 667      60.237  33.574  26.737  1.00 19.71           O
ATOM   2147  ND2 ASN A 667      59.981  34.257  24.612  1.00 16.56           N
ATOM   2148  H   ASN A 667      58.694  36.257  27.349  1.00 16.91           H
ATOM   2149  HA  ASN A 667      61.066  35.458  28.209  1.00 19.22           H
ATOM   2150  HB2 ASN A 667      60.335  36.470  25.678  1.00 18.87           H
ATOM   2151  HB3 ASN A 667      61.773  35.869  25.992  1.00 18.87           H
ATOM   2152 HD21 ASN A 667      59.688  33.488  24.361  1.00 19.87           H
ATOM   2153 HD22 ASN A 667      60.046  34.898  24.042  1.00 19.87           H
ATOM   2154  N   THR A 668      60.681  38.583  28.055  1.00 15.29           N
ATOM   2155  CA  THR A 668      61.293  39.844  28.453  1.00 15.82           C
ATOM   2156  C   THR A 668      61.055  40.137  29.934  1.00 19.62           C
ATOM   2157  O   THR A 668      61.248  41.287  30.379  1.00 23.26           O
ATOM   2158  CB  THR A 668      60.805  40.987  27.555  1.00 15.58           C
ATOM   2159  OG1 THR A 668      59.369  41.066  27.626  1.00 20.32           O
ATOM   2160  CG2 THR A 668      61.248  40.782  26.110  1.00 19.57           C
ATOM   2161  H   THR A 668      59.843  38.645  27.873  1.00 18.35           H
ATOM   2162  HA  THR A 668      62.252  39.769  28.326  1.00 18.98           H
ATOM   2163  HB  THR A 668      61.184  41.822  27.871  1.00 18.70           H
ATOM   2164  HG1 THR A 668      59.028  40.343  27.366  1.00 24.39           H
ATOM   2165 HG21 THR A 668      60.930  41.515  25.559  1.00 23.48           H
ATOM   2166 HG22 THR A 668      62.216  40.750  26.062  1.00 23.48           H
ATOM   2167 HG23 THR A 668      60.887  39.950  25.767  1.00 23.48           H
ATOM   2168  N   ASN A 669      60.630  39.125  30.699  1.00 19.44           N
ATOM   2169  CA  ASN A 669      60.506  39.207  32.160  1.00 19.84           C
ATOM   2170  C   ASN A 669      59.653  40.389  32.590  1.00 22.31           C
ATOM   2171  O   ASN A 669      59.957  41.102  33.549  1.00 24.41           O
ATOM   2172  CB  ASN A 669      61.880  39.217  32.836  1.00 27.78           C
ATOM   2173  CG  ASN A 669      62.626  37.927  32.620  1.00 25.90           C
ATOM   2174  OD1 ASN A 669      62.335  36.902  33.256  1.00 33.39           O
ATOM   2175  ND2 ASN A 669      63.580  37.955  31.708  1.00 30.40           N
ATOM   2176  H   ASN A 669      60.401  38.358  30.384  1.00 23.33           H
ATOM   2177  HA  ASN A 669      60.050  38.407  32.464  1.00 23.80           H
ATOM   2178  HB2 ASN A 669      62.412  39.939  32.465  1.00 33.33           H
ATOM   2179  HB3 ASN A 669      61.765  39.343  33.790  1.00 33.33           H
ATOM   2180 HD21 ASN A 669      64.038  37.246  31.543  1.00 36.48           H
ATOM   2181 HD22 ASN A 669      63.743  38.682  31.278  1.00 36.48           H
ATOM   2182  N   SER A 670      58.543  40.583  31.894  1.00 19.46           N
ATOM   2183  CA  SER A 670      57.656  41.671  32.235  1.00 21.12           C
ATOM   2184  C   SER A 670      57.079  41.451  33.626  1.00 19.67           C
ATOM   2185  O   SER A 670      56.902  40.316  34.080  1.00 18.21           O
ATOM   2186  CB  SER A 670      56.512  41.741  31.237  1.00 22.07           C
ATOM   2187  OG  SER A 670      55.741  40.578  31.365  1.00 25.33           O
ATOM   2188  H   SER A 670      58.287  40.103  31.228  1.00 23.36           H
ATOM   2189  HA  SER A 670      58.140  42.512  32.221  1.00 25.34           H
ATOM   2190  HB2 SER A 670      55.961  42.516  31.429  1.00 26.49           H
ATOM   2191  HB3 SER A 670      56.870  41.794  30.337  1.00 26.49           H
ATOM   2192  HG  SER A 670      56.214  39.902  31.208  1.00 30.40           H
ATOM   2193  N   GLU A 671      56.832  42.560  34.332  1.00 21.67           N
ATOM   2194  CA  GLU A 671      56.198  42.452  35.644  1.00 21.86           C
ATOM   2195  C   GLU A 671      54.824  41.825  35.547  1.00 18.75           C
ATOM   2196  O   GLU A 671      54.380  41.169  36.491  1.00 18.30           O
ATOM   2197  CB  GLU A 671      55.992  43.822  36.297  1.00 24.01           C
ATOM   2198  CG  GLU A 671      57.215  44.571  36.529  1.00 29.85           C
ATOM   2199  CD  GLU A 671      56.993  45.794  37.413  1.00 33.06           C
ATOM   2200  OE1 GLU A 671      55.846  46.311  37.508  1.00 33.84           O
ATOM   2201  OE2 GLU A 671      57.992  46.218  38.028  1.00 34.72           O1-
ATOM   2202  H   GLU A 671      57.016  43.362  34.081  1.00 26.00           H
ATOM   2203  HA  GLU A 671      56.748  41.907  36.228  1.00 26.23           H
ATOM   2204  HB2 GLU A 671      55.423  44.357  35.722  1.00 28.82           H
ATOM   2205  HB3 GLU A 671      55.559  43.693  37.156  1.00 28.82           H
ATOM   2206  HG2 GLU A 671      57.861  43.996  36.968  1.00 35.81           H
ATOM   2207  HG3 GLU A 671      57.566  44.875  35.677  1.00 35.81           H
ATOM   2208  N   LEU A 672      54.107  42.068  34.440  1.00 20.85           N
ATOM   2209  CA  LEU A 672      52.801  41.436  34.266  1.00 20.32           C
ATOM   2210  C   LEU A 672      52.933  39.926  34.311  1.00 16.37           C
ATOM   2211  O   LEU A 672      52.126  39.238  34.936  1.00 15.47           O
ATOM   2212  CB  LEU A 672      52.203  41.844  32.917  1.00 19.66           C
ATOM   2213  CG  LEU A 672      50.949  42.700  32.770  1.00 28.87           C
ATOM   2214  CD1 LEU A 672      50.762  43.732  33.846  1.00 27.88           C
ATOM   2215  CD2 LEU A 672      50.981  43.378  31.400  1.00 29.74           C
ATOM   2216  H   LEU A 672      54.351  42.582  33.794  1.00 25.02           H
ATOM   2217  HA  LEU A 672      52.201  41.720  34.974  1.00 24.39           H
ATOM   2218  HB2 LEU A 672      52.900  42.318  32.437  1.00 23.60           H
ATOM   2219  HB3 LEU A 672      52.014  41.021  32.439  1.00 23.60           H
ATOM   2220  HG  LEU A 672      50.174  42.117  32.788  1.00 34.65           H
ATOM   2221 HD11 LEU A 672      49.945  44.225  33.671  1.00 33.45           H
ATOM   2222 HD12 LEU A 672      50.702  43.285  34.705  1.00 33.45           H
ATOM   2223 HD13 LEU A 672      51.521  44.336  33.839  1.00 33.45           H
ATOM   2224 HD21 LEU A 672      50.186  43.925  31.300  1.00 35.69           H
ATOM   2225 HD22 LEU A 672      51.775  43.933  31.342  1.00 35.69           H
ATOM   2226 HD23 LEU A 672      51.003  42.696  30.711  1.00 35.69           H
ATOM   2227  N   ALA A 673      53.934  39.383  33.607  1.00 15.61           N
ATOM   2228  CA  ALA A 673      54.118  37.941  33.595  1.00 14.84           C
ATOM   2229  C   ALA A 673      54.463  37.438  34.985  1.00 16.53           C
ATOM   2230  O   ALA A 673      54.021  36.358  35.389  1.00 16.39           O
ATOM   2231  CB  ALA A 673      55.204  37.559  32.591  1.00 13.63           C
ATOM   2232  H   ALA A 673      54.506  39.823  33.140  1.00 18.73           H
ATOM   2233  HA  ALA A 673      53.290  37.517  33.319  1.00 17.80           H
ATOM   2234  HB1 ALA A 673      55.313  36.595  32.596  1.00 16.36           H
ATOM   2235  HB2 ALA A 673      54.935  37.858  31.708  1.00 16.36           H
ATOM   2236  HB3 ALA A 673      56.035  37.988  32.847  1.00 16.36           H
ATOM   2237  N   LEU A 674      55.242  38.225  35.740  1.00 14.45           N
ATOM   2238  CA  LEU A 674      55.555  37.860  37.116  1.00 19.44           C
ATOM   2239  C   LEU A 674      54.298  37.861  37.970  1.00 17.26           C
ATOM   2240  O   LEU A 674      54.026  36.900  38.695  1.00 21.72           O
ATOM   2241  CB  LEU A 674      56.561  38.858  37.691  1.00 22.04           C
ATOM   2242  CG  LEU A 674      57.845  38.355  38.332  1.00 27.65           C
ATOM   2243  CD1 LEU A 674      58.338  39.473  39.232  1.00 18.58           C
ATOM   2244  CD2 LEU A 674      57.734  37.054  39.115  1.00 21.80           C
ATOM   2245  H   LEU A 674      55.594  38.964  35.477  1.00 17.34           H
ATOM   2246  HA  LEU A 674      55.947  36.973  37.139  1.00 23.33           H
ATOM   2247  HB2 LEU A 674      56.827  39.451  36.970  1.00 26.45           H
ATOM   2248  HB3 LEU A 674      56.101  39.379  38.367  1.00 26.45           H
ATOM   2249  HG  LEU A 674      58.508  38.223  37.637  1.00 33.18           H
ATOM   2250 HD11 LEU A 674      59.160  39.192  39.663  1.00 22.30           H
ATOM   2251 HD12 LEU A 674      58.501  40.263  38.693  1.00 22.30           H
ATOM   2252 HD13 LEU A 674      57.661  39.662  39.901  1.00 22.30           H
ATOM   2253 HD21 LEU A 674      58.605  36.829  39.477  1.00 26.16           H
ATOM   2254 HD22 LEU A 674      57.096  37.173  39.836  1.00 26.16           H
ATOM   2255 HD23 LEU A 674      57.433  36.351  38.518  1.00 26.16           H
ATOM   2256  N   MET A 675      53.514  38.943  37.879  1.00 20.12           N
ATOM   2257  CA  MET A 675      52.282  39.048  38.667  1.00 19.93           C
ATOM   2258  C   MET A 675      51.355  37.871  38.396  1.00 22.88           C
ATOM   2259  O   MET A 675      50.745  37.308  39.318  1.00 22.76           O
ATOM   2260  CB  MET A 675      51.557  40.351  38.333  1.00 23.45           C
ATOM   2261  CG  MET A 675      52.295  41.659  38.701  1.00 33.16           C
ATOM   2262  SD  MET A 675      51.498  43.141  37.988  1.00 42.23           S
ATOM   2263  CE  MET A 675      52.754  44.396  38.254  1.00 39.13           C
ATOM   2264  H   MET A 675      53.673  39.622  37.375  1.00 24.14           H
ATOM   2265  HA  MET A 675      52.509  39.063  39.610  1.00 23.92           H
ATOM   2266  HB2 MET A 675      51.394  40.371  37.377  1.00 28.14           H
ATOM   2267  HB3 MET A 675      50.709  40.356  38.803  1.00 28.14           H
ATOM   2268  HG2 MET A 675      52.302  41.757  39.666  1.00 39.79           H
ATOM   2269  HG3 MET A 675      53.204  41.616  38.365  1.00 39.79           H
ATOM   2270  HE1 MET A 675      52.432  45.242  37.907  1.00 46.95           H
ATOM   2271  HE2 MET A 675      52.926  44.472  39.206  1.00 46.95           H
ATOM   2272  HE3 MET A 675      53.564  44.134  37.791  1.00 46.95           H
ATOM   2273  N   TYR A 676      51.225  37.483  37.131  1.00 18.69           N
ATOM   2274  CA  TYR A 676      50.221  36.505  36.747  1.00 18.05           C
ATOM   2275  C   TYR A 676      50.801  35.110  36.509  1.00 18.01           C
ATOM   2276  O   TYR A 676      50.122  34.242  35.939  1.00 17.60           O
ATOM   2277  CB  TYR A 676      49.406  37.052  35.561  1.00 19.98           C
ATOM   2278  CG  TYR A 676      48.719  38.419  35.829  1.00 14.75           C
ATOM   2279  CD1 TYR A 676      49.033  39.542  35.074  1.00 22.16           C
ATOM   2280  CD2 TYR A 676      47.782  38.561  36.836  1.00 25.96           C
ATOM   2281  CE1 TYR A 676      48.433  40.771  35.312  1.00 25.92           C
ATOM   2282  CE2 TYR A 676      47.182  39.796  37.088  1.00 19.32           C
ATOM   2283  CZ  TYR A 676      47.519  40.891  36.317  1.00 22.52           C
ATOM   2284  OH  TYR A 676      46.931  42.136  36.511  1.00 25.39           O
ATOM   2285  H   TYR A 676      51.706  37.772  36.479  1.00 22.43           H
ATOM   2286  HA  TYR A 676      49.601  36.418  37.489  1.00 21.66           H
ATOM   2287  HB2 TYR A 676      49.999  37.165  34.802  1.00 23.97           H
ATOM   2288  HB3 TYR A 676      48.711  36.412  35.340  1.00 23.97           H
ATOM   2289  HD1 TYR A 676      49.661  39.468  34.392  1.00 26.59           H
ATOM   2290  HD2 TYR A 676      47.559  37.827  37.362  1.00 31.15           H
ATOM   2291  HE1 TYR A 676      48.657  41.509  34.793  1.00 31.10           H
ATOM   2292  HE2 TYR A 676      46.550  39.879  37.765  1.00 23.19           H
ATOM   2293  HH  TYR A 676      46.388  42.100  37.151  1.00 30.46           H
ATOM   2294  N   ASN A 676A     52.029  34.853  36.965  1.00 20.40           N
ATOM   2295  CA  ASN A 676A     52.574  33.497  36.975  1.00 19.06           C
ATOM   2296  C   ASN A 676A     52.653  32.904  35.569  1.00 17.68           C
ATOM   2297  O   ASN A 676A     52.491  31.700  35.377  1.00 18.05           O
ATOM   2298  CB  ASN A 676A     51.772  32.567  37.912  1.00 23.36           C
ATOM   2299  CG  ASN A 676A     52.096  32.778  39.404  1.00 33.84           C
ATOM   2300  OD1 ASN A 676A     52.772  31.944  40.012  1.00 44.22           O
ATOM   2301  ND2 ASN A 676A     51.606  33.882  40.000  1.00 36.50           N
ATOM   2302  H   ASN A 676A     52.566  35.450  37.274  1.00 24.48           H
ATOM   2303  HA  ASN A 676A     53.480  33.538  37.320  1.00 22.87           H
ATOM   2304  HB2 ASN A 676A     50.825  32.735  37.786  1.00 28.03           H
ATOM   2305  HB3 ASN A 676A     51.976  31.645  37.690  1.00 28.03           H
ATOM   2306 HD21 ASN A 676A     51.769  34.030  40.831  1.00 43.81           H
ATOM   2307 HD22 ASN A 676A     51.131  34.439  39.549  1.00 43.81           H
ATOM   2308  N   ASP A 677      52.902  33.751  34.569  1.00 15.27           N
ATOM   2309  CA  ASP A 677      53.038  33.333  33.179  1.00 14.81           C
ATOM   2310  C   ASP A 677      51.756  32.745  32.576  1.00 15.47           C
ATOM   2311  O   ASP A 677      51.800  32.196  31.455  1.00 14.80           O
ATOM   2312  CB  ASP A 677      54.174  32.326  32.998  1.00 16.49           C
ATOM   2313  CG  ASP A 677      55.547  32.921  33.220  1.00 20.09           C
ATOM   2314  OD1 ASP A 677      55.683  34.156  33.362  1.00 18.14           O
ATOM   2315  OD2 ASP A 677      56.513  32.116  33.271  1.00 25.54           O1-
ATOM   2316  H   ASP A 677      53.000  34.598  34.679  1.00 18.33           H
ATOM   2317  HA  ASP A 677      53.266  34.116  32.653  1.00 17.77           H
ATOM   2318  HB2 ASP A 677      54.057  31.603  33.635  1.00 19.78           H
ATOM   2319  HB3 ASP A 677      54.143  31.977  32.094  1.00 19.78           H
ATOM   2320  N   GLU A 678      50.614  32.850  33.261  1.00 13.58           N
ATOM   2321  CA  GLU A 678      49.362  32.266  32.781  1.00 16.48           C
ATOM   2322  C   GLU A 678      48.421  33.349  32.255  1.00 12.64           C
ATOM   2323  O   GLU A 678      48.036  34.262  32.999  1.00 16.12           O
ATOM   2324  CB  GLU A 678      48.674  31.474  33.898  1.00 20.60           C
ATOM   2325  CG  GLU A 678      49.418  30.208  34.278  1.00 26.18           C
ATOM   2326  CD  GLU A 678      48.713  29.409  35.355  1.00 36.68           C
ATOM   2327  OE1 GLU A 678      47.513  29.662  35.599  1.00 40.97           O
ATOM   2328  OE2 GLU A 678      49.367  28.528  35.958  1.00 43.22           O1-
ATOM   2329  H   GLU A 678      50.540  33.259  34.013  1.00 16.30           H
ATOM   2330  HA  GLU A 678      49.555  31.654  32.054  1.00 19.78           H
ATOM   2331  HB2 GLU A 678      48.613  32.033  34.688  1.00 24.72           H
ATOM   2332  HB3 GLU A 678      47.786  31.221  33.602  1.00 24.72           H
ATOM   2333  HG2 GLU A 678      49.503  29.644  33.494  1.00 31.41           H
ATOM   2334  HG3 GLU A 678      50.298  30.447  34.611  1.00 31.41           H
ATOM   2335  N   SER A 679      48.043  33.231  30.979  1.00 10.61           N
ATOM   2336  CA  SER A 679      47.123  34.165  30.325  1.00 10.95           C
ATOM   2337  C   SER A 679      47.438  35.603  30.718  1.00 10.34           C
ATOM   2338  O   SER A 679      46.565  36.363  31.139  1.00 10.37           O
ATOM   2339  CB  SER A 679      45.681  33.843  30.655  1.00 13.15           C
ATOM   2340  OG  SER A 679      45.319  32.532  30.279  1.00 15.19           O
ATOM   2341  H   SER A 679      48.313  32.601  30.459  1.00 12.74           H
ATOM   2342  HA  SER A 679      47.231  34.089  29.364  1.00 13.14           H
ATOM   2343  HB2 SER A 679      45.553  33.938  31.612  1.00 15.78           H
ATOM   2344  HB3 SER A 679      45.108  34.470  30.186  1.00 15.78           H
ATOM   2345  HG  SER A 679      45.419  32.433  29.451  1.00 18.23           H
ATOM   2346  N   VAL A 680      48.703  35.981  30.545  1.00 10.37           N
ATOM   2347  CA  VAL A 680      49.235  37.211  31.121  1.00 10.41           C
ATOM   2348  C   VAL A 680      48.479  38.412  30.586  1.00 10.62           C
ATOM   2349  O   VAL A 680      47.962  39.238  31.339  1.00 10.04           O
ATOM   2350  CB  VAL A 680      50.738  37.328  30.807  1.00 11.07           C
ATOM   2351  CG1 VAL A 680      51.275  38.694  31.249  1.00 14.61           C
ATOM   2352  CG2 VAL A 680      51.514  36.207  31.496  1.00 13.55           C
ATOM   2353  H   VAL A 680      49.281  35.535  30.091  1.00 12.45           H
ATOM   2354  HA  VAL A 680      49.126  37.187  32.085  1.00 12.49           H
ATOM   2355  HB  VAL A 680      50.872  37.245  29.850  1.00 13.29           H
ATOM   2356 HG11 VAL A 680      52.221  38.743  31.041  1.00 17.53           H
ATOM   2357 HG12 VAL A 680      50.795  39.390  30.773  1.00 17.53           H
ATOM   2358 HG13 VAL A 680      51.140  38.791  32.204  1.00 17.53           H
ATOM   2359 HG21 VAL A 680      52.457  36.301  31.284  1.00 16.26           H
ATOM   2360 HG22 VAL A 680      51.382  36.275  32.454  1.00 16.26           H
ATOM   2361 HG23 VAL A 680      51.186  35.353  31.175  1.00 16.26           H
ATOM   2362  N   LEU A 681      48.428  38.537  29.259  1.00  9.08           N
ATOM   2363  CA  LEU A 681      47.732  39.642  28.617  1.00 10.92           C
ATOM   2364  C   LEU A 681      46.283  39.693  29.064  1.00  8.91           C
ATOM   2365  O   LEU A 681      45.724  40.769  29.324  1.00  9.70           O
ATOM   2366  CB  LEU A 681      47.706  39.442  27.097  1.00 11.44           C
ATOM   2367  CG  LEU A 681      48.486  40.166  26.009  1.00 26.40           C
ATOM   2368  CD1 LEU A 681      49.341  41.229  26.544  1.00 18.30           C
ATOM   2369  CD2 LEU A 681      49.215  39.199  25.113  1.00 17.30           C
ATOM   2370  H   LEU A 681      48.793  37.987  28.708  1.00 10.90           H
ATOM   2371  HA  LEU A 681      48.165  40.484  28.826  1.00 13.10           H
ATOM   2372  HB2 LEU A 681      47.924  38.507  26.961  1.00 13.73           H
ATOM   2373  HB3 LEU A 681      46.778  39.562  26.842  1.00 13.73           H
ATOM   2374  HG  LEU A 681      47.834  40.610  25.444  1.00 31.68           H
ATOM   2375 HD11 LEU A 681      49.812  41.654  25.811  1.00 21.96           H
ATOM   2376 HD12 LEU A 681      48.786  41.879  27.003  1.00 21.96           H
ATOM   2377 HD13 LEU A 681      49.976  40.840  27.165  1.00 21.96           H
ATOM   2378 HD21 LEU A 681      49.697  39.698  24.436  1.00 20.75           H
ATOM   2379 HD22 LEU A 681      49.836  38.681  25.648  1.00 20.75           H
ATOM   2380 HD23 LEU A 681      48.568  38.610  24.693  1.00 20.75           H
ATOM   2381  N   GLU A 682      45.620  38.529  29.069  1.00  9.05           N
ATOM   2382  CA  GLU A 682      44.182  38.483  29.336  1.00  9.37           C
ATOM   2383  C   GLU A 682      43.849  38.866  30.772  1.00  9.87           C
ATOM   2384  O   GLU A 682      42.857  39.559  31.018  1.00  9.26           O
ATOM   2385  CB  GLU A 682      43.644  37.110  28.920  1.00  8.87           C
ATOM   2386  CG  GLU A 682      43.803  36.816  27.398  1.00  9.67           C
ATOM   2387  CD  GLU A 682      45.221  36.462  26.940  1.00 12.64           C
ATOM   2388  OE1 GLU A 682      46.072  36.038  27.752  1.00  9.99           O
ATOM   2389  OE2 GLU A 682      45.470  36.576  25.715  1.00 14.38           O1-
ATOM   2390  H   GLU A 682      45.978  37.761  28.922  1.00 10.86           H
ATOM   2391  HA  GLU A 682      43.752  39.139  28.765  1.00 11.24           H
ATOM   2392  HB2 GLU A 682      44.125  36.423  29.407  1.00 10.64           H
ATOM   2393  HB3 GLU A 682      42.699  37.065  29.134  1.00 10.64           H
ATOM   2394  HG2 GLU A 682      43.228  36.070  27.168  1.00 11.60           H
ATOM   2395  HG3 GLU A 682      43.526  37.603  26.904  1.00 11.60           H
ATOM   2396  N   HIS A 683      44.705  38.514  31.724  1.00  8.89           N
ATOM   2397  CA  HIS A 683      44.563  39.083  33.058  1.00  9.98           C
ATOM   2398  C   HIS A 683      44.673  40.589  33.028  1.00 10.97           C
ATOM   2399  O   HIS A 683      43.903  41.287  33.687  1.00 11.71           O
ATOM   2400  CB  HIS A 683      45.564  38.454  34.021  1.00 13.13           C
ATOM   2401  CG  HIS A 683      45.133  37.105  34.488  1.00 11.94           C
ATOM   2402  ND1 HIS A 683      45.661  35.922  34.025  1.00 15.48           N
ATOM   2403  CD2 HIS A 683      44.178  36.771  35.375  1.00 12.98           C
ATOM   2404  CE1 HIS A 683      45.042  34.909  34.609  1.00 15.14           C
ATOM   2405  NE2 HIS A 683      44.132  35.402  35.426  1.00 15.73           N
ATOM   2406  H   HIS A 683      45.359  37.964  31.629  1.00 10.67           H
ATOM   2407  HA  HIS A 683      43.676  38.867  33.385  1.00 11.98           H
ATOM   2408  HB2 HIS A 683      45.658  39.026  34.799  1.00 15.76           H
ATOM   2409  HB3 HIS A 683      46.419  38.359  33.573  1.00 15.76           H
ATOM   2410  HD1 HIS A 683      46.287  35.851  33.440  1.00 18.58           H
ATOM   2411  HD2 HIS A 683      43.635  37.358  35.850  1.00 15.57           H
ATOM   2412  HE1 HIS A 683      45.221  34.007  34.471  1.00 18.17           H
ATOM   2413  N   HIS A 684      45.614  41.125  32.264  1.00 10.13           N
ATOM   2414  CA  HIS A 684      45.745  42.565  32.179  1.00 10.41           C
ATOM   2415  C   HIS A 684      44.520  43.211  31.538  1.00 10.97           C
ATOM   2416  O   HIS A 684      44.047  44.250  32.005  1.00 10.32           O
ATOM   2417  CB  HIS A 684      47.012  42.896  31.404  1.00  9.40           C
ATOM   2418  CG  HIS A 684      47.258  44.362  31.249  1.00 14.78           C
ATOM   2419  ND1 HIS A 684      47.457  45.210  32.320  1.00 14.96           N
ATOM   2420  CD2 HIS A 684      47.318  45.130  30.143  1.00 15.68           C
ATOM   2421  CE1 HIS A 684      47.650  46.440  31.870  1.00 16.95           C
ATOM   2422  NE2 HIS A 684      47.565  46.421  30.553  1.00 15.49           N
ATOM   2423  H   HIS A 684      46.181  40.683  31.792  1.00 12.15           H
ATOM   2424  HA  HIS A 684      45.839  42.926  33.074  1.00 12.50           H
ATOM   2425  HB2 HIS A 684      46.945  42.511  30.516  1.00 11.28           H
ATOM   2426  HB3 HIS A 684      47.773  42.515  31.870  1.00 11.28           H
ATOM   2427  HD2 HIS A 684      47.220  44.839  29.265  1.00 18.81           H
ATOM   2428  HE1 HIS A 684      47.805  47.193  32.393  1.00 20.33           H
ATOM   2429  HE2 HIS A 684      47.651  47.103  30.036  1.00 18.59           H
ATOM   2430  N   HIS A 685      43.983  42.613  30.468  1.00 10.35           N
ATOM   2431  CA  HIS A 685      42.791  43.172  29.827  1.00  9.42           C
ATOM   2432  C   HIS A 685      41.622  43.182  30.800  1.00 12.35           C
ATOM   2433  O   HIS A 685      40.826  44.135  30.827  1.00  9.31           O
ATOM   2434  CB  HIS A 685      42.413  42.373  28.570  1.00  9.77           C
ATOM   2435  CG  HIS A 685      43.516  42.194  27.559  1.00  8.13           C
ATOM   2436  ND1 HIS A 685      44.323  43.223  27.135  1.00  8.63           N
ATOM   2437  CD2 HIS A 685      43.900  41.103  26.857  1.00  8.16           C
ATOM   2438  CE1 HIS A 685      45.181  42.764  26.241  1.00  8.86           C
ATOM   2439  NE2 HIS A 685      44.940  41.481  26.042  1.00  7.65           N
ATOM   2440  H   HIS A 685      44.285  41.897  30.101  1.00 12.42           H
ATOM   2441  HA  HIS A 685      42.971  44.087  29.561  1.00 11.31           H
ATOM   2442  HB2 HIS A 685      41.682  42.829  28.125  1.00 11.73           H
ATOM   2443  HB3 HIS A 685      42.124  41.488  28.843  1.00 11.73           H
ATOM   2444  HD1 HIS A 685      44.290  44.032  27.423  1.00 10.35           H
ATOM   2445  HD2 HIS A 685      43.532  40.251  26.921  1.00  9.80           H
ATOM   2446  HE1 HIS A 685      45.834  43.266  25.810  1.00 10.63           H
ATOM   2447  N   PHE A 686      41.499  42.134  31.615  1.00 11.02           N
ATOM   2448  CA  PHE A 686      40.422  42.109  32.598  1.00  8.24           C
ATOM   2449  C   PHE A 686      40.608  43.196  33.646  1.00 10.93           C
ATOM   2450  O   PHE A 686      39.636  43.857  34.044  1.00 10.56           O
ATOM   2451  CB  PHE A 686      40.348  40.726  33.253  1.00 12.39           C
ATOM   2452  CG  PHE A 686      39.321  40.625  34.359  1.00 11.76           C
ATOM   2453  CD1 PHE A 686      37.991  40.841  34.109  1.00 13.82           C
ATOM   2454  CD2 PHE A 686      39.718  40.310  35.644  1.00 17.50           C
ATOM   2455  CE1 PHE A 686      37.071  40.731  35.132  1.00 15.21           C
ATOM   2456  CE2 PHE A 686      38.788  40.202  36.667  1.00 18.51           C
ATOM   2457  CZ  PHE A 686      37.489  40.437  36.404  1.00 15.94           C
ATOM   2458  H   PHE A 686      42.011  41.444  31.619  1.00 13.23           H
ATOM   2459  HA  PHE A 686      39.579  42.271  32.146  1.00  9.89           H
ATOM   2460  HB2 PHE A 686      40.118  40.071  32.575  1.00 14.87           H
ATOM   2461  HB3 PHE A 686      41.214  40.514  33.633  1.00 14.87           H
ATOM   2462  HD1 PHE A 686      37.708  41.052  33.248  1.00 16.59           H
ATOM   2463  HD2 PHE A 686      40.618  40.161  35.823  1.00 21.00           H
ATOM   2464  HE1 PHE A 686      36.169  40.884  34.964  1.00 18.25           H
ATOM   2465  HE2 PHE A 686      39.063  39.997  37.531  1.00 22.21           H
ATOM   2466  HZ  PHE A 686      36.862  40.361  37.086  1.00 19.12           H
ATOM   2467  N   ASP A 687      41.836  43.381  34.121  1.00 12.05           N
ATOM   2468  CA  ASP A 687      42.115  44.449  35.073  1.00 13.31           C
ATOM   2469  C   ASP A 687      41.738  45.808  34.498  1.00 15.17           C
ATOM   2470  O   ASP A 687      41.093  46.620  35.171  1.00 13.88           O
ATOM   2471  CB  ASP A 687      43.590  44.360  35.487  1.00 14.57           C
ATOM   2472  CG  ASP A 687      43.876  43.115  36.355  1.00 28.30           C
ATOM   2473  OD1 ASP A 687      43.076  42.125  36.355  1.00 31.82           O
ATOM   2474  OD2 ASP A 687      44.901  43.120  37.070  1.00 43.73           O1-
ATOM   2475  H   ASP A 687      42.520  42.905  33.909  1.00 14.46           H
ATOM   2476  HA  ASP A 687      41.576  44.306  35.867  1.00 15.98           H
ATOM   2477  HB2 ASP A 687      44.141  44.306  34.691  1.00 17.48           H
ATOM   2478  HB3 ASP A 687      43.824  45.148  36.003  1.00 17.48           H
ATOM   2479  N   GLN A 688      42.082  46.061  33.233  1.00 12.39           N
ATOM   2480  CA  GLN A 688      41.718  47.319  32.604  1.00 11.29           C
ATOM   2481  C   GLN A 688      40.207  47.440  32.479  1.00 10.64           C
ATOM   2482  O   GLN A 688      39.645  48.539  32.629  1.00 13.06           O
ATOM   2483  CB  GLN A 688      42.362  47.399  31.224  1.00 13.61           C
ATOM   2484  CG  GLN A 688      43.890  47.504  31.263  1.00 13.65           C
ATOM   2485  CD  GLN A 688      44.324  48.903  31.654  1.00 19.66           C
ATOM   2486  OE1 GLN A 688      44.076  49.867  30.927  1.00 24.47           O
ATOM   2487  NE2 GLN A 688      44.924  49.022  32.810  1.00 27.61           N
ATOM   2488  H   GLN A 688      42.521  45.522  32.726  1.00 14.87           H
ATOM   2489  HA  GLN A 688      42.044  48.058  33.141  1.00 13.55           H
ATOM   2490  HB2 GLN A 688      42.132  46.600  30.724  1.00 16.33           H
ATOM   2491  HB3 GLN A 688      42.022  48.184  30.765  1.00 16.33           H
ATOM   2492  HG2 GLN A 688      44.239  46.880  31.918  1.00 16.38           H
ATOM   2493  HG3 GLN A 688      44.250  47.307  30.384  1.00 16.38           H
ATOM   2494 HE21 GLN A 688      45.052  48.328  33.302  1.00 33.14           H
ATOM   2495 HE22 GLN A 688      45.190  49.794  33.079  1.00 33.14           H
ATOM   2496  N   CYS A 689      39.542  46.320  32.164  1.00 11.15           N
ATOM   2497  CA  CYS A 689      38.089  46.319  32.043  1.00 12.75           C
ATOM   2498  C   CYS A 689      37.446  46.760  33.351  1.00 10.84           C
ATOM   2499  O   CYS A 689      36.559  47.631  33.364  1.00 13.28           O
ATOM   2500  CB  CYS A 689      37.599  44.919  31.664  1.00 11.71           C
ATOM   2501  SG  CYS A 689      35.816  44.740  31.544  1.00 13.94           S
ATOM   2502  H   CYS A 689      39.911  45.558  32.017  1.00 13.38           H
ATOM   2503  HA  CYS A 689      37.822  46.938  31.345  1.00 15.31           H
ATOM   2504  HB2 CYS A 689      37.975  44.684  30.801  1.00 14.05           H
ATOM   2505  HB3 CYS A 689      37.911  44.292  32.335  1.00 14.05           H
ATOM   2506  HG  CYS A 689      35.325  45.004  32.606  1.00 16.73           H
ATOM   2507  N   LEU A 690      37.933  46.211  34.469  1.00 10.71           N
ATOM   2508  CA  LEU A 690      37.385  46.575  35.772  1.00 14.72           C
ATOM   2509  C   LEU A 690      37.679  48.030  36.085  1.00 16.38           C
ATOM   2510  O   LEU A 690      36.811  48.740  36.614  1.00 15.03           O
ATOM   2511  CB  LEU A 690      37.986  45.693  36.861  1.00 15.25           C
ATOM   2512  CG  LEU A 690      37.633  44.217  36.911  1.00 18.42           C
ATOM   2513  CD1 LEU A 690      38.436  43.542  38.020  1.00 21.92           C
ATOM   2514  CD2 LEU A 690      36.152  44.002  37.125  1.00 22.19           C
ATOM   2515  H   LEU A 690      38.571  45.634  34.496  1.00 12.85           H
ATOM   2516  HA  LEU A 690      36.424  46.448  35.767  1.00 17.67           H
ATOM   2517  HB2 LEU A 690      38.951  45.744  36.779  1.00 18.30           H
ATOM   2518  HB3 LEU A 690      37.726  46.068  37.717  1.00 18.30           H
ATOM   2519  HG  LEU A 690      37.878  43.804  36.069  1.00 22.11           H
ATOM   2520 HD11 LEU A 690      38.207  42.600  38.047  1.00 26.30           H
ATOM   2521 HD12 LEU A 690      39.382  43.647  37.833  1.00 26.30           H
ATOM   2522 HD13 LEU A 690      38.218  43.961  38.867  1.00 26.30           H
ATOM   2523 HD21 LEU A 690      35.972  43.050  37.151  1.00 26.62           H
ATOM   2524 HD22 LEU A 690      35.892  44.411  37.965  1.00 26.62           H
ATOM   2525 HD23 LEU A 690      35.665  44.412  36.393  1.00 26.62           H
ATOM   2526  N   MET A 691      38.880  48.503  35.755  1.00 15.85           N
ATOM   2527  CA  MET A 691      39.240  49.888  36.029  1.00 16.85           C
ATOM   2528  C   MET A 691      38.269  50.839  35.364  1.00 16.71           C
ATOM   2529  O   MET A 691      37.836  51.832  35.971  1.00 15.82           O
ATOM   2530  CB  MET A 691      40.665  50.159  35.535  1.00 18.00           C
ATOM   2531  CG  MET A 691      41.035  51.632  35.423  1.00 25.75           C
ATOM   2532  SD  MET A 691      42.669  51.871  34.716  1.00 48.61           S
ATOM   2533  CE  MET A 691      42.324  51.767  32.953  1.00 27.05           C
ATOM   2534  H   MET A 691      39.499  48.044  35.374  1.00 19.02           H
ATOM   2535  HA  MET A 691      39.220  50.036  36.987  1.00 20.21           H
ATOM   2536  HB2 MET A 691      41.289  49.746  36.153  1.00 21.61           H
ATOM   2537  HB3 MET A 691      40.768  49.763  34.656  1.00 21.61           H
ATOM   2538  HG2 MET A 691      40.391  52.079  34.852  1.00 30.90           H
ATOM   2539  HG3 MET A 691      41.028  52.030  36.308  1.00 30.90           H
ATOM   2540  HE1 MET A 691      43.153  51.884  32.462  1.00 32.46           H
ATOM   2541  HE2 MET A 691      41.944  50.896  32.757  1.00 32.46           H
ATOM   2542  HE3 MET A 691      41.695  52.465  32.712  1.00 32.46           H
ATOM   2543  N   ILE A 692      37.913  50.561  34.117  1.00 13.01           N
ATOM   2544  CA  ILE A 692      37.030  51.451  33.393  1.00 12.34           C
ATOM   2545  C   ILE A 692      35.614  51.347  33.937  1.00 14.18           C
ATOM   2546  O   ILE A 692      34.915  52.355  34.102  1.00 15.53           O
ATOM   2547  CB  ILE A 692      37.089  51.155  31.887  1.00 11.36           C
ATOM   2548  CG1 ILE A 692      38.508  51.413  31.385  1.00 15.42           C
ATOM   2549  CG2 ILE A 692      36.101  52.030  31.151  1.00 18.23           C
ATOM   2550  CD1 ILE A 692      38.759  51.084  29.917  1.00 18.03           C
ATOM   2551  H   ILE A 692      38.169  49.870  33.673  1.00 15.61           H
ATOM   2552  HA  ILE A 692      37.330  52.364  33.526  1.00 14.80           H
ATOM   2553  HB  ILE A 692      36.862  50.224  31.737  1.00 13.63           H
ATOM   2554 HG12 ILE A 692      38.711  52.353  31.511  1.00 18.50           H
ATOM   2555 HG13 ILE A 692      39.121  50.877  31.912  1.00 18.50           H
ATOM   2556 HG21 ILE A 692      36.150  51.832  30.202  1.00 21.88           H
ATOM   2557 HG22 ILE A 692      35.208  51.846  31.482  1.00 21.88           H
ATOM   2558 HG23 ILE A 692      36.327  52.961  31.307  1.00 21.88           H
ATOM   2559 HD11 ILE A 692      39.684  51.283  29.704  1.00 21.63           H
ATOM   2560 HD12 ILE A 692      38.580  50.142  29.770  1.00 21.63           H
ATOM   2561 HD13 ILE A 692      38.169  51.623  29.368  1.00 21.63           H
ATOM   2562  N   LEU A 693      35.150  50.129  34.210  1.00 13.60           N
ATOM   2563  CA  LEU A 693      33.808  49.961  34.754  1.00 15.87           C
ATOM   2564  C   LEU A 693      33.646  50.663  36.087  1.00 16.90           C
ATOM   2565  O   LEU A 693      32.519  51.049  36.440  1.00 18.30           O
ATOM   2566  CB  LEU A 693      33.493  48.479  34.954  1.00 16.30           C
ATOM   2567  CG  LEU A 693      33.180  47.654  33.706  1.00 18.15           C
ATOM   2568  CD1 LEU A 693      33.176  46.188  34.042  1.00 18.31           C
ATOM   2569  CD2 LEU A 693      31.864  48.059  33.078  1.00 18.30           C
ATOM   2570  H   LEU A 693      35.585  49.396  34.092  1.00 16.32           H
ATOM   2571  HA  LEU A 693      33.161  50.331  34.133  1.00 19.05           H
ATOM   2572  HB2 LEU A 693      34.257  48.065  35.385  1.00 19.56           H
ATOM   2573  HB3 LEU A 693      32.723  48.412  35.540  1.00 19.56           H
ATOM   2574  HG  LEU A 693      33.878  47.804  33.050  1.00 21.78           H
ATOM   2575 HD11 LEU A 693      32.976  45.681  33.240  1.00 21.97           H
ATOM   2576 HD12 LEU A 693      34.050  45.940  34.382  1.00 21.97           H
ATOM   2577 HD13 LEU A 693      32.499  46.021  34.717  1.00 21.97           H
ATOM   2578 HD21 LEU A 693      31.707  47.511  32.293  1.00 21.96           H
ATOM   2579 HD22 LEU A 693      31.152  47.924  33.723  1.00 21.96           H
ATOM   2580 HD23 LEU A 693      31.910  48.994  32.825  1.00 21.96           H
ATOM   2581  N   ASN A 694      34.723  50.825  36.848  1.00 17.55           N
ATOM   2582  CA  ASN A 694      34.672  51.489  38.143  1.00 18.10           C
ATOM   2583  C   ASN A 694      34.950  52.981  38.072  1.00 21.24           C
ATOM   2584  O   ASN A 694      34.852  53.658  39.103  1.00 24.41           O
ATOM   2585  CB  ASN A 694      35.660  50.848  39.114  1.00 21.39           C
ATOM   2586  CG  ASN A 694      35.194  49.512  39.595  1.00 25.21           C
ATOM   2587  OD1 ASN A 694      34.027  49.339  39.952  1.00 31.82           O
ATOM   2588  ND2 ASN A 694      36.101  48.550  39.624  1.00 25.99           N
ATOM   2589  H   ASN A 694      35.510  50.554  36.631  1.00 21.06           H
ATOM   2590  HA  ASN A 694      33.782  51.374  38.512  1.00 21.72           H
ATOM   2591  HB2 ASN A 694      36.512  50.727  38.666  1.00 25.67           H
ATOM   2592  HB3 ASN A 694      35.767  51.426  39.885  1.00 25.67           H
ATOM   2593 HD21 ASN A 694      35.883  47.763  39.893  1.00 31.18           H
ATOM   2594 HD22 ASN A 694      36.907  48.712  39.373  1.00 31.18           H
ATOM   2595  N   SER A 695      35.291  53.505  36.920  1.00 17.72           N
ATOM   2596  CA  SER A 695      35.735  54.876  36.872  1.00 17.01           C
ATOM   2597  C   SER A 695      34.530  55.821  36.962  1.00 20.18           C
ATOM   2598  O   SER A 695      33.481  55.567  36.364  1.00 15.84           O
ATOM   2599  CB  SER A 695      36.536  55.141  35.598  1.00 20.70           C
ATOM   2600  OG  SER A 695      35.756  54.885  34.455  1.00 29.06           O
ATOM   2601  H   SER A 695      35.276  53.098  36.163  1.00 21.27           H
ATOM   2602  HA  SER A 695      36.312  55.049  37.632  1.00 20.41           H
ATOM   2603  HB2 SER A 695      36.816  56.070  35.588  1.00 24.84           H
ATOM   2604  HB3 SER A 695      37.313  54.560  35.587  1.00 24.84           H
ATOM   2605  HG  SER A 695      35.506  54.083  34.451  1.00 34.88           H
ATOM   2606  N   PRO A 696      34.652  56.909  37.712  1.00 22.30           N
ATOM   2607  CA  PRO A 696      33.535  57.853  37.833  1.00 21.17           C
ATOM   2608  C   PRO A 696      32.950  58.235  36.479  1.00 18.19           C
ATOM   2609  O   PRO A 696      33.680  58.556  35.534  1.00 20.10           O
ATOM   2610  CB  PRO A 696      34.181  59.065  38.519  1.00 23.14           C
ATOM   2611  CG  PRO A 696      35.370  58.524  39.230  1.00 23.86           C
ATOM   2612  CD  PRO A 696      35.850  57.338  38.451  1.00 24.68           C
ATOM   2613  HA  PRO A 696      32.838  57.489  38.400  1.00 25.40           H
ATOM   2614  HB2 PRO A 696      34.447  59.715  37.851  1.00 27.77           H
ATOM   2615  HB3 PRO A 696      33.554  59.456  39.148  1.00 27.77           H
ATOM   2616  HG2 PRO A 696      36.060  59.205  39.265  1.00 28.63           H
ATOM   2617  HG3 PRO A 696      35.115  58.257  40.127  1.00 28.63           H
ATOM   2618  HD2 PRO A 696      36.552  57.599  37.835  1.00 29.61           H
ATOM   2619  HD3 PRO A 696      36.146  56.636  39.052  1.00 29.61           H
ATOM   2620  N   GLY A 697      31.623  58.207  36.385  1.00 18.74           N
ATOM   2621  CA  GLY A 697      30.955  58.575  35.159  1.00 17.58           C
ATOM   2622  C   GLY A 697      30.846  57.468  34.132  1.00 16.05           C
ATOM   2623  O   GLY A 697      30.158  57.649  33.123  1.00 17.85           O
ATOM   2624  H   GLY A 697      31.092  57.977  37.022  1.00 22.48           H
ATOM   2625  HA2 GLY A 697      30.058  58.877  35.368  1.00 21.10           H
ATOM   2626  HA3 GLY A 697      31.433  59.314  34.751  1.00 21.10           H
ATOM   2627  N   ASN A 698      31.469  56.320  34.370  1.00 17.33           N
ATOM   2628  CA  ASN A 698      31.525  55.244  33.388  1.00 16.12           C
ATOM   2629  C   ASN A 698      30.842  53.981  33.878  1.00 17.28           C
ATOM   2630  O   ASN A 698      30.957  52.938  33.228  1.00 17.12           O
ATOM   2631  CB  ASN A 698      32.981  54.910  33.049  1.00 16.45           C
ATOM   2632  CG  ASN A 698      33.672  56.021  32.294  1.00 20.00           C
ATOM   2633  OD1 ASN A 698      33.835  55.943  31.085  1.00 21.34           O
ATOM   2634  ND2 ASN A 698      34.093  57.076  33.010  1.00 22.60           N
ATOM   2635  H   ASN A 698      31.874  56.136  35.107  1.00 20.80           H
ATOM   2636  HA  ASN A 698      31.083  55.532  32.574  1.00 19.35           H
ATOM   2637  HB2 ASN A 698      33.470  54.757  33.873  1.00 19.73           H
ATOM   2638  HB3 ASN A 698      33.002  54.113  32.497  1.00 19.73           H
ATOM   2639 HD21 ASN A 698      34.491  57.730  32.620  1.00 27.11           H
ATOM   2640 HD22 ASN A 698      33.964  57.097  33.861  1.00 27.11           H
ATOM   2641  N   GLN A 699      30.151  54.035  35.013  1.00 17.36           N
ATOM   2642  CA  GLN A 699      29.734  52.832  35.742  1.00 18.31           C
ATOM   2643  C   GLN A 699      28.422  52.273  35.181  1.00 16.12           C
ATOM   2644  O   GLN A 699      27.341  52.374  35.765  1.00 19.00           O
ATOM   2645  CB  GLN A 699      29.643  53.138  37.230  1.00 17.40           C
ATOM   2646  CG  GLN A 699      30.948  53.657  37.798  1.00 21.18           C
ATOM   2647  CD  GLN A 699      30.840  54.050  39.249  1.00 29.74           C
ATOM   2648  OE1 GLN A 699      30.761  55.234  39.572  1.00 32.25           O
ATOM   2649  NE2 GLN A 699      30.832  53.059  40.133  1.00 35.80           N
ATOM   2650  H   GLN A 699      29.907  54.768  35.391  1.00 20.83           H
ATOM   2651  HA  GLN A 699      30.414  52.150  35.625  1.00 21.97           H
ATOM   2652  HB2 GLN A 699      28.963  53.815  37.373  1.00 20.89           H
ATOM   2653  HB3 GLN A 699      29.410  52.326  37.706  1.00 20.89           H
ATOM   2654  HG2 GLN A 699      31.622  52.963  37.725  1.00 25.41           H
ATOM   2655  HG3 GLN A 699      31.222  54.440  37.295  1.00 25.41           H
ATOM   2656 HE21 GLN A 699      30.888  52.244  39.866  1.00 42.97           H
ATOM   2657 HE22 GLN A 699      30.773  53.233  40.973  1.00 42.97           H
ATOM   2658  N   ILE A 700      28.532  51.640  34.012  1.00 16.34           N
ATOM   2659  CA  ILE A 700      27.363  51.113  33.321  1.00 16.17           C
ATOM   2660  C   ILE A 700      26.722  49.930  34.038  1.00 14.24           C
ATOM   2661  O   ILE A 700      25.643  49.481  33.621  1.00 17.86           O
ATOM   2662  CB  ILE A 700      27.652  50.715  31.860  1.00 13.80           C
ATOM   2663  CG1 ILE A 700      28.804  49.693  31.785  1.00 14.61           C
ATOM   2664  CG2 ILE A 700      27.964  51.942  31.014  1.00 15.70           C
ATOM   2665  CD1 ILE A 700      28.873  49.038  30.443  1.00 15.77           C
ATOM   2666  H   ILE A 700      29.275  51.504  33.600  1.00 19.61           H
ATOM   2667  HA  ILE A 700      26.696  51.817  33.292  1.00 19.41           H
ATOM   2668  HB  ILE A 700      26.854  50.296  31.499  1.00 16.57           H
ATOM   2669 HG12 ILE A 700      29.646  50.148  31.945  1.00 17.54           H
ATOM   2670 HG13 ILE A 700      28.664  49.003  32.452  1.00 17.54           H
ATOM   2671 HG21 ILE A 700      28.141  51.660  30.103  1.00 18.83           H
ATOM   2672 HG22 ILE A 700      27.202  52.541  31.033  1.00 18.83           H
ATOM   2673 HG23 ILE A 700      28.744  52.387  31.380  1.00 18.83           H
ATOM   2674 HD11 ILE A 700      29.608  48.405  30.438  1.00 18.93           H
ATOM   2675 HD12 ILE A 700      28.037  48.576  30.274  1.00 18.93           H
ATOM   2676 HD13 ILE A 700      29.018  49.719  29.767  1.00 18.93           H
ATOM   2677  N   LEU A 701      27.368  49.389  35.072  1.00 13.76           N
ATOM   2678  CA  LEU A 701      26.797  48.313  35.872  1.00 16.80           C
ATOM   2679  C   LEU A 701      26.280  48.805  37.222  1.00 20.39           C
ATOM   2680  O   LEU A 701      25.802  47.990  38.017  1.00 20.34           O
ATOM   2681  CB  LEU A 701      27.807  47.176  36.105  1.00 18.22           C
ATOM   2682  CG  LEU A 701      28.317  46.510  34.826  1.00 16.27           C
ATOM   2683  CD1 LEU A 701      29.252  45.362  35.201  1.00 17.38           C
ATOM   2684  CD2 LEU A 701      27.201  46.008  33.940  1.00 16.01           C
ATOM   2685  H   LEU A 701      28.150  49.634  35.331  1.00 16.51           H
ATOM   2686  HA  LEU A 701      26.043  47.939  35.390  1.00 20.16           H
ATOM   2687  HB2 LEU A 701      28.575  47.534  36.577  1.00 21.86           H
ATOM   2688  HB3 LEU A 701      27.383  46.490  36.645  1.00 21.86           H
ATOM   2689  HG  LEU A 701      28.831  47.158  34.319  1.00 19.53           H
ATOM   2690 HD11 LEU A 701      29.575  44.940  34.389  1.00 20.86           H
ATOM   2691 HD12 LEU A 701      29.998  45.716  35.710  1.00 20.86           H
ATOM   2692 HD13 LEU A 701      28.761  44.718  35.736  1.00 20.86           H
ATOM   2693 HD21 LEU A 701      27.586  45.598  33.150  1.00 19.21           H
ATOM   2694 HD22 LEU A 701      26.679  45.355  34.431  1.00 19.21           H
ATOM   2695 HD23 LEU A 701      26.640  46.757  33.686  1.00 19.21           H
ATOM   2696  N   SER A 702      26.366  50.114  37.494  1.00 23.06           N
ATOM   2697  CA  SER A 702      25.986  50.651  38.800  1.00 22.64           C
ATOM   2698  C   SER A 702      24.534  50.360  39.139  1.00 24.43           C
ATOM   2699  O   SER A 702      24.164  50.400  40.324  1.00 27.57           O
ATOM   2700  CB  SER A 702      26.224  52.171  38.835  1.00 21.54           C
ATOM   2701  OG  SER A 702      25.322  52.820  37.962  1.00 27.41           O
ATOM   2702  H   SER A 702      26.641  50.708  36.936  1.00 27.68           H
ATOM   2703  HA  SER A 702      26.542  50.244  39.483  1.00 27.17           H
ATOM   2704  HB2 SER A 702      26.083  52.495  39.738  1.00 25.85           H
ATOM   2705  HB3 SER A 702      27.133  52.358  38.550  1.00 25.85           H
ATOM   2706  HG  SER A 702      25.433  52.545  37.177  1.00 32.90           H
ATOM   2707  N   GLY A 703      23.698  50.101  38.135  1.00 19.36           N
ATOM   2708  CA  GLY A 703      22.295  49.785  38.343  1.00 22.47           C
ATOM   2709  C   GLY A 703      21.967  48.352  38.692  1.00 25.34           C
ATOM   2710  O   GLY A 703      20.819  48.073  39.060  1.00 25.05           O
ATOM   2711  H   GLY A 703      23.930  50.104  37.307  1.00 23.23           H
ATOM   2712  HA2 GLY A 703      21.955  50.345  39.058  1.00 26.96           H
ATOM   2713  HA3 GLY A 703      21.806  50.009  37.536  1.00 26.96           H
ATOM   2714  N   LEU A 704      22.909  47.421  38.594  1.00 19.68           N
ATOM   2715  CA  LEU A 704      22.571  46.037  38.884  1.00 21.16           C
ATOM   2716  C   LEU A 704      22.457  45.836  40.394  1.00 18.86           C
ATOM   2717  O   LEU A 704      23.113  46.519  41.188  1.00 21.38           O
ATOM   2718  CB  LEU A 704      23.638  45.077  38.341  1.00 18.27           C
ATOM   2719  CG  LEU A 704      24.215  45.182  36.932  1.00 25.96           C
ATOM   2720  CD1 LEU A 704      24.694  43.796  36.499  1.00 17.43           C
ATOM   2721  CD2 LEU A 704      23.343  45.794  35.892  1.00 19.68           C
ATOM   2722  H   LEU A 704      23.728  47.559  38.368  1.00 23.61           H
ATOM   2723  HA  LEU A 704      21.718  45.817  38.476  1.00 25.39           H
ATOM   2724  HB2 LEU A 704      24.397  45.135  38.942  1.00 21.93           H
ATOM   2725  HB3 LEU A 704      23.268  44.182  38.407  1.00 21.93           H
ATOM   2726  HG  LEU A 704      25.006  45.741  36.986  1.00 31.15           H
ATOM   2727 HD11 LEU A 704      25.063  43.855  35.603  1.00 20.92           H
ATOM   2728 HD12 LEU A 704      25.375  43.490  37.118  1.00 20.92           H
ATOM   2729 HD13 LEU A 704      23.941  43.185  36.507  1.00 20.92           H
ATOM   2730 HD21 LEU A 704      23.820  45.804  35.047  1.00 23.61           H
ATOM   2731 HD22 LEU A 704      22.533  45.266  35.809  1.00 23.61           H
ATOM   2732 HD23 LEU A 704      23.123  46.700  36.158  1.00 23.61           H
ATOM   2733  N   SER A 705      21.611  44.892  40.784  1.00 17.48           N
ATOM   2734  CA  SER A 705      21.595  44.455  42.167  1.00 19.95           C
ATOM   2735  C   SER A 705      22.904  43.756  42.518  1.00 22.70           C
ATOM   2736  O   SER A 705      23.721  43.400  41.656  1.00 20.68           O
ATOM   2737  CB  SER A 705      20.452  43.475  42.398  1.00 18.85           C
ATOM   2738  OG  SER A 705      20.753  42.216  41.828  1.00 17.71           O
ATOM   2739  H   SER A 705      21.045  44.495  40.274  1.00 20.98           H
ATOM   2740  HA  SER A 705      21.479  45.218  42.754  1.00 23.94           H
ATOM   2741  HB2 SER A 705      20.315  43.367  43.352  1.00 22.62           H
ATOM   2742  HB3 SER A 705      19.647  43.825  41.985  1.00 22.62           H
ATOM   2743  HG  SER A 705      20.119  41.682  41.959  1.00 21.25           H
ATOM   2744  N   ILE A 706      23.092  43.524  43.813  1.00 20.65           N
ATOM   2745  CA  ILE A 706      24.325  42.908  44.283  1.00 20.76           C
ATOM   2746  C   ILE A 706      24.527  41.512  43.690  1.00 17.66           C
ATOM   2747  O   ILE A 706      25.638  41.164  43.265  1.00 24.71           O
ATOM   2748  CB  ILE A 706      24.347  42.928  45.823  1.00 25.19           C
ATOM   2749  CG1 ILE A 706      24.290  44.380  46.323  1.00 27.07           C
ATOM   2750  CG2 ILE A 706      25.544  42.233  46.334  1.00 27.04           C
ATOM   2751  CD1 ILE A 706      25.433  45.288  45.829  1.00 33.74           C
ATOM   2752  H   ILE A 706      22.526  43.712  44.433  1.00 24.78           H
ATOM   2753  HA  ILE A 706      25.068  43.454  43.982  1.00 24.92           H
ATOM   2754  HB  ILE A 706      23.561  42.461  46.147  1.00 30.22           H
ATOM   2755 HG12 ILE A 706      23.455  44.775  46.028  1.00 32.49           H
ATOM   2756 HG13 ILE A 706      24.321  44.373  47.293  1.00 32.49           H
ATOM   2757 HG21 ILE A 706      25.534  42.260  47.303  1.00 32.44           H
ATOM   2758 HG22 ILE A 706      25.529  41.313  46.027  1.00 32.44           H
ATOM   2759 HG23 ILE A 706      26.336  42.682  45.998  1.00 32.44           H
ATOM   2760 HD11 ILE A 706      25.311  46.177  46.195  1.00 40.49           H
ATOM   2761 HD12 ILE A 706      26.280  44.920  46.128  1.00 40.49           H
ATOM   2762 HD13 ILE A 706      25.412  45.323  44.860  1.00 40.49           H
ATOM   2763  N   GLU A 707      23.473  40.699  43.611  1.00 20.21           N
ATOM   2764  CA  GLU A 707      23.629  39.345  43.082  1.00 18.05           C
ATOM   2765  C   GLU A 707      23.914  39.369  41.582  1.00 20.28           C
ATOM   2766  O   GLU A 707      24.738  38.587  41.088  1.00 19.94           O
ATOM   2767  CB  GLU A 707      22.382  38.497  43.384  1.00 21.15           C
ATOM   2768  CG  GLU A 707      21.668  37.800  42.184  1.00 31.39           C
ATOM   2769  CD  GLU A 707      20.141  37.645  42.374  1.00 41.39           C
ATOM   2770  OE1 GLU A 707      19.710  37.044  43.394  1.00 42.89           O
ATOM   2771  OE2 GLU A 707      19.368  38.140  41.496  1.00 39.22           O1-
ATOM   2772  H   GLU A 707      22.672  40.903  43.850  1.00 24.25           H
ATOM   2773  HA  GLU A 707      24.386  38.925  43.520  1.00 21.66           H
ATOM   2774  HB2 GLU A 707      22.639  37.797  44.005  1.00 25.38           H
ATOM   2775  HB3 GLU A 707      21.725  39.071  43.808  1.00 25.38           H
ATOM   2776  HG2 GLU A 707      21.816  38.327  41.383  1.00 37.67           H
ATOM   2777  HG3 GLU A 707      22.045  36.913  42.068  1.00 37.67           H
ATOM   2778  N   GLU A 708      23.232  40.257  40.848  1.00 17.67           N
ATOM   2779  CA  GLU A 708      23.448  40.361  39.403  1.00 15.34           C
ATOM   2780  C   GLU A 708      24.838  40.898  39.088  1.00 17.38           C
ATOM   2781  O   GLU A 708      25.500  40.414  38.160  1.00 15.19           O
ATOM   2782  CB  GLU A 708      22.386  41.261  38.781  1.00 14.71           C
ATOM   2783  CG  GLU A 708      21.007  40.628  38.771  1.00 16.67           C
ATOM   2784  CD  GLU A 708      19.978  41.492  38.077  1.00 23.55           C
ATOM   2785  OE1 GLU A 708      20.025  42.737  38.263  1.00 30.90           O
ATOM   2786  OE2 GLU A 708      19.117  40.904  37.385  1.00 27.42           O1-
ATOM   2787  H   GLU A 708      22.647  40.804  41.160  1.00 21.20           H
ATOM   2788  HA  GLU A 708      23.368  39.479  39.006  1.00 18.41           H
ATOM   2789  HB2 GLU A 708      22.333  42.085  39.291  1.00 17.65           H
ATOM   2790  HB3 GLU A 708      22.634  41.454  37.863  1.00 17.65           H
ATOM   2791  HG2 GLU A 708      21.052  39.780  38.303  1.00 20.01           H
ATOM   2792  HG3 GLU A 708      20.716  40.489  39.685  1.00 20.01           H
ATOM   2793  N   TYR A 709      25.278  41.907  39.828  1.00 14.27           N
ATOM   2794  CA  TYR A 709      26.611  42.465  39.631  1.00 16.98           C
ATOM   2795  C   TYR A 709      27.679  41.399  39.829  1.00 17.41           C
ATOM   2796  O   TYR A 709      28.568  41.230  38.971  1.00 17.83           O
ATOM   2797  CB  TYR A 709      26.819  43.624  40.603  1.00 17.85           C
ATOM   2798  CG  TYR A 709      28.163  44.307  40.454  1.00 21.16           C
ATOM   2799  CD1 TYR A 709      28.367  45.242  39.460  1.00 20.13           C
ATOM   2800  CD2 TYR A 709      29.209  44.023  41.307  1.00 23.31           C
ATOM   2801  CE1 TYR A 709      29.594  45.869  39.295  1.00 20.66           C
ATOM   2802  CE2 TYR A 709      30.429  44.659  41.161  1.00 22.81           C
ATOM   2803  CZ  TYR A 709      30.601  45.590  40.154  1.00 19.38           C
ATOM   2804  OH  TYR A 709      31.798  46.254  39.968  1.00 25.88           O
ATOM   2805  H   TYR A 709      24.825  42.288  40.452  1.00 17.13           H
ATOM   2806  HA  TYR A 709      26.685  42.808  38.727  1.00 20.38           H
ATOM   2807  HB2 TYR A 709      26.130  44.289  40.451  1.00 21.42           H
ATOM   2808  HB3 TYR A 709      26.757  43.287  41.511  1.00 21.42           H
ATOM   2809  HD1 TYR A 709      27.674  45.440  38.873  1.00 24.16           H
ATOM   2810  HD2 TYR A 709      29.091  43.401  41.989  1.00 27.97           H
ATOM   2811  HE1 TYR A 709      29.711  46.503  38.624  1.00 24.79           H
ATOM   2812  HE2 TYR A 709      31.129  44.465  41.742  1.00 27.37           H
ATOM   2813  HH  TYR A 709      32.354  46.012  40.549  1.00 31.06           H
ATOM   2814  N   LYS A 710      27.615  40.663  40.952  1.00 18.74           N
ATOM   2815  CA  LYS A 710      28.571  39.584  41.222  1.00 19.73           C
ATOM   2816  C   LYS A 710      28.633  38.617  40.059  1.00 20.89           C
ATOM   2817  O   LYS A 710      29.720  38.297  39.554  1.00 18.79           O
ATOM   2818  CB  LYS A 710      28.191  38.795  42.485  1.00 23.27           C
ATOM   2819  CG  LYS A 710      28.381  39.472  43.826  1.00 29.68           C
ATOM   2820  CD  LYS A 710      27.658  38.634  44.915  1.00 31.01           C
ATOM   2821  CE  LYS A 710      27.450  39.393  46.210  1.00 34.01           C
ATOM   2822  NZ  LYS A 710      26.294  38.844  47.014  1.00 34.49           N1+
ATOM   2823  H   LYS A 710      27.027  40.771  41.569  1.00 22.48           H
ATOM   2824  HA  LYS A 710      29.455  39.963  41.352  1.00 23.67           H
ATOM   2825  HB2 LYS A 710      27.253  38.559  42.419  1.00 27.92           H
ATOM   2826  HB3 LYS A 710      28.722  37.983  42.501  1.00 27.92           H
ATOM   2827  HG2 LYS A 710      29.326  39.515  44.041  1.00 35.62           H
ATOM   2828  HG3 LYS A 710      27.991  40.360  43.804  1.00 35.62           H
ATOM   2829  HD2 LYS A 710      26.787  38.369  44.580  1.00 37.21           H
ATOM   2830  HD3 LYS A 710      28.191  37.848  45.112  1.00 37.21           H
ATOM   2831  HE2 LYS A 710      28.252  39.325  46.751  1.00 40.81           H
ATOM   2832  HE3 LYS A 710      27.261  40.323  46.007  1.00 40.81           H
ATOM   2833  HZ1 LYS A 710      26.199  39.310  47.766  1.00 41.38           H
ATOM   2834  HZ2 LYS A 710      25.542  38.900  46.541  1.00 41.38           H
ATOM   2835  HZ3 LYS A 710      26.445  37.991  47.219  1.00 41.38           H
ATOM   2836  N   THR A 711      27.464  38.134  39.632  1.00 16.80           N
ATOM   2837  CA  THR A 711      27.369  37.163  38.557  1.00 16.27           C
ATOM   2838  C   THR A 711      27.973  37.728  37.276  1.00 16.00           C
ATOM   2839  O   THR A 711      28.752  37.042  36.597  1.00 15.83           O
ATOM   2840  CB  THR A 711      25.901  36.789  38.340  1.00 17.34           C
ATOM   2841  OG1 THR A 711      25.388  36.181  39.536  1.00 26.78           O
ATOM   2842  CG2 THR A 711      25.727  35.828  37.197  1.00 18.28           C
ATOM   2843  H   THR A 711      26.702  38.362  39.959  1.00 20.16           H
ATOM   2844  HA  THR A 711      27.859  36.362  38.800  1.00 19.52           H
ATOM   2845  HB  THR A 711      25.392  37.590  38.144  1.00 20.80           H
ATOM   2846  HG1 THR A 711      25.447  36.718  40.179  1.00 32.13           H
ATOM   2847 HG21 THR A 711      24.788  35.611  37.086  1.00 21.94           H
ATOM   2848 HG22 THR A 711      26.058  36.226  36.376  1.00 21.94           H
ATOM   2849 HG23 THR A 711      26.221  35.011  37.372  1.00 21.94           H
ATOM   2850  N   THR A 712      27.658  38.979  36.948  1.00 15.64           N
ATOM   2851  CA  THR A 712      28.119  39.558  35.685  1.00 13.39           C
ATOM   2852  C   THR A 712      29.641  39.661  35.639  1.00 15.66           C
ATOM   2853  O   THR A 712      30.260  39.314  34.625  1.00 12.20           O
ATOM   2854  CB  THR A 712      27.456  40.913  35.469  1.00 13.25           C
ATOM   2855  OG1 THR A 712      26.033  40.754  35.436  1.00 18.30           O
ATOM   2856  CG2 THR A 712      27.910  41.525  34.141  1.00 15.17           C
ATOM   2857  H   THR A 712      27.183  39.509  37.432  1.00 18.77           H
ATOM   2858  HA  THR A 712      27.843  38.977  34.959  1.00 16.07           H
ATOM   2859  HB  THR A 712      27.701  41.515  36.189  1.00 15.90           H
ATOM   2860  HG1 THR A 712      25.763  40.428  36.162  1.00 21.96           H
ATOM   2861 HG21 THR A 712      27.484  42.387  34.010  1.00 18.21           H
ATOM   2862 HG22 THR A 712      28.872  41.647  34.144  1.00 18.21           H
ATOM   2863 HG23 THR A 712      27.668  40.940  33.406  1.00 18.21           H
ATOM   2864  N   LEU A 713      30.266  40.135  36.715  1.00 13.40           N
ATOM   2865  CA  LEU A 713      31.727  40.244  36.714  1.00 14.17           C
ATOM   2866  C   LEU A 713      32.398  38.881  36.567  1.00 13.69           C
ATOM   2867  O   LEU A 713      33.463  38.774  35.947  1.00 13.05           O
ATOM   2868  CB  LEU A 713      32.229  40.947  37.980  1.00 13.14           C
ATOM   2869  CG  LEU A 713      32.023  42.438  38.171  1.00 17.62           C
ATOM   2870  CD1 LEU A 713      32.879  42.878  39.358  1.00 19.83           C
ATOM   2871  CD2 LEU A 713      32.327  43.279  36.950  1.00 22.51           C
ATOM   2872  H   LEU A 713      29.882  40.393  37.440  1.00 16.08           H
ATOM   2873  HA  LEU A 713      31.994  40.784  35.954  1.00 17.00           H
ATOM   2874  HB2 LEU A 713      31.804  40.515  38.738  1.00 15.76           H
ATOM   2875  HB3 LEU A 713      33.185  40.795  38.035  1.00 15.76           H
ATOM   2876  HG  LEU A 713      31.095  42.593  38.407  1.00 21.15           H
ATOM   2877 HD11 LEU A 713      32.761  43.831  39.497  1.00 23.80           H
ATOM   2878 HD12 LEU A 713      32.597  42.391  40.148  1.00 23.80           H
ATOM   2879 HD13 LEU A 713      33.810  42.684  39.165  1.00 23.80           H
ATOM   2880 HD21 LEU A 713      32.169  44.212  37.162  1.00 27.01           H
ATOM   2881 HD22 LEU A 713      33.255  43.148  36.701  1.00 27.01           H
ATOM   2882 HD23 LEU A 713      31.747  43.001  36.224  1.00 27.01           H
ATOM   2883  N   LYS A 714      31.827  37.833  37.137  1.00 14.60           N
ATOM   2884  CA  LYS A 714      32.429  36.508  37.012  1.00 14.68           C
ATOM   2885  C   LYS A 714      32.353  36.016  35.573  1.00 14.56           C
ATOM   2886  O   LYS A 714      33.308  35.432  35.056  1.00 13.17           O
ATOM   2887  CB  LYS A 714      31.708  35.529  37.942  1.00 17.02           C
ATOM   2888  CG  LYS A 714      32.180  34.094  37.899  1.00 28.42           C
ATOM   2889  CD  LYS A 714      31.577  33.281  39.062  1.00 32.65           C
ATOM   2890  CE  LYS A 714      32.106  31.845  39.102  1.00 34.25           C
ATOM   2891  NZ  LYS A 714      32.556  31.347  37.767  1.00 40.21           N1+
ATOM   2892  H   LYS A 714      31.101  37.856  37.597  1.00 17.52           H
ATOM   2893  HA  LYS A 714      33.362  36.551  37.274  1.00 17.62           H
ATOM   2894  HB2 LYS A 714      31.816  35.841  38.855  1.00 20.42           H
ATOM   2895  HB3 LYS A 714      30.765  35.529  37.713  1.00 20.42           H
ATOM   2896  HG2 LYS A 714      31.900  33.688  37.064  1.00 34.11           H
ATOM   2897  HG3 LYS A 714      33.146  34.071  37.979  1.00 34.11           H
ATOM   2898  HD2 LYS A 714      31.805  33.710  39.901  1.00 39.18           H
ATOM   2899  HD3 LYS A 714      30.613  33.245  38.957  1.00 39.18           H
ATOM   2900  HE2 LYS A 714      32.864  31.806  39.707  1.00 41.10           H
ATOM   2901  HE3 LYS A 714      31.401  31.259  39.418  1.00 41.10           H
ATOM   2902  HZ1 LYS A 714      32.854  30.511  37.839  1.00 48.25           H
ATOM   2903  HZ2 LYS A 714      31.877  31.363  37.192  1.00 48.25           H
ATOM   2904  HZ3 LYS A 714      33.212  31.862  37.455  1.00 48.25           H
ATOM   2905  N   ILE A 715      31.249  36.290  34.889  1.00 12.43           N
ATOM   2906  CA  ILE A 715      31.126  35.924  33.482  1.00 11.70           C
ATOM   2907  C   ILE A 715      32.097  36.736  32.640  1.00  9.67           C
ATOM   2908  O   ILE A 715      32.744  36.199  31.723  1.00 10.80           O
ATOM   2909  CB  ILE A 715      29.678  36.096  32.986  1.00 12.80           C
ATOM   2910  CG1 ILE A 715      28.705  35.261  33.822  1.00 16.05           C
ATOM   2911  CG2 ILE A 715      29.553  35.686  31.502  1.00 14.51           C
ATOM   2912  CD1 ILE A 715      27.238  35.688  33.636  1.00 17.57           C
ATOM   2913  H   ILE A 715      30.558  36.687  35.214  1.00 14.91           H
ATOM   2914  HA  ILE A 715      31.362  34.988  33.383  1.00 14.04           H
ATOM   2915  HB  ILE A 715      29.432  37.031  33.069  1.00 15.36           H
ATOM   2916 HG12 ILE A 715      28.782  34.330  33.560  1.00 19.26           H
ATOM   2917 HG13 ILE A 715      28.929  35.361  34.761  1.00 19.26           H
ATOM   2918 HG21 ILE A 715      28.633  35.804  31.219  1.00 17.41           H
ATOM   2919 HG22 ILE A 715      30.139  36.246  30.970  1.00 17.41           H
ATOM   2920 HG23 ILE A 715      29.811  34.755  31.410  1.00 17.41           H
ATOM   2921 HD11 ILE A 715      26.673  35.125  34.188  1.00 21.08           H
ATOM   2922 HD12 ILE A 715      27.144  36.615  33.902  1.00 21.08           H
ATOM   2923 HD13 ILE A 715      26.997  35.585  32.702  1.00 21.08           H
ATOM   2924  N   ILE A 716      32.224  38.029  32.934  1.00  9.93           N
ATOM   2925  CA  ILE A 716      33.171  38.860  32.183  1.00  9.92           C
ATOM   2926  C   ILE A 716      34.574  38.302  32.306  1.00 11.37           C
ATOM   2927  O   ILE A 716      35.304  38.210  31.308  1.00 10.86           O
ATOM   2928  CB  ILE A 716      33.094  40.334  32.627  1.00  9.99           C
ATOM   2929  CG1 ILE A 716      31.770  40.992  32.212  1.00 13.67           C
ATOM   2930  CG2 ILE A 716      34.271  41.134  32.064  1.00 11.54           C
ATOM   2931  CD1 ILE A 716      31.546  42.355  32.845  1.00 13.15           C
ATOM   2932  H   ILE A 716      31.786  38.443  33.549  1.00 11.91           H
ATOM   2933  HA  ILE A 716      32.927  38.828  31.245  1.00 11.90           H
ATOM   2934  HB  ILE A 716      33.151  40.358  33.595  1.00 11.98           H
ATOM   2935 HG12 ILE A 716      31.766  41.107  31.249  1.00 16.40           H
ATOM   2936 HG13 ILE A 716      31.037  40.416  32.479  1.00 16.40           H
ATOM   2937 HG21 ILE A 716      34.196  42.055  32.360  1.00 13.85           H
ATOM   2938 HG22 ILE A 716      35.099  40.749  32.390  1.00 13.85           H
ATOM   2939 HG23 ILE A 716      34.245  41.094  31.095  1.00 13.85           H
ATOM   2940 HD11 ILE A 716      30.696  42.708  32.539  1.00 15.78           H
ATOM   2941 HD12 ILE A 716      31.537  42.257  33.810  1.00 15.78           H
ATOM   2942 HD13 ILE A 716      32.266  42.948  32.579  1.00 15.78           H
ATOM   2943  N   LYS A 717      35.003  37.960  33.522  1.00 10.62           N
ATOM   2944  CA  LYS A 717      36.348  37.425  33.708  1.00 11.99           C
ATOM   2945  C   LYS A 717      36.550  36.179  32.863  1.00 11.27           C
ATOM   2946  O   LYS A 717      37.564  36.028  32.161  1.00 10.83           O
ATOM   2947  CB  LYS A 717      36.596  37.114  35.177  1.00 12.78           C
ATOM   2948  CG  LYS A 717      37.985  36.519  35.395  1.00 18.53           C
ATOM   2949  CD  LYS A 717      38.179  35.967  36.795  1.00 22.97           C
ATOM   2950  CE  LYS A 717      39.585  35.397  36.951  1.00 27.63           C
ATOM   2951  NZ  LYS A 717      40.569  36.450  36.586  1.00 31.71           N1+
ATOM   2952  H   LYS A 717      34.541  38.028  34.245  1.00 12.75           H
ATOM   2953  HA  LYS A 717      36.997  38.089  33.427  1.00 14.38           H
ATOM   2954  HB2 LYS A 717      36.531  37.933  35.693  1.00 15.33           H
ATOM   2955  HB3 LYS A 717      35.938  36.471  35.483  1.00 15.33           H
ATOM   2956  HG2 LYS A 717      38.119  35.793  34.766  1.00 22.24           H
ATOM   2957  HG3 LYS A 717      38.650  37.210  35.251  1.00 22.24           H
ATOM   2958  HD2 LYS A 717      38.063  36.680  37.443  1.00 27.57           H
ATOM   2959  HD3 LYS A 717      37.539  35.256  36.954  1.00 27.57           H
ATOM   2960  HE2 LYS A 717      39.734  35.136  37.874  1.00 33.16           H
ATOM   2961  HE3 LYS A 717      39.701  34.640  36.356  1.00 33.16           H
ATOM   2962  HZ1 LYS A 717      41.397  36.135  36.671  1.00 38.05           H
ATOM   2963  HZ2 LYS A 717      40.442  36.706  35.743  1.00 38.05           H
ATOM   2964  HZ3 LYS A 717      40.471  37.156  37.120  1.00 38.05           H
ATOM   2965  N   GLN A 718      35.611  35.252  32.927  1.00 11.16           N
ATOM   2966  CA  GLN A 718      35.769  34.027  32.178  1.00 11.86           C
ATOM   2967  C   GLN A 718      35.812  34.300  30.682  1.00  9.77           C
ATOM   2968  O   GLN A 718      36.560  33.660  29.953  1.00 10.66           O
ATOM   2969  CB  GLN A 718      34.630  33.074  32.529  1.00 15.96           C
ATOM   2970  CG  GLN A 718      34.687  32.590  33.989  1.00 18.40           C
ATOM   2971  CD  GLN A 718      33.433  31.828  34.436  1.00 30.58           C
ATOM   2972  OE1 GLN A 718      33.536  30.751  35.030  1.00 39.88           O
ATOM   2973  NE2 GLN A 718      32.255  32.388  34.173  1.00 30.81           N
ATOM   2974  H   GLN A 718      34.887  35.307  33.388  1.00 13.39           H
ATOM   2975  HA  GLN A 718      36.605  33.605  32.431  1.00 14.23           H
ATOM   2976  HB2 GLN A 718      33.785  33.530  32.397  1.00 19.16           H
ATOM   2977  HB3 GLN A 718      34.681  32.295  31.953  1.00 19.16           H
ATOM   2978  HG2 GLN A 718      35.448  31.997  34.092  1.00 22.08           H
ATOM   2979  HG3 GLN A 718      34.789  33.360  34.570  1.00 22.08           H
ATOM   2980 HE21 GLN A 718      32.221  33.146  33.768  1.00 36.98           H
ATOM   2981 HE22 GLN A 718      31.529  31.992  34.407  1.00 36.98           H
ATOM   2982  N   ALA A 719      34.975  35.215  30.210  1.00  9.25           N
ATOM   2983  CA  ALA A 719      34.890  35.537  28.787  1.00  7.73           C
ATOM   2984  C   ALA A 719      36.179  36.167  28.284  1.00  9.84           C
ATOM   2985  O   ALA A 719      36.651  35.816  27.202  1.00 10.33           O
ATOM   2986  CB  ALA A 719      33.675  36.424  28.527  1.00 12.25           C
ATOM   2987  H   ALA A 719      34.436  35.671  30.700  1.00 11.10           H
ATOM   2988  HA  ALA A 719      34.758  34.712  28.293  1.00  9.27           H
ATOM   2989  HB1 ALA A 719      33.632  36.629  27.580  1.00 14.70           H
ATOM   2990  HB2 ALA A 719      32.874  35.951  28.800  1.00 14.70           H
ATOM   2991  HB3 ALA A 719      33.768  37.243  29.039  1.00 14.70           H
ATOM   2992  N   ILE A 720      36.769  37.090  29.048  1.00  8.77           N
ATOM   2993  CA  ILE A 720      38.025  37.691  28.610  1.00 10.01           C
ATOM   2994  C   ILE A 720      39.152  36.660  28.641  1.00  9.72           C
ATOM   2995  O   ILE A 720      39.957  36.550  27.697  1.00 10.15           O
ATOM   2996  CB  ILE A 720      38.338  38.948  29.438  1.00  9.70           C
ATOM   2997  CG1 ILE A 720      37.317  40.032  29.128  1.00  8.03           C
ATOM   2998  CG2 ILE A 720      39.762  39.414  29.111  1.00 10.42           C
ATOM   2999  CD1 ILE A 720      37.508  41.285  29.898  1.00  9.27           C
ATOM   3000  H   ILE A 720      36.471  37.377  29.802  1.00 10.52           H
ATOM   3001  HA  ILE A 720      37.920  37.973  27.688  1.00 12.01           H
ATOM   3002  HB  ILE A 720      38.287  38.727  30.381  1.00 11.64           H
ATOM   3003 HG12 ILE A 720      37.374  40.253  28.185  1.00  9.63           H
ATOM   3004 HG13 ILE A 720      36.431  39.692  29.332  1.00  9.63           H
ATOM   3005 HG21 ILE A 720      39.962  40.207  29.632  1.00 12.50           H
ATOM   3006 HG22 ILE A 720      40.385  38.705  29.335  1.00 12.50           H
ATOM   3007 HG23 ILE A 720      39.818  39.617  28.164  1.00 12.50           H
ATOM   3008 HD11 ILE A 720      36.820  41.920  29.643  1.00 11.12           H
ATOM   3009 HD12 ILE A 720      37.441  41.087  30.845  1.00 11.12           H
ATOM   3010 HD13 ILE A 720      38.385  41.648  29.697  1.00 11.12           H
ATOM   3011  N   LEU A 721      39.249  35.879  29.720  1.00  9.14           N
ATOM   3012  CA  LEU A 721      40.307  34.871  29.780  1.00  9.89           C
ATOM   3013  C   LEU A 721      40.175  33.879  28.644  1.00 10.20           C
ATOM   3014  O   LEU A 721      41.188  33.379  28.127  1.00 10.08           O
ATOM   3015  CB  LEU A 721      40.314  34.149  31.124  1.00 14.40           C
ATOM   3016  CG  LEU A 721      40.859  34.915  32.325  1.00 14.30           C
ATOM   3017  CD1 LEU A 721      40.685  34.101  33.597  1.00 19.10           C
ATOM   3018  CD2 LEU A 721      42.304  35.295  32.157  1.00 20.52           C
ATOM   3019  H   LEU A 721      38.733  35.911  30.407  1.00 10.96           H
ATOM   3020  HA  LEU A 721      41.163  35.317  29.682  1.00 11.87           H
ATOM   3021  HB2 LEU A 721      39.401  33.898  31.336  1.00 17.28           H
ATOM   3022  HB3 LEU A 721      40.851  33.346  31.031  1.00 17.28           H
ATOM   3023  HG  LEU A 721      40.349  35.734  32.428  1.00 17.16           H
ATOM   3024 HD11 LEU A 721      41.038  34.607  34.346  1.00 22.92           H
ATOM   3025 HD12 LEU A 721      39.741  33.924  33.732  1.00 22.92           H
ATOM   3026 HD13 LEU A 721      41.169  33.265  33.505  1.00 22.92           H
ATOM   3027 HD21 LEU A 721      42.597  35.778  32.946  1.00 24.62           H
ATOM   3028 HD22 LEU A 721      42.831  34.489  32.048  1.00 24.62           H
ATOM   3029 HD23 LEU A 721      42.393  35.858  31.373  1.00 24.62           H
ATOM   3030  N   ALA A 722      38.947  33.585  28.213  1.00  9.99           N
ATOM   3031  CA  ALA A 722      38.741  32.601  27.170  1.00 11.07           C
ATOM   3032  C   ALA A 722      39.382  33.019  25.861  1.00 10.90           C
ATOM   3033  O   ALA A 722      39.646  32.162  25.015  1.00 10.91           O
ATOM   3034  CB  ALA A 722      37.242  32.425  26.948  1.00 10.25           C
ATOM   3035  H   ALA A 722      38.224  33.944  28.511  1.00 11.99           H
ATOM   3036  HA  ALA A 722      39.118  31.750  27.444  1.00 13.29           H
ATOM   3037  HB1 ALA A 722      37.102  31.766  26.250  1.00 12.30           H
ATOM   3038  HB2 ALA A 722      36.834  32.123  27.775  1.00 12.30           H
ATOM   3039  HB3 ALA A 722      36.860  33.276  26.682  1.00 12.30           H
ATOM   3040  N   THR A 723      39.619  34.320  25.669  1.00  9.99           N
ATOM   3041  CA  THR A 723      40.242  34.806  24.442  1.00 11.19           C
ATOM   3042  C   THR A 723      41.739  34.537  24.387  1.00 10.53           C
ATOM   3043  O   THR A 723      42.347  34.858  23.367  1.00 10.88           O
ATOM   3044  CB  THR A 723      39.950  36.301  24.194  1.00 11.78           C
ATOM   3045  OG1 THR A 723      40.584  37.104  25.220  1.00 10.06           O
ATOM   3046  CG2 THR A 723      38.453  36.610  24.117  1.00 10.56           C
ATOM   3047  H   THR A 723      39.426  34.938  26.235  1.00 11.99           H
ATOM   3048  HA  THR A 723      39.847  34.320  23.702  1.00 13.43           H
ATOM   3049  HB  THR A 723      40.337  36.545  23.338  1.00 14.13           H
ATOM   3050  HG1 THR A 723      40.288  36.889  25.977  1.00 12.07           H
ATOM   3051 HG21 THR A 723      38.318  37.558  23.960  1.00 12.67           H
ATOM   3052 HG22 THR A 723      38.048  36.110  23.391  1.00 12.67           H
ATOM   3053 HG23 THR A 723      38.021  36.364  24.949  1.00 12.67           H
ATOM   3054  N   ASP A 724      42.351  33.975  25.426  1.00  9.42           N
ATOM   3055  CA  ASP A 724      43.682  33.415  25.287  1.00  8.36           C
ATOM   3056  C   ASP A 724      43.602  32.157  24.433  1.00  9.52           C
ATOM   3057  O   ASP A 724      42.975  31.178  24.863  1.00  9.81           O
ATOM   3058  CB  ASP A 724      44.204  33.044  26.670  1.00  7.87           C
ATOM   3059  CG  ASP A 724      45.631  32.498  26.649  1.00 12.00           C
ATOM   3060  OD1 ASP A 724      46.166  32.206  27.753  1.00 14.17           O
ATOM   3061  OD2 ASP A 724      46.218  32.331  25.543  1.00 13.51           O1-
ATOM   3062  H   ASP A 724      42.017  33.908  26.215  1.00 11.31           H
ATOM   3063  HA  ASP A 724      44.282  34.054  24.871  1.00 10.03           H
ATOM   3064  HB2 ASP A 724      44.196  33.835  27.232  1.00  9.44           H
ATOM   3065  HB3 ASP A 724      43.629  32.363  27.052  1.00  9.44           H
ATOM   3066  N   LEU A 725      44.216  32.156  23.232  1.00 10.53           N
ATOM   3067  CA  LEU A 725      44.108  31.006  22.343  1.00 10.77           C
ATOM   3068  C   LEU A 725      44.623  29.738  22.994  1.00 11.82           C
ATOM   3069  O   LEU A 725      44.188  28.639  22.627  1.00 10.84           O
ATOM   3070  CB  LEU A 725      44.907  31.223  21.065  1.00 12.58           C
ATOM   3071  CG  LEU A 725      44.154  31.738  19.855  1.00 25.65           C
ATOM   3072  CD1 LEU A 725      45.155  31.856  18.690  1.00 25.00           C
ATOM   3073  CD2 LEU A 725      42.990  30.861  19.440  1.00 15.68           C
ATOM   3074  H   LEU A 725      44.692  32.803  22.923  1.00 12.64           H
ATOM   3075  HA  LEU A 725      43.177  30.871  22.104  1.00 12.93           H
ATOM   3076  HB2 LEU A 725      45.611  31.862  21.256  1.00 15.10           H
ATOM   3077  HB3 LEU A 725      45.307  30.376  20.813  1.00 15.10           H
ATOM   3078  HG  LEU A 725      43.811  32.624  20.048  1.00 30.77           H
ATOM   3079 HD11 LEU A 725      44.688  32.185  17.906  1.00 30.00           H
ATOM   3080 HD12 LEU A 725      45.858  32.475  18.941  1.00 30.00           H
ATOM   3081 HD13 LEU A 725      45.532  30.982  18.509  1.00 30.00           H
ATOM   3082 HD21 LEU A 725      42.561  31.253  18.664  1.00 18.81           H
ATOM   3083 HD22 LEU A 725      43.323  29.976  19.223  1.00 18.81           H
ATOM   3084 HD23 LEU A 725      42.359  30.806  20.175  1.00 18.81           H
ATOM   3085  N   ALA A 726      45.559  29.851  23.934  1.00 11.30           N
ATOM   3086  CA  ALA A 726      46.063  28.668  24.618  1.00 11.91           C
ATOM   3087  C   ALA A 726      44.957  27.976  25.397  1.00 12.12           C
ATOM   3088  O   ALA A 726      44.935  26.740  25.497  1.00 13.73           O
ATOM   3089  CB  ALA A 726      47.177  29.084  25.575  1.00 15.20           C
ATOM   3090  H   ALA A 726      45.914  30.592  24.189  1.00 13.56           H
ATOM   3091  HA  ALA A 726      46.426  28.044  23.970  1.00 14.29           H
ATOM   3092  HB1 ALA A 726      47.512  28.296  26.031  1.00 18.24           H
ATOM   3093  HB2 ALA A 726      47.890  29.501  25.067  1.00 18.24           H
ATOM   3094  HB3 ALA A 726      46.819  29.713  26.221  1.00 18.24           H
ATOM   3095  N   LEU A 727      44.038  28.755  25.968  1.00 10.88           N
ATOM   3096  CA  LEU A 727      42.907  28.177  26.690  1.00 11.33           C
ATOM   3097  C   LEU A 727      41.885  27.583  25.741  1.00 10.79           C
ATOM   3098  O   LEU A 727      41.224  26.595  26.089  1.00 14.16           O
ATOM   3099  CB  LEU A 727      42.252  29.206  27.608  1.00 14.31           C
ATOM   3100  CG  LEU A 727      43.134  29.715  28.758  1.00 15.47           C
ATOM   3101  CD1 LEU A 727      42.386  30.682  29.625  1.00 14.76           C
ATOM   3102  CD2 LEU A 727      43.632  28.561  29.623  1.00 22.30           C
ATOM   3103  H   LEU A 727      44.047  29.614  25.951  1.00 13.06           H
ATOM   3104  HA  LEU A 727      43.237  27.457  27.250  1.00 13.60           H
ATOM   3105  HB2 LEU A 727      41.996  29.974  27.075  1.00 17.17           H
ATOM   3106  HB3 LEU A 727      41.461  28.806  28.002  1.00 17.17           H
ATOM   3107  HG  LEU A 727      43.906  30.172  28.389  1.00 18.57           H
ATOM   3108 HD11 LEU A 727      42.971  30.983  30.338  1.00 17.71           H
ATOM   3109 HD12 LEU A 727      42.106  31.438  29.085  1.00 17.71           H
ATOM   3110 HD13 LEU A 727      41.610  30.236  29.998  1.00 17.71           H
ATOM   3111 HD21 LEU A 727      44.184  28.918  30.337  1.00 26.76           H
ATOM   3112 HD22 LEU A 727      42.868  28.095  29.997  1.00 26.76           H
ATOM   3113 HD23 LEU A 727      44.153  27.956  29.073  1.00 26.76           H
ATOM   3114  N   TYR A 728      41.682  28.193  24.574  1.00 11.22           N
ATOM   3115  CA  TYR A 728      40.848  27.588  23.544  1.00 11.50           C
ATOM   3116  C   TYR A 728      41.389  26.218  23.164  1.00 11.98           C
ATOM   3117  O   TYR A 728      40.641  25.230  23.116  1.00 12.32           O
ATOM   3118  CB  TYR A 728      40.760  28.522  22.316  1.00  9.42           C
ATOM   3119  CG  TYR A 728      40.295  27.836  21.065  1.00  9.64           C
ATOM   3120  CD1 TYR A 728      38.992  27.394  20.936  1.00  9.45           C
ATOM   3121  CD2 TYR A 728      41.174  27.573  20.020  1.00 11.36           C
ATOM   3122  CE1 TYR A 728      38.569  26.737  19.798  1.00 11.11           C
ATOM   3123  CE2 TYR A 728      40.753  26.939  18.875  1.00 11.02           C
ATOM   3124  CZ  TYR A 728      39.444  26.501  18.771  1.00 13.58           C
ATOM   3125  OH  TYR A 728      39.024  25.836  17.633  1.00 14.45           O
ATOM   3126  H   TYR A 728      42.015  28.956  24.357  1.00 13.47           H
ATOM   3127  HA  TYR A 728      39.951  27.468  23.893  1.00 13.80           H
ATOM   3128  HB2 TYR A 728      40.136  29.238  22.512  1.00 11.30           H
ATOM   3129  HB3 TYR A 728      41.640  28.892  22.142  1.00 11.30           H
ATOM   3130  HD1 TYR A 728      38.389  27.544  21.628  1.00 11.34           H
ATOM   3131  HD2 TYR A 728      42.056  27.860  20.084  1.00 13.63           H
ATOM   3132  HE1 TYR A 728      37.686  26.452  19.729  1.00 13.33           H
ATOM   3133  HE2 TYR A 728      41.356  26.772  18.187  1.00 13.22           H
ATOM   3134  HH  TYR A 728      39.661  25.762  17.091  1.00 17.33           H
ATOM   3135  N   ILE A 729      42.692  26.122  22.946  1.00 10.78           N
ATOM   3136  CA  ILE A 729      43.282  24.850  22.542  1.00 10.91           C
ATOM   3137  C   ILE A 729      43.139  23.830  23.663  1.00 15.02           C
ATOM   3138  O   ILE A 729      42.837  22.650  23.414  1.00 14.76           O
ATOM   3139  CB  ILE A 729      44.749  25.046  22.104  1.00 16.37           C
ATOM   3140  CG1 ILE A 729      44.812  25.814  20.794  1.00 14.08           C
ATOM   3141  CG2 ILE A 729      45.456  23.713  21.921  1.00 18.30           C
ATOM   3142  CD1 ILE A 729      46.182  26.463  20.538  1.00 18.33           C
ATOM   3143  H   ILE A 729      43.253  26.770  23.022  1.00 12.93           H
ATOM   3144  HA  ILE A 729      42.792  24.512  21.777  1.00 13.09           H
ATOM   3145  HB  ILE A 729      45.213  25.554  22.786  1.00 19.64           H
ATOM   3146 HG12 ILE A 729      44.629  25.203  20.062  1.00 16.89           H
ATOM   3147 HG13 ILE A 729      44.146  26.519  20.810  1.00 16.89           H
ATOM   3148 HG21 ILE A 729      46.372  23.877  21.646  1.00 21.95           H
ATOM   3149 HG22 ILE A 729      45.444  23.231  22.763  1.00 21.95           H
ATOM   3150 HG23 ILE A 729      44.993  23.201  21.240  1.00 21.95           H
ATOM   3151 HD11 ILE A 729      46.154  26.934  19.691  1.00 22.00           H
ATOM   3152 HD12 ILE A 729      46.376  27.084  21.257  1.00 22.00           H
ATOM   3153 HD13 ILE A 729      46.859  25.769  20.509  1.00 22.00           H
ATOM   3154  N   LYS A 730      43.291  24.276  24.911  1.00 12.96           N
ATOM   3155  CA  LYS A 730      43.202  23.374  26.059  1.00 14.46           C
ATOM   3156  C   LYS A 730      41.793  22.802  26.209  1.00 15.45           C
ATOM   3157  O   LYS A 730      41.629  21.630  26.565  1.00 18.24           O
ATOM   3158  CB  LYS A 730      43.622  24.120  27.340  1.00 16.62           C
ATOM   3159  CG  LYS A 730      43.466  23.303  28.635  1.00 22.85           C
ATOM   3160  CD  LYS A 730      44.170  23.954  29.841  1.00 28.38           C
ATOM   3161  CE  LYS A 730      43.356  25.060  30.495  1.00 32.58           C
ATOM   3162  NZ  LYS A 730      44.000  25.637  31.747  1.00 40.11           N1+
ATOM   3163  H   LYS A 730      43.448  25.096  25.119  1.00 15.55           H
ATOM   3164  HA  LYS A 730      43.814  22.633  25.927  1.00 17.35           H
ATOM   3165  HB2 LYS A 730      44.556  24.371  27.261  1.00 19.94           H
ATOM   3166  HB3 LYS A 730      43.076  24.917  27.428  1.00 19.94           H
ATOM   3167  HG2 LYS A 730      42.522  23.223  28.846  1.00 27.42           H
ATOM   3168  HG3 LYS A 730      43.852  22.423  28.501  1.00 27.42           H
ATOM   3169  HD2 LYS A 730      44.339  23.273  30.510  1.00 34.06           H
ATOM   3170  HD3 LYS A 730      45.009  24.339  29.543  1.00 34.06           H
ATOM   3171  HE2 LYS A 730      43.244  25.783  29.859  1.00 39.10           H
ATOM   3172  HE3 LYS A 730      42.489  24.704  30.745  1.00 39.10           H
ATOM   3173  HZ1 LYS A 730      43.484  26.277  32.087  1.00 48.14           H
ATOM   3174  HZ2 LYS A 730      44.107  24.997  32.356  1.00 48.14           H
ATOM   3175  HZ3 LYS A 730      44.796  25.983  31.548  1.00 48.14           H
ATOM   3176  N   ARG A 731      40.768  23.603  25.961  1.00 14.35           N
ATOM   3177  CA  ARG A 731      39.402  23.237  26.332  1.00 11.92           C
ATOM   3178  C   ARG A 731      38.541  22.780  25.164  1.00 11.25           C
ATOM   3179  O   ARG A 731      37.454  22.225  25.383  1.00 12.28           O
ATOM   3180  CB  ARG A 731      38.710  24.407  27.036  1.00 15.27           C
ATOM   3181  CG  ARG A 731      39.336  24.729  28.371  1.00 18.07           C
ATOM   3182  CD  ARG A 731      38.521  25.751  29.127  1.00 24.84           C
ATOM   3183  NE  ARG A 731      37.292  25.192  29.685  1.00 29.49           N
ATOM   3184  CZ  ARG A 731      36.259  25.927  30.093  1.00 27.93           C
ATOM   3185  NH1 ARG A 731      36.296  27.251  29.999  1.00 31.12           N
ATOM   3186  NH2 ARG A 731      35.184  25.344  30.594  1.00 29.21           N1+
ATOM   3187  H   ARG A 731      40.834  24.370  25.577  1.00 17.22           H
ATOM   3188  HA  ARG A 731      39.445  22.502  26.963  1.00 14.30           H
ATOM   3189  HB2 ARG A 731      38.774  25.196  26.476  1.00 18.32           H
ATOM   3190  HB3 ARG A 731      37.779  24.180  27.187  1.00 18.32           H
ATOM   3191  HG2 ARG A 731      39.383  23.921  28.906  1.00 21.68           H
ATOM   3192  HG3 ARG A 731      40.224  25.091  28.230  1.00 21.68           H
ATOM   3193  HD2 ARG A 731      39.053  26.099  29.859  1.00 29.81           H
ATOM   3194  HD3 ARG A 731      38.277  26.469  28.522  1.00 29.81           H
ATOM   3195  HE  ARG A 731      37.266  24.345  29.833  1.00 35.39           H
ATOM   3196 HH11 ARG A 731      36.991  27.640  29.676  1.00 37.34           H
ATOM   3197 HH12 ARG A 731      35.625  27.719  30.263  1.00 37.34           H
ATOM   3198 HH21 ARG A 731      35.150  24.487  30.657  1.00 35.05           H
ATOM   3199 HH22 ARG A 731      34.517  25.821  30.853  1.00 35.05           H
ATOM   3200  N   ARG A 732      38.963  23.006  23.931  1.00 11.10           N
ATOM   3201  CA  ARG A 732      38.053  22.807  22.816  1.00 11.83           C
ATOM   3202  C   ARG A 732      37.783  21.332  22.596  1.00 13.77           C
ATOM   3203  O   ARG A 732      36.734  20.986  22.064  1.00 12.23           O
ATOM   3204  CB  ARG A 732      38.611  23.432  21.530  1.00 11.55           C
ATOM   3205  CG  ARG A 732      39.825  22.700  20.974  1.00 12.53           C
ATOM   3206  CD  ARG A 732      40.361  23.480  19.788  1.00 12.53           C
ATOM   3207  NE  ARG A 732      41.506  22.768  19.240  1.00 15.35           N
ATOM   3208  CZ  ARG A 732      41.928  22.887  17.986  1.00 17.42           C
ATOM   3209  NH1 ARG A 732      41.278  23.655  17.126  1.00 17.76           N
ATOM   3210  NH2 ARG A 732      42.990  22.209  17.580  1.00 20.51           N1+
ATOM   3211  H   ARG A 732      39.753  23.269  23.716  1.00 13.32           H
ATOM   3212  HA  ARG A 732      37.208  23.240  23.017  1.00 14.20           H
ATOM   3213  HB2 ARG A 732      37.919  23.420  20.850  1.00 13.86           H
ATOM   3214  HB3 ARG A 732      38.875  24.347  21.716  1.00 13.86           H
ATOM   3215  HG2 ARG A 732      40.517  22.647  21.652  1.00 15.03           H
ATOM   3216  HG3 ARG A 732      39.566  21.814  20.675  1.00 15.03           H
ATOM   3217  HD2 ARG A 732      39.677  23.548  19.102  1.00 15.04           H
ATOM   3218  HD3 ARG A 732      40.648  24.361  20.076  1.00 15.04           H
ATOM   3219  HE  ARG A 732      41.964  22.272  19.773  1.00 18.42           H
ATOM   3220 HH11 ARG A 732      40.589  24.100  17.382  1.00 21.31           H
ATOM   3221 HH12 ARG A 732      41.555  23.720  16.314  1.00 21.31           H
ATOM   3222 HH21 ARG A 732      43.412  21.701  18.130  1.00 24.62           H
ATOM   3223 HH22 ARG A 732      43.256  22.275  16.765  1.00 24.62           H
ATOM   3224  N   GLY A 733      38.734  20.462  22.953  1.00 13.17           N
ATOM   3225  CA  GLY A 733      38.511  19.035  22.783  1.00 11.99           C
ATOM   3226  C   GLY A 733      37.274  18.559  23.513  1.00 12.90           C
ATOM   3227  O   GLY A 733      36.516  17.734  22.993  1.00 15.74           O
ATOM   3228  H   GLY A 733      39.498  20.672  23.287  1.00 15.81           H
ATOM   3229  HA2 GLY A 733      38.409  18.834  21.839  1.00 14.39           H
ATOM   3230  HA3 GLY A 733      39.277  18.545  23.121  1.00 14.39           H
ATOM   3231  N   GLU A 734      37.070  19.040  24.737  1.00 12.14           N
ATOM   3232  CA  GLU A 734      35.884  18.648  25.496  1.00 12.71           C
ATOM   3233  C   GLU A 734      34.620  19.109  24.784  1.00 16.11           C
ATOM   3234  O   GLU A 734      33.643  18.353  24.659  1.00 13.79           O
ATOM   3235  CB  GLU A 734      35.972  19.241  26.906  1.00 14.85           C
ATOM   3236  CG  GLU A 734      34.757  19.010  27.814  1.00 18.79           C
ATOM   3237  CD  GLU A 734      34.829  19.802  29.118  1.00 19.65           C
ATOM   3238  OE1 GLU A 734      35.776  20.609  29.314  1.00 25.97           O
ATOM   3239  OE2 GLU A 734      33.947  19.584  29.978  1.00 26.72           O1-
ATOM   3240  H   GLU A 734      37.594  19.586  25.145  1.00 14.57           H
ATOM   3241  HA  GLU A 734      35.856  17.681  25.572  1.00 15.25           H
ATOM   3242  HB2 GLU A 734      36.743  18.855  27.351  1.00 17.82           H
ATOM   3243  HB3 GLU A 734      36.095  20.200  26.826  1.00 17.82           H
ATOM   3244  HG2 GLU A 734      33.955  19.283  27.342  1.00 22.55           H
ATOM   3245  HG3 GLU A 734      34.706  18.068  28.039  1.00 22.55           H
ATOM   3246  N   PHE A 735      34.622  20.346  24.297  1.00 12.85           N
ATOM   3247  CA  PHE A 735      33.485  20.894  23.565  1.00 12.28           C
ATOM   3248  C   PHE A 735      33.178  20.051  22.332  1.00 11.22           C
ATOM   3249  O   PHE A 735      32.034  19.625  22.115  1.00 12.03           O
ATOM   3250  CB  PHE A 735      33.823  22.336  23.172  1.00 12.05           C
ATOM   3251  CG  PHE A 735      32.746  23.049  22.433  1.00 11.25           C
ATOM   3252  CD1 PHE A 735      31.491  23.217  22.994  1.00 16.45           C
ATOM   3253  CD2 PHE A 735      33.000  23.625  21.205  1.00 14.59           C
ATOM   3254  CE1 PHE A 735      30.525  23.912  22.322  1.00 16.48           C
ATOM   3255  CE2 PHE A 735      32.051  24.315  20.541  1.00 14.58           C
ATOM   3256  CZ  PHE A 735      30.802  24.456  21.089  1.00 17.24           C
ATOM   3257  H   PHE A 735      35.279  20.895  24.378  1.00 15.42           H
ATOM   3258  HA  PHE A 735      32.702  20.903  24.137  1.00 14.73           H
ATOM   3259  HB2 PHE A 735      34.008  22.841  23.979  1.00 14.46           H
ATOM   3260  HB3 PHE A 735      34.610  22.326  22.606  1.00 14.46           H
ATOM   3261  HD1 PHE A 735      31.302  22.848  23.826  1.00 19.74           H
ATOM   3262  HD2 PHE A 735      33.844  23.533  20.826  1.00 17.50           H
ATOM   3263  HE1 PHE A 735      29.678  24.009  22.693  1.00 19.77           H
ATOM   3264  HE2 PHE A 735      32.238  24.681  19.707  1.00 17.50           H
ATOM   3265  HZ  PHE A 735      30.143  24.925  20.630  1.00 20.69           H
ATOM   3266  N   PHE A 736      34.205  19.779  21.523  1.00 11.73           N
ATOM   3267  CA  PHE A 736      34.000  19.023  20.296  1.00 13.96           C
ATOM   3268  C   PHE A 736      33.514  17.610  20.601  1.00 14.06           C
ATOM   3269  O   PHE A 736      32.675  17.079  19.870  1.00 14.06           O
ATOM   3270  CB  PHE A 736      35.305  18.961  19.498  1.00 15.06           C
ATOM   3271  CG  PHE A 736      35.826  20.308  19.009  1.00 14.05           C
ATOM   3272  CD1 PHE A 736      37.155  20.429  18.649  1.00 12.88           C
ATOM   3273  CD2 PHE A 736      35.016  21.418  18.918  1.00 15.00           C
ATOM   3274  CE1 PHE A 736      37.668  21.650  18.187  1.00 14.65           C
ATOM   3275  CE2 PHE A 736      35.524  22.627  18.446  1.00 14.50           C
ATOM   3276  CZ  PHE A 736      36.856  22.730  18.101  1.00 15.31           C
ATOM   3277  H   PHE A 736      35.019  20.018  21.663  1.00 14.07           H
ATOM   3278  HA  PHE A 736      33.329  19.467  19.753  1.00 16.76           H
ATOM   3279  HB2 PHE A 736      35.991  18.568  20.060  1.00 18.07           H
ATOM   3280  HB3 PHE A 736      35.163  18.401  18.719  1.00 18.07           H
ATOM   3281  HD1 PHE A 736      37.715  19.690  18.708  1.00 15.46           H
ATOM   3282  HD2 PHE A 736      34.118  21.353  19.149  1.00 18.00           H
ATOM   3283  HE1 PHE A 736      38.564  21.720  17.948  1.00 17.58           H
ATOM   3284  HE2 PHE A 736      34.971  23.372  18.391  1.00 17.40           H
ATOM   3285  HZ  PHE A 736      37.193  23.540  17.795  1.00 18.37           H
ATOM   3286  N   GLU A 737      34.030  17.003  21.669  1.00 15.61           N
ATOM   3287  CA  GLU A 737      33.633  15.643  22.036  1.00 15.46           C
ATOM   3288  C   GLU A 737      32.198  15.608  22.524  1.00 14.66           C
ATOM   3289  O   GLU A 737      31.439  14.684  22.187  1.00 15.32           O
ATOM   3290  CB  GLU A 737      34.560  15.116  23.129  1.00 18.42           C
ATOM   3291  CG  GLU A 737      34.474  13.626  23.328  1.00 27.35           C
ATOM   3292  CD  GLU A 737      35.511  12.877  22.491  1.00 37.75           C
ATOM   3293  OE1 GLU A 737      35.138  12.268  21.458  1.00 43.23           O
ATOM   3294  OE2 GLU A 737      36.711  12.916  22.859  1.00 45.94           O1-
ATOM   3295  H   GLU A 737      34.609  17.356  22.197  1.00 18.73           H
ATOM   3296  HA  GLU A 737      33.709  15.063  21.262  1.00 18.55           H
ATOM   3297  HB2 GLU A 737      35.476  15.331  22.893  1.00 22.10           H
ATOM   3298  HB3 GLU A 737      34.327  15.541  23.968  1.00 22.10           H
ATOM   3299  HG2 GLU A 737      34.632  13.420  24.262  1.00 32.82           H
ATOM   3300  HG3 GLU A 737      33.592  13.320  23.062  1.00 32.82           H
ATOM   3301  N   LEU A 738      31.786  16.597  23.310  1.00 11.80           N
ATOM   3302  CA  LEU A 738      30.396  16.627  23.748  1.00 13.45           C
ATOM   3303  C   LEU A 738      29.449  16.659  22.553  1.00 15.24           C
ATOM   3304  O   LEU A 738      28.442  15.935  22.516  1.00 14.15           O
ATOM   3305  CB  LEU A 738      30.150  17.823  24.657  1.00 11.77           C
ATOM   3306  CG  LEU A 738      30.765  17.795  26.053  1.00 13.44           C
ATOM   3307  CD1 LEU A 738      30.742  19.194  26.613  1.00 15.58           C
ATOM   3308  CD2 LEU A 738      30.018  16.854  26.986  1.00 16.15           C
ATOM   3309  H   LEU A 738      32.274  17.244  23.597  1.00 14.16           H
ATOM   3310  HA  LEU A 738      30.209  15.822  24.256  1.00 16.14           H
ATOM   3311  HB2 LEU A 738      30.495  18.612  24.212  1.00 14.12           H
ATOM   3312  HB3 LEU A 738      29.191  17.918  24.772  1.00 14.12           H
ATOM   3313  HG  LEU A 738      31.688  17.503  25.995  1.00 16.12           H
ATOM   3314 HD11 LEU A 738      31.132  19.185  27.502  1.00 18.69           H
ATOM   3315 HD12 LEU A 738      31.257  19.775  26.032  1.00 18.69           H
ATOM   3316 HD13 LEU A 738      29.823  19.501  26.658  1.00 18.69           H
ATOM   3317 HD21 LEU A 738      30.444  16.870  27.858  1.00 19.39           H
ATOM   3318 HD22 LEU A 738      29.098  17.150  27.062  1.00 19.39           H
ATOM   3319 HD23 LEU A 738      30.049  15.957  26.619  1.00 19.39           H
ATOM   3320  N   ILE A 739      29.749  17.485  21.554  1.00 12.65           N
ATOM   3321  CA  ILE A 739      28.926  17.573  20.357  1.00 12.87           C
ATOM   3322  C   ILE A 739      28.948  16.249  19.604  1.00 16.34           C
ATOM   3323  O   ILE A 739      27.899  15.713  19.211  1.00 17.52           O
ATOM   3324  CB  ILE A 739      29.413  18.743  19.475  1.00 15.19           C
ATOM   3325  CG1 ILE A 739      29.130  20.080  20.176  1.00 17.45           C
ATOM   3326  CG2 ILE A 739      28.809  18.672  18.072  1.00 19.60           C
ATOM   3327  CD1 ILE A 739      27.749  20.615  19.982  1.00 29.54           C
ATOM   3328  H   ILE A 739      30.431  18.009  21.548  1.00 15.18           H
ATOM   3329  HA  ILE A 739      28.009  17.754  20.616  1.00 15.44           H
ATOM   3330  HB  ILE A 739      30.375  18.660  19.383  1.00 18.23           H
ATOM   3331 HG12 ILE A 739      29.267  19.963  21.129  1.00 20.94           H
ATOM   3332 HG13 ILE A 739      29.752  20.743  19.838  1.00 20.94           H
ATOM   3333 HG21 ILE A 739      29.137  19.420  17.549  1.00 23.52           H
ATOM   3334 HG22 ILE A 739      29.074  17.836  17.656  1.00 23.52           H
ATOM   3335 HG23 ILE A 739      27.842  18.715  18.142  1.00 23.52           H
ATOM   3336 HD11 ILE A 739      27.667  21.456  20.459  1.00 35.45           H
ATOM   3337 HD12 ILE A 739      27.596  20.756  19.035  1.00 35.45           H
ATOM   3338 HD13 ILE A 739      27.111  19.974  20.330  1.00 35.45           H
ATOM   3339  N   ARG A 740      30.146  15.711  19.374  1.00 15.45           N
ATOM   3340  CA  ARG A 740      30.275  14.486  18.591  1.00 17.17           C
ATOM   3341  C   ARG A 740      29.490  13.332  19.206  1.00 16.78           C
ATOM   3342  O   ARG A 740      28.977  12.461  18.484  1.00 19.36           O
ATOM   3343  CB  ARG A 740      31.746  14.091  18.439  1.00 20.97           C
ATOM   3344  CG  ARG A 740      31.889  12.942  17.452  1.00 25.81           C
ATOM   3345  CD  ARG A 740      33.323  12.652  17.073  1.00 33.38           C
ATOM   3346  NE  ARG A 740      33.959  11.794  18.066  1.00 40.01           N
ATOM   3347  CZ  ARG A 740      33.599  10.535  18.311  1.00 39.01           C
ATOM   3348  NH1 ARG A 740      32.588   9.968  17.640  1.00 35.63           N
ATOM   3349  NH2 ARG A 740      34.256   9.845  19.238  1.00 39.80           N1+
ATOM   3350  H   ARG A 740      30.891  16.032  19.658  1.00 18.54           H
ATOM   3351  HA  ARG A 740      29.918  14.645  17.703  1.00 20.60           H
ATOM   3352  HB2 ARG A 740      32.251  14.849  18.105  1.00 25.17           H
ATOM   3353  HB3 ARG A 740      32.094  13.804  19.298  1.00 25.17           H
ATOM   3354  HG2 ARG A 740      31.518  12.139  17.849  1.00 30.97           H
ATOM   3355  HG3 ARG A 740      31.406  13.163  16.640  1.00 30.97           H
ATOM   3356  HD2 ARG A 740      33.344  12.196  16.217  1.00 40.06           H
ATOM   3357  HD3 ARG A 740      33.818  13.484  17.025  1.00 40.06           H
ATOM   3358  HE  ARG A 740      34.610  12.123  18.523  1.00 48.01           H
ATOM   3359 HH11 ARG A 740      32.166  10.416  17.040  1.00 42.75           H
ATOM   3360 HH12 ARG A 740      32.364   9.155  17.807  1.00 42.75           H
ATOM   3361 HH21 ARG A 740      34.903  10.213  19.669  1.00 47.76           H
ATOM   3362 HH22 ARG A 740      34.032   9.033  19.409  1.00 47.76           H
ATOM   3363  N   LYS A 741      29.447  13.261  20.531  1.00 14.02           N
ATOM   3364  CA  LYS A 741      28.834  12.144  21.239  1.00 15.27           C
ATOM   3365  C   LYS A 741      27.399  12.443  21.640  1.00 16.96           C
ATOM   3366  O   LYS A 741      26.820  11.717  22.456  1.00 17.01           O
ATOM   3367  CB  LYS A 741      29.640  11.831  22.492  1.00 14.67           C
ATOM   3368  CG  LYS A 741      31.064  11.332  22.235  1.00 18.44           C
ATOM   3369  CD  LYS A 741      31.501  10.417  23.352  1.00 26.46           C
ATOM   3370  CE  LYS A 741      32.342  11.041  24.407  1.00 30.55           C
ATOM   3371  NZ  LYS A 741      33.583  10.225  24.564  1.00 30.65           N1+
ATOM   3372  H   LYS A 741      29.774  13.861  21.053  1.00 16.83           H
ATOM   3373  HA  LYS A 741      28.836  11.360  20.668  1.00 18.32           H
ATOM   3374  HB2 LYS A 741      29.705  12.637  23.027  1.00 17.61           H
ATOM   3375  HB3 LYS A 741      29.175  11.143  22.994  1.00 17.61           H
ATOM   3376  HG2 LYS A 741      31.088  10.836  21.402  1.00 22.13           H
ATOM   3377  HG3 LYS A 741      31.671  12.088  22.200  1.00 22.13           H
ATOM   3378  HD2 LYS A 741      30.709  10.062  23.785  1.00 31.75           H
ATOM   3379  HD3 LYS A 741      32.013   9.689  22.967  1.00 31.75           H
ATOM   3380  HE2 LYS A 741      32.590  11.941  24.143  1.00 36.66           H
ATOM   3381  HE3 LYS A 741      31.863  11.048  25.250  1.00 36.66           H
ATOM   3382  HZ1 LYS A 741      34.103  10.580  25.192  1.00 36.78           H
ATOM   3383  HZ2 LYS A 741      33.371   9.393  24.799  1.00 36.78           H
ATOM   3384  HZ3 LYS A 741      34.031  10.203  23.795  1.00 36.78           H
ATOM   3385  N   ASN A 742      26.819  13.505  21.101  1.00 13.99           N
ATOM   3386  CA  ASN A 742      25.462  13.913  21.424  1.00 15.54           C
ATOM   3387  C   ASN A 742      25.231  14.037  22.929  1.00 17.53           C
ATOM   3388  O   ASN A 742      24.219  13.588  23.492  1.00 14.23           O
ATOM   3389  CB  ASN A 742      24.432  13.044  20.722  1.00 17.44           C
ATOM   3390  CG  ASN A 742      23.694  13.834  19.689  1.00 27.09           C
ATOM   3391  OD1 ASN A 742      24.129  13.910  18.564  1.00 27.48           O
ATOM   3392  ND2 ASN A 742      22.603  14.523  20.105  1.00 33.78           N
ATOM   3393  H   ASN A 742      27.203  14.019  20.528  1.00 16.78           H
ATOM   3394  HA  ASN A 742      25.344  14.806  21.065  1.00 18.65           H
ATOM   3395  HB2 ASN A 742      24.880  12.305  20.281  1.00 20.93           H
ATOM   3396  HB3 ASN A 742      23.791  12.713  21.371  1.00 20.93           H
ATOM   3397 HD21 ASN A 742      22.150  14.990  19.544  1.00 40.53           H
ATOM   3398 HD22 ASN A 742      22.365  14.492  20.931  1.00 40.53           H
ATOM   3399  N   GLN A 743      26.166  14.714  23.584  1.00 16.01           N
ATOM   3400  CA  GLN A 743      26.131  14.981  25.009  1.00 16.17           C
ATOM   3401  C   GLN A 743      26.032  16.464  25.310  1.00 18.40           C
ATOM   3402  O   GLN A 743      25.936  16.835  26.485  1.00 20.17           O
ATOM   3403  CB  GLN A 743      27.385  14.435  25.705  1.00 18.25           C
ATOM   3404  CG  GLN A 743      27.479  12.924  25.755  1.00 16.65           C
ATOM   3405  CD  GLN A 743      28.842  12.452  26.196  1.00 24.39           C
ATOM   3406  OE1 GLN A 743      29.797  13.229  26.218  1.00 25.82           O
ATOM   3407  NE2 GLN A 743      28.949  11.178  26.543  1.00 23.63           N
ATOM   3408  H   GLN A 743      26.862  15.043  23.201  1.00 19.21           H
ATOM   3409  HA  GLN A 743      25.356  14.542  25.395  1.00 19.40           H
ATOM   3410  HB2 GLN A 743      28.167  14.762  25.233  1.00 21.90           H
ATOM   3411  HB3 GLN A 743      27.397  14.760  26.619  1.00 21.90           H
ATOM   3412  HG2 GLN A 743      26.824  12.585  26.386  1.00 19.99           H
ATOM   3413  HG3 GLN A 743      27.307  12.565  24.870  1.00 19.99           H
ATOM   3414 HE21 GLN A 743      28.261  10.664  26.510  1.00 28.36           H
ATOM   3415 HE22 GLN A 743      29.708  10.865  26.801  1.00 28.36           H
ATOM   3416  N   PHE A 744      26.046  17.316  24.289  1.00 16.23           N
ATOM   3417  CA  PHE A 744      26.067  18.753  24.523  1.00 17.56           C
ATOM   3418  C   PHE A 744      24.706  19.252  25.002  1.00 17.19           C
ATOM   3419  O   PHE A 744      23.678  19.000  24.370  1.00 21.38           O
ATOM   3420  CB  PHE A 744      26.504  19.485  23.250  1.00 20.34           C
ATOM   3421  CG  PHE A 744      26.631  20.971  23.430  1.00 15.73           C
ATOM   3422  CD1 PHE A 744      27.592  21.482  24.275  1.00 20.36           C
ATOM   3423  CD2 PHE A 744      25.762  21.831  22.796  1.00 18.79           C
ATOM   3424  CE1 PHE A 744      27.693  22.860  24.473  1.00 20.62           C
ATOM   3425  CE2 PHE A 744      25.864  23.209  22.984  1.00 20.03           C
ATOM   3426  CZ  PHE A 744      26.822  23.710  23.820  1.00 19.13           C
ATOM   3427  H   PHE A 744      26.045  17.090  23.459  1.00 19.48           H
ATOM   3428  HA  PHE A 744      26.716  18.949  25.217  1.00 21.07           H
ATOM   3429  HB2 PHE A 744      27.368  19.143  22.973  1.00 24.41           H
ATOM   3430  HB3 PHE A 744      25.846  19.324  22.555  1.00 24.41           H
ATOM   3431  HD1 PHE A 744      28.174  20.907  24.717  1.00 24.43           H
ATOM   3432  HD2 PHE A 744      25.107  21.490  22.230  1.00 22.55           H
ATOM   3433  HE1 PHE A 744      28.348  23.204  25.036  1.00 24.74           H
ATOM   3434  HE2 PHE A 744      25.279  23.785  22.547  1.00 24.03           H
ATOM   3435  HZ  PHE A 744      26.893  24.629  23.942  1.00 22.96           H
ATOM   3436  N   ASN A 745      24.715  19.969  26.125  1.00 16.61           N
ATOM   3437  CA  ASN A 745      23.501  20.397  26.804  1.00 18.33           C
ATOM   3438  C   ASN A 745      23.791  21.728  27.480  1.00 15.53           C
ATOM   3439  O   ASN A 745      24.480  21.758  28.500  1.00 15.40           O
ATOM   3440  CB  ASN A 745      23.104  19.366  27.846  1.00 18.06           C
ATOM   3441  CG  ASN A 745      21.901  19.795  28.650  1.00 21.76           C
ATOM   3442  OD1 ASN A 745      21.128  20.664  28.232  1.00 22.02           O
ATOM   3443  ND2 ASN A 745      21.733  19.176  29.820  1.00 29.83           N
ATOM   3444  H   ASN A 745      25.435  20.225  26.521  1.00 19.94           H
ATOM   3445  HA  ASN A 745      22.778  20.508  26.168  1.00 22.00           H
ATOM   3446  HB2 ASN A 745      22.886  18.532  27.400  1.00 21.67           H
ATOM   3447  HB3 ASN A 745      23.844  19.233  28.458  1.00 21.67           H
ATOM   3448 HD21 ASN A 745      21.064  19.379  30.322  1.00 35.80           H
ATOM   3449 HD22 ASN A 745      22.292  18.574  30.073  1.00 35.80           H
ATOM   3450  N   LEU A 746      23.207  22.806  26.941  1.00 16.60           N
ATOM   3451  CA  LEU A 746      23.404  24.145  27.481  1.00 19.29           C
ATOM   3452  C   LEU A 746      22.732  24.364  28.830  1.00 20.55           C
ATOM   3453  O   LEU A 746      23.039  25.365  29.495  1.00 21.28           O
ATOM   3454  CB  LEU A 746      22.912  25.197  26.486  1.00 20.11           C
ATOM   3455  CG  LEU A 746      23.818  25.481  25.288  1.00 17.83           C
ATOM   3456  CD1 LEU A 746      23.103  26.460  24.381  1.00 25.62           C
ATOM   3457  CD2 LEU A 746      25.153  26.047  25.713  1.00 20.76           C
ATOM   3458  H   LEU A 746      22.687  22.781  26.256  1.00 19.92           H
ATOM   3459  HA  LEU A 746      24.356  24.286  27.606  1.00 23.14           H
ATOM   3460  HB2 LEU A 746      22.056  24.907  26.136  1.00 24.13           H
ATOM   3461  HB3 LEU A 746      22.796  26.034  26.963  1.00 24.13           H
ATOM   3462  HG  LEU A 746      23.972  24.659  24.796  1.00 21.39           H
ATOM   3463 HD11 LEU A 746      23.668  26.649  23.615  1.00 30.74           H
ATOM   3464 HD12 LEU A 746      22.267  26.065  24.087  1.00 30.74           H
ATOM   3465 HD13 LEU A 746      22.929  27.277  24.873  1.00 30.74           H
ATOM   3466 HD21 LEU A 746      25.692  26.211  24.923  1.00 24.91           H
ATOM   3467 HD22 LEU A 746      25.005  26.878  26.191  1.00 24.91           H
ATOM   3468 HD23 LEU A 746      25.597  25.407  26.291  1.00 24.91           H
ATOM   3469  N   GLU A 747      21.851  23.460  29.261  1.00 20.64           N
ATOM   3470  CA  GLU A 747      21.283  23.587  30.600  1.00 20.54           C
ATOM   3471  C   GLU A 747      22.272  23.188  31.697  1.00 23.97           C
ATOM   3472  O   GLU A 747      22.088  23.572  32.862  1.00 26.66           O
ATOM   3473  CB  GLU A 747      19.954  22.823  30.674  1.00 22.22           C
ATOM   3474  CG  GLU A 747      18.998  23.215  29.535  1.00 27.77           C
ATOM   3475  CD  GLU A 747      17.530  22.915  29.838  1.00 38.54           C
ATOM   3476  OE1 GLU A 747      16.755  23.877  30.025  1.00 42.95           O
ATOM   3477  OE2 GLU A 747      17.156  21.721  29.903  1.00 40.23           O1-
ATOM   3478  H   GLU A 747      21.573  22.782  28.811  1.00 24.77           H
ATOM   3479  HA  GLU A 747      21.074  24.523  30.744  1.00 24.65           H
ATOM   3480  HB2 GLU A 747      20.130  21.871  30.607  1.00 26.67           H
ATOM   3481  HB3 GLU A 747      19.518  23.023  31.517  1.00 26.67           H
ATOM   3482  HG2 GLU A 747      19.079  24.168  29.372  1.00 33.33           H
ATOM   3483  HG3 GLU A 747      19.244  22.722  28.736  1.00 33.33           H
ATOM   3484  N   ASP A 748      23.341  22.469  31.343  1.00 16.15           N
ATOM   3485  CA  ASP A 748      24.411  22.146  32.287  1.00 17.40           C
ATOM   3486  C   ASP A 748      25.287  23.384  32.461  1.00 21.59           C
ATOM   3487  O   ASP A 748      25.828  23.878  31.469  1.00 17.03           O
ATOM   3488  CB  ASP A 748      25.208  20.960  31.722  1.00 20.42           C
ATOM   3489  CG  ASP A 748      26.467  20.613  32.520  1.00 24.06           C
ATOM   3490  OD1 ASP A 748      26.994  21.448  33.267  1.00 26.91           O
ATOM   3491  OD2 ASP A 748      26.975  19.479  32.354  1.00 30.46           O1-
ATOM   3492  H   ASP A 748      23.469  22.154  30.553  1.00 19.38           H
ATOM   3493  HA  ASP A 748      24.036  21.898  33.147  1.00 20.88           H
ATOM   3494  HB2 ASP A 748      24.637  20.176  31.716  1.00 24.50           H
ATOM   3495  HB3 ASP A 748      25.482  21.173  30.816  1.00 24.50           H
ATOM   3496  N   PRO A 749      25.424  23.939  33.676  1.00 17.38           N
ATOM   3497  CA  PRO A 749      26.183  25.191  33.821  1.00 20.62           C
ATOM   3498  C   PRO A 749      27.622  25.102  33.359  1.00 19.10           C
ATOM   3499  O   PRO A 749      28.153  26.086  32.833  1.00 18.66           O
ATOM   3500  CB  PRO A 749      26.108  25.495  35.324  1.00 22.91           C
ATOM   3501  CG  PRO A 749      24.901  24.790  35.792  1.00 24.80           C
ATOM   3502  CD  PRO A 749      24.726  23.571  34.926  1.00 22.57           C
ATOM   3503  HA  PRO A 749      25.740  25.904  33.334  1.00 24.74           H
ATOM   3504  HB2 PRO A 749      26.900  25.153  35.767  1.00 27.49           H
ATOM   3505  HB3 PRO A 749      26.022  26.451  35.461  1.00 27.49           H
ATOM   3506  HG2 PRO A 749      25.023  24.529  36.719  1.00 29.76           H
ATOM   3507  HG3 PRO A 749      24.134  25.377  35.706  1.00 29.76           H
ATOM   3508  HD2 PRO A 749      25.149  22.801  35.336  1.00 27.08           H
ATOM   3509  HD3 PRO A 749      23.785  23.411  34.754  1.00 27.08           H
ATOM   3510  N   HIS A 750      28.292  23.974  33.574  1.00 17.57           N
ATOM   3511  CA  HIS A 750      29.655  23.832  33.089  1.00 19.00           C
ATOM   3512  C   HIS A 750      29.693  23.890  31.571  1.00 16.69           C
ATOM   3513  O   HIS A 750      30.603  24.493  30.987  1.00 16.98           O
ATOM   3514  CB  HIS A 750      30.240  22.508  33.569  1.00 18.47           C
ATOM   3515  CG  HIS A 750      31.545  22.173  32.934  1.00 21.88           C
ATOM   3516  ND1 HIS A 750      32.711  22.844  33.231  1.00 27.60           N
ATOM   3517  CD2 HIS A 750      31.862  21.260  31.988  1.00 25.87           C
ATOM   3518  CE1 HIS A 750      33.695  22.341  32.504  1.00 28.15           C
ATOM   3519  NE2 HIS A 750      33.206  21.380  31.744  1.00 24.41           N
ATOM   3520  H   HIS A 750      27.984  23.288  33.991  1.00 21.08           H
ATOM   3521  HA  HIS A 750      30.200  24.555  33.438  1.00 22.81           H
ATOM   3522  HB2 HIS A 750      29.616  21.795  33.362  1.00 22.17           H
ATOM   3523  HB3 HIS A 750      30.379  22.556  34.528  1.00 22.17           H
ATOM   3524  HD2 HIS A 750      31.280  20.656  31.586  1.00 31.05           H
ATOM   3525  HE1 HIS A 750      34.583  22.619  32.526  1.00 33.78           H
ATOM   3526  HE2 HIS A 750      33.657  20.906  31.186  1.00 29.29           H
ATOM   3527  N   GLN A 751      28.724  23.258  30.909  1.00 14.47           N
ATOM   3528  CA  GLN A 751      28.733  23.273  29.449  1.00 13.84           C
ATOM   3529  C   GLN A 751      28.358  24.642  28.908  1.00 13.40           C
ATOM   3530  O   GLN A 751      28.837  25.037  27.838  1.00 12.40           O
ATOM   3531  CB  GLN A 751      27.788  22.227  28.876  1.00 15.47           C
ATOM   3532  CG  GLN A 751      28.189  20.815  29.257  1.00 16.74           C
ATOM   3533  CD  GLN A 751      27.437  19.817  28.436  1.00 15.85           C
ATOM   3534  OE1 GLN A 751      27.205  20.025  27.247  1.00 19.07           O
ATOM   3535  NE2 GLN A 751      27.033  18.736  29.066  1.00 22.83           N
ATOM   3536  H   GLN A 751      28.072  22.827  31.268  1.00 17.37           H
ATOM   3537  HA  GLN A 751      29.629  23.066  29.139  1.00 16.60           H
ATOM   3538  HB2 GLN A 751      26.894  22.388  29.215  1.00 18.56           H
ATOM   3539  HB3 GLN A 751      27.794  22.291  27.908  1.00 18.56           H
ATOM   3540  HG2 GLN A 751      29.138  20.694  29.095  1.00 20.09           H
ATOM   3541  HG3 GLN A 751      27.983  20.662  30.192  1.00 20.09           H
ATOM   3542 HE21 GLN A 751      27.205  18.635  29.902  1.00 27.39           H
ATOM   3543 HE22 GLN A 751      26.596  18.129  28.641  1.00 27.39           H
ATOM   3544  N   LYS A 752      27.494  25.372  29.606  1.00 12.62           N
ATOM   3545  CA  LYS A 752      27.183  26.741  29.196  1.00 13.09           C
ATOM   3546  C   LYS A 752      28.426  27.613  29.282  1.00 14.57           C
ATOM   3547  O   LYS A 752      28.728  28.362  28.347  1.00 11.67           O
ATOM   3548  CB  LYS A 752      26.037  27.301  30.053  1.00 11.85           C
ATOM   3549  CG  LYS A 752      25.822  28.817  29.995  1.00 13.65           C
ATOM   3550  CD  LYS A 752      25.301  29.291  28.652  1.00 18.51           C
ATOM   3551  CE  LYS A 752      23.825  28.973  28.424  1.00 20.63           C
ATOM   3552  NZ  LYS A 752      22.980  29.658  29.442  1.00 23.29           N1+
ATOM   3553  H   LYS A 752      27.080  25.106  30.311  1.00 15.14           H
ATOM   3554  HA  LYS A 752      26.888  26.732  28.272  1.00 15.71           H
ATOM   3555  HB2 LYS A 752      25.210  26.883  29.766  1.00 14.21           H
ATOM   3556  HB3 LYS A 752      26.209  27.070  30.979  1.00 14.21           H
ATOM   3557  HG2 LYS A 752      25.176  29.070  30.673  1.00 16.38           H
ATOM   3558  HG3 LYS A 752      26.668  29.261  30.161  1.00 16.38           H
ATOM   3559  HD2 LYS A 752      25.410  30.253  28.595  1.00 22.21           H
ATOM   3560  HD3 LYS A 752      25.810  28.859  27.948  1.00 22.21           H
ATOM   3561  HE2 LYS A 752      23.559  29.284  27.545  1.00 24.75           H
ATOM   3562  HE3 LYS A 752      23.684  28.016  28.502  1.00 24.75           H
ATOM   3563  HZ1 LYS A 752      22.122  29.468  29.303  1.00 27.95           H
ATOM   3564  HZ2 LYS A 752      23.207  29.387  30.259  1.00 27.95           H
ATOM   3565  HZ3 LYS A 752      23.093  30.539  29.388  1.00 27.95           H
ATOM   3566  N   GLU A 753      29.186  27.493  30.369  1.00 14.43           N
ATOM   3567  CA  GLU A 753      30.427  28.262  30.487  1.00 15.14           C
ATOM   3568  C   GLU A 753      31.410  27.917  29.366  1.00 12.21           C
ATOM   3569  O   GLU A 753      32.075  28.799  28.804  1.00 13.85           O
ATOM   3570  CB  GLU A 753      31.047  27.986  31.859  1.00 19.36           C
ATOM   3571  CG  GLU A 753      32.385  28.682  32.122  1.00 26.03           C
ATOM   3572  CD  GLU A 753      33.068  28.151  33.383  1.00 36.29           C
ATOM   3573  OE1 GLU A 753      32.358  27.670  34.298  1.00 38.92           O
ATOM   3574  OE2 GLU A 753      34.318  28.199  33.443  1.00 43.14           O1-
ATOM   3575  H   GLU A 753      29.012  26.985  31.041  1.00 17.32           H
ATOM   3576  HA  GLU A 753      30.224  29.208  30.431  1.00 18.16           H
ATOM   3577  HB2 GLU A 753      30.425  28.282  32.542  1.00 23.23           H
ATOM   3578  HB3 GLU A 753      31.193  27.031  31.944  1.00 23.23           H
ATOM   3579  HG2 GLU A 753      32.977  28.528  31.369  1.00 31.24           H
ATOM   3580  HG3 GLU A 753      32.232  29.633  32.238  1.00 31.24           H
ATOM   3581  N   LEU A 754      31.541  26.628  29.064  1.00 11.41           N
ATOM   3582  CA  LEU A 754      32.400  26.168  27.974  1.00 10.44           C
ATOM   3583  C   LEU A 754      31.947  26.762  26.637  1.00 11.63           C
ATOM   3584  O   LEU A 754      32.760  27.266  25.843  1.00 10.92           O
ATOM   3585  CB  LEU A 754      32.314  24.641  27.949  1.00 14.70           C
ATOM   3586  CG  LEU A 754      33.472  23.702  27.607  1.00 25.98           C
ATOM   3587  CD1 LEU A 754      32.985  22.417  26.925  1.00 18.39           C
ATOM   3588  CD2 LEU A 754      34.671  24.335  26.902  1.00 17.11           C
ATOM   3589  H   LEU A 754      31.138  25.992  29.480  1.00 13.69           H
ATOM   3590  HA  LEU A 754      33.319  26.430  28.142  1.00 12.53           H
ATOM   3591  HB2 LEU A 754      32.019  24.371  28.832  1.00 17.64           H
ATOM   3592  HB3 LEU A 754      31.611  24.419  27.319  1.00 17.64           H
ATOM   3593  HG  LEU A 754      33.824  23.406  28.461  1.00 31.18           H
ATOM   3594 HD11 LEU A 754      33.751  21.855  26.728  1.00 22.07           H
ATOM   3595 HD12 LEU A 754      32.379  21.953  27.523  1.00 22.07           H
ATOM   3596 HD13 LEU A 754      32.525  22.651  26.103  1.00 22.07           H
ATOM   3597 HD21 LEU A 754      35.338  23.649  26.737  1.00 20.53           H
ATOM   3598 HD22 LEU A 754      34.376  24.719  26.061  1.00 20.53           H
ATOM   3599 HD23 LEU A 754      35.042  25.027  27.471  1.00 20.53           H
ATOM   3600  N   PHE A 755      30.643  26.733  26.375  1.00 12.11           N
ATOM   3601  CA  PHE A 755      30.122  27.327  25.150  1.00 10.39           C
ATOM   3602  C   PHE A 755      30.445  28.817  25.073  1.00 12.40           C
ATOM   3603  O   PHE A 755      30.858  29.310  24.020  1.00 10.64           O
ATOM   3604  CB  PHE A 755      28.615  27.113  25.041  1.00 10.41           C
ATOM   3605  CG  PHE A 755      28.020  27.832  23.886  1.00 11.31           C
ATOM   3606  CD1 PHE A 755      28.333  27.442  22.589  1.00 12.34           C
ATOM   3607  CD2 PHE A 755      27.209  28.935  24.067  1.00 11.66           C
ATOM   3608  CE1 PHE A 755      27.824  28.112  21.488  1.00 11.97           C
ATOM   3609  CE2 PHE A 755      26.726  29.616  22.978  1.00 16.20           C
ATOM   3610  CZ  PHE A 755      27.038  29.192  21.683  1.00 14.17           C
ATOM   3611  H   PHE A 755      30.046  26.380  26.884  1.00 14.53           H
ATOM   3612  HA  PHE A 755      30.539  26.892  24.390  1.00 12.47           H
ATOM   3613  HB2 PHE A 755      28.437  26.166  24.929  1.00 12.49           H
ATOM   3614  HB3 PHE A 755      28.189  27.438  25.849  1.00 12.49           H
ATOM   3615  HD1 PHE A 755      28.884  26.704  22.457  1.00 14.81           H
ATOM   3616  HD2 PHE A 755      27.007  29.228  24.926  1.00 13.99           H
ATOM   3617  HE1 PHE A 755      28.037  27.834  20.627  1.00 14.36           H
ATOM   3618  HE2 PHE A 755      26.168  30.350  23.102  1.00 19.44           H
ATOM   3619  HZ  PHE A 755      26.686  29.645  20.951  1.00 17.00           H
ATOM   3620  N   LEU A 756      30.255  29.551  26.170  1.00 12.63           N
ATOM   3621  CA  LEU A 756      30.544  30.987  26.162  1.00 12.16           C
ATOM   3622  C   LEU A 756      32.011  31.243  25.841  1.00 10.98           C
ATOM   3623  O   LEU A 756      32.340  32.189  25.128  1.00 10.83           O
ATOM   3624  CB  LEU A 756      30.161  31.609  27.509  1.00 12.97           C
ATOM   3625  CG  LEU A 756      28.674  31.553  27.916  1.00 16.37           C
ATOM   3626  CD1 LEU A 756      28.483  32.138  29.303  1.00 17.29           C
ATOM   3627  CD2 LEU A 756      27.809  32.268  26.880  1.00 17.48           C
ATOM   3628  H   LEU A 756      29.966  29.248  26.921  1.00 15.16           H
ATOM   3629  HA  LEU A 756      30.009  31.412  25.474  1.00 14.59           H
ATOM   3630  HB2 LEU A 756      30.663  31.155  28.204  1.00 15.57           H
ATOM   3631  HB3 LEU A 756      30.417  32.545  27.492  1.00 15.57           H
ATOM   3632  HG  LEU A 756      28.393  30.625  27.946  1.00 19.65           H
ATOM   3633 HD11 LEU A 756      27.543  32.093  29.537  1.00 20.75           H
ATOM   3634 HD12 LEU A 756      29.007  31.624  29.936  1.00 20.75           H
ATOM   3635 HD13 LEU A 756      28.779  33.062  29.299  1.00 20.75           H
ATOM   3636 HD21 LEU A 756      26.880  32.219  27.157  1.00 20.97           H
ATOM   3637 HD22 LEU A 756      28.089  33.194  26.821  1.00 20.97           H
ATOM   3638 HD23 LEU A 756      27.921  31.832  26.021  1.00 20.97           H
ATOM   3639  N   ALA A 757      32.906  30.386  26.329  1.00  8.57           N
ATOM   3640  CA  ALA A 757      34.316  30.541  25.989  1.00  8.68           C
ATOM   3641  C   ALA A 757      34.533  30.332  24.503  1.00 10.76           C
ATOM   3642  O   ALA A 757      35.307  31.051  23.864  1.00 10.06           O
ATOM   3643  CB  ALA A 757      35.166  29.554  26.790  1.00  9.61           C
ATOM   3644  H   ALA A 757      32.729  29.723  26.847  1.00 10.29           H
ATOM   3645  HA  ALA A 757      34.601  31.441  26.214  1.00 10.42           H
ATOM   3646  HB1 ALA A 757      36.098  29.673  26.549  1.00 11.53           H
ATOM   3647  HB2 ALA A 757      35.044  29.728  27.736  1.00 11.53           H
ATOM   3648  HB3 ALA A 757      34.883  28.651  26.579  1.00 11.53           H
ATOM   3649  N   MET A 758      33.930  29.299  23.935  1.00 10.13           N
ATOM   3650  CA  MET A 758      34.091  29.023  22.523  1.00  9.28           C
ATOM   3651  C   MET A 758      33.496  30.135  21.658  1.00 10.62           C
ATOM   3652  O   MET A 758      34.060  30.471  20.608  1.00  9.90           O
ATOM   3653  CB  MET A 758      33.441  27.665  22.220  1.00 11.90           C
ATOM   3654  CG  MET A 758      34.077  26.507  22.974  1.00 13.49           C
ATOM   3655  SD  MET A 758      35.727  26.042  22.407  1.00 14.06           S
ATOM   3656  CE  MET A 758      36.645  26.230  23.922  1.00 18.13           C
ATOM   3657  H   MET A 758      33.422  28.742  24.348  1.00 12.16           H
ATOM   3658  HA  MET A 758      35.038  28.948  22.325  1.00 11.13           H
ATOM   3659  HB2 MET A 758      32.504  27.704  22.470  1.00 14.28           H
ATOM   3660  HB3 MET A 758      33.522  27.483  21.271  1.00 14.28           H
ATOM   3661  HG2 MET A 758      34.148  26.749  23.911  1.00 16.19           H
ATOM   3662  HG3 MET A 758      33.506  25.728  22.882  1.00 16.19           H
ATOM   3663  HE1 MET A 758      37.574  26.006  23.758  1.00 21.75           H
ATOM   3664  HE2 MET A 758      36.573  27.150  24.222  1.00 21.75           H
ATOM   3665  HE3 MET A 758      36.273  25.634  24.592  1.00 21.75           H
ATOM   3666  N   LEU A 759      32.367  30.708  22.083  1.00  9.17           N
ATOM   3667  CA  LEU A 759      31.746  31.800  21.353  1.00  7.45           C
ATOM   3668  C   LEU A 759      32.656  33.030  21.371  1.00  9.61           C
ATOM   3669  O   LEU A 759      32.778  33.736  20.358  1.00  8.59           O
ATOM   3670  CB  LEU A 759      30.384  32.099  21.978  1.00  9.96           C
ATOM   3671  CG  LEU A 759      29.559  33.223  21.356  1.00 11.01           C
ATOM   3672  CD1 LEU A 759      29.232  32.980  19.874  1.00 15.23           C
ATOM   3673  CD2 LEU A 759      28.266  33.458  22.142  1.00 12.94           C
ATOM   3674  H   LEU A 759      31.943  30.477  22.794  1.00 11.00           H
ATOM   3675  HA  LEU A 759      31.608  31.534  20.431  1.00  8.94           H
ATOM   3676  HB2 LEU A 759      29.848  31.292  21.929  1.00 11.95           H
ATOM   3677  HB3 LEU A 759      30.525  32.331  22.909  1.00 11.95           H
ATOM   3678  HG  LEU A 759      30.077  34.042  21.404  1.00 13.21           H
ATOM   3679 HD11 LEU A 759      28.709  33.726  19.540  1.00 18.28           H
ATOM   3680 HD12 LEU A 759      30.061  32.907  19.376  1.00 18.28           H
ATOM   3681 HD13 LEU A 759      28.724  32.157  19.794  1.00 18.28           H
ATOM   3682 HD21 LEU A 759      27.767  34.176  21.722  1.00 15.52           H
ATOM   3683 HD22 LEU A 759      27.741  32.642  22.136  1.00 15.52           H
ATOM   3684 HD23 LEU A 759      28.491  33.700  23.054  1.00 15.52           H
ATOM   3685  N   MET A 760      33.298  33.299  22.515  1.00  8.10           N
ATOM   3686  CA  MET A 760      34.287  34.381  22.580  1.00  9.39           C
ATOM   3687  C   MET A 760      35.412  34.180  21.569  1.00 10.41           C
ATOM   3688  O   MET A 760      35.768  35.116  20.837  1.00 10.12           O
ATOM   3689  CB  MET A 760      34.843  34.508  23.995  1.00 10.77           C
ATOM   3690  CG  MET A 760      33.913  35.157  24.988  1.00  9.89           C
ATOM   3691  SD  MET A 760      33.402  36.870  24.635  1.00 13.04           S
ATOM   3692  CE  MET A 760      34.984  37.766  24.695  1.00 10.90           C
ATOM   3693  H   MET A 760      33.181  32.878  23.255  1.00  9.72           H
ATOM   3694  HA  MET A 760      33.838  35.215  22.371  1.00 11.27           H
ATOM   3695  HB2 MET A 760      35.051  33.620  24.326  1.00 12.92           H
ATOM   3696  HB3 MET A 760      35.653  35.040  23.961  1.00 12.92           H
ATOM   3697  HG2 MET A 760      33.106  34.622  25.041  1.00 11.86           H
ATOM   3698  HG3 MET A 760      34.351  35.162  25.854  1.00 11.86           H
ATOM   3699  HE1 MET A 760      34.821  38.705  24.517  1.00 13.07           H
ATOM   3700  HE2 MET A 760      35.374  37.659  25.577  1.00 13.07           H
ATOM   3701  HE3 MET A 760      35.579  37.399  24.023  1.00 13.07           H
ATOM   3702  N   THR A 761      35.985  32.982  21.510  1.00  7.95           N
ATOM   3703  CA  THR A 761      36.985  32.681  20.492  1.00  8.26           C
ATOM   3704  C   THR A 761      36.442  32.905  19.083  1.00  9.51           C
ATOM   3705  O   THR A 761      37.126  33.477  18.220  1.00  8.44           O
ATOM   3706  CB  THR A 761      37.508  31.247  20.657  1.00  8.82           C
ATOM   3707  OG1 THR A 761      38.028  31.094  21.979  1.00 10.99           O
ATOM   3708  CG2 THR A 761      38.630  30.986  19.644  1.00  9.37           C
ATOM   3709  H   THR A 761      35.814  32.330  22.044  1.00  9.54           H
ATOM   3710  HA  THR A 761      37.737  33.282  20.613  1.00  9.92           H
ATOM   3711  HB  THR A 761      36.791  30.611  20.506  1.00 10.59           H
ATOM   3712  HG1 THR A 761      38.655  31.638  22.106  1.00 13.19           H
ATOM   3713 HG21 THR A 761      38.963  30.081  19.745  1.00 11.25           H
ATOM   3714 HG22 THR A 761      38.294  31.100  18.741  1.00 11.25           H
ATOM   3715 HG23 THR A 761      39.359  31.609  19.790  1.00 11.25           H
ATOM   3716  N   ALA A 762      35.247  32.405  18.806  1.00  8.33           N
ATOM   3717  CA  ALA A 762      34.680  32.525  17.473  1.00  7.61           C
ATOM   3718  C   ALA A 762      34.558  33.986  17.058  1.00  9.68           C
ATOM   3719  O   ALA A 762      34.836  34.340  15.901  1.00  9.92           O
ATOM   3720  CB  ALA A 762      33.329  31.804  17.455  1.00 10.27           C
ATOM   3721  H   ALA A 762      34.745  31.993  19.370  1.00  9.99           H
ATOM   3722  HA  ALA A 762      35.266  32.082  16.839  1.00  9.14           H
ATOM   3723  HB1 ALA A 762      32.943  31.879  16.569  1.00 12.32           H
ATOM   3724  HB2 ALA A 762      33.467  30.870  17.679  1.00 12.32           H
ATOM   3725  HB3 ALA A 762      32.743  32.217  18.108  1.00 12.32           H
ATOM   3726  N   CYS A 763      34.152  34.852  17.979  1.00  9.32           N
ATOM   3727  CA  CYS A 763      34.079  36.279  17.670  1.00 10.06           C
ATOM   3728  C   CYS A 763      35.459  36.918  17.540  1.00 10.93           C
ATOM   3729  O   CYS A 763      35.696  37.715  16.630  1.00 10.02           O
ATOM   3730  CB  CYS A 763      33.222  37.011  18.705  1.00  8.72           C
ATOM   3731  SG  CYS A 763      31.487  36.471  18.737  1.00 11.51           S
ATOM   3732  H   CYS A 763      33.916  34.646  18.779  1.00 11.18           H
ATOM   3733  HA  CYS A 763      33.637  36.379  16.812  1.00 12.07           H
ATOM   3734  HB2 CYS A 763      33.596  36.857  19.587  1.00 10.46           H
ATOM   3735  HB3 CYS A 763      33.233  37.960  18.505  1.00 10.46           H
ATOM   3736  HG  CYS A 763      31.447  35.300  18.998  1.00 13.81           H
ATOM   3737  N   ASP A 764      36.384  36.559  18.417  1.00  8.79           N
ATOM   3738  CA  ASP A 764      37.738  37.102  18.387  1.00  8.41           C
ATOM   3739  C   ASP A 764      38.417  36.803  17.057  1.00  8.42           C
ATOM   3740  O   ASP A 764      39.204  37.634  16.538  1.00  8.97           O
ATOM   3741  CB  ASP A 764      38.515  36.464  19.542  1.00  7.93           C
ATOM   3742  CG  ASP A 764      39.764  37.175  19.928  1.00 12.38           C
ATOM   3743  OD1 ASP A 764      40.023  38.308  19.461  1.00 10.02           O
ATOM   3744  OD2 ASP A 764      40.512  36.562  20.757  1.00 14.93           O1-
ATOM   3745  H   ASP A 764      36.252  35.992  19.050  1.00 10.55           H
ATOM   3746  HA  ASP A 764      37.712  38.063  18.518  1.00 10.09           H
ATOM   3747  HB2 ASP A 764      37.940  36.437  20.323  1.00  9.52           H
ATOM   3748  HB3 ASP A 764      38.760  35.560  19.288  1.00  9.52           H
ATOM   3749  N   LEU A 765      38.177  35.617  16.497  1.00  8.78           N
ATOM   3750  CA  LEU A 765      38.833  35.181  15.264  1.00  9.21           C
ATOM   3751  C   LEU A 765      38.069  35.546  14.003  1.00 10.49           C
ATOM   3752  O   LEU A 765      38.546  35.247  12.896  1.00 11.62           O
ATOM   3753  CB  LEU A 765      39.049  33.658  15.294  1.00 11.57           C
ATOM   3754  CG  LEU A 765      39.945  33.171  16.417  1.00 12.17           C
ATOM   3755  CD1 LEU A 765      40.114  31.681  16.298  1.00 16.71           C
ATOM   3756  CD2 LEU A 765      41.288  33.817  16.365  1.00 21.73           C
ATOM   3757  H   LEU A 765      37.628  35.038  16.818  1.00 10.54           H
ATOM   3758  HA  LEU A 765      39.706  35.602  15.211  1.00 11.05           H
ATOM   3759  HB2 LEU A 765      38.187  33.225  15.397  1.00 13.89           H
ATOM   3760  HB3 LEU A 765      39.453  33.385  14.456  1.00 13.89           H
ATOM   3761  HG  LEU A 765      39.535  33.370  17.274  1.00 14.60           H
ATOM   3762 HD11 LEU A 765      40.687  31.370  17.016  1.00 20.05           H
ATOM   3763 HD12 LEU A 765      39.243  31.258  16.363  1.00 20.05           H
ATOM   3764 HD13 LEU A 765      40.518  31.477  15.440  1.00 20.05           H
ATOM   3765 HD21 LEU A 765      41.828  33.480  17.097  1.00 26.08           H
ATOM   3766 HD22 LEU A 765      41.708  33.603  15.517  1.00 26.08           H
ATOM   3767 HD23 LEU A 765      41.179  34.777  16.448  1.00 26.08           H
ATOM   3768  N   SER A 766      36.949  36.247  14.112  1.00  8.76           N
ATOM   3769  CA  SER A 766      36.008  36.280  13.000  1.00 10.92           C
ATOM   3770  C   SER A 766      36.481  37.098  11.804  1.00 11.65           C
ATOM   3771  O   SER A 766      35.854  36.988  10.749  1.00 11.04           O
ATOM   3772  CB  SER A 766      34.645  36.765  13.470  1.00 11.72           C
ATOM   3773  OG  SER A 766      34.783  38.066  13.956  1.00 13.71           O
ATOM   3774  H   SER A 766      36.713  36.703  14.802  1.00 10.51           H
ATOM   3775  HA  SER A 766      35.889  35.369  12.687  1.00 13.10           H
ATOM   3776  HB2 SER A 766      34.026  36.762  12.723  1.00 14.06           H
ATOM   3777  HB3 SER A 766      34.323  36.187  14.180  1.00 14.06           H
ATOM   3778  HG  SER A 766      35.324  38.077  14.598  1.00 16.45           H
ATOM   3779  N   ALA A 767      37.551  37.892  11.904  1.00  9.84           N
ATOM   3780  CA  ALA A 767      38.100  38.465  10.670  1.00 10.03           C
ATOM   3781  C   ALA A 767      38.398  37.375   9.647  1.00 10.47           C
ATOM   3782  O   ALA A 767      38.340  37.628   8.430  1.00 10.24           O
ATOM   3783  CB  ALA A 767      39.375  39.278  10.924  1.00 10.55           C
ATOM   3784  H   ALA A 767      37.958  38.105  12.631  1.00 11.80           H
ATOM   3785  HA  ALA A 767      37.440  39.062  10.284  1.00 12.03           H
ATOM   3786  HB1 ALA A 767      39.695  39.633  10.080  1.00 12.66           H
ATOM   3787  HB2 ALA A 767      39.170  40.005  11.532  1.00 12.66           H
ATOM   3788  HB3 ALA A 767      40.047  38.698  11.315  1.00 12.66           H
ATOM   3789  N   ILE A 768      38.769  36.179  10.113  1.00 11.55           N
ATOM   3790  CA  ILE A 768      39.100  35.065   9.214  1.00 11.89           C
ATOM   3791  C   ILE A 768      37.896  34.581   8.419  1.00 13.78           C
ATOM   3792  O   ILE A 768      38.050  33.762   7.500  1.00 14.95           O
ATOM   3793  CB  ILE A 768      39.724  33.906  10.035  1.00 12.55           C
ATOM   3794  CG1 ILE A 768      40.586  33.016   9.149  1.00 15.68           C
ATOM   3795  CG2 ILE A 768      38.702  33.085  10.702  1.00 14.08           C
ATOM   3796  CD1 ILE A 768      41.847  33.675   8.751  1.00 16.72           C
ATOM   3797  H   ILE A 768      38.838  35.986  10.948  1.00 13.86           H
ATOM   3798  HA  ILE A 768      39.767  35.368   8.579  1.00 14.27           H
ATOM   3799  HB  ILE A 768      40.293  34.294  10.719  1.00 15.06           H
ATOM   3800 HG12 ILE A 768      40.809  32.206   9.634  1.00 18.82           H
ATOM   3801 HG13 ILE A 768      40.092  32.797   8.343  1.00 18.82           H
ATOM   3802 HG21 ILE A 768      39.141  32.378  11.200  1.00 16.89           H
ATOM   3803 HG22 ILE A 768      38.190  33.646  11.305  1.00 16.89           H
ATOM   3804 HG23 ILE A 768      38.117  32.702  10.029  1.00 16.89           H
ATOM   3805 HD11 ILE A 768      42.356  33.069   8.191  1.00 20.06           H
ATOM   3806 HD12 ILE A 768      41.638  34.484   8.259  1.00 20.06           H
ATOM   3807 HD13 ILE A 768      42.354  33.893   9.549  1.00 20.06           H
ATOM   3808  N   THR A 769      36.699  35.027   8.766  1.00 12.19           N
ATOM   3809  CA  THR A 769      35.487  34.618   8.073  1.00 11.50           C
ATOM   3810  C   THR A 769      34.983  35.667   7.095  1.00 10.95           C
ATOM   3811  O   THR A 769      34.000  35.408   6.400  1.00 13.26           O
ATOM   3812  CB  THR A 769      34.374  34.313   9.071  1.00 12.93           C
ATOM   3813  OG1 THR A 769      33.853  35.541   9.578  1.00 11.32           O
ATOM   3814  CG2 THR A 769      34.880  33.424  10.236  1.00 13.58           C
ATOM   3815  H   THR A 769      36.559  35.578   9.411  1.00 14.63           H
ATOM   3816  HA  THR A 769      35.670  33.807   7.573  1.00 13.80           H
ATOM   3817  HB  THR A 769      33.665  33.834   8.615  1.00 15.52           H
ATOM   3818  HG1 THR A 769      34.461  35.974   9.962  1.00 13.58           H
ATOM   3819 HG21 THR A 769      34.155  33.245  10.855  1.00 16.30           H
ATOM   3820 HG22 THR A 769      35.214  32.581   9.890  1.00 16.30           H
ATOM   3821 HG23 THR A 769      35.596  33.875  10.711  1.00 16.30           H
ATOM   3822  N   LYS A 770      35.626  36.831   7.025  1.00 10.16           N
ATOM   3823  CA  LYS A 770      35.037  37.938   6.291  1.00 10.26           C
ATOM   3824  C   LYS A 770      35.235  37.750   4.786  1.00 12.39           C
ATOM   3825  O   LYS A 770      36.090  36.979   4.350  1.00 11.67           O
ATOM   3826  CB  LYS A 770      35.691  39.242   6.736  1.00 10.55           C
ATOM   3827  CG  LYS A 770      35.385  39.627   8.182  1.00 11.11           C
ATOM   3828  CD  LYS A 770      34.001  40.167   8.345  1.00 14.82           C
ATOM   3829  CE  LYS A 770      33.640  40.363   9.823  1.00 17.10           C
ATOM   3830  NZ  LYS A 770      32.332  41.008   9.980  1.00 16.62           N1+
ATOM   3831  H   LYS A 770      36.388  37.000   7.386  1.00 12.20           H
ATOM   3832  HA  LYS A 770      34.086  37.986   6.477  1.00 12.31           H
ATOM   3833  HB2 LYS A 770      36.653  39.153   6.651  1.00 12.65           H
ATOM   3834  HB3 LYS A 770      35.376  39.960   6.165  1.00 12.65           H
ATOM   3835  HG2 LYS A 770      35.470  38.842   8.745  1.00 13.33           H
ATOM   3836  HG3 LYS A 770      36.010  40.311   8.468  1.00 13.33           H
ATOM   3837  HD2 LYS A 770      33.939  41.027   7.901  1.00 17.78           H
ATOM   3838  HD3 LYS A 770      33.367  39.543   7.958  1.00 17.78           H
ATOM   3839  HE2 LYS A 770      33.606  39.498  10.261  1.00 20.53           H
ATOM   3840  HE3 LYS A 770      34.309  40.926  10.243  1.00 20.53           H
ATOM   3841  HZ1 LYS A 770      32.145  41.111  10.844  1.00 19.94           H
ATOM   3842  HZ2 LYS A 770      32.339  41.807   9.588  1.00 19.94           H
ATOM   3843  HZ3 LYS A 770      31.699  40.507   9.604  1.00 19.94           H
ATOM   3844  N   PRO A 771      34.474  38.465   3.962  1.00 12.38           N
ATOM   3845  CA  PRO A 771      34.738  38.452   2.523  1.00 13.14           C
ATOM   3846  C   PRO A 771      36.207  38.736   2.264  1.00 13.29           C
ATOM   3847  O   PRO A 771      36.849  39.498   2.996  1.00 12.89           O
ATOM   3848  CB  PRO A 771      33.842  39.576   1.998  1.00 12.87           C
ATOM   3849  CG  PRO A 771      32.716  39.627   2.963  1.00 13.77           C
ATOM   3850  CD  PRO A 771      33.362  39.345   4.308  1.00 12.49           C
ATOM   3851  HA  PRO A 771      34.482  37.604   2.126  1.00 15.77           H
ATOM   3852  HB2 PRO A 771      34.332  40.413   1.994  1.00 15.45           H
ATOM   3853  HB3 PRO A 771      33.525  39.357   1.108  1.00 15.45           H
ATOM   3854  HG2 PRO A 771      32.312  40.509   2.952  1.00 16.53           H
ATOM   3855  HG3 PRO A 771      32.063  38.944   2.744  1.00 16.53           H
ATOM   3856  HD2 PRO A 771      33.691  40.167   4.705  1.00 14.99           H
ATOM   3857  HD3 PRO A 771      32.738  38.889   4.895  1.00 14.99           H
ATOM   3858  N   TRP A 772      36.747  38.060   1.250  1.00 15.84           N
ATOM   3859  CA  TRP A 772      38.185  38.093   0.978  1.00 15.70           C
ATOM   3860  C   TRP A 772      38.816  39.479   1.059  1.00 15.08           C
ATOM   3861  O   TRP A 772      39.846  39.610   1.721  1.00 14.13           O
ATOM   3862  CB  TRP A 772      38.500  37.386  -0.349  1.00 16.20           C
ATOM   3863  CG  TRP A 772      39.931  37.496  -0.762  1.00 16.33           C
ATOM   3864  CD1 TRP A 772      40.424  38.276  -1.755  1.00 19.33           C
ATOM   3865  CD2 TRP A 772      41.058  36.811  -0.185  1.00 14.51           C
ATOM   3866  NE1 TRP A 772      41.795  38.129  -1.844  1.00 23.48           N
ATOM   3867  CE2 TRP A 772      42.204  37.233  -0.890  1.00 20.19           C
ATOM   3868  CE3 TRP A 772      41.211  35.899   0.864  1.00 14.41           C
ATOM   3869  CZ2 TRP A 772      43.478  36.764  -0.592  1.00 20.25           C
ATOM   3870  CZ3 TRP A 772      42.470  35.427   1.156  1.00 17.85           C
ATOM   3871  CH2 TRP A 772      43.595  35.857   0.431  1.00 18.42           C
ATOM   3872  H   TRP A 772      36.300  37.571   0.702  1.00 19.00           H
ATOM   3873  HA  TRP A 772      38.615  37.567   1.670  1.00 18.84           H
ATOM   3874  HB2 TRP A 772      38.289  36.443  -0.258  1.00 19.44           H
ATOM   3875  HB3 TRP A 772      37.957  37.779  -1.050  1.00 19.44           H
ATOM   3876  HD1 TRP A 772      39.912  38.831  -2.299  1.00 23.20           H
ATOM   3877  HE1 TRP A 772      42.307  38.526  -2.410  1.00 28.18           H
ATOM   3878  HE3 TRP A 772      40.471  35.602   1.344  1.00 17.30           H
ATOM   3879  HZ2 TRP A 772      44.222  37.051  -1.070  1.00 24.30           H
ATOM   3880  HZ3 TRP A 772      42.579  34.815   1.847  1.00 21.42           H
ATOM   3881  HH2 TRP A 772      44.435  35.529   0.655  1.00 22.10           H
ATOM   3882  N   PRO A 773      38.294  40.524   0.418  1.00 15.87           N
ATOM   3883  CA  PRO A 773      38.996  41.823   0.486  1.00 15.69           C
ATOM   3884  C   PRO A 773      39.129  42.349   1.895  1.00 14.43           C
ATOM   3885  O   PRO A 773      40.131  42.987   2.234  1.00 15.58           O
ATOM   3886  CB  PRO A 773      38.130  42.740  -0.401  1.00 17.93           C
ATOM   3887  CG  PRO A 773      37.473  41.794  -1.329  1.00 19.55           C
ATOM   3888  CD  PRO A 773      37.165  40.564  -0.520  1.00 19.75           C
ATOM   3889  HA  PRO A 773      39.879  41.745   0.093  1.00 18.83           H
ATOM   3890  HB2 PRO A 773      37.476  43.207   0.142  1.00 21.52           H
ATOM   3891  HB3 PRO A 773      38.694  43.365  -0.883  1.00 21.52           H
ATOM   3892  HG2 PRO A 773      36.656  42.189  -1.671  1.00 23.47           H
ATOM   3893  HG3 PRO A 773      38.078  41.579  -2.056  1.00 23.47           H
ATOM   3894  HD2 PRO A 773      36.327  40.670  -0.042  1.00 23.69           H
ATOM   3895  HD3 PRO A 773      37.160  39.775  -1.084  1.00 23.69           H
ATOM   3896  N   ILE A 774      38.096  42.128   2.713  1.00 14.25           N
ATOM   3897  CA  ILE A 774      38.138  42.540   4.108  1.00 12.58           C
ATOM   3898  C   ILE A 774      39.163  41.702   4.882  1.00 10.90           C
ATOM   3899  O   ILE A 774      40.020  42.236   5.604  1.00 13.15           O
ATOM   3900  CB  ILE A 774      36.728  42.445   4.702  1.00 14.19           C
ATOM   3901  CG1 ILE A 774      35.800  43.450   3.999  1.00 17.29           C
ATOM   3902  CG2 ILE A 774      36.750  42.691   6.196  1.00 15.70           C
ATOM   3903  CD1 ILE A 774      34.359  43.171   4.211  1.00 21.67           C
ATOM   3904  H   ILE A 774      37.363  41.742   2.480  1.00 17.10           H
ATOM   3905  HA  ILE A 774      38.418  43.467   4.153  1.00 15.09           H
ATOM   3906  HB  ILE A 774      36.388  41.551   4.543  1.00 17.03           H
ATOM   3907 HG12 ILE A 774      35.984  44.339   4.340  1.00 20.75           H
ATOM   3908 HG13 ILE A 774      35.971  43.422   3.045  1.00 20.75           H
ATOM   3909 HG21 ILE A 774      35.845  42.624   6.540  1.00 18.84           H
ATOM   3910 HG22 ILE A 774      37.314  42.024   6.617  1.00 18.84           H
ATOM   3911 HG23 ILE A 774      37.104  43.578   6.364  1.00 18.84           H
ATOM   3912 HD11 ILE A 774      33.836  43.840   3.743  1.00 26.00           H
ATOM   3913 HD12 ILE A 774      34.154  42.288   3.865  1.00 26.00           H
ATOM   3914 HD13 ILE A 774      34.168  43.207   5.162  1.00 26.00           H
ATOM   3915  N   GLN A 775      39.094  40.373   4.731  1.00 13.06           N
ATOM   3916  CA  GLN A 775      40.019  39.488   5.426  1.00 11.98           C
ATOM   3917  C   GLN A 775      41.464  39.755   5.018  1.00 13.77           C
ATOM   3918  O   GLN A 775      42.365  39.757   5.867  1.00 13.24           O
ATOM   3919  CB  GLN A 775      39.592  38.043   5.137  1.00 12.76           C
ATOM   3920  CG  GLN A 775      40.717  36.990   4.952  1.00 26.98           C
ATOM   3921  CD  GLN A 775      41.538  36.776   6.165  1.00 22.50           C
ATOM   3922  OE1 GLN A 775      42.611  36.201   6.094  1.00 12.70           O
ATOM   3923  NE2 GLN A 775      41.029  37.202   7.327  1.00 24.84           N
ATOM   3924  H   GLN A 775      38.521  39.967   4.234  1.00 15.68           H
ATOM   3925  HA  GLN A 775      39.944  39.638   6.381  1.00 14.37           H
ATOM   3926  HB2 GLN A 775      39.039  37.741   5.874  1.00 15.31           H
ATOM   3927  HB3 GLN A 775      39.066  38.042   4.322  1.00 15.31           H
ATOM   3928  HG2 GLN A 775      40.314  36.141   4.712  1.00 32.37           H
ATOM   3929  HG3 GLN A 775      41.308  37.286   4.242  1.00 32.37           H
ATOM   3930 HE21 GLN A 775      40.257  37.581   7.346  1.00 29.80           H
ATOM   3931 HE22 GLN A 775      41.473  37.097   8.056  1.00 29.80           H
ATOM   3932  N   GLN A 776      41.706  40.033   3.727  1.00 12.14           N
ATOM   3933  CA  GLN A 776      43.054  40.283   3.249  1.00 16.74           C
ATOM   3934  C   GLN A 776      43.628  41.547   3.872  1.00 13.61           C
ATOM   3935  O   GLN A 776      44.777  41.573   4.315  1.00 13.46           O
ATOM   3936  CB  GLN A 776      42.991  40.397   1.735  1.00 18.20           C
ATOM   3937  CG  GLN A 776      44.296  40.613   1.072  1.00 23.81           C
ATOM   3938  CD  GLN A 776      44.111  40.749  -0.429  1.00 28.72           C
ATOM   3939  OE1 GLN A 776      43.199  41.445  -0.896  1.00 31.29           O
ATOM   3940  NE2 GLN A 776      44.938  40.058  -1.182  1.00 31.23           N
ATOM   3941  H   GLN A 776      41.101  40.080   3.117  1.00 14.57           H
ATOM   3942  HA  GLN A 776      43.626  39.535   3.481  1.00 20.09           H
ATOM   3943  HB2 GLN A 776      42.614  39.577   1.379  1.00 21.84           H
ATOM   3944  HB3 GLN A 776      42.418  41.146   1.506  1.00 21.84           H
ATOM   3945  HG2 GLN A 776      44.698  41.430   1.408  1.00 28.57           H
ATOM   3946  HG3 GLN A 776      44.876  39.855   1.243  1.00 28.57           H
ATOM   3947 HE21 GLN A 776      45.540  39.564  -0.818  1.00 37.47           H
ATOM   3948 HE22 GLN A 776      44.876  40.100  -2.039  1.00 37.47           H
ATOM   3949  N   ARG A 777      42.821  42.596   3.952  1.00 11.28           N
ATOM   3950  CA  ARG A 777      43.271  43.839   4.559  1.00 10.75           C
ATOM   3951  C   ARG A 777      43.590  43.660   6.039  1.00 10.95           C
ATOM   3952  O   ARG A 777      44.581  44.202   6.548  1.00 11.78           O
ATOM   3953  CB  ARG A 777      42.197  44.908   4.370  1.00 15.73           C
ATOM   3954  CG  ARG A 777      42.564  46.232   4.973  1.00 17.69           C
ATOM   3955  CD  ARG A 777      41.455  47.265   4.822  1.00 26.05           C
ATOM   3956  NE  ARG A 777      40.310  46.922   5.651  1.00 26.58           N
ATOM   3957  CZ  ARG A 777      40.263  47.074   6.976  1.00 27.63           C
ATOM   3958  NH1 ARG A 777      41.300  47.561   7.656  1.00 27.99           N
ATOM   3959  NH2 ARG A 777      39.175  46.721   7.630  1.00 27.46           N1+
ATOM   3960  H   ARG A 777      42.012  42.614   3.663  1.00 13.54           H
ATOM   3961  HA  ARG A 777      44.077  44.139   4.111  1.00 12.90           H
ATOM   3962  HB2 ARG A 777      42.052  45.043   3.420  1.00 18.88           H
ATOM   3963  HB3 ARG A 777      41.376  44.607   4.790  1.00 18.88           H
ATOM   3964  HG2 ARG A 777      42.738  46.112   5.920  1.00 21.23           H
ATOM   3965  HG3 ARG A 777      43.356  46.574   4.529  1.00 21.23           H
ATOM   3966  HD2 ARG A 777      41.784  48.134   5.100  1.00 31.26           H
ATOM   3967  HD3 ARG A 777      41.165  47.294   3.897  1.00 31.26           H
ATOM   3968  HE  ARG A 777      39.615  46.599   5.260  1.00 31.90           H
ATOM   3969 HH11 ARG A 777      42.017  47.792   7.240  1.00 33.58           H
ATOM   3970 HH12 ARG A 777      41.250  47.651   8.510  1.00 33.58           H
ATOM   3971 HH21 ARG A 777      38.500  46.405   7.201  1.00 32.95           H
ATOM   3972 HH22 ARG A 777      39.136  46.816   8.484  1.00 32.95           H
ATOM   3973  N   ILE A 778      42.742  42.920   6.757  1.00 10.29           N
ATOM   3974  CA  ILE A 778      42.961  42.722   8.180  1.00 10.06           C
ATOM   3975  C   ILE A 778      44.173  41.823   8.407  1.00 10.98           C
ATOM   3976  O   ILE A 778      44.971  42.051   9.324  1.00 10.91           O
ATOM   3977  CB  ILE A 778      41.686  42.204   8.859  1.00 10.54           C
ATOM   3978  CG1 ILE A 778      40.565  43.255   8.759  1.00 13.66           C
ATOM   3979  CG2 ILE A 778      41.959  41.892  10.326  1.00 10.28           C
ATOM   3980  CD1 ILE A 778      39.215  42.747   9.213  1.00 17.67           C
ATOM   3981  H   ILE A 778      42.043  42.530   6.443  1.00 12.35           H
ATOM   3982  HA  ILE A 778      43.166  43.582   8.578  1.00 12.07           H
ATOM   3983  HB  ILE A 778      41.398  41.393   8.412  1.00 12.65           H
ATOM   3984 HG12 ILE A 778      40.798  44.015   9.315  1.00 16.39           H
ATOM   3985 HG13 ILE A 778      40.482  43.537   7.835  1.00 16.39           H
ATOM   3986 HG21 ILE A 778      41.143  41.567  10.737  1.00 12.33           H
ATOM   3987 HG22 ILE A 778      42.650  41.213  10.380  1.00 12.33           H
ATOM   3988 HG23 ILE A 778      42.255  42.702  10.771  1.00 12.33           H
ATOM   3989 HD11 ILE A 778      38.563  43.460   9.122  1.00 21.20           H
ATOM   3990 HD12 ILE A 778      38.959  41.993   8.659  1.00 21.20           H
ATOM   3991 HD13 ILE A 778      39.276  42.472  10.140  1.00 21.20           H
ATOM   3992  N   ALA A 779      44.350  40.811   7.559  1.00 10.16           N
ATOM   3993  CA  ALA A 779      45.507  39.938   7.675  1.00  9.64           C
ATOM   3994  C   ALA A 779      46.801  40.717   7.477  1.00 12.16           C
ATOM   3995  O   ALA A 779      47.812  40.370   8.085  1.00 10.90           O
ATOM   3996  CB  ALA A 779      45.367  38.819   6.651  1.00 12.49           C
ATOM   3997  H   ALA A 779      43.817  40.613   6.913  1.00 12.20           H
ATOM   3998  HA  ALA A 779      45.523  39.541   8.561  1.00 11.57           H
ATOM   3999  HB1 ALA A 779      46.135  38.230   6.720  1.00 14.99           H
ATOM   4000  HB2 ALA A 779      44.553  38.324   6.833  1.00 14.99           H
ATOM   4001  HB3 ALA A 779      45.327  39.207   5.763  1.00 14.99           H
ATOM   4002  N   GLU A 780      46.794  41.766   6.641  1.00 11.08           N
ATOM   4003  CA  GLU A 780      47.978  42.617   6.515  1.00 12.77           C
ATOM   4004  C   GLU A 780      48.287  43.309   7.834  1.00 11.48           C
ATOM   4005  O   GLU A 780      49.450  43.532   8.173  1.00 12.10           O
ATOM   4006  CB  GLU A 780      47.758  43.704   5.456  1.00 17.57           C
ATOM   4007  CG  GLU A 780      47.728  43.305   4.016  1.00 29.48           C
ATOM   4008  CD  GLU A 780      47.612  44.545   3.123  1.00 37.96           C
ATOM   4009  OE1 GLU A 780      48.660  45.175   2.853  1.00 43.23           O
ATOM   4010  OE2 GLU A 780      46.472  44.922   2.743  1.00 39.88           O1-
ATOM   4011  H   GLU A 780      46.129  42.000   6.148  1.00 13.30           H
ATOM   4012  HA  GLU A 780      48.743  42.079   6.257  1.00 15.32           H
ATOM   4013  HB2 GLU A 780      46.909  44.134   5.645  1.00 21.08           H
ATOM   4014  HB3 GLU A 780      48.469  44.357   5.550  1.00 21.08           H
ATOM   4015  HG2 GLU A 780      48.549  42.839   3.792  1.00 35.37           H
ATOM   4016  HG3 GLU A 780      46.959  42.735   3.854  1.00 35.37           H
ATOM   4017  N   LEU A 781      47.249  43.762   8.539  1.00  9.93           N
ATOM   4018  CA  LEU A 781      47.443  44.393   9.847  1.00  9.57           C
ATOM   4019  C   LEU A 781      48.081  43.435  10.841  1.00 10.09           C
ATOM   4020  O   LEU A 781      48.957  43.816  11.613  1.00 10.30           O
ATOM   4021  CB  LEU A 781      46.093  44.888  10.406  1.00 11.50           C
ATOM   4022  CG  LEU A 781      45.361  45.948   9.594  1.00 13.58           C
ATOM   4023  CD1 LEU A 781      44.048  46.311  10.262  1.00 15.10           C
ATOM   4024  CD2 LEU A 781      46.242  47.199   9.459  1.00 15.99           C
ATOM   4025  H   LEU A 781      46.428  43.717   8.285  1.00 11.92           H
ATOM   4026  HA  LEU A 781      48.029  45.160   9.747  1.00 11.48           H
ATOM   4027  HB2 LEU A 781      45.499  44.125  10.481  1.00 13.80           H
ATOM   4028  HB3 LEU A 781      46.248  45.261  11.288  1.00 13.80           H
ATOM   4029  HG  LEU A 781      45.172  45.606   8.706  1.00 16.29           H
ATOM   4030 HD11 LEU A 781      43.599  46.986   9.729  1.00 18.12           H
ATOM   4031 HD12 LEU A 781      43.496  45.516  10.323  1.00 18.12           H
ATOM   4032 HD13 LEU A 781      44.231  46.657  11.149  1.00 18.12           H
ATOM   4033 HD21 LEU A 781      45.766  47.866   8.941  1.00 19.19           H
ATOM   4034 HD22 LEU A 781      46.436  47.544  10.345  1.00 19.19           H
ATOM   4035 HD23 LEU A 781      47.067  46.957   9.010  1.00 19.19           H
ATOM   4036  N   VAL A 782      47.551  42.211  10.932  1.00 11.43           N
ATOM   4037  CA  VAL A 782      48.112  41.279  11.899  1.00  9.40           C
ATOM   4038  C   VAL A 782      49.553  40.966  11.543  1.00  9.89           C
ATOM   4039  O   VAL A 782      50.419  40.888  12.422  1.00  9.77           O
ATOM   4040  CB  VAL A 782      47.272  39.997  12.012  1.00 14.19           C
ATOM   4041  CG1 VAL A 782      47.640  39.306  13.393  1.00 16.55           C
ATOM   4042  CG2 VAL A 782      45.822  40.254  11.906  1.00 21.54           C
ATOM   4043  H   VAL A 782      46.895  41.910  10.464  1.00 13.71           H
ATOM   4044  HA  VAL A 782      48.112  41.704  12.771  1.00 11.28           H
ATOM   4045  HB  VAL A 782      47.522  39.391  11.297  1.00 17.03           H
ATOM   4046 HG11 VAL A 782      47.120  38.492  13.486  1.00 19.86           H
ATOM   4047 HG12 VAL A 782      48.587  39.096  13.398  1.00 19.86           H
ATOM   4048 HG13 VAL A 782      47.431  39.917  14.117  1.00 19.86           H
ATOM   4049 HG21 VAL A 782      45.346  39.412  11.984  1.00 25.85           H
ATOM   4050 HG22 VAL A 782      45.554  40.853  12.620  1.00 25.85           H
ATOM   4051 HG23 VAL A 782      45.636  40.661  11.045  1.00 25.85           H
ATOM   4052  N   ALA A 783      49.844  40.821  10.253  1.00  9.86           N
ATOM   4053  CA  ALA A 783      51.227  40.584   9.856  1.00  9.71           C
ATOM   4054  C   ALA A 783      52.116  41.745  10.269  1.00 10.28           C
ATOM   4055  O   ALA A 783      53.242  41.547  10.734  1.00  9.97           O
ATOM   4056  CB  ALA A 783      51.312  40.424   8.349  1.00 10.65           C
ATOM   4057  H   ALA A 783      49.278  40.855   9.606  1.00 11.83           H
ATOM   4058  HA  ALA A 783      51.555  39.774  10.276  1.00 11.65           H
ATOM   4059  HB1 ALA A 783      52.237  40.267   8.101  1.00 12.78           H
ATOM   4060  HB2 ALA A 783      50.765  39.670   8.080  1.00 12.78           H
ATOM   4061  HB3 ALA A 783      50.989  41.235   7.927  1.00 12.78           H
ATOM   4062  N   THR A 784      51.643  42.971  10.083  1.00 10.92           N
ATOM   4063  CA  THR A 784      52.424  44.123  10.505  1.00 10.96           C
ATOM   4064  C   THR A 784      52.745  44.029  11.992  1.00 11.05           C
ATOM   4065  O   THR A 784      53.875  44.278  12.429  1.00 10.98           O
ATOM   4066  CB  THR A 784      51.655  45.415  10.172  1.00 13.25           C
ATOM   4067  OG1 THR A 784      51.492  45.505   8.747  1.00 15.50           O
ATOM   4068  CG2 THR A 784      52.380  46.682  10.659  1.00 13.54           C
ATOM   4069  H   THR A 784      50.886  43.161   9.722  1.00 13.11           H
ATOM   4070  HA  THR A 784      53.262  44.136  10.015  1.00 13.16           H
ATOM   4071  HB  THR A 784      50.781  45.384  10.593  1.00 15.90           H
ATOM   4072  HG1 THR A 784      51.061  44.842   8.464  1.00 18.59           H
ATOM   4073 HG21 THR A 784      51.862  47.469  10.430  1.00 16.25           H
ATOM   4074 HG22 THR A 784      52.494  46.649  11.622  1.00 16.25           H
ATOM   4075 HG23 THR A 784      53.253  46.746  10.241  1.00 16.25           H
ATOM   4076  N   GLU A 785      51.722  43.728  12.808  1.00  9.05           N
ATOM   4077  CA  GLU A 785      51.943  43.641  14.242  1.00  9.44           C
ATOM   4078  C   GLU A 785      52.912  42.520  14.578  1.00 10.93           C
ATOM   4079  O   GLU A 785      53.832  42.698  15.375  1.00  9.31           O
ATOM   4080  CB  GLU A 785      50.586  43.442  14.938  1.00 10.78           C
ATOM   4081  CG  GLU A 785      50.646  43.437  16.466  1.00 10.00           C
ATOM   4082  CD  GLU A 785      49.297  43.424  17.135  1.00 10.42           C
ATOM   4083  OE1 GLU A 785      49.215  42.804  18.217  1.00 11.42           O
ATOM   4084  OE2 GLU A 785      48.387  44.095  16.627  1.00 10.73           O1-
ATOM   4085  H   GLU A 785      50.914  43.574  12.555  1.00 10.86           H
ATOM   4086  HA  GLU A 785      52.325  44.475  14.557  1.00 11.33           H
ATOM   4087  HB2 GLU A 785      49.993  44.161  14.670  1.00 12.93           H
ATOM   4088  HB3 GLU A 785      50.215  42.591  14.656  1.00 12.93           H
ATOM   4089  HG2 GLU A 785      51.127  42.646  16.756  1.00 12.00           H
ATOM   4090  HG3 GLU A 785      51.115  44.232  16.762  1.00 12.00           H
ATOM   4091  N   PHE A 786      52.679  41.341  14.009  1.00  9.85           N
ATOM   4092  CA  PHE A 786      53.533  40.200  14.312  1.00  8.19           C
ATOM   4093  C   PHE A 786      54.975  40.435  13.857  1.00  8.90           C
ATOM   4094  O   PHE A 786      55.906  40.098  14.588  1.00  8.73           O
ATOM   4095  CB  PHE A 786      52.966  38.925  13.666  1.00  8.46           C
ATOM   4096  CG  PHE A 786      51.779  38.321  14.385  1.00  9.83           C
ATOM   4097  CD1 PHE A 786      51.258  38.867  15.517  1.00 13.57           C
ATOM   4098  CD2 PHE A 786      51.194  37.186  13.872  1.00 10.08           C
ATOM   4099  CE1 PHE A 786      50.160  38.283  16.144  1.00 10.82           C
ATOM   4100  CE2 PHE A 786      50.115  36.577  14.484  1.00 12.06           C
ATOM   4101  CZ  PHE A 786      49.604  37.115  15.616  1.00 12.01           C
ATOM   4102  H   PHE A 786      52.044  41.178  13.453  1.00 11.82           H
ATOM   4103  HA  PHE A 786      53.544  40.065  15.272  1.00  9.83           H
ATOM   4104  HB2 PHE A 786      52.685  39.136  12.762  1.00 10.15           H
ATOM   4105  HB3 PHE A 786      53.666  38.254  13.641  1.00 10.15           H
ATOM   4106  HD1 PHE A 786      51.637  39.638  15.874  1.00 16.29           H
ATOM   4107  HD2 PHE A 786      51.550  36.805  13.102  1.00 12.09           H
ATOM   4108  HE1 PHE A 786      49.814  38.656  16.923  1.00 12.98           H
ATOM   4109  HE2 PHE A 786      49.742  35.807  14.119  1.00 14.48           H
ATOM   4110  HZ  PHE A 786      48.868  36.722  16.027  1.00 14.41           H
ATOM   4111  N   PHE A 787      55.178  41.010  12.669  1.00 10.85           N
ATOM   4112  CA  PHE A 787      56.548  41.261  12.211  1.00  9.39           C
ATOM   4113  C   PHE A 787      57.236  42.318  13.062  1.00 10.32           C
ATOM   4114  O   PHE A 787      58.454  42.268  13.254  1.00 12.33           O
ATOM   4115  CB  PHE A 787      56.536  41.646  10.737  1.00 11.15           C
ATOM   4116  CG  PHE A 787      56.100  40.529   9.800  1.00 10.12           C
ATOM   4117  CD1 PHE A 787      56.097  39.211  10.195  1.00 13.03           C
ATOM   4118  CD2 PHE A 787      55.734  40.811   8.500  1.00 11.70           C
ATOM   4119  CE1 PHE A 787      55.697  38.206   9.330  1.00 11.22           C
ATOM   4120  CE2 PHE A 787      55.346  39.800   7.625  1.00 15.05           C
ATOM   4121  CZ  PHE A 787      55.344  38.499   8.040  1.00 11.39           C
ATOM   4122  H   PHE A 787      54.561  41.257  12.124  1.00 13.02           H
ATOM   4123  HA  PHE A 787      57.058  40.440  12.296  1.00 11.26           H
ATOM   4124  HB2 PHE A 787      55.925  42.389  10.614  1.00 13.38           H
ATOM   4125  HB3 PHE A 787      57.432  41.914  10.479  1.00 13.38           H
ATOM   4126  HD1 PHE A 787      56.340  38.995  11.067  1.00 15.64           H
ATOM   4127  HD2 PHE A 787      55.738  41.693   8.205  1.00 14.04           H
ATOM   4128  HE1 PHE A 787      55.699  37.321   9.618  1.00 13.47           H
ATOM   4129  HE2 PHE A 787      55.097  40.010   6.753  1.00 18.06           H
ATOM   4130  HZ  PHE A 787      55.077  37.822   7.461  1.00 13.67           H
ATOM   4131  N   ASP A 788      56.478  43.279  13.576  1.00 10.69           N
ATOM   4132  CA  ASP A 788      57.032  44.224  14.532  1.00  9.12           C
ATOM   4133  C   ASP A 788      57.528  43.524  15.782  1.00 10.51           C
ATOM   4134  O   ASP A 788      58.616  43.818  16.286  1.00 11.60           O
ATOM   4135  CB  ASP A 788      55.981  45.263  14.884  1.00 11.96           C
ATOM   4136  CG  ASP A 788      56.485  46.275  15.861  1.00 21.53           C
ATOM   4137  OD1 ASP A 788      55.964  46.320  16.994  1.00 19.35           O
ATOM   4138  OD2 ASP A 788      57.418  47.024  15.503  1.00 20.15           O1-
ATOM   4139  H   ASP A 788      55.647  43.404  13.388  1.00 12.83           H
ATOM   4140  HA  ASP A 788      57.784  44.682  14.126  1.00 10.95           H
ATOM   4141  HB2 ASP A 788      55.714  45.730  14.077  1.00 14.35           H
ATOM   4142  HB3 ASP A 788      55.215  44.817  15.280  1.00 14.35           H
ATOM   4143  N   GLN A 789      56.738  42.589  16.319  1.00 10.25           N
ATOM   4144  CA  GLN A 789      57.245  41.794  17.430  1.00 10.05           C
ATOM   4145  C   GLN A 789      58.540  41.087  17.071  1.00  9.50           C
ATOM   4146  O   GLN A 789      59.465  41.019  17.889  1.00 11.03           O
ATOM   4147  CB  GLN A 789      56.203  40.781  17.873  1.00 10.27           C
ATOM   4148  CG  GLN A 789      56.723  39.912  19.011  1.00 11.66           C
ATOM   4149  CD  GLN A 789      55.698  38.993  19.609  1.00 13.30           C
ATOM   4150  OE1 GLN A 789      54.509  39.308  19.659  1.00 11.79           O
ATOM   4151  NE2 GLN A 789      56.153  37.839  20.066  1.00 13.23           N
ATOM   4152  H   GLN A 789      55.937  42.403  16.067  1.00 12.31           H
ATOM   4153  HA  GLN A 789      57.425  42.383  18.180  1.00 12.05           H
ATOM   4154  HB2 GLN A 789      55.412  41.249  18.183  1.00 12.33           H
ATOM   4155  HB3 GLN A 789      55.980  40.203  17.126  1.00 12.33           H
ATOM   4156  HG2 GLN A 789      57.450  39.364  18.676  1.00 14.00           H
ATOM   4157  HG3 GLN A 789      57.049  40.490  19.719  1.00 14.00           H
ATOM   4158 HE21 GLN A 789      56.991  37.654  20.010  1.00 15.87           H
ATOM   4159 HE22 GLN A 789      55.611  37.272  20.419  1.00 15.87           H
ATOM   4160  N   GLY A 790      58.592  40.457  15.901  1.00  9.97           N
ATOM   4161  CA  GLY A 790      59.814  39.780  15.496  1.00  9.13           C
ATOM   4162  C   GLY A 790      61.012  40.703  15.482  1.00 12.60           C
ATOM   4163  O   GLY A 790      62.114  40.298  15.861  1.00 12.11           O
ATOM   4164  H   GLY A 790      57.946  40.408  15.335  1.00 11.97           H
ATOM   4165  HA2 GLY A 790      59.997  39.050  16.108  1.00 10.95           H
ATOM   4166  HA3 GLY A 790      59.700  39.413  14.605  1.00 10.95           H
ATOM   4167  N   ASP A 791      60.830  41.928  14.994  1.00 11.45           N
ATOM   4168  CA  ASP A 791      61.923  42.897  15.029  1.00 12.11           C
ATOM   4169  C   ASP A 791      62.407  43.105  16.457  1.00 14.33           C
ATOM   4170  O   ASP A 791      63.612  43.194  16.719  1.00 14.51           O
ATOM   4171  CB  ASP A 791      61.477  44.245  14.473  1.00 11.73           C
ATOM   4172  CG  ASP A 791      61.111  44.224  12.995  1.00 16.11           C
ATOM   4173  OD1 ASP A 791      61.513  43.319  12.241  1.00 17.63           O
ATOM   4174  OD2 ASP A 791      60.398  45.175  12.600  1.00 19.20           O1-
ATOM   4175  H   ASP A 791      60.100  42.219  14.644  1.00 13.75           H
ATOM   4176  HA  ASP A 791      62.665  42.572  14.495  1.00 14.54           H
ATOM   4177  HB2 ASP A 791      60.696  44.542  14.966  1.00 14.08           H
ATOM   4178  HB3 ASP A 791      62.198  44.883  14.589  1.00 14.08           H
ATOM   4179  N   ARG A 792      61.483  43.212  17.394  1.00 13.29           N
ATOM   4180  CA  ARG A 792      61.872  43.402  18.783  1.00 11.99           C
ATOM   4181  C   ARG A 792      62.525  42.166  19.376  1.00 14.17           C
ATOM   4182  O   ARG A 792      63.390  42.289  20.239  1.00 16.36           O
ATOM   4183  CB  ARG A 792      60.660  43.794  19.612  1.00 14.53           C
ATOM   4184  CG  ARG A 792      60.035  45.074  19.123  1.00 16.29           C
ATOM   4185  CD  ARG A 792      58.923  45.568  19.980  1.00 18.22           C
ATOM   4186  NE  ARG A 792      59.147  45.541  21.424  1.00 19.52           N
ATOM   4187  CZ  ARG A 792      58.199  45.909  22.280  1.00 20.66           C
ATOM   4188  NH1 ARG A 792      57.047  46.331  21.800  1.00 17.56           N
ATOM   4189  NH2 ARG A 792      58.397  45.866  23.584  1.00 26.07           N1+
ATOM   4190  H   ARG A 792      60.635  43.178  17.259  1.00 15.94           H
ATOM   4191  HA  ARG A 792      62.513  44.129  18.832  1.00 14.39           H
ATOM   4192  HB2 ARG A 792      59.994  43.090  19.555  1.00 17.43           H
ATOM   4193  HB3 ARG A 792      60.932  43.923  20.534  1.00 17.43           H
ATOM   4194  HG2 ARG A 792      60.716  45.764  19.095  1.00 19.55           H
ATOM   4195  HG3 ARG A 792      59.679  44.928  18.232  1.00 19.55           H
ATOM   4196  HD2 ARG A 792      58.738  46.488  19.735  1.00 21.87           H
ATOM   4197  HD3 ARG A 792      58.139  45.025  19.801  1.00 21.87           H
ATOM   4198  HE  ARG A 792      59.793  45.058  21.722  1.00 23.42           H
ATOM   4199 HH11 ARG A 792      56.917  46.353  20.950  1.00 21.07           H
ATOM   4200 HH12 ARG A 792      56.421  46.577  22.337  1.00 21.07           H
ATOM   4201 HH21 ARG A 792      59.152  45.597  23.896  1.00 31.28           H
ATOM   4202 HH22 ARG A 792      57.776  46.118  24.122  1.00 31.28           H
ATOM   4203  N   GLU A 793      62.101  40.972  18.965  1.00 13.89           N
ATOM   4204  CA  GLU A 793      62.760  39.765  19.429  1.00 12.80           C
ATOM   4205  C   GLU A 793      64.212  39.728  18.976  1.00 12.39           C
ATOM   4206  O   GLU A 793      65.086  39.290  19.733  1.00 13.54           O
ATOM   4207  CB  GLU A 793      62.010  38.551  18.897  1.00 10.47           C
ATOM   4208  CG  GLU A 793      60.665  38.414  19.580  1.00 12.08           C
ATOM   4209  CD  GLU A 793      59.820  37.257  19.098  1.00 16.87           C
ATOM   4210  OE1 GLU A 793      60.121  36.686  18.037  1.00 21.99           O
ATOM   4211  OE2 GLU A 793      58.842  36.903  19.799  1.00 15.30           O1-
ATOM   4212  H   GLU A 793      61.443  40.840  18.427  1.00 16.66           H
ATOM   4213  HA  GLU A 793      62.739  39.738  20.398  1.00 15.36           H
ATOM   4214  HB2 GLU A 793      61.861  38.656  17.944  1.00 12.57           H
ATOM   4215  HB3 GLU A 793      62.527  37.750  19.073  1.00 12.57           H
ATOM   4216  HG2 GLU A 793      60.812  38.291  20.531  1.00 14.50           H
ATOM   4217  HG3 GLU A 793      60.158  39.227  19.431  1.00 14.50           H
ATOM   4218  N   ARG A 794      64.482  40.137  17.734  1.00 12.95           N
ATOM   4219  CA  ARG A 794      65.866  40.158  17.278  1.00 14.40           C
ATOM   4220  C   ARG A 794      66.682  41.107  18.133  1.00 16.14           C
ATOM   4221  O   ARG A 794      67.796  40.768  18.556  1.00 18.85           O
ATOM   4222  CB  ARG A 794      65.958  40.580  15.815  1.00 13.80           C
ATOM   4223  CG  ARG A 794      65.414  39.613  14.823  1.00 12.81           C
ATOM   4224  CD  ARG A 794      65.625  40.101  13.422  1.00 20.83           C
ATOM   4225  NE  ARG A 794      65.620  38.945  12.555  1.00 25.14           N
ATOM   4226  CZ  ARG A 794      64.666  38.624  11.720  1.00 22.80           C
ATOM   4227  NH1 ARG A 794      63.566  39.381  11.594  1.00 33.11           N
ATOM   4228  NH2 ARG A 794      64.819  37.511  11.012  1.00 17.45           N1+
ATOM   4229  H   ARG A 794      63.901  40.398  17.156  1.00 15.54           H
ATOM   4230  HA  ARG A 794      66.245  39.269  17.363  1.00 17.29           H
ATOM   4231  HB2 ARG A 794      65.471  41.411  15.706  1.00 16.56           H
ATOM   4232  HB3 ARG A 794      66.892  40.723  15.597  1.00 16.56           H
ATOM   4233  HG2 ARG A 794      65.869  38.761  14.921  1.00 15.37           H
ATOM   4234  HG3 ARG A 794      64.461  39.505  14.969  1.00 15.37           H
ATOM   4235  HD2 ARG A 794      64.901  40.693  13.164  1.00 24.99           H
ATOM   4236  HD3 ARG A 794      66.483  40.547  13.351  1.00 24.99           H
ATOM   4237  HE  ARG A 794      66.303  38.423  12.591  1.00 30.16           H
ATOM   4238 HH11 ARG A 794      63.479  40.095  12.065  1.00 39.74           H
ATOM   4239 HH12 ARG A 794      62.949  39.154  11.039  1.00 39.74           H
ATOM   4240 HH21 ARG A 794      65.532  37.038  11.104  1.00 20.94           H
ATOM   4241 HH22 ARG A 794      64.214  37.272  10.450  1.00 20.94           H
ATOM   4242  N   LYS A 795      66.129  42.281  18.432  1.00 16.45           N
ATOM   4243  CA  LYS A 795      66.893  43.302  19.146  1.00 17.03           C
ATOM   4244  C   LYS A 795      67.013  42.988  20.630  1.00 19.92           C
ATOM   4245  O   LYS A 795      68.098  43.118  21.217  1.00 23.99           O
ATOM   4246  CB  LYS A 795      66.249  44.677  18.947  1.00 20.28           C
ATOM   4247  CG  LYS A 795      66.474  45.232  17.568  1.00 29.60           C
ATOM   4248  CD  LYS A 795      66.521  46.773  17.586  1.00 38.66           C
ATOM   4249  CE  LYS A 795      67.721  47.325  18.381  1.00 40.93           C
ATOM   4250  NZ  LYS A 795      67.338  48.468  19.290  1.00 38.70           N1+
ATOM   4251  H   LYS A 795      65.324  42.509  18.235  1.00 19.74           H
ATOM   4252  HA  LYS A 795      67.789  43.338  18.777  1.00 20.44           H
ATOM   4253  HB2 LYS A 795      65.292  44.600  19.087  1.00 24.34           H
ATOM   4254  HB3 LYS A 795      66.629  45.299  19.587  1.00 24.34           H
ATOM   4255  HG2 LYS A 795      67.321  44.906  17.226  1.00 35.52           H
ATOM   4256  HG3 LYS A 795      65.748  44.956  16.988  1.00 35.52           H
ATOM   4257  HD2 LYS A 795      66.590  47.097  16.674  1.00 46.39           H
ATOM   4258  HD3 LYS A 795      65.709  47.109  17.997  1.00 46.39           H
ATOM   4259  HE2 LYS A 795      68.090  46.615  18.930  1.00 49.12           H
ATOM   4260  HE3 LYS A 795      68.392  47.647  17.759  1.00 49.12           H
ATOM   4261  HZ1 LYS A 795      68.055  48.759  19.731  1.00 46.43           H
ATOM   4262  HZ2 LYS A 795      67.002  49.139  18.811  1.00 46.43           H
ATOM   4263  HZ3 LYS A 795      66.727  48.198  19.878  1.00 46.43           H
ATOM   4264  N   GLU A 796      65.907  42.596  21.262  1.00 15.13           N
ATOM   4265  CA  GLU A 796      65.861  42.464  22.710  1.00 17.53           C
ATOM   4266  C   GLU A 796      66.274  41.084  23.193  1.00 21.66           C
ATOM   4267  O   GLU A 796      66.845  40.964  24.285  1.00 23.48           O
ATOM   4268  CB  GLU A 796      64.448  42.781  23.216  1.00 20.44           C
ATOM   4269  CG  GLU A 796      64.011  44.229  23.008  1.00 21.31           C
ATOM   4270  CD  GLU A 796      62.562  44.498  23.430  1.00 25.91           C
ATOM   4271  OE1 GLU A 796      61.837  45.151  22.654  1.00 27.58           O
ATOM   4272  OE2 GLU A 796      62.138  44.070  24.529  1.00 25.72           O1-
ATOM   4273  H   GLU A 796      65.168  42.400  20.870  1.00 18.16           H
ATOM   4274  HA  GLU A 796      66.469  43.110  23.102  1.00 21.04           H
ATOM   4275  HB2 GLU A 796      63.817  42.213  22.748  1.00 24.53           H
ATOM   4276  HB3 GLU A 796      64.411  42.596  24.168  1.00 24.53           H
ATOM   4277  HG2 GLU A 796      64.586  44.808  23.533  1.00 25.57           H
ATOM   4278  HG3 GLU A 796      64.093  44.449  22.067  1.00 25.57           H
ATOM   4279  N   LEU A 797      66.023  40.047  22.396  1.00 18.71           N
ATOM   4280  CA  LEU A 797      66.280  38.665  22.779  1.00 19.35           C
ATOM   4281  C   LEU A 797      67.405  38.049  21.970  1.00 17.94           C
ATOM   4282  O   LEU A 797      67.904  36.972  22.334  1.00 17.61           O
ATOM   4283  CB  LEU A 797      64.999  37.829  22.620  1.00 18.26           C
ATOM   4284  CG  LEU A 797      63.809  38.272  23.487  1.00 19.97           C
ATOM   4285  CD1 LEU A 797      62.596  37.443  23.153  1.00 21.21           C
ATOM   4286  CD2 LEU A 797      64.158  38.141  24.935  1.00 20.89           C
ATOM   4287  H   LEU A 797      65.694  40.124  21.605  1.00 22.45           H
ATOM   4288  HA  LEU A 797      66.537  38.642  23.714  1.00 23.22           H
ATOM   4289  HB2 LEU A 797      64.717  37.873  21.693  1.00 21.91           H
ATOM   4290  HB3 LEU A 797      65.203  36.910  22.853  1.00 21.91           H
ATOM   4291  HG  LEU A 797      63.604  39.203  23.303  1.00 23.96           H
ATOM   4292 HD11 LEU A 797      61.854  37.733  23.706  1.00 25.46           H
ATOM   4293 HD12 LEU A 797      62.378  37.565  22.216  1.00 25.46           H
ATOM   4294 HD13 LEU A 797      62.795  36.509  23.328  1.00 25.46           H
ATOM   4295 HD21 LEU A 797      63.400  38.424  25.470  1.00 25.06           H
ATOM   4296 HD22 LEU A 797      64.371  37.214  25.126  1.00 25.06           H
ATOM   4297 HD23 LEU A 797      64.926  38.703  25.127  1.00 25.06           H
ATOM   4298  N   ASN A 798      67.820  38.703  20.903  1.00 16.78           N
ATOM   4299  CA  ASN A 798      68.897  38.197  20.070  1.00 14.71           C
ATOM   4300  C   ASN A 798      68.579  36.803  19.520  1.00 19.94           C
ATOM   4301  O   ASN A 798      69.430  35.918  19.451  1.00 14.35           O
ATOM   4302  CB  ASN A 798      70.209  38.249  20.841  1.00 17.90           C
ATOM   4303  CG  ASN A 798      70.342  39.557  21.686  1.00 33.46           C
ATOM   4304  OD1 ASN A 798      70.024  39.589  22.892  1.00 36.49           O
ATOM   4305  ND2 ASN A 798      70.772  40.645  21.034  1.00 38.01           N
ATOM   4306  H   ASN A 798      67.492  39.452  20.635  1.00 20.14           H
ATOM   4307  HA  ASN A 798      68.992  38.789  19.307  1.00 17.65           H
ATOM   4308  HB2 ASN A 798      70.252  37.492  21.447  1.00 21.48           H
ATOM   4309  HB3 ASN A 798      70.948  38.217  20.214  1.00 21.48           H
ATOM   4310 HD21 ASN A 798      70.862  41.390  21.453  1.00 45.61           H
ATOM   4311 HD22 ASN A 798      70.958  40.599  20.195  1.00 45.61           H
ATOM   4312  N   ILE A 799      67.331  36.605  19.091  1.00 15.96           N
ATOM   4313  CA  ILE A 799      66.899  35.336  18.523  1.00 20.37           C
ATOM   4314  C   ILE A 799      66.231  35.606  17.190  1.00 18.36           C
ATOM   4315  O   ILE A 799      65.678  36.680  16.958  1.00 17.79           O
ATOM   4316  CB  ILE A 799      65.907  34.589  19.437  1.00 21.72           C
ATOM   4317  CG1 ILE A 799      64.610  35.411  19.602  1.00 19.77           C
ATOM   4318  CG2 ILE A 799      66.562  34.274  20.765  1.00 23.15           C
ATOM   4319  CD1 ILE A 799      63.513  34.707  20.344  1.00 24.36           C
ATOM   4320  H   ILE A 799      66.711  37.201  19.122  1.00 19.16           H
ATOM   4321  HA  ILE A 799      67.670  34.767  18.373  1.00 24.45           H
ATOM   4322  HB  ILE A 799      65.678  33.749  19.009  1.00 26.06           H
ATOM   4323 HG12 ILE A 799      64.818  36.224  20.089  1.00 23.72           H
ATOM   4324 HG13 ILE A 799      64.271  35.636  18.722  1.00 23.72           H
ATOM   4325 HG21 ILE A 799      65.926  33.804  21.327  1.00 27.78           H
ATOM   4326 HG22 ILE A 799      67.340  33.716  20.608  1.00 27.78           H
ATOM   4327 HG23 ILE A 799      66.830  35.104  21.189  1.00 27.78           H
ATOM   4328 HD11 ILE A 799      62.743  35.294  20.399  1.00 29.24           H
ATOM   4329 HD12 ILE A 799      63.279  33.897  19.865  1.00 29.24           H
ATOM   4330 HD13 ILE A 799      63.827  34.486  21.235  1.00 29.24           H
ATOM   4331  N   GLU A 800      66.255  34.614  16.332  1.00 16.27           N
ATOM   4332  CA  GLU A 800      65.497  34.700  15.093  1.00 16.76           C
ATOM   4333  C   GLU A 800      64.035  34.443  15.421  1.00 16.22           C
ATOM   4334  O   GLU A 800      63.740  33.496  16.151  1.00 19.96           O
ATOM   4335  CB  GLU A 800      65.989  33.634  14.107  1.00 20.24           C
ATOM   4336  CG  GLU A 800      65.293  33.645  12.753  1.00 25.31           C
ATOM   4337  CD  GLU A 800      66.244  33.881  11.602  1.00 37.99           C
ATOM   4338  OE1 GLU A 800      67.173  34.721  11.740  1.00 42.85           O
ATOM   4339  OE2 GLU A 800      66.056  33.226  10.549  1.00 41.52           O1-
ATOM   4340  H   GLU A 800      66.696  33.882  16.435  1.00 19.52           H
ATOM   4341  HA  GLU A 800      65.591  35.580  14.696  1.00 20.11           H
ATOM   4342  HB2 GLU A 800      66.936  33.771  13.951  1.00 24.28           H
ATOM   4343  HB3 GLU A 800      65.847  32.759  14.502  1.00 24.28           H
ATOM   4344  HG2 GLU A 800      64.861  32.788  12.614  1.00 30.37           H
ATOM   4345  HG3 GLU A 800      64.632  34.355  12.745  1.00 30.37           H
ATOM   4346  N   PRO A 801      63.107  35.267  14.944  1.00 12.27           N
ATOM   4347  CA  PRO A 801      61.691  35.019  15.232  1.00 13.85           C
ATOM   4348  C   PRO A 801      61.235  33.732  14.562  1.00 15.11           C
ATOM   4349  O   PRO A 801      61.829  33.273  13.587  1.00 15.03           O
ATOM   4350  CB  PRO A 801      60.979  36.240  14.636  1.00 13.79           C
ATOM   4351  CG  PRO A 801      62.031  37.175  14.214  1.00 18.54           C
ATOM   4352  CD  PRO A 801      63.318  36.480  14.144  1.00 12.20           C
ATOM   4353  HA  PRO A 801      61.531  34.974  16.187  1.00 16.62           H
ATOM   4354  HB2 PRO A 801      60.446  35.963  13.873  1.00 16.55           H
ATOM   4355  HB3 PRO A 801      60.415  36.648  15.312  1.00 16.55           H
ATOM   4356  HG2 PRO A 801      61.802  37.530  13.341  1.00 22.24           H
ATOM   4357  HG3 PRO A 801      62.084  37.898  14.859  1.00 22.24           H
ATOM   4358  HD2 PRO A 801      63.525  36.246  13.226  1.00 14.64           H
ATOM   4359  HD3 PRO A 801      64.017  37.026  14.537  1.00 14.64           H
ATOM   4360  N   THR A 802      60.168  33.155  15.097  1.00 15.66           N
ATOM   4361  CA  THR A 802      59.462  32.100  14.372  1.00 16.08           C
ATOM   4362  C   THR A 802      58.929  32.668  13.071  1.00 13.48           C
ATOM   4363  O   THR A 802      58.808  33.877  12.909  1.00 12.42           O
ATOM   4364  CB  THR A 802      58.262  31.573  15.162  1.00 17.48           C
ATOM   4365  OG1 THR A 802      57.288  32.619  15.354  1.00 22.72           O
ATOM   4366  CG2 THR A 802      58.691  31.031  16.527  1.00 22.14           C
ATOM   4367  H   THR A 802      59.835  33.349  15.865  1.00 18.79           H
ATOM   4368  HA  THR A 802      60.064  31.365  14.177  1.00 19.30           H
ATOM   4369  HB  THR A 802      57.852  30.847  14.666  1.00 20.98           H
ATOM   4370  HG1 THR A 802      57.631  33.257  15.779  1.00 27.27           H
ATOM   4371 HG21 THR A 802      57.917  30.703  17.011  1.00 26.57           H
ATOM   4372 HG22 THR A 802      59.323  30.304  16.411  1.00 26.57           H
ATOM   4373 HG23 THR A 802      59.112  31.735  17.045  1.00 26.57           H
ATOM   4374  N   ASP A 803      58.605  31.770  12.127  1.00 13.89           N
ATOM   4375  CA  ASP A 803      58.149  32.205  10.809  1.00 14.24           C
ATOM   4376  C   ASP A 803      56.974  33.168  10.931  1.00 11.09           C
ATOM   4377  O   ASP A 803      56.890  34.150  10.188  1.00 12.36           O
ATOM   4378  CB  ASP A 803      57.739  31.002   9.947  1.00 15.08           C
ATOM   4379  CG  ASP A 803      58.919  30.219   9.418  1.00 18.73           C
ATOM   4380  OD1 ASP A 803      60.075  30.615   9.676  1.00 17.63           O
ATOM   4381  OD2 ASP A 803      58.659  29.206   8.733  1.00 22.61           O1-
ATOM   4382  H   ASP A 803      58.642  30.917  12.228  1.00 16.67           H
ATOM   4383  HA  ASP A 803      58.873  32.668  10.358  1.00 17.09           H
ATOM   4384  HB2 ASP A 803      57.198  30.401  10.482  1.00 18.10           H
ATOM   4385  HB3 ASP A 803      57.227  31.319   9.186  1.00 18.10           H
ATOM   4386  N   LEU A 804      56.046  32.895  11.861  1.00 11.55           N
ATOM   4387  CA  LEU A 804      54.862  33.730  12.012  1.00 13.44           C
ATOM   4388  C   LEU A 804      55.217  35.184  12.260  1.00 12.05           C
ATOM   4389  O   LEU A 804      54.451  36.081  11.902  1.00 11.85           O
ATOM   4390  CB  LEU A 804      54.075  33.228  13.224  1.00 13.00           C
ATOM   4391  CG  LEU A 804      52.725  33.875  13.501  1.00 14.17           C
ATOM   4392  CD1 LEU A 804      51.797  33.546  12.328  1.00 16.56           C
ATOM   4393  CD2 LEU A 804      52.124  33.413  14.843  1.00 16.22           C
ATOM   4394  H   LEU A 804      56.085  32.233  12.409  1.00 13.86           H
ATOM   4395  HA  LEU A 804      54.304  33.668  11.221  1.00 16.13           H
ATOM   4396  HB2 LEU A 804      53.916  32.278  13.105  1.00 15.60           H
ATOM   4397  HB3 LEU A 804      54.622  33.362  14.014  1.00 15.60           H
ATOM   4398  HG  LEU A 804      52.836  34.838  13.536  1.00 17.00           H
ATOM   4399 HD11 LEU A 804      50.930  33.951  12.489  1.00 19.87           H
ATOM   4400 HD12 LEU A 804      52.183  33.901  11.512  1.00 19.87           H
ATOM   4401 HD13 LEU A 804      51.704  32.583  12.260  1.00 19.87           H
ATOM   4402 HD21 LEU A 804      51.268  33.852  14.973  1.00 19.47           H
ATOM   4403 HD22 LEU A 804      52.003  32.451  14.820  1.00 19.47           H
ATOM   4404 HD23 LEU A 804      52.731  33.653  15.560  1.00 19.47           H
ATOM   4405  N   MET A 805      56.360  35.437  12.899  1.00 12.74           N
ATOM   4406  CA  MET A 805      56.782  36.777  13.291  1.00 11.14           C
ATOM   4407  C   MET A 805      58.002  37.265  12.539  1.00 10.59           C
ATOM   4408  O   MET A 805      58.589  38.278  12.935  1.00 11.49           O
ATOM   4409  CB  MET A 805      56.997  36.809  14.796  1.00 11.96           C
ATOM   4410  CG  MET A 805      55.628  36.658  15.452  1.00 20.98           C
ATOM   4411  SD  MET A 805      55.674  36.769  17.205  1.00 25.93           S
ATOM   4412  CE  MET A 805      53.893  36.600  17.514  1.00 18.67           C
ATOM   4413  H   MET A 805      56.923  34.826  13.122  1.00 15.29           H
ATOM   4414  HA  MET A 805      56.053  37.387  13.098  1.00 13.37           H
ATOM   4415  HB2 MET A 805      57.562  36.069  15.067  1.00 14.35           H
ATOM   4416  HB3 MET A 805      57.384  37.659  15.059  1.00 14.35           H
ATOM   4417  HG2 MET A 805      55.045  37.361  15.125  1.00 25.17           H
ATOM   4418  HG3 MET A 805      55.262  35.791  15.218  1.00 25.17           H
ATOM   4419  HE1 MET A 805      53.734  36.641  18.470  1.00 22.40           H
ATOM   4420  HE2 MET A 805      53.426  37.324  17.068  1.00 22.40           H
ATOM   4421  HE3 MET A 805      53.592  35.747  17.164  1.00 22.40           H
ATOM   4422  N   ASN A 806      58.382  36.572  11.463  1.00 10.78           N
ATOM   4423  CA  ASN A 806      59.617  36.861  10.737  1.00 11.65           C
ATOM   4424  C   ASN A 806      59.348  37.488   9.371  1.00 11.71           C
ATOM   4425  O   ASN A 806      59.026  36.791   8.408  1.00 13.37           O
ATOM   4426  CB  ASN A 806      60.410  35.582  10.592  1.00 10.43           C
ATOM   4427  CG  ASN A 806      61.778  35.830  10.077  1.00 12.26           C
ATOM   4428  OD1 ASN A 806      62.144  36.958   9.783  1.00 13.71           O
ATOM   4429  ND2 ASN A 806      62.564  34.788  10.002  1.00 14.25           N
ATOM   4430  H   ASN A 806      57.932  35.920  11.129  1.00 12.94           H
ATOM   4431  HA  ASN A 806      60.148  37.486  11.254  1.00 13.98           H
ATOM   4432  HB2 ASN A 806      60.486  35.154  11.459  1.00 12.51           H
ATOM   4433  HB3 ASN A 806      59.955  34.995   9.968  1.00 12.51           H
ATOM   4434 HD21 ASN A 806      63.369  34.876   9.710  1.00 17.10           H
ATOM   4435 HD22 ASN A 806      62.277  34.014  10.243  1.00 17.10           H
ATOM   4436  N   ARG A 807      59.506  38.818   9.277  1.00 11.18           N
ATOM   4437  CA  ARG A 807      59.247  39.494   8.012  1.00 11.74           C
ATOM   4438  C   ARG A 807      60.181  38.996   6.910  1.00 10.64           C
ATOM   4439  O   ARG A 807      59.808  39.029   5.735  1.00 13.09           O
ATOM   4440  CB  ARG A 807      59.403  41.008   8.167  1.00 14.05           C
ATOM   4441  CG  ARG A 807      60.821  41.466   8.490  1.00 21.90           C
ATOM   4442  CD  ARG A 807      60.951  42.983   8.519  1.00 22.70           C
ATOM   4443  NE  ARG A 807      60.273  43.595   9.653  1.00 16.23           N
ATOM   4444  CZ  ARG A 807      59.052  44.104   9.584  1.00 12.17           C
ATOM   4445  NH1 ARG A 807      58.360  44.057   8.450  1.00 14.99           N
ATOM   4446  NH2 ARG A 807      58.519  44.641  10.669  1.00 13.91           N1+
ATOM   4447  H   ARG A 807      59.756  39.334   9.919  1.00 13.41           H
ATOM   4448  HA  ARG A 807      58.335  39.312   7.737  1.00 14.08           H
ATOM   4449  HB2 ARG A 807      59.138  41.434   7.336  1.00 16.86           H
ATOM   4450  HB3 ARG A 807      58.825  41.308   8.886  1.00 16.86           H
ATOM   4451  HG2 ARG A 807      61.072  41.125   9.363  1.00 26.28           H
ATOM   4452  HG3 ARG A 807      61.426  41.124   7.813  1.00 26.28           H
ATOM   4453  HD2 ARG A 807      61.891  43.217   8.571  1.00 27.24           H
ATOM   4454  HD3 ARG A 807      60.565  43.347   7.707  1.00 27.24           H
ATOM   4455  HE  ARG A 807      60.626  43.502  10.432  1.00 19.48           H
ATOM   4456 HH11 ARG A 807      58.709  43.706   7.747  1.00 17.99           H
ATOM   4457 HH12 ARG A 807      57.566  44.387   8.417  1.00 17.99           H
ATOM   4458 HH21 ARG A 807      58.968  44.666  11.402  1.00 16.70           H
ATOM   4459 HH22 ARG A 807      57.725  44.970  10.640  1.00 16.70           H
ATOM   4460  N   GLU A 808      61.387  38.556   7.268  1.00 12.65           N
ATOM   4461  CA  GLU A 808      62.336  38.045   6.279  1.00 15.15           C
ATOM   4462  C   GLU A 808      61.799  36.808   5.581  1.00 18.73           C
ATOM   4463  O   GLU A 808      62.212  36.498   4.454  1.00 16.47           O
ATOM   4464  CB  GLU A 808      63.674  37.734   6.971  1.00 18.37           C
ATOM   4465  CG  GLU A 808      64.736  37.084   6.095  1.00 32.77           C
ATOM   4466  CD  GLU A 808      66.163  37.516   6.457  1.00 35.40           C
ATOM   4467  OE1 GLU A 808      67.025  37.508   5.536  1.00 36.71           O
ATOM   4468  OE2 GLU A 808      66.406  37.866   7.645  1.00 29.61           O1-
ATOM   4469  H   GLU A 808      61.680  38.542   8.077  1.00 15.18           H
ATOM   4470  HA  GLU A 808      62.494  38.726   5.607  1.00 18.18           H
ATOM   4471  HB2 GLU A 808      64.044  38.565   7.307  1.00 22.04           H
ATOM   4472  HB3 GLU A 808      63.502  37.133   7.713  1.00 22.04           H
ATOM   4473  HG2 GLU A 808      64.681  36.121   6.195  1.00 39.32           H
ATOM   4474  HG3 GLU A 808      64.575  37.330   5.170  1.00 39.32           H
ATOM   4475  N   LYS A 809      60.881  36.104   6.224  1.00 12.38           N
ATOM   4476  CA  LYS A 809      60.228  34.924   5.673  1.00 14.90           C
ATOM   4477  C   LYS A 809      58.742  35.161   5.422  1.00 12.68           C
ATOM   4478  O   LYS A 809      57.926  34.240   5.554  1.00 12.22           O
ATOM   4479  CB  LYS A 809      60.468  33.699   6.547  1.00 15.41           C
ATOM   4480  CG  LYS A 809      61.957  33.292   6.547  1.00 18.38           C
ATOM   4481  CD  LYS A 809      62.182  32.000   7.259  1.00 17.50           C
ATOM   4482  CE  LYS A 809      63.273  32.096   8.305  1.00 33.04           C
ATOM   4483  NZ  LYS A 809      64.566  32.666   7.785  1.00 37.40           N1+
ATOM   4484  H   LYS A 809      60.608  36.299   7.015  1.00 14.86           H
ATOM   4485  HA  LYS A 809      60.631  34.737   4.811  1.00 17.88           H
ATOM   4486  HB2 LYS A 809      60.207  33.901   7.459  1.00 18.49           H
ATOM   4487  HB3 LYS A 809      59.948  32.955   6.205  1.00 18.49           H
ATOM   4488  HG2 LYS A 809      62.259  33.189   5.631  1.00 22.06           H
ATOM   4489  HG3 LYS A 809      62.475  33.979   6.995  1.00 22.06           H
ATOM   4490  HD2 LYS A 809      61.361  31.737   7.704  1.00 21.00           H
ATOM   4491  HD3 LYS A 809      62.442  31.324   6.614  1.00 21.00           H
ATOM   4492  HE2 LYS A 809      62.966  32.669   9.026  1.00 39.65           H
ATOM   4493  HE3 LYS A 809      63.457  31.208   8.647  1.00 39.65           H
ATOM   4494  HZ1 LYS A 809      64.880  32.155   7.127  1.00 44.88           H
ATOM   4495  HZ2 LYS A 809      64.432  33.489   7.473  1.00 44.88           H
ATOM   4496  HZ3 LYS A 809      65.169  32.699   8.439  1.00 44.88           H
ATOM   4497  N   LYS A 810      58.399  36.369   4.968  1.00 12.22           N
ATOM   4498  CA  LYS A 810      57.007  36.696   4.696  1.00 13.78           C
ATOM   4499  C   LYS A 810      56.441  35.847   3.568  1.00 14.42           C
ATOM   4500  O   LYS A 810      55.220  35.797   3.395  1.00 12.99           O
ATOM   4501  CB  LYS A 810      56.902  38.192   4.379  1.00 14.68           C
ATOM   4502  CG  LYS A 810      55.522  38.786   4.199  1.00 28.68           C
ATOM   4503  CD  LYS A 810      55.632  40.202   3.604  1.00 33.01           C
ATOM   4504  CE  LYS A 810      54.256  40.881   3.426  1.00 37.42           C
ATOM   4505  NZ  LYS A 810      53.760  41.581   4.660  1.00 39.27           N1+
ATOM   4506  H   LYS A 810      58.952  37.009   4.812  1.00 14.66           H
ATOM   4507  HA  LYS A 810      56.481  36.522   5.492  1.00 16.54           H
ATOM   4508  HB2 LYS A 810      57.326  38.680   5.103  1.00 17.62           H
ATOM   4509  HB3 LYS A 810      57.390  38.358   3.558  1.00 17.62           H
ATOM   4510  HG2 LYS A 810      55.008  38.234   3.590  1.00 34.41           H
ATOM   4511  HG3 LYS A 810      55.080  38.846   5.060  1.00 34.41           H
ATOM   4512  HD2 LYS A 810      56.165  40.755   4.197  1.00 39.61           H
ATOM   4513  HD3 LYS A 810      56.054  40.147   2.732  1.00 39.61           H
ATOM   4514  HE2 LYS A 810      54.323  41.540   2.717  1.00 44.90           H
ATOM   4515  HE3 LYS A 810      53.603  40.205   3.186  1.00 44.90           H
ATOM   4516  HZ1 LYS A 810      52.967  41.953   4.501  1.00 47.12           H
ATOM   4517  HZ2 LYS A 810      53.678  40.998   5.328  1.00 47.12           H
ATOM   4518  HZ3 LYS A 810      54.334  42.217   4.901  1.00 47.12           H
ATOM   4519  N   ASN A 811      57.291  35.157   2.802  1.00 10.40           N
ATOM   4520  CA  ASN A 811      56.799  34.210   1.805  1.00 12.51           C
ATOM   4521  C   ASN A 811      55.986  33.088   2.430  1.00 11.08           C
ATOM   4522  O   ASN A 811      55.222  32.414   1.727  1.00 12.08           O
ATOM   4523  CB  ASN A 811      57.977  33.611   1.016  1.00 14.90           C
ATOM   4524  CG  ASN A 811      59.084  33.109   1.925  1.00 14.75           C
ATOM   4525  OD1 ASN A 811      59.795  33.905   2.542  1.00 18.44           O
ATOM   4526  ND2 ASN A 811      59.211  31.821   2.033  1.00 17.83           N
ATOM   4527  H   ASN A 811      58.148  35.221   2.840  1.00 12.48           H
ATOM   4528  HA  ASN A 811      56.227  34.680   1.178  1.00 15.01           H
ATOM   4529  HB2 ASN A 811      57.658  32.863   0.488  1.00 17.88           H
ATOM   4530  HB3 ASN A 811      58.350  34.294   0.436  1.00 17.88           H
ATOM   4531 HD21 ASN A 811      59.825  31.490   2.537  1.00 21.40           H
ATOM   4532 HD22 ASN A 811      58.683  31.298   1.601  1.00 21.40           H
ATOM   4533  N   LYS A 812      56.157  32.850   3.731  1.00 12.02           N
ATOM   4534  CA  LYS A 812      55.409  31.801   4.416  1.00 11.98           C
ATOM   4535  C   LYS A 812      53.974  32.180   4.781  1.00 12.09           C
ATOM   4536  O   LYS A 812      53.226  31.311   5.229  1.00 11.22           O
ATOM   4537  CB  LYS A 812      56.133  31.403   5.707  1.00 12.50           C
ATOM   4538  CG  LYS A 812      57.511  30.798   5.509  1.00 17.15           C
ATOM   4539  CD  LYS A 812      57.449  29.505   4.725  1.00 21.66           C
ATOM   4540  CE  LYS A 812      58.731  28.716   4.881  1.00 28.69           C
ATOM   4541  NZ  LYS A 812      58.809  28.097   6.245  1.00 35.01           N1+
ATOM   4542  H   LYS A 812      56.700  33.283   4.238  1.00 14.43           H
ATOM   4543  HA  LYS A 812      55.372  31.019   3.843  1.00 14.38           H
ATOM   4544  HB2 LYS A 812      56.237  32.194   6.258  1.00 15.00           H
ATOM   4545  HB3 LYS A 812      55.591  30.749   6.175  1.00 15.00           H
ATOM   4546  HG2 LYS A 812      58.067  31.424   5.019  1.00 20.58           H
ATOM   4547  HG3 LYS A 812      57.904  30.609   6.376  1.00 20.58           H
ATOM   4548  HD2 LYS A 812      56.715  28.963   5.054  1.00 25.99           H
ATOM   4549  HD3 LYS A 812      57.326  29.705   3.783  1.00 25.99           H
ATOM   4550  HE2 LYS A 812      58.756  28.006   4.220  1.00 34.43           H
ATOM   4551  HE3 LYS A 812      59.491  29.309   4.769  1.00 34.43           H
ATOM   4552  HZ1 LYS A 812      59.566  27.636   6.327  1.00 42.01           H
ATOM   4553  HZ2 LYS A 812      58.789  28.733   6.868  1.00 42.01           H
ATOM   4554  HZ3 LYS A 812      58.120  27.548   6.370  1.00 42.01           H
ATOM   4555  N   ILE A 813      53.546  33.411   4.554  1.00 10.21           N
ATOM   4556  CA  ILE A 813      52.227  33.857   5.005  1.00  9.79           C
ATOM   4557  C   ILE A 813      51.119  32.949   4.491  1.00 11.51           C
ATOM   4558  O   ILE A 813      50.291  32.486   5.290  1.00 10.50           O
ATOM   4559  CB  ILE A 813      51.986  35.343   4.704  1.00 11.62           C
ATOM   4560  CG1 ILE A 813      52.784  36.194   5.688  1.00 10.10           C
ATOM   4561  CG2 ILE A 813      50.487  35.693   4.817  1.00 11.48           C
ATOM   4562  CD1 ILE A 813      52.735  37.666   5.411  1.00 16.24           C
ATOM   4563  H   ILE A 813      53.999  34.014   4.141  1.00 12.25           H
ATOM   4564  HA  ILE A 813      52.214  33.775   5.972  1.00 11.75           H
ATOM   4565  HB  ILE A 813      52.288  35.536   3.803  1.00 13.94           H
ATOM   4566 HG12 ILE A 813      52.433  36.050   6.580  1.00 12.12           H
ATOM   4567 HG13 ILE A 813      53.714  35.919   5.654  1.00 12.12           H
ATOM   4568 HG21 ILE A 813      50.368  36.635   4.621  1.00 13.78           H
ATOM   4569 HG22 ILE A 813      49.990  35.157   4.180  1.00 13.78           H
ATOM   4570 HG23 ILE A 813      50.186  35.501   5.718  1.00 13.78           H
ATOM   4571 HD11 ILE A 813      53.264  38.130   6.078  1.00 19.49           H
ATOM   4572 HD12 ILE A 813      53.096  37.833   4.527  1.00 19.49           H
ATOM   4573 HD13 ILE A 813      51.813  37.964   5.454  1.00 19.49           H
ATOM   4574  N   PRO A 814      50.963  32.734   3.182  1.00 10.52           N
ATOM   4575  CA  PRO A 814      49.821  31.926   2.718  1.00 10.15           C
ATOM   4576  C   PRO A 814      49.750  30.545   3.343  1.00 11.46           C
ATOM   4577  O   PRO A 814      48.660  30.093   3.748  1.00 10.97           O
ATOM   4578  CB  PRO A 814      50.012  31.888   1.197  1.00 13.07           C
ATOM   4579  CG  PRO A 814      50.786  33.147   0.912  1.00 14.75           C
ATOM   4580  CD  PRO A 814      51.722  33.299   2.051  1.00 10.68           C
ATOM   4581  HA  PRO A 814      48.994  32.394   2.913  1.00 12.18           H
ATOM   4582  HB2 PRO A 814      50.521  31.101   0.946  1.00 15.68           H
ATOM   4583  HB3 PRO A 814      49.149  31.902   0.754  1.00 15.68           H
ATOM   4584  HG2 PRO A 814      51.274  33.048   0.079  1.00 17.70           H
ATOM   4585  HG3 PRO A 814      50.178  33.900   0.866  1.00 17.70           H
ATOM   4586  HD2 PRO A 814      52.531  32.787   1.896  1.00 12.81           H
ATOM   4587  HD3 PRO A 814      51.916  34.236   2.207  1.00 12.81           H
ATOM   4588  N   SER A 815      50.877  29.842   3.436  1.00 12.87           N
ATOM   4589  CA  SER A 815      50.827  28.513   4.001  1.00 11.70           C
ATOM   4590  C   SER A 815      50.507  28.551   5.485  1.00 10.72           C
ATOM   4591  O   SER A 815      49.858  27.630   5.992  1.00 12.36           O
ATOM   4592  CB  SER A 815      52.141  27.764   3.727  1.00 16.95           C
ATOM   4593  OG  SER A 815      53.245  28.376   4.356  1.00 17.72           O
ATOM   4594  H   SER A 815      51.656  30.108   3.187  1.00 15.45           H
ATOM   4595  HA  SER A 815      50.115  28.021   3.563  1.00 14.04           H
ATOM   4596  HB2 SER A 815      52.057  26.857   4.060  1.00 20.33           H
ATOM   4597  HB3 SER A 815      52.297  27.749   2.770  1.00 20.33           H
ATOM   4598  HG  SER A 815      53.335  29.163   4.077  1.00 21.26           H
ATOM   4599  N   MET A 816      50.964  29.593   6.189  1.00 10.28           N
ATOM   4600  CA  MET A 816      50.660  29.729   7.612  1.00 10.33           C
ATOM   4601  C   MET A 816      49.203  30.093   7.820  1.00 11.90           C
ATOM   4602  O   MET A 816      48.590  29.644   8.795  1.00 11.69           O
ATOM   4603  CB  MET A 816      51.565  30.744   8.284  1.00 12.62           C
ATOM   4604  CG  MET A 816      53.011  30.289   8.339  1.00 11.57           C
ATOM   4605  SD  MET A 816      54.061  31.345   9.354  1.00 15.08           S
ATOM   4606  CE  MET A 816      53.921  32.915   8.494  1.00 13.91           C
ATOM   4607  H   MET A 816      51.447  30.227   5.867  1.00 12.34           H
ATOM   4608  HA  MET A 816      50.822  28.873   8.039  1.00 12.39           H
ATOM   4609  HB2 MET A 816      51.531  31.576   7.787  1.00 15.14           H
ATOM   4610  HB3 MET A 816      51.260  30.887   9.193  1.00 15.14           H
ATOM   4611  HG2 MET A 816      53.043  29.393   8.710  1.00 13.88           H
ATOM   4612  HG3 MET A 816      53.373  30.286   7.439  1.00 13.88           H
ATOM   4613  HE1 MET A 816      54.456  33.577   8.959  1.00 16.69           H
ATOM   4614  HE2 MET A 816      54.243  32.807   7.586  1.00 16.69           H
ATOM   4615  HE3 MET A 816      52.990  33.188   8.486  1.00 16.69           H
ATOM   4616  N   GLN A 817      48.612  30.880   6.915  1.00  8.99           N
ATOM   4617  CA  GLN A 817      47.182  31.182   6.997  1.00 11.86           C
ATOM   4618  C   GLN A 817      46.354  29.927   6.802  1.00 10.44           C
ATOM   4619  O   GLN A 817      45.422  29.666   7.561  1.00 10.15           O
ATOM   4620  CB  GLN A 817      46.800  32.225   5.953  1.00 11.06           C
ATOM   4621  CG  GLN A 817      47.341  33.604   6.217  1.00 11.22           C
ATOM   4622  CD  GLN A 817      46.655  34.333   7.355  1.00  9.73           C
ATOM   4623  OE1 GLN A 817      45.771  33.790   8.012  1.00 10.88           O
ATOM   4624  NE2 GLN A 817      47.086  35.547   7.617  1.00 11.87           N
ATOM   4625  H   GLN A 817      49.014  31.248   6.250  1.00 10.79           H
ATOM   4626  HA  GLN A 817      46.982  31.543   7.875  1.00 14.23           H
ATOM   4627  HB2 GLN A 817      47.138  31.938   5.090  1.00 13.27           H
ATOM   4628  HB3 GLN A 817      45.833  32.290   5.919  1.00 13.27           H
ATOM   4629  HG2 GLN A 817      48.282  33.531   6.438  1.00 13.46           H
ATOM   4630  HG3 GLN A 817      47.232  34.139   5.416  1.00 13.46           H
ATOM   4631 HE21 GLN A 817      47.725  35.886   7.151  1.00 14.25           H
ATOM   4632 HE22 GLN A 817      46.729  36.002   8.253  1.00 14.25           H
ATOM   4633  N   VAL A 818      46.668  29.127   5.784  1.00 10.86           N
ATOM   4634  CA  VAL A 818      45.959  27.860   5.609  1.00  9.41           C
ATOM   4635  C   VAL A 818      46.111  26.976   6.838  1.00 10.89           C
ATOM   4636  O   VAL A 818      45.131  26.367   7.300  1.00 11.16           O
ATOM   4637  CB  VAL A 818      46.439  27.129   4.341  1.00 11.39           C
ATOM   4638  CG1 VAL A 818      45.822  25.748   4.252  1.00 14.14           C
ATOM   4639  CG2 VAL A 818      46.104  27.944   3.084  1.00 14.66           C
ATOM   4640  H   VAL A 818      47.273  29.288   5.194  1.00 13.03           H
ATOM   4641  HA  VAL A 818      45.013  28.048   5.498  1.00 11.29           H
ATOM   4642  HB  VAL A 818      47.402  27.024   4.383  1.00 13.67           H
ATOM   4643 HG11 VAL A 818      46.140  25.312   3.446  1.00 16.97           H
ATOM   4644 HG12 VAL A 818      46.083  25.235   5.032  1.00 16.97           H
ATOM   4645 HG13 VAL A 818      44.856  25.836   4.221  1.00 16.97           H
ATOM   4646 HG21 VAL A 818      46.417  27.462   2.303  1.00 17.60           H
ATOM   4647 HG22 VAL A 818      45.143  28.067   3.035  1.00 17.60           H
ATOM   4648 HG23 VAL A 818      46.546  28.806   3.140  1.00 17.60           H
ATOM   4649  N   GLY A 819      47.309  26.889   7.389  1.00 11.40           N
ATOM   4650  CA  GLY A 819      47.528  26.038   8.536  1.00 11.60           C
ATOM   4651  C   GLY A 819      46.734  26.493   9.744  1.00 12.62           C
ATOM   4652  O   GLY A 819      46.224  25.675  10.513  1.00 12.51           O
ATOM   4653  H   GLY A 819      48.008  27.310   7.117  1.00 13.68           H
ATOM   4654  HA2 GLY A 819      47.266  25.129   8.320  1.00 13.91           H
ATOM   4655  HA3 GLY A 819      48.470  26.041   8.767  1.00 13.91           H
ATOM   4656  N   PHE A 820      46.644  27.803   9.940  1.00 10.99           N
ATOM   4657  CA  PHE A 820      45.843  28.356  11.029  1.00  9.32           C
ATOM   4658  C   PHE A 820      44.363  28.072  10.829  1.00 10.52           C
ATOM   4659  O   PHE A 820      43.653  27.663  11.766  1.00 10.46           O
ATOM   4660  CB  PHE A 820      46.090  29.865  11.099  1.00  9.88           C
ATOM   4661  CG  PHE A 820      45.319  30.553  12.167  1.00 12.39           C
ATOM   4662  CD1 PHE A 820      45.632  30.313  13.497  1.00 12.49           C
ATOM   4663  CD2 PHE A 820      44.322  31.442  11.848  1.00 14.59           C
ATOM   4664  CE1 PHE A 820      44.917  30.936  14.508  1.00 17.49           C
ATOM   4665  CE2 PHE A 820      43.594  32.092  12.882  1.00 14.68           C
ATOM   4666  CZ  PHE A 820      43.926  31.817  14.200  1.00 12.09           C
ATOM   4667  H   PHE A 820      47.036  28.395   9.455  1.00 13.19           H
ATOM   4668  HA  PHE A 820      46.122  27.960  11.869  1.00 11.18           H
ATOM   4669  HB2 PHE A 820      47.033  30.019  11.269  1.00 11.86           H
ATOM   4670  HB3 PHE A 820      45.840  30.262  10.251  1.00 11.86           H
ATOM   4671  HD1 PHE A 820      46.306  29.709  13.712  1.00 14.99           H
ATOM   4672  HD2 PHE A 820      44.114  31.609  10.957  1.00 17.51           H
ATOM   4673  HE1 PHE A 820      45.129  30.768  15.398  1.00 20.98           H
ATOM   4674  HE2 PHE A 820      42.913  32.691  12.679  1.00 17.62           H
ATOM   4675  HZ  PHE A 820      43.458  32.236  14.886  1.00 14.51           H
ATOM   4676  N   ILE A 821      43.865  28.285   9.620  1.00 10.49           N
ATOM   4677  CA  ILE A 821      42.472  27.987   9.338  1.00 10.97           C
ATOM   4678  C   ILE A 821      42.177  26.525   9.606  1.00 11.54           C
ATOM   4679  O   ILE A 821      41.183  26.184  10.263  1.00 11.52           O
ATOM   4680  CB  ILE A 821      42.091  28.420   7.912  1.00 10.48           C
ATOM   4681  CG1 ILE A 821      42.095  29.946   7.824  1.00 12.14           C
ATOM   4682  CG2 ILE A 821      40.690  27.859   7.558  1.00 13.44           C
ATOM   4683  CD1 ILE A 821      42.112  30.488   6.415  1.00 14.91           C
ATOM   4684  H   ILE A 821      44.308  28.597   8.952  1.00 12.59           H
ATOM   4685  HA  ILE A 821      41.924  28.505   9.948  1.00 13.16           H
ATOM   4686  HB  ILE A 821      42.742  28.064   7.287  1.00 12.58           H
ATOM   4687 HG12 ILE A 821      41.298  30.285   8.261  1.00 14.56           H
ATOM   4688 HG13 ILE A 821      42.884  30.281   8.278  1.00 14.56           H
ATOM   4689 HG21 ILE A 821      40.457  28.137   6.658  1.00 16.13           H
ATOM   4690 HG22 ILE A 821      40.715  26.891   7.611  1.00 16.13           H
ATOM   4691 HG23 ILE A 821      40.042  28.209   8.190  1.00 16.13           H
ATOM   4692 HD11 ILE A 821      42.114  31.458   6.451  1.00 17.90           H
ATOM   4693 HD12 ILE A 821      42.911  30.172   5.965  1.00 17.90           H
ATOM   4694 HD13 ILE A 821      41.322  30.175   5.948  1.00 17.90           H
ATOM   4695  N   ASP A 822      43.041  25.638   9.136  1.00 11.89           N
ATOM   4696  CA  ASP A 822      42.769  24.220   9.285  1.00 12.60           C
ATOM   4697  C   ASP A 822      42.835  23.810  10.750  1.00 14.52           C
ATOM   4698  O   ASP A 822      41.989  23.042  11.228  1.00 17.15           O
ATOM   4699  CB  ASP A 822      43.783  23.398   8.494  1.00 12.80           C
ATOM   4700  CG  ASP A 822      43.504  23.393   7.030  1.00 18.92           C
ATOM   4701  OD1 ASP A 822      42.412  23.820   6.586  1.00 20.46           O
ATOM   4702  OD2 ASP A 822      44.414  22.933   6.297  1.00 20.43           O1-
ATOM   4703  H   ASP A 822      43.778  25.827   8.735  1.00 14.27           H
ATOM   4704  HA  ASP A 822      41.881  24.023   8.949  1.00 15.12           H
ATOM   4705  HB2 ASP A 822      44.668  23.772   8.629  1.00 15.36           H
ATOM   4706  HB3 ASP A 822      43.759  22.480   8.807  1.00 15.36           H
ATOM   4707  N   ALA A 823      43.852  24.285  11.463  1.00 13.96           N
ATOM   4708  CA  ALA A 823      44.180  23.808  12.797  1.00 12.76           C
ATOM   4709  C   ALA A 823      43.306  24.410  13.887  1.00 15.17           C
ATOM   4710  O   ALA A 823      43.029  23.748  14.892  1.00 14.17           O
ATOM   4711  CB  ALA A 823      45.601  24.227  13.124  1.00 17.46           C
ATOM   4712  H   ALA A 823      44.380  24.904  11.184  1.00 16.75           H
ATOM   4713  HA  ALA A 823      44.115  22.841  12.833  1.00 15.32           H
ATOM   4714  HB1 ALA A 823      45.826  23.911  14.014  1.00 20.95           H
ATOM   4715  HB2 ALA A 823      46.203  23.836  12.472  1.00 20.95           H
ATOM   4716  HB3 ALA A 823      45.660  25.194  13.092  1.00 20.95           H
ATOM   4717  N   ILE A 824      42.903  25.662  13.726  1.00 11.16           N
ATOM   4718  CA  ILE A 824      42.246  26.438  14.773  1.00 10.67           C
ATOM   4719  C   ILE A 824      40.807  26.784  14.395  1.00 11.23           C
ATOM   4720  O   ILE A 824      39.906  26.705  15.238  1.00 13.59           O
ATOM   4721  CB  ILE A 824      43.046  27.725  15.077  1.00 13.30           C
ATOM   4722  CG1 ILE A 824      44.377  27.400  15.728  1.00 14.90           C
ATOM   4723  CG2 ILE A 824      42.232  28.713  15.922  1.00 12.35           C
ATOM   4724  CD1 ILE A 824      44.296  26.801  17.092  1.00 14.46           C
ATOM   4725  H   ILE A 824      43.004  26.101  12.994  1.00 13.39           H
ATOM   4726  HA  ILE A 824      42.218  25.908  15.584  1.00 12.81           H
ATOM   4727  HB  ILE A 824      43.236  28.156  14.229  1.00 15.96           H
ATOM   4728 HG12 ILE A 824      44.850  26.770  15.161  1.00 17.88           H
ATOM   4729 HG13 ILE A 824      44.892  28.219  15.800  1.00 17.88           H
ATOM   4730 HG21 ILE A 824      42.769  29.503  16.089  1.00 14.82           H
ATOM   4731 HG22 ILE A 824      41.429  28.956  15.435  1.00 14.82           H
ATOM   4732 HG23 ILE A 824      41.995  28.289  16.761  1.00 14.82           H
ATOM   4733 HD11 ILE A 824      45.194  26.632  17.416  1.00 17.35           H
ATOM   4734 HD12 ILE A 824      43.842  27.423  17.682  1.00 17.35           H
ATOM   4735 HD13 ILE A 824      43.800  25.969  17.042  1.00 17.35           H
ATOM   4736  N   CYS A 825      40.577  27.243  13.163  1.00 10.44           N
ATOM   4737  CA  CYS A 825      39.320  27.937  12.862  1.00 11.57           C
ATOM   4738  C   CYS A 825      38.192  27.023  12.387  1.00 12.16           C
ATOM   4739  O   CYS A 825      37.052  27.141  12.852  1.00 11.81           O
ATOM   4740  CB  CYS A 825      39.557  29.046  11.823  1.00 11.57           C
ATOM   4741  SG  CYS A 825      40.769  30.260  12.316  1.00 11.36           S
ATOM   4742  H   CYS A 825      41.117  27.167  12.497  1.00 12.53           H
ATOM   4743  HA  CYS A 825      39.014  28.368  13.675  1.00 13.88           H
ATOM   4744  HB2 CYS A 825      39.865  28.640  10.998  1.00 13.88           H
ATOM   4745  HB3 CYS A 825      38.720  29.511  11.667  1.00 13.88           H
ATOM   4746  HG  CYS A 825      40.881  31.077  11.445  1.00 13.63           H
ATOM   4747  N   LEU A 826      38.455  26.167  11.411  1.00 10.69           N
ATOM   4748  CA  LEU A 826      37.370  25.414  10.777  1.00 11.69           C
ATOM   4749  C   LEU A 826      36.568  24.600  11.791  1.00 13.31           C
ATOM   4750  O   LEU A 826      35.331  24.599  11.757  1.00 12.53           O
ATOM   4751  CB  LEU A 826      37.936  24.492   9.706  1.00 17.34           C
ATOM   4752  CG  LEU A 826      37.592  24.680   8.226  1.00 27.54           C
ATOM   4753  CD1 LEU A 826      37.107  26.039   7.826  1.00 21.77           C
ATOM   4754  CD2 LEU A 826      38.814  24.281   7.407  1.00 19.88           C
ATOM   4755  H   LEU A 826      39.238  26.001  11.097  1.00 12.83           H
ATOM   4756  HA  LEU A 826      36.763  26.037  10.346  1.00 14.02           H
ATOM   4757  HB2 LEU A 826      38.903  24.544   9.766  1.00 20.81           H
ATOM   4758  HB3 LEU A 826      37.663  23.589   9.933  1.00 20.81           H
ATOM   4759  HG  LEU A 826      36.886  24.054   8.004  1.00 33.04           H
ATOM   4760 HD11 LEU A 826      36.922  26.040   6.874  1.00 26.13           H
ATOM   4761 HD12 LEU A 826      36.298  26.244   8.321  1.00 26.13           H
ATOM   4762 HD13 LEU A 826      37.795  26.692   8.031  1.00 26.13           H
ATOM   4763 HD21 LEU A 826      38.613  24.395   6.465  1.00 23.85           H
ATOM   4764 HD22 LEU A 826      39.561  24.848   7.656  1.00 23.85           H
ATOM   4765 HD23 LEU A 826      39.028  23.353   7.590  1.00 23.85           H
ATOM   4766  N   GLN A 827      37.245  23.886  12.685  1.00 12.22           N
ATOM   4767  CA  GLN A 827      36.521  23.040  13.627  1.00 12.45           C
ATOM   4768  C   GLN A 827      35.634  23.876  14.532  1.00 12.83           C
ATOM   4769  O   GLN A 827      34.561  23.425  14.955  1.00 12.94           O
ATOM   4770  CB  GLN A 827      37.485  22.246  14.482  1.00 15.95           C
ATOM   4771  CG  GLN A 827      38.295  21.254  13.732  1.00 20.11           C
ATOM   4772  CD  GLN A 827      39.422  20.771  14.604  1.00 23.72           C
ATOM   4773  OE1 GLN A 827      40.514  21.352  14.616  1.00 25.84           O
ATOM   4774  NE2 GLN A 827      39.138  19.748  15.407  1.00 26.77           N
ATOM   4775  H   GLN A 827      38.101  23.873  12.767  1.00 14.67           H
ATOM   4776  HA  GLN A 827      35.961  22.418  13.137  1.00 14.94           H
ATOM   4777  HB2 GLN A 827      38.097  22.862  14.913  1.00 19.14           H
ATOM   4778  HB3 GLN A 827      36.978  21.765  15.155  1.00 19.14           H
ATOM   4779  HG2 GLN A 827      37.742  20.495  13.490  1.00 24.13           H
ATOM   4780  HG3 GLN A 827      38.672  21.671  12.941  1.00 24.13           H
ATOM   4781 HE21 GLN A 827      38.350  19.406  15.405  1.00 32.12           H
ATOM   4782 HE22 GLN A 827      39.744  19.430  15.929  1.00 32.12           H
ATOM   4783  N   LEU A 828      36.088  25.068  14.897  1.00 11.46           N
ATOM   4784  CA  LEU A 828      35.296  25.904  15.788  1.00 10.57           C
ATOM   4785  C   LEU A 828      34.028  26.386  15.092  1.00 11.25           C
ATOM   4786  O   LEU A 828      32.934  26.339  15.668  1.00 11.70           O
ATOM   4787  CB  LEU A 828      36.135  27.076  16.283  1.00 11.05           C
ATOM   4788  CG  LEU A 828      35.395  28.092  17.162  1.00 10.61           C
ATOM   4789  CD1 LEU A 828      34.774  27.497  18.394  1.00 15.83           C
ATOM   4790  CD2 LEU A 828      36.345  29.195  17.535  1.00 15.66           C
ATOM   4791  H   LEU A 828      36.836  25.411  14.648  1.00 13.75           H
ATOM   4792  HA  LEU A 828      35.032  25.379  16.559  1.00 12.69           H
ATOM   4793  HB2 LEU A 828      36.874  26.725  16.804  1.00 13.26           H
ATOM   4794  HB3 LEU A 828      36.479  27.554  15.513  1.00 13.26           H
ATOM   4795  HG  LEU A 828      34.681  28.488  16.639  1.00 12.73           H
ATOM   4796 HD11 LEU A 828      34.329  28.199  18.894  1.00 19.00           H
ATOM   4797 HD12 LEU A 828      34.132  26.821  18.128  1.00 19.00           H
ATOM   4798 HD13 LEU A 828      35.472  27.096  18.937  1.00 19.00           H
ATOM   4799 HD21 LEU A 828      35.878  29.839  18.090  1.00 18.79           H
ATOM   4800 HD22 LEU A 828      37.092  28.816  18.023  1.00 18.79           H
ATOM   4801 HD23 LEU A 828      36.662  29.625  16.725  1.00 18.79           H
ATOM   4802  N   TYR A 829      34.148  26.873  13.855  1.00 11.03           N
ATOM   4803  CA  TYR A 829      32.975  27.381  13.156  1.00  9.25           C
ATOM   4804  C   TYR A 829      32.047  26.233  12.760  1.00 10.13           C
ATOM   4805  O   TYR A 829      30.825  26.411  12.712  1.00 13.77           O
ATOM   4806  CB  TYR A 829      33.375  28.277  11.988  1.00 11.46           C
ATOM   4807  CG  TYR A 829      34.060  29.561  12.455  1.00 10.60           C
ATOM   4808  CD1 TYR A 829      35.378  29.833  12.111  1.00 10.49           C
ATOM   4809  CD2 TYR A 829      33.386  30.492  13.232  1.00 12.02           C
ATOM   4810  CE1 TYR A 829      36.004  30.984  12.579  1.00 10.56           C
ATOM   4811  CE2 TYR A 829      34.015  31.641  13.675  1.00 10.27           C
ATOM   4812  CZ  TYR A 829      35.307  31.882  13.344  1.00  8.44           C
ATOM   4813  OH  TYR A 829      35.940  33.016  13.804  1.00 10.44           O
ATOM   4814  H   TYR A 829      34.882  26.919  13.409  1.00 13.24           H
ATOM   4815  HA  TYR A 829      32.479  27.938  13.776  1.00 11.10           H
ATOM   4816  HB2 TYR A 829      33.992  27.796  11.415  1.00 13.75           H
ATOM   4817  HB3 TYR A 829      32.580  28.524  11.489  1.00 13.75           H
ATOM   4818  HD1 TYR A 829      35.858  29.221  11.601  1.00 12.59           H
ATOM   4819  HD2 TYR A 829      32.503  30.332  13.474  1.00 14.42           H
ATOM   4820  HE1 TYR A 829      36.889  31.157  12.351  1.00 12.68           H
ATOM   4821  HE2 TYR A 829      33.551  32.248  14.205  1.00 12.33           H
ATOM   4822  HH  TYR A 829      35.405  33.479  14.257  1.00 12.53           H
ATOM   4823  N   GLU A 830      32.616  25.054  12.510  1.00 11.29           N
ATOM   4824  CA  GLU A 830      31.790  23.854  12.342  1.00 12.07           C
ATOM   4825  C   GLU A 830      30.987  23.561  13.598  1.00 14.23           C
ATOM   4826  O   GLU A 830      29.774  23.318  13.526  1.00 13.68           O
ATOM   4827  CB  GLU A 830      32.665  22.647  11.987  1.00 15.18           C
ATOM   4828  CG  GLU A 830      33.149  22.621  10.571  1.00 18.98           C
ATOM   4829  CD  GLU A 830      34.263  21.613  10.354  1.00 23.26           C
ATOM   4830  OE1 GLU A 830      34.822  21.585   9.242  1.00 30.90           O
ATOM   4831  OE2 GLU A 830      34.602  20.856  11.293  1.00 32.13           O1-
ATOM   4832  H   GLU A 830      33.462  24.921  12.434  1.00 13.55           H
ATOM   4833  HA  GLU A 830      31.166  23.999  11.613  1.00 14.48           H
ATOM   4834  HB2 GLU A 830      33.445  22.649  12.564  1.00 18.22           H
ATOM   4835  HB3 GLU A 830      32.151  21.838  12.136  1.00 18.22           H
ATOM   4836  HG2 GLU A 830      32.411  22.384   9.989  1.00 22.77           H
ATOM   4837  HG3 GLU A 830      33.488  23.499  10.337  1.00 22.77           H
ATOM   4838  N   ALA A 831      31.652  23.519  14.755  1.00 11.82           N
ATOM   4839  CA  ALA A 831      30.936  23.258  16.011  1.00 11.62           C
ATOM   4840  C   ALA A 831      29.870  24.303  16.286  1.00 13.81           C
ATOM   4841  O   ALA A 831      28.771  23.969  16.756  1.00 14.77           O
ATOM   4842  CB  ALA A 831      31.933  23.244  17.168  1.00 13.09           C
ATOM   4843  H   ALA A 831      32.500  23.635  14.842  1.00 14.19           H
ATOM   4844  HA  ALA A 831      30.509  22.388  15.963  1.00 13.94           H
ATOM   4845  HB1 ALA A 831      31.455  23.071  17.994  1.00 15.70           H
ATOM   4846  HB2 ALA A 831      32.587  22.545  17.011  1.00 15.70           H
ATOM   4847  HB3 ALA A 831      32.374  24.106  17.214  1.00 15.70           H
ATOM   4848  N   LEU A 832      30.184  25.583  16.060  1.00 12.42           N
ATOM   4849  CA  LEU A 832      29.194  26.621  16.316  1.00 13.00           C
ATOM   4850  C   LEU A 832      27.974  26.443  15.421  1.00 13.22           C
ATOM   4851  O   LEU A 832      26.833  26.669  15.855  1.00 13.98           O
ATOM   4852  CB  LEU A 832      29.815  28.005  16.137  1.00 13.38           C
ATOM   4853  CG  LEU A 832      28.931  29.228  16.364  1.00 10.45           C
ATOM   4854  CD1 LEU A 832      28.401  29.311  17.816  1.00 17.54           C
ATOM   4855  CD2 LEU A 832      29.701  30.504  15.986  1.00 15.19           C
ATOM   4856  H   LEU A 832      30.941  25.866  15.767  1.00 14.91           H
ATOM   4857  HA  LEU A 832      28.898  26.548  17.237  1.00 15.60           H
ATOM   4858  HB2 LEU A 832      30.561  28.078  16.753  1.00 16.05           H
ATOM   4859  HB3 LEU A 832      30.149  28.065  15.228  1.00 16.05           H
ATOM   4860  HG  LEU A 832      28.162  29.165  15.776  1.00 12.54           H
ATOM   4861 HD11 LEU A 832      27.847  30.103  17.905  1.00 21.05           H
ATOM   4862 HD12 LEU A 832      27.877  28.517  18.007  1.00 21.05           H
ATOM   4863 HD13 LEU A 832      29.155  29.364  18.425  1.00 21.05           H
ATOM   4864 HD21 LEU A 832      29.129  31.273  16.136  1.00 18.23           H
ATOM   4865 HD22 LEU A 832      30.494  30.570  16.540  1.00 18.23           H
ATOM   4866 HD23 LEU A 832      29.953  30.455  15.051  1.00 18.23           H
ATOM   4867  N   THR A 833      28.179  26.024  14.177  1.00 12.95           N
ATOM   4868  CA  THR A 833      27.053  25.801  13.278  1.00 15.26           C
ATOM   4869  C   THR A 833      26.210  24.629  13.749  1.00 15.72           C
ATOM   4870  O   THR A 833      24.985  24.619  13.564  1.00 15.94           O
ATOM   4871  CB  THR A 833      27.555  25.551  11.864  1.00 15.90           C
ATOM   4872  OG1 THR A 833      28.290  26.697  11.399  1.00 15.31           O
ATOM   4873  CG2 THR A 833      26.433  25.292  10.894  1.00 16.11           C
ATOM   4874  H   THR A 833      28.950  25.864  13.832  1.00 15.54           H
ATOM   4875  HA  THR A 833      26.492  26.592  13.265  1.00 18.31           H
ATOM   4876  HB  THR A 833      28.140  24.777  11.865  1.00 19.08           H
ATOM   4877  HG1 THR A 833      28.947  26.841  11.902  1.00 18.37           H
ATOM   4878 HG21 THR A 833      26.791  25.137  10.006  1.00 19.33           H
ATOM   4879 HG22 THR A 833      25.930  24.510  11.172  1.00 19.33           H
ATOM   4880 HG23 THR A 833      25.837  26.056  10.865  1.00 19.33           H
ATOM   4881  N   HIS A 834      26.844  23.635  14.359  1.00 13.85           N
ATOM   4882  CA  HIS A 834      26.094  22.547  14.987  1.00 15.04           C
ATOM   4883  C   HIS A 834      25.185  23.084  16.082  1.00 18.84           C
ATOM   4884  O   HIS A 834      24.019  22.670  16.192  1.00 21.27           O
ATOM   4885  CB  HIS A 834      27.063  21.503  15.555  1.00 17.26           C
ATOM   4886  CG  HIS A 834      27.624  20.572  14.528  1.00 23.67           C
ATOM   4887  ND1 HIS A 834      26.819  19.802  13.712  1.00 33.20           N
ATOM   4888  CD2 HIS A 834      28.901  20.267  14.193  1.00 28.46           C
ATOM   4889  CE1 HIS A 834      27.576  19.076  12.909  1.00 29.49           C
ATOM   4890  NE2 HIS A 834      28.843  19.334  13.183  1.00 30.67           N
ATOM   4891  H   HIS A 834      27.699  23.564  14.424  1.00 16.62           H
ATOM   4892  HA  HIS A 834      25.540  22.114  14.319  1.00 18.05           H
ATOM   4893  HB2 HIS A 834      26.594  20.968  16.214  1.00 20.72           H
ATOM   4894  HB3 HIS A 834      27.807  21.963  15.975  1.00 20.72           H
ATOM   4895  HD2 HIS A 834      29.672  20.624  14.572  1.00 34.15           H
ATOM   4896  HE1 HIS A 834      27.270  18.477  12.266  1.00 35.39           H
ATOM   4897  HE2 HIS A 834      29.521  18.980  12.791  1.00 36.81           H
ATOM   4898  N   VAL A 835      25.689  24.013  16.898  1.00 15.29           N
ATOM   4899  CA  VAL A 835      24.882  24.582  17.979  1.00 13.27           C
[truncated: 117,743 more chars]
