# Supplementary material for: High-throughput quantum-mechanics/molecular-mechanics (ONIOM) macromolecular crystallographic refinement with PHENIX/DivCon: the impact of mixed Hamiltonian methods on ligand and protein structure
Source: Acta Crystallogr D Struct Biol. 2018 Oct 29;74(Pt 11):1063–77. doi: 10.1107/S2059798318012913 (PMC6213575; doi:10.1107/S2059798318012913)
Supplement: Supplementary file 4 [file d-74-01063-sup4.gz › results_PHENIX/1Y6B-H_refine_001.pdb]

REMARK Date 2017-01-20 Time 16:31:07 EST -0500 (1484947867.11 s)
REMARK PHENIX refinement
REMARK 
REMARK ****************** INPUT FILES AND LABELS ******************************
REMARK Reflections:
REMARK   file name      : 1Y6B.mtz
REMARK   labels         : ['I-obs,SIGI-obs']
REMARK R-free flags:
REMARK   file name      : 1Y6B.mtz
REMARK   label          : R-free-flags
REMARK   test_flag_value: 1
REMARK Model file name(s): 
REMARK   /scratch/oleg/2711995.gondor.quantumbioinc.com/1Y6B-H.pdb
REMARK 
REMARK ******************** REFINEMENT SUMMARY: QUICK FACTS *******************
REMARK Start: r_work = 0.2189 r_free = 0.2150 bonds = 0.017 angles = 1.495
REMARK Final: r_work = 0.1859 r_free = 0.2197 bonds = 0.014 angles = 1.236
REMARK ************************************************************************
REMARK 
REMARK ****************** REFINEMENT STATISTICS STEP BY STEP ******************
REMARK leading digit, like 1_, means number of macro-cycle                     
REMARK 0    : statistics at the very beginning when nothing is done yet        
REMARK 1_bss: bulk solvent correction and/or (anisotropic) scaling             
REMARK 1_xyz: refinement of coordinates                                        
REMARK 1_adp: refinement of ADPs (Atomic Displacement Parameters)              
REMARK 1_occ: refinement of occupancies                                        
REMARK ------------------------------------------------------------------------
REMARK  stage       r-work r-free bonds angles b_min b_max b_ave n_water shift
REMARK       0    : 0.3385 0.3374 0.017  1.49  23.1  85.0  39.4 453      0.000
REMARK       1_bss: 0.2189 0.2150 0.017  1.49  23.1  85.0  39.4 453      0.000
REMARK 1_settarget: 0.2189 0.2150 0.017  1.49  23.1  85.0  39.4 453      0.000
REMARK       1_nqh: 0.2189 0.2151 0.017  1.49  23.1  85.0  39.4 453      0.002
REMARK    1_weight: 0.2189 0.2151 0.017  1.49  23.1  85.0  39.4 453      0.002
REMARK    1_checkH: 0.2191 0.2151 0.017  1.49  23.1  85.0  39.4 453      0.433
REMARK    1_xyzrec: 0.2125 0.2325 0.016  1.26  23.1  85.0  39.4 453      0.508
REMARK    1_checkH: 0.2125 0.2324 0.016  1.26  23.1  85.0  39.4 453      0.508
REMARK   1_regHxyz: 0.2129 0.2323 0.016  1.26  23.1  85.0  39.4 453      0.515
REMARK       1_adp: 0.1964 0.2272 0.016  1.26  21.2  80.0  39.9 453      0.515
REMARK   1_regHadp: 0.1956 0.2281 0.016  1.26  21.2  80.0  39.9 453      0.515
REMARK       2_bss: 0.1952 0.2278 0.016  1.26  21.2  80.0  39.9 453      0.515
REMARK 2_settarget: 0.1952 0.2278 0.016  1.26  21.2  80.0  39.9 453      0.515
REMARK 2_updatecdl: 0.1952 0.2278 0.016  1.27  21.2  80.0  39.9 453      0.515
REMARK       2_nqh: 0.1952 0.2278 0.016  1.27  21.2  80.0  39.9 453      0.515
REMARK    2_weight: 0.1952 0.2278 0.016  1.27  21.2  80.0  39.9 453      0.515
REMARK    2_checkH: 0.1952 0.2279 0.016  1.27  21.2  80.0  39.9 453      0.515
REMARK    2_xyzrec: 0.1936 0.2294 0.014  1.18  21.2  80.0  39.9 453      0.515
REMARK    2_checkH: 0.1937 0.2294 0.014  1.18  21.2  80.0  39.9 453      0.516
REMARK   2_regHxyz: 0.1940 0.2295 0.014  1.18  21.2  80.0  39.9 453      0.516
REMARK       2_adp: 0.1902 0.2216 0.014  1.18  19.4  82.6  41.4 453      0.516
REMARK   2_regHadp: 0.1910 0.2218 0.014  1.18  19.4  82.6  41.4 453      0.516
REMARK       3_bss: 0.1908 0.2232 0.014  1.18  19.4  82.6  41.4 453      0.516
REMARK 3_settarget: 0.1908 0.2232 0.014  1.18  19.4  82.6  41.4 453      0.516
REMARK 3_updatecdl: 0.1908 0.2232 0.014  1.21  19.4  82.6  41.4 453      0.516
REMARK       3_nqh: 0.1908 0.2232 0.014  1.21  19.4  82.6  41.4 453      0.516
REMARK    3_weight: 0.1908 0.2232 0.014  1.21  19.4  82.6  41.4 453      0.516
REMARK    3_checkH: 0.1908 0.2233 0.014  1.21  19.4  82.6  41.4 453      0.516
REMARK    3_xyzrec: 0.1879 0.2233 0.014  1.24  19.4  82.6  41.4 453      0.522
REMARK    3_checkH: 0.1879 0.2232 0.014  1.24  19.4  82.6  41.4 453      0.522
REMARK   3_regHxyz: 0.1882 0.2232 0.014  1.24  19.4  82.6  41.4 453      0.523
REMARK       3_adp: 0.1862 0.2204 0.014  1.24  19.1  99.0  41.7 453      0.523
REMARK   3_regHadp: 0.1861 0.2203 0.014  1.24  19.1  99.0  41.7 453      0.523
REMARK         end: 0.1859 0.2197 0.014  1.24  19.1  99.0  41.7 453      0.523
REMARK ------------------------------------------------------------------------
REMARK MODEL CONTENT.
REMARK  ELEMENT        ATOM RECORD COUNT   OCCUPANCY SUM
REMARK        C                     1399         1399.00
REMARK        H                     2491         2491.00
REMARK        O                      498          498.00
REMARK        N                      375          375.00
REMARK        S                       17           17.00
REMARK      O1-                       31           31.00
REMARK    TOTAL                     4811         4811.00
REMARK -----------------------------------------------------------------------
REMARK r_free_flags.md5.hexdigest df956d05f9139e115fde4e1150c467c2
REMARK 
REMARK IF THIS FILE IS FOR PDB DEPOSITION: REMOVE ALL FROM THIS LINE UP.
REMARK   3
REMARK   3 REFINEMENT.
REMARK   3   PROGRAM     : PHENIX (1.11.1_2575: ???)
REMARK   3   AUTHORS     : Adams,Afonine,Bunkoczi,Burnley,Chen,Dar,Davis,
REMARK   3               : Draizen,Echols,Gildea,Gros,Grosse-Kunstleve,Headd,
REMARK   3               : Hintze,Hung,Ioerger,Liebschner,McCoy,McKee,Moriarty,
REMARK   3               : Oeffner,Poon,Read,Richardson,Richardson,Sacchettini,
REMARK   3               : Sauter,Sobolev,Storoni,Terwilliger,Williams,Zwart
REMARK   3
REMARK   3  REFINEMENT TARGET : ML
REMARK   3  
REMARK   3  DATA USED IN REFINEMENT.
REMARK   3   RESOLUTION RANGE HIGH (ANGSTROMS) : 2.098   
REMARK   3   RESOLUTION RANGE LOW  (ANGSTROMS) : 16.608  
REMARK   3   MIN(FOBS/SIGMA_FOBS)              : 1.35  
REMARK   3   COMPLETENESS FOR RANGE        (%) : 99.56 
REMARK   3   NUMBER OF REFLECTIONS             : 20714     
REMARK   3   NUMBER OF REFLECTIONS (NON-ANOMALOUS) : 20714     
REMARK   3  
REMARK   3  FIT TO DATA USED IN REFINEMENT.
REMARK   3   R VALUE     (WORKING + TEST SET) : 0.1891
REMARK   3   R VALUE            (WORKING SET) : 0.1859
REMARK   3   FREE R VALUE                     : 0.2197
REMARK   3   FREE R VALUE TEST SET SIZE   (%) : 9.58  
REMARK   3   FREE R VALUE TEST SET COUNT      : 1985      
REMARK   3  
REMARK   3  FIT TO DATA USED IN REFINEMENT (IN BINS).
REMARK   3   BIN  RESOLUTION RANGE  COMPL.    NWORK NFREE   RWORK  RFREE  CCWORK CCFREE
REMARK   3     1 16.6082 -  5.0123    0.99     1444   155  0.2070 0.2302   0.903  0.899
REMARK   3     2  5.0123 -  3.9966    1.00     1379   149  0.1581 0.2049   0.937  0.915
REMARK   3     3  3.9966 -  3.4968    1.00     1359   144  0.1688 0.1908   0.929  0.898
REMARK   3     4  3.4968 -  3.1795    1.00     1354   139  0.1836 0.2164   0.923  0.888
REMARK   3     5  3.1795 -  2.9530    1.00     1353   142  0.1927 0.1857   0.921  0.926
REMARK   3     6  2.9530 -  2.7798    1.00     1334   148  0.1887 0.2231   0.921  0.888
REMARK   3     7  2.7798 -  2.6411    1.00     1339   139  0.1927 0.2235   0.917  0.858
REMARK   3     8  2.6411 -  2.5266    1.00     1310   136  0.1996 0.2587   0.916  0.830
REMARK   3     9  2.5266 -  2.4296    1.00     1339   139  0.1988 0.2243   0.915  0.875
REMARK   3    10  2.4296 -  2.3460    1.00     1295   141  0.1894 0.2779   0.921  0.797
REMARK   3    11  2.3460 -  2.2728    0.99     1336   142  0.1895 0.2586   0.928  0.868
REMARK   3    12  2.2728 -  2.2080    0.99     1274   136  0.1949 0.2413   0.923  0.889
REMARK   3    13  2.2080 -  2.1500    1.00     1319   144  0.2049 0.2571   0.924  0.863
REMARK   3    14  2.1500 -  2.0977    0.98     1294   131  0.2173 0.2691   0.907  0.854
REMARK   3  
REMARK   3  BULK SOLVENT MODELLING.
REMARK   3   METHOD USED        : FLAT BULK SOLVENT MODEL
REMARK   3   SOLVENT RADIUS     : 1.11    
REMARK   3   SHRINKAGE RADIUS   : 0.90    
REMARK   3   GRID STEP FACTOR   : 4.00    
REMARK   3  
REMARK   3  ERROR ESTIMATES.
REMARK   3   COORDINATE ERROR (MAXIMUM-LIKELIHOOD BASED)     : 0.21    
REMARK   3   PHASE ERROR (DEGREES, MAXIMUM-LIKELIHOOD BASED) : 22.66   
REMARK   3  
REMARK   3  STRUCTURE FACTORS CALCULATION ALGORITHM : FFT
REMARK   3  
REMARK   3  RESTRAINTS LIBRARY
REMARK   3    GEOSTD + MON.LIB. + CDL v1.2
REMARK   3  
REMARK   3  DEVIATIONS FROM IDEAL VALUES.
REMARK   3                 RMSD     MAX  COUNT
REMARK   3   BOND      :  0.014   0.097   2223
REMARK   3   ANGLE     :  1.236   7.843   3001
REMARK   3   CHIRALITY :  0.066   0.317    324
REMARK   3   PLANARITY :  0.009   0.061    374
REMARK   3   DIHEDRAL  : 11.850  77.489   1318
REMARK   3   MIN NONBONDED DISTANCE : 1.991 
REMARK   3  
REMARK   3  MOLPROBITY STATISTICS.
REMARK   3   ALL-ATOM CLASHSCORE : 4.38
REMARK   3   RAMACHANDRAN PLOT:
REMARK   3     OUTLIERS : 0.00  %
REMARK   3     ALLOWED  : 2.34  %
REMARK   3     FAVORED  : 97.66 %
REMARK   3   ROTAMER OUTLIERS : 1.72 %
REMARK   3   CBETA DEVIATIONS : 0
REMARK   3   PEPTIDE PLANE:
REMARK   3     CIS-PROLINE     : 0
REMARK   3     CIS-GENERAL     : 0
REMARK   3     TWISTED PROLINE : 0
REMARK   3     TWISTED GENERAL : 0
REMARK   3  
REMARK   3  ATOMIC DISPLACEMENT PARAMETERS.
REMARK   3   WILSON B : 35.51
REMARK   3   RMS(B_ISO_OR_EQUIVALENT_BONDED) : 5.35
REMARK   3   ATOMS          NUMBER OF ATOMS
REMARK   3                    ISO.  ANISO. 
REMARK   3    ALL         :   4811       0
REMARK   3    ALL (NO H)  :   2320       0
REMARK   3    SOLVENT     :    151       0
REMARK   3    NON-SOLVENT :   2169       0
REMARK   3    HYDROGENS   :   2491       0
REMARK   3
HELIX    1   1 ALA A  822  TRP A  825  1               Generated by MOE    4
HELIX    2   2 ARG A  829  ARG A  831  5               Generated by MOE    3
HELIX    3   3 HIS A  874  ILE A  890  1               Generated by MOE   17
HELIX    4   4 LEU A  922  SER A  928  1               Generated by MOE    7
HELIX    5   5 LEU A 1000  SER A 1019  1               Generated by MOE   20
HELIX    6   6 ALA A 1029  ASN A 1031  5               Generated by MOE    3
HELIX    7   7 LEU A 1067  TRP A 1069  5               Generated by MOE    3
HELIX    8   8 PRO A 1072  ASP A 1077  1               Generated by MOE    6
HELIX    9   9 ILE A 1082  PHE A 1097  1               Generated by MOE   16
HELIX   10  10 GLU A 1111  GLU A 1119  1               Generated by MOE    9
HELIX   11  11 PRO A 1131  CYS A 1140  1               Generated by MOE   10
HELIX   12  12 PRO A 1145  GLN A 1147  5               Generated by MOE    3
HELIX   13  13 PHE A 1151  ASN A 1165  1               Generated by MOE   15
SHEET    1       LEU A 832  ARG A 840                  Generated by MOE
SHEET    2       GLN A 845  PHE A 852                  Generated by MOE
SHEET    3       CYS A 860  MET A 867                  Generated by MOE
SHEET    4       LEU A 899  GLY A 901                  Generated by MOE
SHEET    5       ALA A 902  ALA A 902                  Generated by MOE
SHEET    6       CYS A 903  CYS A 903                  Generated by MOE
SHEET    7       MET A 911  GLU A 915                  Generated by MOE
SHEET    8       ILE A1032  LEU A1034                  Generated by MOE
SHEET    9       VAL A1040  LYS A1041                  Generated by MOE
SHEET   10       ILE A1042  ILE A1042                  Generated by MOE
CRYST1   37.544   94.333   96.767  90.00  90.00  90.00 P 21 21 21
SCALE1      0.026635  0.000000  0.000000        0.00000
SCALE2      0.000000  0.010601  0.000000        0.00000
SCALE3      0.000000  0.000000  0.010334        0.00000
ATOM      1  N   ARG A 817      -1.019  52.277   1.931  1.00 71.51           N
ATOM      2  CA  ARG A 817      -0.056  52.934   1.054  1.00 67.37           C
ATOM      3  C   ARG A 817       1.202  52.092   0.974  1.00 68.87           C
ATOM      4  O   ARG A 817       2.034  52.341   0.096  1.00 59.08           O
ATOM      5  CB  ARG A 817       0.303  54.358   1.541  1.00 62.57           C
ATOM      6  CG  ARG A 817      -0.890  55.315   1.542  1.00 76.96           C
ATOM      7  CD  ARG A 817      -0.541  56.778   1.911  1.00 85.28           C
ATOM      8  NE  ARG A 817      -1.678  57.445   2.563  1.00 88.18           N
ATOM      9  CZ  ARG A 817      -2.068  58.702   2.336  1.00 93.76           C
ATOM     10  NH1 ARG A 817      -1.422  59.469   1.453  1.00 86.97           N
ATOM     11  NH2 ARG A 817      -3.122  59.197   2.993  1.00 89.11           N1+
ATOM     12  H1  ARG A 817      -1.853  52.754   1.904  1.00 85.81           H
ATOM     13  H2  ARG A 817      -0.683  52.272   2.830  1.00 85.81           H
ATOM     14  HA  ARG A 817      -0.431  53.004   0.163  1.00 80.84           H
ATOM     15  HB2 ARG A 817       0.982  54.729   0.957  1.00 75.09           H
ATOM     16  HB3 ARG A 817       0.642  54.304   2.449  1.00 75.09           H
ATOM     17  HG2 ARG A 817      -1.543  54.997   2.185  1.00 92.35           H
ATOM     18  HG3 ARG A 817      -1.282  55.321   0.655  1.00 92.35           H
ATOM     19  HD2 ARG A 817      -0.320  57.270   1.104  1.00102.34           H
ATOM     20  HD3 ARG A 817       0.210  56.785   2.526  1.00102.34           H
ATOM     21  HE  ARG A 817      -2.129  56.989   3.136  1.00105.82           H
ATOM     22 HH11 ARG A 817      -1.682  60.277   1.314  1.00104.36           H
ATOM     23 HH12 ARG A 817      -0.743  59.156   1.027  1.00104.36           H
ATOM     24 HH21 ARG A 817      -3.543  58.708   3.562  1.00106.94           H
ATOM     25 HH22 ARG A 817      -3.378  60.005   2.849  1.00106.94           H
ATOM     26  N   LEU A 818       1.377  51.080   1.894  1.00 61.32           N
ATOM     27  CA  LEU A 818       2.676  50.422   1.875  1.00 43.62           C
ATOM     28  C   LEU A 818       2.740  49.450   0.696  1.00 53.60           C
ATOM     29  O   LEU A 818       1.698  48.983   0.208  1.00 49.88           O
ATOM     30  CB  LEU A 818       2.965  49.715   3.192  1.00 52.20           C
ATOM     31  CG  LEU A 818       3.361  50.621   4.372  1.00 55.25           C
ATOM     32  CD1 LEU A 818       3.523  49.877   5.723  1.00 46.44           C
ATOM     33  CD2 LEU A 818       4.668  51.370   4.072  1.00 66.01           C
ATOM     34  H   LEU A 818       0.807  50.798   2.473  1.00 73.59           H
ATOM     35  HA  LEU A 818       3.364  51.094   1.742  1.00 52.34           H
ATOM     36  HB2 LEU A 818       2.170  49.226   3.457  1.00 62.64           H
ATOM     37  HB3 LEU A 818       3.694  49.091   3.050  1.00 62.64           H
ATOM     38  HG  LEU A 818       2.666  51.287   4.491  1.00 66.30           H
ATOM     39 HD11 LEU A 818       3.772  50.518   6.408  1.00 55.73           H
ATOM     40 HD12 LEU A 818       2.681  49.455   5.954  1.00 55.73           H
ATOM     41 HD13 LEU A 818       4.216  49.204   5.631  1.00 55.73           H
ATOM     42 HD21 LEU A 818       4.891  51.931   4.831  1.00 79.22           H
ATOM     43 HD22 LEU A 818       5.374  50.723   3.920  1.00 79.22           H
ATOM     44 HD23 LEU A 818       4.544  51.917   3.281  1.00 79.22           H
ATOM     45  N   PRO A 819       3.949  49.165   0.205  1.00 51.08           N
ATOM     46  CA  PRO A 819       4.113  48.275  -0.950  1.00 49.69           C
ATOM     47  C   PRO A 819       4.145  46.804  -0.561  1.00 43.19           C
ATOM     48  O   PRO A 819       4.493  46.431   0.566  1.00 48.60           O
ATOM     49  CB  PRO A 819       5.482  48.692  -1.499  1.00 42.67           C
ATOM     50  CG  PRO A 819       6.270  49.132  -0.255  1.00 42.27           C
ATOM     51  CD  PRO A 819       5.259  49.578   0.773  1.00 42.30           C
ATOM     52  HA  PRO A 819       3.424  48.432  -1.614  1.00 59.63           H
ATOM     53  HB2 PRO A 819       5.909  47.934  -1.929  1.00 51.21           H
ATOM     54  HB3 PRO A 819       5.378  49.429  -2.121  1.00 51.21           H
ATOM     55  HG2 PRO A 819       6.784  48.381   0.082  1.00 50.72           H
ATOM     56  HG3 PRO A 819       6.859  49.866  -0.490  1.00 50.72           H
ATOM     57  HD2 PRO A 819       5.416  49.126   1.617  1.00 50.76           H
ATOM     58  HD3 PRO A 819       5.290  50.542   0.878  1.00 50.76           H
ATOM     59  N   TYR A 820       3.810  45.957  -1.542  1.00 42.71           N
ATOM     60  CA  TYR A 820       4.032  44.519  -1.419  1.00 36.22           C
ATOM     61  C   TYR A 820       4.891  44.006  -2.565  1.00 36.26           C
ATOM     62  O   TYR A 820       4.414  43.850  -3.699  1.00 34.13           O
ATOM     63  CB  TYR A 820       2.733  43.753  -1.378  1.00 35.41           C
ATOM     64  CG  TYR A 820       2.967  42.273  -1.262  1.00 32.54           C
ATOM     65  CD1 TYR A 820       3.502  41.732  -0.110  1.00 30.64           C
ATOM     66  CD2 TYR A 820       2.675  41.425  -2.319  1.00 26.62           C
ATOM     67  CE1 TYR A 820       3.710  40.388  -0.009  1.00 31.42           C
ATOM     68  CE2 TYR A 820       2.854  40.106  -2.223  1.00 33.25           C
ATOM     69  CZ  TYR A 820       3.372  39.577  -1.080  1.00 29.92           C
ATOM     70  OH  TYR A 820       3.558  38.238  -1.053  1.00 26.15           O
ATOM     71  H   TYR A 820       3.453  46.194  -2.288  1.00 51.25           H
ATOM     72  HA  TYR A 820       4.506  44.345  -0.590  1.00 43.46           H
ATOM     73  HB2 TYR A 820       2.217  44.040  -0.608  1.00 42.49           H
ATOM     74  HB3 TYR A 820       2.238  43.920  -2.195  1.00 42.49           H
ATOM     75  HD1 TYR A 820       3.711  42.287   0.607  1.00 36.77           H
ATOM     76  HD2 TYR A 820       2.307  41.778  -3.096  1.00 31.95           H
ATOM     77  HE1 TYR A 820       4.060  40.021   0.770  1.00 37.70           H
ATOM     78  HE2 TYR A 820       2.646  39.553  -2.941  1.00 39.90           H
ATOM     79  HH  TYR A 820       3.302  37.897  -1.776  1.00 31.39           H
ATOM     80  N   ASP A 821       6.135  43.688  -2.251  1.00 29.60           N
ATOM     81  CA  ASP A 821       7.086  43.152  -3.222  1.00 31.76           C
ATOM     82  C   ASP A 821       6.898  41.643  -3.343  1.00 28.18           C
ATOM     83  O   ASP A 821       7.539  40.847  -2.634  1.00 32.48           O
ATOM     84  CB  ASP A 821       8.517  43.485  -2.808  1.00 29.08           C
ATOM     85  CG  ASP A 821       9.518  43.080  -3.877  1.00 33.61           C
ATOM     86  OD1 ASP A 821       9.131  42.273  -4.769  1.00 35.24           O
ATOM     87  OD2 ASP A 821      10.685  43.508  -3.806  1.00 40.10           O1-
ATOM     88  H   ASP A 821       6.465  43.775  -1.462  1.00 35.52           H
ATOM     89  HA  ASP A 821       6.918  43.551  -4.090  1.00 38.11           H
ATOM     90  HB2 ASP A 821       8.595  44.442  -2.666  1.00 34.90           H
ATOM     91  HB3 ASP A 821       8.734  43.007  -1.992  1.00 34.90           H
ATOM     92  N   ALA A 822       6.064  41.234  -4.297  1.00 27.94           N
ATOM     93  CA  ALA A 822       5.742  39.813  -4.446  1.00 26.97           C
ATOM     94  C   ALA A 822       6.975  38.978  -4.762  1.00 29.56           C
ATOM     95  O   ALA A 822       7.065  37.812  -4.362  1.00 27.80           O
ATOM     96  CB  ALA A 822       4.689  39.624  -5.544  1.00 29.96           C
ATOM     97  H   ALA A 822       5.675  41.751  -4.865  1.00 33.52           H
ATOM     98  HA  ALA A 822       5.366  39.487  -3.613  1.00 32.37           H
ATOM     99  HB1 ALA A 822       4.488  38.679  -5.629  1.00 35.95           H
ATOM    100  HB2 ALA A 822       3.887  40.113  -5.299  1.00 35.95           H
ATOM    101  HB3 ALA A 822       5.042  39.964  -6.381  1.00 35.95           H
ATOM    102  N   SER A 823       7.926  39.534  -5.496  1.00 30.84           N
ATOM    103  CA  SER A 823       9.140  38.793  -5.777  1.00 31.03           C
ATOM    104  C   SER A 823       9.797  38.346  -4.491  1.00 27.23           C
ATOM    105  O   SER A 823      10.292  37.219  -4.386  1.00 30.44           O
ATOM    106  CB  SER A 823      10.113  39.654  -6.568  1.00 32.73           C
ATOM    107  OG  SER A 823      11.274  38.908  -6.889  1.00 33.80           O
ATOM    108  H   SER A 823       7.894  40.323  -5.837  1.00 37.01           H
ATOM    109  HA  SER A 823       8.926  38.007  -6.304  1.00 37.23           H
ATOM    110  HB2 SER A 823       9.685  39.946  -7.388  1.00 39.28           H
ATOM    111  HB3 SER A 823      10.366  40.422  -6.031  1.00 39.28           H
ATOM    112  HG  SER A 823      11.811  39.384  -7.326  1.00 40.56           H
ATOM    113  N   LYS A 824       9.866  39.235  -3.519  1.00 31.90           N
ATOM    114  CA  LYS A 824      10.538  38.884  -2.282  1.00 33.02           C
ATOM    115  C   LYS A 824       9.697  37.942  -1.411  1.00 29.25           C
ATOM    116  O   LYS A 824      10.243  37.044  -0.770  1.00 24.57           O
ATOM    117  CB  LYS A 824      10.873  40.156  -1.520  1.00 34.34           C
ATOM    118  CG  LYS A 824      11.704  39.900  -0.269  1.00 39.24           C
ATOM    119  CD  LYS A 824      12.412  41.192   0.141  1.00 46.71           C
ATOM    120  CE  LYS A 824      13.550  40.907   1.072  1.00 58.14           C
ATOM    121  NZ  LYS A 824      13.209  41.026   2.541  1.00 66.98           N1+
ATOM    122  H   LYS A 824       9.541  40.031  -3.547  1.00 38.28           H
ATOM    123  HA  LYS A 824      11.371  38.433  -2.492  1.00 39.62           H
ATOM    124  HB2 LYS A 824      11.378  40.747  -2.099  1.00 41.21           H
ATOM    125  HB3 LYS A 824      10.047  40.586  -1.247  1.00 41.21           H
ATOM    126  HG2 LYS A 824      11.125  39.619   0.457  1.00 47.09           H
ATOM    127  HG3 LYS A 824      12.374  39.224  -0.455  1.00 47.09           H
ATOM    128  HD2 LYS A 824      12.766  41.630  -0.648  1.00 56.05           H
ATOM    129  HD3 LYS A 824      11.783  41.773   0.597  1.00 56.05           H
ATOM    130  HE2 LYS A 824      13.858  40.001   0.915  1.00 69.77           H
ATOM    131  HE3 LYS A 824      14.267  41.532   0.885  1.00 69.77           H
ATOM    132  HZ1 LYS A 824      13.927  40.844   3.035  1.00 80.38           H
ATOM    133  HZ2 LYS A 824      12.934  41.853   2.723  1.00 80.38           H
ATOM    134  HZ3 LYS A 824      12.561  40.453   2.750  1.00 80.38           H
ATOM    135  N   TRP A 825       8.378  38.140  -1.338  1.00 31.09           N
ATOM    136  CA  TRP A 825       7.603  37.496  -0.266  1.00 26.64           C
ATOM    137  C   TRP A 825       6.629  36.421  -0.741  1.00 29.82           C
ATOM    138  O   TRP A 825       6.238  35.565   0.061  1.00 25.95           O
ATOM    139  CB  TRP A 825       6.807  38.552   0.508  1.00 28.23           C
ATOM    140  CG  TRP A 825       7.718  39.477   1.255  1.00 32.63           C
ATOM    141  CD1 TRP A 825       7.989  40.787   0.980  1.00 31.16           C
ATOM    142  CD2 TRP A 825       8.530  39.125   2.372  1.00 29.20           C
ATOM    143  NE1 TRP A 825       8.920  41.262   1.855  1.00 36.52           N
ATOM    144  CE2 TRP A 825       9.263  40.265   2.729  1.00 32.51           C
ATOM    145  CE3 TRP A 825       8.702  37.955   3.103  1.00 25.34           C
ATOM    146  CZ2 TRP A 825      10.138  40.275   3.785  1.00 30.20           C
ATOM    147  CZ3 TRP A 825       9.580  37.955   4.158  1.00 26.92           C
ATOM    148  CH2 TRP A 825      10.280  39.114   4.497  1.00 29.51           C
ATOM    149  H   TRP A 825       7.918  38.627  -1.878  1.00 37.31           H
ATOM    150  HA  TRP A 825       8.221  37.079   0.354  1.00 31.97           H
ATOM    151  HB2 TRP A 825       6.282  39.079  -0.115  1.00 33.88           H
ATOM    152  HB3 TRP A 825       6.227  38.112   1.149  1.00 33.88           H
ATOM    153  HD1 TRP A 825       7.614  41.275   0.282  1.00 37.39           H
ATOM    154  HE1 TRP A 825       9.223  42.066   1.872  1.00 43.83           H
ATOM    155  HE3 TRP A 825       8.231  37.185   2.880  1.00 30.41           H
ATOM    156  HZ2 TRP A 825      10.610  41.043   4.015  1.00 36.24           H
ATOM    157  HZ3 TRP A 825       9.700  37.180   4.659  1.00 32.30           H
ATOM    158  HH2 TRP A 825      10.872  39.092   5.214  1.00 35.41           H
ATOM    159  N   GLU A 826       6.214  36.444  -2.007  1.00 27.41           N
ATOM    160  CA  GLU A 826       5.118  35.569  -2.422  1.00 27.19           C
ATOM    161  C   GLU A 826       5.562  34.116  -2.465  1.00 25.38           C
ATOM    162  O   GLU A 826       6.652  33.785  -2.935  1.00 28.67           O
ATOM    163  CB  GLU A 826       4.576  35.967  -3.784  1.00 26.02           C
ATOM    164  CG  GLU A 826       3.324  35.214  -4.154  1.00 31.51           C
ATOM    165  CD  GLU A 826       2.089  35.835  -3.582  1.00 29.97           C
ATOM    166  OE1 GLU A 826       2.168  36.965  -3.056  1.00 27.93           O
ATOM    167  OE2 GLU A 826       1.027  35.197  -3.689  1.00 32.30           O1-
ATOM    168  H   GLU A 826       6.539  36.941  -2.629  1.00 32.89           H
ATOM    169  HA  GLU A 826       4.395  35.642  -1.779  1.00 32.63           H
ATOM    170  HB2 GLU A 826       4.366  36.914  -3.777  1.00 31.23           H
ATOM    171  HB3 GLU A 826       5.248  35.782  -4.459  1.00 31.23           H
ATOM    172  HG2 GLU A 826       3.235  35.202  -5.120  1.00 37.81           H
ATOM    173  HG3 GLU A 826       3.389  34.307  -3.815  1.00 37.81           H
ATOM    174  N   PHE A 827       4.703  33.241  -1.965  1.00 26.74           N
ATOM    175  CA  PHE A 827       5.023  31.830  -1.819  1.00 26.95           C
ATOM    176  C   PHE A 827       3.912  31.032  -2.488  1.00 21.33           C
ATOM    177  O   PHE A 827       2.735  31.376  -2.305  1.00 28.53           O
ATOM    178  CB  PHE A 827       5.148  31.469  -0.317  1.00 26.69           C
ATOM    179  CG  PHE A 827       5.640  30.057  -0.070  1.00 22.80           C
ATOM    180  CD1 PHE A 827       6.969  29.735  -0.240  1.00 25.75           C
ATOM    181  CD2 PHE A 827       4.758  29.063   0.284  1.00 24.38           C
ATOM    182  CE1 PHE A 827       7.406  28.426  -0.077  1.00 26.17           C
ATOM    183  CE2 PHE A 827       5.182  27.760   0.482  1.00 26.54           C
ATOM    184  CZ  PHE A 827       6.504  27.439   0.315  1.00 26.53           C
ATOM    185  H   PHE A 827       3.912  33.444  -1.698  1.00 32.09           H
ATOM    186  HA  PHE A 827       5.863  31.632  -2.261  1.00 32.34           H
ATOM    187  HB2 PHE A 827       5.775  32.079   0.100  1.00 32.03           H
ATOM    188  HB3 PHE A 827       4.276  31.557   0.099  1.00 32.03           H
ATOM    189  HD1 PHE A 827       7.572  30.392  -0.503  1.00 30.90           H
ATOM    190  HD2 PHE A 827       3.859  29.272   0.399  1.00 29.25           H
ATOM    191  HE1 PHE A 827       8.307  28.220  -0.178  1.00 31.41           H
ATOM    192  HE2 PHE A 827       4.571  27.104   0.730  1.00 31.85           H
ATOM    193  HZ  PHE A 827       6.794  26.565   0.444  1.00 31.84           H
ATOM    194  N   PRO A 828       4.232  30.000  -3.280  1.00 27.55           N
ATOM    195  CA  PRO A 828       3.181  29.209  -3.946  1.00 27.82           C
ATOM    196  C   PRO A 828       2.292  28.445  -2.985  1.00 26.32           C
ATOM    197  O   PRO A 828       2.781  27.731  -2.114  1.00 26.97           O
ATOM    198  CB  PRO A 828       3.972  28.223  -4.827  1.00 28.88           C
ATOM    199  CG  PRO A 828       5.332  28.750  -4.961  1.00 31.90           C
ATOM    200  CD  PRO A 828       5.590  29.549  -3.683  1.00 29.88           C
ATOM    201  HA  PRO A 828       2.635  29.778  -4.510  1.00 33.39           H
ATOM    202  HB2 PRO A 828       3.989  27.353  -4.397  1.00 34.65           H
ATOM    203  HB3 PRO A 828       3.548  28.160  -5.697  1.00 34.65           H
ATOM    204  HG2 PRO A 828       5.960  28.015  -5.037  1.00 38.28           H
ATOM    205  HG3 PRO A 828       5.383  29.325  -5.740  1.00 38.28           H
ATOM    206  HD2 PRO A 828       5.973  28.978  -2.999  1.00 35.86           H
ATOM    207  HD3 PRO A 828       6.158  30.312  -3.870  1.00 35.86           H
ATOM    208  N   ARG A 829       0.978  28.559  -3.184  1.00 28.05           N
ATOM    209  CA  ARG A 829       0.024  27.807  -2.374  1.00 25.88           C
ATOM    210  C   ARG A 829       0.197  26.305  -2.544  1.00 26.72           C
ATOM    211  O   ARG A 829      -0.080  25.553  -1.613  1.00 28.12           O
ATOM    212  CB  ARG A 829      -1.421  28.223  -2.717  1.00 29.94           C
ATOM    213  CG  ARG A 829      -1.784  29.684  -2.297  1.00 35.79           C
ATOM    214  CD  ARG A 829      -3.297  29.988  -2.440  1.00 31.26           C
ATOM    215  NE  ARG A 829      -3.612  31.352  -2.029  1.00 29.60           N
ATOM    216  CZ  ARG A 829      -3.533  32.384  -2.847  1.00 30.47           C
ATOM    217  NH1 ARG A 829      -3.213  32.196  -4.104  1.00 39.12           N
ATOM    218  NH2 ARG A 829      -3.815  33.594  -2.415  1.00 34.41           N1+
ATOM    219  H   ARG A 829       0.616  29.064  -3.780  1.00 33.66           H
ATOM    220  HA  ARG A 829       0.177  28.018  -1.439  1.00 31.05           H
ATOM    221  HB2 ARG A 829      -1.546  28.152  -3.676  1.00 35.92           H
ATOM    222  HB3 ARG A 829      -2.033  27.624  -2.261  1.00 35.92           H
ATOM    223  HG2 ARG A 829      -1.537  29.817  -1.368  1.00 42.95           H
ATOM    224  HG3 ARG A 829      -1.298  30.306  -2.861  1.00 42.95           H
ATOM    225  HD2 ARG A 829      -3.558  29.883  -3.368  1.00 37.51           H
ATOM    226  HD3 ARG A 829      -3.800  29.378  -1.879  1.00 37.51           H
ATOM    227  HE  ARG A 829      -3.689  31.510  -1.187  1.00 35.52           H
ATOM    228 HH11 ARG A 829      -3.027  31.405  -4.387  1.00 46.94           H
ATOM    229 HH12 ARG A 829      -3.169  32.866  -4.642  1.00 46.94           H
ATOM    230 HH21 ARG A 829      -4.037  33.715  -1.593  1.00 41.29           H
ATOM    231 HH22 ARG A 829      -3.779  34.262  -2.954  1.00 41.29           H
ATOM    232  N   ASP A 830       0.664  25.839  -3.694  1.00 25.74           N
ATOM    233  CA  ASP A 830       0.802  24.395  -3.854  1.00 32.58           C
ATOM    234  C   ASP A 830       2.070  23.856  -3.204  1.00 28.97           C
ATOM    235  O   ASP A 830       2.285  22.653  -3.223  1.00 31.44           O
ATOM    236  CB  ASP A 830       0.710  23.947  -5.356  1.00 38.97           C
ATOM    237  CG  ASP A 830       1.832  24.460  -6.219  1.00 41.24           C
ATOM    238  OD1 ASP A 830       2.802  25.060  -5.728  1.00 35.49           O
ATOM    239  OD2 ASP A 830       1.721  24.281  -7.447  1.00 51.97           O1-
ATOM    240  H   ASP A 830       0.899  26.313  -4.372  1.00 30.89           H
ATOM    241  HA  ASP A 830       0.057  23.978  -3.395  1.00 39.10           H
ATOM    242  HB2 ASP A 830       0.727  22.978  -5.394  1.00 46.76           H
ATOM    243  HB3 ASP A 830      -0.124  24.276  -5.728  1.00 46.76           H
ATOM    244  N   ARG A 831       2.863  24.682  -2.536  1.00 28.68           N
ATOM    245  CA  ARG A 831       3.956  24.167  -1.713  1.00 24.81           C
ATOM    246  C   ARG A 831       3.653  24.310  -0.228  1.00 30.83           C
ATOM    247  O   ARG A 831       4.541  24.171   0.612  1.00 27.20           O
ATOM    248  CB  ARG A 831       5.242  24.907  -2.062  1.00 33.01           C
ATOM    249  CG  ARG A 831       5.720  24.588  -3.456  1.00 32.28           C
ATOM    250  CD  ARG A 831       7.101  25.182  -3.665  1.00 43.33           C
ATOM    251  NE  ARG A 831       7.509  25.110  -5.071  1.00 64.11           N
ATOM    252  CZ  ARG A 831       8.769  25.024  -5.512  1.00 58.61           C
ATOM    253  NH1 ARG A 831       9.799  24.971  -4.668  1.00 62.45           N
ATOM    254  NH2 ARG A 831       8.989  24.997  -6.825  1.00 74.57           N1+
ATOM    255  H   ARG A 831       2.793  25.539  -2.540  1.00 34.41           H
ATOM    256  HA  ARG A 831       4.086  23.226  -1.906  1.00 29.77           H
ATOM    257  HB2 ARG A 831       5.083  25.862  -2.008  1.00 39.61           H
ATOM    258  HB3 ARG A 831       5.937  24.648  -1.438  1.00 39.61           H
ATOM    259  HG2 ARG A 831       5.775  23.626  -3.571  1.00 38.73           H
ATOM    260  HG3 ARG A 831       5.113  24.976  -4.106  1.00 38.73           H
ATOM    261  HD2 ARG A 831       7.093  26.114  -3.398  1.00 52.00           H
ATOM    262  HD3 ARG A 831       7.746  24.687  -3.136  1.00 52.00           H
ATOM    263  HE  ARG A 831       6.885  25.125  -5.663  1.00 76.93           H
ATOM    264 HH11 ARG A 831       9.660  24.997  -3.819  1.00 74.94           H
ATOM    265 HH12 ARG A 831      10.601  24.913  -4.971  1.00 74.94           H
ATOM    266 HH21 ARG A 831       8.327  25.025  -7.372  1.00 89.48           H
ATOM    267 HH22 ARG A 831       9.793  24.930  -7.125  1.00 89.48           H
ATOM    268  N   LEU A 832       2.399  24.540   0.103  1.00 27.13           N
ATOM    269  CA  LEU A 832       1.957  24.647   1.478  1.00 25.87           C
ATOM    270  C   LEU A 832       0.959  23.536   1.759  1.00 28.85           C
ATOM    271  O   LEU A 832      -0.070  23.431   1.083  1.00 30.76           O
ATOM    272  CB  LEU A 832       1.352  26.027   1.680  1.00 28.89           C
ATOM    273  CG  LEU A 832       1.295  26.697   3.016  1.00 37.74           C
ATOM    274  CD1 LEU A 832       2.722  26.840   3.540  1.00 33.36           C
ATOM    275  CD2 LEU A 832       0.599  28.077   2.825  1.00 35.07           C
ATOM    276  H   LEU A 832       1.766  24.641  -0.470  1.00 32.56           H
ATOM    277  HA  LEU A 832       2.714  24.547   2.076  1.00 31.04           H
ATOM    278  HB2 LEU A 832       1.837  26.634   1.100  1.00 34.67           H
ATOM    279  HB3 LEU A 832       0.434  25.980   1.369  1.00 34.67           H
ATOM    280  HG  LEU A 832       0.778  26.162   3.638  1.00 45.29           H
ATOM    281 HD11 LEU A 832       2.698  27.274   4.407  1.00 40.03           H
ATOM    282 HD12 LEU A 832       3.118  25.958   3.622  1.00 40.03           H
ATOM    283 HD13 LEU A 832       3.236  27.376   2.915  1.00 40.03           H
ATOM    284 HD21 LEU A 832       0.553  28.528   3.683  1.00 42.08           H
ATOM    285 HD22 LEU A 832       1.117  28.608   2.199  1.00 42.08           H
ATOM    286 HD23 LEU A 832      -0.295  27.934   2.477  1.00 42.08           H
ATOM    287  N   LYS A 833       1.251  22.717   2.751  1.00 26.12           N
ATOM    288  CA  LYS A 833       0.388  21.608   3.115  1.00 31.00           C
ATOM    289  C   LYS A 833      -0.253  21.947   4.445  1.00 31.20           C
ATOM    290  O   LYS A 833       0.433  22.141   5.451  1.00 29.34           O
ATOM    291  CB  LYS A 833       1.178  20.301   3.159  1.00 32.71           C
ATOM    292  CG  LYS A 833       0.351  19.049   3.406  1.00 46.15           C
ATOM    293  CD  LYS A 833       1.148  17.805   3.087  1.00 54.36           C
ATOM    294  CE  LYS A 833       0.597  16.574   3.849  1.00 79.20           C
ATOM    295  NZ  LYS A 833       1.287  15.284   3.506  1.00 79.14           N1+
ATOM    296  H   LYS A 833       1.957  22.783   3.239  1.00 31.35           H
ATOM    297  HA  LYS A 833      -0.315  21.518   2.453  1.00 37.20           H
ATOM    298  HB2 LYS A 833       1.631  20.188   2.309  1.00 39.26           H
ATOM    299  HB3 LYS A 833       1.834  20.362   3.871  1.00 39.26           H
ATOM    300  HG2 LYS A 833       0.089  19.014   4.339  1.00 55.38           H
ATOM    301  HG3 LYS A 833      -0.434  19.064   2.836  1.00 55.38           H
ATOM    302  HD2 LYS A 833       1.093  17.623   2.136  1.00 65.23           H
ATOM    303  HD3 LYS A 833       2.071  17.939   3.352  1.00 65.23           H
ATOM    304  HE2 LYS A 833       0.705  16.723   4.802  1.00 95.03           H
ATOM    305  HE3 LYS A 833      -0.344  16.471   3.638  1.00 95.03           H
ATOM    306  HZ1 LYS A 833       0.931  14.615   3.972  1.00 94.97           H
ATOM    307  HZ2 LYS A 833       1.196  15.113   2.637  1.00 94.97           H
ATOM    308  HZ3 LYS A 833       2.154  15.342   3.700  1.00 94.97           H
ATOM    309  N   LEU A 834      -1.570  22.030   4.435  1.00 33.90           N
ATOM    310  CA  LEU A 834      -2.364  22.395   5.599  1.00 38.58           C
ATOM    311  C   LEU A 834      -2.161  21.369   6.703  1.00 31.56           C
ATOM    312  O   LEU A 834      -2.085  20.173   6.427  1.00 33.12           O
ATOM    313  CB  LEU A 834      -3.837  22.406   5.180  1.00 51.45           C
ATOM    314  CG  LEU A 834      -4.240  23.112   3.880  1.00 42.14           C
ATOM    315  CD1 LEU A 834      -5.640  22.591   3.367  1.00 45.62           C
ATOM    316  CD2 LEU A 834      -4.199  24.639   4.282  1.00 36.80           C
ATOM    317  H   LEU A 834      -2.048  21.874   3.738  1.00 40.68           H
ATOM    318  HA  LEU A 834      -2.112  23.274   5.922  1.00 46.30           H
ATOM    319  HB2 LEU A 834      -4.125  21.483   5.096  1.00 61.74           H
ATOM    320  HB3 LEU A 834      -4.342  22.827   5.893  1.00 61.74           H
ATOM    321  HG  LEU A 834      -3.572  22.949   3.195  1.00 50.57           H
ATOM    322 HD11 LEU A 834      -5.868  23.054   2.546  1.00 54.74           H
ATOM    323 HD12 LEU A 834      -5.581  21.637   3.203  1.00 54.74           H
ATOM    324 HD13 LEU A 834      -6.311  22.770   4.045  1.00 54.74           H
ATOM    325 HD21 LEU A 834      -4.444  25.175   3.511  1.00 44.16           H
ATOM    326 HD22 LEU A 834      -4.829  24.791   5.004  1.00 44.16           H
ATOM    327 HD23 LEU A 834      -3.302  24.865   4.572  1.00 44.16           H
ATOM    328  N   GLY A 835      -2.054  21.827   7.950  1.00 29.36           N
ATOM    329  CA  GLY A 835      -1.918  20.933   9.086  1.00 32.83           C
ATOM    330  C   GLY A 835      -2.891  21.274  10.209  1.00 27.14           C
ATOM    331  O   GLY A 835      -3.929  21.833   9.985  1.00 36.87           O
ATOM    332  H   GLY A 835      -2.058  22.661   8.161  1.00 35.23           H
ATOM    333  HA2 GLY A 835      -2.084  20.021   8.801  1.00 39.40           H
ATOM    334  HA3 GLY A 835      -1.015  20.988   9.435  1.00 39.40           H
ATOM    335  N   LYS A 836      -2.481  20.980  11.447  1.00 37.30           N
ATOM    336  CA  LYS A 836      -3.362  21.166  12.606  1.00 40.77           C
ATOM    337  C   LYS A 836      -3.679  22.648  12.849  1.00 38.12           C
ATOM    338  O   LYS A 836      -2.767  23.479  12.888  1.00 35.19           O
ATOM    339  CB  LYS A 836      -2.718  20.656  13.909  1.00 42.86           C
ATOM    340  CG  LYS A 836      -1.931  19.322  13.913  1.00 56.42           C
ATOM    341  CD  LYS A 836      -0.982  19.303  15.164  1.00 62.73           C
ATOM    342  CE  LYS A 836      -0.311  17.936  15.425  1.00 76.59           C
ATOM    343  NZ  LYS A 836       0.943  18.057  16.266  1.00 77.07           N1+
ATOM    344  H   LYS A 836      -1.702  20.672  11.641  1.00 44.76           H
ATOM    345  HA  LYS A 836      -4.195  20.689  12.464  1.00 48.92           H
ATOM    346  HB2 LYS A 836      -2.102  21.340  14.215  1.00 51.43           H
ATOM    347  HB3 LYS A 836      -3.427  20.559  14.564  1.00 51.43           H
ATOM    348  HG2 LYS A 836      -2.547  18.576  13.977  1.00 67.70           H
ATOM    349  HG3 LYS A 836      -1.391  19.255  13.110  1.00 67.70           H
ATOM    350  HD2 LYS A 836      -0.278  19.958  15.031  1.00 75.28           H
ATOM    351  HD3 LYS A 836      -1.499  19.534  15.952  1.00 75.28           H
ATOM    352  HE2 LYS A 836      -0.935  17.362  15.895  1.00 91.91           H
ATOM    353  HE3 LYS A 836      -0.066  17.537  14.575  1.00 91.91           H
ATOM    354  HZ1 LYS A 836       1.301  17.252  16.395  1.00 92.48           H
ATOM    355  HZ2 LYS A 836       1.537  18.575  15.853  1.00 92.48           H
ATOM    356  HZ3 LYS A 836       0.745  18.415  17.056  1.00 92.48           H
ATOM    357  N   PRO A 837      -4.926  22.989  13.166  1.00 37.37           N
ATOM    358  CA  PRO A 837      -5.215  24.349  13.626  1.00 36.94           C
ATOM    359  C   PRO A 837      -4.516  24.702  14.925  1.00 35.42           C
ATOM    360  O   PRO A 837      -4.244  23.852  15.770  1.00 37.84           O
ATOM    361  CB  PRO A 837      -6.743  24.355  13.789  1.00 48.40           C
ATOM    362  CG  PRO A 837      -7.170  22.970  13.651  1.00 51.55           C
ATOM    363  CD  PRO A 837      -6.168  22.300  12.786  1.00 48.60           C
ATOM    364  HA  PRO A 837      -4.965  24.993  12.945  1.00 44.32           H
ATOM    365  HB2 PRO A 837      -6.975  24.697  14.666  1.00 58.07           H
ATOM    366  HB3 PRO A 837      -7.141  24.904  13.094  1.00 58.07           H
ATOM    367  HG2 PRO A 837      -7.196  22.553  14.526  1.00 61.85           H
ATOM    368  HG3 PRO A 837      -8.047  22.943  13.237  1.00 61.85           H
ATOM    369  HD2 PRO A 837      -6.112  21.354  12.996  1.00 58.32           H
ATOM    370  HD3 PRO A 837      -6.369  22.450  11.849  1.00 58.32           H
ATOM    371  N   LEU A 838      -4.137  25.976  15.024  1.00 36.82           N
ATOM    372  CA  LEU A 838      -3.595  26.571  16.245  1.00 46.63           C
ATOM    373  C   LEU A 838      -4.636  27.398  16.981  1.00 49.13           C
ATOM    374  O   LEU A 838      -4.665  27.388  18.211  1.00 46.95           O
ATOM    375  CB  LEU A 838      -2.380  27.465  15.938  1.00 46.38           C
ATOM    376  CG  LEU A 838      -1.151  26.679  15.511  1.00 34.58           C
ATOM    377  CD1 LEU A 838      -0.056  27.581  15.007  1.00 37.89           C
ATOM    378  CD2 LEU A 838      -0.691  25.812  16.693  1.00 35.12           C
ATOM    379  H   LEU A 838      -4.187  26.534  14.373  1.00 44.19           H
ATOM    380  HA  LEU A 838      -3.302  25.862  16.838  1.00 55.95           H
ATOM    381  HB2 LEU A 838      -2.610  28.073  15.219  1.00 55.66           H
ATOM    382  HB3 LEU A 838      -2.150  27.967  16.735  1.00 55.66           H
ATOM    383  HG  LEU A 838      -1.399  26.084  14.786  1.00 41.50           H
ATOM    384 HD11 LEU A 838       0.704  27.038  14.747  1.00 45.46           H
ATOM    385 HD12 LEU A 838      -0.385  28.079  14.243  1.00 45.46           H
ATOM    386 HD13 LEU A 838       0.200  28.192  15.716  1.00 45.46           H
ATOM    387 HD21 LEU A 838       0.094  25.307  16.427  1.00 42.14           H
ATOM    388 HD22 LEU A 838      -0.475  26.389  17.442  1.00 42.14           H
ATOM    389 HD23 LEU A 838      -1.408  25.205  16.937  1.00 42.14           H
ATOM    390  N   GLY A 839      -5.487  28.111  16.245  1.00 41.72           N
ATOM    391  CA  GLY A 839      -6.699  28.644  16.808  1.00 56.13           C
ATOM    392  C   GLY A 839      -7.258  29.807  16.029  1.00 62.79           C
ATOM    393  O   GLY A 839      -7.244  29.824  14.791  1.00 58.72           O
ATOM    394  H   GLY A 839      -5.374  28.295  15.412  1.00 50.06           H
ATOM    395  HA2 GLY A 839      -7.372  27.946  16.838  1.00 67.36           H
ATOM    396  HA3 GLY A 839      -6.527  28.941  17.716  1.00 67.36           H
ATOM    397  N   ARG A 840      -7.781  30.776  16.769  1.00 71.34           N
ATOM    398  CA  ARG A 840      -8.190  32.059  16.221  1.00 77.85           C
ATOM    399  C   ARG A 840      -7.195  33.111  16.712  1.00 76.04           C
ATOM    400  O   ARG A 840      -7.132  33.418  17.912  1.00 78.37           O
ATOM    401  CB  ARG A 840      -9.624  32.390  16.623  1.00 68.60           C
ATOM    402  CG  ARG A 840     -10.653  31.733  15.703  1.00 79.66           C
ATOM    403  CD  ARG A 840     -11.093  30.371  16.236  1.00 89.26           C
ATOM    404  NE  ARG A 840     -12.364  29.941  15.643  1.00 94.58           N
ATOM    405  CZ  ARG A 840     -13.576  30.199  16.151  1.00 97.12           C
ATOM    406  NH1 ARG A 840     -13.721  30.890  17.295  1.00 94.91           N
ATOM    407  NH2 ARG A 840     -14.660  29.759  15.513  1.00 86.14           N1+
ATOM    408  H   ARG A 840      -7.911  30.711  17.617  1.00 85.60           H
ATOM    409  HA  ARG A 840      -8.145  32.024  15.253  1.00 93.42           H
ATOM    410  HB2 ARG A 840      -9.781  32.073  17.526  1.00 82.32           H
ATOM    411  HB3 ARG A 840      -9.751  33.351  16.581  1.00 82.32           H
ATOM    412  HG2 ARG A 840     -11.436  32.302  15.641  1.00 95.59           H
ATOM    413  HG3 ARG A 840     -10.261  31.604  14.825  1.00 95.59           H
ATOM    414  HD2 ARG A 840     -10.417  29.709  16.018  1.00107.11           H
ATOM    415  HD3 ARG A 840     -11.210  30.426  17.197  1.00107.11           H
ATOM    416  HE  ARG A 840     -12.328  29.488  14.913  1.00113.50           H
ATOM    417 HH11 ARG A 840     -13.027  31.179  17.713  1.00113.89           H
ATOM    418 HH12 ARG A 840     -14.507  31.045  17.607  1.00113.89           H
ATOM    419 HH21 ARG A 840     -14.577  29.314  14.782  1.00103.37           H
ATOM    420 HH22 ARG A 840     -15.442  29.917  15.835  1.00103.37           H
ATOM    421  N   GLY A 841      -6.389  33.618  15.787  1.00 63.57           N
ATOM    422  CA  GLY A 841      -5.530  34.764  16.029  1.00 71.70           C
ATOM    423  C   GLY A 841      -6.023  36.006  15.298  1.00 79.06           C
ATOM    424  O   GLY A 841      -6.955  36.693  15.744  1.00 78.70           O
ATOM    425  H   GLY A 841      -6.323  33.304  14.989  1.00 76.28           H
ATOM    426  HA2 GLY A 841      -4.630  34.565  15.727  1.00 86.05           H
ATOM    427  HA3 GLY A 841      -5.503  34.955  16.979  1.00 86.05           H
ATOM    428  HC  GLY A 841      -5.607  36.295  14.435  1.00 94.87           H
ATOM    429  N   GLY A 844      -9.341  35.744  11.757  1.00 68.87           N
ATOM    430  CA  GLY A 844      -8.295  34.999  11.084  1.00 65.36           C
ATOM    431  C   GLY A 844      -8.033  33.643  11.716  1.00 64.02           C
ATOM    432  O   GLY A 844      -7.775  33.550  12.920  1.00 61.21           O
ATOM    433  H1  GLY A 844      -9.447  36.599  11.334  1.00 82.64           H
ATOM    434  H2  GLY A 844      -9.101  35.871  12.678  1.00 82.64           H
ATOM    435  HA2 GLY A 844      -7.471  35.510  11.105  1.00 78.43           H
ATOM    436  HA3 GLY A 844      -8.545  34.860  10.157  1.00 78.43           H
ATOM    437  N   GLN A 845      -8.105  32.587  10.897  1.00 65.30           N
ATOM    438  CA  GLN A 845      -7.755  31.240  11.340  1.00 55.52           C
ATOM    439  C   GLN A 845      -6.244  30.995  11.236  1.00 41.79           C
ATOM    440  O   GLN A 845      -5.646  31.250  10.186  1.00 42.35           O
ATOM    441  CB  GLN A 845      -8.514  30.220  10.498  1.00 49.83           C
ATOM    442  CG  GLN A 845      -8.815  28.939  11.285  1.00 58.35           C
ATOM    443  CD  GLN A 845      -8.888  27.714  10.419  1.00 62.73           C
ATOM    444  OE1 GLN A 845      -9.017  27.807   9.192  1.00 60.23           O
ATOM    445  NE2 GLN A 845      -8.786  26.541  11.049  1.00 62.40           N
ATOM    446  H   GLN A 845      -8.355  32.629  10.075  1.00 78.36           H
ATOM    447  HA  GLN A 845      -8.020  31.128  12.267  1.00 66.62           H
ATOM    448  HB2 GLN A 845      -9.357  30.606  10.213  1.00 59.80           H
ATOM    449  HB3 GLN A 845      -7.977  29.982   9.726  1.00 59.80           H
ATOM    450  HG2 GLN A 845      -8.113  28.800  11.940  1.00 70.02           H
ATOM    451  HG3 GLN A 845      -9.669  29.039  11.733  1.00 70.02           H
ATOM    452 HE21 GLN A 845      -8.686  26.519  11.903  1.00 74.88           H
ATOM    453 HE22 GLN A 845      -8.822  25.808  10.601  1.00 74.88           H
ATOM    454  N   VAL A 846      -5.635  30.494  12.315  1.00 46.48           N
ATOM    455  CA  VAL A 846      -4.197  30.223  12.369  1.00 39.96           C
ATOM    456  C   VAL A 846      -3.986  28.715  12.398  1.00 37.02           C
ATOM    457  O   VAL A 846      -4.503  28.027  13.284  1.00 33.86           O
ATOM    458  CB  VAL A 846      -3.519  30.888  13.578  1.00 35.06           C
ATOM    459  CG1 VAL A 846      -2.022  30.656  13.536  1.00 34.42           C
ATOM    460  CG2 VAL A 846      -3.774  32.364  13.615  1.00 43.04           C
ATOM    461  H   VAL A 846      -6.045  30.298  13.046  1.00 55.77           H
ATOM    462  HA  VAL A 846      -3.780  30.570  11.564  1.00 47.95           H
ATOM    463  HB  VAL A 846      -3.866  30.497  14.395  1.00 42.07           H
ATOM    464 HG11 VAL A 846      -1.616  31.083  14.306  1.00 41.30           H
ATOM    465 HG12 VAL A 846      -1.850  29.702  13.556  1.00 41.30           H
ATOM    466 HG13 VAL A 846      -1.667  31.039  12.719  1.00 41.30           H
ATOM    467 HG21 VAL A 846      -3.330  32.741  14.390  1.00 51.64           H
ATOM    468 HG22 VAL A 846      -3.423  32.765  12.804  1.00 51.64           H
ATOM    469 HG23 VAL A 846      -4.730  32.517  13.673  1.00 51.64           H
ATOM    470  N   ILE A 847      -3.211  28.207  11.439  1.00 31.49           N
ATOM    471  CA  ILE A 847      -2.923  26.785  11.302  1.00 32.93           C
ATOM    472  C   ILE A 847      -1.423  26.543  11.194  1.00 29.69           C
ATOM    473  O   ILE A 847      -0.664  27.397  10.723  1.00 25.19           O
ATOM    474  CB  ILE A 847      -3.646  26.170  10.064  1.00 30.37           C
ATOM    475  CG1 ILE A 847      -3.222  26.865   8.770  1.00 37.41           C
ATOM    476  CG2 ILE A 847      -5.134  26.382  10.164  1.00 45.31           C
ATOM    477  CD1 ILE A 847      -3.435  26.016   7.512  1.00 47.04           C
ATOM    478  H   ILE A 847      -2.829  28.688  10.837  1.00 37.79           H
ATOM    479  HA  ILE A 847      -3.243  26.324  12.092  1.00 39.52           H
ATOM    480  HB  ILE A 847      -3.452  25.221  10.007  1.00 36.44           H
ATOM    481 HG12 ILE A 847      -3.738  27.680   8.669  1.00 44.89           H
ATOM    482 HG13 ILE A 847      -2.277  27.079   8.826  1.00 44.89           H
ATOM    483 HG21 ILE A 847      -5.561  25.991   9.385  1.00 54.37           H
ATOM    484 HG22 ILE A 847      -5.460  25.953  10.970  1.00 54.37           H
ATOM    485 HG23 ILE A 847      -5.315  27.334  10.198  1.00 54.37           H
ATOM    486 HD11 ILE A 847      -3.144  26.522   6.738  1.00 56.45           H
ATOM    487 HD12 ILE A 847      -2.915  25.201   7.590  1.00 56.45           H
ATOM    488 HD13 ILE A 847      -4.378  25.802   7.433  1.00 56.45           H
ATOM    489  N   GLU A 848      -1.003  25.368  11.652  1.00 25.55           N
ATOM    490  CA  GLU A 848       0.264  24.796  11.240  1.00 32.10           C
ATOM    491  C   GLU A 848       0.154  24.332   9.801  1.00 32.37           C
ATOM    492  O   GLU A 848      -0.919  23.895   9.358  1.00 29.92           O
ATOM    493  CB  GLU A 848       0.641  23.600  12.104  1.00 29.77           C
ATOM    494  CG  GLU A 848       0.852  23.918  13.534  1.00 35.04           C
ATOM    495  CD  GLU A 848       1.158  22.656  14.351  1.00 37.71           C
ATOM    496  OE1 GLU A 848       1.625  21.648  13.790  1.00 36.04           O
ATOM    497  OE2 GLU A 848       0.918  22.683  15.550  1.00 36.69           O1-
ATOM    498  H   GLU A 848      -1.442  24.880  12.208  1.00 30.66           H
ATOM    499  HA  GLU A 848       0.964  25.464  11.303  1.00 38.52           H
ATOM    500  HB2 GLU A 848      -0.070  22.943  12.051  1.00 35.73           H
ATOM    501  HB3 GLU A 848       1.465  23.219  11.763  1.00 35.73           H
ATOM    502  HG2 GLU A 848       1.604  24.525  13.620  1.00 42.05           H
ATOM    503  HG3 GLU A 848       0.048  24.326  13.893  1.00 42.05           H
ATOM    504  N   ALA A 849       1.260  24.471   9.064  1.00 27.88           N
ATOM    505  CA  ALA A 849       1.390  23.971   7.704  1.00 27.08           C
ATOM    506  C   ALA A 849       2.833  23.531   7.490  1.00 27.50           C
ATOM    507  O   ALA A 849       3.744  23.903   8.253  1.00 28.40           O
ATOM    508  CB  ALA A 849       0.997  25.043   6.678  1.00 28.15           C
ATOM    509  H   ALA A 849       1.969  24.866   9.347  1.00 33.46           H
ATOM    510  HA  ALA A 849       0.812  23.202   7.585  1.00 32.50           H
ATOM    511  HB1 ALA A 849       1.096  24.676   5.785  1.00 33.78           H
ATOM    512  HB2 ALA A 849       0.074  25.301   6.829  1.00 33.78           H
ATOM    513  HB3 ALA A 849       1.578  25.812   6.786  1.00 33.78           H
ATOM    514  N   ASP A 850       3.034  22.711   6.461  1.00 29.96           N
ATOM    515  CA  ASP A 850       4.353  22.249   6.047  1.00 25.09           C
ATOM    516  C   ASP A 850       4.675  22.951   4.744  1.00 29.41           C
ATOM    517  O   ASP A 850       3.924  22.824   3.757  1.00 29.88           O
ATOM    518  CB  ASP A 850       4.414  20.738   5.865  1.00 30.17           C
ATOM    519  CG  ASP A 850       4.535  20.012   7.162  1.00 41.07           C
ATOM    520  OD1 ASP A 850       4.768  20.679   8.195  1.00 48.53           O
ATOM    521  OD2 ASP A 850       4.395  18.780   7.167  1.00 54.69           O1-
ATOM    522  H   ASP A 850       2.398  22.400   5.972  1.00 35.95           H
ATOM    523  HA  ASP A 850       5.012  22.509   6.710  1.00 30.10           H
ATOM    524  HB2 ASP A 850       3.602  20.439   5.427  1.00 36.21           H
ATOM    525  HB3 ASP A 850       5.187  20.516   5.323  1.00 36.21           H
ATOM    526  N   ALA A 851       5.754  23.722   4.742  1.00 23.70           N
ATOM    527  CA  ALA A 851       6.085  24.569   3.597  1.00 22.31           C
ATOM    528  C   ALA A 851       7.352  24.052   2.936  1.00 27.63           C
ATOM    529  O   ALA A 851       8.338  23.806   3.623  1.00 25.45           O
ATOM    530  CB  ALA A 851       6.282  25.999   4.025  1.00 23.82           C
ATOM    531  H   ALA A 851       6.314  23.776   5.393  1.00 28.44           H
ATOM    532  HA  ALA A 851       5.364  24.536   2.949  1.00 26.77           H
ATOM    533  HB1 ALA A 851       6.500  26.534   3.246  1.00 28.58           H
ATOM    534  HB2 ALA A 851       5.462  26.322   4.430  1.00 28.58           H
ATOM    535  HB3 ALA A 851       7.007  26.038   4.668  1.00 28.58           H
ATOM    536  N   PHE A 852       7.308  23.772   1.639  1.00 24.49           N
ATOM    537  CA  PHE A 852       8.505  23.254   0.974  1.00 24.22           C
ATOM    538  C   PHE A 852       9.261  24.416   0.360  1.00 21.41           C
ATOM    539  O   PHE A 852       8.705  25.147  -0.467  1.00 22.66           O
ATOM    540  CB  PHE A 852       8.171  22.209  -0.102  1.00 35.64           C
ATOM    541  CG  PHE A 852       9.395  21.693  -0.812  1.00 23.03           C
ATOM    542  CD1 PHE A 852      10.370  21.003  -0.116  1.00 29.65           C
ATOM    543  CD2 PHE A 852       9.583  21.929  -2.164  1.00 32.69           C
ATOM    544  CE1 PHE A 852      11.540  20.578  -0.774  1.00 35.47           C
ATOM    545  CE2 PHE A 852      10.734  21.466  -2.840  1.00 31.76           C
ATOM    546  CZ  PHE A 852      11.692  20.817  -2.159  1.00 31.11           C
ATOM    547  H   PHE A 852       6.621  23.869   1.131  1.00 29.38           H
ATOM    548  HA  PHE A 852       9.079  22.834   1.634  1.00 29.06           H
ATOM    549  HB2 PHE A 852       7.727  21.456   0.316  1.00 42.77           H
ATOM    550  HB3 PHE A 852       7.589  22.613  -0.764  1.00 42.77           H
ATOM    551  HD1 PHE A 852      10.274  20.858   0.798  1.00 35.58           H
ATOM    552  HD2 PHE A 852       8.929  22.387  -2.640  1.00 39.23           H
ATOM    553  HE1 PHE A 852      12.192  20.106  -0.308  1.00 42.56           H
ATOM    554  HE2 PHE A 852      10.841  21.636  -3.748  1.00 38.12           H
ATOM    555  HZ  PHE A 852      12.452  20.514  -2.602  1.00 37.33           H
ATOM    556  N   GLY A 853      10.518  24.604   0.757  1.00 22.93           N
ATOM    557  CA  GLY A 853      11.302  25.630   0.081  1.00 25.27           C
ATOM    558  C   GLY A 853      11.101  27.048   0.530  1.00 27.57           C
ATOM    559  O   GLY A 853      11.471  27.965  -0.204  1.00 29.16           O
ATOM    560  H   GLY A 853      10.922  24.175   1.383  1.00 27.52           H
ATOM    561  HA2 GLY A 853      12.242  25.419   0.192  1.00 30.33           H
ATOM    562  HA3 GLY A 853      11.102  25.593  -0.867  1.00 30.33           H
ATOM    563  N   ILE A 854      10.533  27.288   1.720  1.00 29.08           N
ATOM    564  CA  ILE A 854      10.169  28.668   2.002  1.00 33.48           C
ATOM    565  C   ILE A 854      11.416  29.473   2.285  1.00 35.06           C
ATOM    566  O   ILE A 854      11.420  30.681   2.097  1.00 34.38           O
ATOM    567  CB  ILE A 854       9.145  28.757   3.155  1.00 32.01           C
ATOM    568  CG1 ILE A 854       8.542  30.161   3.220  1.00 32.54           C
ATOM    569  CG2 ILE A 854       9.782  28.336   4.401  1.00 31.90           C
ATOM    570  CD1 ILE A 854       7.162  30.186   3.664  1.00 31.12           C
ATOM    571  H   ILE A 854      10.360  26.711   2.334  1.00 34.90           H
ATOM    572  HA  ILE A 854       9.752  29.045   1.212  1.00 40.18           H
ATOM    573  HB  ILE A 854       8.426  28.134   2.964  1.00 38.41           H
ATOM    574 HG12 ILE A 854       9.063  30.696   3.839  1.00 39.05           H
ATOM    575 HG13 ILE A 854       8.576  30.556   2.335  1.00 39.05           H
ATOM    576 HG21 ILE A 854       9.135  28.394   5.121  1.00 38.28           H
ATOM    577 HG22 ILE A 854      10.090  27.421   4.304  1.00 38.28           H
ATOM    578 HG23 ILE A 854      10.534  28.921   4.583  1.00 38.28           H
ATOM    579 HD11 ILE A 854       6.853  31.106   3.679  1.00 37.34           H
ATOM    580 HD12 ILE A 854       6.623  29.665   3.048  1.00 37.34           H
ATOM    581 HD13 ILE A 854       7.110  29.805   4.554  1.00 37.34           H
ATOM    582  N   ASP A 855      12.490  28.847   2.750  1.00 27.58           N
ATOM    583  CA  ASP A 855      13.755  29.558   2.861  1.00 38.58           C
ATOM    584  C   ASP A 855      14.689  29.304   1.667  1.00 37.20           C
ATOM    585  O   ASP A 855      15.898  29.474   1.800  1.00 40.46           O
ATOM    586  CB  ASP A 855      14.436  29.175   4.168  1.00 34.66           C
ATOM    587  CG  ASP A 855      14.922  27.773   4.140  1.00 44.27           C
ATOM    588  OD1 ASP A 855      14.789  27.127   3.061  1.00 38.84           O
ATOM    589  OD2 ASP A 855      15.440  27.302   5.170  1.00 48.55           O1-
ATOM    590  H   ASP A 855      12.513  28.025   3.003  1.00 33.09           H
ATOM    591  HA  ASP A 855      13.573  30.511   2.893  1.00 46.30           H
ATOM    592  HB2 ASP A 855      15.197  29.758   4.315  1.00 41.59           H
ATOM    593  HB3 ASP A 855      13.801  29.262   4.896  1.00 41.59           H
ATOM    594  N   LYS A 856      14.152  28.875   0.527  1.00 34.74           N
ATOM    595  CA  LYS A 856      14.882  28.651  -0.729  1.00 38.80           C
ATOM    596  C   LYS A 856      15.751  27.392  -0.744  1.00 35.67           C
ATOM    597  O   LYS A 856      16.218  26.980  -1.827  1.00 33.70           O
ATOM    598  CB  LYS A 856      15.761  29.862  -1.100  1.00 52.56           C
ATOM    599  CG  LYS A 856      15.030  31.216  -1.253  1.00 51.20           C
ATOM    600  CD  LYS A 856      16.002  32.296  -1.812  1.00 60.88           C
ATOM    601  CE  LYS A 856      15.615  33.746  -1.438  1.00 69.80           C
ATOM    602  NZ  LYS A 856      16.527  34.835  -2.043  1.00 69.39           N1+
ATOM    603  H   LYS A 856      13.314  28.695   0.451  1.00 41.69           H
ATOM    604  HA  LYS A 856      14.227  28.550  -1.437  1.00 46.57           H
ATOM    605  HB2 LYS A 856      16.433  29.974  -0.410  1.00 63.07           H
ATOM    606  HB3 LYS A 856      16.197  29.673  -1.946  1.00 63.07           H
ATOM    607  HG2 LYS A 856      14.290  31.117  -1.873  1.00 61.45           H
ATOM    608  HG3 LYS A 856      14.708  31.510  -0.386  1.00 61.45           H
ATOM    609  HD2 LYS A 856      16.890  32.127  -1.461  1.00 73.06           H
ATOM    610  HD3 LYS A 856      16.014  32.233  -2.780  1.00 73.06           H
ATOM    611  HE2 LYS A 856      14.712  33.915  -1.748  1.00 83.76           H
ATOM    612  HE3 LYS A 856      15.651  33.837  -0.473  1.00 83.76           H
ATOM    613  HZ1 LYS A 856      16.249  35.641  -1.788  1.00 83.27           H
ATOM    614  HZ2 LYS A 856      17.365  34.717  -1.767  1.00 83.27           H
ATOM    615  HZ3 LYS A 856      16.506  34.789  -2.932  1.00 83.27           H
ATOM    616  N   THR A 857      15.934  26.745   0.411  1.00 29.98           N
ATOM    617  CA  THR A 857      16.547  25.426   0.451  1.00 29.33           C
ATOM    618  C   THR A 857      15.512  24.332   0.181  1.00 33.59           C
ATOM    619  O   THR A 857      14.308  24.535   0.282  1.00 34.38           O
ATOM    620  CB  THR A 857      17.231  25.168   1.792  1.00 31.28           C
ATOM    621  OG1 THR A 857      16.268  24.998   2.841  1.00 36.32           O
ATOM    622  CG2 THR A 857      18.174  26.326   2.149  1.00 40.05           C
ATOM    623  H   THR A 857      15.711  27.054   1.182  1.00 35.98           H
ATOM    624  HA  THR A 857      17.223  25.373  -0.243  1.00 35.19           H
ATOM    625  HB  THR A 857      17.764  24.361   1.722  1.00 37.54           H
ATOM    626  HG1 THR A 857      15.796  25.689   2.914  1.00 43.58           H
ATOM    627 HG21 THR A 857      18.603  26.154   3.001  1.00 48.07           H
ATOM    628 HG22 THR A 857      18.857  26.420   1.466  1.00 48.07           H
ATOM    629 HG23 THR A 857      17.674  27.155   2.210  1.00 48.07           H
ATOM    630  N   ALA A 858      15.997  23.148  -0.145  1.00 29.29           N
ATOM    631  CA  ALA A 858      15.118  22.030  -0.485  1.00 31.17           C
ATOM    632  C   ALA A 858      14.642  21.303   0.778  1.00 28.60           C
ATOM    633  O   ALA A 858      14.747  20.075   0.902  1.00 29.15           O
ATOM    634  CB  ALA A 858      15.835  21.074  -1.455  1.00 32.79           C
ATOM    635  H   ALA A 858      16.835  22.959  -0.179  1.00 35.15           H
ATOM    636  HA  ALA A 858      14.334  22.377  -0.938  1.00 37.40           H
ATOM    637  HB1 ALA A 858      15.240  20.339  -1.671  1.00 39.35           H
ATOM    638  HB2 ALA A 858      16.068  21.559  -2.262  1.00 39.35           H
ATOM    639  HB3 ALA A 858      16.638  20.736  -1.029  1.00 39.35           H
ATOM    640  N   THR A 859      14.109  22.057   1.729  1.00 25.93           N
ATOM    641  CA  THR A 859      13.608  21.502   2.975  1.00 28.92           C
ATOM    642  C   THR A 859      12.103  21.713   3.104  1.00 28.97           C
ATOM    643  O   THR A 859      11.559  22.716   2.629  1.00 27.75           O
ATOM    644  CB  THR A 859      14.284  22.144   4.185  1.00 36.80           C
ATOM    645  OG1 THR A 859      14.126  23.572   4.120  1.00 34.46           O
ATOM    646  CG2 THR A 859      15.765  21.793   4.195  1.00 39.38           C
ATOM    647  H   THR A 859      14.025  22.912   1.674  1.00 31.12           H
ATOM    648  HA  THR A 859      13.786  20.549   2.996  1.00 34.70           H
ATOM    649  HB  THR A 859      13.880  21.808   5.000  1.00 44.16           H
ATOM    650  HG1 THR A 859      14.478  23.868   3.417  1.00 41.35           H
ATOM    651 HG21 THR A 859      16.196  22.200   4.962  1.00 47.25           H
ATOM    652 HG22 THR A 859      15.876  20.830   4.244  1.00 47.25           H
ATOM    653 HG23 THR A 859      16.188  22.119   3.385  1.00 47.25           H
ATOM    654  N   CYS A 860      11.446  20.751   3.769  1.00 30.94           N
ATOM    655  CA  CYS A 860      10.091  20.933   4.285  1.00 31.38           C
ATOM    656  C   CYS A 860      10.202  21.496   5.700  1.00 34.68           C
ATOM    657  O   CYS A 860      10.807  20.871   6.571  1.00 33.03           O
ATOM    658  CB  CYS A 860       9.288  19.618   4.316  1.00 33.31           C
ATOM    659  SG  CYS A 860       8.921  18.845   2.683  1.00 54.52           S
ATOM    660  H   CYS A 860      11.774  19.973   3.935  1.00 37.13           H
ATOM    661  HA  CYS A 860       9.616  21.573   3.732  1.00 37.66           H
ATOM    662  HB2 CYS A 860       9.788  18.969   4.835  1.00 39.97           H
ATOM    663  HB3 CYS A 860       8.438  19.791   4.750  1.00 39.97           H
ATOM    664  HG  CYS A 860       8.296  17.836   2.860  1.00 65.42           H
ATOM    665  N   ARG A 861       9.572  22.633   5.942  1.00 27.00           N
ATOM    666  CA  ARG A 861       9.559  23.270   7.264  1.00 29.48           C
ATOM    667  C   ARG A 861       8.139  23.543   7.763  1.00 25.72           C
ATOM    668  O   ARG A 861       7.325  24.119   7.028  1.00 24.32           O
ATOM    669  CB  ARG A 861      10.291  24.580   7.157  1.00 27.49           C
ATOM    670  CG  ARG A 861      10.852  25.071   8.388  1.00 50.94           C
ATOM    671  CD  ARG A 861      10.526  26.532   8.573  1.00 51.62           C
ATOM    672  NE  ARG A 861      11.479  27.421   7.931  1.00 53.57           N
ATOM    673  CZ  ARG A 861      11.964  28.516   8.501  1.00 52.80           C
ATOM    674  NH1 ARG A 861      11.594  28.837   9.764  1.00 45.10           N
ATOM    675  NH2 ARG A 861      12.814  29.277   7.799  1.00 46.83           N1+
ATOM    676  H   ARG A 861       9.132  23.071   5.347  1.00 32.41           H
ATOM    677  HA  ARG A 861      10.016  22.706   7.908  1.00 35.38           H
ATOM    678  HB2 ARG A 861      11.020  24.475   6.525  1.00 32.99           H
ATOM    679  HB3 ARG A 861       9.672  25.252   6.830  1.00 32.99           H
ATOM    680  HG2 ARG A 861      10.479  24.576   9.134  1.00 61.13           H
ATOM    681  HG3 ARG A 861      11.817  24.973   8.365  1.00 61.13           H
ATOM    682  HD2 ARG A 861       9.651  26.708   8.193  1.00 61.94           H
ATOM    683  HD3 ARG A 861      10.521  26.735   9.522  1.00 61.94           H
ATOM    684  HE  ARG A 861      11.658  27.287   7.100  1.00 64.29           H
ATOM    685 HH11 ARG A 861      11.040  28.336  10.190  1.00 54.12           H
ATOM    686 HH12 ARG A 861      11.910  29.544  10.138  1.00 54.12           H
ATOM    687 HH21 ARG A 861      13.038  29.047   7.002  1.00 56.20           H
ATOM    688 HH22 ARG A 861      13.151  29.984   8.154  1.00 56.20           H
ATOM    689  N   THR A 862       7.871  23.224   9.022  1.00 24.12           N
ATOM    690  CA  THR A 862       6.628  23.629   9.650  1.00 27.42           C
ATOM    691  C   THR A 862       6.636  25.122   9.920  1.00 27.93           C
ATOM    692  O   THR A 862       7.635  25.681  10.398  1.00 26.49           O
ATOM    693  CB  THR A 862       6.408  22.873  10.951  1.00 29.65           C
ATOM    694  OG1 THR A 862       6.587  21.470  10.726  1.00 33.75           O
ATOM    695  CG2 THR A 862       5.018  23.148  11.470  1.00 25.48           C
ATOM    696  H   THR A 862       8.395  22.773   9.533  1.00 28.95           H
ATOM    697  HA  THR A 862       5.888  23.431   9.055  1.00 32.90           H
ATOM    698  HB  THR A 862       7.048  23.178  11.613  1.00 35.57           H
ATOM    699  HG1 THR A 862       6.037  21.198  10.153  1.00 40.50           H
ATOM    700 HG21 THR A 862       4.873  22.668  12.300  1.00 30.58           H
ATOM    701 HG22 THR A 862       4.907  24.098  11.631  1.00 30.58           H
ATOM    702 HG23 THR A 862       4.359  22.860  10.819  1.00 30.58           H
ATOM    703  N   VAL A 863       5.530  25.758   9.540  1.00 22.51           N
ATOM    704  CA  VAL A 863       5.311  27.188   9.611  1.00 23.68           C
ATOM    705  C   VAL A 863       3.934  27.378  10.220  1.00 25.69           C
ATOM    706  O   VAL A 863       3.140  26.440  10.292  1.00 23.13           O
ATOM    707  CB  VAL A 863       5.381  27.866   8.216  1.00 23.26           C
ATOM    708  CG1 VAL A 863       6.734  27.619   7.537  1.00 25.99           C
ATOM    709  CG2 VAL A 863       4.237  27.399   7.296  1.00 25.40           C
ATOM    710  H   VAL A 863       4.849  25.344   9.216  1.00 27.02           H
ATOM    711  HA  VAL A 863       5.972  27.596  10.192  1.00 28.42           H
ATOM    712  HB  VAL A 863       5.286  28.824   8.335  1.00 27.92           H
ATOM    713 HG11 VAL A 863       6.738  28.057   6.672  1.00 31.19           H
ATOM    714 HG12 VAL A 863       7.439  27.983   8.096  1.00 31.19           H
ATOM    715 HG13 VAL A 863       6.861  26.664   7.425  1.00 31.19           H
ATOM    716 HG21 VAL A 863       4.318  27.845   6.439  1.00 30.47           H
ATOM    717 HG22 VAL A 863       4.301  26.438   7.177  1.00 30.47           H
ATOM    718 HG23 VAL A 863       3.388  27.625   7.708  1.00 30.47           H
ATOM    719  N   ALA A 864       3.646  28.621  10.588  1.00 22.78           N
ATOM    720  CA  ALA A 864       2.333  29.064  11.057  1.00 28.75           C
ATOM    721  C   ALA A 864       1.702  30.000  10.027  1.00 22.92           C
ATOM    722  O   ALA A 864       2.350  30.952   9.582  1.00 28.11           O
ATOM    723  CB  ALA A 864       2.455  29.805  12.400  1.00 26.19           C
ATOM    724  H   ALA A 864       4.224  29.258  10.574  1.00 27.34           H
ATOM    725  HA  ALA A 864       1.753  28.296  11.177  1.00 34.51           H
ATOM    726  HB1 ALA A 864       1.571  30.086  12.686  1.00 31.43           H
ATOM    727  HB2 ALA A 864       2.840  29.206  13.057  1.00 31.43           H
ATOM    728  HB3 ALA A 864       3.027  30.580  12.281  1.00 31.43           H
ATOM    729  N   VAL A 865       0.445  29.722   9.660  1.00 24.20           N
ATOM    730  CA  VAL A 865      -0.274  30.429   8.612  1.00 26.59           C
ATOM    731  C   VAL A 865      -1.515  31.079   9.226  1.00 35.22           C
ATOM    732  O   VAL A 865      -2.319  30.406   9.888  1.00 27.67           O
ATOM    733  CB  VAL A 865      -0.683  29.497   7.460  1.00 28.42           C
ATOM    734  CG1 VAL A 865      -1.386  30.306   6.345  1.00 30.26           C
ATOM    735  CG2 VAL A 865       0.522  28.783   6.956  1.00 29.13           C
ATOM    736  H   VAL A 865      -0.024  29.100  10.025  1.00 29.04           H
ATOM    737  HA  VAL A 865       0.291  31.130   8.252  1.00 31.91           H
ATOM    738  HB  VAL A 865      -1.309  28.835   7.793  1.00 34.11           H
ATOM    739 HG11 VAL A 865      -1.636  29.703   5.627  1.00 36.31           H
ATOM    740 HG12 VAL A 865      -2.178  30.729   6.713  1.00 36.31           H
ATOM    741 HG13 VAL A 865      -0.775  30.981   6.011  1.00 36.31           H
ATOM    742 HG21 VAL A 865       0.260  28.196   6.230  1.00 34.95           H
ATOM    743 HG22 VAL A 865       1.166  29.435   6.640  1.00 34.95           H
ATOM    744 HG23 VAL A 865       0.906  28.263   7.680  1.00 34.95           H
ATOM    745  N   LYS A 866      -1.693  32.363   8.965  1.00 29.50           N
ATOM    746  CA  LYS A 866      -2.967  33.030   9.228  1.00 37.65           C
ATOM    747  C   LYS A 866      -3.706  33.204   7.908  1.00 30.62           C
ATOM    748  O   LYS A 866      -3.150  33.736   6.940  1.00 28.47           O
ATOM    749  CB  LYS A 866      -2.749  34.367   9.940  1.00 33.34           C
ATOM    750  CG  LYS A 866      -4.054  35.089  10.285  1.00 43.50           C
ATOM    751  CD  LYS A 866      -3.827  36.429  10.936  1.00 41.27           C
ATOM    752  CE  LYS A 866      -3.536  36.307  12.424  1.00 54.10           C
ATOM    753  NZ  LYS A 866      -3.685  37.666  13.113  1.00 61.32           N1+
ATOM    754  H   LYS A 866      -1.090  32.878   8.633  1.00 35.40           H
ATOM    755  HA  LYS A 866      -3.508  32.467   9.804  1.00 45.18           H
ATOM    756  HB2 LYS A 866      -2.269  34.207  10.768  1.00 40.01           H
ATOM    757  HB3 LYS A 866      -2.230  34.949   9.364  1.00 40.01           H
ATOM    758  HG2 LYS A 866      -4.559  35.234   9.469  1.00 52.20           H
ATOM    759  HG3 LYS A 866      -4.566  34.540  10.899  1.00 52.20           H
ATOM    760  HD2 LYS A 866      -3.069  36.862  10.515  1.00 49.52           H
ATOM    761  HD3 LYS A 866      -4.624  36.972  10.828  1.00 49.52           H
ATOM    762  HE2 LYS A 866      -4.164  35.688  12.827  1.00 64.92           H
ATOM    763  HE3 LYS A 866      -2.626  35.997  12.550  1.00 64.92           H
ATOM    764  HZ1 LYS A 866      -3.513  37.586  13.982  1.00 73.58           H
ATOM    765  HZ2 LYS A 866      -3.116  38.251  12.758  1.00 73.58           H
ATOM    766  HZ3 LYS A 866      -4.515  37.970  13.009  1.00 73.58           H
ATOM    767  N   MET A 867      -4.926  32.690   7.835  1.00 35.69           N
ATOM    768  CA  MET A 867      -5.636  32.696   6.568  1.00 35.92           C
ATOM    769  C   MET A 867      -7.056  33.251   6.689  1.00 43.90           C
ATOM    770  O   MET A 867      -7.695  33.160   7.732  1.00 40.61           O
ATOM    771  CB  MET A 867      -5.664  31.306   5.936  1.00 41.31           C
ATOM    772  CG  MET A 867      -6.413  30.187   6.612  1.00 48.85           C
ATOM    773  SD  MET A 867      -6.140  28.689   5.584  1.00 54.38           S
ATOM    774  CE  MET A 867      -6.929  29.183   4.075  1.00 50.48           C
ATOM    775  H   MET A 867      -5.356  32.338   8.491  1.00 42.82           H
ATOM    776  HA  MET A 867      -5.147  33.270   5.959  1.00 43.11           H
ATOM    777  HB2 MET A 867      -6.048  31.397   5.049  1.00 49.57           H
ATOM    778  HB3 MET A 867      -4.745  31.008   5.848  1.00 49.57           H
ATOM    779  HG2 MET A 867      -6.058  30.034   7.502  1.00 58.61           H
ATOM    780  HG3 MET A 867      -7.362  30.387   6.641  1.00 58.61           H
ATOM    781  HE1 MET A 867      -6.854  28.462   3.430  1.00 60.58           H
ATOM    782  HE2 MET A 867      -7.863  29.371   4.255  1.00 60.58           H
ATOM    783  HE3 MET A 867      -6.490  29.978   3.735  1.00 60.58           H
ATOM    784  N   LEU A 868      -7.558  33.838   5.603  1.00 40.87           N
ATOM    785  CA  LEU A 868      -8.836  34.530   5.692  1.00 56.07           C
ATOM    786  C   LEU A 868     -10.022  33.647   5.320  1.00 64.27           C
ATOM    787  O   LEU A 868     -10.077  33.098   4.210  1.00 53.24           O
ATOM    788  CB  LEU A 868      -8.835  35.778   4.822  1.00 52.84           C
ATOM    789  CG  LEU A 868      -8.657  37.073   5.558  1.00 54.05           C
ATOM    790  CD1 LEU A 868      -9.204  38.084   4.642  1.00 54.21           C
ATOM    791  CD2 LEU A 868      -9.348  37.155   6.902  1.00 53.67           C
ATOM    792  H   LEU A 868      -7.189  33.850   4.826  1.00 49.04           H
ATOM    793  HA  LEU A 868      -8.965  34.816   6.609  1.00 67.29           H
ATOM    794  HB2 LEU A 868      -8.109  35.705   4.182  1.00 63.41           H
ATOM    795  HB3 LEU A 868      -9.680  35.824   4.350  1.00 63.41           H
ATOM    796  HG  LEU A 868      -7.712  37.250   5.684  1.00 64.86           H
ATOM    797 HD11 LEU A 868      -9.124  38.959   5.054  1.00 65.05           H
ATOM    798 HD12 LEU A 868      -8.703  38.062   3.812  1.00 65.05           H
ATOM    799 HD13 LEU A 868     -10.137  37.883   4.472  1.00 65.05           H
ATOM    800 HD21 LEU A 868      -9.173  38.025   7.294  1.00 64.40           H
ATOM    801 HD22 LEU A 868     -10.302  37.034   6.774  1.00 64.40           H
ATOM    802 HD23 LEU A 868      -9.000  36.456   7.478  1.00 64.40           H
ATOM    803  N   LYS A 869     -10.986  33.565   6.253  1.00 65.11           N
ATOM    804  CA  LYS A 869     -12.247  32.824   6.092  1.00 68.81           C
ATOM    805  C   LYS A 869     -13.111  33.352   4.936  1.00 67.20           C
ATOM    806  O   LYS A 869     -12.790  33.137   3.756  1.00 62.31           O
ATOM    807  CB  LYS A 869     -13.039  32.866   7.412  1.00 68.35           C
ATOM    808  CG  LYS A 869     -12.226  32.354   8.611  1.00 76.45           C
ATOM    809  CD  LYS A 869     -13.077  32.108   9.888  1.00 80.70           C
ATOM    810  CE  LYS A 869     -12.231  32.215  11.152  1.00 75.07           C
ATOM    811  NZ  LYS A 869     -12.889  31.661  12.385  1.00 80.05           N1+
ATOM    812  H   LYS A 869     -10.926  33.950   7.020  1.00 78.13           H
ATOM    813  HA  LYS A 869     -12.039  31.896   5.903  1.00 82.57           H
ATOM    814  HB2 LYS A 869     -13.828  32.308   7.325  1.00 82.02           H
ATOM    815  HB3 LYS A 869     -13.300  33.782   7.596  1.00 82.02           H
ATOM    816  HG2 LYS A 869     -11.546  33.011   8.830  1.00 91.73           H
ATOM    817  HG3 LYS A 869     -11.806  31.514   8.368  1.00 91.73           H
ATOM    818  HD2 LYS A 869     -13.458  31.217   9.851  1.00 96.83           H
ATOM    819  HD3 LYS A 869     -13.782  32.773   9.936  1.00 96.83           H
ATOM    820  HE2 LYS A 869     -12.035  33.151  11.317  1.00 90.09           H
ATOM    821  HE3 LYS A 869     -11.404  31.727  11.014  1.00 90.09           H
ATOM    822  HZ1 LYS A 869     -13.648  32.098  12.547  1.00 96.05           H
ATOM    823  HZ2 LYS A 869     -12.348  31.752  13.086  1.00 96.05           H
ATOM    824  HZ3 LYS A 869     -13.071  30.797  12.271  1.00 96.05           H
ATOM    825  HC  LYS A 869     -13.944  33.876   5.113  1.00 80.64           H
ATOM    826  N   ALA A 872     -15.777  36.696   3.082  1.00 76.55           N
ATOM    827  CA  ALA A 872     -14.675  37.412   3.744  1.00 70.74           C
ATOM    828  C   ALA A 872     -14.801  38.939   3.565  1.00 65.61           C
ATOM    829  O   ALA A 872     -14.679  39.456   2.434  1.00 50.52           O
ATOM    830  CB  ALA A 872     -13.337  36.914   3.185  1.00 67.67           C
ATOM    831  H1  ALA A 872     -15.661  35.751   3.200  1.00 91.86           H
ATOM    832  H2  ALA A 872     -15.775  36.904   2.144  1.00 91.86           H
ATOM    833  HA  ALA A 872     -14.696  37.217   4.694  1.00 84.89           H
ATOM    834  HB1 ALA A 872     -13.259  35.963   3.354  1.00 81.21           H
ATOM    835  HB2 ALA A 872     -13.312  37.084   2.230  1.00 81.21           H
ATOM    836  HB3 ALA A 872     -12.615  37.390   3.625  1.00 81.21           H
ATOM    837  N   THR A 873     -15.026  39.672   4.662  1.00 60.47           N
ATOM    838  CA  THR A 873     -15.312  41.097   4.512  1.00 56.25           C
ATOM    839  C   THR A 873     -14.067  41.840   4.052  1.00 56.15           C
ATOM    840  O   THR A 873     -12.932  41.405   4.271  1.00 49.19           O
ATOM    841  CB  THR A 873     -15.822  41.744   5.805  1.00 56.11           C
ATOM    842  OG1 THR A 873     -14.749  41.938   6.733  1.00 55.28           O
ATOM    843  CG2 THR A 873     -16.966  40.914   6.442  1.00 54.07           C
ATOM    844  H   THR A 873     -15.020  39.380   5.471  1.00 72.56           H
ATOM    845  HA  THR A 873     -15.995  41.210   3.833  1.00 67.50           H
ATOM    846  HB  THR A 873     -16.189  42.613   5.582  1.00 67.33           H
ATOM    847  HG1 THR A 873     -15.039  42.292   7.437  1.00 66.34           H
ATOM    848 HG21 THR A 873     -17.272  41.342   7.257  1.00 64.88           H
ATOM    849 HG22 THR A 873     -17.711  40.846   5.824  1.00 64.88           H
ATOM    850 HG23 THR A 873     -16.650  40.022   6.654  1.00 64.88           H
ATOM    851  N   HIS A 874     -14.302  42.967   3.383  1.00 50.14           N
ATOM    852  CA  HIS A 874     -13.202  43.820   2.970  1.00 55.29           C
ATOM    853  C   HIS A 874     -12.423  44.294   4.183  1.00 57.19           C
ATOM    854  O   HIS A 874     -11.201  44.484   4.110  1.00 45.83           O
ATOM    855  CB  HIS A 874     -13.736  45.010   2.171  1.00 57.77           C
ATOM    856  CG  HIS A 874     -12.716  46.076   1.934  1.00 58.96           C
ATOM    857  ND1 HIS A 874     -11.707  45.944   1.000  1.00 55.35           N
ATOM    858  CD2 HIS A 874     -12.530  47.278   2.529  1.00 60.55           C
ATOM    859  CE1 HIS A 874     -10.951  47.028   1.019  1.00 56.72           C
ATOM    860  NE2 HIS A 874     -11.433  47.857   1.932  1.00 66.88           N
ATOM    861  H   HIS A 874     -15.081  43.255   3.161  1.00 60.17           H
ATOM    862  HA  HIS A 874     -12.601  43.315   2.400  1.00 66.35           H
ATOM    863  HB2 HIS A 874     -14.475  45.408   2.657  1.00 69.32           H
ATOM    864  HB3 HIS A 874     -14.043  44.695   1.306  1.00 69.32           H
ATOM    865  HD1 HIS A 874     -11.592  45.265   0.484  1.00 66.42           H
ATOM    866  HD2 HIS A 874     -13.054  47.650   3.201  1.00 72.65           H
ATOM    867  HE1 HIS A 874     -10.211  47.185   0.478  1.00 68.06           H
ATOM    868  N   SER A 875     -13.120  44.461   5.312  1.00 52.35           N
ATOM    869  CA  SER A 875     -12.479  44.904   6.534  1.00 57.45           C
ATOM    870  C   SER A 875     -11.468  43.867   7.005  1.00 50.53           C
ATOM    871  O   SER A 875     -10.367  44.207   7.453  1.00 47.97           O
ATOM    872  CB  SER A 875     -13.554  45.144   7.601  1.00 61.43           C
ATOM    873  OG  SER A 875     -13.024  45.748   8.765  1.00 66.81           O
ATOM    874  H   SER A 875     -13.965  44.322   5.388  1.00 62.82           H
ATOM    875  HA  SER A 875     -12.013  45.739   6.372  1.00 68.94           H
ATOM    876  HB2 SER A 875     -14.236  45.726   7.231  1.00 73.71           H
ATOM    877  HB3 SER A 875     -13.947  44.291   7.845  1.00 73.71           H
ATOM    878  HG  SER A 875     -13.633  45.867   9.331  1.00 80.17           H
ATOM    879  N   GLU A 876     -11.838  42.593   6.914  1.00 49.00           N
ATOM    880  CA  GLU A 876     -10.946  41.520   7.329  1.00 45.79           C
ATOM    881  C   GLU A 876      -9.790  41.349   6.344  1.00 40.02           C
ATOM    882  O   GLU A 876      -8.643  41.189   6.756  1.00 45.82           O
ATOM    883  CB  GLU A 876     -11.756  40.241   7.490  1.00 47.19           C
ATOM    884  CG  GLU A 876     -12.692  40.331   8.661  1.00 44.08           C
ATOM    885  CD  GLU A 876     -13.997  39.554   8.478  1.00 58.17           C
ATOM    886  OE1 GLU A 876     -14.305  39.107   7.345  1.00 61.72           O
ATOM    887  OE2 GLU A 876     -14.716  39.388   9.492  1.00 64.86           O1-
ATOM    888  H   GLU A 876     -12.600  42.325   6.617  1.00 58.81           H
ATOM    889  HA  GLU A 876     -10.568  41.744   8.194  1.00 54.95           H
ATOM    890  HB2 GLU A 876     -12.283  40.092   6.689  1.00 56.63           H
ATOM    891  HB3 GLU A 876     -11.153  39.496   7.638  1.00 56.63           H
ATOM    892  HG2 GLU A 876     -12.245  39.976   9.446  1.00 52.89           H
ATOM    893  HG3 GLU A 876     -12.920  41.262   8.807  1.00 52.89           H
ATOM    894  N   HIS A 877     -10.057  41.430   5.045  1.00 42.79           N
ATOM    895  CA  HIS A 877      -8.970  41.386   4.073  1.00 45.74           C
ATOM    896  C   HIS A 877      -7.988  42.520   4.308  1.00 45.72           C
ATOM    897  O   HIS A 877      -6.769  42.316   4.274  1.00 39.93           O
ATOM    898  CB  HIS A 877      -9.541  41.447   2.658  1.00 48.27           C
ATOM    899  CG  HIS A 877      -8.505  41.345   1.589  1.00 41.45           C
ATOM    900  ND1 HIS A 877      -8.199  40.157   0.963  1.00 52.39           N
ATOM    901  CD2 HIS A 877      -7.707  42.284   1.030  1.00 40.24           C
ATOM    902  CE1 HIS A 877      -7.261  40.369   0.053  1.00 46.51           C
ATOM    903  NE2 HIS A 877      -6.949  41.653   0.070  1.00 45.86           N
ATOM    904  H   HIS A 877     -10.843  41.510   4.705  1.00 51.35           H
ATOM    905  HA  HIS A 877      -8.492  40.548   4.169  1.00 54.89           H
ATOM    906  HB2 HIS A 877     -10.004  42.292   2.543  1.00 57.92           H
ATOM    907  HB3 HIS A 877     -10.163  40.712   2.540  1.00 57.92           H
ATOM    908  HD1 HIS A 877      -8.567  39.398   1.129  1.00 62.87           H
ATOM    909  HD2 HIS A 877      -7.687  43.189   1.242  1.00 48.28           H
ATOM    910  HE1 HIS A 877      -6.884  39.724  -0.501  1.00 55.81           H
ATOM    911  N   ARG A 878      -8.505  43.718   4.567  1.00 43.99           N
ATOM    912  CA  ARG A 878      -7.652  44.873   4.815  1.00 45.89           C
ATOM    913  C   ARG A 878      -6.825  44.679   6.077  1.00 38.67           C
ATOM    914  O   ARG A 878      -5.632  44.987   6.091  1.00 41.94           O
ATOM    915  CB  ARG A 878      -8.527  46.127   4.923  1.00 57.13           C
ATOM    916  CG  ARG A 878      -7.805  47.485   4.949  1.00 66.89           C
ATOM    917  CD  ARG A 878      -8.841  48.663   4.865  1.00 76.57           C
ATOM    918  NE  ARG A 878      -9.800  48.623   5.982  1.00 71.53           N
ATOM    919  CZ  ARG A 878     -11.083  48.977   5.913  1.00 74.23           C
ATOM    920  NH1 ARG A 878     -11.616  49.408   4.771  1.00 77.89           N
ATOM    921  NH2 ARG A 878     -11.846  48.880   7.002  1.00 79.86           N1+
ATOM    922  H   ARG A 878      -9.347  43.888   4.604  1.00 52.79           H
ATOM    923  HA  ARG A 878      -7.044  44.989   4.068  1.00 55.07           H
ATOM    924  HB2 ARG A 878      -9.130  46.139   4.164  1.00 68.56           H
ATOM    925  HB3 ARG A 878      -9.044  46.063   5.741  1.00 68.56           H
ATOM    926  HG2 ARG A 878      -7.309  47.571   5.779  1.00 80.27           H
ATOM    927  HG3 ARG A 878      -7.207  47.548   4.189  1.00 80.27           H
ATOM    928  HD2 ARG A 878      -8.367  49.508   4.902  1.00 91.88           H
ATOM    929  HD3 ARG A 878      -9.338  48.593   4.035  1.00 91.88           H
ATOM    930  HE  ARG A 878      -9.508  48.348   6.742  1.00 85.83           H
ATOM    931 HH11 ARG A 878     -11.128  49.468   4.065  1.00 93.47           H
ATOM    932 HH12 ARG A 878     -12.445  49.632   4.741  1.00 93.47           H
ATOM    933 HH21 ARG A 878     -11.506  48.602   7.742  1.00 95.84           H
ATOM    934 HH22 ARG A 878     -12.675  49.107   6.968  1.00 95.84           H
ATOM    935  N   ALA A 879      -7.443  44.184   7.158  1.00 34.77           N
ATOM    936  CA  ALA A 879      -6.690  43.998   8.382  1.00 41.57           C
ATOM    937  C   ALA A 879      -5.528  43.024   8.168  1.00 43.16           C
ATOM    938  O   ALA A 879      -4.423  43.256   8.669  1.00 34.81           O
ATOM    939  CB  ALA A 879      -7.619  43.524   9.490  1.00 42.45           C
ATOM    940  H   ALA A 879      -8.271  43.957   7.199  1.00 41.73           H
ATOM    941  HA  ALA A 879      -6.316  44.851   8.652  1.00 49.88           H
ATOM    942  HB1 ALA A 879      -7.104  43.404  10.303  1.00 50.93           H
ATOM    943  HB2 ALA A 879      -8.308  44.192   9.631  1.00 50.93           H
ATOM    944  HB3 ALA A 879      -8.022  42.683   9.226  1.00 50.93           H
ATOM    945  N   LEU A 880      -5.736  41.958   7.374  1.00 39.86           N
ATOM    946  CA  LEU A 880      -4.685  40.954   7.231  1.00 33.75           C
ATOM    947  C   LEU A 880      -3.605  41.445   6.290  1.00 32.67           C
ATOM    948  O   LEU A 880      -2.414  41.300   6.582  1.00 30.29           O
ATOM    949  CB  LEU A 880      -5.263  39.609   6.768  1.00 42.90           C
ATOM    950  CG  LEU A 880      -4.263  38.430   6.673  1.00 34.27           C
ATOM    951  CD1 LEU A 880      -3.456  38.245   7.932  1.00 30.28           C
ATOM    952  CD2 LEU A 880      -4.964  37.118   6.367  1.00 33.91           C
ATOM    953  H   LEU A 880      -6.453  41.802   6.925  1.00 47.84           H
ATOM    954  HA  LEU A 880      -4.274  40.812   8.098  1.00 40.50           H
ATOM    955  HB2 LEU A 880      -5.959  39.347   7.391  1.00 51.48           H
ATOM    956  HB3 LEU A 880      -5.650  39.731   5.887  1.00 51.48           H
ATOM    957  HG  LEU A 880      -3.642  38.608   5.949  1.00 41.13           H
ATOM    958 HD11 LEU A 880      -2.851  37.496   7.812  1.00 36.33           H
ATOM    959 HD12 LEU A 880      -2.950  39.055   8.104  1.00 36.33           H
ATOM    960 HD13 LEU A 880      -4.059  38.068   8.671  1.00 36.33           H
ATOM    961 HD21 LEU A 880      -4.301  36.411   6.317  1.00 40.69           H
ATOM    962 HD22 LEU A 880      -5.599  36.927   7.075  1.00 40.69           H
ATOM    963 HD23 LEU A 880      -5.428  37.199   5.519  1.00 40.69           H
ATOM    964  N   MET A 881      -4.000  42.094   5.191  1.00 35.66           N
ATOM    965  CA  MET A 881      -3.037  42.735   4.313  1.00 32.42           C
ATOM    966  C   MET A 881      -2.223  43.795   5.064  1.00 39.13           C
ATOM    967  O   MET A 881      -0.994  43.889   4.901  1.00 38.33           O
ATOM    968  CB  MET A 881      -3.784  43.329   3.117  1.00 41.68           C
ATOM    969  CG  MET A 881      -2.989  43.368   1.812  1.00 55.37           C
ATOM    970  SD  MET A 881      -2.408  41.773   1.157  1.00 48.05           S
ATOM    971  CE  MET A 881      -3.729  41.312   0.027  1.00 69.92           C
ATOM    972  H   MET A 881      -4.818  42.173   4.938  1.00 42.79           H
ATOM    973  HA  MET A 881      -2.428  42.061   3.975  1.00 38.91           H
ATOM    974  HB2 MET A 881      -4.581  42.800   2.958  1.00 50.02           H
ATOM    975  HB3 MET A 881      -4.036  44.240   3.333  1.00 50.02           H
ATOM    976  HG2 MET A 881      -3.548  43.771   1.129  1.00 66.44           H
ATOM    977  HG3 MET A 881      -2.205  43.923   1.951  1.00 66.44           H
ATOM    978  HE1 MET A 881      -3.511  40.459  -0.381  1.00 83.91           H
ATOM    979  HE2 MET A 881      -4.558  41.239   0.525  1.00 83.91           H
ATOM    980  HE3 MET A 881      -3.812  41.995  -0.656  1.00 83.91           H
ATOM    981  N   SER A 882      -2.879  44.585   5.912  1.00 35.97           N
ATOM    982  CA  SER A 882      -2.142  45.556   6.718  1.00 45.02           C
ATOM    983  C   SER A 882      -1.149  44.857   7.639  1.00 33.41           C
ATOM    984  O   SER A 882       0.013  45.261   7.728  1.00 38.91           O
ATOM    985  CB  SER A 882      -3.103  46.417   7.543  1.00 51.75           C
ATOM    986  OG  SER A 882      -3.737  47.367   6.712  1.00 57.75           O
ATOM    987  H   SER A 882      -3.730  44.581   6.037  1.00 43.16           H
ATOM    988  HA  SER A 882      -1.644  46.143   6.129  1.00 54.02           H
ATOM    989  HB2 SER A 882      -3.776  45.846   7.946  1.00 62.11           H
ATOM    990  HB3 SER A 882      -2.602  46.881   8.232  1.00 62.11           H
ATOM    991  HG  SER A 882      -4.171  46.976   6.109  1.00 69.30           H
ATOM    992  N   GLU A 883      -1.585  43.798   8.323  1.00 33.55           N
ATOM    993  CA  GLU A 883      -0.649  43.021   9.138  1.00 37.24           C
ATOM    994  C   GLU A 883       0.565  42.590   8.317  1.00 30.28           C
ATOM    995  O   GLU A 883       1.715  42.756   8.740  1.00 32.87           O
ATOM    996  CB  GLU A 883      -1.351  41.799   9.756  1.00 35.99           C
ATOM    997  CG  GLU A 883      -0.445  40.996  10.638  1.00 43.66           C
ATOM    998  CD  GLU A 883      -1.088  39.696  11.176  1.00 52.43           C
ATOM    999  OE1 GLU A 883      -2.277  39.693  11.556  1.00 56.11           O
ATOM   1000  OE2 GLU A 883      -0.387  38.664  11.208  1.00 54.79           O1-
ATOM   1001  H   GLU A 883      -2.397  43.514   8.333  1.00 40.26           H
ATOM   1002  HA  GLU A 883      -0.332  43.579   9.865  1.00 44.68           H
ATOM   1003  HB2 GLU A 883      -2.100  42.103  10.292  1.00 43.19           H
ATOM   1004  HB3 GLU A 883      -1.665  41.221   9.043  1.00 43.19           H
ATOM   1005  HG2 GLU A 883       0.345  40.749  10.133  1.00 52.40           H
ATOM   1006  HG3 GLU A 883      -0.191  41.539  11.401  1.00 52.40           H
ATOM   1007  N   LEU A 884       0.331  42.057   7.125  1.00 32.39           N
ATOM   1008  CA  LEU A 884       1.445  41.627   6.274  1.00 33.31           C
ATOM   1009  C   LEU A 884       2.425  42.769   5.979  1.00 32.75           C
ATOM   1010  O   LEU A 884       3.648  42.612   6.107  1.00 32.87           O
ATOM   1011  CB  LEU A 884       0.883  41.058   4.991  1.00 23.18           C
ATOM   1012  CG  LEU A 884       1.811  40.735   3.839  1.00 29.63           C
ATOM   1013  CD1 LEU A 884       2.875  39.765   4.305  1.00 28.24           C
ATOM   1014  CD2 LEU A 884       1.058  40.136   2.594  1.00 34.95           C
ATOM   1015  H   LEU A 884      -0.449  41.932   6.785  1.00 38.87           H
ATOM   1016  HA  LEU A 884       1.934  40.922   6.726  1.00 39.98           H
ATOM   1017  HB2 LEU A 884       0.425  40.233   5.215  1.00 27.82           H
ATOM   1018  HB3 LEU A 884       0.233  41.693   4.652  1.00 27.82           H
ATOM   1019  HG  LEU A 884       2.254  41.550   3.555  1.00 35.55           H
ATOM   1020 HD11 LEU A 884       3.464  39.563   3.561  1.00 33.89           H
ATOM   1021 HD12 LEU A 884       3.379  40.173   5.026  1.00 33.89           H
ATOM   1022 HD13 LEU A 884       2.446  38.953   4.617  1.00 33.89           H
ATOM   1023 HD21 LEU A 884       1.704  39.952   1.894  1.00 41.94           H
ATOM   1024 HD22 LEU A 884       0.614  39.316   2.859  1.00 41.94           H
ATOM   1025 HD23 LEU A 884       0.405  40.781   2.281  1.00 41.94           H
ATOM   1026  N   LYS A 885       1.906  43.930   5.584  1.00 36.03           N
ATOM   1027  CA  LYS A 885       2.787  45.055   5.273  1.00 38.20           C
ATOM   1028  C   LYS A 885       3.518  45.563   6.503  1.00 31.57           C
ATOM   1029  O   LYS A 885       4.689  45.938   6.416  1.00 37.51           O
ATOM   1030  CB  LYS A 885       1.975  46.170   4.606  1.00 40.57           C
ATOM   1031  CG  LYS A 885       1.673  45.813   3.177  1.00 43.84           C
ATOM   1032  CD  LYS A 885       0.647  46.730   2.548  1.00 49.56           C
ATOM   1033  CE  LYS A 885       0.192  46.210   1.188  1.00 45.53           C
ATOM   1034  NZ  LYS A 885      -0.732  47.218   0.652  1.00 58.74           N1+
ATOM   1035  H   LYS A 885       1.066  44.091   5.490  1.00 43.23           H
ATOM   1036  HA  LYS A 885       3.456  44.757   4.637  1.00 45.83           H
ATOM   1037  HB2 LYS A 885       1.135  46.286   5.078  1.00 48.69           H
ATOM   1038  HB3 LYS A 885       2.487  46.994   4.615  1.00 48.69           H
ATOM   1039  HG2 LYS A 885       2.489  45.874   2.657  1.00 52.61           H
ATOM   1040  HG3 LYS A 885       1.325  44.907   3.145  1.00 52.61           H
ATOM   1041  HD2 LYS A 885      -0.130  46.787   3.127  1.00 59.47           H
ATOM   1042  HD3 LYS A 885       1.037  47.609   2.422  1.00 59.47           H
ATOM   1043  HE2 LYS A 885       0.951  46.122   0.591  1.00 54.63           H
ATOM   1044  HE3 LYS A 885      -0.277  45.368   1.290  1.00 54.63           H
ATOM   1045  HZ1 LYS A 885      -1.030  46.963  -0.147  1.00 70.49           H
ATOM   1046  HZ2 LYS A 885      -1.425  47.318   1.201  1.00 70.49           H
ATOM   1047  HZ3 LYS A 885      -0.314  48.000   0.569  1.00 70.49           H
ATOM   1048  N   ILE A 886       2.878  45.543   7.668  1.00 35.86           N
ATOM   1049  CA  ILE A 886       3.581  45.950   8.869  1.00 32.51           C
ATOM   1050  C   ILE A 886       4.714  44.983   9.194  1.00 45.80           C
ATOM   1051  O   ILE A 886       5.783  45.406   9.671  1.00 38.56           O
ATOM   1052  CB  ILE A 886       2.591  46.053  10.035  1.00 39.00           C
ATOM   1053  CG1 ILE A 886       1.679  47.259   9.833  1.00 51.43           C
ATOM   1054  CG2 ILE A 886       3.331  46.100  11.317  1.00 37.53           C
ATOM   1055  CD1 ILE A 886       0.552  47.298  10.852  1.00 45.19           C
ATOM   1056  H   ILE A 886       2.060  45.305   7.784  1.00 43.03           H
ATOM   1057  HA  ILE A 886       3.968  46.828   8.726  1.00 39.02           H
ATOM   1058  HB  ILE A 886       2.039  45.255  10.034  1.00 46.80           H
ATOM   1059 HG12 ILE A 886       2.200  48.072   9.929  1.00 61.72           H
ATOM   1060 HG13 ILE A 886       1.285  47.217   8.948  1.00 61.72           H
ATOM   1061 HG21 ILE A 886       2.695  46.165  12.046  1.00 45.03           H
ATOM   1062 HG22 ILE A 886       3.856  45.290  11.407  1.00 45.03           H
ATOM   1063 HG23 ILE A 886       3.914  46.875  11.316  1.00 45.03           H
ATOM   1064 HD11 ILE A 886       0.001  48.079  10.684  1.00 54.23           H
ATOM   1065 HD12 ILE A 886       0.019  46.492  10.763  1.00 54.23           H
ATOM   1066 HD13 ILE A 886       0.933  47.347  11.743  1.00 54.23           H
ATOM   1067  N   LEU A 887       4.489  43.665   9.013  1.00 36.30           N
ATOM   1068  CA  LEU A 887       5.570  42.717   9.282  1.00 29.08           C
ATOM   1069  C   LEU A 887       6.720  42.960   8.320  1.00 32.53           C
ATOM   1070  O   LEU A 887       7.899  42.879   8.691  1.00 28.10           O
ATOM   1071  CB  LEU A 887       5.063  41.274   9.187  1.00 32.07           C
ATOM   1072  CG  LEU A 887       4.180  40.810  10.361  1.00 28.04           C
ATOM   1073  CD1 LEU A 887       3.452  39.521  10.079  1.00 26.14           C
ATOM   1074  CD2 LEU A 887       4.998  40.634  11.616  1.00 34.43           C
ATOM   1075  H   LEU A 887       3.750  43.315   8.747  1.00 43.56           H
ATOM   1076  HA  LEU A 887       5.898  42.860  10.184  1.00 34.90           H
ATOM   1077  HB2 LEU A 887       4.539  41.185   8.375  1.00 38.49           H
ATOM   1078  HB3 LEU A 887       5.829  40.681   9.145  1.00 38.49           H
ATOM   1079  HG  LEU A 887       3.513  41.493  10.537  1.00 33.65           H
ATOM   1080 HD11 LEU A 887       2.917  39.285  10.853  1.00 31.36           H
ATOM   1081 HD12 LEU A 887       2.880  39.645   9.306  1.00 31.36           H
ATOM   1082 HD13 LEU A 887       4.103  38.824   9.902  1.00 31.36           H
ATOM   1083 HD21 LEU A 887       4.415  40.343  12.335  1.00 41.31           H
ATOM   1084 HD22 LEU A 887       5.684  39.967  11.455  1.00 41.31           H
ATOM   1085 HD23 LEU A 887       5.409  41.482  11.847  1.00 41.31           H
ATOM   1086  N   ILE A 888       6.405  43.278   7.073  1.00 33.77           N
ATOM   1087  CA  ILE A 888       7.493  43.557   6.153  1.00 34.62           C
ATOM   1088  C   ILE A 888       8.233  44.791   6.614  1.00 31.77           C
ATOM   1089  O   ILE A 888       9.460  44.819   6.650  1.00 31.95           O
ATOM   1090  CB  ILE A 888       6.969  43.712   4.725  1.00 34.31           C
ATOM   1091  CG1 ILE A 888       6.451  42.370   4.206  1.00 29.31           C
ATOM   1092  CG2 ILE A 888       8.107  44.219   3.792  1.00 38.10           C
ATOM   1093  CD1 ILE A 888       5.583  42.505   2.939  1.00 33.75           C
ATOM   1094  H   ILE A 888       5.611  43.336   6.747  1.00 40.53           H
ATOM   1095  HA  ILE A 888       8.115  42.813   6.164  1.00 41.54           H
ATOM   1096  HB  ILE A 888       6.243  44.356   4.721  1.00 41.17           H
ATOM   1097 HG12 ILE A 888       7.207  41.802   3.991  1.00 35.17           H
ATOM   1098 HG13 ILE A 888       5.910  41.953   4.895  1.00 35.17           H
ATOM   1099 HG21 ILE A 888       7.758  44.312   2.892  1.00 45.73           H
ATOM   1100 HG22 ILE A 888       8.420  45.078   4.116  1.00 45.73           H
ATOM   1101 HG23 ILE A 888       8.833  43.576   3.802  1.00 45.73           H
ATOM   1102 HD11 ILE A 888       5.288  41.623   2.663  1.00 40.50           H
ATOM   1103 HD12 ILE A 888       4.815  43.063   3.140  1.00 40.50           H
ATOM   1104 HD13 ILE A 888       6.112  42.912   2.236  1.00 40.50           H
ATOM   1105  N   HIS A 889       7.487  45.805   7.038  1.00 35.52           N
ATOM   1106  CA  HIS A 889       8.086  47.085   7.378  1.00 34.95           C
ATOM   1107  C   HIS A 889       8.984  46.961   8.588  1.00 39.81           C
ATOM   1108  O   HIS A 889      10.075  47.531   8.624  1.00 46.00           O
ATOM   1109  CB  HIS A 889       6.977  48.101   7.625  1.00 46.68           C
ATOM   1110  CG  HIS A 889       7.406  49.254   8.467  1.00 57.30           C
ATOM   1111  ND1 HIS A 889       7.964  50.395   7.933  1.00 59.57           N
ATOM   1112  CD2 HIS A 889       7.369  49.435   9.810  1.00 56.25           C
ATOM   1113  CE1 HIS A 889       8.254  51.230   8.915  1.00 60.49           C
ATOM   1114  NE2 HIS A 889       7.911  50.668  10.061  1.00 64.26           N
ATOM   1115  H   HIS A 889       6.633  45.776   7.136  1.00 42.62           H
ATOM   1116  HA  HIS A 889       8.622  47.396   6.632  1.00 41.94           H
ATOM   1117  HB2 HIS A 889       6.242  47.659   8.078  1.00 56.01           H
ATOM   1118  HB3 HIS A 889       6.676  48.451   6.772  1.00 56.01           H
ATOM   1119  HD2 HIS A 889       7.050  48.832  10.441  1.00 67.50           H
ATOM   1120  HE1 HIS A 889       8.638  52.071   8.816  1.00 72.58           H
ATOM   1121  HE2 HIS A 889       7.997  51.026  10.838  1.00 77.11           H
ATOM   1122  N   ILE A 890       8.563  46.173   9.565  1.00 37.75           N
ATOM   1123  CA  ILE A 890       9.355  45.959  10.764  1.00 40.75           C
ATOM   1124  C   ILE A 890      10.661  45.258  10.435  1.00 40.71           C
ATOM   1125  O   ILE A 890      11.728  45.638  10.933  1.00 38.34           O
ATOM   1126  CB  ILE A 890       8.508  45.164  11.781  1.00 33.08           C
ATOM   1127  CG1 ILE A 890       7.541  46.124  12.461  1.00 40.44           C
ATOM   1128  CG2 ILE A 890       9.351  44.398  12.805  1.00 41.94           C
ATOM   1129  CD1 ILE A 890       6.494  45.420  13.339  1.00 42.66           C
ATOM   1130  H   ILE A 890       7.816  45.747   9.557  1.00 45.30           H
ATOM   1131  HA  ILE A 890       9.568  46.819  11.159  1.00 48.90           H
ATOM   1132  HB  ILE A 890       7.984  44.515  11.285  1.00 39.70           H
ATOM   1133 HG12 ILE A 890       8.045  46.729  13.026  1.00 48.52           H
ATOM   1134 HG13 ILE A 890       7.067  46.627  11.779  1.00 48.52           H
ATOM   1135 HG21 ILE A 890       8.759  43.923  13.409  1.00 50.33           H
ATOM   1136 HG22 ILE A 890       9.921  43.768  12.337  1.00 50.33           H
ATOM   1137 HG23 ILE A 890       9.894  45.029  13.302  1.00 50.33           H
ATOM   1138 HD11 ILE A 890       5.916  46.089  13.738  1.00 51.19           H
ATOM   1139 HD12 ILE A 890       5.972  44.818  12.787  1.00 51.19           H
ATOM   1140 HD13 ILE A 890       6.951  44.920  14.034  1.00 51.19           H
ATOM   1141  N   GLY A 891      10.606  44.216   9.618  1.00 36.89           N
ATOM   1142  CA  GLY A 891      11.793  43.444   9.309  1.00 33.00           C
ATOM   1143  C   GLY A 891      12.141  42.418  10.369  1.00 32.56           C
ATOM   1144  O   GLY A 891      11.369  42.092  11.261  1.00 33.11           O
ATOM   1145  H   GLY A 891       9.891  43.938   9.229  1.00 44.26           H
ATOM   1146  HA2 GLY A 891      11.661  42.978   8.468  1.00 39.61           H
ATOM   1147  HA3 GLY A 891      12.547  44.044   9.208  1.00 39.61           H
ATOM   1148  N   HIS A 892      13.345  41.887  10.237  1.00 33.24           N
ATOM   1149  CA  HIS A 892      13.725  40.622  10.851  1.00 30.25           C
ATOM   1150  C   HIS A 892      14.411  40.827  12.195  1.00 35.53           C
ATOM   1151  O   HIS A 892      15.322  41.633  12.309  1.00 34.88           O
ATOM   1152  CB  HIS A 892      14.671  39.822   9.956  1.00 34.32           C
ATOM   1153  CG  HIS A 892      15.129  38.543  10.594  1.00 38.46           C
ATOM   1154  ND1 HIS A 892      14.369  37.391  10.588  1.00 44.37           N
ATOM   1155  CD2 HIS A 892      16.233  38.262  11.329  1.00 41.45           C
ATOM   1156  CE1 HIS A 892      14.995  36.452  11.278  1.00 45.27           C
ATOM   1157  NE2 HIS A 892      16.121  36.958  11.747  1.00 47.69           N
ATOM   1158  H   HIS A 892      13.979  42.250   9.783  1.00 39.89           H
ATOM   1159  HA  HIS A 892      12.927  40.090  10.998  1.00 36.30           H
ATOM   1160  HB2 HIS A 892      15.455  40.360   9.765  1.00 41.18           H
ATOM   1161  HB3 HIS A 892      14.212  39.598   9.131  1.00 41.18           H
ATOM   1162  HD2 HIS A 892      16.928  38.848  11.527  1.00 49.74           H
ATOM   1163  HE1 HIS A 892      14.695  35.582  11.407  1.00 54.33           H
ATOM   1164  HE2 HIS A 892      16.707  36.529  12.209  1.00 57.22           H
ATOM   1165  N   HIS A 893      14.013  40.060  13.200  1.00 33.40           N
ATOM   1166  CA  HIS A 893      14.844  39.929  14.391  1.00 32.61           C
ATOM   1167  C   HIS A 893      14.612  38.550  14.968  1.00 29.81           C
ATOM   1168  O   HIS A 893      13.499  38.019  14.907  1.00 33.60           O
ATOM   1169  CB  HIS A 893      14.530  41.023  15.427  1.00 33.26           C
ATOM   1170  CG  HIS A 893      15.543  41.142  16.522  1.00 30.51           C
ATOM   1171  ND1 HIS A 893      15.525  40.332  17.635  1.00 29.35           N
ATOM   1172  CD2 HIS A 893      16.599  41.979  16.681  1.00 32.04           C
ATOM   1173  CE1 HIS A 893      16.519  40.673  18.442  1.00 33.83           C
ATOM   1174  NE2 HIS A 893      17.193  41.661  17.877  1.00 35.18           N
ATOM   1175  H   HIS A 893      13.280  39.612  13.220  1.00 40.08           H
ATOM   1176  HA  HIS A 893      15.778  40.003  14.141  1.00 39.14           H
ATOM   1177  HB2 HIS A 893      13.674  40.826  15.838  1.00 39.91           H
ATOM   1178  HB3 HIS A 893      14.485  41.879  14.972  1.00 39.91           H
ATOM   1179  HD2 HIS A 893      16.871  42.643  16.089  1.00 38.45           H
ATOM   1180  HE1 HIS A 893      16.724  40.270  19.254  1.00 40.60           H
ATOM   1181  HE2 HIS A 893      17.886  42.048  18.210  1.00 42.22           H
ATOM   1182  N   LEU A 894      15.680  37.967  15.504  1.00 28.27           N
ATOM   1183  CA  LEU A 894      15.593  36.665  16.142  1.00 27.22           C
ATOM   1184  C   LEU A 894      14.514  36.580  17.218  1.00 29.60           C
ATOM   1185  O   LEU A 894      13.951  35.499  17.429  1.00 30.36           O
ATOM   1186  CB  LEU A 894      16.943  36.308  16.772  1.00 30.27           C
ATOM   1187  CG  LEU A 894      16.942  34.975  17.489  1.00 37.08           C
ATOM   1188  CD1 LEU A 894      16.708  33.840  16.530  1.00 41.45           C
ATOM   1189  CD2 LEU A 894      18.245  34.785  18.314  1.00 48.05           C
ATOM   1190  H   LEU A 894      16.468  38.309  15.510  1.00 33.93           H
ATOM   1191  HA  LEU A 894      15.393  35.998  15.466  1.00 32.66           H
ATOM   1192  HB2 LEU A 894      17.615  36.269  16.074  1.00 36.32           H
ATOM   1193  HB3 LEU A 894      17.178  36.992  17.418  1.00 36.32           H
ATOM   1194  HG  LEU A 894      16.204  34.973  18.118  1.00 44.50           H
ATOM   1195 HD11 LEU A 894      16.713  33.004  17.023  1.00 49.74           H
ATOM   1196 HD12 LEU A 894      15.848  33.964  16.098  1.00 49.74           H
ATOM   1197 HD13 LEU A 894      17.415  33.837  15.866  1.00 49.74           H
ATOM   1198 HD21 LEU A 894      18.214  33.924  18.760  1.00 57.67           H
ATOM   1199 HD22 LEU A 894      19.006  34.819  17.713  1.00 57.67           H
ATOM   1200 HD23 LEU A 894      18.309  35.496  18.970  1.00 57.67           H
ATOM   1201  N   ASN A 895      14.232  37.670  17.942  1.00 25.15           N
ATOM   1202  CA  ASN A 895      13.374  37.556  19.118  1.00 27.86           C
ATOM   1203  C   ASN A 895      11.988  38.106  18.856  1.00 27.97           C
ATOM   1204  O   ASN A 895      11.301  38.514  19.807  1.00 24.95           O
ATOM   1205  CB  ASN A 895      14.015  38.227  20.328  1.00 28.15           C
ATOM   1206  CG  ASN A 895      15.317  37.561  20.732  1.00 29.33           C
ATOM   1207  OD1 ASN A 895      16.353  38.205  20.724  1.00 30.23           O
ATOM   1208  ND2 ASN A 895      15.274  36.267  21.046  1.00 26.42           N
ATOM   1209  H   ASN A 895      14.517  38.464  17.776  1.00 30.18           H
ATOM   1210  HA  ASN A 895      13.274  36.615  19.331  1.00 33.43           H
ATOM   1211  HB2 ASN A 895      14.205  39.154  20.114  1.00 33.78           H
ATOM   1212  HB3 ASN A 895      13.405  38.176  21.080  1.00 33.78           H
ATOM   1213 HD21 ASN A 895      15.993  35.857  21.280  1.00 31.71           H
ATOM   1214 HD22 ASN A 895      14.527  35.842  21.015  1.00 31.71           H
ATOM   1215  N   VAL A 896      11.578  38.155  17.571  1.00 29.49           N
ATOM   1216  CA  VAL A 896      10.182  38.347  17.211  1.00 24.87           C
ATOM   1217  C   VAL A 896       9.781  37.215  16.281  1.00 24.75           C
ATOM   1218  O   VAL A 896      10.614  36.515  15.709  1.00 26.18           O
ATOM   1219  CB  VAL A 896       9.860  39.694  16.545  1.00 32.73           C
ATOM   1220  CG1 VAL A 896      10.322  40.879  17.401  1.00 29.99           C
ATOM   1221  CG2 VAL A 896      10.465  39.721  15.158  1.00 36.35           C
ATOM   1222  H   VAL A 896      12.102  38.077  16.894  1.00 35.38           H
ATOM   1223  HA  VAL A 896       9.642  38.278  18.013  1.00 29.85           H
ATOM   1224  HB  VAL A 896       8.898  39.765  16.445  1.00 39.28           H
ATOM   1225 HG11 VAL A 896      10.098  41.704  16.943  1.00 35.98           H
ATOM   1226 HG12 VAL A 896       9.870  40.843  18.258  1.00 35.98           H
ATOM   1227 HG13 VAL A 896      11.281  40.820  17.529  1.00 35.98           H
ATOM   1228 HG21 VAL A 896      10.259  40.573  14.741  1.00 43.62           H
ATOM   1229 HG22 VAL A 896      11.426  39.612  15.231  1.00 43.62           H
ATOM   1230 HG23 VAL A 896      10.087  38.997  14.635  1.00 43.62           H
ATOM   1231  N   VAL A 897       8.470  37.029  16.164  1.00 25.36           N
ATOM   1232  CA  VAL A 897       7.894  35.990  15.309  1.00 26.32           C
ATOM   1233  C   VAL A 897       7.962  36.530  13.888  1.00 27.02           C
ATOM   1234  O   VAL A 897       7.177  37.412  13.538  1.00 29.79           O
ATOM   1235  CB  VAL A 897       6.459  35.660  15.724  1.00 26.33           C
ATOM   1236  CG1 VAL A 897       5.804  34.745  14.650  1.00 25.59           C
ATOM   1237  CG2 VAL A 897       6.440  35.064  17.181  1.00 27.96           C
ATOM   1238  H   VAL A 897       7.880  37.500  16.576  1.00 30.43           H
ATOM   1239  HA  VAL A 897       8.430  35.183  15.364  1.00 31.59           H
ATOM   1240  HB  VAL A 897       5.952  36.486  15.745  1.00 31.60           H
ATOM   1241 HG11 VAL A 897       4.895  34.541  14.921  1.00 30.70           H
ATOM   1242 HG12 VAL A 897       5.799  35.211  13.799  1.00 30.70           H
ATOM   1243 HG13 VAL A 897       6.319  33.926  14.577  1.00 30.70           H
ATOM   1244 HG21 VAL A 897       5.524  34.861  17.427  1.00 33.55           H
ATOM   1245 HG22 VAL A 897       6.974  34.255  17.198  1.00 33.55           H
ATOM   1246 HG23 VAL A 897       6.810  35.718  17.794  1.00 33.55           H
ATOM   1247  N   ASN A 898       8.919  36.053  13.072  1.00 22.65           N
ATOM   1248  CA  ASN A 898       9.147  36.708  11.774  1.00 27.34           C
ATOM   1249  C   ASN A 898       8.214  36.257  10.634  1.00 23.87           C
ATOM   1250  O   ASN A 898       7.771  35.116  10.560  1.00 22.08           O
ATOM   1251  CB  ASN A 898      10.602  36.508  11.314  1.00 28.04           C
ATOM   1252  CG  ASN A 898      11.597  37.212  12.264  1.00 26.41           C
ATOM   1253  OD1 ASN A 898      11.702  38.422  12.263  1.00 31.69           O
ATOM   1254  ND2 ASN A 898      12.290  36.450  13.056  1.00 25.46           N
ATOM   1255  H   ASN A 898       9.427  35.379  13.238  1.00 27.19           H
ATOM   1256  HA  ASN A 898       9.012  37.661  11.892  1.00 32.81           H
ATOM   1257  HB2 ASN A 898      10.807  35.560  11.305  1.00 33.65           H
ATOM   1258  HB3 ASN A 898      10.711  36.884  10.426  1.00 33.65           H
ATOM   1259 HD21 ASN A 898      12.856  36.799  13.601  1.00 30.56           H
ATOM   1260 HD22 ASN A 898      12.182  35.597  13.035  1.00 30.56           H
ATOM   1261  N   LEU A 899       8.030  37.160   9.676  1.00 26.21           N
ATOM   1262  CA  LEU A 899       7.354  36.848   8.425  1.00 25.54           C
ATOM   1263  C   LEU A 899       8.229  35.967   7.556  1.00 23.08           C
ATOM   1264  O   LEU A 899       9.425  36.227   7.397  1.00 22.57           O
ATOM   1265  CB  LEU A 899       7.052  38.152   7.710  1.00 22.88           C
ATOM   1266  CG  LEU A 899       6.373  38.046   6.346  1.00 21.14           C
ATOM   1267  CD1 LEU A 899       4.901  37.588   6.466  1.00 25.76           C
ATOM   1268  CD2 LEU A 899       6.489  39.399   5.703  1.00 28.44           C
ATOM   1269  H   LEU A 899       8.294  37.977   9.730  1.00 31.45           H
ATOM   1270  HA  LEU A 899       6.520  36.386   8.605  1.00 30.64           H
ATOM   1271  HB2 LEU A 899       6.472  38.682   8.278  1.00 27.45           H
ATOM   1272  HB3 LEU A 899       7.889  38.625   7.577  1.00 27.45           H
ATOM   1273  HG  LEU A 899       6.850  37.404   5.797  1.00 25.37           H
ATOM   1274 HD11 LEU A 899       4.514  37.535   5.578  1.00 30.91           H
ATOM   1275 HD12 LEU A 899       4.876  36.716   6.890  1.00 30.91           H
ATOM   1276 HD13 LEU A 899       4.413  38.231   7.002  1.00 30.91           H
ATOM   1277 HD21 LEU A 899       6.066  39.370   4.831  1.00 34.12           H
ATOM   1278 HD22 LEU A 899       6.045  40.054   6.265  1.00 34.12           H
ATOM   1279 HD23 LEU A 899       7.428  39.624   5.610  1.00 34.12           H
ATOM   1280  N   LEU A 900       7.659  34.905   7.012  1.00 22.88           N
ATOM   1281  CA  LEU A 900       8.377  34.075   6.057  1.00 22.98           C
ATOM   1282  C   LEU A 900       7.851  34.213   4.644  1.00 26.07           C
ATOM   1283  O   LEU A 900       8.601  33.996   3.696  1.00 20.60           O
ATOM   1284  CB  LEU A 900       8.308  32.592   6.436  1.00 20.95           C
ATOM   1285  CG  LEU A 900       8.901  32.271   7.792  1.00 22.55           C
ATOM   1286  CD1 LEU A 900       8.717  30.824   8.111  1.00 24.14           C
ATOM   1287  CD2 LEU A 900      10.411  32.651   7.932  1.00 27.80           C
ATOM   1288  H   LEU A 900       6.858  34.642   7.178  1.00 27.46           H
ATOM   1289  HA  LEU A 900       9.311  34.338   6.054  1.00 27.58           H
ATOM   1290  HB2 LEU A 900       7.378  32.317   6.448  1.00 25.14           H
ATOM   1291  HB3 LEU A 900       8.793  32.078   5.772  1.00 25.14           H
ATOM   1292  HG  LEU A 900       8.415  32.777   8.462  1.00 27.05           H
ATOM   1293 HD11 LEU A 900       9.103  30.641   8.982  1.00 28.97           H
ATOM   1294 HD12 LEU A 900       7.768  30.622   8.121  1.00 28.97           H
ATOM   1295 HD13 LEU A 900       9.162  30.292   7.433  1.00 28.97           H
ATOM   1296 HD21 LEU A 900      10.714  32.416   8.823  1.00 33.36           H
ATOM   1297 HD22 LEU A 900      10.922  32.162   7.268  1.00 33.36           H
ATOM   1298 HD23 LEU A 900      10.510  33.606   7.790  1.00 33.36           H
ATOM   1299  N   GLY A 901       6.588  34.557   4.470  1.00 24.16           N
ATOM   1300  CA  GLY A 901       6.063  34.626   3.115  1.00 23.13           C
ATOM   1301  C   GLY A 901       4.586  34.938   3.157  1.00 24.53           C
ATOM   1302  O   GLY A 901       3.982  35.096   4.232  1.00 25.91           O
ATOM   1303  H   GLY A 901       6.029  34.749   5.093  1.00 29.00           H
ATOM   1304  HA2 GLY A 901       6.520  35.322   2.617  1.00 27.76           H
ATOM   1305  HA3 GLY A 901       6.195  33.777   2.664  1.00 27.76           H
ATOM   1306  N   ALA A 902       3.984  34.970   1.978  1.00 29.26           N
ATOM   1307  CA  ALA A 902       2.550  35.235   1.912  1.00 22.37           C
ATOM   1308  C   ALA A 902       1.966  34.706   0.612  1.00 28.23           C
ATOM   1309  O   ALA A 902       2.680  34.524  -0.381  1.00 21.23           O
ATOM   1310  CB  ALA A 902       2.260  36.726   2.036  1.00 24.29           C
ATOM   1311  H   ALA A 902       4.368  34.847   1.218  1.00 35.11           H
ATOM   1312  HA  ALA A 902       2.110  34.780   2.648  1.00 26.84           H
ATOM   1313  HB1 ALA A 902       1.301  36.866   1.989  1.00 29.15           H
ATOM   1314  HB2 ALA A 902       2.600  37.044   2.887  1.00 29.15           H
ATOM   1315  HB3 ALA A 902       2.699  37.194   1.309  1.00 29.15           H
ATOM   1316  N   CYS A 903       0.665  34.415   0.649  1.00 24.50           N
ATOM   1317  CA  CYS A 903      -0.068  33.966  -0.538  1.00 23.85           C
ATOM   1318  C   CYS A 903      -1.157  35.008  -0.724  1.00 30.53           C
ATOM   1319  O   CYS A 903      -2.119  35.046   0.055  1.00 30.21           O
ATOM   1320  CB  CYS A 903      -0.645  32.582  -0.385  1.00 26.99           C
ATOM   1321  SG  CYS A 903       0.554  31.373   0.245  1.00 27.57           S
ATOM   1322  H   CYS A 903       0.179  34.469   1.356  1.00 29.40           H
ATOM   1323  HA  CYS A 903       0.517  33.979  -1.312  1.00 28.63           H
ATOM   1324  HB2 CYS A 903      -1.388  32.619   0.239  1.00 32.39           H
ATOM   1325  HB3 CYS A 903      -0.955  32.273  -1.250  1.00 32.39           H
ATOM   1326  HG  CYS A 903       1.477  31.304  -0.519  1.00 33.09           H
ATOM   1327  N   THR A 904      -0.932  35.886  -1.713  1.00 27.41           N
ATOM   1328  CA  THR A 904      -1.787  37.025  -2.006  1.00 31.61           C
ATOM   1329  C   THR A 904      -2.392  37.015  -3.408  1.00 37.20           C
ATOM   1330  O   THR A 904      -3.329  37.773  -3.651  1.00 38.27           O
ATOM   1331  CB  THR A 904      -1.005  38.340  -1.881  1.00 27.58           C
ATOM   1332  OG1 THR A 904      -0.060  38.451  -2.969  1.00 29.20           O
ATOM   1333  CG2 THR A 904      -0.275  38.392  -0.541  1.00 26.16           C
ATOM   1334  H   THR A 904      -0.258  35.832  -2.244  1.00 32.89           H
ATOM   1335  HA  THR A 904      -2.515  37.046  -1.365  1.00 37.93           H
ATOM   1336  HB  THR A 904      -1.624  39.086  -1.918  1.00 33.10           H
ATOM   1337  HG1 THR A 904       0.479  37.807  -2.947  1.00 35.04           H
ATOM   1338 HG21 THR A 904       0.219  39.224  -0.464  1.00 31.39           H
ATOM   1339 HG22 THR A 904      -0.914  38.336   0.187  1.00 31.39           H
ATOM   1340 HG23 THR A 904       0.346  37.650  -0.473  1.00 31.39           H
ATOM   1341  N   LYS A 905      -1.862  36.225  -4.327  1.00 38.22           N
ATOM   1342  CA  LYS A 905      -2.372  36.191  -5.700  1.00 42.63           C
ATOM   1343  C   LYS A 905      -3.826  35.727  -5.723  1.00 49.62           C
ATOM   1344  O   LYS A 905      -4.221  34.858  -4.931  1.00 36.78           O
ATOM   1345  CB  LYS A 905      -1.580  35.233  -6.574  1.00 43.40           C
ATOM   1346  CG  LYS A 905      -0.201  35.616  -6.877  1.00 42.32           C
ATOM   1347  CD  LYS A 905       0.374  34.521  -7.765  1.00 51.29           C
ATOM   1348  CE  LYS A 905       1.889  34.645  -7.998  1.00 60.11           C
ATOM   1349  NZ  LYS A 905       2.427  33.388  -8.665  1.00 57.53           N1+
ATOM   1350  H   LYS A 905      -1.201  35.693  -4.186  1.00 45.87           H
ATOM   1351  HA  LYS A 905      -2.323  37.079  -6.088  1.00 51.15           H
ATOM   1352  HB2 LYS A 905      -1.547  34.372  -6.129  1.00 52.08           H
ATOM   1353  HB3 LYS A 905      -2.044  35.139  -7.420  1.00 52.08           H
ATOM   1354  HG2 LYS A 905      -0.186  36.458  -7.359  1.00 50.78           H
ATOM   1355  HG3 LYS A 905       0.319  35.670  -6.060  1.00 50.78           H
ATOM   1356  HD2 LYS A 905       0.208  33.661  -7.348  1.00 61.54           H
ATOM   1357  HD3 LYS A 905      -0.064  34.557  -8.630  1.00 61.54           H
ATOM   1358  HE2 LYS A 905       2.065  35.401  -8.580  1.00 72.13           H
ATOM   1359  HE3 LYS A 905       2.339  34.759  -7.147  1.00 72.13           H
ATOM   1360  HZ1 LYS A 905       3.303  33.466  -8.798  1.00 69.03           H
ATOM   1361  HZ2 LYS A 905       2.274  32.681  -8.147  1.00 69.03           H
ATOM   1362  HZ3 LYS A 905       2.025  33.265  -9.450  1.00 69.03           H
ATOM   1363  N   PRO A 906      -4.629  36.244  -6.663  1.00 57.00           N
ATOM   1364  CA  PRO A 906      -5.983  35.711  -6.840  1.00 47.89           C
ATOM   1365  C   PRO A 906      -5.937  34.213  -7.057  1.00 41.18           C
ATOM   1366  O   PRO A 906      -4.937  33.658  -7.519  1.00 41.63           O
ATOM   1367  CB  PRO A 906      -6.498  36.446  -8.086  1.00 54.26           C
ATOM   1368  CG  PRO A 906      -5.725  37.746  -8.080  1.00 55.66           C
ATOM   1369  CD  PRO A 906      -4.349  37.333  -7.622  1.00 55.48           C
ATOM   1370  HA  PRO A 906      -6.542  35.920  -6.076  1.00 57.47           H
ATOM   1371  HB2 PRO A 906      -6.300  35.927  -8.882  1.00 65.11           H
ATOM   1372  HB3 PRO A 906      -7.451  36.608  -8.004  1.00 65.11           H
ATOM   1373  HG2 PRO A 906      -5.696  38.119  -8.975  1.00 66.79           H
ATOM   1374  HG3 PRO A 906      -6.128  38.368  -7.454  1.00 66.79           H
ATOM   1375  HD2 PRO A 906      -3.828  37.000  -8.369  1.00 66.57           H
ATOM   1376  HD3 PRO A 906      -3.904  38.071  -7.176  1.00 66.57           H
ATOM   1377  N   GLY A 907      -7.036  33.557  -6.703  1.00 43.77           N
ATOM   1378  CA  GLY A 907      -7.155  32.134  -6.927  1.00 40.29           C
ATOM   1379  C   GLY A 907      -6.928  31.262  -5.726  1.00 46.17           C
ATOM   1380  O   GLY A 907      -6.860  30.040  -5.881  1.00 40.93           O
ATOM   1381  H   GLY A 907      -7.723  33.917  -6.332  1.00 52.53           H
ATOM   1382  HA2 GLY A 907      -8.044  31.946  -7.265  1.00 48.35           H
ATOM   1383  HA3 GLY A 907      -6.516  31.871  -7.608  1.00 48.35           H
ATOM   1384  N   GLY A 908      -6.778  31.838  -4.538  1.00 41.39           N
ATOM   1385  CA  GLY A 908      -6.748  31.059  -3.326  1.00 36.90           C
ATOM   1386  C   GLY A 908      -6.883  32.000  -2.156  1.00 34.88           C
ATOM   1387  O   GLY A 908      -6.928  33.218  -2.326  1.00 36.79           O
ATOM   1388  H   GLY A 908      -6.693  32.685  -4.415  1.00 49.67           H
ATOM   1389  HA2 GLY A 908      -7.482  30.425  -3.315  1.00 44.28           H
ATOM   1390  HA3 GLY A 908      -5.908  30.578  -3.256  1.00 44.28           H
ATOM   1391  N   PRO A 909      -6.987  31.473  -0.948  1.00 32.66           N
ATOM   1392  CA  PRO A 909      -7.192  32.362   0.192  1.00 37.60           C
ATOM   1393  C   PRO A 909      -5.963  33.237   0.428  1.00 34.14           C
ATOM   1394  O   PRO A 909      -4.838  32.887   0.055  1.00 30.84           O
ATOM   1395  CB  PRO A 909      -7.452  31.398   1.350  1.00 35.69           C
ATOM   1396  CG  PRO A 909      -6.946  30.097   0.925  1.00 38.73           C
ATOM   1397  CD  PRO A 909      -7.000  30.059  -0.566  1.00 32.51           C
ATOM   1398  HA  PRO A 909      -7.972  32.923   0.052  1.00 45.12           H
ATOM   1399  HB2 PRO A 909      -6.978  31.705   2.138  1.00 42.82           H
ATOM   1400  HB3 PRO A 909      -8.405  31.351   1.524  1.00 42.82           H
ATOM   1401  HG2 PRO A 909      -6.032  29.994   1.231  1.00 46.48           H
ATOM   1402  HG3 PRO A 909      -7.506  29.399   1.299  1.00 46.48           H
ATOM   1403  HD2 PRO A 909      -6.219  29.606  -0.921  1.00 39.02           H
ATOM   1404  HD3 PRO A 909      -7.821  29.637  -0.864  1.00 39.02           H
ATOM   1405  N   LEU A 910      -6.199  34.421   0.992  1.00 34.11           N
ATOM   1406  CA  LEU A 910      -5.110  35.256   1.492  1.00 36.93           C
ATOM   1407  C   LEU A 910      -4.491  34.603   2.726  1.00 30.81           C
ATOM   1408  O   LEU A 910      -5.187  34.315   3.703  1.00 29.69           O
ATOM   1409  CB  LEU A 910      -5.617  36.646   1.842  1.00 33.67           C
ATOM   1410  CG  LEU A 910      -4.610  37.599   2.495  1.00 38.18           C
ATOM   1411  CD1 LEU A 910      -3.396  37.813   1.603  1.00 35.35           C
ATOM   1412  CD2 LEU A 910      -5.248  38.977   2.781  1.00 38.12           C
ATOM   1413  H   LEU A 910      -6.981  34.763   1.097  1.00 40.93           H
ATOM   1414  HA  LEU A 910      -4.425  35.340   0.810  1.00 44.31           H
ATOM   1415  HB2 LEU A 910      -5.927  37.070   1.027  1.00 40.40           H
ATOM   1416  HB3 LEU A 910      -6.361  36.550   2.457  1.00 40.40           H
ATOM   1417  HG  LEU A 910      -4.308  37.221   3.336  1.00 45.81           H
ATOM   1418 HD11 LEU A 910      -2.782  38.420   2.046  1.00 42.42           H
ATOM   1419 HD12 LEU A 910      -2.963  36.959   1.448  1.00 42.42           H
ATOM   1420 HD13 LEU A 910      -3.687  38.195   0.760  1.00 42.42           H
ATOM   1421 HD21 LEU A 910      -4.585  39.553   3.192  1.00 45.75           H
ATOM   1422 HD22 LEU A 910      -5.550  39.365   1.944  1.00 45.75           H
ATOM   1423 HD23 LEU A 910      -6.001  38.858   3.381  1.00 45.75           H
ATOM   1424  N   MET A 911      -3.173  34.398   2.693  1.00 27.30           N
ATOM   1425  CA  MET A 911      -2.468  33.703   3.759  1.00 26.41           C
ATOM   1426  C   MET A 911      -1.188  34.459   4.085  1.00 29.17           C
ATOM   1427  O   MET A 911      -0.482  34.935   3.176  1.00 27.61           O
ATOM   1428  CB  MET A 911      -2.133  32.247   3.383  1.00 28.40           C
ATOM   1429  CG  MET A 911      -3.329  31.325   3.339  1.00 28.67           C
ATOM   1430  SD  MET A 911      -3.042  29.634   2.690  1.00 32.91           S
ATOM   1431  CE  MET A 911      -2.616  29.994   1.090  1.00 31.95           C
ATOM   1432  H   MET A 911      -2.662  34.658   2.053  1.00 32.77           H
ATOM   1433  HA  MET A 911      -3.031  33.685   4.549  1.00 31.69           H
ATOM   1434  HB2 MET A 911      -1.723  32.240   2.505  1.00 34.08           H
ATOM   1435  HB3 MET A 911      -1.511  31.892   4.038  1.00 34.08           H
ATOM   1436  HG2 MET A 911      -3.672  31.231   4.242  1.00 34.41           H
ATOM   1437  HG3 MET A 911      -4.008  31.736   2.780  1.00 34.41           H
ATOM   1438  HE1 MET A 911      -2.432  29.166   0.619  1.00 38.34           H
ATOM   1439  HE2 MET A 911      -3.352  30.461   0.665  1.00 38.34           H
ATOM   1440  HE3 MET A 911      -1.825  30.556   1.094  1.00 38.34           H
ATOM   1441  N   VAL A 912      -0.890  34.540   5.386  1.00 24.11           N
ATOM   1442  CA  VAL A 912       0.330  35.175   5.898  1.00 23.92           C
ATOM   1443  C   VAL A 912       1.078  34.105   6.669  1.00 24.13           C
ATOM   1444  O   VAL A 912       0.502  33.465   7.548  1.00 27.44           O
ATOM   1445  CB  VAL A 912       0.038  36.399   6.781  1.00 29.73           C
ATOM   1446  CG1 VAL A 912       1.337  36.956   7.383  1.00 21.62           C
ATOM   1447  CG2 VAL A 912      -0.677  37.496   5.952  1.00 28.96           C
ATOM   1448  H   VAL A 912      -1.394  34.225   6.008  1.00 28.93           H
ATOM   1449  HA  VAL A 912       0.882  35.459   5.153  1.00 28.71           H
ATOM   1450  HB  VAL A 912      -0.547  36.137   7.508  1.00 35.67           H
ATOM   1451 HG11 VAL A 912       1.124  37.726   7.934  1.00 25.94           H
ATOM   1452 HG12 VAL A 912       1.754  36.267   7.923  1.00 25.94           H
ATOM   1453 HG13 VAL A 912       1.931  37.218   6.663  1.00 25.94           H
ATOM   1454 HG21 VAL A 912      -0.852  38.259   6.525  1.00 34.76           H
ATOM   1455 HG22 VAL A 912      -0.103  37.759   5.216  1.00 34.76           H
ATOM   1456 HG23 VAL A 912      -1.512  37.139   5.611  1.00 34.76           H
ATOM   1457  N   ILE A 913       2.339  33.873   6.301  1.00 25.60           N
ATOM   1458  CA  ILE A 913       3.118  32.728   6.777  1.00 19.06           C
ATOM   1459  C   ILE A 913       4.226  33.274   7.666  1.00 21.32           C
ATOM   1460  O   ILE A 913       5.012  34.109   7.211  1.00 20.13           O
ATOM   1461  CB  ILE A 913       3.735  31.924   5.619  1.00 24.84           C
ATOM   1462  CG1 ILE A 913       2.686  31.553   4.573  1.00 25.08           C
ATOM   1463  CG2 ILE A 913       4.477  30.666   6.182  1.00 22.05           C
ATOM   1464  CD1 ILE A 913       3.351  30.990   3.253  1.00 25.43           C
ATOM   1465  H   ILE A 913       2.777  34.379   5.761  1.00 30.72           H
ATOM   1466  HA  ILE A 913       2.554  32.139   7.303  1.00 22.87           H
ATOM   1467  HB  ILE A 913       4.395  32.489   5.187  1.00 29.81           H
ATOM   1468 HG12 ILE A 913       2.102  30.868   4.935  1.00 30.10           H
ATOM   1469 HG13 ILE A 913       2.172  32.343   4.341  1.00 30.10           H
ATOM   1470 HG21 ILE A 913       4.861  30.169   5.442  1.00 26.46           H
ATOM   1471 HG22 ILE A 913       5.179  30.957   6.784  1.00 26.46           H
ATOM   1472 HG23 ILE A 913       3.841  30.111   6.658  1.00 26.46           H
ATOM   1473 HD11 ILE A 913       2.652  30.768   2.618  1.00 30.52           H
ATOM   1474 HD12 ILE A 913       3.934  31.669   2.879  1.00 30.52           H
ATOM   1475 HD13 ILE A 913       3.864  30.197   3.472  1.00 30.52           H
ATOM   1476  N   VAL A 914       4.302  32.799   8.925  1.00 25.81           N
ATOM   1477  CA  VAL A 914       5.303  33.248   9.885  1.00 20.78           C
ATOM   1478  C   VAL A 914       5.964  32.022  10.510  1.00 24.40           C
ATOM   1479  O   VAL A 914       5.564  30.884  10.284  1.00 24.56           O
ATOM   1480  CB  VAL A 914       4.691  34.176  10.954  1.00 22.06           C
ATOM   1481  CG1 VAL A 914       4.002  35.241  10.307  1.00 22.37           C
ATOM   1482  CG2 VAL A 914       3.702  33.450  11.808  1.00 26.53           C
ATOM   1483  H   VAL A 914       3.768  32.205   9.243  1.00 30.97           H
ATOM   1484  HA  VAL A 914       5.987  33.748   9.413  1.00 24.94           H
ATOM   1485  HB  VAL A 914       5.389  34.544  11.517  1.00 26.47           H
ATOM   1486 HG11 VAL A 914       3.618  35.824  10.981  1.00 26.84           H
ATOM   1487 HG12 VAL A 914       4.631  35.737   9.759  1.00 26.84           H
ATOM   1488 HG13 VAL A 914       3.299  34.870   9.750  1.00 26.84           H
ATOM   1489 HG21 VAL A 914       3.341  34.065  12.465  1.00 31.84           H
ATOM   1490 HG22 VAL A 914       2.988  33.110  11.245  1.00 31.84           H
ATOM   1491 HG23 VAL A 914       4.150  32.714  12.254  1.00 31.84           H
ATOM   1492  N   GLU A 915       7.014  32.276  11.273  1.00 22.05           N
ATOM   1493  CA  GLU A 915       7.722  31.225  11.983  1.00 24.43           C
ATOM   1494  C   GLU A 915       6.834  30.491  12.973  1.00 21.15           C
ATOM   1495  O   GLU A 915       5.993  31.094  13.639  1.00 21.87           O
ATOM   1496  CB  GLU A 915       8.899  31.820  12.739  1.00 25.54           C
ATOM   1497  CG  GLU A 915       9.945  32.438  11.843  1.00 26.92           C
ATOM   1498  CD  GLU A 915      10.999  33.156  12.633  1.00 34.14           C
ATOM   1499  OE1 GLU A 915      10.651  33.883  13.604  1.00 28.96           O
ATOM   1500  OE2 GLU A 915      12.173  32.969  12.299  1.00 36.56           O1-
ATOM   1501  H   GLU A 915       7.341  33.062  11.399  1.00 26.46           H
ATOM   1502  HA  GLU A 915       8.064  30.581  11.344  1.00 29.31           H
ATOM   1503  HB2 GLU A 915       8.571  32.513  13.334  1.00 30.64           H
ATOM   1504  HB3 GLU A 915       9.327  31.119  13.254  1.00 30.64           H
ATOM   1505  HG2 GLU A 915      10.376  31.740  11.327  1.00 32.31           H
ATOM   1506  HG3 GLU A 915       9.520  33.079  11.252  1.00 32.31           H
ATOM   1507  N   PHE A 916       7.043  29.182  13.063  1.00 25.02           N
ATOM   1508  CA  PHE A 916       6.304  28.296  13.942  1.00 27.76           C
ATOM   1509  C   PHE A 916       7.160  28.048  15.179  1.00 26.54           C
ATOM   1510  O   PHE A 916       8.351  27.784  15.046  1.00 26.89           O
ATOM   1511  CB  PHE A 916       6.006  26.972  13.251  1.00 24.35           C
ATOM   1512  CG  PHE A 916       5.368  25.909  14.162  1.00 24.41           C
ATOM   1513  CD1 PHE A 916       4.060  26.044  14.648  1.00 30.13           C
ATOM   1514  CD2 PHE A 916       6.072  24.773  14.514  1.00 29.50           C
ATOM   1515  CE1 PHE A 916       3.495  25.054  15.469  1.00 30.70           C
ATOM   1516  CE2 PHE A 916       5.512  23.790  15.322  1.00 25.96           C
ATOM   1517  CZ  PHE A 916       4.213  23.943  15.798  1.00 35.40           C
ATOM   1518  H   PHE A 916       7.638  28.769  12.599  1.00 30.03           H
ATOM   1519  HA  PHE A 916       5.470  28.710  14.210  1.00 33.31           H
ATOM   1520  HB2 PHE A 916       5.394  27.136  12.516  1.00 29.22           H
ATOM   1521  HB3 PHE A 916       6.837  26.606  12.909  1.00 29.22           H
ATOM   1522  HD1 PHE A 916       3.562  26.797  14.425  1.00 36.15           H
ATOM   1523  HD2 PHE A 916       6.939  24.660  14.198  1.00 35.40           H
ATOM   1524  HE1 PHE A 916       2.626  25.156  15.787  1.00 36.84           H
ATOM   1525  HE2 PHE A 916       6.006  23.035  15.549  1.00 31.15           H
ATOM   1526  HZ  PHE A 916       3.838  23.291  16.344  1.00 42.48           H
ATOM   1527  N   CYS A 917       6.549  28.147  16.364  1.00 26.44           N
ATOM   1528  CA  CYS A 917       7.240  28.074  17.660  1.00 25.33           C
ATOM   1529  C   CYS A 917       6.615  26.889  18.359  1.00 24.83           C
ATOM   1530  O   CYS A 917       5.488  26.975  18.875  1.00 24.67           O
ATOM   1531  CB  CYS A 917       7.066  29.362  18.460  1.00 26.28           C
ATOM   1532  SG  CYS A 917       7.691  30.812  17.601  1.00 27.73           S
ATOM   1533  H   CYS A 917       5.701  28.261  16.445  1.00 31.72           H
ATOM   1534  HA  CYS A 917       8.186  27.905  17.528  1.00 30.39           H
ATOM   1535  HB2 CYS A 917       6.121  29.501  18.632  1.00 31.53           H
ATOM   1536  HB3 CYS A 917       7.547  29.281  19.298  1.00 31.53           H
ATOM   1537  HG  CYS A 917       7.519  31.779  18.290  1.00 33.28           H
ATOM   1538  N   LYS A 918       7.325  25.773  18.315  1.00 28.21           N
ATOM   1539  CA  LYS A 918       6.669  24.513  18.588  1.00 31.27           C
ATOM   1540  C   LYS A 918       6.295  24.335  20.046  1.00 31.11           C
ATOM   1541  O   LYS A 918       5.437  23.494  20.325  1.00 31.30           O
ATOM   1542  CB  LYS A 918       7.540  23.335  18.127  1.00 33.60           C
ATOM   1543  CG  LYS A 918       8.851  23.134  18.809  1.00 38.96           C
ATOM   1544  CD  LYS A 918       9.309  21.692  18.566  1.00 51.96           C
ATOM   1545  CE  LYS A 918      10.784  21.512  18.789  1.00 66.25           C
ATOM   1546  NZ  LYS A 918      11.117  20.108  19.191  1.00 72.54           N1+
ATOM   1547  H   LYS A 918       8.164  25.720  18.134  1.00 33.85           H
ATOM   1548  HA  LYS A 918       5.847  24.482  18.074  1.00 37.52           H
ATOM   1549  HB2 LYS A 918       7.029  22.519  18.249  1.00 40.32           H
ATOM   1550  HB3 LYS A 918       7.728  23.453  17.182  1.00 40.32           H
ATOM   1551  HG2 LYS A 918       9.512  23.740  18.439  1.00 46.76           H
ATOM   1552  HG3 LYS A 918       8.751  23.275  19.764  1.00 46.76           H
ATOM   1553  HD2 LYS A 918       8.839  21.103  19.177  1.00 62.35           H
ATOM   1554  HD3 LYS A 918       9.111  21.447  17.649  1.00 62.35           H
ATOM   1555  HE2 LYS A 918      11.258  21.713  17.966  1.00 79.50           H
ATOM   1556  HE3 LYS A 918      11.075  22.108  19.497  1.00 79.50           H
ATOM   1557  HZ1 LYS A 918      11.994  20.028  19.316  1.00 87.04           H
ATOM   1558  HZ2 LYS A 918      10.696  19.901  19.948  1.00 87.04           H
ATOM   1559  HZ3 LYS A 918      10.863  19.541  18.554  1.00 87.04           H
ATOM   1560  N   PHE A 919       6.833  25.129  20.975  1.00 28.22           N
ATOM   1561  CA  PHE A 919       6.509  24.926  22.386  1.00 31.56           C
ATOM   1562  C   PHE A 919       5.388  25.817  22.878  1.00 35.67           C
ATOM   1563  O   PHE A 919       5.050  25.740  24.060  1.00 30.51           O
ATOM   1564  CB  PHE A 919       7.748  25.119  23.279  1.00 33.68           C
ATOM   1565  CG  PHE A 919       8.830  24.118  23.014  1.00 36.37           C
ATOM   1566  CD1 PHE A 919       8.650  22.784  23.328  1.00 51.33           C
ATOM   1567  CD2 PHE A 919       9.995  24.498  22.378  1.00 38.35           C
ATOM   1568  CE1 PHE A 919       9.632  21.863  23.049  1.00 53.94           C
ATOM   1569  CE2 PHE A 919      10.990  23.574  22.096  1.00 46.16           C
ATOM   1570  CZ  PHE A 919      10.811  22.267  22.431  1.00 47.66           C
ATOM   1571  H   PHE A 919       7.377  25.777  20.818  1.00 33.86           H
ATOM   1572  HA  PHE A 919       6.215  24.009  22.499  1.00 37.87           H
ATOM   1573  HB2 PHE A 919       8.115  26.003  23.122  1.00 40.42           H
ATOM   1574  HB3 PHE A 919       7.483  25.032  24.208  1.00 40.42           H
ATOM   1575  HD1 PHE A 919       7.865  22.509  23.744  1.00 61.60           H
ATOM   1576  HD2 PHE A 919      10.122  25.390  22.150  1.00 46.01           H
ATOM   1577  HE1 PHE A 919       9.510  20.971  23.279  1.00 64.73           H
ATOM   1578  HE2 PHE A 919      11.777  23.846  21.682  1.00 55.39           H
ATOM   1579  HZ  PHE A 919      11.476  21.644  22.245  1.00 57.19           H
ATOM   1580  N   GLY A 920       4.787  26.631  22.002  1.00 28.93           N
ATOM   1581  CA  GLY A 920       3.688  27.463  22.410  1.00 31.24           C
ATOM   1582  C   GLY A 920       4.153  28.642  23.250  1.00 29.47           C
ATOM   1583  O   GLY A 920       5.314  29.055  23.211  1.00 30.16           O
ATOM   1584  H   GLY A 920       5.007  26.709  21.175  1.00 34.72           H
ATOM   1585  HA2 GLY A 920       3.230  27.804  21.626  1.00 37.49           H
ATOM   1586  HA3 GLY A 920       3.060  26.940  22.932  1.00 37.49           H
ATOM   1587  N   ASN A 921       3.203  29.209  23.990  1.00 29.57           N
ATOM   1588  CA  ASN A 921       3.409  30.466  24.674  1.00 33.27           C
ATOM   1589  C   ASN A 921       4.106  30.237  26.014  1.00 30.27           C
ATOM   1590  O   ASN A 921       4.053  29.155  26.596  1.00 31.12           O
ATOM   1591  CB  ASN A 921       2.076  31.209  24.824  1.00 30.49           C
ATOM   1592  CG  ASN A 921       1.249  30.780  26.069  1.00 32.99           C
ATOM   1593  OD1 ASN A 921       1.529  31.218  27.186  1.00 32.82           O
ATOM   1594  ND2 ASN A 921       0.190  30.015  25.850  1.00 26.07           N
ATOM   1595  H   ASN A 921       2.420  28.874  24.108  1.00 35.49           H
ATOM   1596  HA  ASN A 921       3.992  31.020  24.133  1.00 39.92           H
ATOM   1597  HB2 ASN A 921       2.255  32.159  24.901  1.00 36.59           H
ATOM   1598  HB3 ASN A 921       1.534  31.039  24.037  1.00 36.59           H
ATOM   1599 HD21 ASN A 921      -0.296  29.754  26.510  1.00 31.28           H
ATOM   1600 HD22 ASN A 921      -0.011  29.779  25.048  1.00 31.28           H
ATOM   1601  N   LEU A 922       4.800  31.274  26.472  1.00 28.65           N
ATOM   1602  CA  LEU A 922       5.706  31.160  27.605  1.00 28.14           C
ATOM   1603  C   LEU A 922       4.963  30.982  28.926  1.00 29.02           C
ATOM   1604  O   LEU A 922       5.422  30.245  29.806  1.00 30.25           O
ATOM   1605  CB  LEU A 922       6.610  32.398  27.657  1.00 25.14           C
ATOM   1606  CG  LEU A 922       7.814  32.337  28.573  1.00 29.72           C
ATOM   1607  CD1 LEU A 922       8.786  31.186  28.189  1.00 32.96           C
ATOM   1608  CD2 LEU A 922       8.483  33.687  28.500  1.00 29.98           C
ATOM   1609  H   LEU A 922       4.761  32.066  26.137  1.00 34.39           H
ATOM   1610  HA  LEU A 922       6.272  30.383  27.475  1.00 33.77           H
ATOM   1611  HB2 LEU A 922       6.941  32.567  26.761  1.00 30.16           H
ATOM   1612  HB3 LEU A 922       6.071  33.152  27.945  1.00 30.16           H
ATOM   1613  HG  LEU A 922       7.516  32.194  29.485  1.00 35.66           H
ATOM   1614 HD11 LEU A 922       9.537  31.190  28.803  1.00 39.55           H
ATOM   1615 HD12 LEU A 922       8.314  30.341  28.249  1.00 39.55           H
ATOM   1616 HD13 LEU A 922       9.099  31.326  27.282  1.00 39.55           H
ATOM   1617 HD21 LEU A 922       9.263  33.683  29.077  1.00 35.97           H
ATOM   1618 HD22 LEU A 922       8.750  33.857  27.583  1.00 35.97           H
ATOM   1619 HD23 LEU A 922       7.856  34.366  28.793  1.00 35.97           H
ATOM   1620  N   SER A 923       3.807  31.607  29.078  1.00 31.25           N
ATOM   1621  CA  SER A 923       3.046  31.416  30.303  1.00 36.68           C
ATOM   1622  C   SER A 923       2.696  29.946  30.498  1.00 36.46           C
ATOM   1623  O   SER A 923       2.976  29.353  31.546  1.00 31.20           O
ATOM   1624  CB  SER A 923       1.776  32.278  30.260  1.00 40.06           C
ATOM   1625  OG  SER A 923       1.112  32.281  31.519  1.00 40.82           O
ATOM   1626  H   SER A 923       3.447  32.136  28.502  1.00 37.51           H
ATOM   1627  HA  SER A 923       3.582  31.703  31.059  1.00 44.02           H
ATOM   1628  HB2 SER A 923       2.021  33.188  30.032  1.00 48.07           H
ATOM   1629  HB3 SER A 923       1.175  31.919  29.588  1.00 48.07           H
ATOM   1630  HG  SER A 923       1.621  32.591  32.111  1.00 48.99           H
ATOM   1631  N   THR A 924       2.044  29.352  29.505  1.00 32.94           N
ATOM   1632  CA  THR A 924       1.627  27.952  29.627  1.00 34.37           C
ATOM   1633  C   THR A 924       2.826  27.044  29.790  1.00 37.12           C
ATOM   1634  O   THR A 924       2.811  26.099  30.592  1.00 37.20           O
ATOM   1635  CB  THR A 924       0.825  27.549  28.408  1.00 35.99           C
ATOM   1636  OG1 THR A 924      -0.295  28.438  28.300  1.00 33.28           O
ATOM   1637  CG2 THR A 924       0.383  26.066  28.491  1.00 41.71           C
ATOM   1638  H   THR A 924       1.832  29.726  28.760  1.00 39.53           H
ATOM   1639  HA  THR A 924       1.063  27.853  30.410  1.00 41.24           H
ATOM   1640  HB  THR A 924       1.381  27.650  27.619  1.00 43.19           H
ATOM   1641  HG1 THR A 924      -0.759  28.236  27.629  1.00 39.93           H
ATOM   1642 HG21 THR A 924      -0.129  25.828  27.702  1.00 50.05           H
ATOM   1643 HG22 THR A 924       1.162  25.491  28.546  1.00 50.05           H
ATOM   1644 HG23 THR A 924      -0.168  25.928  29.277  1.00 50.05           H
ATOM   1645  N   TYR A 925       3.903  27.345  29.076  1.00 31.27           N
ATOM   1646  CA  TYR A 925       5.104  26.534  29.206  1.00 34.01           C
ATOM   1647  C   TYR A 925       5.679  26.586  30.612  1.00 38.56           C
ATOM   1648  O   TYR A 925       6.024  25.548  31.181  1.00 39.04           O
ATOM   1649  CB  TYR A 925       6.150  26.979  28.187  1.00 35.25           C
ATOM   1650  CG  TYR A 925       7.424  26.201  28.298  1.00 38.40           C
ATOM   1651  CD1 TYR A 925       7.500  24.857  27.890  1.00 45.58           C
ATOM   1652  CD2 TYR A 925       8.561  26.796  28.783  1.00 34.74           C
ATOM   1653  CE1 TYR A 925       8.684  24.143  28.007  1.00 42.32           C
ATOM   1654  CE2 TYR A 925       9.741  26.102  28.892  1.00 39.61           C
ATOM   1655  CZ  TYR A 925       9.806  24.778  28.497  1.00 49.95           C
ATOM   1656  OH  TYR A 925      11.007  24.100  28.624  1.00 44.78           O
ATOM   1657  H   TYR A 925       3.964  27.998  28.520  1.00 37.52           H
ATOM   1658  HA  TYR A 925       4.879  25.611  29.014  1.00 40.82           H
ATOM   1659  HB2 TYR A 925       5.796  26.851  27.293  1.00 42.30           H
ATOM   1660  HB3 TYR A 925       6.355  27.916  28.332  1.00 42.30           H
ATOM   1661  HD1 TYR A 925       6.740  24.434  27.560  1.00 54.70           H
ATOM   1662  HD2 TYR A 925       8.529  27.685  29.052  1.00 41.68           H
ATOM   1663  HE1 TYR A 925       8.726  23.254  27.737  1.00 50.79           H
ATOM   1664  HE2 TYR A 925      10.498  26.523  29.229  1.00 47.53           H
ATOM   1665  HH  TYR A 925      11.595  24.614  28.933  1.00 53.74           H
ATOM   1666  N   LEU A 926       5.860  27.781  31.180  1.00 37.64           N
ATOM   1667  CA  LEU A 926       6.510  27.813  32.492  1.00 35.98           C
ATOM   1668  C   LEU A 926       5.655  27.107  33.512  1.00 33.30           C
ATOM   1669  O   LEU A 926       6.173  26.373  34.355  1.00 35.25           O
ATOM   1670  CB  LEU A 926       6.822  29.239  32.946  1.00 32.39           C
ATOM   1671  CG  LEU A 926       7.826  29.971  32.033  1.00 33.54           C
ATOM   1672  CD1 LEU A 926       7.903  31.427  32.392  1.00 38.03           C
ATOM   1673  CD2 LEU A 926       9.229  29.357  32.049  1.00 33.94           C
ATOM   1674  H   LEU A 926       5.632  28.542  30.852  1.00 45.17           H
ATOM   1675  HA  LEU A 926       7.352  27.334  32.432  1.00 43.17           H
ATOM   1676  HB2 LEU A 926       5.999  29.752  32.955  1.00 38.87           H
ATOM   1677  HB3 LEU A 926       7.201  29.207  33.839  1.00 38.87           H
ATOM   1678  HG  LEU A 926       7.500  29.917  31.121  1.00 40.25           H
ATOM   1679 HD11 LEU A 926       8.540  31.864  31.804  1.00 45.63           H
ATOM   1680 HD12 LEU A 926       7.025  31.826  32.284  1.00 45.63           H
ATOM   1681 HD13 LEU A 926       8.193  31.510  33.314  1.00 45.63           H
ATOM   1682 HD21 LEU A 926       9.802  29.867  31.455  1.00 40.72           H
ATOM   1683 HD22 LEU A 926       9.577  29.389  32.953  1.00 40.72           H
ATOM   1684 HD23 LEU A 926       9.173  28.437  31.747  1.00 40.72           H
ATOM   1685  N   ARG A 927       4.343  27.273  33.430  1.00 35.08           N
ATOM   1686  CA  ARG A 927       3.482  26.568  34.367  1.00 44.36           C
ATOM   1687  C   ARG A 927       3.750  25.077  34.302  1.00 47.36           C
ATOM   1688  O   ARG A 927       3.822  24.411  35.337  1.00 42.95           O
ATOM   1689  CB  ARG A 927       2.005  26.855  34.097  1.00 41.39           C
ATOM   1690  CG  ARG A 927       1.596  28.212  34.622  1.00 46.31           C
ATOM   1691  CD  ARG A 927       0.106  28.355  34.764  1.00 48.27           C
ATOM   1692  NE  ARG A 927      -0.608  28.018  33.535  1.00 66.78           N
ATOM   1693  CZ  ARG A 927      -0.749  28.841  32.499  1.00 58.38           C
ATOM   1694  NH1 ARG A 927      -0.207  30.040  32.538  1.00 54.47           N
ATOM   1695  NH2 ARG A 927      -1.419  28.462  31.413  1.00 54.26           N1+
ATOM   1696  H   ARG A 927       3.935  27.772  32.860  1.00 42.10           H
ATOM   1697  HA  ARG A 927       3.685  26.868  35.266  1.00 53.23           H
ATOM   1698  HB2 ARG A 927       1.846  26.838  33.141  1.00 49.66           H
ATOM   1699  HB3 ARG A 927       1.463  26.182  34.539  1.00 49.66           H
ATOM   1700  HG2 ARG A 927       1.995  28.347  35.496  1.00 55.57           H
ATOM   1701  HG3 ARG A 927       1.906  28.896  34.007  1.00 55.57           H
ATOM   1702  HD2 ARG A 927      -0.204  27.760  35.464  1.00 57.93           H
ATOM   1703  HD3 ARG A 927      -0.104  29.274  34.991  1.00 57.93           H
ATOM   1704  HE  ARG A 927      -0.962  27.236  33.478  1.00 80.14           H
ATOM   1705 HH11 ARG A 927       0.228  30.294  33.235  1.00 65.37           H
ATOM   1706 HH12 ARG A 927      -0.294  30.573  31.868  1.00 65.37           H
ATOM   1707 HH21 ARG A 927      -1.773  27.679  31.377  1.00 65.11           H
ATOM   1708 HH22 ARG A 927      -1.499  29.000  30.747  1.00 65.11           H
ATOM   1709  N   SER A 928       3.933  24.548  33.090  1.00 45.87           N
ATOM   1710  CA  SER A 928       4.151  23.125  32.902  1.00 45.50           C
ATOM   1711  C   SER A 928       5.496  22.683  33.454  1.00 52.40           C
ATOM   1712  O   SER A 928       5.731  21.478  33.553  1.00 54.80           O
ATOM   1713  CB  SER A 928       4.031  22.762  31.415  1.00 42.77           C
ATOM   1714  OG  SER A 928       5.231  23.021  30.699  1.00 42.91           O
ATOM   1715  H   SER A 928       3.935  25.001  32.359  1.00 55.05           H
ATOM   1716  HA  SER A 928       3.462  22.640  33.382  1.00 54.60           H
ATOM   1717  HB2 SER A 928       3.822  21.817  31.342  1.00 51.33           H
ATOM   1718  HB3 SER A 928       3.315  23.286  31.024  1.00 51.33           H
ATOM   1719  HG  SER A 928       5.424  23.837  30.749  1.00 51.49           H
ATOM   1720  N   LYS A 929       6.363  23.614  33.857  1.00 48.92           N
ATOM   1721  CA  LYS A 929       7.657  23.261  34.418  1.00 45.94           C
ATOM   1722  C   LYS A 929       7.770  23.557  35.913  1.00 44.45           C
ATOM   1723  O   LYS A 929       8.881  23.546  36.437  1.00 43.92           O
ATOM   1724  CB  LYS A 929       8.771  23.993  33.679  1.00 45.98           C
ATOM   1725  CG  LYS A 929       8.799  23.738  32.167  1.00 47.40           C
ATOM   1726  CD  LYS A 929       9.204  22.297  31.780  1.00 54.27           C
ATOM   1727  CE  LYS A 929      10.700  22.034  32.023  1.00 59.11           C
ATOM   1728  NZ  LYS A 929      11.141  20.595  31.771  1.00 61.64           N1+
ATOM   1729  H   LYS A 929       6.219  24.461  33.815  1.00 58.71           H
ATOM   1730  HA  LYS A 929       7.798  22.309  34.295  1.00 55.12           H
ATOM   1731  HB2 LYS A 929       8.660  24.947  33.815  1.00 55.18           H
ATOM   1732  HB3 LYS A 929       9.624  23.709  34.042  1.00 55.18           H
ATOM   1733  HG2 LYS A 929       7.914  23.903  31.806  1.00 56.88           H
ATOM   1734  HG3 LYS A 929       9.438  24.344  31.760  1.00 56.88           H
ATOM   1735  HD2 LYS A 929       8.695  21.668  32.317  1.00 65.13           H
ATOM   1736  HD3 LYS A 929       9.021  22.156  30.838  1.00 65.13           H
ATOM   1737  HE2 LYS A 929      11.215  22.607  31.434  1.00 70.93           H
ATOM   1738  HE3 LYS A 929      10.906  22.247  32.947  1.00 70.93           H
ATOM   1739  HZ1 LYS A 929      12.013  20.512  31.930  1.00 73.97           H
ATOM   1740  HZ2 LYS A 929      10.696  20.042  32.308  1.00 73.97           H
ATOM   1741  HZ3 LYS A 929      10.978  20.371  30.926  1.00 73.97           H
ATOM   1742  N   ARG A 930       6.659  23.829  36.605  1.00 47.91           N
ATOM   1743  CA  ARG A 930       6.716  24.188  38.034  1.00 58.48           C
ATOM   1744  C   ARG A 930       7.500  23.174  38.865  1.00 62.24           C
ATOM   1745  O   ARG A 930       8.234  23.552  39.787  1.00 66.28           O
ATOM   1746  CB  ARG A 930       5.300  24.317  38.610  1.00 57.91           C
ATOM   1747  CG  ARG A 930       4.512  25.530  38.121  1.00 55.32           C
ATOM   1748  CD  ARG A 930       4.693  26.753  39.008  1.00 53.29           C
ATOM   1749  NE  ARG A 930       3.962  27.909  38.474  1.00 48.28           N
ATOM   1750  CZ  ARG A 930       2.718  28.252  38.787  1.00 50.24           C
ATOM   1751  NH1 ARG A 930       1.993  27.556  39.651  1.00 57.61           N
ATOM   1752  NH2 ARG A 930       2.191  29.316  38.234  1.00 45.65           N1+
ATOM   1753  H   ARG A 930       5.865  23.815  36.276  1.00 57.50           H
ATOM   1754  HA  ARG A 930       7.154  25.049  38.124  1.00 70.17           H
ATOM   1755  HB2 ARG A 930       4.796  23.524  38.369  1.00 69.49           H
ATOM   1756  HB3 ARG A 930       5.364  24.380  39.575  1.00 69.49           H
ATOM   1757  HG2 ARG A 930       4.811  25.761  37.227  1.00 66.39           H
ATOM   1758  HG3 ARG A 930       3.568  25.308  38.107  1.00 66.39           H
ATOM   1759  HD2 ARG A 930       4.353  26.560  39.895  1.00 63.94           H
ATOM   1760  HD3 ARG A 930       5.635  26.982  39.051  1.00 63.94           H
ATOM   1761  HE  ARG A 930       4.376  28.408  37.909  1.00 57.93           H
ATOM   1762 HH11 ARG A 930       2.324  26.856  40.025  1.00 69.13           H
ATOM   1763 HH12 ARG A 930       1.190  27.803  39.835  1.00 69.13           H
ATOM   1764 HH21 ARG A 930       2.648  29.779  37.671  1.00 54.78           H
ATOM   1765 HH22 ARG A 930       1.386  29.548  38.428  1.00 54.78           H
ATOM   1766  N   ASN A 931       7.326  21.880  38.590  1.00 63.13           N
ATOM   1767  CA  ASN A 931       8.053  20.841  39.310  1.00 66.40           C
ATOM   1768  C   ASN A 931       9.316  20.446  38.597  1.00 63.63           C
ATOM   1769  O   ASN A 931       9.972  19.488  39.011  1.00 61.91           O
ATOM   1770  CB  ASN A 931       7.174  19.610  39.509  1.00 69.53           C
ATOM   1771  CG  ASN A 931       5.888  19.946  40.239  1.00 71.61           C
ATOM   1772  OD1 ASN A 931       5.899  20.685  41.226  1.00 68.08           O
ATOM   1773  ND2 ASN A 931       4.767  19.452  39.729  1.00 81.55           N
ATOM   1774  H   ASN A 931       6.790  21.579  37.989  1.00 75.76           H
ATOM   1775  HA  ASN A 931       8.298  21.178  40.186  1.00 79.68           H
ATOM   1776  HB2 ASN A 931       6.943  19.240  38.642  1.00 83.44           H
ATOM   1777  HB3 ASN A 931       7.658  18.954  40.034  1.00 83.44           H
ATOM   1778 HD21 ASN A 931       4.013  19.616  40.109  1.00 97.86           H
ATOM   1779 HD22 ASN A 931       4.795  18.968  39.019  1.00 97.86           H
ATOM   1780  N   GLU A 932       9.659  21.155  37.524  1.00 59.15           N
ATOM   1781  CA  GLU A 932      10.895  20.902  36.804  1.00 61.80           C
ATOM   1782  C   GLU A 932      11.758  22.165  36.777  1.00 58.63           C
ATOM   1783  O   GLU A 932      12.219  22.583  35.704  1.00 51.70           O
ATOM   1784  CB  GLU A 932      10.585  20.406  35.383  1.00 59.89           C
ATOM   1785  CG  GLU A 932       9.751  19.108  35.303  1.00 59.19           C
ATOM   1786  CD  GLU A 932       9.505  18.693  33.862  1.00 74.21           C
ATOM   1787  OE1 GLU A 932      10.479  18.258  33.199  1.00 78.33           O
ATOM   1788  OE2 GLU A 932       8.356  18.853  33.374  1.00 73.43           O1-
ATOM   1789  H   GLU A 932       9.187  21.793  37.194  1.00 70.98           H
ATOM   1790  HA  GLU A 932      11.393  20.207  37.263  1.00 74.17           H
ATOM   1791  HB2 GLU A 932      10.091  21.099  34.917  1.00 71.87           H
ATOM   1792  HB3 GLU A 932      11.424  20.242  34.924  1.00 71.87           H
ATOM   1793  HG2 GLU A 932      10.230  18.391  35.748  1.00 71.03           H
ATOM   1794  HG3 GLU A 932       8.891  19.252  35.729  1.00 71.03           H
ATOM   1795  N   PHE A 933      11.975  22.773  37.953  1.00 55.25           N
ATOM   1796  CA  PHE A 933      12.777  23.987  38.093  1.00 55.31           C
ATOM   1797  C   PHE A 933      13.759  23.833  39.242  1.00 53.70           C
ATOM   1798  O   PHE A 933      13.344  23.593  40.374  1.00 46.18           O
ATOM   1799  CB  PHE A 933      11.896  25.215  38.361  1.00 50.48           C
ATOM   1800  CG  PHE A 933      12.679  26.435  38.773  1.00 51.61           C
ATOM   1801  CD1 PHE A 933      13.256  27.251  37.818  1.00 47.40           C
ATOM   1802  CD2 PHE A 933      12.859  26.752  40.111  1.00 46.69           C
ATOM   1803  CE1 PHE A 933      13.996  28.373  38.182  1.00 45.05           C
ATOM   1804  CE2 PHE A 933      13.593  27.870  40.485  1.00 54.82           C
ATOM   1805  CZ  PHE A 933      14.163  28.681  39.516  1.00 52.60           C
ATOM   1806  H   PHE A 933      11.657  22.489  38.700  1.00 66.30           H
ATOM   1807  HA  PHE A 933      13.278  24.140  37.277  1.00 66.37           H
ATOM   1808  HB2 PHE A 933      11.407  25.433  37.552  1.00 60.58           H
ATOM   1809  HB3 PHE A 933      11.274  25.005  39.075  1.00 60.58           H
ATOM   1810  HD1 PHE A 933      13.148  27.047  36.917  1.00 56.88           H
ATOM   1811  HD2 PHE A 933      12.481  26.211  40.766  1.00 56.03           H
ATOM   1812  HE1 PHE A 933      14.374  28.915  37.528  1.00 54.06           H
ATOM   1813  HE2 PHE A 933      13.703  28.074  41.385  1.00 65.78           H
ATOM   1814  HZ  PHE A 933      14.653  29.431  39.764  1.00 63.13           H
ATOM   1815  N   VAL A 934      15.044  24.035  38.974  1.00 58.49           N
ATOM   1816  CA  VAL A 934      15.983  24.240  40.073  1.00 55.05           C
ATOM   1817  C   VAL A 934      16.771  25.528  39.826  1.00 54.65           C
ATOM   1818  O   VAL A 934      17.098  25.848  38.672  1.00 52.93           O
ATOM   1819  CB  VAL A 934      16.894  23.015  40.266  1.00 50.64           C
ATOM   1820  CG1 VAL A 934      17.546  22.599  38.990  1.00 57.91           C
ATOM   1821  CG2 VAL A 934      17.953  23.304  41.341  1.00 51.28           C
ATOM   1822  H   VAL A 934      15.392  24.057  38.188  1.00 70.19           H
ATOM   1823  HA  VAL A 934      15.477  24.359  40.892  1.00 66.06           H
ATOM   1824  HB  VAL A 934      16.354  22.272  40.577  1.00 60.77           H
ATOM   1825 HG11 VAL A 934      18.109  21.827  39.161  1.00 69.49           H
ATOM   1826 HG12 VAL A 934      16.859  22.372  38.344  1.00 69.49           H
ATOM   1827 HG13 VAL A 934      18.085  23.334  38.656  1.00 69.49           H
ATOM   1828 HG21 VAL A 934      18.516  22.522  41.447  1.00 61.54           H
ATOM   1829 HG22 VAL A 934      18.489  24.063  41.059  1.00 61.54           H
ATOM   1830 HG23 VAL A 934      17.506  23.507  42.177  1.00 61.54           H
ATOM   1831  N   PRO A 935      17.058  26.324  40.862  1.00 57.02           N
ATOM   1832  CA  PRO A 935      17.839  27.562  40.642  1.00 57.37           C
ATOM   1833  C   PRO A 935      19.179  27.366  39.940  1.00 66.01           C
ATOM   1834  O   PRO A 935      19.520  28.143  39.030  1.00 59.33           O
ATOM   1835  CB  PRO A 935      18.010  28.094  42.067  1.00 61.74           C
ATOM   1836  CG  PRO A 935      16.725  27.670  42.769  1.00 55.70           C
ATOM   1837  CD  PRO A 935      16.328  26.349  42.145  1.00 55.11           C
ATOM   1838  HA  PRO A 935      17.311  28.197  40.133  1.00 68.85           H
ATOM   1839  HB2 PRO A 935      18.784  27.683  42.483  1.00 74.08           H
ATOM   1840  HB3 PRO A 935      18.094  29.060  42.052  1.00 74.08           H
ATOM   1841  HG2 PRO A 935      16.894  27.561  43.718  1.00 66.84           H
ATOM   1842  HG3 PRO A 935      16.037  28.338  42.619  1.00 66.84           H
ATOM   1843  HD2 PRO A 935      16.613  25.612  42.708  1.00 66.13           H
ATOM   1844  HD3 PRO A 935      15.371  26.326  41.987  1.00 66.13           H
ATOM   1845  N   TYR A 936      19.973  26.377  40.350  1.00 60.05           N
ATOM   1846  CA  TYR A 936      21.220  26.077  39.624  1.00 60.54           C
ATOM   1847  C   TYR A 936      21.409  24.557  39.520  1.00 65.81           C
ATOM   1848  O   TYR A 936      20.993  23.801  40.410  1.00 66.05           O
ATOM   1849  CB  TYR A 936      22.448  26.720  40.293  1.00 64.76           C
ATOM   1850  CG  TYR A 936      22.236  28.140  40.761  1.00 68.07           C
ATOM   1851  CD1 TYR A 936      21.556  28.394  41.942  1.00 63.68           C
ATOM   1852  CD2 TYR A 936      22.716  29.223  40.025  1.00 68.20           C
ATOM   1853  CE1 TYR A 936      21.344  29.665  42.373  1.00 73.39           C
ATOM   1854  CE2 TYR A 936      22.513  30.518  40.451  1.00 64.02           C
ATOM   1855  CZ  TYR A 936      21.816  30.737  41.635  1.00 73.62           C
ATOM   1856  OH  TYR A 936      21.579  32.019  42.118  1.00 80.51           O
ATOM   1857  H   TYR A 936      19.823  25.872  41.030  1.00 72.06           H
ATOM   1858  HA  TYR A 936      21.152  26.432  38.723  1.00 72.65           H
ATOM   1859  HB2 TYR A 936      23.180  26.726  39.657  1.00 77.71           H
ATOM   1860  HB3 TYR A 936      22.693  26.189  41.067  1.00 77.71           H
ATOM   1861  HD1 TYR A 936      21.227  27.682  42.442  1.00 76.42           H
ATOM   1862  HD2 TYR A 936      23.174  29.070  39.231  1.00 81.84           H
ATOM   1863  HE1 TYR A 936      20.882  29.815  43.166  1.00 88.07           H
ATOM   1864  HE2 TYR A 936      22.832  31.235  39.952  1.00 76.83           H
ATOM   1865  HH  TYR A 936      21.907  32.588  41.594  1.00 96.61           H
ATOM   1866  HC  TYR A 936      21.874  24.148  38.736  1.00 78.97           H
ATOM   1867  N   PHE A 997      15.174  20.300  32.923  1.00 49.25           N
ATOM   1868  CA  PHE A 997      14.891  21.270  34.003  1.00 58.78           C
ATOM   1869  C   PHE A 997      15.173  22.719  33.602  1.00 46.00           C
ATOM   1870  O   PHE A 997      16.136  22.997  32.888  1.00 48.09           O
ATOM   1871  CB  PHE A 997      15.709  20.964  35.265  1.00 56.13           C
ATOM   1872  CG  PHE A 997      15.004  20.064  36.249  1.00 63.67           C
ATOM   1873  CD1 PHE A 997      14.729  18.743  35.921  1.00 66.00           C
ATOM   1874  CD2 PHE A 997      14.629  20.532  37.496  1.00 61.18           C
ATOM   1875  CE1 PHE A 997      14.086  17.913  36.810  1.00 60.11           C
ATOM   1876  CE2 PHE A 997      13.991  19.696  38.407  1.00 66.12           C
ATOM   1877  CZ  PHE A 997      13.714  18.380  38.057  1.00 63.62           C
ATOM   1878  H1  PHE A 997      14.971  19.412  33.228  1.00 59.10           H
ATOM   1879  H2  PHE A 997      16.102  20.351  32.681  1.00 59.10           H
ATOM   1880  HA  PHE A 997      13.952  21.206  34.238  1.00 70.53           H
ATOM   1881  HB2 PHE A 997      15.909  21.798  35.717  1.00 67.36           H
ATOM   1882  HB3 PHE A 997      16.535  20.526  35.003  1.00 67.36           H
ATOM   1883  HD1 PHE A 997      14.974  18.418  35.085  1.00 79.19           H
ATOM   1884  HD2 PHE A 997      14.813  21.413  37.732  1.00 73.41           H
ATOM   1885  HE1 PHE A 997      13.908  17.031  36.575  1.00 72.13           H
ATOM   1886  HE2 PHE A 997      13.739  20.020  39.242  1.00 79.34           H
ATOM   1887  HZ  PHE A 997      13.283  17.817  38.658  1.00 76.34           H
ATOM   1888  N   LEU A 998      14.324  23.637  34.058  1.00 53.69           N
ATOM   1889  CA  LEU A 998      14.630  25.058  33.956  1.00 55.71           C
ATOM   1890  C   LEU A 998      15.470  25.482  35.150  1.00 48.30           C
ATOM   1891  O   LEU A 998      15.345  24.941  36.249  1.00 49.31           O
ATOM   1892  CB  LEU A 998      13.361  25.920  33.894  1.00 51.97           C
ATOM   1893  CG  LEU A 998      12.468  25.726  32.669  1.00 54.23           C
ATOM   1894  CD1 LEU A 998      11.253  26.610  32.847  1.00 50.82           C
ATOM   1895  CD2 LEU A 998      13.213  26.004  31.328  1.00 51.26           C
ATOM   1896  H   LEU A 998      13.568  23.463  34.430  1.00 64.43           H
ATOM   1897  HA  LEU A 998      15.144  25.217  33.149  1.00 66.85           H
ATOM   1898  HB2 LEU A 998      12.822  25.725  34.677  1.00 62.37           H
ATOM   1899  HB3 LEU A 998      13.626  26.853  33.912  1.00 62.37           H
ATOM   1900  HG  LEU A 998      12.162  24.805  32.651  1.00 65.07           H
ATOM   1901 HD11 LEU A 998      10.670  26.503  32.079  1.00 60.99           H
ATOM   1902 HD12 LEU A 998      10.787  26.347  33.656  1.00 60.99           H
ATOM   1903 HD13 LEU A 998      11.543  27.533  32.917  1.00 60.99           H
ATOM   1904 HD21 LEU A 998      12.598  25.865  30.591  1.00 61.51           H
ATOM   1905 HD22 LEU A 998      13.529  26.921  31.328  1.00 61.51           H
ATOM   1906 HD23 LEU A 998      13.964  25.395  31.253  1.00 61.51           H
ATOM   1907  N   THR A 999      16.361  26.433  34.901  1.00 45.58           N
ATOM   1908  CA  THR A 999      17.186  27.034  35.933  1.00 48.10           C
ATOM   1909  C   THR A 999      17.106  28.549  35.810  1.00 52.61           C
ATOM   1910  O   THR A 999      16.539  29.086  34.849  1.00 42.60           O
ATOM   1911  CB  THR A 999      18.647  26.609  35.804  1.00 46.53           C
ATOM   1912  OG1 THR A 999      19.184  27.217  34.625  1.00 40.90           O
ATOM   1913  CG2 THR A 999      18.779  25.082  35.713  1.00 49.95           C
ATOM   1914  H   THR A 999      16.508  26.754  34.117  1.00 54.69           H
ATOM   1915  HA  THR A 999      16.860  26.774  36.808  1.00 57.72           H
ATOM   1916  HB  THR A 999      19.142  26.915  36.580  1.00 55.83           H
ATOM   1917  HG1 THR A 999      18.753  26.965  33.950  1.00 49.08           H
ATOM   1918 HG21 THR A 999      19.713  24.835  35.632  1.00 59.94           H
ATOM   1919 HG22 THR A 999      18.412  24.670  36.510  1.00 59.94           H
ATOM   1920 HG23 THR A 999      18.297  24.754  34.938  1.00 59.94           H
ATOM   1921  N   LEU A1000      17.754  29.242  36.753  1.00 43.88           N
ATOM   1922  CA  LEU A1000      17.764  30.699  36.715  1.00 48.07           C
ATOM   1923  C   LEU A1000      18.352  31.186  35.409  1.00 42.57           C
ATOM   1924  O   LEU A1000      17.885  32.175  34.834  1.00 38.16           O
ATOM   1925  CB  LEU A1000      18.557  31.259  37.903  1.00 45.93           C
ATOM   1926  CG  LEU A1000      17.798  31.351  39.212  1.00 48.13           C
ATOM   1927  CD1 LEU A1000      18.797  31.810  40.252  1.00 57.19           C
ATOM   1928  CD2 LEU A1000      16.599  32.294  39.141  1.00 47.94           C
ATOM   1929  H   LEU A1000      18.186  28.896  37.411  1.00 52.66           H
ATOM   1930  HA  LEU A1000      16.853  31.026  36.778  1.00 57.68           H
ATOM   1931  HB2 LEU A1000      19.327  30.688  38.054  1.00 55.12           H
ATOM   1932  HB3 LEU A1000      18.857  32.153  37.677  1.00 55.12           H
ATOM   1933  HG  LEU A1000      17.479  30.470  39.462  1.00 57.76           H
ATOM   1934 HD11 LEU A1000      18.349  31.882  41.109  1.00 68.63           H
ATOM   1935 HD12 LEU A1000      19.515  31.160  40.308  1.00 68.63           H
ATOM   1936 HD13 LEU A1000      19.152  32.673  39.990  1.00 68.63           H
ATOM   1937 HD21 LEU A1000      16.158  32.309  40.004  1.00 57.53           H
ATOM   1938 HD22 LEU A1000      16.911  33.184  38.913  1.00 57.53           H
ATOM   1939 HD23 LEU A1000      15.986  31.974  38.461  1.00 57.53           H
ATOM   1940  N   GLU A1001      19.354  30.475  34.908  1.00 39.90           N
ATOM   1941  CA  GLU A1001      19.915  30.794  33.600  1.00 47.74           C
ATOM   1942  C   GLU A1001      18.820  30.885  32.536  1.00 39.90           C
ATOM   1943  O   GLU A1001      18.841  31.785  31.694  1.00 38.10           O
ATOM   1944  CB  GLU A1001      20.948  29.741  33.201  1.00 44.22           C
ATOM   1945  CG  GLU A1001      21.707  30.030  31.923  1.00 50.37           C
ATOM   1946  CD  GLU A1001      22.915  30.914  32.180  1.00 70.63           C
ATOM   1947  OE1 GLU A1001      22.749  31.991  32.808  1.00 70.06           O
ATOM   1948  OE2 GLU A1001      24.037  30.523  31.782  1.00 77.37           O1-
ATOM   1949  H   GLU A1001      19.726  29.807  35.301  1.00 47.88           H
ATOM   1950  HA  GLU A1001      20.362  31.654  33.648  1.00 57.29           H
ATOM   1951  HB2 GLU A1001      21.599  29.664  33.916  1.00 53.06           H
ATOM   1952  HB3 GLU A1001      20.493  28.893  33.084  1.00 53.06           H
ATOM   1953  HG2 GLU A1001      22.018  29.195  31.540  1.00 60.45           H
ATOM   1954  HG3 GLU A1001      21.122  30.488  31.300  1.00 60.45           H
ATOM   1955  N   HIS A1002      17.873  29.949  32.553  1.00 36.96           N
ATOM   1956  CA  HIS A1002      16.842  29.912  31.524  1.00 34.37           C
ATOM   1957  C   HIS A1002      15.958  31.135  31.646  1.00 34.33           C
ATOM   1958  O   HIS A1002      15.685  31.825  30.654  1.00 35.99           O
ATOM   1959  CB  HIS A1002      15.977  28.664  31.634  1.00 41.05           C
ATOM   1960  CG  HIS A1002      16.667  27.392  31.244  1.00 48.19           C
ATOM   1961  ND1 HIS A1002      17.495  26.702  32.101  1.00 47.13           N
ATOM   1962  CD2 HIS A1002      16.618  26.667  30.106  1.00 42.19           C
ATOM   1963  CE1 HIS A1002      17.943  25.619  31.502  1.00 45.76           C
ATOM   1964  NE2 HIS A1002      17.433  25.578  30.287  1.00 49.53           N
ATOM   1965  H   HIS A1002      17.807  29.329  33.146  1.00 44.35           H
ATOM   1966  HA  HIS A1002      17.260  29.920  30.649  1.00 41.24           H
ATOM   1967  HB2 HIS A1002      15.206  28.769  31.054  1.00 49.26           H
ATOM   1968  HB3 HIS A1002      15.683  28.569  32.554  1.00 49.26           H
ATOM   1969  HD2 HIS A1002      16.140  26.878  29.337  1.00 50.63           H
ATOM   1970  HE1 HIS A1002      18.526  24.994  31.870  1.00 54.91           H
ATOM   1971  HE2 HIS A1002      17.578  24.961  29.706  1.00 59.43           H
ATOM   1972  N   LEU A1003      15.517  31.428  32.864  1.00 34.29           N
ATOM   1973  CA  LEU A1003      14.578  32.532  33.065  1.00 36.01           C
ATOM   1974  C   LEU A1003      15.228  33.877  32.767  1.00 28.73           C
ATOM   1975  O   LEU A1003      14.619  34.737  32.109  1.00 32.46           O
ATOM   1976  CB  LEU A1003      14.022  32.489  34.480  1.00 31.65           C
ATOM   1977  CG  LEU A1003      13.490  31.142  34.946  1.00 34.66           C
ATOM   1978  CD1 LEU A1003      12.886  31.223  36.361  1.00 35.27           C
ATOM   1979  CD2 LEU A1003      12.454  30.579  34.008  1.00 36.81           C
ATOM   1980  H   LEU A1003      15.741  31.011  33.583  1.00 41.15           H
ATOM   1981  HA  LEU A1003      13.835  32.423  32.452  1.00 43.22           H
ATOM   1982  HB2 LEU A1003      14.727  32.749  35.093  1.00 37.98           H
ATOM   1983  HB3 LEU A1003      13.291  33.124  34.540  1.00 37.98           H
ATOM   1984  HG  LEU A1003      14.228  30.513  34.978  1.00 41.60           H
ATOM   1985 HD11 LEU A1003      12.561  30.345  36.615  1.00 42.32           H
ATOM   1986 HD12 LEU A1003      13.572  31.514  36.981  1.00 42.32           H
ATOM   1987 HD13 LEU A1003      12.153  31.858  36.355  1.00 42.32           H
ATOM   1988 HD21 LEU A1003      12.150  29.724  34.351  1.00 44.17           H
ATOM   1989 HD22 LEU A1003      11.709  31.198  33.954  1.00 44.17           H
ATOM   1990 HD23 LEU A1003      12.852  30.462  33.132  1.00 44.17           H
ATOM   1991  N   ILE A1004      16.469  34.078  33.210  1.00 31.25           N
ATOM   1992  CA  ILE A1004      17.150  35.320  32.896  1.00 30.09           C
ATOM   1993  C   ILE A1004      17.380  35.394  31.394  1.00 33.90           C
ATOM   1994  O   ILE A1004      17.231  36.457  30.772  1.00 28.45           O
ATOM   1995  CB  ILE A1004      18.465  35.442  33.701  1.00 33.07           C
ATOM   1996  CG1 ILE A1004      18.181  35.428  35.219  1.00 31.66           C
ATOM   1997  CG2 ILE A1004      19.183  36.740  33.371  1.00 31.83           C
ATOM   1998  CD1 ILE A1004      19.420  35.166  36.113  1.00 36.39           C
ATOM   1999  H   ILE A1004      16.925  33.522  33.682  1.00 37.51           H
ATOM   2000  HA  ILE A1004      16.579  36.063  33.146  1.00 36.11           H
ATOM   2001  HB  ILE A1004      19.042  34.694  33.480  1.00 39.69           H
ATOM   2002 HG12 ILE A1004      17.814  36.289  35.472  1.00 37.99           H
ATOM   2003 HG13 ILE A1004      17.533  34.731  35.405  1.00 37.99           H
ATOM   2004 HG21 ILE A1004      20.002  36.788  33.890  1.00 38.20           H
ATOM   2005 HG22 ILE A1004      19.390  36.754  32.424  1.00 38.20           H
ATOM   2006 HG23 ILE A1004      18.605  37.486  33.595  1.00 38.20           H
ATOM   2007 HD11 ILE A1004      19.145  35.176  37.044  1.00 43.67           H
ATOM   2008 HD12 ILE A1004      19.794  34.300  35.888  1.00 43.67           H
ATOM   2009 HD13 ILE A1004      20.076  35.862  35.955  1.00 43.67           H
ATOM   2010  N   CYS A1005      17.680  34.248  30.773  1.00 28.70           N
ATOM   2011  CA  CYS A1005      17.861  34.245  29.334  1.00 32.81           C
ATOM   2012  C   CYS A1005      16.567  34.612  28.604  1.00 24.65           C
ATOM   2013  O   CYS A1005      16.609  35.354  27.628  1.00 31.45           O
ATOM   2014  CB  CYS A1005      18.385  32.893  28.877  1.00 38.42           C
ATOM   2015  SG  CYS A1005      18.842  32.901  27.115  1.00 42.09           S
ATOM   2016  H   CYS A1005      17.781  33.484  31.155  1.00 34.44           H
ATOM   2017  HA  CYS A1005      18.527  34.912  29.104  1.00 39.37           H
ATOM   2018  HB2 CYS A1005      19.174  32.666  29.394  1.00 46.10           H
ATOM   2019  HB3 CYS A1005      17.695  32.224  29.008  1.00 46.10           H
ATOM   2020  HG  CYS A1005      19.247  31.813  26.811  1.00 50.51           H
ATOM   2021  N   TYR A1006      15.423  34.047  29.009  1.00 27.90           N
ATOM   2022  CA  TYR A1006      14.155  34.435  28.388  1.00 26.90           C
ATOM   2023  C   TYR A1006      13.919  35.935  28.561  1.00 28.75           C
ATOM   2024  O   TYR A1006      13.497  36.629  27.627  1.00 26.21           O
ATOM   2025  CB  TYR A1006      13.003  33.642  29.017  1.00 24.74           C
ATOM   2026  CG  TYR A1006      13.074  32.098  28.883  1.00 32.19           C
ATOM   2027  CD1 TYR A1006      13.724  31.467  27.810  1.00 32.27           C
ATOM   2028  CD2 TYR A1006      12.489  31.291  29.838  1.00 30.23           C
ATOM   2029  CE1 TYR A1006      13.742  30.063  27.692  1.00 32.88           C
ATOM   2030  CE2 TYR A1006      12.520  29.912  29.746  1.00 34.85           C
ATOM   2031  CZ  TYR A1006      13.152  29.295  28.663  1.00 35.35           C
ATOM   2032  OH  TYR A1006      13.190  27.915  28.612  1.00 39.14           O
ATOM   2033  H   TYR A1006      15.356  33.452  29.626  1.00 33.48           H
ATOM   2034  HA  TYR A1006      14.184  34.236  27.439  1.00 32.28           H
ATOM   2035  HB2 TYR A1006      12.975  33.848  29.964  1.00 29.68           H
ATOM   2036  HB3 TYR A1006      12.175  33.929  28.601  1.00 29.68           H
ATOM   2037  HD1 TYR A1006      14.115  31.986  27.145  1.00 38.72           H
ATOM   2038  HD2 TYR A1006      12.055  31.686  30.560  1.00 36.28           H
ATOM   2039  HE1 TYR A1006      14.182  29.660  26.979  1.00 39.46           H
ATOM   2040  HE2 TYR A1006      12.118  29.394  30.406  1.00 41.82           H
ATOM   2041  HH  TYR A1006      13.609  27.664  27.929  1.00 46.97           H
ATOM   2042  N   SER A1007      14.215  36.444  29.766  1.00 29.20           N
ATOM   2043  CA  SER A1007      14.021  37.853  30.089  1.00 27.25           C
ATOM   2044  C   SER A1007      14.883  38.717  29.194  1.00 25.27           C
ATOM   2045  O   SER A1007      14.414  39.693  28.597  1.00 23.94           O
ATOM   2046  CB  SER A1007      14.336  38.082  31.588  1.00 30.12           C
ATOM   2047  OG  SER A1007      13.417  37.370  32.398  1.00 30.17           O
ATOM   2048  H   SER A1007      14.534  35.981  30.418  1.00 35.03           H
ATOM   2049  HA  SER A1007      13.093  38.090  29.936  1.00 32.71           H
ATOM   2050  HB2 SER A1007      15.234  37.768  31.776  1.00 36.14           H
ATOM   2051  HB3 SER A1007      14.266  39.029  31.787  1.00 36.14           H
ATOM   2052  HG  SER A1007      13.466  36.548  32.233  1.00 36.20           H
ATOM   2053  N   PHE A1008      16.137  38.318  29.028  1.00 29.17           N
ATOM   2054  CA  PHE A1008      17.073  39.068  28.210  1.00 28.03           C
ATOM   2055  C   PHE A1008      16.643  39.090  26.724  1.00 32.14           C
ATOM   2056  O   PHE A1008      16.714  40.137  26.052  1.00 29.05           O
ATOM   2057  CB  PHE A1008      18.448  38.423  28.426  1.00 29.25           C
ATOM   2058  CG  PHE A1008      19.546  38.883  27.461  1.00 31.90           C
ATOM   2059  CD1 PHE A1008      20.108  40.150  27.550  1.00 30.72           C
ATOM   2060  CD2 PHE A1008      20.036  38.017  26.486  1.00 39.95           C
ATOM   2061  CE1 PHE A1008      21.108  40.552  26.707  1.00 33.42           C
ATOM   2062  CE2 PHE A1008      21.055  38.437  25.616  1.00 43.69           C
ATOM   2063  CZ  PHE A1008      21.584  39.706  25.741  1.00 42.57           C
ATOM   2064  H   PHE A1008      16.471  37.610  29.382  1.00 35.01           H
ATOM   2065  HA  PHE A1008      17.113  39.983  28.527  1.00 33.64           H
ATOM   2066  HB2 PHE A1008      18.746  38.629  29.325  1.00 35.10           H
ATOM   2067  HB3 PHE A1008      18.357  37.463  28.327  1.00 35.10           H
ATOM   2068  HD1 PHE A1008      19.800  40.737  28.203  1.00 36.86           H
ATOM   2069  HD2 PHE A1008      19.681  37.161  26.406  1.00 47.94           H
ATOM   2070  HE1 PHE A1008      21.461  41.409  26.785  1.00 40.10           H
ATOM   2071  HE2 PHE A1008      21.378  37.859  24.963  1.00 52.43           H
ATOM   2072  HZ  PHE A1008      22.258  39.989  25.166  1.00 51.09           H
ATOM   2073  N   GLN A1009      16.211  37.931  26.200  1.00 31.79           N
ATOM   2074  CA  GLN A1009      15.759  37.834  24.811  1.00 29.51           C
ATOM   2075  C   GLN A1009      14.549  38.714  24.552  1.00 25.11           C
ATOM   2076  O   GLN A1009      14.476  39.378  23.517  1.00 27.93           O
ATOM   2077  CB  GLN A1009      15.423  36.373  24.481  1.00 26.02           C
ATOM   2078  CG  GLN A1009      16.638  35.461  24.375  1.00 25.50           C
ATOM   2079  CD  GLN A1009      16.223  34.082  23.957  1.00 32.43           C
ATOM   2080  OE1 GLN A1009      15.752  33.880  22.839  1.00 32.11           O
ATOM   2081  NE2 GLN A1009      16.303  33.134  24.887  1.00 32.36           N
ATOM   2082  H   GLN A1009      16.172  37.189  26.633  1.00 38.15           H
ATOM   2083  HA  GLN A1009      16.474  38.121  24.222  1.00 35.42           H
ATOM   2084  HB2 GLN A1009      14.850  36.021  25.179  1.00 31.23           H
ATOM   2085  HB3 GLN A1009      14.958  36.346  23.630  1.00 31.23           H
ATOM   2086  HG2 GLN A1009      17.249  35.812  23.709  1.00 30.60           H
ATOM   2087  HG3 GLN A1009      17.075  35.402  25.239  1.00 30.60           H
ATOM   2088 HE21 GLN A1009      16.581  33.329  25.677  1.00 38.84           H
ATOM   2089 HE22 GLN A1009      16.076  32.326  24.699  1.00 38.84           H
ATOM   2090  N   VAL A1010      13.577  38.735  25.472  1.00 28.21           N
ATOM   2091  CA  VAL A1010      12.426  39.619  25.258  1.00 25.80           C
ATOM   2092  C   VAL A1010      12.874  41.059  25.217  1.00 26.08           C
ATOM   2093  O   VAL A1010      12.464  41.826  24.341  1.00 27.78           O
ATOM   2094  CB  VAL A1010      11.321  39.393  26.303  1.00 24.41           C
ATOM   2095  CG1 VAL A1010      10.205  40.353  26.104  1.00 28.92           C
ATOM   2096  CG2 VAL A1010      10.821  37.941  26.215  1.00 31.89           C
ATOM   2097  H   VAL A1010      13.558  38.271  26.195  1.00 33.86           H
ATOM   2098  HA  VAL A1010      12.044  39.413  24.390  1.00 30.96           H
ATOM   2099  HB  VAL A1010      11.688  39.534  27.190  1.00 29.29           H
ATOM   2100 HG11 VAL A1010       9.524  40.189  26.775  1.00 34.70           H
ATOM   2101 HG12 VAL A1010      10.547  41.257  26.192  1.00 34.70           H
ATOM   2102 HG13 VAL A1010       9.834  40.225  25.217  1.00 34.70           H
ATOM   2103 HG21 VAL A1010      10.125  37.806  26.877  1.00 38.27           H
ATOM   2104 HG22 VAL A1010      10.467  37.783  25.325  1.00 38.27           H
ATOM   2105 HG23 VAL A1010      11.563  37.340  26.387  1.00 38.27           H
ATOM   2106  N   ALA A1011      13.758  41.454  26.125  1.00 32.39           N
ATOM   2107  CA  ALA A1011      14.221  42.837  26.090  1.00 28.71           C
ATOM   2108  C   ALA A1011      14.917  43.162  24.756  1.00 25.84           C
ATOM   2109  O   ALA A1011      14.756  44.251  24.205  1.00 28.94           O
ATOM   2110  CB  ALA A1011      15.155  43.075  27.272  1.00 26.81           C
ATOM   2111  H   ALA A1011      14.095  40.965  26.748  1.00 38.87           H
ATOM   2112  HA  ALA A1011      13.459  43.430  26.184  1.00 34.45           H
ATOM   2113  HB1 ALA A1011      15.464  43.994  27.250  1.00 32.17           H
ATOM   2114  HB2 ALA A1011      14.670  42.908  28.095  1.00 32.17           H
ATOM   2115  HB3 ALA A1011      15.910  42.470  27.204  1.00 32.17           H
ATOM   2116  N   LYS A1012      15.717  42.244  24.245  1.00 27.12           N
ATOM   2117  CA  LYS A1012      16.343  42.466  22.947  1.00 27.17           C
ATOM   2118  C   LYS A1012      15.299  42.611  21.845  1.00 29.23           C
ATOM   2119  O   LYS A1012      15.412  43.487  20.982  1.00 31.09           O
ATOM   2120  CB  LYS A1012      17.282  41.325  22.617  1.00 36.60           C
ATOM   2121  CG  LYS A1012      18.765  41.563  23.060  1.00 40.29           C
ATOM   2122  CD  LYS A1012      19.712  40.588  22.359  1.00 42.07           C
ATOM   2123  CE  LYS A1012      19.685  40.739  20.806  1.00 52.60           C
ATOM   2124  NZ  LYS A1012      19.905  42.144  20.288  1.00 64.86           N1+
ATOM   2125  H   LYS A1012      15.913  41.495  24.619  1.00 32.54           H
ATOM   2126  HA  LYS A1012      16.862  43.284  22.981  1.00 32.60           H
ATOM   2127  HB2 LYS A1012      16.966  40.523  23.063  1.00 43.92           H
ATOM   2128  HB3 LYS A1012      17.279  41.187  21.657  1.00 43.92           H
ATOM   2129  HG2 LYS A1012      19.029  42.466  22.826  1.00 48.34           H
ATOM   2130  HG3 LYS A1012      18.841  41.426  24.017  1.00 48.34           H
ATOM   2131  HD2 LYS A1012      20.618  40.754  22.661  1.00 50.49           H
ATOM   2132  HD3 LYS A1012      19.450  39.680  22.577  1.00 50.49           H
ATOM   2133  HE2 LYS A1012      20.381  40.177  20.431  1.00 63.12           H
ATOM   2134  HE3 LYS A1012      18.820  40.442  20.484  1.00 63.12           H
ATOM   2135  HZ1 LYS A1012      19.876  42.148  19.398  1.00 77.84           H
ATOM   2136  HZ2 LYS A1012      19.272  42.686  20.600  1.00 77.84           H
ATOM   2137  HZ3 LYS A1012      20.700  42.445  20.552  1.00 77.84           H
ATOM   2138  N   GLY A1013      14.247  41.797  21.880  1.00 28.97           N
ATOM   2139  CA  GLY A1013      13.188  41.955  20.883  1.00 28.33           C
ATOM   2140  C   GLY A1013      12.440  43.257  21.025  1.00 29.40           C
ATOM   2141  O   GLY A1013      12.057  43.879  20.026  1.00 28.74           O
ATOM   2142  H   GLY A1013      14.123  41.166  22.450  1.00 34.76           H
ATOM   2143  HA2 GLY A1013      13.575  41.919  19.994  1.00 34.00           H
ATOM   2144  HA3 GLY A1013      12.553  41.226  20.970  1.00 34.00           H
ATOM   2145  N   MET A1014      12.205  43.698  22.276  1.00 27.98           N
ATOM   2146  CA  MET A1014      11.529  44.971  22.469  1.00 25.59           C
ATOM   2147  C   MET A1014      12.429  46.131  22.076  1.00 28.11           C
ATOM   2148  O   MET A1014      11.949  47.124  21.528  1.00 29.36           O
ATOM   2149  CB  MET A1014      11.030  45.110  23.929  1.00 25.88           C
ATOM   2150  CG  MET A1014       9.786  44.299  24.218  1.00 27.60           C
ATOM   2151  SD  MET A1014       8.429  44.628  23.081  1.00 33.46           S
ATOM   2152  CE  MET A1014       8.217  46.401  23.360  1.00 35.77           C
ATOM   2153  H   MET A1014      12.423  43.286  22.999  1.00 33.58           H
ATOM   2154  HA  MET A1014      10.747  44.988  21.896  1.00 30.71           H
ATOM   2155  HB2 MET A1014      11.729  44.808  24.530  1.00 31.06           H
ATOM   2156  HB3 MET A1014      10.826  46.042  24.103  1.00 31.06           H
ATOM   2157  HG2 MET A1014      10.005  43.356  24.154  1.00 33.12           H
ATOM   2158  HG3 MET A1014       9.480  44.506  25.115  1.00 33.12           H
ATOM   2159  HE1 MET A1014       7.497  46.725  22.796  1.00 42.93           H
ATOM   2160  HE2 MET A1014       8.000  46.550  24.293  1.00 42.93           H
ATOM   2161  HE3 MET A1014       9.044  46.856  23.135  1.00 42.93           H
ATOM   2162  N   GLU A1015      13.728  46.050  22.390  1.00 30.45           N
ATOM   2163  CA  GLU A1015      14.648  47.078  21.915  1.00 32.55           C
ATOM   2164  C   GLU A1015      14.573  47.191  20.390  1.00 33.03           C
ATOM   2165  O   GLU A1015      14.489  48.291  19.844  1.00 31.39           O
ATOM   2166  CB  GLU A1015      16.068  46.745  22.381  1.00 30.92           C
ATOM   2167  CG  GLU A1015      17.201  47.583  21.731  1.00 31.86           C
ATOM   2168  CD  GLU A1015      18.597  47.095  22.133  1.00 35.53           C
ATOM   2169  OE1 GLU A1015      18.860  45.870  22.077  1.00 40.79           O
ATOM   2170  OE2 GLU A1015      19.438  47.940  22.513  1.00 44.47           O1-
ATOM   2171  H   GLU A1015      14.089  45.428  22.862  1.00 36.54           H
ATOM   2172  HA  GLU A1015      14.397  47.934  22.295  1.00 39.06           H
ATOM   2173  HB2 GLU A1015      16.116  46.885  23.339  1.00 37.11           H
ATOM   2174  HB3 GLU A1015      16.245  45.812  22.181  1.00 37.11           H
ATOM   2175  HG2 GLU A1015      17.128  47.520  20.765  1.00 38.23           H
ATOM   2176  HG3 GLU A1015      17.113  48.507  22.012  1.00 38.23           H
ATOM   2177  N   PHE A1016      14.538  46.043  19.696  1.00 33.73           N
ATOM   2178  CA  PHE A1016      14.356  46.036  18.238  1.00 28.55           C
ATOM   2179  C   PHE A1016      13.074  46.741  17.828  1.00 32.29           C
ATOM   2180  O   PHE A1016      13.085  47.648  16.986  1.00 33.90           O
ATOM   2181  CB  PHE A1016      14.344  44.602  17.729  1.00 39.93           C
ATOM   2182  CG  PHE A1016      13.930  44.478  16.285  1.00 37.26           C
ATOM   2183  CD1 PHE A1016      14.797  44.862  15.269  1.00 36.89           C
ATOM   2184  CD2 PHE A1016      12.687  43.965  15.953  1.00 37.63           C
ATOM   2185  CE1 PHE A1016      14.433  44.738  13.921  1.00 44.10           C
ATOM   2186  CE2 PHE A1016      12.324  43.814  14.613  1.00 43.31           C
ATOM   2187  CZ  PHE A1016      13.204  44.227  13.593  1.00 38.62           C
ATOM   2188  H   PHE A1016      14.617  45.261  20.044  1.00 40.47           H
ATOM   2189  HA  PHE A1016      15.101  46.498  17.822  1.00 34.26           H
ATOM   2190  HB2 PHE A1016      15.237  44.232  17.816  1.00 47.92           H
ATOM   2191  HB3 PHE A1016      13.720  44.086  18.263  1.00 47.92           H
ATOM   2192  HD1 PHE A1016      15.631  45.209  15.487  1.00 44.27           H
ATOM   2193  HD2 PHE A1016      12.105  43.691  16.624  1.00 45.15           H
ATOM   2194  HE1 PHE A1016      15.022  45.003  13.252  1.00 52.92           H
ATOM   2195  HE2 PHE A1016      11.485  43.477  14.394  1.00 51.97           H
ATOM   2196  HZ  PHE A1016      12.958  44.141  12.701  1.00 46.34           H
ATOM   2197  N   LEU A1017      11.944  46.315  18.389  1.00 28.03           N
ATOM   2198  CA  LEU A1017      10.686  46.918  18.005  1.00 30.02           C
ATOM   2199  C   LEU A1017      10.708  48.430  18.244  1.00 38.02           C
ATOM   2200  O   LEU A1017      10.284  49.197  17.376  1.00 35.34           O
ATOM   2201  CB  LEU A1017       9.525  46.223  18.739  1.00 31.38           C
ATOM   2202  CG  LEU A1017       9.229  44.790  18.231  1.00 37.63           C
ATOM   2203  CD1 LEU A1017       8.088  44.133  19.012  1.00 35.24           C
ATOM   2204  CD2 LEU A1017       8.913  44.761  16.686  1.00 42.38           C
ATOM   2205  H   LEU A1017      11.886  45.693  18.980  1.00 33.63           H
ATOM   2206  HA  LEU A1017      10.555  46.776  17.055  1.00 36.02           H
ATOM   2207  HB2 LEU A1017       9.743  46.164  19.682  1.00 37.66           H
ATOM   2208  HB3 LEU A1017       8.721  46.752  18.620  1.00 37.66           H
ATOM   2209  HG  LEU A1017      10.022  44.249  18.372  1.00 45.16           H
ATOM   2210 HD11 LEU A1017       7.938  43.241  18.661  1.00 42.29           H
ATOM   2211 HD12 LEU A1017       8.335  44.084  19.949  1.00 42.29           H
ATOM   2212 HD13 LEU A1017       7.286  44.669  18.908  1.00 42.29           H
ATOM   2213 HD21 LEU A1017       8.735  43.846  16.418  1.00 50.86           H
ATOM   2214 HD22 LEU A1017       8.135  45.314  16.513  1.00 50.86           H
ATOM   2215 HD23 LEU A1017       9.679  45.106  16.201  1.00 50.86           H
ATOM   2216  N   ALA A1018      11.242  48.878  19.391  1.00 33.86           N
ATOM   2217  CA  ALA A1018      11.329  50.316  19.663  1.00 37.11           C
ATOM   2218  C   ALA A1018      12.122  51.038  18.582  1.00 35.96           C
ATOM   2219  O   ALA A1018      11.747  52.139  18.160  1.00 41.49           O
ATOM   2220  CB  ALA A1018      11.970  50.584  21.020  1.00 36.09           C
ATOM   2221  H   ALA A1018      11.555  48.377  20.016  1.00 40.64           H
ATOM   2222  HA  ALA A1018      10.434  50.689  19.676  1.00 44.54           H
ATOM   2223  HB1 ALA A1018      12.011  51.542  21.166  1.00 43.31           H
ATOM   2224  HB2 ALA A1018      11.431  50.167  21.711  1.00 43.31           H
ATOM   2225  HB3 ALA A1018      12.864  50.210  21.026  1.00 43.31           H
ATOM   2226  N   SER A1019      13.229  50.435  18.136  1.00 38.59           N
ATOM   2227  CA  SER A1019      14.040  51.030  17.078  1.00 39.21           C
ATOM   2228  C   SER A1019      13.283  51.135  15.762  1.00 43.80           C
ATOM   2229  O   SER A1019      13.596  52.001  14.942  1.00 38.27           O
ATOM   2230  CB  SER A1019      15.313  50.228  16.863  1.00 42.76           C
ATOM   2231  OG  SER A1019      15.078  49.068  16.074  1.00 41.27           O
ATOM   2232  H   SER A1019      13.528  49.685  18.430  1.00 46.31           H
ATOM   2233  HA  SER A1019      14.296  51.927  17.346  1.00 47.06           H
ATOM   2234  HB2 SER A1019      15.963  50.787  16.410  1.00 51.32           H
ATOM   2235  HB3 SER A1019      15.660  49.954  17.726  1.00 51.32           H
ATOM   2236  HG  SER A1019      14.518  48.570  16.455  1.00 49.52           H
ATOM   2237  N   ARG A1020      12.295  50.276  15.533  1.00 40.58           N
ATOM   2238  CA  ARG A1020      11.433  50.387  14.360  1.00 40.87           C
ATOM   2239  C   ARG A1020      10.274  51.303  14.645  1.00 43.61           C
ATOM   2240  O   ARG A1020       9.362  51.402  13.826  1.00 42.72           O
ATOM   2241  CB  ARG A1020      10.929  49.004  13.912  1.00 34.20           C
ATOM   2242  CG  ARG A1020      12.038  47.966  13.789  1.00 37.06           C
ATOM   2243  CD  ARG A1020      13.094  48.328  12.757  1.00 40.50           C
ATOM   2244  NE  ARG A1020      12.503  48.428  11.429  1.00 43.09           N
ATOM   2245  CZ  ARG A1020      12.570  49.479  10.612  1.00 56.82           C
ATOM   2246  NH1 ARG A1020      13.261  50.583  10.943  1.00 48.05           N
ATOM   2247  NH2 ARG A1020      11.952  49.409   9.426  1.00 44.15           N1+
ATOM   2248  H   ARG A1020      12.100  49.614  16.047  1.00 48.70           H
ATOM   2249  HA  ARG A1020      11.944  50.770  13.630  1.00 49.04           H
ATOM   2250  HB2 ARG A1020      10.287  48.679  14.562  1.00 41.04           H
ATOM   2251  HB3 ARG A1020      10.505  49.091  13.044  1.00 41.04           H
ATOM   2252  HG2 ARG A1020      12.480  47.876  14.648  1.00 44.47           H
ATOM   2253  HG3 ARG A1020      11.646  47.117  13.530  1.00 44.47           H
ATOM   2254  HD2 ARG A1020      13.486  49.186  12.983  1.00 48.60           H
ATOM   2255  HD3 ARG A1020      13.776  47.638  12.737  1.00 48.60           H
ATOM   2256  HE  ARG A1020      12.067  47.742  11.146  1.00 51.71           H
ATOM   2257 HH11 ARG A1020      13.657  50.630  11.705  1.00 57.66           H
ATOM   2258 HH12 ARG A1020      13.297  51.247  10.398  1.00 57.66           H
ATOM   2259 HH21 ARG A1020      11.516  48.700   9.210  1.00 52.97           H
ATOM   2260 HH22 ARG A1020      11.994  50.071   8.880  1.00 52.97           H
ATOM   2261  N   LYS A1021      10.310  51.968  15.805  1.00 41.57           N
ATOM   2262  CA  LYS A1021       9.297  52.926  16.256  1.00 49.61           C
ATOM   2263  C   LYS A1021       7.918  52.284  16.436  1.00 53.89           C
ATOM   2264  O   LYS A1021       6.882  52.905  16.179  1.00 57.30           O
ATOM   2265  CB  LYS A1021       9.245  54.150  15.331  1.00 52.80           C
ATOM   2266  CG  LYS A1021      10.452  55.110  15.582  1.00 56.89           C
ATOM   2267  CD  LYS A1021      11.016  55.744  14.292  1.00 61.69           C
ATOM   2268  CE  LYS A1021      12.334  56.486  14.534  1.00 68.58           C
ATOM   2269  NZ  LYS A1021      13.175  56.586  13.279  1.00 60.83           N1+
ATOM   2270  H   LYS A1021      10.947  51.873  16.374  1.00 49.88           H
ATOM   2271  HA  LYS A1021       9.567  53.250  17.130  1.00 59.53           H
ATOM   2272  HB2 LYS A1021       9.277  53.855  14.408  1.00 63.36           H
ATOM   2273  HB3 LYS A1021       8.426  54.642  15.498  1.00 63.36           H
ATOM   2274  HG2 LYS A1021      10.165  55.829  16.165  1.00 68.27           H
ATOM   2275  HG3 LYS A1021      11.168  54.609  16.004  1.00 68.27           H
ATOM   2276  HD2 LYS A1021      11.180  55.045  13.639  1.00 74.02           H
ATOM   2277  HD3 LYS A1021      10.373  56.381  13.944  1.00 74.02           H
ATOM   2278  HE2 LYS A1021      12.141  57.386  14.840  1.00 82.30           H
ATOM   2279  HE3 LYS A1021      12.849  56.009  15.204  1.00 82.30           H
ATOM   2280  HZ1 LYS A1021      13.931  57.021  13.454  1.00 72.99           H
ATOM   2281  HZ2 LYS A1021      13.372  55.772  12.979  1.00 72.99           H
ATOM   2282  HZ3 LYS A1021      12.727  57.026  12.648  1.00 72.99           H
ATOM   2283  N   CYS A1022       7.901  51.066  16.983  1.00 47.18           N
ATOM   2284  CA  CYS A1022       6.666  50.401  17.375  1.00 48.23           C
ATOM   2285  C   CYS A1022       6.454  50.446  18.891  1.00 50.83           C
ATOM   2286  O   CYS A1022       7.394  50.555  19.691  1.00 43.79           O
ATOM   2287  CB  CYS A1022       6.653  48.938  16.915  1.00 49.08           C
ATOM   2288  SG  CYS A1022       6.982  48.717  15.181  1.00 57.31           S
ATOM   2289  H   CYS A1022       8.607  50.599  17.137  1.00 56.62           H
ATOM   2290  HA  CYS A1022       5.917  50.854  16.955  1.00 57.88           H
ATOM   2291  HB2 CYS A1022       7.331  48.451  17.409  1.00 58.90           H
ATOM   2292  HB3 CYS A1022       5.779  48.561  17.100  1.00 58.90           H
ATOM   2293  HG  CYS A1022       6.951  47.546  14.923  1.00 68.77           H
ATOM   2294  N   ILE A1023       5.179  50.360  19.252  1.00 40.70           N
ATOM   2295  CA  ILE A1023       4.691  50.134  20.604  1.00 44.88           C
ATOM   2296  C   ILE A1023       3.865  48.862  20.531  1.00 49.30           C
ATOM   2297  O   ILE A1023       3.095  48.673  19.579  1.00 36.01           O
ATOM   2298  CB  ILE A1023       3.868  51.336  21.124  1.00 48.84           C
ATOM   2299  CG1 ILE A1023       4.764  52.579  21.184  1.00 54.41           C
ATOM   2300  CG2 ILE A1023       3.346  51.080  22.537  1.00 50.98           C
ATOM   2301  CD1 ILE A1023       4.566  53.620  20.077  1.00 55.51           C
ATOM   2302  H   ILE A1023       4.536  50.434  18.686  1.00 48.84           H
ATOM   2303  HA  ILE A1023       5.440  49.986  21.203  1.00 53.86           H
ATOM   2304  HB  ILE A1023       3.122  51.501  20.527  1.00 58.60           H
ATOM   2305 HG12 ILE A1023       4.605  53.026  22.030  1.00 65.30           H
ATOM   2306 HG13 ILE A1023       5.688  52.289  21.144  1.00 65.30           H
ATOM   2307 HG21 ILE A1023       2.837  51.852  22.830  1.00 61.18           H
ATOM   2308 HG22 ILE A1023       2.778  50.293  22.526  1.00 61.18           H
ATOM   2309 HG23 ILE A1023       4.100  50.936  23.131  1.00 61.18           H
ATOM   2310 HD11 ILE A1023       5.183  54.354  20.221  1.00 66.61           H
ATOM   2311 HD12 ILE A1023       4.741  53.204  19.218  1.00 66.61           H
ATOM   2312 HD13 ILE A1023       3.653  53.944  20.108  1.00 66.61           H
ATOM   2313  N   HIS A1024       4.076  47.957  21.491  1.00 38.40           N
ATOM   2314  CA  HIS A1024       3.427  46.659  21.435  1.00 44.18           C
ATOM   2315  C   HIS A1024       2.032  46.668  22.055  1.00 45.72           C
ATOM   2316  O   HIS A1024       1.063  46.262  21.408  1.00 56.17           O
ATOM   2317  CB  HIS A1024       4.289  45.617  22.127  1.00 38.40           C
ATOM   2318  CG  HIS A1024       3.735  44.250  21.996  1.00 37.16           C
ATOM   2319  ND1 HIS A1024       2.639  43.831  22.717  1.00 34.32           N
ATOM   2320  CD2 HIS A1024       4.056  43.233  21.162  1.00 32.95           C
ATOM   2321  CE1 HIS A1024       2.348  42.588  22.382  1.00 42.88           C
ATOM   2322  NE2 HIS A1024       3.178  42.209  21.425  1.00 35.00           N
ATOM   2323  H   HIS A1024       4.584  48.075  22.174  1.00 46.08           H
ATOM   2324  HA  HIS A1024       3.335  46.397  20.506  1.00 53.02           H
ATOM   2325  HB2 HIS A1024       4.346  45.829  23.072  1.00 46.08           H
ATOM   2326  HB3 HIS A1024       5.174  45.623  21.730  1.00 46.08           H
ATOM   2327  HD2 HIS A1024       4.748  43.224  20.541  1.00 39.54           H
ATOM   2328  HE1 HIS A1024       1.655  42.078  22.734  1.00 51.46           H
ATOM   2329  HE2 HIS A1024       3.183  41.437  21.044  1.00 42.00           H
ATOM   2330  N   ARG A1025       1.928  47.059  23.321  1.00 40.43           N
ATOM   2331  CA  ARG A1025       0.649  47.304  23.995  1.00 47.96           C
ATOM   2332  C   ARG A1025       0.000  46.089  24.670  1.00 54.49           C
ATOM   2333  O   ARG A1025      -0.884  46.274  25.515  1.00 50.02           O
ATOM   2334  CB  ARG A1025      -0.368  47.927  23.036  1.00 52.44           C
ATOM   2335  CG  ARG A1025       0.146  49.224  22.365  1.00 59.15           C
ATOM   2336  CD  ARG A1025      -0.929  50.079  21.655  1.00 69.35           C
ATOM   2337  NE  ARG A1025      -2.121  49.354  21.186  1.00 78.12           N
ATOM   2338  CZ  ARG A1025      -3.153  49.943  20.569  1.00 87.53           C
ATOM   2339  NH1 ARG A1025      -3.144  51.270  20.354  1.00 81.55           N
ATOM   2340  NH2 ARG A1025      -4.195  49.211  20.158  1.00 78.19           N1+
ATOM   2341  H   ARG A1025       2.607  47.196  23.831  1.00 48.51           H
ATOM   2342  HA  ARG A1025       0.809  47.956  24.695  1.00 57.56           H
ATOM   2343  HB2 ARG A1025      -0.573  47.289  22.335  1.00 62.92           H
ATOM   2344  HB3 ARG A1025      -1.174  48.145  23.530  1.00 62.92           H
ATOM   2345  HG2 ARG A1025       0.556  49.780  23.046  1.00 70.98           H
ATOM   2346  HG3 ARG A1025       0.811  48.983  21.701  1.00 70.98           H
ATOM   2347  HD2 ARG A1025      -1.232  50.764  22.271  1.00 83.22           H
ATOM   2348  HD3 ARG A1025      -0.523  50.499  20.880  1.00 83.22           H
ATOM   2349  HE  ARG A1025      -2.105  48.494  21.212  1.00 93.75           H
ATOM   2350 HH11 ARG A1025      -2.474  51.743  20.612  1.00 97.86           H
ATOM   2351 HH12 ARG A1025      -3.809  51.645  19.959  1.00 97.86           H
ATOM   2352 HH21 ARG A1025      -4.206  48.362  20.296  1.00 93.83           H
ATOM   2353 HH22 ARG A1025      -4.860  49.591  19.767  1.00 93.83           H
ATOM   2354  N   ASP A1026       0.391  44.860  24.335  1.00 40.82           N
ATOM   2355  CA  ASP A1026      -0.039  43.698  25.105  1.00 41.03           C
ATOM   2356  C   ASP A1026       1.157  42.805  25.398  1.00 38.89           C
ATOM   2357  O   ASP A1026       1.163  41.601  25.131  1.00 33.44           O
ATOM   2358  CB  ASP A1026      -1.154  42.948  24.374  1.00 45.34           C
ATOM   2359  CG  ASP A1026      -1.847  41.930  25.258  1.00 50.25           C
ATOM   2360  OD1 ASP A1026      -1.685  41.972  26.487  1.00 45.82           O
ATOM   2361  OD2 ASP A1026      -2.562  41.067  24.722  1.00 64.82           O1-
ATOM   2362  H   ASP A1026       0.902  44.674  23.669  1.00 48.99           H
ATOM   2363  HA  ASP A1026      -0.395  44.002  25.954  1.00 49.23           H
ATOM   2364  HB2 ASP A1026      -1.820  43.586  24.072  1.00 54.41           H
ATOM   2365  HB3 ASP A1026      -0.775  42.478  23.615  1.00 54.41           H
ATOM   2366  N   LEU A1027       2.206  43.402  25.966  1.00 33.89           N
ATOM   2367  CA  LEU A1027       3.420  42.663  26.244  1.00 32.64           C
ATOM   2368  C   LEU A1027       3.186  41.829  27.490  1.00 41.21           C
ATOM   2369  O   LEU A1027       3.104  42.362  28.596  1.00 42.71           O
ATOM   2370  CB  LEU A1027       4.584  43.620  26.412  1.00 34.65           C
ATOM   2371  CG  LEU A1027       5.976  43.031  26.442  1.00 35.56           C
ATOM   2372  CD1 LEU A1027       6.286  42.216  25.185  1.00 32.61           C
ATOM   2373  CD2 LEU A1027       6.947  44.196  26.587  1.00 36.79           C
ATOM   2374  H   LEU A1027       2.233  44.230  26.197  1.00 40.67           H
ATOM   2375  HA  LEU A1027       3.614  42.066  25.504  1.00 39.17           H
ATOM   2376  HB2 LEU A1027       4.561  44.253  25.677  1.00 41.58           H
ATOM   2377  HB3 LEU A1027       4.461  44.098  27.247  1.00 41.58           H
ATOM   2378  HG  LEU A1027       6.068  42.453  27.216  1.00 42.68           H
ATOM   2379 HD11 LEU A1027       7.187  41.861  25.253  1.00 39.13           H
ATOM   2380 HD12 LEU A1027       5.648  41.489  25.115  1.00 39.13           H
ATOM   2381 HD13 LEU A1027       6.216  42.794  24.409  1.00 39.13           H
ATOM   2382 HD21 LEU A1027       7.853  43.850  26.610  1.00 44.15           H
ATOM   2383 HD22 LEU A1027       6.839  44.793  25.830  1.00 44.15           H
ATOM   2384 HD23 LEU A1027       6.752  44.668  27.412  1.00 44.15           H
ATOM   2385  N   ALA A1028       3.093  40.519  27.306  1.00 29.79           N
ATOM   2386  CA  ALA A1028       2.652  39.594  28.334  1.00 31.41           C
ATOM   2387  C   ALA A1028       3.154  38.213  27.947  1.00 34.50           C
ATOM   2388  O   ALA A1028       3.448  37.943  26.767  1.00 27.61           O
ATOM   2389  CB  ALA A1028       1.127  39.625  28.480  1.00 34.15           C
ATOM   2390  H   ALA A1028       3.288  40.131  26.564  1.00 35.74           H
ATOM   2391  HA  ALA A1028       3.049  39.840  29.184  1.00 37.69           H
ATOM   2392  HB1 ALA A1028       0.864  38.998  29.173  1.00 40.98           H
ATOM   2393  HB2 ALA A1028       0.851  40.522  28.724  1.00 40.98           H
ATOM   2394  HB3 ALA A1028       0.723  39.373  27.635  1.00 40.98           H
ATOM   2395  N   ALA A1029       3.295  37.353  28.949  1.00 29.40           N
ATOM   2396  CA  ALA A1029       3.957  36.086  28.687  1.00 34.68           C
ATOM   2397  C   ALA A1029       3.177  35.232  27.696  1.00 26.32           C
ATOM   2398  O   ALA A1029       3.780  34.470  26.936  1.00 28.87           O
ATOM   2399  CB  ALA A1029       4.195  35.323  29.979  1.00 29.92           C
ATOM   2400  H   ALA A1029       3.029  37.473  29.758  1.00 35.28           H
ATOM   2401  HA  ALA A1029       4.824  36.268  28.293  1.00 41.61           H
ATOM   2402  HB1 ALA A1029       4.637  34.484  29.774  1.00 35.91           H
ATOM   2403  HB2 ALA A1029       4.756  35.859  30.562  1.00 35.91           H
ATOM   2404  HB3 ALA A1029       3.342  35.153  30.407  1.00 35.91           H
ATOM   2405  N   ARG A1030       1.851  35.347  27.679  1.00 28.59           N
ATOM   2406  CA  ARG A1030       1.049  34.592  26.735  1.00 30.84           C
ATOM   2407  C   ARG A1030       1.323  35.032  25.300  1.00 33.24           C
ATOM   2408  O   ARG A1030       0.904  34.335  24.386  1.00 32.60           O
ATOM   2409  CB  ARG A1030      -0.449  34.769  27.033  1.00 33.92           C
ATOM   2410  CG  ARG A1030      -0.893  36.225  26.778  1.00 49.32           C
ATOM   2411  CD  ARG A1030      -2.414  36.570  26.902  1.00 58.92           C
ATOM   2412  NE  ARG A1030      -2.510  38.034  27.035  1.00 54.05           N
ATOM   2413  CZ  ARG A1030      -2.398  38.679  28.199  1.00 54.93           C
ATOM   2414  NH1 ARG A1030      -2.273  37.975  29.334  1.00 46.74           N
ATOM   2415  NH2 ARG A1030      -2.425  40.018  28.233  1.00 44.48           N1+
ATOM   2416  H   ARG A1030       1.397  35.854  28.204  1.00 34.31           H
ATOM   2417  HA  ARG A1030       1.266  33.650  26.811  1.00 37.01           H
ATOM   2418  HB2 ARG A1030      -0.964  34.186  26.453  1.00 40.70           H
ATOM   2419  HB3 ARG A1030      -0.619  34.556  27.964  1.00 40.70           H
ATOM   2420  HG2 ARG A1030      -0.424  36.793  27.408  1.00 59.19           H
ATOM   2421  HG3 ARG A1030      -0.623  36.463  25.877  1.00 59.19           H
ATOM   2422  HD2 ARG A1030      -2.887  36.292  26.102  1.00 70.71           H
ATOM   2423  HD3 ARG A1030      -2.788  36.153  27.693  1.00 70.71           H
ATOM   2424  HE  ARG A1030      -2.761  38.485  26.347  1.00 64.86           H
ATOM   2425 HH11 ARG A1030      -2.236  37.116  29.305  1.00 56.08           H
ATOM   2426 HH12 ARG A1030      -2.211  38.383  30.088  1.00 56.08           H
ATOM   2427 HH21 ARG A1030      -2.525  40.464  27.505  1.00 53.37           H
ATOM   2428 HH22 ARG A1030      -2.388  40.429  28.987  1.00 53.37           H
ATOM   2429  N   ASN A1031       1.996  36.171  25.095  1.00 27.92           N
ATOM   2430  CA  ASN A1031       2.319  36.711  23.768  1.00 25.77           C
ATOM   2431  C   ASN A1031       3.792  36.574  23.437  1.00 24.62           C
ATOM   2432  O   ASN A1031       4.272  37.207  22.493  1.00 29.51           O
ATOM   2433  CB  ASN A1031       1.895  38.188  23.645  1.00 29.19           C
ATOM   2434  CG  ASN A1031       0.402  38.351  23.695  1.00 39.71           C
ATOM   2435  OD1 ASN A1031      -0.335  37.451  23.322  1.00 38.72           O
ATOM   2436  ND2 ASN A1031      -0.057  39.482  24.182  1.00 41.98           N
ATOM   2437  H   ASN A1031       2.287  36.667  25.735  1.00 33.50           H
ATOM   2438  HA  ASN A1031       1.822  36.209  23.103  1.00 30.93           H
ATOM   2439  HB2 ASN A1031       2.279  38.691  24.380  1.00 35.03           H
ATOM   2440  HB3 ASN A1031       2.209  38.540  22.798  1.00 35.03           H
ATOM   2441 HD21 ASN A1031      -0.905  39.617  24.229  1.00 50.38           H
ATOM   2442 HD22 ASN A1031       0.491  40.086  24.454  1.00 50.38           H
ATOM   2443  N   ILE A1032       4.509  35.758  24.207  1.00 28.53           N
ATOM   2444  CA  ILE A1032       5.866  35.310  23.920  1.00 24.64           C
ATOM   2445  C   ILE A1032       5.761  33.842  23.579  1.00 26.37           C
ATOM   2446  O   ILE A1032       5.120  33.095  24.320  1.00 26.01           O
ATOM   2447  CB  ILE A1032       6.780  35.479  25.147  1.00 28.41           C
ATOM   2448  CG1 ILE A1032       6.717  36.911  25.700  1.00 28.83           C
ATOM   2449  CG2 ILE A1032       8.214  34.933  24.851  1.00 22.03           C
ATOM   2450  CD1 ILE A1032       7.145  38.008  24.754  1.00 28.04           C
ATOM   2451  H   ILE A1032       4.207  35.434  24.944  1.00 34.24           H
ATOM   2452  HA  ILE A1032       6.236  35.795  23.166  1.00 29.57           H
ATOM   2453  HB  ILE A1032       6.412  34.907  25.839  1.00 34.09           H
ATOM   2454 HG12 ILE A1032       5.802  37.096  25.962  1.00 34.59           H
ATOM   2455 HG13 ILE A1032       7.292  36.962  26.480  1.00 34.59           H
ATOM   2456 HG21 ILE A1032       8.766  35.052  25.640  1.00 26.43           H
ATOM   2457 HG22 ILE A1032       8.153  33.991  24.629  1.00 26.43           H
ATOM   2458 HG23 ILE A1032       8.591  35.425  24.105  1.00 26.43           H
ATOM   2459 HD11 ILE A1032       7.066  38.862  25.206  1.00 33.65           H
ATOM   2460 HD12 ILE A1032       8.067  37.856  24.492  1.00 33.65           H
ATOM   2461 HD13 ILE A1032       6.571  37.991  23.973  1.00 33.65           H
ATOM   2462  N   LEU A1033       6.391  33.411  22.484  1.00 25.80           N
ATOM   2463  CA  LEU A1033       6.380  31.996  22.122  1.00 27.66           C
ATOM   2464  C   LEU A1033       7.773  31.418  22.239  1.00 24.44           C
ATOM   2465  O   LEU A1033       8.776  32.103  22.035  1.00 27.37           O
ATOM   2466  CB  LEU A1033       5.863  31.752  20.691  1.00 25.70           C
ATOM   2467  CG  LEU A1033       4.507  32.401  20.372  1.00 28.61           C
ATOM   2468  CD1 LEU A1033       4.031  32.068  18.938  1.00 30.97           C
ATOM   2469  CD2 LEU A1033       3.397  32.063  21.386  1.00 30.81           C
ATOM   2470  H   LEU A1033       6.827  33.914  21.939  1.00 30.96           H
ATOM   2471  HA  LEU A1033       5.803  31.516  22.736  1.00 33.19           H
ATOM   2472  HB2 LEU A1033       6.512  32.107  20.063  1.00 30.84           H
ATOM   2473  HB3 LEU A1033       5.769  30.797  20.555  1.00 30.84           H
ATOM   2474  HG  LEU A1033       4.628  33.363  20.406  1.00 34.33           H
ATOM   2475 HD11 LEU A1033       3.175  32.496  18.782  1.00 37.17           H
ATOM   2476 HD12 LEU A1033       4.687  32.397  18.304  1.00 37.17           H
ATOM   2477 HD13 LEU A1033       3.940  31.106  18.852  1.00 37.17           H
ATOM   2478 HD21 LEU A1033       2.578  32.507  21.117  1.00 36.97           H
ATOM   2479 HD22 LEU A1033       3.264  31.102  21.399  1.00 36.97           H
ATOM   2480 HD23 LEU A1033       3.668  32.372  22.264  1.00 36.97           H
ATOM   2481  N   LEU A1034       7.815  30.141  22.565  1.00 28.09           N
ATOM   2482  CA  LEU A1034       9.057  29.420  22.729  1.00 29.77           C
ATOM   2483  C   LEU A1034       9.251  28.485  21.552  1.00 27.96           C
ATOM   2484  O   LEU A1034       8.376  27.664  21.234  1.00 27.46           O
ATOM   2485  CB  LEU A1034       9.066  28.627  24.029  1.00 29.43           C
ATOM   2486  CG  LEU A1034      10.309  27.831  24.418  1.00 34.93           C
ATOM   2487  CD1 LEU A1034      11.557  28.715  24.516  1.00 35.37           C
ATOM   2488  CD2 LEU A1034       9.970  27.178  25.761  1.00 42.46           C
ATOM   2489  H   LEU A1034       7.117  29.657  22.701  1.00 33.70           H
ATOM   2490  HA  LEU A1034       9.796  30.048  22.747  1.00 35.73           H
ATOM   2491  HB2 LEU A1034       8.900  29.252  24.753  1.00 35.32           H
ATOM   2492  HB3 LEU A1034       8.333  27.993  23.990  1.00 35.32           H
ATOM   2493  HG  LEU A1034      10.470  27.134  23.763  1.00 41.92           H
ATOM   2494 HD11 LEU A1034      12.315  28.164  24.764  1.00 42.44           H
ATOM   2495 HD12 LEU A1034      11.717  29.131  23.654  1.00 42.44           H
ATOM   2496 HD13 LEU A1034      11.408  29.397  25.189  1.00 42.44           H
ATOM   2497 HD21 LEU A1034      10.731  26.655  26.058  1.00 50.96           H
ATOM   2498 HD22 LEU A1034       9.772  27.872  26.408  1.00 50.96           H
ATOM   2499 HD23 LEU A1034       9.197  26.603  25.645  1.00 50.96           H
ATOM   2500  N   SER A1035      10.393  28.614  20.932  1.00 30.20           N
ATOM   2501  CA  SER A1035      10.790  27.830  19.778  1.00 35.75           C
ATOM   2502  C   SER A1035      11.966  26.976  20.229  1.00 35.48           C
ATOM   2503  O   SER A1035      12.260  26.879  21.418  1.00 41.04           O
ATOM   2504  CB  SER A1035      11.100  28.769  18.589  1.00 27.44           C
ATOM   2505  OG  SER A1035      11.995  28.179  17.664  1.00 52.13           O
ATOM   2506  H   SER A1035      10.994  29.181  21.171  1.00 36.24           H
ATOM   2507  HA  SER A1035      10.064  27.241  19.522  1.00 42.90           H
ATOM   2508  HB2 SER A1035      10.270  28.976  18.131  1.00 32.93           H
ATOM   2509  HB3 SER A1035      11.497  29.585  18.931  1.00 32.93           H
ATOM   2510  HG  SER A1035      11.664  27.472  17.355  1.00 62.56           H
ATOM   2511  N   GLU A1036      12.676  26.381  19.286  1.00 39.64           N
ATOM   2512  CA  GLU A1036      13.720  25.430  19.670  1.00 44.55           C
ATOM   2513  C   GLU A1036      14.955  26.153  20.212  1.00 41.04           C
ATOM   2514  O   GLU A1036      15.188  27.332  19.945  1.00 39.58           O
ATOM   2515  CB  GLU A1036      14.127  24.559  18.473  1.00 49.25           C
ATOM   2516  CG  GLU A1036      13.064  23.577  18.011  1.00 52.56           C
ATOM   2517  CD  GLU A1036      13.302  23.056  16.593  1.00 77.25           C
ATOM   2518  OE1 GLU A1036      14.453  23.130  16.073  1.00 67.54           O
ATOM   2519  OE2 GLU A1036      12.314  22.571  15.995  1.00 82.46           O1-
ATOM   2520  H   GLU A1036      12.583  26.501  18.440  1.00 47.57           H
ATOM   2521  HA  GLU A1036      13.379  24.847  20.367  1.00 53.46           H
ATOM   2522  HB2 GLU A1036      14.335  25.140  17.724  1.00 59.10           H
ATOM   2523  HB3 GLU A1036      14.914  24.047  18.716  1.00 59.10           H
ATOM   2524  HG2 GLU A1036      13.057  22.816  18.612  1.00 63.08           H
ATOM   2525  HG3 GLU A1036      12.201  24.019  18.025  1.00 63.08           H
ATOM   2526  N   LYS A1037      15.772  25.405  20.950  1.00 42.60           N
ATOM   2527  CA  LYS A1037      17.025  25.910  21.511  1.00 42.09           C
ATOM   2528  C   LYS A1037      16.798  27.138  22.402  1.00 44.43           C
ATOM   2529  O   LYS A1037      17.584  28.088  22.397  1.00 44.20           O
ATOM   2530  CB  LYS A1037      18.034  26.225  20.408  1.00 52.34           C
ATOM   2531  CG  LYS A1037      18.246  25.054  19.432  1.00 58.43           C
ATOM   2532  CD  LYS A1037      19.226  25.400  18.306  1.00 53.08           C
ATOM   2533  CE  LYS A1037      20.633  25.606  18.850  1.00 71.76           C
ATOM   2534  NZ  LYS A1037      21.694  25.573  17.784  1.00 82.77           N1+
ATOM   2535  H   LYS A1037      15.619  24.581  21.145  1.00 51.12           H
ATOM   2536  HA  LYS A1037      17.412  25.216  22.068  1.00 50.51           H
ATOM   2537  HB2 LYS A1037      17.714  26.985  19.897  1.00 62.81           H
ATOM   2538  HB3 LYS A1037      18.889  26.435  20.814  1.00 62.81           H
ATOM   2539  HG2 LYS A1037      18.605  24.296  19.920  1.00 70.12           H
ATOM   2540  HG3 LYS A1037      17.396  24.819  19.030  1.00 70.12           H
ATOM   2541  HD2 LYS A1037      19.250  24.672  17.665  1.00 63.70           H
ATOM   2542  HD3 LYS A1037      18.943  26.221  17.873  1.00 63.70           H
ATOM   2543  HE2 LYS A1037      20.677  26.471  19.287  1.00 86.11           H
ATOM   2544  HE3 LYS A1037      20.829  24.903  19.488  1.00 86.11           H
ATOM   2545  HZ1 LYS A1037      22.496  25.698  18.150  1.00 99.33           H
ATOM   2546  HZ2 LYS A1037      21.684  24.786  17.370  1.00 99.33           H
ATOM   2547  HZ3 LYS A1037      21.545  26.216  17.187  1.00 99.33           H
ATOM   2548  N   ASN A1038      15.717  27.103  23.182  1.00 44.48           N
ATOM   2549  CA  ASN A1038      15.370  28.161  24.134  1.00 41.08           C
ATOM   2550  C   ASN A1038      15.334  29.552  23.503  1.00 34.69           C
ATOM   2551  O   ASN A1038      15.612  30.556  24.152  1.00 42.93           O
ATOM   2552  CB  ASN A1038      16.315  28.118  25.338  1.00 40.60           C
ATOM   2553  CG  ASN A1038      15.975  26.970  26.278  1.00 46.00           C
ATOM   2554  OD1 ASN A1038      14.814  26.799  26.693  1.00 48.63           O
ATOM   2555  ND2 ASN A1038      16.966  26.156  26.588  1.00 54.00           N
ATOM   2556  H   ASN A1038      15.151  26.456  23.177  1.00 53.38           H
ATOM   2557  HA  ASN A1038      14.477  27.980  24.468  1.00 49.30           H
ATOM   2558  HB2 ASN A1038      17.225  27.995  25.025  1.00 48.71           H
ATOM   2559  HB3 ASN A1038      16.240  28.948  25.833  1.00 48.71           H
ATOM   2560 HD21 ASN A1038      16.827  25.491  27.116  1.00 64.80           H
ATOM   2561 HD22 ASN A1038      17.751  26.290  26.262  1.00 64.80           H
ATOM   2562  N   VAL A1039      14.941  29.653  22.257  1.00 36.52           N
ATOM   2563  CA  VAL A1039      14.745  30.955  21.648  1.00 39.27           C
ATOM   2564  C   VAL A1039      13.315  31.368  21.932  1.00 33.91           C
ATOM   2565  O   VAL A1039      12.387  30.590  21.685  1.00 37.36           O
ATOM   2566  CB  VAL A1039      15.024  30.910  20.140  1.00 38.45           C
ATOM   2567  CG1 VAL A1039      14.633  32.213  19.496  1.00 37.71           C
ATOM   2568  CG2 VAL A1039      16.500  30.607  19.884  1.00 43.19           C
ATOM   2569  H   VAL A1039      14.780  28.987  21.737  1.00 43.83           H
ATOM   2570  HA  VAL A1039      15.343  31.601  22.056  1.00 47.13           H
ATOM   2571  HB  VAL A1039      14.496  30.203  19.739  1.00 46.14           H
ATOM   2572 HG11 VAL A1039      14.818  32.162  18.545  1.00 45.26           H
ATOM   2573 HG12 VAL A1039      13.687  32.365  19.642  1.00 45.26           H
ATOM   2574 HG13 VAL A1039      15.150  32.930  19.896  1.00 45.26           H
ATOM   2575 HG21 VAL A1039      16.655  30.583  18.927  1.00 51.82           H
ATOM   2576 HG22 VAL A1039      17.040  31.304  20.290  1.00 51.82           H
ATOM   2577 HG23 VAL A1039      16.718  29.748  20.277  1.00 51.82           H
ATOM   2578  N   VAL A1040      13.133  32.586  22.438  1.00 27.82           N
ATOM   2579  CA  VAL A1040      11.802  33.134  22.636  1.00 26.07           C
ATOM   2580  C   VAL A1040      11.546  34.254  21.660  1.00 23.84           C
ATOM   2581  O   VAL A1040      12.440  35.028  21.302  1.00 23.15           O
ATOM   2582  CB  VAL A1040      11.581  33.620  24.080  1.00 26.69           C
ATOM   2583  CG1 VAL A1040      11.466  32.387  24.985  1.00 30.15           C
ATOM   2584  CG2 VAL A1040      12.687  34.578  24.521  1.00 32.29           C
ATOM   2585  H   VAL A1040      13.769  33.114  22.675  1.00 33.39           H
ATOM   2586  HA  VAL A1040      11.152  32.437  22.459  1.00 31.29           H
ATOM   2587  HB  VAL A1040      10.738  34.099  24.124  1.00 32.02           H
ATOM   2588 HG11 VAL A1040      11.326  32.678  25.900  1.00 36.18           H
ATOM   2589 HG12 VAL A1040      10.714  31.848  24.691  1.00 36.18           H
ATOM   2590 HG13 VAL A1040      12.286  31.873  24.923  1.00 36.18           H
ATOM   2591 HG21 VAL A1040      12.515  34.861  25.432  1.00 38.75           H
ATOM   2592 HG22 VAL A1040      13.540  34.118  24.473  1.00 38.75           H
ATOM   2593 HG23 VAL A1040      12.692  35.347  23.930  1.00 38.75           H
ATOM   2594  N   LYS A1041      10.281  34.380  21.281  1.00 27.23           N
ATOM   2595  CA  LYS A1041       9.879  35.353  20.268  1.00 23.40           C
ATOM   2596  C   LYS A1041       8.608  36.059  20.659  1.00 22.81           C
ATOM   2597  O   LYS A1041       7.633  35.414  21.039  1.00 23.15           O
ATOM   2598  CB  LYS A1041       9.640  34.692  18.898  1.00 24.90           C
ATOM   2599  CG  LYS A1041      10.938  34.268  18.231  1.00 28.43           C
ATOM   2600  CD  LYS A1041      10.650  33.201  17.169  1.00 25.01           C
ATOM   2601  CE  LYS A1041      11.922  32.610  16.533  1.00 24.00           C
ATOM   2602  NZ  LYS A1041      12.554  33.653  15.701  1.00 25.89           N1+
ATOM   2603  H   LYS A1041       9.631  33.912  21.595  1.00 32.68           H
ATOM   2604  HA  LYS A1041      10.579  36.018  20.167  1.00 28.08           H
ATOM   2605  HB2 LYS A1041       9.090  33.902  19.018  1.00 29.88           H
ATOM   2606  HB3 LYS A1041       9.193  35.324  18.314  1.00 29.88           H
ATOM   2607  HG2 LYS A1041      11.347  35.033  17.798  1.00 34.11           H
ATOM   2608  HG3 LYS A1041      11.537  33.890  18.894  1.00 34.11           H
ATOM   2609  HD2 LYS A1041      10.158  32.473  17.580  1.00 30.01           H
ATOM   2610  HD3 LYS A1041      10.120  33.599  16.460  1.00 30.01           H
ATOM   2611  HE2 LYS A1041      12.545  32.343  17.228  1.00 28.80           H
ATOM   2612  HE3 LYS A1041      11.690  31.857  15.969  1.00 28.80           H
ATOM   2613  HZ1 LYS A1041      13.293  33.334  15.323  1.00 31.07           H
ATOM   2614  HZ2 LYS A1041      11.991  33.915  15.063  1.00 31.07           H
ATOM   2615  HZ3 LYS A1041      12.767  34.356  16.205  1.00 31.07           H
ATOM   2616  N   ILE A1042       8.615  37.361  20.472  1.00 24.45           N
ATOM   2617  CA  ILE A1042       7.468  38.198  20.767  1.00 24.22           C
ATOM   2618  C   ILE A1042       6.473  38.049  19.633  1.00 27.85           C
ATOM   2619  O   ILE A1042       6.818  38.257  18.457  1.00 29.04           O
ATOM   2620  CB  ILE A1042       7.875  39.672  20.915  1.00 21.78           C
ATOM   2621  CG1 ILE A1042       8.808  39.897  22.096  1.00 30.11           C
ATOM   2622  CG2 ILE A1042       6.632  40.556  20.980  1.00 27.43           C
ATOM   2623  CD1 ILE A1042       9.539  41.221  22.030  1.00 29.87           C
ATOM   2624  H   ILE A1042       9.290  37.798  20.166  1.00 29.34           H
ATOM   2625  HA  ILE A1042       7.050  37.904  21.591  1.00 29.07           H
ATOM   2626  HB  ILE A1042       8.362  39.919  20.113  1.00 26.13           H
ATOM   2627 HG12 ILE A1042       8.289  39.882  22.916  1.00 36.13           H
ATOM   2628 HG13 ILE A1042       9.472  39.189  22.112  1.00 36.13           H
ATOM   2629 HG21 ILE A1042       6.907  41.482  21.073  1.00 32.92           H
ATOM   2630 HG22 ILE A1042       6.121  40.444  20.163  1.00 32.92           H
ATOM   2631 HG23 ILE A1042       6.096  40.292  21.744  1.00 32.92           H
ATOM   2632 HD11 ILE A1042      10.114  41.303  22.807  1.00 35.84           H
ATOM   2633 HD12 ILE A1042      10.071  41.247  21.219  1.00 35.84           H
ATOM   2634 HD13 ILE A1042       8.888  41.940  22.022  1.00 35.84           H
ATOM   2635  N   CYS A1043       5.229  37.748  19.970  1.00 23.31           N
ATOM   2636  CA  CYS A1043       4.175  37.866  18.964  1.00 27.34           C
ATOM   2637  C   CYS A1043       3.963  39.336  18.650  1.00 39.41           C
ATOM   2638  O   CYS A1043       3.474  40.077  19.501  1.00 36.86           O
ATOM   2639  CB  CYS A1043       2.891  37.256  19.465  1.00 39.13           C
ATOM   2640  SG  CYS A1043       3.104  35.567  19.770  1.00 49.70           S
ATOM   2641  H   CYS A1043       4.970  37.481  20.745  1.00 27.97           H
ATOM   2642  HA  CYS A1043       4.443  37.408  18.152  1.00 32.81           H
ATOM   2643  HB2 CYS A1043       2.630  37.688  20.294  1.00 46.96           H
ATOM   2644  HB3 CYS A1043       2.198  37.363  18.794  1.00 46.96           H
ATOM   2645  HG  CYS A1043       2.069  35.108  20.167  1.00 59.64           H
ATOM   2646  N   ASP A1044       4.346  39.774  17.446  1.00 43.58           N
ATOM   2647  CA  ASP A1044       4.383  41.206  17.148  1.00 53.82           C
ATOM   2648  C   ASP A1044       3.075  41.689  16.522  1.00 58.49           C
ATOM   2649  O   ASP A1044       2.782  42.886  16.592  1.00 74.24           O
ATOM   2650  CB  ASP A1044       5.624  41.613  16.270  1.00 46.61           C
ATOM   2651  CG  ASP A1044       6.061  40.556  15.168  1.00 61.84           C
ATOM   2652  OD1 ASP A1044       5.586  39.365  15.191  1.00 45.91           O
ATOM   2653  OD2 ASP A1044       6.915  40.952  14.262  1.00 43.82           O1-
ATOM   2654  H   ASP A1044       4.587  39.268  16.794  1.00 52.29           H
ATOM   2655  HA  ASP A1044       4.476  41.677  17.991  1.00 64.58           H
ATOM   2656  HB2 ASP A1044       5.416  42.442  15.811  1.00 55.93           H
ATOM   2657  HB3 ASP A1044       6.383  41.751  16.858  1.00 55.93           H
ATOM   2658  N   PHE A1045       2.258  40.777  15.996  1.00 66.23           N
ATOM   2659  CA  PHE A1045       0.897  41.078  15.493  1.00 67.21           C
ATOM   2660  C   PHE A1045       0.088  41.855  16.535  1.00 66.17           C
ATOM   2661  O   PHE A1045      -1.009  42.337  16.242  1.00 77.11           O
ATOM   2662  CB  PHE A1045       0.133  39.789  15.098  1.00 54.21           C
ATOM   2663  CG  PHE A1045       1.011  38.569  15.005  1.00 59.00           C
ATOM   2664  CD1 PHE A1045       1.957  38.441  13.977  1.00 56.17           C
ATOM   2665  CD2 PHE A1045       0.922  37.575  15.958  1.00 48.57           C
ATOM   2666  CE1 PHE A1045       2.789  37.339  13.902  1.00 45.88           C
ATOM   2667  CE2 PHE A1045       1.754  36.464  15.906  1.00 55.31           C
ATOM   2668  CZ  PHE A1045       2.688  36.340  14.869  1.00 42.95           C
ATOM   2669  H   PHE A1045       2.470  39.948  15.914  1.00 79.47           H
ATOM   2670  HA  PHE A1045       0.972  41.633  14.701  1.00 80.65           H
ATOM   2671  HB2 PHE A1045      -0.280  39.924  14.231  1.00 65.05           H
ATOM   2672  HB3 PHE A1045      -0.550  39.614  15.764  1.00 65.05           H
ATOM   2673  HD1 PHE A1045       2.027  39.110  13.335  1.00 67.40           H
ATOM   2674  HD2 PHE A1045       0.307  37.657  16.651  1.00 58.28           H
ATOM   2675  HE1 PHE A1045       3.407  37.263  13.211  1.00 55.06           H
ATOM   2676  HE2 PHE A1045       1.680  35.796  16.549  1.00 66.37           H
ATOM   2677  HZ  PHE A1045       3.238  35.591  14.824  1.00 51.54           H
ATOM   2678  HC  PHE A1045       0.432  41.981  17.465  1.00 79.41           H
ATOM   2679  N   PRO A1066      -6.196  44.277  28.881  1.00 59.20           N1+
ATOM   2680  CA  PRO A1066      -5.224  43.563  29.718  1.00 53.47           C
ATOM   2681  C   PRO A1066      -4.793  44.450  30.894  1.00 49.14           C
ATOM   2682  O   PRO A1066      -3.648  44.938  30.930  1.00 48.18           O
ATOM   2683  CB  PRO A1066      -4.077  43.306  28.751  1.00 45.79           C
ATOM   2684  CG  PRO A1066      -4.102  44.566  27.840  1.00 62.97           C
ATOM   2685  CD  PRO A1066      -5.519  45.145  27.893  1.00 62.85           C
ATOM   2686  H2  PRO A1066      -6.758  44.823  29.437  1.00 71.04           H
ATOM   2687  H3  PRO A1066      -6.734  43.629  28.421  1.00 71.04           H
ATOM   2688  HA  PRO A1066      -5.587  42.723  30.041  1.00 64.16           H
ATOM   2689  HB2 PRO A1066      -4.248  42.501  28.238  1.00 54.94           H
ATOM   2690  HB3 PRO A1066      -3.240  43.243  29.236  1.00 54.94           H
ATOM   2691  HG2 PRO A1066      -3.878  44.309  26.932  1.00 75.56           H
ATOM   2692  HG3 PRO A1066      -3.461  45.214  28.173  1.00 75.56           H
ATOM   2693  HD2 PRO A1066      -5.499  46.063  28.205  1.00 75.41           H
ATOM   2694  HD3 PRO A1066      -5.948  45.071  27.026  1.00 75.41           H
ATOM   2695  N   LEU A1067      -5.704  44.643  31.851  1.00 48.04           N
ATOM   2696  CA  LEU A1067      -5.528  45.715  32.826  1.00 43.69           C
ATOM   2697  C   LEU A1067      -4.317  45.478  33.724  1.00 39.87           C
ATOM   2698  O   LEU A1067      -3.621  46.427  34.097  1.00 42.84           O
ATOM   2699  CB  LEU A1067      -6.799  45.865  33.649  1.00 46.29           C
ATOM   2700  CG  LEU A1067      -7.544  47.204  33.504  1.00 56.72           C
ATOM   2701  CD1 LEU A1067      -8.574  47.260  34.605  1.00 65.39           C
ATOM   2702  CD2 LEU A1067      -6.651  48.454  33.576  1.00 55.41           C
ATOM   2703  H   LEU A1067      -6.419  44.176  31.954  1.00 57.64           H
ATOM   2704  HA  LEU A1067      -5.384  46.548  32.351  1.00 52.42           H
ATOM   2705  HB2 LEU A1067      -7.415  45.162  33.390  1.00 55.55           H
ATOM   2706  HB3 LEU A1067      -6.570  45.763  34.586  1.00 55.55           H
ATOM   2707  HG  LEU A1067      -8.011  47.216  32.654  1.00 68.07           H
ATOM   2708 HD11 LEU A1067      -9.061  48.096  34.539  1.00 78.47           H
ATOM   2709 HD12 LEU A1067      -9.183  46.513  34.505  1.00 78.47           H
ATOM   2710 HD13 LEU A1067      -8.122  47.207  35.462  1.00 78.47           H
ATOM   2711 HD21 LEU A1067      -7.206  49.244  33.475  1.00 66.49           H
ATOM   2712 HD22 LEU A1067      -6.203  48.472  34.436  1.00 66.49           H
ATOM   2713 HD23 LEU A1067      -5.996  48.416  32.861  1.00 66.49           H
ATOM   2714  N   LYS A1068      -4.057  44.222  34.083  1.00 42.56           N
ATOM   2715  CA  LYS A1068      -2.983  43.893  35.005  1.00 41.41           C
ATOM   2716  C   LYS A1068      -1.592  44.158  34.415  1.00 41.35           C
ATOM   2717  O   LYS A1068      -0.597  44.118  35.159  1.00 37.62           O
ATOM   2718  CB  LYS A1068      -3.098  42.422  35.416  1.00 43.97           C
ATOM   2719  CG  LYS A1068      -4.335  42.018  36.223  1.00 43.27           C
ATOM   2720  CD  LYS A1068      -4.406  40.448  36.358  1.00 51.60           C
ATOM   2721  CE  LYS A1068      -5.186  39.805  35.143  1.00 57.27           C
ATOM   2722  NZ  LYS A1068      -4.852  38.340  34.728  1.00 66.17           N1+
ATOM   2723  H   LYS A1068      -4.495  43.538  33.802  1.00 51.07           H
ATOM   2724  HA  LYS A1068      -3.077  44.435  35.803  1.00 49.69           H
ATOM   2725  HB2 LYS A1068      -3.095  41.883  34.610  1.00 52.77           H
ATOM   2726  HB3 LYS A1068      -2.322  42.198  35.953  1.00 52.77           H
ATOM   2727  HG2 LYS A1068      -4.281  42.402  37.112  1.00 51.93           H
ATOM   2728  HG3 LYS A1068      -5.134  42.325  35.767  1.00 51.93           H
ATOM   2729  HD2 LYS A1068      -3.507  40.085  36.369  1.00 61.92           H
ATOM   2730  HD3 LYS A1068      -4.873  40.217  37.176  1.00 61.92           H
ATOM   2731  HE2 LYS A1068      -6.132  39.827  35.356  1.00 68.72           H
ATOM   2732  HE3 LYS A1068      -5.026  40.360  34.364  1.00 68.72           H
ATOM   2733  HZ1 LYS A1068      -5.357  38.098  34.036  1.00 79.41           H
ATOM   2734  HZ2 LYS A1068      -3.995  38.277  34.497  1.00 79.41           H
ATOM   2735  HZ3 LYS A1068      -5.010  37.788  35.408  1.00 79.41           H
ATOM   2736  N   TRP A1069      -1.510  44.399  33.105  1.00 35.65           N
ATOM   2737  CA  TRP A1069      -0.269  44.697  32.396  1.00 33.61           C
ATOM   2738  C   TRP A1069      -0.118  46.174  32.056  1.00 35.80           C
ATOM   2739  O   TRP A1069       0.951  46.576  31.590  1.00 33.55           O
ATOM   2740  CB  TRP A1069      -0.183  43.878  31.084  1.00 35.16           C
ATOM   2741  CG  TRP A1069       0.125  42.451  31.347  1.00 32.95           C
ATOM   2742  CD1 TRP A1069       1.361  41.858  31.318  1.00 35.47           C
ATOM   2743  CD2 TRP A1069      -0.794  41.442  31.754  1.00 36.07           C
ATOM   2744  NE1 TRP A1069       1.259  40.552  31.690  1.00 29.82           N
ATOM   2745  CE2 TRP A1069      -0.057  40.260  31.933  1.00 31.79           C
ATOM   2746  CE3 TRP A1069      -2.182  41.415  31.955  1.00 35.16           C
ATOM   2747  CZ2 TRP A1069      -0.652  39.066  32.314  1.00 38.05           C
ATOM   2748  CZ3 TRP A1069      -2.768  40.230  32.333  1.00 44.15           C
ATOM   2749  CH2 TRP A1069      -2.011  39.074  32.504  1.00 40.40           C
ATOM   2750  H   TRP A1069      -2.195  44.394  32.585  1.00 42.78           H
ATOM   2751  HA  TRP A1069       0.481  44.442  32.956  1.00 40.34           H
ATOM   2752  HB2 TRP A1069      -1.034  43.925  30.622  1.00 42.20           H
ATOM   2753  HB3 TRP A1069       0.522  44.243  30.526  1.00 42.20           H
ATOM   2754  HD1 TRP A1069       2.157  42.295  31.117  1.00 42.57           H
ATOM   2755  HE1 TRP A1069       1.909  39.990  31.720  1.00 35.78           H
ATOM   2756  HE3 TRP A1069      -2.694  42.183  31.840  1.00 42.19           H
ATOM   2757  HZ2 TRP A1069      -0.152  38.291  32.431  1.00 45.67           H
ATOM   2758  HZ3 TRP A1069      -3.687  40.199  32.471  1.00 52.98           H
ATOM   2759  HH2 TRP A1069      -2.437  38.288  32.760  1.00 48.48           H
ATOM   2760  N   MET A1070      -1.139  46.994  32.295  1.00 36.25           N
ATOM   2761  CA  MET A1070      -1.135  48.356  31.777  1.00 32.62           C
ATOM   2762  C   MET A1070      -0.486  49.306  32.761  1.00 36.73           C
ATOM   2763  O   MET A1070      -0.703  49.232  33.983  1.00 37.68           O
ATOM   2764  CB  MET A1070      -2.541  48.828  31.481  1.00 46.11           C
ATOM   2765  CG  MET A1070      -3.108  48.191  30.209  1.00 45.73           C
ATOM   2766  SD  MET A1070      -4.878  48.359  30.284  1.00 53.30           S
ATOM   2767  CE  MET A1070      -4.994  50.127  30.011  1.00 54.79           C
ATOM   2768  H   MET A1070      -1.839  46.788  32.750  1.00 43.50           H
ATOM   2769  HA  MET A1070      -0.634  48.373  30.947  1.00 39.15           H
ATOM   2770  HB2 MET A1070      -3.119  48.589  32.222  1.00 55.34           H
ATOM   2771  HB3 MET A1070      -2.534  49.790  31.359  1.00 55.34           H
ATOM   2772  HG2 MET A1070      -2.778  48.658  29.426  1.00 54.88           H
ATOM   2773  HG3 MET A1070      -2.880  47.249  30.177  1.00 54.88           H
ATOM   2774  HE1 MET A1070      -5.929  50.387  30.024  1.00 65.75           H
ATOM   2775  HE2 MET A1070      -4.512  50.587  30.716  1.00 65.75           H
ATOM   2776  HE3 MET A1070      -4.603  50.339  29.149  1.00 65.75           H
ATOM   2777  N   ALA A1071       0.323  50.188  32.212  1.00 34.75           N
ATOM   2778  CA  ALA A1071       0.898  51.251  33.005  1.00 40.67           C
ATOM   2779  C   ALA A1071      -0.217  52.155  33.544  1.00 45.65           C
ATOM   2780  O   ALA A1071      -1.235  52.349  32.877  1.00 41.17           O
ATOM   2781  CB  ALA A1071       1.858  52.070  32.163  1.00 31.71           C
ATOM   2782  H   ALA A1071       0.555  50.194  31.384  1.00 41.71           H
ATOM   2783  HA  ALA A1071       1.384  50.875  33.755  1.00 48.80           H
ATOM   2784  HB1 ALA A1071       2.234  52.777  32.711  1.00 38.05           H
ATOM   2785  HB2 ALA A1071       2.566  51.491  31.840  1.00 38.05           H
ATOM   2786  HB3 ALA A1071       1.375  52.452  31.414  1.00 38.05           H
ATOM   2787  N   PRO A1072      -0.028  52.751  34.736  1.00 40.70           N
ATOM   2788  CA  PRO A1072      -1.010  53.729  35.243  1.00 45.62           C
ATOM   2789  C   PRO A1072      -1.372  54.829  34.263  1.00 37.13           C
ATOM   2790  O   PRO A1072      -2.556  55.143  34.110  1.00 45.72           O
ATOM   2791  CB  PRO A1072      -0.311  54.316  36.486  1.00 48.90           C
ATOM   2792  CG  PRO A1072       0.716  53.299  36.874  1.00 45.49           C
ATOM   2793  CD  PRO A1072       1.172  52.681  35.592  1.00 38.42           C
ATOM   2794  HA  PRO A1072      -1.820  53.273  35.521  1.00 54.75           H
ATOM   2795  HB2 PRO A1072       0.111  55.158  36.256  1.00 58.68           H
ATOM   2796  HB3 PRO A1072      -0.959  54.438  37.197  1.00 58.68           H
ATOM   2797  HG2 PRO A1072       1.455  53.737  37.324  1.00 54.59           H
ATOM   2798  HG3 PRO A1072       0.312  52.631  37.450  1.00 54.59           H
ATOM   2799  HD2 PRO A1072       1.895  53.199  35.204  1.00 46.10           H
ATOM   2800  HD3 PRO A1072       1.433  51.757  35.734  1.00 46.10           H
ATOM   2801  N   GLU A1073      -0.400  55.417  33.579  1.00 36.74           N
ATOM   2802  CA  GLU A1073      -0.734  56.470  32.644  1.00 45.04           C
ATOM   2803  C   GLU A1073      -1.506  55.958  31.438  1.00 54.03           C
ATOM   2804  O   GLU A1073      -2.042  56.767  30.676  1.00 54.40           O
ATOM   2805  CB  GLU A1073       0.529  57.177  32.174  1.00 45.64           C
ATOM   2806  CG  GLU A1073       1.325  56.419  31.149  1.00 49.14           C
ATOM   2807  CD  GLU A1073       2.364  55.503  31.750  1.00 40.12           C
ATOM   2808  OE1 GLU A1073       2.239  55.154  32.940  1.00 34.41           O
ATOM   2809  OE2 GLU A1073       3.280  55.106  30.979  1.00 43.39           O1-
ATOM   2810  H   GLU A1073       0.437  55.230  33.638  1.00 44.09           H
ATOM   2811  HA  GLU A1073      -1.289  57.124  33.096  1.00 54.05           H
ATOM   2812  HB2 GLU A1073       0.280  58.029  31.782  1.00 54.76           H
ATOM   2813  HB3 GLU A1073       1.105  57.327  32.941  1.00 54.76           H
ATOM   2814  HG2 GLU A1073       0.719  55.875  30.621  1.00 58.97           H
ATOM   2815  HG3 GLU A1073       1.783  57.053  30.576  1.00 58.97           H
ATOM   2816  N   THR A1074      -1.517  54.648  31.208  1.00 52.36           N
ATOM   2817  CA  THR A1074      -2.335  54.089  30.143  1.00 49.84           C
ATOM   2818  C   THR A1074      -3.764  53.871  30.624  1.00 54.67           C
ATOM   2819  O   THR A1074      -4.724  54.227  29.937  1.00 58.80           O
ATOM   2820  CB  THR A1074      -1.724  52.779  29.644  1.00 51.66           C
ATOM   2821  OG1 THR A1074      -0.363  53.009  29.231  1.00 51.02           O
ATOM   2822  CG2 THR A1074      -2.510  52.269  28.458  1.00 55.84           C
ATOM   2823  H   THR A1074      -1.063  54.068  31.651  1.00 62.83           H
ATOM   2824  HA  THR A1074      -2.359  54.713  29.400  1.00 59.81           H
ATOM   2825  HB  THR A1074      -1.749  52.113  30.349  1.00 62.00           H
ATOM   2826  HG1 THR A1074      -0.343  53.577  28.612  1.00 61.23           H
ATOM   2827 HG21 THR A1074      -2.126  51.438  28.139  1.00 67.01           H
ATOM   2828 HG22 THR A1074      -3.433  52.112  28.715  1.00 67.01           H
ATOM   2829 HG23 THR A1074      -2.489  52.922  27.741  1.00 67.01           H
ATOM   2830  N   ILE A1075      -3.908  53.303  31.816  1.00 46.37           N
ATOM   2831  CA  ILE A1075      -5.202  53.249  32.484  1.00 55.76           C
ATOM   2832  C   ILE A1075      -5.848  54.638  32.536  1.00 55.38           C
ATOM   2833  O   ILE A1075      -6.995  54.823  32.116  1.00 57.53           O
ATOM   2834  CB  ILE A1075      -5.020  52.656  33.890  1.00 57.71           C
ATOM   2835  CG1 ILE A1075      -4.450  51.218  33.804  1.00 39.01           C
ATOM   2836  CG2 ILE A1075      -6.331  52.708  34.650  1.00 62.40           C
ATOM   2837  CD1 ILE A1075      -4.193  50.555  35.161  1.00 43.22           C
ATOM   2838  H   ILE A1075      -3.268  52.940  32.262  1.00 55.64           H
ATOM   2839  HA  ILE A1075      -5.791  52.662  31.985  1.00 66.91           H
ATOM   2840  HB  ILE A1075      -4.377  53.205  34.365  1.00 69.26           H
ATOM   2841 HG12 ILE A1075      -5.081  50.663  33.320  1.00 46.81           H
ATOM   2842 HG13 ILE A1075      -3.606  51.247  33.326  1.00 46.81           H
ATOM   2843 HG21 ILE A1075      -6.197  52.330  35.534  1.00 74.88           H
ATOM   2844 HG22 ILE A1075      -6.616  53.632  34.724  1.00 74.88           H
ATOM   2845 HG23 ILE A1075      -6.996  52.193  34.167  1.00 74.88           H
ATOM   2846 HD11 ILE A1075      -3.839  49.664  35.015  1.00 51.86           H
ATOM   2847 HD12 ILE A1075      -3.552  51.089  35.656  1.00 51.86           H
ATOM   2848 HD13 ILE A1075      -5.029  50.503  35.650  1.00 51.86           H
ATOM   2849  N   PHE A1076      -5.114  55.642  33.035  1.00 59.79           N
ATOM   2850  CA  PHE A1076      -5.703  56.946  33.366  1.00 61.13           C
ATOM   2851  C   PHE A1076      -5.622  57.987  32.249  1.00 64.45           C
ATOM   2852  O   PHE A1076      -6.439  58.916  32.233  1.00 59.41           O
ATOM   2853  CB  PHE A1076      -5.028  57.560  34.602  1.00 53.65           C
ATOM   2854  CG  PHE A1076      -5.248  56.784  35.895  1.00 51.46           C
ATOM   2855  CD1 PHE A1076      -6.493  56.735  36.490  1.00 57.73           C
ATOM   2856  CD2 PHE A1076      -4.192  56.146  36.540  1.00 58.03           C
ATOM   2857  CE1 PHE A1076      -6.699  56.042  37.679  1.00 59.83           C
ATOM   2858  CE2 PHE A1076      -4.396  55.453  37.730  1.00 56.17           C
ATOM   2859  CZ  PHE A1076      -5.652  55.403  38.295  1.00 61.56           C
ATOM   2860  H   PHE A1076      -4.270  55.592  33.191  1.00 71.74           H
ATOM   2861  HA  PHE A1076      -6.641  56.816  33.578  1.00 73.35           H
ATOM   2862  HB2 PHE A1076      -4.072  57.603  34.444  1.00 64.38           H
ATOM   2863  HB3 PHE A1076      -5.377  58.455  34.734  1.00 64.38           H
ATOM   2864  HD1 PHE A1076      -7.211  57.160  36.080  1.00 69.28           H
ATOM   2865  HD2 PHE A1076      -3.342  56.171  36.164  1.00 69.63           H
ATOM   2866  HE1 PHE A1076      -7.548  56.013  38.057  1.00 71.80           H
ATOM   2867  HE2 PHE A1076      -3.684  55.023  38.144  1.00 67.40           H
ATOM   2868  HZ  PHE A1076      -5.789  54.942  39.091  1.00 73.87           H
ATOM   2869  N   ASP A1077      -4.646  57.903  31.342  1.00 65.84           N
ATOM   2870  CA  ASP A1077      -4.520  58.881  30.260  1.00 66.06           C
ATOM   2871  C   ASP A1077      -4.725  58.293  28.874  1.00 69.77           C
ATOM   2872  O   ASP A1077      -4.574  59.026  27.889  1.00 66.69           O
ATOM   2873  CB  ASP A1077      -3.143  59.571  30.298  1.00 68.36           C
ATOM   2874  CG  ASP A1077      -2.972  60.468  31.515  1.00 70.14           C
ATOM   2875  OD1 ASP A1077      -4.011  60.843  32.099  1.00 75.13           O
ATOM   2876  OD2 ASP A1077      -1.817  60.801  31.882  1.00 74.12           O1-
ATOM   2877  H   ASP A1077      -4.044  57.288  31.332  1.00 79.01           H
ATOM   2878  HA  ASP A1077      -5.194  59.567  30.388  1.00 79.27           H
ATOM   2879  HB2 ASP A1077      -2.450  58.894  30.325  1.00 82.03           H
ATOM   2880  HB3 ASP A1077      -3.042  60.120  29.504  1.00 82.03           H
ATOM   2881  N   ARG A1078      -5.066  57.003  28.762  1.00 75.80           N
ATOM   2882  CA  ARG A1078      -5.170  56.298  27.482  1.00 76.55           C
ATOM   2883  C   ARG A1078      -3.846  56.260  26.700  1.00 72.21           C
ATOM   2884  O   ARG A1078      -3.829  55.847  25.531  1.00 65.95           O
ATOM   2885  CB  ARG A1078      -6.276  56.919  26.608  1.00 70.31           C
ATOM   2886  CG  ARG A1078      -7.673  56.600  27.125  1.00 83.28           C
ATOM   2887  CD  ARG A1078      -8.742  56.543  26.015  1.00 83.98           C
ATOM   2888  NE  ARG A1078      -9.834  55.640  26.394  1.00 90.15           N
ATOM   2889  CZ  ARG A1078     -11.042  55.614  25.825  1.00 98.96           C
ATOM   2890  NH1 ARG A1078     -11.346  56.461  24.838  1.00 91.52           N
ATOM   2891  NH2 ARG A1078     -11.960  54.738  26.255  1.00 88.65           N1+
ATOM   2892  H   ARG A1078      -5.246  56.501  29.437  1.00 90.96           H
ATOM   2893  HA  ARG A1078      -5.425  55.380  27.661  1.00 91.86           H
ATOM   2894  HB2 ARG A1078      -6.170  57.883  26.600  1.00 84.37           H
ATOM   2895  HB3 ARG A1078      -6.201  56.568  25.706  1.00 84.37           H
ATOM   2896  HG2 ARG A1078      -7.655  55.736  27.565  1.00 99.94           H
ATOM   2897  HG3 ARG A1078      -7.937  57.287  27.757  1.00 99.94           H
ATOM   2898  HD2 ARG A1078      -9.111  57.429  25.876  1.00100.78           H
ATOM   2899  HD3 ARG A1078      -8.340  56.212  25.196  1.00100.78           H
ATOM   2900  HE  ARG A1078      -9.684  55.084  27.033  1.00108.18           H
ATOM   2901 HH11 ARG A1078     -10.759  57.025  24.559  1.00109.83           H
ATOM   2902 HH12 ARG A1078     -12.127  56.440  24.478  1.00109.83           H
ATOM   2903 HH21 ARG A1078     -11.768  54.193  26.892  1.00106.38           H
ATOM   2904 HH22 ARG A1078     -12.740  54.721  25.894  1.00106.38           H
ATOM   2905  N   VAL A1079      -2.736  56.672  27.318  1.00 73.43           N
ATOM   2906  CA  VAL A1079      -1.443  56.774  26.640  1.00 71.92           C
ATOM   2907  C   VAL A1079      -0.769  55.400  26.575  1.00 62.64           C
ATOM   2908  O   VAL A1079      -0.593  54.730  27.606  1.00 59.04           O
ATOM   2909  CB  VAL A1079      -0.549  57.801  27.359  1.00 62.94           C
ATOM   2910  CG1 VAL A1079       0.757  57.180  27.842  1.00 54.20           C
ATOM   2911  CG2 VAL A1079      -0.253  58.950  26.440  1.00 61.78           C
ATOM   2912  H   VAL A1079      -2.708  56.901  28.147  1.00 88.12           H
ATOM   2913  HA  VAL A1079      -1.586  57.083  25.731  1.00 86.30           H
ATOM   2914  HB  VAL A1079      -1.021  58.147  28.132  1.00 75.52           H
ATOM   2915 HG11 VAL A1079       1.285  57.862  28.286  1.00 65.04           H
ATOM   2916 HG12 VAL A1079       0.554  56.462  28.461  1.00 65.04           H
ATOM   2917 HG13 VAL A1079       1.242  56.831  27.077  1.00 65.04           H
ATOM   2918 HG21 VAL A1079       0.311  59.589  26.905  1.00 74.13           H
ATOM   2919 HG22 VAL A1079       0.205  58.616  25.653  1.00 74.13           H
ATOM   2920 HG23 VAL A1079      -1.088  59.372  26.183  1.00 74.13           H
ATOM   2921  N   TYR A1080      -0.405  54.972  25.352  1.00 58.15           N
ATOM   2922  CA  TYR A1080       0.513  53.860  25.107  1.00 52.72           C
ATOM   2923  C   TYR A1080       1.787  54.420  24.504  1.00 54.53           C
ATOM   2924  O   TYR A1080       1.732  55.122  23.494  1.00 57.61           O
ATOM   2925  CB  TYR A1080      -0.056  52.839  24.129  1.00 53.62           C
ATOM   2926  CG  TYR A1080      -1.112  51.930  24.663  1.00 58.88           C
ATOM   2927  CD1 TYR A1080      -0.783  50.696  25.209  1.00 55.67           C
ATOM   2928  CD2 TYR A1080      -2.454  52.283  24.584  1.00 65.21           C
ATOM   2929  CE1 TYR A1080      -1.765  49.841  25.678  1.00 60.42           C
ATOM   2930  CE2 TYR A1080      -3.445  51.443  25.056  1.00 64.01           C
ATOM   2931  CZ  TYR A1080      -3.101  50.222  25.595  1.00 63.81           C
ATOM   2932  OH  TYR A1080      -4.101  49.396  26.067  1.00 72.23           O
ATOM   2933  H   TYR A1080      -0.694  55.330  24.626  1.00 69.78           H
ATOM   2934  HA  TYR A1080       0.727  53.414  25.941  1.00 63.26           H
ATOM   2935  HB2 TYR A1080      -0.441  53.319  23.379  1.00 64.34           H
ATOM   2936  HB3 TYR A1080       0.672  52.282  23.814  1.00 64.34           H
ATOM   2937  HD1 TYR A1080       0.110  50.441  25.259  1.00 66.80           H
ATOM   2938  HD2 TYR A1080      -2.689  53.104  24.215  1.00 78.26           H
ATOM   2939  HE1 TYR A1080      -1.534  49.020  26.049  1.00 72.51           H
ATOM   2940  HE2 TYR A1080      -4.338  51.696  25.001  1.00 76.81           H
ATOM   2941  HH  TYR A1080      -4.851  49.756  25.950  1.00 86.68           H
ATOM   2942  N   THR A1081       2.927  54.109  25.107  1.00 48.82           N
ATOM   2943  CA  THR A1081       4.224  54.572  24.620  1.00 40.78           C
ATOM   2944  C   THR A1081       5.223  53.455  24.837  1.00 32.13           C
ATOM   2945  O   THR A1081       4.912  52.452  25.485  1.00 35.84           O
ATOM   2946  CB  THR A1081       4.720  55.815  25.350  1.00 47.96           C
ATOM   2947  OG1 THR A1081       5.264  55.410  26.612  1.00 49.54           O
ATOM   2948  CG2 THR A1081       3.581  56.811  25.565  1.00 52.09           C
ATOM   2949  H   THR A1081       2.978  53.622  25.814  1.00 58.58           H
ATOM   2950  HA  THR A1081       4.170  54.765  23.671  1.00 48.93           H
ATOM   2951  HB  THR A1081       5.411  56.247  24.823  1.00 57.56           H
ATOM   2952  HG1 THR A1081       5.544  56.081  27.033  1.00 59.45           H
ATOM   2953 HG21 THR A1081       3.910  57.596  26.030  1.00 62.51           H
ATOM   2954 HG22 THR A1081       3.212  57.082  24.710  1.00 62.51           H
ATOM   2955 HG23 THR A1081       2.879  56.401  26.096  1.00 62.51           H
ATOM   2956  N   ILE A1082       6.462  53.653  24.369  1.00 33.55           N
ATOM   2957  CA  ILE A1082       7.449  52.610  24.597  1.00 33.28           C
ATOM   2958  C   ILE A1082       7.744  52.457  26.095  1.00 35.92           C
ATOM   2959  O   ILE A1082       8.075  51.357  26.555  1.00 30.87           O
ATOM   2960  CB  ILE A1082       8.716  52.868  23.777  1.00 33.88           C
ATOM   2961  CG1 ILE A1082       9.546  51.584  23.741  1.00 35.20           C
ATOM   2962  CG2 ILE A1082       9.478  54.092  24.280  1.00 38.42           C
ATOM   2963  CD1 ILE A1082       8.863  50.430  22.851  1.00 37.29           C
ATOM   2964  H   ILE A1082       6.739  54.346  23.942  1.00 40.26           H
ATOM   2965  HA  ILE A1082       7.076  51.769  24.291  1.00 39.94           H
ATOM   2966  HB  ILE A1082       8.438  53.056  22.867  1.00 40.66           H
ATOM   2967 HG12 ILE A1082      10.417  51.781  23.362  1.00 42.24           H
ATOM   2968 HG13 ILE A1082       9.647  51.247  24.645  1.00 42.24           H
ATOM   2969 HG21 ILE A1082      10.270  54.217  23.734  1.00 46.10           H
ATOM   2970 HG22 ILE A1082       8.903  54.871  24.214  1.00 46.10           H
ATOM   2971 HG23 ILE A1082       9.733  53.947  25.205  1.00 46.10           H
ATOM   2972 HD11 ILE A1082       9.431  49.644  22.864  1.00 44.75           H
ATOM   2973 HD12 ILE A1082       7.994  50.217  23.224  1.00 44.75           H
ATOM   2974 HD13 ILE A1082       8.764  50.751  21.941  1.00 44.75           H
ATOM   2975  N   GLN A1083       7.586  53.531  26.885  1.00 36.19           N
ATOM   2976  CA  GLN A1083       7.879  53.450  28.318  1.00 30.29           C
ATOM   2977  C   GLN A1083       6.758  52.765  29.062  1.00 28.38           C
ATOM   2978  O   GLN A1083       6.997  52.163  30.112  1.00 29.42           O
ATOM   2979  CB  GLN A1083       8.160  54.849  28.898  1.00 37.50           C
ATOM   2980  CG  GLN A1083       9.508  55.445  28.467  1.00 32.99           C
ATOM   2981  CD  GLN A1083      10.720  54.451  28.596  1.00 40.23           C
ATOM   2982  OE1 GLN A1083      11.197  53.875  27.595  1.00 45.04           O
ATOM   2983  NE2 GLN A1083      11.219  54.274  29.827  1.00 43.04           N
ATOM   2984  H   GLN A1083       7.315  54.303  26.618  1.00 43.43           H
ATOM   2985  HA  GLN A1083       8.680  52.917  28.440  1.00 36.35           H
ATOM   2986  HB2 GLN A1083       7.461  55.454  28.605  1.00 45.00           H
ATOM   2987  HB3 GLN A1083       8.159  54.791  29.866  1.00 45.00           H
ATOM   2988  HG2 GLN A1083       9.446  55.716  27.537  1.00 39.58           H
ATOM   2989  HG3 GLN A1083       9.699  56.218  29.022  1.00 39.58           H
ATOM   2990 HE21 GLN A1083      10.876  54.694  30.494  1.00 51.65           H
ATOM   2991 HE22 GLN A1083      11.882  53.740  29.949  1.00 51.65           H
ATOM   2992  N   SER A1084       5.542  52.789  28.527  1.00 30.33           N
ATOM   2993  CA  SER A1084       4.488  51.999  29.136  1.00 32.92           C
ATOM   2994  C   SER A1084       4.636  50.509  28.791  1.00 28.94           C
ATOM   2995  O   SER A1084       4.325  49.664  29.633  1.00 31.98           O
ATOM   2996  CB  SER A1084       3.115  52.578  28.775  1.00 40.87           C
ATOM   2997  OG  SER A1084       2.649  52.226  27.497  1.00 46.23           O
ATOM   2998  H   SER A1084       5.308  53.241  27.833  1.00 36.40           H
ATOM   2999  HA  SER A1084       4.580  52.074  30.099  1.00 39.50           H
ATOM   3000  HB2 SER A1084       2.471  52.264  29.429  1.00 49.05           H
ATOM   3001  HB3 SER A1084       3.172  53.546  28.821  1.00 49.05           H
ATOM   3002  HG  SER A1084       1.896  52.573  27.360  1.00 55.48           H
ATOM   3003  N   ASP A1085       5.196  50.166  27.631  1.00 31.09           N
ATOM   3004  CA  ASP A1085       5.659  48.789  27.405  1.00 31.12           C
ATOM   3005  C   ASP A1085       6.742  48.351  28.399  1.00 27.33           C
ATOM   3006  O   ASP A1085       6.802  47.176  28.748  1.00 27.43           O
ATOM   3007  CB  ASP A1085       6.217  48.625  25.987  1.00 30.50           C
ATOM   3008  CG  ASP A1085       5.108  48.525  24.894  1.00 33.12           C
ATOM   3009  OD1 ASP A1085       3.972  48.105  25.185  1.00 32.58           O
ATOM   3010  OD2 ASP A1085       5.443  48.855  23.748  1.00 36.28           O1-
ATOM   3011  H   ASP A1085       5.319  50.698  26.967  1.00 37.30           H
ATOM   3012  HA  ASP A1085       4.906  48.185  27.500  1.00 37.34           H
ATOM   3013  HB2 ASP A1085       6.773  49.391  25.778  1.00 36.60           H
ATOM   3014  HB3 ASP A1085       6.746  47.812  25.950  1.00 36.60           H
ATOM   3015  N   VAL A1086       7.625  49.252  28.840  1.00 30.63           N
ATOM   3016  CA  VAL A1086       8.604  48.879  29.869  1.00 27.71           C
ATOM   3017  C   VAL A1086       7.900  48.472  31.162  1.00 29.52           C
ATOM   3018  O   VAL A1086       8.287  47.496  31.826  1.00 29.76           O
ATOM   3019  CB  VAL A1086       9.616  50.018  30.113  1.00 30.31           C
ATOM   3020  CG1 VAL A1086      10.469  49.724  31.316  1.00 27.60           C
ATOM   3021  CG2 VAL A1086      10.526  50.135  28.926  1.00 25.83           C
ATOM   3022  H   VAL A1086       7.680  50.066  28.568  1.00 36.76           H
ATOM   3023  HA  VAL A1086       9.103  48.109  29.554  1.00 33.26           H
ATOM   3024  HB  VAL A1086       9.152  50.859  30.246  1.00 36.37           H
ATOM   3025 HG11 VAL A1086      11.094  50.455  31.445  1.00 33.12           H
ATOM   3026 HG12 VAL A1086       9.896  49.636  32.094  1.00 33.12           H
ATOM   3027 HG13 VAL A1086      10.952  48.897  31.165  1.00 33.12           H
ATOM   3028 HG21 VAL A1086      11.159  50.852  29.084  1.00 31.00           H
ATOM   3029 HG22 VAL A1086      10.997  49.296  28.807  1.00 31.00           H
ATOM   3030 HG23 VAL A1086       9.994  50.331  28.139  1.00 31.00           H
ATOM   3031  N   TRP A1087       6.858  49.208  31.551  1.00 28.41           N
ATOM   3032  CA  TRP A1087       6.026  48.754  32.665  1.00 26.71           C
ATOM   3033  C   TRP A1087       5.488  47.335  32.426  1.00 30.03           C
ATOM   3034  O   TRP A1087       5.581  46.446  33.297  1.00 28.42           O
ATOM   3035  CB  TRP A1087       4.868  49.755  32.900  1.00 29.24           C
ATOM   3036  CG  TRP A1087       3.906  49.325  33.979  1.00 29.54           C
ATOM   3037  CD1 TRP A1087       3.014  48.296  33.919  1.00 34.37           C
ATOM   3038  CD2 TRP A1087       3.743  49.919  35.273  1.00 32.74           C
ATOM   3039  NE1 TRP A1087       2.310  48.202  35.094  1.00 32.91           N
ATOM   3040  CE2 TRP A1087       2.740  49.196  35.940  1.00 35.22           C
ATOM   3041  CE3 TRP A1087       4.349  50.994  35.931  1.00 32.26           C
ATOM   3042  CZ2 TRP A1087       2.323  49.518  37.240  1.00 37.03           C
ATOM   3043  CZ3 TRP A1087       3.938  51.298  37.215  1.00 33.84           C
ATOM   3044  CH2 TRP A1087       2.940  50.576  37.848  1.00 30.14           C
ATOM   3045  H   TRP A1087       6.616  49.953  31.198  1.00 34.10           H
ATOM   3046  HA  TRP A1087       6.566  48.733  33.470  1.00 32.05           H
ATOM   3047  HB2 TRP A1087       5.242  50.611  33.159  1.00 35.08           H
ATOM   3048  HB3 TRP A1087       4.365  49.851  32.075  1.00 35.08           H
ATOM   3049  HD1 TRP A1087       2.905  47.731  33.189  1.00 41.24           H
ATOM   3050  HE1 TRP A1087       1.696  47.626  35.267  1.00 39.49           H
ATOM   3051  HE3 TRP A1087       5.016  51.491  35.516  1.00 38.71           H
ATOM   3052  HZ2 TRP A1087       1.659  49.030  37.671  1.00 44.43           H
ATOM   3053  HZ3 TRP A1087       4.332  52.013  37.660  1.00 40.61           H
ATOM   3054  HH2 TRP A1087       2.690  50.809  38.713  1.00 36.17           H
ATOM   3055  N   SER A1088       4.865  47.109  31.267  1.00 26.09           N
ATOM   3056  CA  SER A1088       4.358  45.769  30.975  1.00 27.26           C
ATOM   3057  C   SER A1088       5.467  44.733  31.057  1.00 26.18           C
ATOM   3058  O   SER A1088       5.243  43.615  31.546  1.00 28.06           O
ATOM   3059  CB  SER A1088       3.704  45.717  29.573  1.00 32.24           C
ATOM   3060  OG  SER A1088       2.717  46.696  29.445  1.00 29.29           O
ATOM   3061  H   SER A1088       4.728  47.694  30.652  1.00 31.31           H
ATOM   3062  HA  SER A1088       3.682  45.538  31.630  1.00 32.72           H
ATOM   3063  HB2 SER A1088       4.387  45.868  28.901  1.00 38.69           H
ATOM   3064  HB3 SER A1088       3.301  44.844  29.446  1.00 38.69           H
ATOM   3065  HG  SER A1088       2.118  46.577  30.022  1.00 35.15           H
ATOM   3066  N   PHE A1089       6.649  45.062  30.524  1.00 22.61           N
ATOM   3067  CA  PHE A1089       7.804  44.176  30.629  1.00 26.56           C
ATOM   3068  C   PHE A1089       8.094  43.804  32.073  1.00 25.62           C
ATOM   3069  O   PHE A1089       8.486  42.669  32.359  1.00 25.48           O
ATOM   3070  CB  PHE A1089       9.029  44.844  30.015  1.00 26.38           C
ATOM   3071  CG  PHE A1089      10.236  43.953  29.970  1.00 26.70           C
ATOM   3072  CD1 PHE A1089      10.279  42.877  29.106  1.00 29.38           C
ATOM   3073  CD2 PHE A1089      11.303  44.151  30.817  1.00 23.22           C
ATOM   3074  CE1 PHE A1089      11.377  42.049  29.078  1.00 29.29           C
ATOM   3075  CE2 PHE A1089      12.396  43.330  30.780  1.00 29.40           C
ATOM   3076  CZ  PHE A1089      12.443  42.277  29.894  1.00 28.40           C
ATOM   3077  H   PHE A1089       6.804  45.792  30.097  1.00 27.14           H
ATOM   3078  HA  PHE A1089       7.625  43.360  30.137  1.00 31.88           H
ATOM   3079  HB2 PHE A1089       8.820  45.108  29.105  1.00 31.66           H
ATOM   3080  HB3 PHE A1089       9.257  45.627  30.541  1.00 31.66           H
ATOM   3081  HD1 PHE A1089       9.565  42.717  28.531  1.00 35.26           H
ATOM   3082  HD2 PHE A1089      11.290  44.869  31.408  1.00 27.86           H
ATOM   3083  HE1 PHE A1089      11.401  41.337  28.480  1.00 35.15           H
ATOM   3084  HE2 PHE A1089      13.114  43.489  31.349  1.00 35.28           H
ATOM   3085  HZ  PHE A1089      13.179  41.709  29.875  1.00 34.07           H
ATOM   3086  N   GLY A1090       7.979  44.771  32.996  1.00 28.11           N
ATOM   3087  CA  GLY A1090       8.079  44.435  34.416  1.00 27.47           C
ATOM   3088  C   GLY A1090       7.062  43.390  34.859  1.00 25.66           C
ATOM   3089  O   GLY A1090       7.394  42.475  35.618  1.00 24.67           O
ATOM   3090  H   GLY A1090       7.848  45.604  32.828  1.00 33.74           H
ATOM   3091  HA2 GLY A1090       8.967  44.093  34.602  1.00 32.97           H
ATOM   3092  HA3 GLY A1090       7.942  45.236  34.945  1.00 32.97           H
ATOM   3093  N   VAL A1091       5.794  43.528  34.434  1.00 22.35           N
ATOM   3094  CA  VAL A1091       4.808  42.499  34.764  1.00 29.08           C
ATOM   3095  C   VAL A1091       5.191  41.157  34.141  1.00 30.94           C
ATOM   3096  O   VAL A1091       5.050  40.104  34.771  1.00 28.88           O
ATOM   3097  CB  VAL A1091       3.392  42.914  34.328  1.00 33.37           C
ATOM   3098  CG1 VAL A1091       2.401  41.876  34.838  1.00 32.82           C
ATOM   3099  CG2 VAL A1091       3.010  44.288  34.873  1.00 34.94           C
ATOM   3100  H   VAL A1091       5.493  44.187  33.970  1.00 26.82           H
ATOM   3101  HA  VAL A1091       4.794  42.382  35.727  1.00 34.89           H
ATOM   3102  HB  VAL A1091       3.343  42.940  33.359  1.00 40.04           H
ATOM   3103 HG11 VAL A1091       1.507  42.133  34.565  1.00 39.38           H
ATOM   3104 HG12 VAL A1091       2.627  41.012  34.460  1.00 39.38           H
ATOM   3105 HG13 VAL A1091       2.454  41.839  35.806  1.00 39.38           H
ATOM   3106 HG21 VAL A1091       2.114  44.509  34.574  1.00 41.93           H
ATOM   3107 HG22 VAL A1091       3.039  44.262  35.842  1.00 41.93           H
ATOM   3108 HG23 VAL A1091       3.641  44.946  34.541  1.00 41.93           H
ATOM   3109  N   LEU A1092       5.646  41.172  32.883  1.00 28.59           N
ATOM   3110  CA  LEU A1092       6.087  39.947  32.217  1.00 25.68           C
ATOM   3111  C   LEU A1092       7.236  39.295  32.975  1.00 27.17           C
ATOM   3112  O   LEU A1092       7.256  38.073  33.151  1.00 26.75           O
ATOM   3113  CB  LEU A1092       6.481  40.266  30.752  1.00 25.69           C
ATOM   3114  CG  LEU A1092       6.791  39.149  29.712  1.00 36.26           C
ATOM   3115  CD1 LEU A1092       6.711  39.731  28.239  1.00 35.71           C
ATOM   3116  CD2 LEU A1092       8.139  38.609  29.875  1.00 34.30           C
ATOM   3117  H   LEU A1092       5.709  41.879  32.396  1.00 34.31           H
ATOM   3118  HA  LEU A1092       5.349  39.318  32.197  1.00 30.82           H
ATOM   3119  HB2 LEU A1092       5.757  40.789  30.373  1.00 30.83           H
ATOM   3120  HB3 LEU A1092       7.273  40.824  30.788  1.00 30.83           H
ATOM   3121  HG  LEU A1092       6.150  38.426  29.800  1.00 43.51           H
ATOM   3122 HD11 LEU A1092       6.907  39.020  27.608  1.00 42.86           H
ATOM   3123 HD12 LEU A1092       5.818  40.075  28.083  1.00 42.86           H
ATOM   3124 HD13 LEU A1092       7.362  40.445  28.146  1.00 42.86           H
ATOM   3125 HD21 LEU A1092       8.286  37.920  29.209  1.00 41.16           H
ATOM   3126 HD22 LEU A1092       8.782  39.326  29.757  1.00 41.16           H
ATOM   3127 HD23 LEU A1092       8.222  38.233  30.765  1.00 41.16           H
ATOM   3128  N   LEU A1093       8.193  40.085  33.464  1.00 25.48           N
ATOM   3129  CA  LEU A1093       9.254  39.495  34.284  1.00 27.93           C
ATOM   3130  C   LEU A1093       8.678  38.787  35.509  1.00 31.38           C
ATOM   3131  O   LEU A1093       9.096  37.674  35.875  1.00 29.57           O
ATOM   3132  CB  LEU A1093      10.243  40.573  34.737  1.00 28.62           C
ATOM   3133  CG  LEU A1093      11.078  41.263  33.697  1.00 28.87           C
ATOM   3134  CD1 LEU A1093      11.870  42.378  34.398  1.00 25.80           C
ATOM   3135  CD2 LEU A1093      11.986  40.267  33.036  1.00 28.92           C
ATOM   3136  H   LEU A1093       8.252  40.934  33.342  1.00 30.58           H
ATOM   3137  HA  LEU A1093       9.739  38.842  33.756  1.00 33.51           H
ATOM   3138  HB2 LEU A1093       9.739  41.263  35.196  1.00 34.35           H
ATOM   3139  HB3 LEU A1093      10.860  40.164  35.365  1.00 34.35           H
ATOM   3140  HG  LEU A1093      10.504  41.661  33.024  1.00 34.64           H
ATOM   3141 HD11 LEU A1093      12.417  42.837  33.742  1.00 30.96           H
ATOM   3142 HD12 LEU A1093      11.247  43.001  34.804  1.00 30.96           H
ATOM   3143 HD13 LEU A1093      12.434  41.983  35.081  1.00 30.96           H
ATOM   3144 HD21 LEU A1093      12.520  40.723  32.367  1.00 34.71           H
ATOM   3145 HD22 LEU A1093      12.563  39.873  33.708  1.00 34.71           H
ATOM   3146 HD23 LEU A1093      11.446  39.579  32.617  1.00 34.71           H
ATOM   3147  N   TRP A1094       7.696  39.409  36.147  1.00 31.54           N
ATOM   3148  CA  TRP A1094       7.058  38.774  37.293  1.00 32.99           C
ATOM   3149  C   TRP A1094       6.391  37.463  36.868  1.00 34.63           C
ATOM   3150  O   TRP A1094       6.492  36.447  37.565  1.00 32.54           O
ATOM   3151  CB  TRP A1094       6.043  39.747  37.908  1.00 27.69           C
ATOM   3152  CG  TRP A1094       5.430  39.254  39.217  1.00 32.72           C
ATOM   3153  CD1 TRP A1094       5.821  39.587  40.504  1.00 38.88           C
ATOM   3154  CD2 TRP A1094       4.348  38.318  39.363  1.00 39.03           C
ATOM   3155  NE1 TRP A1094       5.037  38.920  41.428  1.00 33.60           N
ATOM   3156  CE2 TRP A1094       4.129  38.136  40.759  1.00 38.43           C
ATOM   3157  CE3 TRP A1094       3.530  37.616  38.450  1.00 36.46           C
ATOM   3158  CZ2 TRP A1094       3.129  37.305  41.246  1.00 38.33           C
ATOM   3159  CZ3 TRP A1094       2.553  36.789  38.938  1.00 37.48           C
ATOM   3160  CH2 TRP A1094       2.342  36.653  40.323  1.00 41.66           C
ATOM   3161  H   TRP A1094       7.385  40.184  35.942  1.00 37.85           H
ATOM   3162  HA  TRP A1094       7.730  38.571  37.963  1.00 39.59           H
ATOM   3163  HB2 TRP A1094       6.488  40.590  38.088  1.00 33.22           H
ATOM   3164  HB3 TRP A1094       5.320  39.885  37.276  1.00 33.22           H
ATOM   3165  HD1 TRP A1094       6.514  40.170  40.715  1.00 46.65           H
ATOM   3166  HE1 TRP A1094       5.104  38.988  42.282  1.00 40.32           H
ATOM   3167  HE3 TRP A1094       3.650  37.717  37.533  1.00 43.75           H
ATOM   3168  HZ2 TRP A1094       2.992  37.198  42.159  1.00 46.00           H
ATOM   3169  HZ3 TRP A1094       2.005  36.328  38.344  1.00 44.97           H
ATOM   3170  HH2 TRP A1094       1.680  36.074  40.624  1.00 50.00           H
ATOM   3171  N   GLU A1095       5.708  37.474  35.712  1.00 35.79           N
ATOM   3172  CA  GLU A1095       5.179  36.236  35.129  1.00 35.79           C
ATOM   3173  C   GLU A1095       6.278  35.203  34.931  1.00 32.55           C
ATOM   3174  O   GLU A1095       6.093  34.031  35.271  1.00 29.86           O
ATOM   3175  CB  GLU A1095       4.473  36.507  33.797  1.00 33.41           C
ATOM   3176  CG  GLU A1095       3.129  37.156  33.938  1.00 31.71           C
ATOM   3177  CD  GLU A1095       2.484  37.371  32.595  1.00 42.01           C
ATOM   3178  OE1 GLU A1095       2.885  38.302  31.855  1.00 34.66           O
ATOM   3179  OE2 GLU A1095       1.591  36.591  32.256  1.00 34.09           O1-
ATOM   3180  H   GLU A1095       5.539  38.181  35.252  1.00 42.95           H
ATOM   3181  HA  GLU A1095       4.525  35.859  35.738  1.00 42.94           H
ATOM   3182  HB2 GLU A1095       5.030  37.095  33.263  1.00 40.09           H
ATOM   3183  HB3 GLU A1095       4.347  35.664  33.334  1.00 40.09           H
ATOM   3184  HG2 GLU A1095       2.550  36.584  34.466  1.00 38.05           H
ATOM   3185  HG3 GLU A1095       3.232  38.019  34.368  1.00 38.05           H
ATOM   3186  N   ILE A1096       7.445  35.612  34.409  1.00 29.93           N
ATOM   3187  CA  ILE A1096       8.509  34.632  34.182  1.00 31.91           C
ATOM   3188  C   ILE A1096       8.990  34.036  35.509  1.00 38.10           C
ATOM   3189  O   ILE A1096       9.170  32.809  35.636  1.00 31.26           O
ATOM   3190  CB  ILE A1096       9.683  35.242  33.389  1.00 31.68           C
ATOM   3191  CG1 ILE A1096       9.300  35.459  31.902  1.00 31.28           C
ATOM   3192  CG2 ILE A1096      10.912  34.317  33.487  1.00 31.82           C
ATOM   3193  CD1 ILE A1096      10.319  36.111  31.095  1.00 26.20           C
ATOM   3194  H   ILE A1096       7.637  36.420  34.187  1.00 35.91           H
ATOM   3195  HA  ILE A1096       8.148  33.905  33.651  1.00 38.30           H
ATOM   3196  HB  ILE A1096       9.908  36.100  33.780  1.00 38.02           H
ATOM   3197 HG12 ILE A1096       9.118  34.595  31.501  1.00 37.54           H
ATOM   3198 HG13 ILE A1096       8.502  36.009  31.865  1.00 37.54           H
ATOM   3199 HG21 ILE A1096      11.643  34.710  32.985  1.00 38.18           H
ATOM   3200 HG22 ILE A1096      11.162  34.223  34.419  1.00 38.18           H
ATOM   3201 HG23 ILE A1096      10.684  33.450  33.116  1.00 38.18           H
ATOM   3202 HD11 ILE A1096       9.991  36.203  30.186  1.00 31.45           H
ATOM   3203 HD12 ILE A1096      10.506  36.986  31.469  1.00 31.45           H
ATOM   3204 HD13 ILE A1096      11.123  35.569  31.103  1.00 31.45           H
ATOM   3205  N   PHE A1097       9.265  34.889  36.504  1.00 34.72           N
ATOM   3206  CA  PHE A1097       9.834  34.403  37.763  1.00 30.97           C
ATOM   3207  C   PHE A1097       8.784  33.942  38.757  1.00 31.10           C
ATOM   3208  O   PHE A1097       9.137  33.512  39.856  1.00 36.88           O
ATOM   3209  CB  PHE A1097      10.762  35.460  38.385  1.00 30.44           C
ATOM   3210  CG  PHE A1097      12.012  35.619  37.590  1.00 32.17           C
ATOM   3211  CD1 PHE A1097      13.100  34.805  37.813  1.00 33.51           C
ATOM   3212  CD2 PHE A1097      12.034  36.465  36.485  1.00 31.04           C
ATOM   3213  CE1 PHE A1097      14.237  34.905  37.000  1.00 30.92           C
ATOM   3214  CE2 PHE A1097      13.134  36.571  35.708  1.00 31.45           C
ATOM   3215  CZ  PHE A1097      14.248  35.787  35.963  1.00 35.35           C
ATOM   3216  H   PHE A1097       9.135  35.738  36.474  1.00 41.67           H
ATOM   3217  HA  PHE A1097      10.385  33.631  37.560  1.00 37.17           H
ATOM   3218  HB2 PHE A1097      10.304  36.315  38.407  1.00 36.53           H
ATOM   3219  HB3 PHE A1097      11.005  35.185  39.283  1.00 36.53           H
ATOM   3220  HD1 PHE A1097      13.092  34.207  38.526  1.00 40.21           H
ATOM   3221  HD2 PHE A1097      11.296  37.002  36.306  1.00 37.25           H
ATOM   3222  HE1 PHE A1097      14.986  34.382  37.177  1.00 37.10           H
ATOM   3223  HE2 PHE A1097      13.143  37.168  34.996  1.00 37.74           H
ATOM   3224  HZ  PHE A1097      15.003  35.863  35.426  1.00 42.43           H
ATOM   3225  N   SER A1098       7.519  33.955  38.387  1.00 31.17           N
ATOM   3226  CA  SER A1098       6.528  33.168  39.083  1.00 36.24           C
ATOM   3227  C   SER A1098       6.284  31.842  38.379  1.00 37.93           C
ATOM   3228  O   SER A1098       5.331  31.139  38.706  1.00 35.16           O
ATOM   3229  CB  SER A1098       5.229  33.932  39.172  1.00 34.21           C
ATOM   3230  OG  SER A1098       4.711  34.125  37.849  1.00 38.60           O
ATOM   3231  H   SER A1098       7.207  34.416  37.731  1.00 37.41           H
ATOM   3232  HA  SER A1098       6.837  32.984  39.984  1.00 43.49           H
ATOM   3233  HB2 SER A1098       4.591  33.423  39.695  1.00 41.05           H
ATOM   3234  HB3 SER A1098       5.391  34.796  39.583  1.00 41.05           H
ATOM   3235  HG  SER A1098       5.261  34.560  37.386  1.00 46.32           H
ATOM   3236  N   LEU A1099       7.091  31.518  37.377  1.00 41.29           N
ATOM   3237  CA  LEU A1099       6.835  30.389  36.492  1.00 30.29           C
ATOM   3238  C   LEU A1099       5.382  30.364  36.028  1.00 37.95           C
ATOM   3239  O   LEU A1099       4.666  29.388  36.208  1.00 35.38           O
ATOM   3240  CB  LEU A1099       7.213  29.060  37.167  1.00 36.57           C
ATOM   3241  CG  LEU A1099       8.723  28.964  37.410  1.00 39.81           C
ATOM   3242  CD1 LEU A1099       9.052  27.713  38.090  1.00 38.27           C
ATOM   3243  CD2 LEU A1099       9.543  29.041  36.088  1.00 44.16           C
ATOM   3244  H   LEU A1099       7.810  31.948  37.185  1.00 49.55           H
ATOM   3245  HA  LEU A1099       7.391  30.484  35.703  1.00 36.35           H
ATOM   3246  HB2 LEU A1099       6.763  28.996  38.023  1.00 43.88           H
ATOM   3247  HB3 LEU A1099       6.950  28.323  36.593  1.00 43.88           H
ATOM   3248  HG  LEU A1099       9.000  29.699  37.979  1.00 47.78           H
ATOM   3249 HD11 LEU A1099      10.011  27.674  38.233  1.00 45.93           H
ATOM   3250 HD12 LEU A1099       8.589  27.686  38.942  1.00 45.93           H
ATOM   3251 HD13 LEU A1099       8.769  26.969  37.536  1.00 45.93           H
ATOM   3252 HD21 LEU A1099      10.488  28.976  36.299  1.00 52.99           H
ATOM   3253 HD22 LEU A1099       9.281  28.307  35.511  1.00 52.99           H
ATOM   3254 HD23 LEU A1099       9.359  29.887  35.651  1.00 52.99           H
ATOM   3255  N   GLY A1100       4.956  31.451  35.386  1.00 37.23           N
ATOM   3256  CA  GLY A1100       3.706  31.421  34.638  1.00 32.81           C
ATOM   3257  C   GLY A1100       2.449  31.704  35.441  1.00 40.48           C
ATOM   3258  O   GLY A1100       1.346  31.398  34.970  1.00 36.76           O
ATOM   3259  H   GLY A1100       5.367  32.206  35.369  1.00 44.68           H
ATOM   3260  HA2 GLY A1100       3.754  32.075  33.924  1.00 39.37           H
ATOM   3261  HA3 GLY A1100       3.606  30.545  34.232  1.00 39.37           H
ATOM   3262  N   ALA A1101       2.577  32.304  36.630  1.00 38.55           N
ATOM   3263  CA  ALA A1101       1.422  32.677  37.446  1.00 36.67           C
ATOM   3264  C   ALA A1101       0.722  33.902  36.872  1.00 40.72           C
ATOM   3265  O   ALA A1101       1.255  34.642  36.043  1.00 31.97           O
ATOM   3266  CB  ALA A1101       1.822  32.967  38.892  1.00 42.33           C
ATOM   3267  H   ALA A1101       3.332  32.506  36.987  1.00 46.27           H
ATOM   3268  HA  ALA A1101       0.788  31.943  37.450  1.00 44.00           H
ATOM   3269  HB1 ALA A1101       1.030  33.209  39.396  1.00 50.79           H
ATOM   3270  HB2 ALA A1101       2.227  32.172  39.273  1.00 50.79           H
ATOM   3271  HB3 ALA A1101       2.458  33.699  38.902  1.00 50.79           H
ATOM   3272  N   SER A1102      -0.476  34.113  37.345  1.00 38.29           N
ATOM   3273  CA  SER A1102      -1.270  35.277  36.991  1.00 49.29           C
ATOM   3274  C   SER A1102      -0.863  36.437  37.900  1.00 42.39           C
ATOM   3275  O   SER A1102      -0.594  36.221  39.080  1.00 41.12           O
ATOM   3276  CB  SER A1102      -2.767  34.967  37.153  1.00 50.71           C
ATOM   3277  OG  SER A1102      -3.588  36.070  36.813  1.00 62.80           O
ATOM   3278  H   SER A1102      -0.874  33.582  37.893  1.00 45.95           H
ATOM   3279  HA  SER A1102      -1.099  35.525  36.069  1.00 59.15           H
ATOM   3280  HB2 SER A1102      -2.993  34.222  36.575  1.00 60.86           H
ATOM   3281  HB3 SER A1102      -2.936  34.727  38.077  1.00 60.86           H
ATOM   3282  HG  SER A1102      -4.397  35.866  36.913  1.00 75.36           H
ATOM   3283  N   PRO A1103      -0.728  37.660  37.401  1.00 45.19           N
ATOM   3284  CA  PRO A1103      -0.254  38.757  38.255  1.00 47.60           C
ATOM   3285  C   PRO A1103      -1.318  39.266  39.228  1.00 43.37           C
ATOM   3286  O   PRO A1103      -2.523  39.074  39.051  1.00 36.16           O
ATOM   3287  CB  PRO A1103       0.155  39.850  37.262  1.00 41.24           C
ATOM   3288  CG  PRO A1103      -0.338  39.419  35.921  1.00 44.11           C
ATOM   3289  CD  PRO A1103      -0.701  37.986  35.971  1.00 42.74           C
ATOM   3290  HA  PRO A1103       0.527  38.475  38.757  1.00 57.12           H
ATOM   3291  HB2 PRO A1103      -0.256  40.690  37.520  1.00 49.49           H
ATOM   3292  HB3 PRO A1103       1.122  39.935  37.256  1.00 49.49           H
ATOM   3293  HG2 PRO A1103      -1.116  39.948  35.687  1.00 52.93           H
ATOM   3294  HG3 PRO A1103       0.365  39.559  35.268  1.00 52.93           H
ATOM   3295  HD2 PRO A1103      -1.577  37.848  35.580  1.00 51.28           H
ATOM   3296  HD3 PRO A1103      -0.027  37.454  35.520  1.00 51.28           H
ATOM   3297  N   TYR A1104      -0.837  39.937  40.273  1.00 47.08           N
ATOM   3298  CA  TYR A1104      -1.695  40.472  41.324  1.00 46.19           C
ATOM   3299  C   TYR A1104      -2.615  39.362  41.860  1.00 45.83           C
ATOM   3300  O   TYR A1104      -3.826  39.465  41.784  1.00 47.39           O
ATOM   3301  CB  TYR A1104      -2.521  41.649  40.819  1.00 36.01           C
ATOM   3302  CG  TYR A1104      -1.669  42.787  40.315  1.00 47.74           C
ATOM   3303  CD1 TYR A1104      -1.045  43.650  41.201  1.00 42.14           C
ATOM   3304  CD2 TYR A1104      -1.467  42.980  38.954  1.00 35.38           C
ATOM   3305  CE1 TYR A1104      -0.260  44.688  40.749  1.00 40.62           C
ATOM   3306  CE2 TYR A1104      -0.681  44.010  38.483  1.00 38.20           C
ATOM   3307  CZ  TYR A1104      -0.075  44.870  39.399  1.00 41.87           C
ATOM   3308  OH  TYR A1104       0.722  45.909  38.972  1.00 41.71           O
ATOM   3309  H   TYR A1104      -0.001  40.099  40.395  1.00 56.50           H
ATOM   3310  HA  TYR A1104      -1.142  40.784  42.057  1.00 55.43           H
ATOM   3311  HB2 TYR A1104      -3.085  41.350  40.089  1.00 43.22           H
ATOM   3312  HB3 TYR A1104      -3.070  41.985  41.546  1.00 43.22           H
ATOM   3313  HD1 TYR A1104      -1.167  43.535  42.115  1.00 50.57           H
ATOM   3314  HD2 TYR A1104      -1.875  42.405  38.348  1.00 42.46           H
ATOM   3315  HE1 TYR A1104       0.149  45.261  41.356  1.00 48.74           H
ATOM   3316  HE2 TYR A1104      -0.558  44.131  37.569  1.00 45.84           H
ATOM   3317  HH  TYR A1104       0.758  45.917  38.133  1.00 50.05           H
ATOM   3318  N   PRO A1105      -2.019  38.282  42.382  1.00 39.38           N
ATOM   3319  CA  PRO A1105      -2.809  37.119  42.808  1.00 52.47           C
ATOM   3320  C   PRO A1105      -3.856  37.487  43.840  1.00 56.85           C
ATOM   3321  O   PRO A1105      -3.549  38.090  44.874  1.00 49.68           O
ATOM   3322  CB  PRO A1105      -1.759  36.172  43.407  1.00 54.56           C
ATOM   3323  CG  PRO A1105      -0.519  37.003  43.603  1.00 55.31           C
ATOM   3324  CD  PRO A1105      -0.581  38.051  42.541  1.00 49.83           C
ATOM   3325  HA  PRO A1105      -3.234  36.695  42.045  1.00 62.97           H
ATOM   3326  HB2 PRO A1105      -2.078  35.831  44.257  1.00 65.47           H
ATOM   3327  HB3 PRO A1105      -1.587  35.445  42.790  1.00 65.47           H
ATOM   3328  HG2 PRO A1105      -0.532  37.407  44.485  1.00 66.38           H
ATOM   3329  HG3 PRO A1105       0.268  36.447  43.491  1.00 66.38           H
ATOM   3330  HD2 PRO A1105      -0.139  38.862  42.839  1.00 59.80           H
ATOM   3331  HD3 PRO A1105      -0.197  37.719  41.715  1.00 59.80           H
ATOM   3332  N   GLY A1106      -5.097  37.091  43.560  1.00 61.18           N
ATOM   3333  CA  GLY A1106      -6.185  37.304  44.504  1.00 65.59           C
ATOM   3334  C   GLY A1106      -6.417  38.760  44.826  1.00 64.46           C
ATOM   3335  O   GLY A1106      -6.795  39.084  45.956  1.00 62.85           O
ATOM   3336  H   GLY A1106      -5.332  36.699  42.832  1.00 73.42           H
ATOM   3337  HA2 GLY A1106      -7.005  36.939  44.136  1.00 78.71           H
ATOM   3338  HA3 GLY A1106      -5.988  36.837  45.331  1.00 78.71           H
ATOM   3339  N   VAL A1107      -6.178  39.652  43.865  1.00 65.07           N
ATOM   3340  CA  VAL A1107      -6.497  41.067  43.997  1.00 61.54           C
ATOM   3341  C   VAL A1107      -7.621  41.394  43.032  1.00 64.19           C
ATOM   3342  O   VAL A1107      -7.457  41.274  41.811  1.00 66.83           O
ATOM   3343  CB  VAL A1107      -5.279  41.955  43.716  1.00 60.98           C
ATOM   3344  CG1 VAL A1107      -5.659  43.439  43.821  1.00 50.17           C
ATOM   3345  CG2 VAL A1107      -4.141  41.584  44.665  1.00 53.73           C
ATOM   3346  H   VAL A1107      -5.821  39.452  43.109  1.00 78.08           H
ATOM   3347  HA  VAL A1107      -6.806  41.246  44.900  1.00 73.84           H
ATOM   3348  HB  VAL A1107      -4.975  41.790  42.810  1.00 73.17           H
ATOM   3349 HG11 VAL A1107      -4.874  43.979  43.639  1.00 60.20           H
ATOM   3350 HG12 VAL A1107      -6.352  43.634  43.171  1.00 60.20           H
ATOM   3351 HG13 VAL A1107      -5.985  43.619  44.717  1.00 60.20           H
ATOM   3352 HG21 VAL A1107      -3.377  42.152  44.477  1.00 64.48           H
ATOM   3353 HG22 VAL A1107      -4.436  41.718  45.579  1.00 64.48           H
ATOM   3354 HG23 VAL A1107      -3.905  40.654  44.525  1.00 64.48           H
ATOM   3355  N   LYS A1108      -8.749  41.845  43.568  1.00 64.76           N
ATOM   3356  CA  LYS A1108      -9.794  42.376  42.706  1.00 63.68           C
ATOM   3357  C   LYS A1108      -9.215  43.537  41.917  1.00 59.24           C
ATOM   3358  O   LYS A1108      -8.517  44.391  42.467  1.00 62.14           O
ATOM   3359  CB  LYS A1108     -11.010  42.842  43.524  1.00 72.27           C
ATOM   3360  CG  LYS A1108     -12.382  42.472  42.912  1.00 79.10           C
ATOM   3361  CD  LYS A1108     -13.563  42.886  43.831  1.00 78.60           C
ATOM   3362  CE  LYS A1108     -14.563  41.730  44.070  1.00 72.69           C
ATOM   3363  NZ  LYS A1108     -15.853  42.185  44.724  1.00 74.51           N1+
ATOM   3364  H   LYS A1108      -8.931  41.855  44.409  1.00 77.71           H
ATOM   3365  HA  LYS A1108     -10.083  41.691  42.084  1.00 76.42           H
ATOM   3366  HB2 LYS A1108     -10.963  42.439  44.405  1.00 86.73           H
ATOM   3367  HB3 LYS A1108     -10.976  43.808  43.605  1.00 86.73           H
ATOM   3368  HG2 LYS A1108     -12.485  42.930  42.063  1.00 94.93           H
ATOM   3369  HG3 LYS A1108     -12.423  41.512  42.782  1.00 94.93           H
ATOM   3370  HD2 LYS A1108     -13.212  43.163  44.692  1.00 94.32           H
ATOM   3371  HD3 LYS A1108     -14.044  43.619  43.416  1.00 94.32           H
ATOM   3372  HE2 LYS A1108     -14.786  41.325  43.218  1.00 87.23           H
ATOM   3373  HE3 LYS A1108     -14.150  41.072  44.651  1.00 87.23           H
ATOM   3374  HZ1 LYS A1108     -16.395  41.489  44.841  1.00 89.41           H
ATOM   3375  HZ2 LYS A1108     -15.679  42.554  45.515  1.00 89.41           H
ATOM   3376  HZ3 LYS A1108     -16.259  42.785  44.207  1.00 89.41           H
ATOM   3377  N   ILE A1109      -9.484  43.544  40.621  1.00 69.23           N
ATOM   3378  CA  ILE A1109      -8.954  44.546  39.708  1.00 61.40           C
ATOM   3379  C   ILE A1109     -10.094  45.540  39.501  1.00 57.91           C
ATOM   3380  O   ILE A1109     -10.923  45.381  38.609  1.00 59.40           O
ATOM   3381  CB  ILE A1109      -8.468  43.910  38.390  1.00 63.92           C
ATOM   3382  CG1 ILE A1109      -7.435  42.788  38.649  1.00 66.08           C
ATOM   3383  CG2 ILE A1109      -7.866  44.950  37.443  1.00 58.64           C
ATOM   3384  CD1 ILE A1109      -6.107  43.228  39.395  1.00 60.68           C
ATOM   3385  H   ILE A1109      -9.986  42.962  40.235  1.00 83.07           H
ATOM   3386  HA  ILE A1109      -8.209  45.007  40.124  1.00 73.67           H
ATOM   3387  HB  ILE A1109      -9.236  43.513  37.949  1.00 76.70           H
ATOM   3388 HG12 ILE A1109      -7.858  42.103  39.191  1.00 79.29           H
ATOM   3389 HG13 ILE A1109      -7.176  42.409  37.795  1.00 79.29           H
ATOM   3390 HG21 ILE A1109      -7.575  44.507  36.631  1.00 70.37           H
ATOM   3391 HG22 ILE A1109      -8.541  45.615  37.234  1.00 70.37           H
ATOM   3392 HG23 ILE A1109      -7.109  45.373  37.879  1.00 70.37           H
ATOM   3393 HD11 ILE A1109      -5.535  42.452  39.504  1.00 72.82           H
ATOM   3394 HD12 ILE A1109      -5.655  43.901  38.862  1.00 72.82           H
ATOM   3395 HD13 ILE A1109      -6.339  43.594  40.263  1.00 72.82           H
ATOM   3396  N   ASP A1110     -10.148  46.579  40.330  1.00 66.48           N
ATOM   3397  CA  ASP A1110     -11.225  47.575  40.233  1.00 62.56           C
ATOM   3398  C   ASP A1110     -10.655  48.971  40.456  1.00 57.77           C
ATOM   3399  O   ASP A1110      -9.443  49.195  40.366  1.00 56.72           O
ATOM   3400  CB  ASP A1110     -12.351  47.250  41.220  1.00 60.07           C
ATOM   3401  CG  ASP A1110     -11.886  47.234  42.673  1.00 68.06           C
ATOM   3402  OD1 ASP A1110     -10.801  47.796  42.996  1.00 59.91           O
ATOM   3403  OD2 ASP A1110     -12.623  46.635  43.494  1.00 61.95           O1-
ATOM   3404  H   ASP A1110      -9.579  46.735  40.956  1.00 79.77           H
ATOM   3405  HA  ASP A1110     -11.598  47.547  39.338  1.00 75.07           H
ATOM   3406  HB2 ASP A1110     -13.047  47.920  41.135  1.00 72.08           H
ATOM   3407  HB3 ASP A1110     -12.709  46.372  41.011  1.00 72.08           H
ATOM   3408  N   GLU A1111     -11.541  49.932  40.754  1.00 59.41           N
ATOM   3409  CA  GLU A1111     -11.105  51.314  40.908  1.00 58.22           C
ATOM   3410  C   GLU A1111     -10.138  51.462  42.072  1.00 43.03           C
ATOM   3411  O   GLU A1111      -9.248  52.317  42.034  1.00 52.74           O
ATOM   3412  CB  GLU A1111     -12.312  52.236  41.098  1.00 63.33           C
ATOM   3413  CG  GLU A1111     -13.143  52.471  39.828  1.00 55.73           C
ATOM   3414  CD  GLU A1111     -12.484  53.451  38.832  1.00 74.57           C
ATOM   3415  OE1 GLU A1111     -11.490  54.124  39.209  1.00 77.00           O
ATOM   3416  OE2 GLU A1111     -12.955  53.561  37.667  1.00 68.33           O1-
ATOM   3417  H   GLU A1111     -12.384  49.806  40.870  1.00 71.29           H
ATOM   3418  HA  GLU A1111     -10.643  51.589  40.100  1.00 69.86           H
ATOM   3419  HB2 GLU A1111     -12.898  51.846  41.764  1.00 76.00           H
ATOM   3420  HB3 GLU A1111     -11.997  53.100  41.406  1.00 76.00           H
ATOM   3421  HG2 GLU A1111     -13.267  51.623  39.373  1.00 66.87           H
ATOM   3422  HG3 GLU A1111     -14.005  52.838  40.081  1.00 66.87           H
ATOM   3423  N   GLU A1112     -10.300  50.652  43.115  1.00 46.19           N
ATOM   3424  CA  GLU A1112      -9.350  50.684  44.229  1.00 59.56           C
ATOM   3425  C   GLU A1112      -7.983  50.115  43.823  1.00 56.43           C
ATOM   3426  O   GLU A1112      -6.940  50.613  44.265  1.00 46.01           O
ATOM   3427  CB  GLU A1112      -9.925  49.926  45.437  1.00 52.96           C
ATOM   3428  CG  GLU A1112      -8.955  49.717  46.649  1.00 51.00           C
ATOM   3429  CD  GLU A1112      -8.490  51.026  47.347  1.00 57.35           C
ATOM   3430  OE1 GLU A1112      -8.950  52.133  46.968  1.00 51.10           O
ATOM   3431  OE2 GLU A1112      -7.651  50.934  48.287  1.00 55.41           O1-
ATOM   3432  H   GLU A1112     -10.939  50.083  43.204  1.00 55.43           H
ATOM   3433  HA  GLU A1112      -9.217  51.607  44.497  1.00 71.48           H
ATOM   3434  HB2 GLU A1112     -10.695  50.416  45.766  1.00 63.56           H
ATOM   3435  HB3 GLU A1112     -10.207  49.047  45.139  1.00 63.56           H
ATOM   3436  HG2 GLU A1112      -9.406  49.174  47.315  1.00 61.19           H
ATOM   3437  HG3 GLU A1112      -8.162  49.255  46.335  1.00 61.19           H
ATOM   3438  N   PHE A1113      -7.957  49.075  42.983  1.00 60.33           N
ATOM   3439  CA  PHE A1113      -6.678  48.615  42.450  1.00 50.77           C
ATOM   3440  C   PHE A1113      -6.001  49.730  41.681  1.00 43.09           C
ATOM   3441  O   PHE A1113      -4.843  50.070  41.950  1.00 47.97           O
ATOM   3442  CB  PHE A1113      -6.882  47.394  41.563  1.00 56.31           C
ATOM   3443  CG  PHE A1113      -5.764  47.144  40.590  1.00 51.36           C
ATOM   3444  CD1 PHE A1113      -4.582  46.539  40.999  1.00 56.50           C
ATOM   3445  CD2 PHE A1113      -5.922  47.463  39.258  1.00 50.69           C
ATOM   3446  CE1 PHE A1113      -3.570  46.280  40.066  1.00 55.34           C
ATOM   3447  CE2 PHE A1113      -4.929  47.194  38.330  1.00 51.03           C
ATOM   3448  CZ  PHE A1113      -3.754  46.611  38.744  1.00 46.16           C
ATOM   3449  H   PHE A1113      -8.645  48.634  42.715  1.00 72.39           H
ATOM   3450  HA  PHE A1113      -6.100  48.360  43.186  1.00 60.92           H
ATOM   3451  HB2 PHE A1113      -6.962  46.609  42.127  1.00 67.57           H
ATOM   3452  HB3 PHE A1113      -7.697  47.514  41.051  1.00 67.57           H
ATOM   3453  HD1 PHE A1113      -4.462  46.310  41.892  1.00 67.80           H
ATOM   3454  HD2 PHE A1113      -6.718  47.851  38.974  1.00 60.83           H
ATOM   3455  HE1 PHE A1113      -2.775  45.884  40.340  1.00 66.41           H
ATOM   3456  HE2 PHE A1113      -5.048  47.427  37.438  1.00 61.24           H
ATOM   3457  HZ  PHE A1113      -3.078  46.445  38.127  1.00 55.39           H
ATOM   3458  N   CYS A1114      -6.724  50.354  40.758  1.00 47.18           N
ATOM   3459  CA  CYS A1114      -6.145  51.484  40.041  1.00 41.92           C
ATOM   3460  C   CYS A1114      -5.690  52.579  41.017  1.00 55.54           C
ATOM   3461  O   CYS A1114      -4.655  53.218  40.803  1.00 50.77           O
ATOM   3462  CB  CYS A1114      -7.139  52.028  39.009  1.00 55.07           C
ATOM   3463  SG  CYS A1114      -7.640  50.849  37.648  1.00 60.00           S
ATOM   3464  H   CYS A1114      -7.529  50.152  40.534  1.00 56.62           H
ATOM   3465  HA  CYS A1114      -5.361  51.175  39.560  1.00 50.30           H
ATOM   3466  HB2 CYS A1114      -7.948  52.291  39.475  1.00 66.09           H
ATOM   3467  HB3 CYS A1114      -6.744  52.806  38.586  1.00 66.09           H
ATOM   3468  HG  CYS A1114      -8.415  51.403  36.918  1.00 72.00           H
ATOM   3469  N   ARG A1115      -6.424  52.794  42.115  1.00 51.16           N
ATOM   3470  CA  ARG A1115      -6.017  53.855  43.036  1.00 55.43           C
ATOM   3471  C   ARG A1115      -4.698  53.492  43.724  1.00 46.42           C
ATOM   3472  O   ARG A1115      -3.769  54.304  43.755  1.00 45.26           O
ATOM   3473  CB  ARG A1115      -7.131  54.147  44.062  1.00 49.08           C
ATOM   3474  CG  ARG A1115      -6.865  55.368  45.030  1.00 49.99           C
ATOM   3475  CD  ARG A1115      -7.839  55.385  46.253  1.00 55.45           C
ATOM   3476  NE  ARG A1115      -7.571  54.283  47.183  1.00 49.43           N
ATOM   3477  CZ  ARG A1115      -6.565  54.257  48.065  1.00 54.83           C
ATOM   3478  NH1 ARG A1115      -5.716  55.282  48.148  1.00 58.17           N
ATOM   3479  NH2 ARG A1115      -6.387  53.192  48.854  1.00 52.59           N1+
ATOM   3480  H   ARG A1115      -7.131  52.359  42.341  1.00 61.39           H
ATOM   3481  HA  ARG A1115      -5.868  54.667  42.527  1.00 66.51           H
ATOM   3482  HB2 ARG A1115      -7.951  54.333  43.578  1.00 58.90           H
ATOM   3483  HB3 ARG A1115      -7.252  53.359  44.614  1.00 58.90           H
ATOM   3484  HG2 ARG A1115      -5.958  55.312  45.369  1.00 59.99           H
ATOM   3485  HG3 ARG A1115      -6.986  56.195  44.537  1.00 59.99           H
ATOM   3486  HD2 ARG A1115      -7.732  56.220  46.735  1.00 66.54           H
ATOM   3487  HD3 ARG A1115      -8.752  55.297  45.936  1.00 66.54           H
ATOM   3488  HE  ARG A1115      -8.098  53.604  47.160  1.00 59.32           H
ATOM   3489 HH11 ARG A1115      -5.818  55.967  47.638  1.00 69.80           H
ATOM   3490 HH12 ARG A1115      -5.071  55.260  48.716  1.00 69.80           H
ATOM   3491 HH21 ARG A1115      -6.930  52.527  48.808  1.00 63.11           H
ATOM   3492 HH22 ARG A1115      -5.742  53.182  49.423  1.00 63.11           H
ATOM   3493  N   ARG A1116      -4.574  52.256  44.227  1.00 43.34           N
ATOM   3494  CA  ARG A1116      -3.338  51.848  44.910  1.00 45.30           C
ATOM   3495  C   ARG A1116      -2.149  51.836  43.966  1.00 46.88           C
ATOM   3496  O   ARG A1116      -0.989  51.963  44.404  1.00 41.03           O
ATOM   3497  CB  ARG A1116      -3.482  50.450  45.491  1.00 46.92           C
ATOM   3498  CG  ARG A1116      -4.502  50.297  46.581  1.00 53.72           C
ATOM   3499  CD  ARG A1116      -4.615  48.814  46.927  1.00 60.19           C
ATOM   3500  NE  ARG A1116      -3.582  48.382  47.863  1.00 61.33           N
ATOM   3501  CZ  ARG A1116      -3.454  47.129  48.283  1.00 63.91           C
ATOM   3502  NH1 ARG A1116      -4.284  46.188  47.841  1.00 66.85           N
ATOM   3503  NH2 ARG A1116      -2.507  46.813  49.150  1.00 63.35           N1+
ATOM   3504  H   ARG A1116      -5.178  51.645  44.187  1.00 52.01           H
ATOM   3505  HA  ARG A1116      -3.150  52.465  45.635  1.00 54.36           H
ATOM   3506  HB2 ARG A1116      -3.731  49.845  44.775  1.00 56.30           H
ATOM   3507  HB3 ARG A1116      -2.625  50.181  45.857  1.00 56.30           H
ATOM   3508  HG2 ARG A1116      -4.218  50.783  47.370  1.00 64.47           H
ATOM   3509  HG3 ARG A1116      -5.366  50.613  46.272  1.00 64.47           H
ATOM   3510  HD2 ARG A1116      -5.479  48.648  47.336  1.00 72.23           H
ATOM   3511  HD3 ARG A1116      -4.524  48.291  46.116  1.00 72.23           H
ATOM   3512  HE  ARG A1116      -2.948  48.934  48.045  1.00 73.59           H
ATOM   3513 HH11 ARG A1116      -4.906  46.392  47.282  1.00 80.22           H
ATOM   3514 HH12 ARG A1116      -4.199  45.377  48.113  1.00 80.22           H
ATOM   3515 HH21 ARG A1116      -1.966  47.419  49.435  1.00 76.02           H
ATOM   3516 HH22 ARG A1116      -2.420  46.000  49.416  1.00 76.02           H
ATOM   3517  N   LEU A1117      -2.420  51.627  42.675  1.00 42.04           N
ATOM   3518  CA  LEU A1117      -1.364  51.604  41.681  1.00 42.96           C
ATOM   3519  C   LEU A1117      -0.839  53.012  41.445  1.00 45.63           C
ATOM   3520  O   LEU A1117       0.378  53.231  41.416  1.00 40.63           O
ATOM   3521  CB  LEU A1117      -1.908  50.985  40.395  1.00 43.60           C
ATOM   3522  CG  LEU A1117      -0.922  50.263  39.533  1.00 46.77           C
ATOM   3523  CD1 LEU A1117      -0.483  48.992  40.254  1.00 45.17           C
ATOM   3524  CD2 LEU A1117      -1.582  49.975  38.188  1.00 49.30           C
ATOM   3525  H   LEU A1117      -3.208  51.496  42.357  1.00 50.45           H
ATOM   3526  HA  LEU A1117      -0.632  51.053  42.001  1.00 51.55           H
ATOM   3527  HB2 LEU A1117      -2.601  50.349  40.634  1.00 52.32           H
ATOM   3528  HB3 LEU A1117      -2.294  51.694  39.857  1.00 52.32           H
ATOM   3529  HG  LEU A1117      -0.144  50.823  39.386  1.00 56.12           H
ATOM   3530 HD11 LEU A1117       0.157  48.519  39.699  1.00 54.20           H
ATOM   3531 HD12 LEU A1117      -0.073  49.235  41.099  1.00 54.20           H
ATOM   3532 HD13 LEU A1117      -1.260  48.434  40.412  1.00 54.20           H
ATOM   3533 HD21 LEU A1117      -0.950  49.506  37.621  1.00 59.16           H
ATOM   3534 HD22 LEU A1117      -2.368  49.426  38.334  1.00 59.16           H
ATOM   3535 HD23 LEU A1117      -1.837  50.816  37.776  1.00 59.16           H
ATOM   3536  N   LYS A1118      -1.736  53.995  41.304  1.00 49.52           N
ATOM   3537  CA  LYS A1118      -1.244  55.361  41.144  1.00 46.56           C
ATOM   3538  C   LYS A1118      -0.488  55.792  42.381  1.00 45.67           C
ATOM   3539  O   LYS A1118       0.490  56.539  42.286  1.00 49.35           O
ATOM   3540  CB  LYS A1118      -2.378  56.341  40.855  1.00 50.13           C
ATOM   3541  CG  LYS A1118      -1.956  57.420  39.818  1.00 65.38           C
ATOM   3542  CD  LYS A1118      -2.821  58.697  39.845  1.00 70.70           C
ATOM   3543  CE  LYS A1118      -4.214  58.507  39.247  1.00 67.90           C
ATOM   3544  NZ  LYS A1118      -5.063  59.746  39.280  1.00 78.29           N1+
ATOM   3545  H   LYS A1118      -2.591  53.903  41.298  1.00 59.43           H
ATOM   3546  HA  LYS A1118      -0.629  55.387  40.395  1.00 55.88           H
ATOM   3547  HB2 LYS A1118      -3.136  55.855  40.494  1.00 60.16           H
ATOM   3548  HB3 LYS A1118      -2.629  56.791  41.677  1.00 60.16           H
ATOM   3549  HG2 LYS A1118      -1.039  57.682  39.998  1.00 78.45           H
ATOM   3550  HG3 LYS A1118      -2.020  57.039  38.929  1.00 78.45           H
ATOM   3551  HD2 LYS A1118      -2.930  58.981  40.766  1.00 84.84           H
ATOM   3552  HD3 LYS A1118      -2.372  59.390  39.338  1.00 84.84           H
ATOM   3553  HE2 LYS A1118      -4.122  58.236  38.320  1.00 81.48           H
ATOM   3554  HE3 LYS A1118      -4.678  57.817  39.747  1.00 81.48           H
ATOM   3555  HZ1 LYS A1118      -5.860  59.578  38.920  1.00 93.95           H
ATOM   3556  HZ2 LYS A1118      -5.177  60.015  40.121  1.00 93.95           H
ATOM   3557  HZ3 LYS A1118      -4.669  60.397  38.819  1.00 93.95           H
ATOM   3558  N   GLU A1119      -0.893  55.274  43.540  1.00 43.42           N
ATOM   3559  CA  GLU A1119      -0.330  55.644  44.824  1.00 53.38           C
ATOM   3560  C   GLU A1119       1.000  54.956  45.109  1.00 53.30           C
ATOM   3561  O   GLU A1119       1.726  55.422  45.987  1.00 57.29           O
ATOM   3562  CB  GLU A1119      -1.359  55.330  45.926  1.00 48.86           C
ATOM   3563  CG  GLU A1119      -1.400  56.287  47.073  1.00 61.00           C
ATOM   3564  CD  GLU A1119      -1.571  57.746  46.636  1.00 61.31           C
ATOM   3565  OE1 GLU A1119      -2.577  58.073  45.963  1.00 65.92           O
ATOM   3566  OE2 GLU A1119      -0.683  58.565  46.958  1.00 64.30           O1-
ATOM   3567  H   GLU A1119      -1.517  54.685  43.602  1.00 52.11           H
ATOM   3568  HA  GLU A1119      -0.173  56.601  44.830  1.00 64.06           H
ATOM   3569  HB2 GLU A1119      -2.242  55.321  45.525  1.00 58.64           H
ATOM   3570  HB3 GLU A1119      -1.160  54.453  46.288  1.00 58.64           H
ATOM   3571  HG2 GLU A1119      -2.148  56.057  47.647  1.00 73.20           H
ATOM   3572  HG3 GLU A1119      -0.570  56.219  47.569  1.00 73.20           H
ATOM   3573  N   GLY A1120       1.353  53.885  44.392  1.00 42.56           N
ATOM   3574  CA  GLY A1120       2.656  53.243  44.596  1.00 41.34           C
ATOM   3575  C   GLY A1120       2.657  51.803  45.072  1.00 34.43           C
ATOM   3576  O   GLY A1120       3.719  51.221  45.336  1.00 37.03           O
ATOM   3577  H   GLY A1120       0.864  53.514  43.790  1.00 51.08           H
ATOM   3578  HA2 GLY A1120       3.146  53.272  43.759  1.00 49.61           H
ATOM   3579  HA3 GLY A1120       3.155  53.764  45.245  1.00 49.61           H
ATOM   3580  N   THR A1121       1.484  51.199  45.167  1.00 31.98           N
ATOM   3581  CA  THR A1121       1.427  49.795  45.524  1.00 47.31           C
ATOM   3582  C   THR A1121       1.960  48.968  44.351  1.00 31.66           C
ATOM   3583  O   THR A1121       1.688  49.277  43.194  1.00 34.36           O
ATOM   3584  CB  THR A1121      -0.010  49.385  45.865  1.00 51.80           C
ATOM   3585  OG1 THR A1121      -0.429  50.038  47.077  1.00 51.71           O
ATOM   3586  CG2 THR A1121      -0.110  47.863  46.040  1.00 41.75           C
ATOM   3587  H   THR A1121       0.720  51.571  45.033  1.00 38.37           H
ATOM   3588  HA  THR A1121       1.988  49.632  46.298  1.00 56.78           H
ATOM   3589  HB  THR A1121      -0.599  49.647  45.141  1.00 62.16           H
ATOM   3590  HG1 THR A1121      -1.216  49.815  47.267  1.00 62.05           H
ATOM   3591 HG21 THR A1121      -1.022  47.614  46.256  1.00 50.10           H
ATOM   3592 HG22 THR A1121       0.153  47.418  45.220  1.00 50.10           H
ATOM   3593 HG23 THR A1121       0.474  47.573  46.758  1.00 50.10           H
ATOM   3594  N   ARG A1122       2.755  47.950  44.668  1.00 32.43           N
ATOM   3595  CA  ARG A1122       3.367  47.072  43.678  1.00 38.37           C
ATOM   3596  C   ARG A1122       3.226  45.637  44.137  1.00 43.73           C
ATOM   3597  O   ARG A1122       3.069  45.368  45.326  1.00 32.82           O
ATOM   3598  CB  ARG A1122       4.848  47.356  43.492  1.00 35.80           C
ATOM   3599  CG  ARG A1122       5.166  48.766  43.144  1.00 34.73           C
ATOM   3600  CD  ARG A1122       4.487  49.097  41.857  1.00 32.66           C
ATOM   3601  NE  ARG A1122       4.846  50.408  41.369  1.00 34.45           N
ATOM   3602  CZ  ARG A1122       4.006  51.421  41.238  1.00 34.07           C
ATOM   3603  NH1 ARG A1122       2.730  51.320  41.565  1.00 32.89           N
ATOM   3604  NH2 ARG A1122       4.443  52.538  40.719  1.00 28.73           N1+
ATOM   3605  H   ARG A1122       2.960  47.742  45.477  1.00 38.91           H
ATOM   3606  HA  ARG A1122       2.918  47.174  42.824  1.00 46.05           H
ATOM   3607  HB2 ARG A1122       5.310  47.146  44.319  1.00 42.97           H
ATOM   3608  HB3 ARG A1122       5.185  46.794  42.778  1.00 42.97           H
ATOM   3609  HG2 ARG A1122       4.834  49.359  43.836  1.00 41.68           H
ATOM   3610  HG3 ARG A1122       6.124  48.869  43.030  1.00 41.68           H
ATOM   3611  HD2 ARG A1122       4.744  48.445  41.186  1.00 39.19           H
ATOM   3612  HD3 ARG A1122       3.526  49.078  41.990  1.00 39.19           H
ATOM   3613  HE  ARG A1122       5.667  50.539  41.148  1.00 41.33           H
ATOM   3614 HH11 ARG A1122       2.426  50.582  41.887  1.00 39.47           H
ATOM   3615 HH12 ARG A1122       2.207  51.995  41.470  1.00 39.47           H
ATOM   3616 HH21 ARG A1122       5.273  52.617  40.508  1.00 34.48           H
ATOM   3617 HH22 ARG A1122       3.914  53.212  40.644  1.00 34.48           H
ATOM   3618  N   MET A1123       3.308  44.721  43.171  1.00 39.01           N
ATOM   3619  CA  MET A1123       3.344  43.297  43.471  1.00 37.80           C
ATOM   3620  C   MET A1123       4.538  42.959  44.338  1.00 37.67           C
ATOM   3621  O   MET A1123       5.639  43.505  44.170  1.00 36.70           O
ATOM   3622  CB  MET A1123       3.440  42.447  42.184  1.00 34.07           C
ATOM   3623  CG  MET A1123       2.108  42.047  41.618  1.00 38.78           C
ATOM   3624  SD  MET A1123       2.232  40.969  40.169  1.00 35.26           S
ATOM   3625  CE  MET A1123       2.770  42.155  38.937  1.00 29.71           C
ATOM   3626  H   MET A1123       3.345  44.903  42.331  1.00 46.81           H
ATOM   3627  HA  MET A1123       2.531  43.049  43.938  1.00 45.36           H
ATOM   3628  HB2 MET A1123       3.908  42.960  41.506  1.00 40.88           H
ATOM   3629  HB3 MET A1123       3.934  41.636  42.381  1.00 40.88           H
ATOM   3630  HG2 MET A1123       1.608  41.572  42.300  1.00 46.53           H
ATOM   3631  HG3 MET A1123       1.627  42.846  41.353  1.00 46.53           H
ATOM   3632  HE1 MET A1123       2.879  41.699  38.087  1.00 35.65           H
ATOM   3633  HE2 MET A1123       2.100  42.851  38.855  1.00 35.65           H
ATOM   3634  HE3 MET A1123       3.615  42.540  39.217  1.00 35.65           H
ATOM   3635  N   ARG A1124       4.316  41.995  45.233  1.00 34.30           N
ATOM   3636  CA  ARG A1124       5.401  41.381  45.969  1.00 36.18           C
ATOM   3637  C   ARG A1124       6.269  40.522  45.042  1.00 37.42           C
ATOM   3638  O   ARG A1124       5.889  40.204  43.923  1.00 37.54           O
ATOM   3639  CB  ARG A1124       4.835  40.538  47.110  1.00 47.68           C
ATOM   3640  CG  ARG A1124       4.113  41.418  48.154  1.00 54.28           C
ATOM   3641  CD  ARG A1124       3.458  40.619  49.300  1.00 72.10           C
ATOM   3642  NE  ARG A1124       2.538  39.616  48.754  1.00 89.06           N
ATOM   3643  CZ  ARG A1124       1.217  39.762  48.603  1.00 85.03           C
ATOM   3644  NH1 ARG A1124       0.598  40.883  48.980  1.00 76.39           N
ATOM   3645  NH2 ARG A1124       0.512  38.760  48.063  1.00 84.66           N1+
ATOM   3646  H   ARG A1124       3.538  41.683  45.427  1.00 41.17           H
ATOM   3647  HA  ARG A1124       5.961  42.074  46.352  1.00 43.41           H
ATOM   3648  HB2 ARG A1124       4.195  39.903  46.753  1.00 57.22           H
ATOM   3649  HB3 ARG A1124       5.560  40.072  47.555  1.00 57.22           H
ATOM   3650  HG2 ARG A1124       4.757  42.027  48.549  1.00 65.14           H
ATOM   3651  HG3 ARG A1124       3.415  41.923  47.708  1.00 65.14           H
ATOM   3652  HD2 ARG A1124       4.144  40.162  49.810  1.00 86.52           H
ATOM   3653  HD3 ARG A1124       2.954  41.221  49.869  1.00 86.52           H
ATOM   3654  HE  ARG A1124       2.878  38.865  48.508  1.00106.88           H
ATOM   3655 HH11 ARG A1124       1.050  41.530  49.321  1.00 91.67           H
ATOM   3656 HH12 ARG A1124      -0.253  40.959  48.879  1.00 91.67           H
ATOM   3657 HH21 ARG A1124       0.909  38.035  47.825  1.00101.59           H
ATOM   3658 HH22 ARG A1124      -0.339  38.835  47.970  1.00101.59           H
ATOM   3659  N   ALA A1125       7.456  40.177  45.522  1.00 37.01           N
ATOM   3660  CA  ALA A1125       8.357  39.340  44.753  1.00 38.86           C
ATOM   3661  C   ALA A1125       7.739  37.963  44.487  1.00 40.17           C
ATOM   3662  O   ALA A1125       7.184  37.351  45.389  1.00 35.42           O
ATOM   3663  CB  ALA A1125       9.669  39.167  45.490  1.00 36.20           C
ATOM   3664  H   ALA A1125       7.761  40.414  46.290  1.00 44.41           H
ATOM   3665  HA  ALA A1125       8.539  39.763  43.900  1.00 46.63           H
ATOM   3666  HB1 ALA A1125      10.256  38.606  44.960  1.00 43.44           H
ATOM   3667  HB2 ALA A1125      10.074  40.039  45.622  1.00 43.44           H
ATOM   3668  HB3 ALA A1125       9.496  38.749  46.348  1.00 43.44           H
ATOM   3669  N   PRO A1126       7.837  37.438  43.268  1.00 39.56           N
ATOM   3670  CA  PRO A1126       7.310  36.098  42.981  1.00 41.78           C
ATOM   3671  C   PRO A1126       8.272  35.021  43.473  1.00 35.86           C
ATOM   3672  O   PRO A1126       9.434  35.284  43.782  1.00 37.88           O
ATOM   3673  CB  PRO A1126       7.206  36.113  41.457  1.00 39.09           C
ATOM   3674  CG  PRO A1126       8.427  36.957  41.078  1.00 37.44           C
ATOM   3675  CD  PRO A1126       8.608  37.977  42.140  1.00 38.29           C
ATOM   3676  HA  PRO A1126       6.433  35.974  43.376  1.00 50.14           H
ATOM   3677  HB2 PRO A1126       7.276  35.212  41.105  1.00 46.91           H
ATOM   3678  HB3 PRO A1126       6.381  36.541  41.179  1.00 46.91           H
ATOM   3679  HG2 PRO A1126       9.209  36.385  41.026  1.00 44.93           H
ATOM   3680  HG3 PRO A1126       8.267  37.387  40.223  1.00 44.93           H
ATOM   3681  HD2 PRO A1126       9.545  38.056  42.377  1.00 45.95           H
ATOM   3682  HD3 PRO A1126       8.240  38.829  41.856  1.00 45.95           H
ATOM   3683  N   ASP A1127       7.791  33.775  43.470  1.00 38.98           N
ATOM   3684  CA  ASP A1127       8.463  32.738  44.261  1.00 41.25           C
ATOM   3685  C   ASP A1127       9.850  32.389  43.756  1.00 44.72           C
ATOM   3686  O   ASP A1127      10.683  31.935  44.548  1.00 41.22           O
ATOM   3687  CB  ASP A1127       7.616  31.468  44.321  1.00 47.92           C
ATOM   3688  CG  ASP A1127       6.379  31.651  45.154  1.00 44.26           C
ATOM   3689  OD1 ASP A1127       6.300  32.689  45.823  1.00 44.27           O
ATOM   3690  OD2 ASP A1127       5.475  30.795  45.112  1.00 52.35           O1-
ATOM   3691  H   ASP A1127       7.100  33.509  43.033  1.00 46.77           H
ATOM   3692  HA  ASP A1127       8.561  33.064  45.169  1.00 49.50           H
ATOM   3693  HB2 ASP A1127       7.342  31.226  43.422  1.00 57.51           H
ATOM   3694  HB3 ASP A1127       8.142  30.753  44.713  1.00 57.51           H
ATOM   3695  N   TYR A1128      10.145  32.565  42.467  1.00 38.70           N
ATOM   3696  CA  TYR A1128      11.423  32.073  41.943  1.00 37.54           C
ATOM   3697  C   TYR A1128      12.369  33.197  41.555  1.00 38.66           C
ATOM   3698  O   TYR A1128      13.377  32.935  40.884  1.00 42.00           O
ATOM   3699  CB  TYR A1128      11.187  31.113  40.756  1.00 43.33           C
ATOM   3700  CG  TYR A1128      10.082  30.123  41.072  1.00 40.89           C
ATOM   3701  CD1 TYR A1128       8.764  30.458  40.844  1.00 40.89           C
ATOM   3702  CD2 TYR A1128      10.352  28.884  41.683  1.00 49.25           C
ATOM   3703  CE1 TYR A1128       7.735  29.598  41.158  1.00 43.05           C
ATOM   3704  CE2 TYR A1128       9.318  28.012  42.004  1.00 41.47           C
ATOM   3705  CZ  TYR A1128       8.013  28.381  41.734  1.00 51.51           C
ATOM   3706  OH  TYR A1128       6.945  27.566  42.020  1.00 57.73           O
ATOM   3707  H   TYR A1128       9.640  32.954  41.890  1.00 46.44           H
ATOM   3708  HA  TYR A1128      11.858  31.561  42.643  1.00 45.05           H
ATOM   3709  HB2 TYR A1128      10.925  31.625  39.975  1.00 51.99           H
ATOM   3710  HB3 TYR A1128      12.001  30.617  40.576  1.00 51.99           H
ATOM   3711  HD1 TYR A1128       8.567  31.279  40.454  1.00 49.07           H
ATOM   3712  HD2 TYR A1128      11.232  28.641  41.862  1.00 59.10           H
ATOM   3713  HE1 TYR A1128       6.854  29.839  40.979  1.00 51.66           H
ATOM   3714  HE2 TYR A1128       9.502  27.187  42.392  1.00 49.77           H
ATOM   3715  HH  TYR A1128       7.215  26.850  42.367  1.00 69.28           H
ATOM   3716  N   THR A1129      12.114  34.423  42.019  1.00 36.63           N
ATOM   3717  CA  THR A1129      12.927  35.557  41.616  1.00 36.98           C
ATOM   3718  C   THR A1129      14.277  35.537  42.321  1.00 36.90           C
ATOM   3719  O   THR A1129      14.447  34.907  43.357  1.00 44.92           O
ATOM   3720  CB  THR A1129      12.203  36.856  41.927  1.00 40.46           C
ATOM   3721  OG1 THR A1129      12.831  37.942  41.221  1.00 39.59           O
ATOM   3722  CG2 THR A1129      12.217  37.122  43.430  1.00 37.70           C
ATOM   3723  H   THR A1129      11.478  34.618  42.565  1.00 43.96           H
ATOM   3724  HA  THR A1129      13.082  35.516  40.659  1.00 44.38           H
ATOM   3725  HB  THR A1129      11.279  36.782  41.641  1.00 48.55           H
ATOM   3726  HG1 THR A1129      13.634  38.012  41.457  1.00 47.51           H
ATOM   3727 HG21 THR A1129      11.754  37.952  43.624  1.00 45.24           H
ATOM   3728 HG22 THR A1129      11.775  36.398  43.899  1.00 45.24           H
ATOM   3729 HG23 THR A1129      13.132  37.190  43.746  1.00 45.24           H
ATOM   3730  N   THR A1130      15.260  36.220  41.719  1.00 39.49           N
ATOM   3731  CA  THR A1130      16.400  36.703  42.481  1.00 40.27           C
ATOM   3732  C   THR A1130      16.124  38.123  42.984  1.00 44.30           C
ATOM   3733  O   THR A1130      15.217  38.806  42.497  1.00 38.72           O
ATOM   3734  CB  THR A1130      17.662  36.712  41.633  1.00 42.70           C
ATOM   3735  OG1 THR A1130      17.528  37.671  40.584  1.00 41.65           O
ATOM   3736  CG2 THR A1130      17.940  35.342  41.023  1.00 47.70           C
ATOM   3737  H   THR A1130      15.284  36.410  40.881  1.00 47.39           H
ATOM   3738  HA  THR A1130      16.547  36.127  43.247  1.00 48.32           H
ATOM   3739  HB  THR A1130      18.419  36.954  42.190  1.00 51.24           H
ATOM   3740  HG1 THR A1130      18.223  37.680  40.113  1.00 49.98           H
ATOM   3741 HG21 THR A1130      18.748  35.375  40.488  1.00 57.24           H
ATOM   3742 HG22 THR A1130      18.053  34.683  41.726  1.00 57.24           H
ATOM   3743 HG23 THR A1130      17.198  35.075  40.457  1.00 57.24           H
ATOM   3744  N   PRO A1131      16.881  38.604  43.976  1.00 44.03           N
ATOM   3745  CA  PRO A1131      16.693  39.999  44.397  1.00 40.29           C
ATOM   3746  C   PRO A1131      16.937  41.001  43.274  1.00 38.16           C
ATOM   3747  O   PRO A1131      16.173  41.960  43.140  1.00 37.55           O
ATOM   3748  CB  PRO A1131      17.697  40.154  45.555  1.00 44.73           C
ATOM   3749  CG  PRO A1131      17.848  38.736  46.115  1.00 45.42           C
ATOM   3750  CD  PRO A1131      17.673  37.816  44.943  1.00 50.06           C
ATOM   3751  HA  PRO A1131      15.794  40.124  44.740  1.00 48.34           H
ATOM   3752  HB2 PRO A1131      18.544  40.483  45.215  1.00 53.68           H
ATOM   3753  HB3 PRO A1131      17.336  40.754  46.226  1.00 53.68           H
ATOM   3754  HG2 PRO A1131      18.731  38.632  46.503  1.00 54.50           H
ATOM   3755  HG3 PRO A1131      17.162  38.575  46.781  1.00 54.50           H
ATOM   3756  HD2 PRO A1131      18.536  37.588  44.563  1.00 60.07           H
ATOM   3757  HD3 PRO A1131      17.184  37.022  45.209  1.00 60.07           H
ATOM   3758  N   GLU A1132      17.985  40.812  42.468  1.00 35.35           N
ATOM   3759  CA  GLU A1132      18.239  41.710  41.350  1.00 43.08           C
ATOM   3760  C   GLU A1132      17.088  41.711  40.358  1.00 39.86           C
ATOM   3761  O   GLU A1132      16.805  42.750  39.755  1.00 30.81           O
ATOM   3762  CB  GLU A1132      19.535  41.322  40.630  1.00 44.66           C
ATOM   3763  CG  GLU A1132      20.810  41.732  41.367  1.00 50.98           C
ATOM   3764  CD  GLU A1132      22.076  41.048  40.830  1.00 74.01           C
ATOM   3765  OE1 GLU A1132      22.169  39.801  40.967  1.00 76.17           O
ATOM   3766  OE2 GLU A1132      22.979  41.753  40.297  1.00 68.64           O1-
ATOM   3767  H   GLU A1132      18.558  40.176  42.551  1.00 42.42           H
ATOM   3768  HA  GLU A1132      18.343  42.613  41.688  1.00 51.69           H
ATOM   3769  HB2 GLU A1132      19.554  40.358  40.523  1.00 53.59           H
ATOM   3770  HB3 GLU A1132      19.547  41.748  39.759  1.00 53.59           H
ATOM   3771  HG2 GLU A1132      20.928  42.691  41.277  1.00 61.18           H
ATOM   3772  HG3 GLU A1132      20.720  41.498  42.304  1.00 61.18           H
ATOM   3773  N   MET A1133      16.420  40.568  40.159  1.00 39.10           N
ATOM   3774  CA  MET A1133      15.347  40.553  39.179  1.00 37.23           C
ATOM   3775  C   MET A1133      14.100  41.250  39.713  1.00 32.33           C
ATOM   3776  O   MET A1133      13.374  41.862  38.930  1.00 32.23           O
ATOM   3777  CB  MET A1133      15.024  39.126  38.747  1.00 35.59           C
ATOM   3778  CG  MET A1133      16.010  38.481  37.741  1.00 38.77           C
ATOM   3779  SD  MET A1133      16.332  39.456  36.249  1.00 40.59           S
ATOM   3780  CE  MET A1133      14.684  39.909  35.902  1.00 35.27           C
ATOM   3781  H   MET A1133      16.565  39.823  40.563  1.00 46.91           H
ATOM   3782  HA  MET A1133      15.649  41.031  38.391  1.00 44.68           H
ATOM   3783  HB2 MET A1133      15.009  38.564  39.537  1.00 42.71           H
ATOM   3784  HB3 MET A1133      14.147  39.125  38.333  1.00 42.71           H
ATOM   3785  HG2 MET A1133      16.859  38.342  38.188  1.00 46.52           H
ATOM   3786  HG3 MET A1133      15.648  37.627  37.459  1.00 46.52           H
ATOM   3787  HE1 MET A1133      14.670  40.456  35.101  1.00 42.33           H
ATOM   3788  HE2 MET A1133      14.159  39.105  35.763  1.00 42.33           H
ATOM   3789  HE3 MET A1133      14.330  40.410  36.653  1.00 42.33           H
ATOM   3790  N   TYR A1134      13.810  41.151  41.023  1.00 34.86           N
ATOM   3791  CA  TYR A1134      12.688  41.924  41.582  1.00 35.65           C
ATOM   3792  C   TYR A1134      12.987  43.421  41.551  1.00 32.20           C
ATOM   3793  O   TYR A1134      12.107  44.247  41.239  1.00 31.82           O
ATOM   3794  CB  TYR A1134      12.400  41.462  43.004  1.00 36.43           C
ATOM   3795  CG  TYR A1134      11.172  42.080  43.626  1.00 35.05           C
ATOM   3796  CD1 TYR A1134       9.933  41.949  43.040  1.00 32.28           C
ATOM   3797  CD2 TYR A1134      11.255  42.781  44.832  1.00 41.03           C
ATOM   3798  CE1 TYR A1134       8.811  42.527  43.593  1.00 33.60           C
ATOM   3799  CE2 TYR A1134      10.130  43.339  45.407  1.00 31.62           C
ATOM   3800  CZ  TYR A1134       8.929  43.216  44.810  1.00 37.27           C
ATOM   3801  OH  TYR A1134       7.829  43.788  45.405  1.00 36.26           O
ATOM   3802  H   TYR A1134      14.231  40.661  41.590  1.00 41.83           H
ATOM   3803  HA  TYR A1134      11.895  41.764  41.047  1.00 42.78           H
ATOM   3804  HB2 TYR A1134      12.274  40.501  42.998  1.00 43.72           H
ATOM   3805  HB3 TYR A1134      13.159  41.689  43.563  1.00 43.72           H
ATOM   3806  HD1 TYR A1134       9.859  41.493  42.232  1.00 38.74           H
ATOM   3807  HD2 TYR A1134      12.079  42.873  45.253  1.00 49.24           H
ATOM   3808  HE1 TYR A1134       7.981  42.429  43.185  1.00 40.32           H
ATOM   3809  HE2 TYR A1134      10.203  43.807  46.207  1.00 37.94           H
ATOM   3810  HH  TYR A1134       7.146  43.652  44.936  1.00 43.52           H
ATOM   3811  N   GLN A1135      14.232  43.785  41.844  1.00 33.42           N
ATOM   3812  CA  GLN A1135      14.635  45.175  41.739  1.00 33.43           C
ATOM   3813  C   GLN A1135      14.365  45.694  40.339  1.00 34.48           C
ATOM   3814  O   GLN A1135      13.861  46.808  40.168  1.00 31.07           O
ATOM   3815  CB  GLN A1135      16.115  45.318  42.074  1.00 34.24           C
ATOM   3816  CG  GLN A1135      16.611  46.758  42.092  1.00 37.16           C
ATOM   3817  CD  GLN A1135      15.842  47.638  43.093  1.00 35.04           C
ATOM   3818  OE1 GLN A1135      16.029  47.523  44.294  1.00 40.09           O
ATOM   3819  NE2 GLN A1135      14.985  48.521  42.586  1.00 33.27           N
ATOM   3820  H   GLN A1135      14.853  43.250  42.104  1.00 40.10           H
ATOM   3821  HA  GLN A1135      14.125  45.709  42.368  1.00 40.12           H
ATOM   3822  HB2 GLN A1135      16.274  44.940  42.953  1.00 41.09           H
ATOM   3823  HB3 GLN A1135      16.633  44.836  41.410  1.00 41.09           H
ATOM   3824  HG2 GLN A1135      17.548  46.766  42.342  1.00 44.59           H
ATOM   3825  HG3 GLN A1135      16.499  47.141  41.208  1.00 44.59           H
ATOM   3826 HE21 GLN A1135      14.881  48.579  41.735  1.00 39.92           H
ATOM   3827 HE22 GLN A1135      14.535  49.033  43.110  1.00 39.92           H
ATOM   3828  N   THR A1136      14.693  44.891  39.315  1.00 31.24           N
ATOM   3829  CA  THR A1136      14.392  45.287  37.944  1.00 27.50           C
ATOM   3830  C   THR A1136      12.899  45.441  37.731  1.00 20.55           C
ATOM   3831  O   THR A1136      12.460  46.393  37.085  1.00 29.39           O
ATOM   3832  CB  THR A1136      15.016  44.283  36.977  1.00 34.63           C
ATOM   3833  OG1 THR A1136      16.426  44.276  37.200  1.00 34.65           O
ATOM   3834  CG2 THR A1136      14.763  44.656  35.499  1.00 28.87           C
ATOM   3835  H   THR A1136      15.082  44.127  39.391  1.00 37.48           H
ATOM   3836  HA  THR A1136      14.801  46.150  37.774  1.00 33.00           H
ATOM   3837  HB  THR A1136      14.653  43.399  37.142  1.00 41.56           H
ATOM   3838  HG1 THR A1136      16.590  44.051  37.993  1.00 41.58           H
ATOM   3839 HG21 THR A1136      15.173  43.998  34.916  1.00 34.64           H
ATOM   3840 HG22 THR A1136      13.810  44.684  35.323  1.00 34.64           H
ATOM   3841 HG23 THR A1136      15.144  45.528  35.308  1.00 34.64           H
ATOM   3842  N   MET A1137      12.093  44.567  38.319  1.00 26.30           N
ATOM   3843  CA  MET A1137      10.649  44.748  38.214  1.00 28.48           C
ATOM   3844  C   MET A1137      10.235  46.099  38.765  1.00 30.88           C
ATOM   3845  O   MET A1137       9.510  46.864  38.119  1.00 28.07           O
ATOM   3846  CB  MET A1137       9.926  43.634  38.963  1.00 28.51           C
ATOM   3847  CG  MET A1137      10.124  42.232  38.332  1.00 28.30           C
ATOM   3848  SD  MET A1137       9.409  40.887  39.269  1.00 31.67           S
ATOM   3849  CE  MET A1137      10.570  39.565  38.856  1.00 35.41           C
ATOM   3850  H   MET A1137      12.344  43.880  38.771  1.00 31.55           H
ATOM   3851  HA  MET A1137      10.392  44.697  37.281  1.00 34.17           H
ATOM   3852  HB2 MET A1137      10.260  43.601  39.873  1.00 34.22           H
ATOM   3853  HB3 MET A1137       8.975  43.826  38.968  1.00 34.22           H
ATOM   3854  HG2 MET A1137       9.716  42.227  37.453  1.00 33.96           H
ATOM   3855  HG3 MET A1137      11.076  42.061  38.251  1.00 33.96           H
ATOM   3856  HE1 MET A1137      10.297  38.752  39.308  1.00 42.50           H
ATOM   3857  HE2 MET A1137      10.563  39.428  37.895  1.00 42.50           H
ATOM   3858  HE3 MET A1137      11.459  39.823  39.147  1.00 42.50           H
ATOM   3859  N   LEU A1138      10.689  46.409  39.972  1.00 26.80           N
ATOM   3860  CA  LEU A1138      10.364  47.690  40.570  1.00 29.44           C
ATOM   3861  C   LEU A1138      10.814  48.850  39.706  1.00 23.04           C
ATOM   3862  O   LEU A1138      10.110  49.867  39.638  1.00 25.59           O
ATOM   3863  CB  LEU A1138      11.012  47.771  41.958  1.00 27.65           C
ATOM   3864  CG  LEU A1138      10.420  46.754  42.922  1.00 26.99           C
ATOM   3865  CD1 LEU A1138      11.178  46.810  44.291  1.00 38.34           C
ATOM   3866  CD2 LEU A1138       8.979  47.025  43.138  1.00 24.80           C
ATOM   3867  H   LEU A1138      11.181  45.899  40.460  1.00 32.16           H
ATOM   3868  HA  LEU A1138       9.403  47.753  40.682  1.00 35.33           H
ATOM   3869  HB2 LEU A1138      11.962  47.594  41.876  1.00 33.18           H
ATOM   3870  HB3 LEU A1138      10.868  48.657  42.325  1.00 33.18           H
ATOM   3871  HG  LEU A1138      10.516  45.862  42.553  1.00 32.39           H
ATOM   3872 HD11 LEU A1138      10.789  46.157  44.894  1.00 46.01           H
ATOM   3873 HD12 LEU A1138      12.114  46.607  44.142  1.00 46.01           H
ATOM   3874 HD13 LEU A1138      11.088  47.701  44.665  1.00 46.01           H
ATOM   3875 HD21 LEU A1138       8.624  46.366  43.755  1.00 29.76           H
ATOM   3876 HD22 LEU A1138       8.878  47.915  43.509  1.00 29.76           H
ATOM   3877 HD23 LEU A1138       8.517  46.965  42.287  1.00 29.76           H
ATOM   3878  N   ASP A1139      12.004  48.750  39.070  1.00 25.66           N
ATOM   3879  CA  ASP A1139      12.453  49.834  38.194  1.00 27.46           C
ATOM   3880  C   ASP A1139      11.500  50.016  37.013  1.00 30.10           C
ATOM   3881  O   ASP A1139      11.167  51.147  36.629  1.00 25.74           O
ATOM   3882  CB  ASP A1139      13.864  49.574  37.662  1.00 24.06           C
ATOM   3883  CG  ASP A1139      14.899  49.505  38.752  1.00 33.88           C
ATOM   3884  OD1 ASP A1139      14.562  49.839  39.905  1.00 30.68           O
ATOM   3885  OD2 ASP A1139      16.040  49.083  38.443  1.00 33.87           O1-
ATOM   3886  H   ASP A1139      12.545  48.085  39.132  1.00 30.79           H
ATOM   3887  HA  ASP A1139      12.469  50.663  38.698  1.00 32.96           H
ATOM   3888  HB2 ASP A1139      13.871  48.727  37.188  1.00 28.87           H
ATOM   3889  HB3 ASP A1139      14.112  50.293  37.059  1.00 28.87           H
ATOM   3890  N   CYS A1140      11.070  48.904  36.418  1.00 26.01           N
ATOM   3891  CA  CYS A1140      10.162  48.991  35.296  1.00 24.14           C
ATOM   3892  C   CYS A1140       8.832  49.587  35.699  1.00 27.34           C
ATOM   3893  O   CYS A1140       8.145  50.176  34.861  1.00 28.17           O
ATOM   3894  CB  CYS A1140       9.944  47.606  34.671  1.00 26.96           C
ATOM   3895  SG  CYS A1140      11.409  46.943  33.911  1.00 27.23           S
ATOM   3896  H   CYS A1140      11.288  48.104  36.645  1.00 31.21           H
ATOM   3897  HA  CYS A1140      10.553  49.566  34.619  1.00 28.96           H
ATOM   3898  HB2 CYS A1140       9.663  46.989  35.365  1.00 32.35           H
ATOM   3899  HB3 CYS A1140       9.258  47.672  33.989  1.00 32.35           H
ATOM   3900  HG  CYS A1140      12.268  46.841  34.742  1.00 32.68           H
ATOM   3901  N   TRP A1141       8.414  49.378  36.939  1.00 24.60           N
ATOM   3902  CA  TRP A1141       7.156  49.902  37.429  1.00 30.52           C
ATOM   3903  C   TRP A1141       7.288  51.298  38.053  1.00 33.49           C
ATOM   3904  O   TRP A1141       6.443  51.678  38.877  1.00 31.57           O
ATOM   3905  CB  TRP A1141       6.576  48.955  38.465  1.00 27.01           C
ATOM   3906  CG  TRP A1141       6.280  47.582  37.920  1.00 29.46           C
ATOM   3907  CD1 TRP A1141       5.945  47.251  36.612  1.00 27.38           C
ATOM   3908  CD2 TRP A1141       6.310  46.365  38.651  1.00 25.04           C
ATOM   3909  NE1 TRP A1141       5.766  45.876  36.522  1.00 28.62           N
ATOM   3910  CE2 TRP A1141       5.994  45.320  37.753  1.00 29.68           C
ATOM   3911  CE3 TRP A1141       6.584  46.042  39.990  1.00 25.53           C
ATOM   3912  CZ2 TRP A1141       5.917  43.993  38.163  1.00 29.51           C
ATOM   3913  CZ3 TRP A1141       6.513  44.727  40.377  1.00 30.64           C
ATOM   3914  CH2 TRP A1141       6.185  43.717  39.459  1.00 29.52           C
ATOM   3915  H   TRP A1141       8.853  48.927  37.525  1.00 29.52           H
ATOM   3916  HA  TRP A1141       6.529  49.961  36.691  1.00 36.62           H
ATOM   3917  HB2 TRP A1141       7.212  48.857  39.191  1.00 32.41           H
ATOM   3918  HB3 TRP A1141       5.747  49.328  38.802  1.00 32.41           H
ATOM   3919  HD1 TRP A1141       5.858  47.853  35.909  1.00 32.86           H
ATOM   3920  HE1 TRP A1141       5.552  45.445  35.810  1.00 34.34           H
ATOM   3921  HE3 TRP A1141       6.800  46.706  40.604  1.00 30.64           H
ATOM   3922  HZ2 TRP A1141       5.704  43.316  37.563  1.00 35.41           H
ATOM   3923  HZ3 TRP A1141       6.692  44.501  41.261  1.00 36.76           H
ATOM   3924  HH2 TRP A1141       6.149  42.834  39.751  1.00 35.43           H
ATOM   3925  N   HIS A1142       8.322  52.049  37.701  1.00 28.66           N
ATOM   3926  CA  HIS A1142       8.430  53.420  38.187  1.00 32.86           C
ATOM   3927  C   HIS A1142       7.191  54.215  37.789  1.00 34.41           C
ATOM   3928  O   HIS A1142       6.669  54.082  36.675  1.00 29.00           O
ATOM   3929  CB  HIS A1142       9.682  54.100  37.640  1.00 29.33           C
ATOM   3930  CG  HIS A1142      10.167  55.240  38.489  1.00 36.86           C
ATOM   3931  ND1 HIS A1142       9.458  56.421  38.622  1.00 36.74           N
ATOM   3932  CD2 HIS A1142      11.297  55.393  39.224  1.00 29.82           C
ATOM   3933  CE1 HIS A1142      10.132  57.250  39.399  1.00 37.73           C
ATOM   3934  NE2 HIS A1142      11.255  56.653  39.771  1.00 33.72           N
ATOM   3935  H   HIS A1142       8.965  51.796  37.191  1.00 34.39           H
ATOM   3936  HA  HIS A1142       8.487  53.412  39.155  1.00 39.44           H
ATOM   3937  HB2 HIS A1142       9.487  54.449  36.756  1.00 35.19           H
ATOM   3938  HB3 HIS A1142      10.395  53.445  37.585  1.00 35.19           H
ATOM   3939  HD2 HIS A1142      11.980  54.769  39.324  1.00 35.79           H
ATOM   3940  HE1 HIS A1142       9.863  58.105  39.645  1.00 45.27           H
ATOM   3941  HE2 HIS A1142      11.851  56.991  40.291  1.00 40.46           H
ATOM   3942  N   GLY A1143       6.711  55.030  38.733  1.00 32.61           N
ATOM   3943  CA  GLY A1143       5.523  55.817  38.500  1.00 29.81           C
ATOM   3944  C   GLY A1143       5.701  56.825  37.389  1.00 33.59           C
ATOM   3945  O   GLY A1143       4.748  57.143  36.671  1.00 36.58           O
ATOM   3946  H   GLY A1143       7.061  55.137  39.511  1.00 39.14           H
ATOM   3947  HA2 GLY A1143       4.788  55.229  38.265  1.00 35.78           H
ATOM   3948  HA3 GLY A1143       5.288  56.293  39.311  1.00 35.78           H
ATOM   3949  N   GLU A1144       6.919  57.327  37.221  1.00 35.37           N
ATOM   3950  CA  GLU A1144       7.238  58.291  36.168  1.00 32.31           C
ATOM   3951  C   GLU A1144       7.771  57.536  34.953  1.00 32.56           C
ATOM   3952  O   GLU A1144       8.891  57.001  35.018  1.00 33.45           O
ATOM   3953  CB  GLU A1144       8.294  59.309  36.649  1.00 34.10           C
ATOM   3954  CG  GLU A1144       7.824  60.419  37.611  1.00 48.94           C
ATOM   3955  CD  GLU A1144       6.781  61.371  36.959  1.00 65.88           C
ATOM   3956  OE1 GLU A1144       6.939  61.752  35.768  1.00 57.33           O
ATOM   3957  OE2 GLU A1144       5.783  61.717  37.640  1.00 72.37           O1-
ATOM   3958  H   GLU A1144       7.593  57.122  37.714  1.00 42.44           H
ATOM   3959  HA  GLU A1144       6.437  58.772  35.909  1.00 38.77           H
ATOM   3960  HB2 GLU A1144       8.997  58.819  37.103  1.00 40.92           H
ATOM   3961  HB3 GLU A1144       8.665  59.748  35.868  1.00 40.92           H
ATOM   3962  HG2 GLU A1144       7.413  60.010  38.389  1.00 58.73           H
ATOM   3963  HG3 GLU A1144       8.590  60.950  37.879  1.00 58.73           H
ATOM   3964  N   PRO A1145       7.058  57.510  33.819  1.00 35.08           N
ATOM   3965  CA  PRO A1145       7.547  56.721  32.665  1.00 33.46           C
ATOM   3966  C   PRO A1145       8.963  57.049  32.297  1.00 34.49           C
ATOM   3967  O   PRO A1145       9.740  56.153  31.957  1.00 34.32           O
ATOM   3968  CB  PRO A1145       6.586  57.091  31.515  1.00 32.30           C
ATOM   3969  CG  PRO A1145       5.350  57.569  32.153  1.00 37.31           C
ATOM   3970  CD  PRO A1145       5.755  58.135  33.556  1.00 40.05           C
ATOM   3971  HA  PRO A1145       7.475  55.772  32.851  1.00 40.15           H
ATOM   3972  HB2 PRO A1145       6.982  57.792  30.974  1.00 38.75           H
ATOM   3973  HB3 PRO A1145       6.408  56.304  30.976  1.00 38.75           H
ATOM   3974  HG2 PRO A1145       4.955  58.267  31.608  1.00 44.77           H
ATOM   3975  HG3 PRO A1145       4.732  56.828  32.253  1.00 44.77           H
ATOM   3976  HD2 PRO A1145       5.845  59.100  33.517  1.00 48.06           H
ATOM   3977  HD3 PRO A1145       5.109  57.866  34.228  1.00 48.06           H
ATOM   3978  N   SER A1146       9.337  58.320  32.375  1.00 35.74           N
ATOM   3979  CA  SER A1146      10.693  58.709  31.993  1.00 35.20           C
ATOM   3980  C   SER A1146      11.757  58.193  32.960  1.00 30.71           C
ATOM   3981  O   SER A1146      12.943  58.196  32.620  1.00 35.84           O
ATOM   3982  CB  SER A1146      10.765  60.231  31.903  1.00 41.93           C
ATOM   3983  OG  SER A1146      10.361  60.797  33.139  1.00 40.56           O
ATOM   3984  H   SER A1146       8.837  58.968  32.641  1.00 42.89           H
ATOM   3985  HA  SER A1146      10.888  58.348  31.114  1.00 42.24           H
ATOM   3986  HB2 SER A1146      11.678  60.498  31.713  1.00 50.32           H
ATOM   3987  HB3 SER A1146      10.171  60.539  31.201  1.00 50.32           H
ATOM   3988  HG  SER A1146      10.398  61.635  33.097  1.00 48.67           H
ATOM   3989  N   GLN A1147      11.377  57.762  34.153  1.00 27.05           N
ATOM   3990  CA  GLN A1147      12.347  57.191  35.082  1.00 36.69           C
ATOM   3991  C   GLN A1147      12.476  55.674  34.941  1.00 34.08           C
ATOM   3992  O   GLN A1147      13.342  55.074  35.591  1.00 35.05           O
ATOM   3993  CB  GLN A1147      11.963  57.541  36.532  1.00 35.83           C
ATOM   3994  CG  GLN A1147      11.873  59.045  36.767  1.00 39.91           C
ATOM   3995  CD  GLN A1147      13.177  59.704  36.404  1.00 37.70           C
ATOM   3996  OE1 GLN A1147      14.230  59.318  36.910  1.00 48.78           O
ATOM   3997  NE2 GLN A1147      13.125  60.678  35.510  1.00 54.78           N
ATOM   3998  H   GLN A1147      10.570  57.787  34.450  1.00 32.46           H
ATOM   3999  HA  GLN A1147      13.218  57.580  34.903  1.00 44.03           H
ATOM   4000  HB2 GLN A1147      11.097  57.153  36.733  1.00 42.99           H
ATOM   4001  HB3 GLN A1147      12.636  57.182  37.133  1.00 42.99           H
ATOM   4002  HG2 GLN A1147      11.173  59.419  36.211  1.00 47.89           H
ATOM   4003  HG3 GLN A1147      11.692  59.217  37.705  1.00 47.89           H
ATOM   4004 HE21 GLN A1147      12.370  60.906  35.166  1.00 65.73           H
ATOM   4005 HE22 GLN A1147      13.845  61.082  35.272  1.00 65.73           H
ATOM   4006  N   ARG A1148      11.630  55.047  34.130  1.00 32.87           N
ATOM   4007  CA  ARG A1148      11.775  53.631  33.873  1.00 30.36           C
ATOM   4008  C   ARG A1148      13.031  53.417  33.044  1.00 25.43           C
ATOM   4009  O   ARG A1148      13.431  54.300  32.297  1.00 30.25           O
ATOM   4010  CB  ARG A1148      10.541  53.121  33.147  1.00 28.14           C
ATOM   4011  CG  ARG A1148       9.281  53.361  33.960  1.00 29.23           C
ATOM   4012  CD  ARG A1148       8.015  52.896  33.287  1.00 29.98           C
ATOM   4013  NE  ARG A1148       6.881  53.319  34.104  1.00 30.84           N
ATOM   4014  CZ  ARG A1148       5.726  53.730  33.591  1.00 32.50           C
ATOM   4015  NH1 ARG A1148       5.556  53.666  32.275  1.00 28.66           N
ATOM   4016  NH2 ARG A1148       4.738  54.190  34.365  1.00 28.67           N1+
ATOM   4017  H   ARG A1148      10.971  55.420  33.722  1.00 39.44           H
ATOM   4018  HA  ARG A1148      11.867  53.152  34.711  1.00 36.43           H
ATOM   4019  HB2 ARG A1148      10.451  53.588  32.302  1.00 33.77           H
ATOM   4020  HB3 ARG A1148      10.630  52.167  32.997  1.00 33.77           H
ATOM   4021  HG2 ARG A1148       9.358  52.886  34.802  1.00 35.08           H
ATOM   4022  HG3 ARG A1148       9.194  54.312  34.126  1.00 35.08           H
ATOM   4023  HD2 ARG A1148       7.939  53.302  32.409  1.00 35.97           H
ATOM   4024  HD3 ARG A1148       8.012  51.928  33.222  1.00 35.97           H
ATOM   4025  HE  ARG A1148       7.014  53.440  34.945  1.00 37.01           H
ATOM   4026 HH11 ARG A1148       6.198  53.394  31.772  1.00 34.39           H
ATOM   4027 HH12 ARG A1148       4.812  53.916  31.925  1.00 34.39           H
ATOM   4028 HH21 ARG A1148       4.836  54.211  35.219  1.00 34.41           H
ATOM   4029 HH22 ARG A1148       3.985  54.412  34.014  1.00 34.41           H
ATOM   4030  N   PRO A1149      13.691  52.271  33.169  1.00 28.56           N
ATOM   4031  CA  PRO A1149      14.767  51.985  32.220  1.00 28.25           C
ATOM   4032  C   PRO A1149      14.203  51.949  30.806  1.00 31.44           C
ATOM   4033  O   PRO A1149      13.001  51.736  30.600  1.00 29.64           O
ATOM   4034  CB  PRO A1149      15.312  50.613  32.659  1.00 31.45           C
ATOM   4035  CG  PRO A1149      14.326  50.028  33.561  1.00 35.05           C
ATOM   4036  CD  PRO A1149      13.394  51.126  34.056  1.00 24.51           C
ATOM   4037  HA  PRO A1149      15.468  52.653  32.280  1.00 33.90           H
ATOM   4038  HB2 PRO A1149      15.430  50.050  31.878  1.00 37.74           H
ATOM   4039  HB3 PRO A1149      16.158  50.735  33.117  1.00 37.74           H
ATOM   4040  HG2 PRO A1149      13.819  49.355  33.081  1.00 42.07           H
ATOM   4041  HG3 PRO A1149      14.787  49.622  34.312  1.00 42.07           H
ATOM   4042  HD2 PRO A1149      12.469  50.853  33.955  1.00 29.41           H
ATOM   4043  HD3 PRO A1149      13.599  51.351  34.977  1.00 29.41           H
ATOM   4044  N   THR A1150      15.069  52.227  29.826  1.00 31.82           N
ATOM   4045  CA  THR A1150      14.736  51.952  28.434  1.00 36.01           C
ATOM   4046  C   THR A1150      15.029  50.487  28.115  1.00 29.06           C
ATOM   4047  O   THR A1150      15.745  49.790  28.848  1.00 26.74           O
ATOM   4048  CB  THR A1150      15.540  52.857  27.490  1.00 33.28           C
ATOM   4049  OG1 THR A1150      16.905  52.449  27.540  1.00 34.11           O
ATOM   4050  CG2 THR A1150      15.377  54.363  27.896  1.00 34.31           C
ATOM   4051  H   THR A1150      15.848  52.572  29.944  1.00 38.18           H
ATOM   4052  HA  THR A1150      13.791  52.117  28.288  1.00 43.21           H
ATOM   4053  HB  THR A1150      15.208  52.750  26.585  1.00 39.93           H
ATOM   4054  HG1 THR A1150      17.367  52.930  27.030  1.00 40.93           H
ATOM   4055 HG21 THR A1150      15.888  54.926  27.294  1.00 41.17           H
ATOM   4056 HG22 THR A1150      14.442  54.619  27.850  1.00 41.17           H
ATOM   4057 HG23 THR A1150      15.696  54.499  28.802  1.00 41.17           H
ATOM   4058  N   PHE A1151      14.502  50.001  26.982  1.00 32.98           N
ATOM   4059  CA  PHE A1151      14.795  48.608  26.637  1.00 32.78           C
ATOM   4060  C   PHE A1151      16.283  48.393  26.403  1.00 25.23           C
ATOM   4061  O   PHE A1151      16.846  47.376  26.856  1.00 27.83           O
ATOM   4062  CB  PHE A1151      13.948  48.144  25.443  1.00 32.63           C
ATOM   4063  CG  PHE A1151      12.545  47.806  25.847  1.00 27.02           C
ATOM   4064  CD1 PHE A1151      12.317  46.731  26.679  1.00 24.08           C
ATOM   4065  CD2 PHE A1151      11.494  48.610  25.504  1.00 23.16           C
ATOM   4066  CE1 PHE A1151      11.102  46.419  27.094  1.00 21.87           C
ATOM   4067  CE2 PHE A1151      10.220  48.290  25.939  1.00 27.84           C
ATOM   4068  CZ  PHE A1151      10.042  47.146  26.732  1.00 26.93           C
ATOM   4069  H   PHE A1151      14.003  50.429  26.428  1.00 39.58           H
ATOM   4070  HA  PHE A1151      14.545  48.054  27.393  1.00 39.34           H
ATOM   4071  HB2 PHE A1151      13.910  48.856  24.784  1.00 39.16           H
ATOM   4072  HB3 PHE A1151      14.351  47.351  25.055  1.00 39.16           H
ATOM   4073  HD1 PHE A1151      13.032  46.192  26.928  1.00 28.89           H
ATOM   4074  HD2 PHE A1151      11.630  49.351  24.959  1.00 27.79           H
ATOM   4075  HE1 PHE A1151      10.980  45.668  27.628  1.00 26.25           H
ATOM   4076  HE2 PHE A1151       9.490  48.808  25.686  1.00 33.41           H
ATOM   4077  HZ  PHE A1151       9.194  46.921  27.041  1.00 32.31           H
ATOM   4078  N   SER A1152      16.960  49.373  25.794  1.00 32.01           N
ATOM   4079  CA  SER A1152      18.418  49.263  25.648  1.00 35.60           C
ATOM   4080  C   SER A1152      19.099  49.053  26.997  1.00 32.48           C
ATOM   4081  O   SER A1152      19.983  48.201  27.126  1.00 31.87           O
ATOM   4082  CB  SER A1152      19.003  50.513  24.967  1.00 37.76           C
ATOM   4083  OG  SER A1152      18.539  50.614  23.649  1.00 42.88           O
ATOM   4084  H   SER A1152      16.613  50.089  25.466  1.00 38.41           H
ATOM   4085  HA  SER A1152      18.620  48.497  25.088  1.00 42.72           H
ATOM   4086  HB2 SER A1152      18.729  51.301  25.461  1.00 45.31           H
ATOM   4087  HB3 SER A1152      19.971  50.446  24.958  1.00 45.31           H
ATOM   4088  HG  SER A1152      18.769  49.936  23.211  1.00 51.46           H
ATOM   4089  N   GLU A1153      18.725  49.849  28.012  1.00 31.06           N
ATOM   4090  CA  GLU A1153      19.328  49.686  29.342  1.00 33.04           C
ATOM   4091  C   GLU A1153      19.008  48.325  29.939  1.00 36.21           C
ATOM   4092  O   GLU A1153      19.864  47.702  30.581  1.00 35.16           O
ATOM   4093  CB  GLU A1153      18.859  50.821  30.274  1.00 32.17           C
ATOM   4094  CG  GLU A1153      19.466  52.195  29.850  1.00 35.26           C
ATOM   4095  CD  GLU A1153      18.801  53.416  30.495  1.00 37.05           C
ATOM   4096  OE1 GLU A1153      17.712  53.307  31.095  1.00 35.67           O
ATOM   4097  OE2 GLU A1153      19.384  54.500  30.382  1.00 50.79           O1-
ATOM   4098  H   GLU A1153      18.139  50.476  27.958  1.00 37.27           H
ATOM   4099  HA  GLU A1153      20.292  49.752  29.258  1.00 39.65           H
ATOM   4100  HB2 GLU A1153      17.893  50.890  30.234  1.00 38.60           H
ATOM   4101  HB3 GLU A1153      19.145  50.630  31.181  1.00 38.60           H
ATOM   4102  HG2 GLU A1153      20.404  52.208  30.095  1.00 42.32           H
ATOM   4103  HG3 GLU A1153      19.379  52.288  28.888  1.00 42.32           H
ATOM   4104  N   LEU A1154      17.787  47.829  29.715  1.00 28.46           N
ATOM   4105  CA  LEU A1154      17.453  46.497  30.180  1.00 28.34           C
ATOM   4106  C   LEU A1154      18.278  45.428  29.461  1.00 27.05           C
ATOM   4107  O   LEU A1154      18.717  44.464  30.087  1.00 33.10           O
ATOM   4108  CB  LEU A1154      15.944  46.254  30.012  1.00 28.96           C
ATOM   4109  CG  LEU A1154      15.061  47.095  30.939  1.00 29.91           C
ATOM   4110  CD1 LEU A1154      13.608  47.163  30.496  1.00 28.74           C
ATOM   4111  CD2 LEU A1154      15.140  46.506  32.323  1.00 26.70           C
ATOM   4112  H   LEU A1154      17.152  48.239  29.305  1.00 34.15           H
ATOM   4113  HA  LEU A1154      17.657  46.438  31.127  1.00 34.01           H
ATOM   4114  HB2 LEU A1154      15.696  46.465  29.098  1.00 34.75           H
ATOM   4115  HB3 LEU A1154      15.757  45.320  30.195  1.00 34.75           H
ATOM   4116  HG  LEU A1154      15.409  48.000  30.976  1.00 35.89           H
ATOM   4117 HD11 LEU A1154      13.111  47.708  31.126  1.00 34.48           H
ATOM   4118 HD12 LEU A1154      13.566  47.558  29.611  1.00 34.48           H
ATOM   4119 HD13 LEU A1154      13.242  46.265  30.475  1.00 34.48           H
ATOM   4120 HD21 LEU A1154      14.585  47.029  32.921  1.00 32.04           H
ATOM   4121 HD22 LEU A1154      14.824  45.589  32.294  1.00 32.04           H
ATOM   4122 HD23 LEU A1154      16.063  46.528  32.623  1.00 32.04           H
ATOM   4123  N   VAL A1155      18.503  45.568  28.157  1.00 34.13           N
ATOM   4124  CA  VAL A1155      19.343  44.590  27.471  1.00 37.50           C
ATOM   4125  C   VAL A1155      20.743  44.576  28.086  1.00 36.67           C
ATOM   4126  O   VAL A1155      21.300  43.512  28.383  1.00 32.97           O
ATOM   4127  CB  VAL A1155      19.391  44.872  25.958  1.00 38.26           C
ATOM   4128  CG1 VAL A1155      20.422  43.974  25.288  1.00 37.94           C
ATOM   4129  CG2 VAL A1155      18.037  44.661  25.335  1.00 35.41           C
ATOM   4130  H   VAL A1155      18.193  46.198  27.661  1.00 40.96           H
ATOM   4131  HA  VAL A1155      18.958  43.708  27.594  1.00 45.00           H
ATOM   4132  HB  VAL A1155      19.652  45.795  25.812  1.00 45.92           H
ATOM   4133 HG11 VAL A1155      20.437  44.166  24.337  1.00 45.53           H
ATOM   4134 HG12 VAL A1155      21.293  44.150  25.676  1.00 45.53           H
ATOM   4135 HG13 VAL A1155      20.175  43.047  25.435  1.00 45.53           H
ATOM   4136 HG21 VAL A1155      18.095  44.846  24.384  1.00 42.49           H
ATOM   4137 HG22 VAL A1155      17.764  43.742  25.478  1.00 42.49           H
ATOM   4138 HG23 VAL A1155      17.401  45.264  25.751  1.00 42.49           H
ATOM   4139  N   GLU A1156      21.327  45.759  28.301  1.00 35.89           N
ATOM   4140  CA  GLU A1156      22.634  45.806  28.964  1.00 38.73           C
ATOM   4141  C   GLU A1156      22.563  45.196  30.354  1.00 35.11           C
ATOM   4142  O   GLU A1156      23.336  44.299  30.702  1.00 39.76           O
ATOM   4143  CB  GLU A1156      23.146  47.249  29.051  1.00 42.77           C
ATOM   4144  CG  GLU A1156      24.225  47.567  28.081  1.00 52.03           C
ATOM   4145  CD  GLU A1156      24.811  48.958  28.280  1.00 68.17           C
ATOM   4146  OE1 GLU A1156      25.066  49.357  29.447  1.00 63.22           O
ATOM   4147  OE2 GLU A1156      25.001  49.644  27.250  1.00 60.41           O1-
ATOM   4148  H   GLU A1156      21.001  46.524  28.081  1.00 43.07           H
ATOM   4149  HA  GLU A1156      23.271  45.292  28.443  1.00 46.48           H
ATOM   4150  HB2 GLU A1156      22.407  47.853  28.879  1.00 51.32           H
ATOM   4151  HB3 GLU A1156      23.494  47.403  29.943  1.00 51.32           H
ATOM   4152  HG2 GLU A1156      24.943  46.922  28.186  1.00 62.44           H
ATOM   4153  HG3 GLU A1156      23.865  47.519  27.182  1.00 62.44           H
ATOM   4154  N   HIS A1157      21.619  45.657  31.166  1.00 36.70           N
ATOM   4155  CA  HIS A1157      21.525  45.148  32.521  1.00 33.34           C
ATOM   4156  C   HIS A1157      21.271  43.641  32.558  1.00 38.31           C
ATOM   4157  O   HIS A1157      21.906  42.909  33.328  1.00 35.91           O
ATOM   4158  CB  HIS A1157      20.433  45.900  33.258  1.00 36.46           C
ATOM   4159  CG  HIS A1157      20.299  45.507  34.696  1.00 33.92           C
ATOM   4160  ND1 HIS A1157      21.357  45.571  35.577  1.00 43.62           N
ATOM   4161  CD2 HIS A1157      19.235  45.068  35.410  1.00 38.35           C
ATOM   4162  CE1 HIS A1157      20.954  45.166  36.769  1.00 39.12           C
ATOM   4163  NE2 HIS A1157      19.671  44.862  36.698  1.00 41.52           N
ATOM   4164  H   HIS A1157      21.033  46.252  30.960  1.00 44.04           H
ATOM   4165  HA  HIS A1157      22.363  45.319  32.978  1.00 40.01           H
ATOM   4166  HB2 HIS A1157      19.584  45.727  32.822  1.00 43.75           H
ATOM   4167  HB3 HIS A1157      20.631  46.849  33.227  1.00 43.75           H
ATOM   4168  HD2 HIS A1157      18.374  44.925  35.089  1.00 46.02           H
ATOM   4169  HE1 HIS A1157      21.482  45.117  37.533  1.00 46.95           H
ATOM   4170  HE2 HIS A1157      19.188  44.578  37.350  1.00 49.83           H
ATOM   4171  N   LEU A1158      20.318  43.145  31.768  1.00 41.24           N
ATOM   4172  CA  LEU A1158      20.026  41.712  31.866  1.00 33.96           C
ATOM   4173  C   LEU A1158      21.190  40.890  31.323  1.00 34.67           C
ATOM   4174  O   LEU A1158      21.473  39.803  31.840  1.00 35.12           O
ATOM   4175  CB  LEU A1158      18.707  41.391  31.147  1.00 35.59           C
ATOM   4176  CG  LEU A1158      17.445  41.983  31.780  1.00 36.59           C
ATOM   4177  CD1 LEU A1158      16.241  41.847  30.856  1.00 31.83           C
ATOM   4178  CD2 LEU A1158      17.138  41.342  33.144  1.00 42.35           C
ATOM   4179  H   LEU A1158      19.849  43.587  31.198  1.00 49.48           H
ATOM   4180  HA  LEU A1158      19.914  41.481  32.801  1.00 40.76           H
ATOM   4181  HB2 LEU A1158      18.762  41.729  30.239  1.00 42.70           H
ATOM   4182  HB3 LEU A1158      18.596  40.427  31.126  1.00 42.70           H
ATOM   4183  HG  LEU A1158      17.592  42.930  31.929  1.00 43.90           H
ATOM   4184 HD11 LEU A1158      15.465  42.233  31.291  1.00 38.20           H
ATOM   4185 HD12 LEU A1158      16.424  42.318  30.028  1.00 38.20           H
ATOM   4186 HD13 LEU A1158      16.086  40.907  30.675  1.00 38.20           H
ATOM   4187 HD21 LEU A1158      16.334  41.745  33.507  1.00 50.82           H
ATOM   4188 HD22 LEU A1158      17.004  40.389  33.022  1.00 50.82           H
ATOM   4189 HD23 LEU A1158      17.886  41.498  33.741  1.00 50.82           H
ATOM   4190  N   GLY A1159      21.881  41.396  30.288  1.00 37.87           N
ATOM   4191  CA  GLY A1159      23.124  40.775  29.865  1.00 40.37           C
ATOM   4192  C   GLY A1159      24.104  40.593  31.007  1.00 48.21           C
ATOM   4193  O   GLY A1159      24.633  39.497  31.225  1.00 46.33           O
ATOM   4194  H   GLY A1159      21.649  42.085  29.829  1.00 45.45           H
ATOM   4195  HA2 GLY A1159      22.935  39.904  29.481  1.00 48.44           H
ATOM   4196  HA3 GLY A1159      23.544  41.325  29.185  1.00 48.44           H
ATOM   4197  N   ASN A1160      24.356  41.669  31.767  1.00 45.28           N
ATOM   4198  CA  ASN A1160      25.255  41.552  32.917  1.00 45.95           C
ATOM   4199  C   ASN A1160      24.734  40.520  33.906  1.00 38.28           C
ATOM   4200  O   ASN A1160      25.517  39.715  34.417  1.00 50.08           O
ATOM   4201  CB  ASN A1160      25.476  42.919  33.608  1.00 36.96           C
ATOM   4202  CG  ASN A1160      26.115  43.950  32.678  1.00 49.78           C
ATOM   4203  OD1 ASN A1160      26.814  43.588  31.738  1.00 51.44           O
ATOM   4204  ND2 ASN A1160      25.855  45.237  32.923  1.00 51.02           N
ATOM   4205  H   ASN A1160      24.028  42.454  31.641  1.00 54.34           H
ATOM   4206  HA  ASN A1160      26.118  41.243  32.601  1.00 55.14           H
ATOM   4207  HB2 ASN A1160      24.620  43.269  33.900  1.00 44.36           H
ATOM   4208  HB3 ASN A1160      26.063  42.798  34.370  1.00 44.36           H
ATOM   4209 HD21 ASN A1160      26.195  45.848  32.422  1.00 61.22           H
ATOM   4210 HD22 ASN A1160      25.346  45.455  33.581  1.00 61.22           H
ATOM   4211  N   LEU A1161      23.422  40.516  34.206  1.00 41.17           N
ATOM   4212  CA  LEU A1161      22.910  39.493  35.133  1.00 38.66           C
ATOM   4213  C   LEU A1161      23.049  38.094  34.544  1.00 43.44           C
ATOM   4214  O   LEU A1161      23.267  37.131  35.287  1.00 41.70           O
ATOM   4215  CB  LEU A1161      21.439  39.726  35.523  1.00 41.71           C
ATOM   4216  CG  LEU A1161      21.071  41.083  36.145  1.00 46.35           C
ATOM   4217  CD1 LEU A1161      19.607  41.143  36.650  1.00 38.99           C
ATOM   4218  CD2 LEU A1161      22.027  41.388  37.288  1.00 49.78           C
ATOM   4219  H   LEU A1161      22.835  41.067  33.902  1.00 49.40           H
ATOM   4220  HA  LEU A1161      23.437  39.523  35.946  1.00 46.40           H
ATOM   4221  HB2 LEU A1161      20.898  39.625  34.724  1.00 50.05           H
ATOM   4222  HB3 LEU A1161      21.188  39.043  36.165  1.00 50.05           H
ATOM   4223  HG  LEU A1161      21.181  41.775  35.474  1.00 55.62           H
ATOM   4224 HD11 LEU A1161      19.440  42.020  37.029  1.00 46.79           H
ATOM   4225 HD12 LEU A1161      19.010  40.985  35.903  1.00 46.79           H
ATOM   4226 HD13 LEU A1161      19.479  40.459  37.327  1.00 46.79           H
ATOM   4227 HD21 LEU A1161      21.791  42.244  37.677  1.00 59.74           H
ATOM   4228 HD22 LEU A1161      21.952  40.689  37.956  1.00 59.74           H
ATOM   4229 HD23 LEU A1161      22.933  41.420  36.942  1.00 59.74           H
ATOM   4230  N   LEU A1162      22.925  37.951  33.217  1.00 42.88           N
ATOM   4231  CA  LEU A1162      23.084  36.620  32.621  1.00 53.58           C
ATOM   4232  C   LEU A1162      24.522  36.126  32.764  1.00 50.95           C
ATOM   4233  O   LEU A1162      24.757  34.975  33.160  1.00 47.66           O
ATOM   4234  CB  LEU A1162      22.666  36.642  31.144  1.00 44.41           C
ATOM   4235  CG  LEU A1162      22.349  35.335  30.430  1.00 51.11           C
ATOM   4236  CD1 LEU A1162      21.336  34.440  31.159  1.00 41.74           C
ATOM   4237  CD2 LEU A1162      21.793  35.701  29.070  1.00 48.31           C
ATOM   4238  H   LEU A1162      22.756  38.584  32.661  1.00 51.46           H
ATOM   4239  HA  LEU A1162      22.505  35.996  33.086  1.00 64.29           H
ATOM   4240  HB2 LEU A1162      21.873  37.195  31.074  1.00 53.29           H
ATOM   4241  HB3 LEU A1162      23.384  37.062  30.645  1.00 53.29           H
ATOM   4242  HG  LEU A1162      23.167  34.831  30.301  1.00 61.33           H
ATOM   4243 HD11 LEU A1162      21.193  33.635  30.637  1.00 50.08           H
ATOM   4244 HD12 LEU A1162      21.689  34.210  32.032  1.00 50.08           H
ATOM   4245 HD13 LEU A1162      20.501  34.924  31.256  1.00 50.08           H
ATOM   4246 HD21 LEU A1162      21.580  34.888  28.588  1.00 57.97           H
ATOM   4247 HD22 LEU A1162      20.993  36.235  29.190  1.00 57.97           H
ATOM   4248 HD23 LEU A1162      22.461  36.210  28.584  1.00 57.97           H
ATOM   4249  N   GLN A1163      25.498  36.993  32.471  1.00 53.97           N
ATOM   4250  CA  GLN A1163      26.904  36.610  32.608  1.00 54.53           C
ATOM   4251  C   GLN A1163      27.289  36.411  34.066  1.00 63.87           C
ATOM   4252  O   GLN A1163      28.062  35.502  34.396  1.00 75.71           O
ATOM   4253  CB  GLN A1163      27.780  37.672  31.962  1.00 61.13           C
ATOM   4254  CG  GLN A1163      27.523  37.815  30.461  1.00 60.33           C
ATOM   4255  CD  GLN A1163      27.939  39.166  29.921  1.00 71.08           C
ATOM   4256  OE1 GLN A1163      28.367  40.062  30.674  1.00 70.95           O
ATOM   4257  NE2 GLN A1163      27.808  39.330  28.609  1.00 60.92           N
ATOM   4258  H   GLN A1163      25.373  37.797  32.194  1.00 64.76           H
ATOM   4259  HA  GLN A1163      27.052  35.772  32.141  1.00 65.44           H
ATOM   4260  HB2 GLN A1163      27.599  38.528  32.380  1.00 73.36           H
ATOM   4261  HB3 GLN A1163      28.711  37.432  32.085  1.00 73.36           H
ATOM   4262  HG2 GLN A1163      28.027  37.135  29.988  1.00 72.39           H
ATOM   4263  HG3 GLN A1163      26.574  37.703  30.291  1.00 72.39           H
ATOM   4264 HE21 GLN A1163      27.503  38.689  28.124  1.00 73.11           H
ATOM   4265 HE22 GLN A1163      28.029  40.078  28.245  1.00 73.11           H
ATOM   4266  N   ALA A1164      26.756  37.247  34.956  1.00 62.06           N
ATOM   4267  CA  ALA A1164      27.007  37.077  36.382  1.00 64.65           C
ATOM   4268  C   ALA A1164      26.451  35.757  36.888  1.00 66.53           C
ATOM   4269  O   ALA A1164      27.005  35.159  37.815  1.00 67.45           O
ATOM   4270  CB  ALA A1164      26.388  38.233  37.166  1.00 59.01           C
ATOM   4271  H   ALA A1164      26.250  37.914  34.760  1.00 74.47           H
ATOM   4272  HA  ALA A1164      27.965  37.082  36.540  1.00 77.58           H
ATOM   4273  HB1 ALA A1164      26.564  38.104  38.111  1.00 70.82           H
ATOM   4274  HB2 ALA A1164      26.784  39.066  36.865  1.00 70.82           H
ATOM   4275  HB3 ALA A1164      25.431  38.245  37.006  1.00 70.82           H
ATOM   4276  N   ASN A1165      25.350  35.291  36.302  1.00 61.07           N
ATOM   4277  CA  ASN A1165      24.765  34.033  36.740  1.00 57.43           C
ATOM   4278  C   ASN A1165      25.626  32.846  36.309  1.00 59.14           C
ATOM   4279  O   ASN A1165      25.574  31.786  36.943  1.00 58.72           O
ATOM   4280  CB  ASN A1165      23.337  33.929  36.194  1.00 50.86           C
ATOM   4281  CG  ASN A1165      22.692  32.629  36.520  1.00 52.37           C
ATOM   4282  OD1 ASN A1165      22.075  32.462  37.570  1.00 57.46           O
ATOM   4283  ND2 ASN A1165      22.816  31.685  35.599  1.00 54.42           N
ATOM   4284  H   ASN A1165      24.929  35.680  35.660  1.00 73.28           H
ATOM   4285  HA  ASN A1165      24.716  34.029  37.709  1.00 68.92           H
ATOM   4286  HB2 ASN A1165      22.798  34.637  36.580  1.00 61.03           H
ATOM   4287  HB3 ASN A1165      23.361  34.019  35.228  1.00 61.03           H
ATOM   4288 HD21 ASN A1165      22.465  30.910  35.728  1.00 65.30           H
ATOM   4289 HD22 ASN A1165      23.247  31.846  34.873  1.00 65.30           H
ATOM   4290  N   ALA A1166      26.451  33.027  35.285  1.00 64.38           N
ATOM   4291  CA  ALA A1166      27.273  31.963  34.742  1.00 70.36           C
ATOM   4292  C   ALA A1166      28.714  32.071  35.265  1.00 79.92           C
ATOM   4293  O   ALA A1166      28.989  31.773  36.437  1.00 87.85           O
ATOM   4294  CB  ALA A1166      27.242  32.015  33.221  1.00 67.58           C
ATOM   4295  H   ALA A1166      26.553  33.779  34.879  1.00 77.25           H
ATOM   4296  HA  ALA A1166      26.913  31.108  35.023  1.00 84.44           H
ATOM   4297  HB1 ALA A1166      27.586  32.874  32.928  1.00 81.09           H
ATOM   4298  HB2 ALA A1166      26.327  31.905  32.920  1.00 81.09           H
ATOM   4299  HB3 ALA A1166      27.795  31.300  32.869  1.00 81.09           H
ATOM   4300  HC  ALA A1166      29.455  32.385  34.671  1.00 95.91           H
TER
HETATM 4301  C1  AAX A 201       2.285  24.167  19.083  1.00 29.53           C
HETATM 4302  C10 AAX A 201       2.974  29.096  17.233  1.00 24.75           C
HETATM 4303  C12 AAX A 201       3.425  30.486  15.678  1.00 20.40           C
HETATM 4304  C13 AAX A 201       2.227  30.862  16.250  1.00 24.13           C
HETATM 4305  C15 AAX A 201       1.245  31.876  16.032  1.00 33.86           C
HETATM 4306  C16 AAX A 201       0.315  32.185  17.026  1.00 32.06           C
HETATM 4307  C17 AAX A 201      -0.669  33.145  16.803  1.00 35.42           C
HETATM 4308  C18 AAX A 201      -0.713  33.854  15.595  1.00 36.25           C
HETATM 4309  C19 AAX A 201       0.217  33.554  14.562  1.00 36.51           C
HETATM 4310  C20 AAX A 201       1.183  32.556  14.800  1.00 32.15           C
HETATM 4311  C21 AAX A 201       0.200  34.249  13.262  1.00 40.91           C
HETATM 4312  C22 AAX A 201       0.391  33.552  12.068  1.00 33.02           C
HETATM 4313  C23 AAX A 201       0.419  34.230  10.844  1.00 34.39           C
HETATM 4314  C24 AAX A 201       0.214  35.610  10.849  1.00 35.75           C
HETATM 4315  C26 AAX A 201       0.012  35.634  13.126  1.00 41.66           C
HETATM 4316  C3  AAX A 201       1.730  26.485  19.469  1.00 27.80           C
HETATM 4317  C31 AAX A 201      -2.250  30.163  19.564  1.00 47.31           C
HETATM 4318  C32 AAX A 201      -3.621  30.625  19.213  1.00 52.97           C
HETATM 4319  C33 AAX A 201      -3.902  32.076  18.988  1.00 51.19           C
HETATM 4320  C34 AAX A 201      -3.847  31.149  17.817  1.00 49.55           C
HETATM 4321  C4  AAX A 201       0.794  26.179  20.462  1.00 31.36           C
HETATM 4322  C5  AAX A 201       0.081  27.189  21.090  1.00 29.24           C
HETATM 4323  C6  AAX A 201       0.310  28.501  20.751  1.00 30.70           C
HETATM 4324  C7  AAX A 201       1.244  28.813  19.771  1.00 27.73           C
HETATM 4325  C8  AAX A 201       1.982  27.815  19.112  1.00 26.25           C
HETATM 4326  N11 AAX A 201       3.899  29.372  16.306  1.00 21.99           N
HETATM 4327  N25 AAX A 201       0.007  36.329  11.967  1.00 41.42           N1+
HETATM 4328  N30 AAX A 201      -2.139  29.784  21.000  1.00 40.19           N
HETATM 4329  N9  AAX A 201       2.928  28.060  18.077  1.00 28.38           N
HETATM 4330  O14 AAX A 201       1.919  29.968  17.252  1.00 26.79           O
HETATM 4331  O2  AAX A 201       2.471  25.563  18.794  1.00 30.03           O
HETATM 4332  O28 AAX A 201      -0.446  29.380  22.997  1.00 43.28           O1-
HETATM 4333  O29 AAX A 201       0.012  31.023  21.128  1.00 42.72           O1-
HETATM 4334  S27 AAX A 201      -0.570  29.790  21.604  1.00 35.05           S2+
HETATM 4335  H1  AAX A 201      -2.901  30.106  21.610  1.00 48.23           H
HETATM 4336  H2  AAX A 201      -2.007  29.283  18.960  1.00 56.77           H
HETATM 4337  H3  AAX A 201      -1.519  30.941  19.327  1.00 56.77           H
HETATM 4338  H10 AAX A 201       0.582  25.155  20.755  1.00 37.63           H
HETATM 4339  H11 AAX A 201       1.423  29.858  19.543  1.00 33.27           H
HETATM 4340  H12 AAX A 201       2.951  23.600  18.427  1.00 35.44           H
HETATM 4341  H13 AAX A 201       1.259  23.852  18.868  1.00 35.44           H
HETATM 4342  H14 AAX A 201       2.563  23.937  20.117  1.00 35.44           H
HETATM 4343  H15 AAX A 201       3.450  27.226  17.820  1.00 34.05           H
HETATM 4344  H16 AAX A 201       3.967  30.954  14.869  1.00 24.48           H
HETATM 4345  H17 AAX A 201       1.896  32.308  14.013  1.00 38.58           H
HETATM 4346  H18 AAX A 201      -1.489  34.603  15.455  1.00 43.50           H
HETATM 4347  H19 AAX A 201      -1.384  33.375  17.587  1.00 42.50           H
HETATM 4348  H20 AAX A 201       0.326  31.675  17.986  1.00 38.48           H
HETATM 4349  H21 AAX A 201      -0.127  36.263  14.002  1.00 49.99           H
HETATM 4350  H23 AAX A 201       0.207  36.176   9.924  1.00 42.91           H
HETATM 4351  H24 AAX A 201       0.581  33.694   9.916  1.00 41.27           H
HETATM 4352  H25 AAX A 201       0.545  32.475  12.069  1.00 39.62           H
HETATM 4353  H4  AAX A 201      -4.402  30.013  19.649  1.00 63.56           H
HETATM 4354  H5  AAX A 201      -4.781  30.898  17.329  1.00 59.47           H
HETATM 4355  H6  AAX A 201      -2.999  31.229  17.148  1.00 59.47           H
HETATM 4356  H7  AAX A 201      -3.091  32.784  19.107  1.00 61.43           H
HETATM 4357  H8  AAX A 201      -4.872  32.452  19.288  1.00 61.43           H
HETATM 4358  H9  AAX A 201      -0.642  26.925  21.856  1.00 35.09           H
HETATM 4359  O   HOH A   1       8.822  28.123  11.046  1.00 29.48           O
HETATM 4360  H1  HOH A   1       8.607  28.570  10.368  1.00 35.38           H
HETATM 4361  H2  HOH A   1       8.496  27.355  10.944  1.00 35.38           H
HETATM 4362  O   HOH A   2       7.033  44.613   0.293  1.00 29.89           O
HETATM 4363  H1  HOH A   2       7.855  44.632   0.462  1.00 35.87           H
HETATM 4364  H2  HOH A   2       6.660  45.122   0.848  1.00 35.87           H
HETATM 4365  O   HOH A   3       9.671  25.784  16.643  1.00 34.21           O
HETATM 4366  H1  HOH A   3      10.284  25.476  16.160  1.00 41.06           H
HETATM 4367  H2  HOH A   3       9.104  26.128  16.127  1.00 41.06           H
HETATM 4368  O   HOH A   4      -1.882  47.515  36.060  1.00 41.60           O
HETATM 4369  H1  HOH A   4      -1.660  48.293  35.834  1.00 49.92           H
HETATM 4370  H2  HOH A   4      -2.541  47.303  35.586  1.00 49.92           H
HETATM 4371  O   HOH A   5       3.287  45.697  40.549  1.00 34.28           O
HETATM 4372  H1  HOH A   5       3.820  45.383  39.980  1.00 41.14           H
HETATM 4373  H2  HOH A   5       3.420  46.526  40.576  1.00 41.14           H
HETATM 4374  O   HOH A   6       8.004  50.208  41.620  1.00 34.26           O
HETATM 4375  H1  HOH A   6       8.409  50.061  40.899  1.00 41.12           H
HETATM 4376  H2  HOH A   6       8.271  50.953  41.901  1.00 41.12           H
HETATM 4377  O   HOH A   7      12.775  39.623  -5.221  1.00 32.08           O
HETATM 4378  H1  HOH A   7      12.575  38.826  -5.397  1.00 38.49           H
HETATM 4379  H2  HOH A   7      13.038  39.637  -4.424  1.00 38.49           H
HETATM 4380  O   HOH A   8       0.843  19.650   7.326  1.00 31.99           O
HETATM 4381  H1  HOH A   8       1.498  19.257   6.977  1.00 38.39           H
HETATM 4382  H2  HOH A   8       0.424  20.025   6.702  1.00 38.39           H
HETATM 4383  O   HOH A   9       0.297  36.350  29.949  1.00 32.58           O
HETATM 4384  H1  HOH A   9      -0.167  35.653  30.012  1.00 39.10           H
HETATM 4385  H2  HOH A   9       0.920  36.278  30.508  1.00 39.10           H
HETATM 4386  O   HOH A  10       0.475  27.291  -6.174  1.00 39.37           O
HETATM 4387  H1  HOH A  10       1.281  27.161  -6.372  1.00 47.24           H
HETATM 4388  H2  HOH A  10       0.017  26.821  -6.699  1.00 47.24           H
HETATM 4389  O   HOH A  11      12.908  42.098  -4.313  1.00 36.46           O
HETATM 4390  H1  HOH A  11      12.298  42.640  -4.113  1.00 43.75           H
HETATM 4391  H2  HOH A  11      12.620  41.634  -4.952  1.00 43.75           H
HETATM 4392  O   HOH A  12       0.463  46.447  36.349  1.00 39.17           O
HETATM 4393  H1  HOH A  12      -0.187  46.782  35.936  1.00 47.01           H
HETATM 4394  H2  HOH A  12       0.588  45.682  36.024  1.00 47.01           H
HETATM 4395  O   HOH A  13       0.073  30.328  -5.362  1.00 32.85           O
HETATM 4396  H1  HOH A  13       0.438  31.058  -5.167  1.00 39.42           H
HETATM 4397  H2  HOH A  13      -0.726  30.500  -5.557  1.00 39.42           H
HETATM 4398  O   HOH A  14       7.111  20.244   2.619  1.00 42.16           O
HETATM 4399  H1  HOH A  14       6.694  20.087   3.331  1.00 50.59           H
HETATM 4400  H2  HOH A  14       6.603  20.710   2.139  1.00 50.59           H
HETATM 4401  O   HOH A  15       1.663  20.897   9.288  1.00 36.05           O
HETATM 4402  H1  HOH A  15       2.497  20.808   9.239  1.00 43.26           H
HETATM 4403  H2  HOH A  15       1.387  21.022   8.504  1.00 43.26           H
HETATM 4404  O   HOH A  16       7.870  60.966  33.115  1.00 54.00           O
HETATM 4405  H1  HOH A  16       8.485  60.833  33.672  1.00 64.80           H
HETATM 4406  H2  HOH A  16       7.280  61.417  33.507  1.00 64.80           H
HETATM 4407  O   HOH A  17       9.392  26.409  -2.954  1.00 46.14           O
HETATM 4408  H1  HOH A  17       9.354  27.247  -3.005  1.00 55.37           H
HETATM 4409  H2  HOH A  17       9.175  26.203  -2.169  1.00 55.37           H
HETATM 4410  O   HOH A  18       8.450  33.632   0.940  1.00 38.81           O
HETATM 4411  H1  HOH A  18       8.479  33.958   1.714  1.00 46.58           H
HETATM 4412  H2  HOH A  18       7.876  34.072   0.513  1.00 46.58           H
HETATM 4413  O   HOH A  19      13.395  58.145  40.854  1.00 38.78           O
HETATM 4414  H1  HOH A  19      13.907  58.004  41.505  1.00 46.54           H
HETATM 4415  H2  HOH A  19      13.865  58.480  40.244  1.00 46.54           H
HETATM 4416  O   HOH A  20       2.549  46.229  26.567  1.00 41.27           O
HETATM 4417  H1  HOH A  20       2.184  46.684  27.171  1.00 49.52           H
HETATM 4418  H2  HOH A  20       2.978  46.767  26.084  1.00 49.52           H
HETATM 4419  O   HOH A  21      13.337  51.773  41.489  1.00 34.83           O
HETATM 4420  H1  HOH A  21      13.319  51.180  40.895  1.00 41.80           H
HETATM 4421  H2  HOH A  21      14.077  51.703  41.881  1.00 41.80           H
HETATM 4422  O   HOH A  22      10.747  52.275  40.972  1.00 35.14           O
HETATM 4423  H1  HOH A  22      10.467  51.619  40.528  1.00 42.17           H
HETATM 4424  H2  HOH A  22      11.454  52.028  41.351  1.00 42.17           H
HETATM 4425  O   HOH A  23      17.700  44.416  20.027  1.00 37.91           O
HETATM 4426  H1  HOH A  23      16.879  44.304  20.169  1.00 45.49           H
HETATM 4427  H2  HOH A  23      18.069  44.478  20.779  1.00 45.49           H
HETATM 4428  O   HOH A  24       5.408  33.199  42.378  1.00 41.15           O
HETATM 4429  H1  HOH A  24       5.366  32.363  42.456  1.00 49.38           H
HETATM 4430  H2  HOH A  24       4.792  33.518  42.851  1.00 49.38           H
HETATM 4431  O   HOH A  25      -2.691  29.618  -6.125  1.00 44.24           O
HETATM 4432  H1  HOH A  25      -2.170  29.059  -6.475  1.00 53.09           H
HETATM 4433  H2  HOH A  25      -3.299  29.767  -6.685  1.00 53.09           H
HETATM 4434  O   HOH A  26      18.739  44.910  39.333  1.00 37.62           O
HETATM 4435  H1  HOH A  26      18.267  44.355  39.751  1.00 45.15           H
HETATM 4436  H2  HOH A  26      18.422  45.670  39.497  1.00 45.15           H
HETATM 4437  O   HOH A  27       8.643  41.211  47.989  1.00 41.78           O
HETATM 4438  H1  HOH A  27       8.966  41.980  47.892  1.00 50.13           H
HETATM 4439  H2  HOH A  27       9.069  40.846  48.615  1.00 50.13           H
HETATM 4440  O   HOH A  28       9.970  22.022  10.786  1.00 44.68           O
HETATM 4441  H1  HOH A  28      10.798  21.902  10.862  1.00 53.62           H
HETATM 4442  H2  HOH A  28       9.595  21.404  11.214  1.00 53.62           H
HETATM 4443  O   HOH A  29      11.375  25.294   3.722  1.00 41.53           O
HETATM 4444  H1  HOH A  29      11.218  24.485   3.559  1.00 49.84           H
HETATM 4445  H2  HOH A  29      12.177  25.433   3.514  1.00 49.84           H
HETATM 4446  O   HOH A  30      14.593  53.462  39.607  1.00 35.97           O
HETATM 4447  H1  HOH A  30      14.469  53.052  38.884  1.00 43.17           H
HETATM 4448  H2  HOH A  30      14.141  53.063  40.192  1.00 43.17           H
HETATM 4449  O   HOH A  31       6.544  55.284  22.037  1.00 49.94           O
HETATM 4450  H1  HOH A  31       6.522  56.064  21.725  1.00 59.93           H
HETATM 4451  H2  HOH A  31       7.057  54.839  21.542  1.00 59.93           H
HETATM 4452  O   HOH A  32      -3.299  36.974  15.770  1.00 59.48           O
HETATM 4453  H1  HOH A  32      -3.749  37.029  16.478  1.00 71.37           H
HETATM 4454  H2  HOH A  32      -2.492  36.923  15.999  1.00 71.37           H
HETATM 4455  O   HOH A  33      15.114  42.864  45.987  1.00 47.42           O
HETATM 4456  H1  HOH A  33      15.247  42.773  45.163  1.00 56.91           H
HETATM 4457  H2  HOH A  33      15.485  43.582  46.216  1.00 56.91           H
HETATM 4458  O   HOH A  35      -4.901  37.478  26.092  1.00 55.63           O
HETATM 4459  H1  HOH A  35      -5.722  37.373  25.950  1.00 66.75           H
HETATM 4460  H2  HOH A  35      -4.550  37.676  25.355  1.00 66.75           H
HETATM 4461  O   HOH A  36       3.234  26.343  25.932  1.00 32.81           O
HETATM 4462  H1  HOH A  36       3.479  27.138  26.047  1.00 39.37           H
HETATM 4463  H2  HOH A  36       3.706  26.031  25.311  1.00 39.37           H
HETATM 4464  O   HOH A  37      -5.711  42.003  32.747  1.00 51.42           O
HETATM 4465  H1  HOH A  37      -6.019  41.314  32.377  1.00 61.71           H
HETATM 4466  H2  HOH A  37      -6.301  42.275  33.281  1.00 61.71           H
HETATM 4467  O   HOH A  38      -1.193  49.824  50.225  1.00 51.57           O
HETATM 4468  H1  HOH A  38      -0.920  50.215  49.534  1.00 61.88           H
HETATM 4469  H2  HOH A  38      -0.951  50.291  50.880  1.00 61.88           H
HETATM 4470  O   HOH A  39       1.062  32.698  -4.115  1.00 36.81           O
HETATM 4471  H1  HOH A  39       1.382  32.303  -3.447  1.00 44.17           H
HETATM 4472  H2  HOH A  39       0.765  33.434  -3.843  1.00 44.17           H
HETATM 4473  O   HOH A  40      -2.064  50.309   3.721  1.00 64.28           O
HETATM 4474  H1  HOH A  40      -2.611  50.738   4.192  1.00 77.13           H
HETATM 4475  H2  HOH A  40      -2.384  50.279   2.944  1.00 77.13           H
HETATM 4476  O   HOH A  41      -5.583  28.398  -4.843  1.00 36.64           O
HETATM 4477  H1  HOH A  41      -6.274  28.864  -4.733  1.00 43.96           H
HETATM 4478  H2  HOH A  41      -5.539  28.220  -5.663  1.00 43.96           H
HETATM 4479  O   HOH A  42       1.856  34.127  33.379  1.00 35.99           O
HETATM 4480  H1  HOH A  42       1.651  34.634  32.741  1.00 43.18           H
HETATM 4481  H2  HOH A  42       1.647  34.530  34.086  1.00 43.18           H
HETATM 4482  O   HOH A  43      10.691  22.497  40.690  1.00 56.97           O
HETATM 4483  H1  HOH A  43      10.116  23.095  40.820  1.00 68.36           H
HETATM 4484  H2  HOH A  43      11.443  22.857  40.792  1.00 68.36           H
HETATM 4485  O   HOH A  44      15.352  51.362  23.910  1.00 44.05           O
HETATM 4486  H1  HOH A  44      16.152  51.259  23.676  1.00 52.86           H
HETATM 4487  H2  HOH A  44      14.978  51.812  23.307  1.00 52.86           H
HETATM 4488  O   HOH A  45       0.798  27.076  24.562  1.00 41.30           O
HETATM 4489  H1  HOH A  45       1.476  26.655  24.823  1.00 49.56           H
HETATM 4490  H2  HOH A  45       0.128  26.616  24.775  1.00 49.56           H
HETATM 4491  O   HOH A  46       2.396  52.506  15.716  1.00 57.52           O
HETATM 4492  H1  HOH A  46       2.156  53.306  15.806  1.00 69.03           H
HETATM 4493  H2  HOH A  46       2.643  52.239  16.473  1.00 69.03           H
HETATM 4494  O   HOH A  47      10.805  29.421  15.263  1.00 45.92           O
HETATM 4495  H1  HOH A  47      11.137  29.432  14.492  1.00 55.10           H
HETATM 4496  H2  HOH A  47      10.191  28.848  15.254  1.00 55.10           H
HETATM 4497  O   HOH A  48       0.385  20.194  11.628  1.00 50.16           O
HETATM 4498  H1  HOH A  48       0.675  20.738  12.199  1.00 60.19           H
HETATM 4499  H2  HOH A  48       1.054  19.802  11.305  1.00 60.19           H
HETATM 4500  O   HOH A  49       5.817  47.134   3.913  1.00 47.43           O
HETATM 4501  H1  HOH A  49       5.240  46.868   3.364  1.00 56.91           H
HETATM 4502  H2  HOH A  49       5.483  47.048   4.678  1.00 56.91           H
HETATM 4503  O   HOH A  50      15.893  43.743  10.533  1.00 37.96           O
HETATM 4504  H1  HOH A  50      15.910  43.061  11.024  1.00 45.56           H
HETATM 4505  H2  HOH A  50      16.632  44.131  10.631  1.00 45.56           H
HETATM 4506  O   HOH A  51      18.262  38.977  15.615  1.00 45.93           O
HETATM 4507  H1  HOH A  51      18.958  38.831  15.168  1.00 55.11           H
HETATM 4508  H2  HOH A  51      18.304  39.775  15.876  1.00 55.11           H
HETATM 4509  O   HOH A  52       9.624  39.635  10.223  1.00 39.81           O
HETATM 4510  H1  HOH A  52       9.452  40.429  10.011  1.00 47.77           H
HETATM 4511  H2  HOH A  52      10.304  39.658  10.717  1.00 47.77           H
HETATM 4512  O   HOH A  53       2.416  54.597  40.461  1.00 50.19           O
HETATM 4513  H1  HOH A  53       1.645  54.387  40.720  1.00 60.22           H
HETATM 4514  H2  HOH A  53       2.406  55.424  40.313  1.00 60.22           H
HETATM 4515  O   HOH A  54      14.189  45.774  10.340  1.00 46.79           O
HETATM 4516  H1  HOH A  54      13.581  45.652  10.907  1.00 56.14           H
HETATM 4517  H2  HOH A  54      14.609  45.049  10.274  1.00 56.14           H
HETATM 4518  O   HOH A  55      13.411  25.578  23.496  1.00 40.16           O
HETATM 4519  H1  HOH A  55      12.882  25.502  24.144  1.00 48.20           H
HETATM 4520  H2  HOH A  55      13.063  26.124  22.961  1.00 48.20           H
HETATM 4521  O   HOH A  57      -1.256  33.916  30.643  1.00 43.93           O
HETATM 4522  H1  HOH A  57      -1.846  33.709  30.082  1.00 52.72           H
HETATM 4523  H2  HOH A  57      -1.632  33.938  31.394  1.00 52.72           H
HETATM 4524  O   HOH A  58     -14.881  35.383   0.730  1.00 61.93           O
HETATM 4525  H1  HOH A  58     -14.349  34.784   0.980  1.00 74.31           H
HETATM 4526  H2  HOH A  58     -15.458  35.010   0.247  1.00 74.31           H
HETATM 4527  O   HOH A  59      15.784  50.745  20.934  1.00 39.19           O
HETATM 4528  H1  HOH A  59      15.302  50.061  20.857  1.00 47.03           H
HETATM 4529  H2  HOH A  59      16.576  50.476  21.010  1.00 47.03           H
HETATM 4530  O   HOH A  60      13.450  29.587  43.932  1.00 46.98           O
HETATM 4531  H1  HOH A  60      12.851  30.119  44.185  1.00 56.37           H
HETATM 4532  H2  HOH A  60      13.512  28.994  44.523  1.00 56.37           H
HETATM 4533  O   HOH A  61       9.749  23.815  14.991  1.00 44.81           O
HETATM 4534  H1  HOH A  61      10.397  23.457  15.388  1.00 53.77           H
HETATM 4535  H2  HOH A  61       9.690  23.445  14.239  1.00 53.77           H
HETATM 4536  O   HOH A  62     -10.978  35.046   9.731  1.00 74.46           O
HETATM 4537  H1  HOH A  62     -11.579  35.485  10.119  1.00 89.35           H
HETATM 4538  H2  HOH A  62     -10.982  35.288   8.926  1.00 89.35           H
HETATM 4539  O   HOH A  63       3.852  56.200  29.104  1.00 51.89           O
HETATM 4540  H1  HOH A  63       3.058  55.934  29.043  1.00 62.27           H
HETATM 4541  H2  HOH A  63       4.286  55.587  29.479  1.00 62.27           H
HETATM 4542  O   HOH A  64      14.943  30.812  41.934  1.00 48.04           O
HETATM 4543  H1  HOH A  64      15.172  31.134  42.675  1.00 57.65           H
HETATM 4544  H2  HOH A  64      14.491  31.402  41.543  1.00 57.65           H
HETATM 4545  O   HOH A  65      11.522  45.054  -1.746  1.00 41.30           O
HETATM 4546  H1  HOH A  65      11.226  45.790  -2.020  1.00 49.56           H
HETATM 4547  H2  HOH A  65      11.322  44.480  -2.326  1.00 49.56           H
HETATM 4548  O   HOH A  66       2.936  50.457  17.019  1.00 50.71           O
HETATM 4549  H1  HOH A  66       2.774  50.074  16.289  1.00 60.86           H
HETATM 4550  H2  HOH A  66       2.669  49.943  17.627  1.00 60.86           H
HETATM 4551  O   HOH A  67       3.663  47.943  47.375  1.00 44.35           O
HETATM 4552  H1  HOH A  67       4.122  48.460  47.852  1.00 53.23           H
HETATM 4553  H2  HOH A  67       3.836  47.161  47.628  1.00 53.23           H
HETATM 4554  O   HOH A  68      14.290  52.794  36.883  1.00 38.77           O
HETATM 4555  H1  HOH A  68      15.057  52.820  36.541  1.00 46.53           H
HETATM 4556  H2  HOH A  68      13.834  53.388  36.503  1.00 46.53           H
HETATM 4557  O   HOH A  69       1.139  24.165  23.254  1.00 41.10           O
HETATM 4558  H1  HOH A  69       1.226  23.396  23.578  1.00 49.32           H
HETATM 4559  H2  HOH A  69       1.906  24.506  23.228  1.00 49.32           H
HETATM 4560  O   HOH A  70      14.647  34.120  13.192  1.00 48.79           O
HETATM 4561  H1  HOH A  70      13.982  33.616  13.094  1.00 58.55           H
HETATM 4562  H2  HOH A  70      15.305  33.723  12.852  1.00 58.55           H
HETATM 4563  O   HOH A  71      17.036  52.317  36.127  1.00 49.02           O
HETATM 4564  H1  HOH A  71      16.940  51.948  35.378  1.00 58.82           H
HETATM 4565  H2  HOH A  71      17.287  51.719  36.661  1.00 58.82           H
HETATM 4566  O   HOH A  72       6.081  20.655  36.249  1.00 56.99           O
HETATM 4567  H1  HOH A  72       5.882  20.834  35.453  1.00 68.39           H
HETATM 4568  H2  HOH A  72       6.589  19.987  36.229  1.00 68.39           H
HETATM 4569  O   HOH A  75      -0.925  32.872  23.346  1.00 37.70           O
HETATM 4570  H1  HOH A  75      -0.175  32.765  23.708  1.00 45.24           H
HETATM 4571  H2  HOH A  75      -0.848  32.618  22.549  1.00 45.24           H
HETATM 4572  O   HOH A  76      12.884  51.643  25.615  1.00 44.17           O
HETATM 4573  H1  HOH A  76      12.449  51.734  24.902  1.00 53.01           H
HETATM 4574  H2  HOH A  76      12.426  51.995  26.225  1.00 53.01           H
HETATM 4575  O   HOH A  79       0.553  24.884  31.546  1.00 47.14           O
HETATM 4576  H1  HOH A  79       0.830  24.126  31.779  1.00 56.56           H
HETATM 4577  H2  HOH A  79       1.229  25.375  31.461  1.00 56.56           H
HETATM 4578  O   HOH A  80       0.402  39.920  18.547  1.00 55.92           O
HETATM 4579  H1  HOH A  80       1.167  40.095  18.846  1.00 67.11           H
HETATM 4580  H2  HOH A  80      -0.133  39.998  19.190  1.00 67.11           H
HETATM 4581  O   HOH A  81      10.263  31.729   0.340  1.00 44.00           O
HETATM 4582  H1  HOH A  81      11.100  31.650   0.353  1.00 52.80           H
HETATM 4583  H2  HOH A  81      10.097  32.552   0.315  1.00 52.80           H
HETATM 4584  O   HOH A  82      11.273  43.287   5.586  1.00 41.96           O
HETATM 4585  H1  HOH A  82      11.781  43.923   5.380  1.00 50.36           H
HETATM 4586  H2  HOH A  82      10.491  43.594   5.595  1.00 50.36           H
HETATM 4587  O   HOH A  83       9.030  41.462  11.668  1.00 44.96           O
HETATM 4588  H1  HOH A  83       9.808  41.398  11.978  1.00 53.96           H
HETATM 4589  H2  HOH A  83       8.508  41.175  12.261  1.00 53.96           H
HETATM 4590  O   HOH A  84      10.862  35.396  46.433  1.00 47.40           O
HETATM 4591  H1  HOH A  84      11.290  34.673  46.408  1.00 56.88           H
HETATM 4592  H2  HOH A  84      10.398  35.427  45.733  1.00 56.88           H
HETATM 4593  O   HOH A  85      -9.844  54.334  40.825  1.00 53.38           O
HETATM 4594  H1  HOH A  85      -9.074  54.565  41.069  1.00 64.05           H
HETATM 4595  H2  HOH A  85      -9.745  53.787  40.195  1.00 64.05           H
HETATM 4596  O   HOH A  86      -1.068  34.119  40.813  1.00 50.60           O
HETATM 4597  H1  HOH A  86      -1.237  34.548  40.111  1.00 60.72           H
HETATM 4598  H2  HOH A  86      -0.375  34.459  41.144  1.00 60.72           H
HETATM 4599  O   HOH A  87       4.535  21.115   1.210  1.00 45.06           O
HETATM 4600  H1  HOH A  87       4.624  21.933   1.381  1.00 54.07           H
HETATM 4601  H2  HOH A  87       4.422  21.051   0.380  1.00 54.07           H
HETATM 4602  O   HOH A  88       8.511  53.223  19.897  1.00 48.43           O
HETATM 4603  H1  HOH A  88       9.122  52.775  19.535  1.00 58.12           H
HETATM 4604  H2  HOH A  88       7.877  52.692  20.046  1.00 58.12           H
HETATM 4605  O   HOH A  89       9.806  24.539  12.002  1.00 46.31           O
HETATM 4606  H1  HOH A  89      10.058  23.789  11.719  1.00 55.57           H
HETATM 4607  H2  HOH A  89       9.252  24.835  11.444  1.00 55.57           H
HETATM 4608  O   HOH A  90      20.088  44.718  41.688  1.00 62.08           O
HETATM 4609  H1  HOH A  90      20.040  44.759  40.850  1.00 74.49           H
HETATM 4610  H2  HOH A  90      20.874  44.930  41.897  1.00 74.49           H
HETATM 4611  O   HOH A  91       2.008  20.903  17.071  1.00 50.30           O
HETATM 4612  H1  HOH A  91       2.784  20.955  16.755  1.00 60.36           H
HETATM 4613  H2  HOH A  91       1.618  21.621  16.874  1.00 60.36           H
HETATM 4614  O   HOH A  92       4.670  56.659  45.363  1.00 50.87           O
HETATM 4615  H1  HOH A  92       3.935  56.392  45.668  1.00 61.04           H
HETATM 4616  H2  HOH A  92       4.592  57.486  45.232  1.00 61.04           H
HETATM 4617  O   HOH A  94      16.228  56.360  36.243  1.00 56.95           O
HETATM 4618  H1  HOH A  94      15.566  55.843  36.255  1.00 68.34           H
HETATM 4619  H2  HOH A  94      15.947  57.120  36.466  1.00 68.34           H
HETATM 4620  O   HOH A  95      14.949  28.858  17.106  1.00 47.26           O
HETATM 4621  H1  HOH A  95      14.222  28.437  17.098  1.00 56.71           H
HETATM 4622  H2  HOH A  95      15.371  28.600  17.785  1.00 56.71           H
HETATM 4623  O   HOH A  96      10.601  54.150  20.184  1.00 55.88           O
HETATM 4624  H1  HOH A  96       9.963  54.683  20.306  1.00 67.05           H
HETATM 4625  H2  HOH A  96      11.212  54.378  20.713  1.00 67.05           H
HETATM 4626  O   HOH A  97      18.418  47.634  39.230  1.00 49.46           O
HETATM 4627  H1  HOH A  97      17.652  47.971  39.150  1.00 59.35           H
HETATM 4628  H2  HOH A  97      18.970  48.236  39.037  1.00 59.35           H
HETATM 4629  O   HOH A  98      -7.024  47.552   8.839  1.00 51.48           O
HETATM 4630  H1  HOH A  98      -6.231  47.518   8.564  1.00 61.77           H
HETATM 4631  H2  HOH A  98      -6.989  47.715   9.662  1.00 61.77           H
HETATM 4632  O   HOH A  99      19.798  37.806  39.320  1.00 41.10           O
HETATM 4633  H1  HOH A  99      20.313  38.374  39.664  1.00 49.32           H
HETATM 4634  H2  HOH A  99      20.168  37.540  38.615  1.00 49.32           H
HETATM 4635  O   HOH A 100      -1.601  23.073  16.469  1.00 47.32           O
HETATM 4636  H1  HOH A 100      -0.847  22.773  16.250  1.00 56.78           H
HETATM 4637  H2  HOH A 100      -1.968  23.344  15.764  1.00 56.78           H
HETATM 4638  O   HOH A 101       3.428  32.095  -6.317  1.00 47.29           O
HETATM 4639  H1  HOH A 101       3.137  32.425  -5.601  1.00 56.74           H
HETATM 4640  H2  HOH A 101       4.180  31.763  -6.143  1.00 56.74           H
HETATM 4641  O   HOH A 102       4.810  58.535  28.610  1.00 47.59           O
HETATM 4642  H1  HOH A 102       4.895  57.738  28.862  1.00 57.11           H
HETATM 4643  H2  HOH A 102       4.183  58.866  29.059  1.00 57.11           H
HETATM 4644  O   HOH A 103      12.602  41.462   6.534  1.00 43.78           O
HETATM 4645  H1  HOH A 103      11.853  41.271   6.865  1.00 52.53           H
HETATM 4646  H2  HOH A 103      12.636  42.299   6.479  1.00 52.53           H
HETATM 4647  O   HOH A 105       9.941  44.040   0.693  1.00 43.29           O
HETATM 4648  H1  HOH A 105       9.870  44.791   1.063  1.00 51.95           H
HETATM 4649  H2  HOH A 105      10.500  44.128   0.072  1.00 51.95           H
HETATM 4650  O   HOH A 106      -4.299  31.755  37.385  1.00 64.52           O
HETATM 4651  H1  HOH A 106      -4.675  31.194  36.886  1.00 77.43           H
HETATM 4652  H2  HOH A 106      -4.901  32.101  37.858  1.00 77.43           H
HETATM 4653  O   HOH A 107      12.266  55.308  25.952  1.00 52.42           O
HETATM 4654  H1  HOH A 107      12.542  55.537  26.712  1.00 62.90           H
HETATM 4655  H2  HOH A 107      12.158  54.475  25.974  1.00 62.90           H
HETATM 4656  O   HOH A 108       8.296  35.147  -4.537  1.00 37.09           O
HETATM 4657  H1  HOH A 108       7.725  34.930  -3.961  1.00 44.51           H
HETATM 4658  H2  HOH A 108       8.770  35.750  -4.194  1.00 44.51           H
HETATM 4659  O   HOH A 109       2.107  30.071  -7.791  1.00 46.93           O
HETATM 4660  H1  HOH A 109       1.588  29.766  -7.205  1.00 56.32           H
HETATM 4661  H2  HOH A 109       2.515  30.717  -7.442  1.00 56.32           H
HETATM 4662  O   HOH A 114      17.890  52.332  33.838  1.00 60.04           O
HETATM 4663  H1  HOH A 114      18.417  52.958  34.026  1.00 72.04           H
HETATM 4664  H2  HOH A 114      17.626  52.465  33.051  1.00 72.04           H
HETATM 4665  O   HOH A 115       3.060  22.926  22.414  1.00 47.35           O
HETATM 4666  H1  HOH A 115       3.692  23.041  21.872  1.00 56.82           H
HETATM 4667  H2  HOH A 115       3.262  22.259  22.884  1.00 56.82           H
HETATM 4668  O   HOH A 116      -9.423  35.225  -5.395  1.00 62.13           O
HETATM 4669  H1  HOH A 116      -9.936  35.826  -5.680  1.00 74.56           H
HETATM 4670  H2  HOH A 116      -9.375  35.321  -4.562  1.00 74.56           H
HETATM 4671  O   HOH A 117      12.479  46.505   6.721  1.00 58.46           O
HETATM 4672  H1  HOH A 117      11.688  46.470   7.000  1.00 70.15           H
HETATM 4673  H2  HOH A 117      12.941  46.830   7.343  1.00 70.15           H
HETATM 4674  O   HOH A 118      21.480  29.143  36.683  1.00 48.27           O
HETATM 4675  H1  HOH A 118      20.853  28.755  37.086  1.00 57.93           H
HETATM 4676  H2  HOH A 118      21.911  29.573  37.262  1.00 57.93           H
HETATM 4677  O   HOH A 119       3.049  20.659  -1.353  1.00 53.04           O
HETATM 4678  H1  HOH A 119       2.482  20.728  -0.737  1.00 63.64           H
HETATM 4679  H2  HOH A 119       2.738  21.071  -2.016  1.00 63.64           H
HETATM 4680  O   HOH A 120       2.407  49.540  26.528  1.00 48.26           O
HETATM 4681  H1  HOH A 120       2.379  48.811  26.113  1.00 57.92           H
HETATM 4682  H2  HOH A 120       2.272  49.364  27.338  1.00 57.92           H
HETATM 4683  O   HOH A 121      18.821  54.018  26.060  1.00 55.19           O
HETATM 4684  H1  HOH A 121      19.234  54.232  25.360  1.00 66.23           H
HETATM 4685  H2  HOH A 121      19.299  54.260  26.707  1.00 66.23           H
HETATM 4686  O   HOH A 122     -10.887  56.381  37.491  1.00 54.97           O
HETATM 4687  H1  HOH A 122     -11.070  55.710  37.962  1.00 65.97           H
HETATM 4688  H2  HOH A 122     -11.511  56.467  36.936  1.00 65.97           H
HETATM 4689  O   HOH A 124      16.882  25.314   5.716  1.00 55.36           O
HETATM 4690  H1  HOH A 124      16.256  25.873   5.749  1.00 66.43           H
HETATM 4691  H2  HOH A 124      16.802  24.902   4.988  1.00 66.43           H
HETATM 4692  O   HOH A 125      23.171  21.809  40.220  1.00 56.49           O
HETATM 4693  H1  HOH A 125      22.747  22.391  40.654  1.00 67.79           H
HETATM 4694  H2  HOH A 125      22.692  21.119  40.207  1.00 67.79           H
HETATM 4695  O   HOH A 126       4.225  21.557  18.460  1.00 54.24           O
HETATM 4696  H1  HOH A 126       3.482  21.265  18.720  1.00 65.09           H
HETATM 4697  H2  HOH A 126       4.584  21.931  19.122  1.00 65.09           H
HETATM 4698  O   HOH A 127      -8.862  46.279  44.388  1.00 53.55           O
HETATM 4699  H1  HOH A 127      -9.400  46.803  44.011  1.00 64.25           H
HETATM 4700  H2  HOH A 127      -8.997  45.517  44.062  1.00 64.25           H
HETATM 4701  O   HOH A 128      -3.300  27.643  22.364  1.00 55.56           O
HETATM 4702  H1  HOH A 128      -3.897  28.098  21.989  1.00 66.68           H
HETATM 4703  H2  HOH A 128      -3.450  26.839  22.172  1.00 66.68           H
HETATM 4704  O   HOH A 131       7.587  56.657  26.401  1.00 53.86           O
HETATM 4705  H1  HOH A 131       7.609  57.343  26.884  1.00 64.63           H
HETATM 4706  H2  HOH A 131       8.106  56.798  25.755  1.00 64.63           H
HETATM 4707  O   HOH A 132      21.477  52.668  26.479  1.00 56.62           O
HETATM 4708  H1  HOH A 132      21.336  52.571  27.302  1.00 67.94           H
HETATM 4709  H2  HOH A 132      22.182  52.248  26.303  1.00 67.94           H
HETATM 4710  O   HOH A 135      20.223  39.094  42.609  1.00 51.91           O
HETATM 4711  H1  HOH A 135      20.647  38.991  43.327  1.00 62.29           H
HETATM 4712  H2  HOH A 135      20.760  38.928  41.984  1.00 62.29           H
HETATM 4713  O   HOH A 136       0.065  50.348  29.262  1.00 51.84           O
HETATM 4714  H1  HOH A 136       0.354  49.953  28.579  1.00 62.20           H
HETATM 4715  H2  HOH A 136       0.427  51.106  29.274  1.00 62.20           H
HETATM 4716  O   HOH A 137       3.612  54.461  17.618  1.00 56.17           O
HETATM 4717  H1  HOH A 137       3.745  55.205  17.984  1.00 67.40           H
HETATM 4718  H2  HOH A 137       4.293  54.292  17.156  1.00 67.40           H
HETATM 4719  O   HOH A 139      14.715  42.393   7.778  1.00 48.79           O
HETATM 4720  H1  HOH A 139      14.632  41.595   7.532  1.00 58.55           H
HETATM 4721  H2  HOH A 139      15.149  42.789   7.178  1.00 58.55           H
HETATM 4722  O   HOH A 140      -4.269  43.062  48.887  1.00 60.19           O
HETATM 4723  H1  HOH A 140      -4.453  42.348  48.486  1.00 72.23           H
HETATM 4724  H2  HOH A 140      -4.473  42.947  49.694  1.00 72.23           H
HETATM 4725  O   HOH A 141      -3.770  42.269  15.985  1.00 55.91           O
HETATM 4726  H1  HOH A 141      -2.942  42.373  16.084  1.00 67.09           H
HETATM 4727  H2  HOH A 141      -4.144  42.685  16.612  1.00 67.09           H
HETATM 4728  O   HOH A 142       0.380  41.219  44.824  1.00 47.52           O
HETATM 4729  H1  HOH A 142      -0.033  41.787  45.285  1.00 57.02           H
HETATM 4730  H2  HOH A 142       0.095  40.464  45.057  1.00 57.02           H
HETATM 4731  O   HOH A 143     -10.343  31.385  -1.105  1.00 49.78           O
HETATM 4732  H1  HOH A 143     -10.779  31.430  -1.821  1.00 59.74           H
HETATM 4733  H2  HOH A 143     -10.902  31.410  -0.478  1.00 59.74           H
HETATM 4734  O   HOH A 144      -1.788  27.222  24.870  1.00 50.42           O
HETATM 4735  H1  HOH A 144      -1.607  27.844  24.335  1.00 60.50           H
HETATM 4736  H2  HOH A 144      -2.619  27.102  24.829  1.00 60.50           H
HETATM 4737  O   HOH A 146      23.018  27.486  35.710  1.00 60.23           O
HETATM 4738  H1  HOH A 146      23.006  28.298  35.924  1.00 72.28           H
HETATM 4739  H2  HOH A 146      22.765  27.442  34.910  1.00 72.28           H
HETATM 4740  O   HOH A 147       4.135  31.058  41.263  1.00 44.39           O
HETATM 4741  H1  HOH A 147       4.478  31.061  40.496  1.00 53.27           H
HETATM 4742  H2  HOH A 147       4.224  30.279  41.565  1.00 53.27           H
HETATM 4743  O   HOH A 148      -1.482  39.756  45.824  1.00 55.32           O
HETATM 4744  H1  HOH A 148      -2.065  39.212  45.562  1.00 66.38           H
HETATM 4745  H2  HOH A 148      -1.849  40.511  45.851  1.00 66.38           H
HETATM 4746  O   HOH A 149       4.894  25.873  -7.112  1.00 46.12           O
HETATM 4747  H1  HOH A 149       4.598  25.347  -7.697  1.00 55.34           H
HETATM 4748  H2  HOH A 149       4.486  25.699  -6.399  1.00 55.34           H
HETATM 4749  O   HOH A 150       9.451  58.891  28.689  1.00 54.73           O
HETATM 4750  H1  HOH A 150       9.811  59.565  28.339  1.00 65.67           H
HETATM 4751  H2  HOH A 150       8.697  59.136  28.966  1.00 65.67           H
HETATM 4752  O   HOH A 151      13.340  53.169  23.726  1.00 52.44           O
HETATM 4753  H1  HOH A 151      13.157  53.945  23.460  1.00 62.93           H
HETATM 4754  H2  HOH A 151      13.824  53.253  24.407  1.00 62.93           H
HETATM 4755  O   HOH A 153      -9.932  31.582  -4.809  1.00 60.20           O
HETATM 4756  H1  HOH A 153      -9.756  30.788  -5.016  1.00 72.24           H
HETATM 4757  H2  HOH A 153      -9.460  31.770  -4.140  1.00 72.24           H
HETATM 4758  O   HOH A 155      18.092  18.733  38.900  1.00 65.50           O
HETATM 4759  H1  HOH A 155      17.406  18.794  38.419  1.00 78.60           H
HETATM 4760  H2  HOH A 155      17.838  18.460  39.653  1.00 78.60           H
HETATM 4761  O   HOH A 156      18.020  23.202  27.925  1.00 54.56           O
HETATM 4762  H1  HOH A 156      18.185  22.837  27.187  1.00 65.48           H
HETATM 4763  H2  HOH A 156      18.228  24.012  27.847  1.00 65.48           H
HETATM 4764  O   HOH A 158      20.158  24.768  28.088  1.00 62.90           O
HETATM 4765  H1  HOH A 158      20.957  24.509  28.111  1.00 75.47           H
HETATM 4766  H2  HOH A 158      20.086  25.276  27.423  1.00 75.47           H
HETATM 4767  O   HOH A 159       0.760  33.605  42.334  1.00 53.95           O
HETATM 4768  H1  HOH A 159       1.561  33.353  42.319  1.00 64.73           H
HETATM 4769  H2  HOH A 159       0.315  32.980  42.677  1.00 64.73           H
HETATM 4770  O   HOH A 160      -8.595  34.204   2.676  1.00 56.36           O
HETATM 4771  H1  HOH A 160      -9.028  33.486   2.730  1.00 67.63           H
HETATM 4772  H2  HOH A 160      -9.087  34.755   2.278  1.00 67.63           H
HETATM 4773  O   HOH A 161      -0.162  49.900   7.722  1.00 57.26           O
HETATM 4774  H1  HOH A 161      -0.958  49.679   7.871  1.00 68.72           H
HETATM 4775  H2  HOH A 161       0.165  50.140   8.458  1.00 68.72           H
HETATM 4776  O   HOH A 162       2.700  34.660  43.838  1.00 52.51           O
HETATM 4777  H1  HOH A 162       3.052  34.441  44.568  1.00 63.01           H
HETATM 4778  H2  HOH A 162       1.868  34.641  43.955  1.00 63.01           H
HETATM 4779  O   HOH A 163      21.091  26.730  28.628  1.00 54.97           O
HETATM 4780  H1  HOH A 163      21.919  26.766  28.763  1.00 65.96           H
HETATM 4781  H2  HOH A 163      20.725  27.168  29.244  1.00 65.96           H
HETATM 4782  O   HOH A 164      11.279  33.270   3.745  1.00 42.91           O
HETATM 4783  H1  HOH A 164      11.220  32.476   3.475  1.00 51.49           H
HETATM 4784  H2  HOH A 164      10.522  33.619   3.638  1.00 51.49           H
HETATM 4785  O   HOH A 167      14.597  22.094  21.863  1.00 55.74           O
HETATM 4786  H1  HOH A 167      14.364  22.493  22.565  1.00 66.89           H
HETATM 4787  H2  HOH A 167      15.301  21.673  22.044  1.00 66.89           H
HETATM 4788  O   HOH A 169       5.251  49.765  47.185  1.00 47.49           O
HETATM 4789  H1  HOH A 169       4.717  50.146  46.660  1.00 56.99           H
HETATM 4790  H2  HOH A 169       5.823  50.339  47.407  1.00 56.99           H
HETATM 4791  O   HOH A 170       5.133  22.937  25.193  1.00 47.52           O
HETATM 4792  H1  HOH A 170       4.372  22.615  25.343  1.00 57.02           H
HETATM 4793  H2  HOH A 170       5.019  23.746  24.996  1.00 57.02           H
HETATM 4794  O   HOH A 171      13.360  34.824   9.859  1.00 54.98           O
HETATM 4795  H1  HOH A 171      12.833  35.465   9.729  1.00 65.98           H
HETATM 4796  H2  HOH A 171      13.095  34.430  10.552  1.00 65.98           H
HETATM 4797  O   HOH A 172      -0.389  30.038  39.345  1.00 54.79           O
HETATM 4798  H1  HOH A 172      -0.306  30.454  40.071  1.00 65.75           H
HETATM 4799  H2  HOH A 172      -1.213  29.968  39.199  1.00 65.75           H
HETATM 4800  O   HOH A 173       5.116  49.257  14.120  1.00 51.06           O
HETATM 4801  H1  HOH A 173       5.109  50.082  13.963  1.00 61.28           H
HETATM 4802  H2  HOH A 173       4.547  49.120  14.723  1.00 61.28           H
HETATM 4803  O   HOH A 174      -8.434  56.025  50.152  1.00 69.95           O
HETATM 4804  H1  HOH A 174      -8.199  56.730  50.543  1.00 83.94           H
HETATM 4805  H2  HOH A 174      -8.889  55.583  50.699  1.00 83.94           H
HETATM 4806  O   HOH A 177       5.825  18.845   2.023  1.00 50.66           O
HETATM 4807  H1  HOH A 177       5.974  18.256   2.604  1.00 60.79           H
HETATM 4808  H2  HOH A 177       5.098  19.212   2.230  1.00 60.79           H
HETATM 4809  O   HOH A 178      -4.531  39.710  -5.805  1.00 58.79           O
HETATM 4810  H1  HOH A 178      -4.619  40.460  -5.435  1.00 70.55           H
HETATM 4811  H2  HOH A 178      -4.382  39.154  -5.193  1.00 70.55           H
TER
END
