# Supplementary material for: High-throughput quantum-mechanics/molecular-mechanics (ONIOM) macromolecular crystallographic refinement with PHENIX/DivCon: the impact of mixed Hamiltonian methods on ligand and protein structure
Source: Acta Crystallogr D Struct Biol. 2018 Oct 29;74(Pt 11):1063–77. doi: 10.1107/S2059798318012913 (PMC6213575; doi:10.1107/S2059798318012913)
Supplement: Supplementary file 4 [file d-74-01063-sup4.gz › results_PHENIX/1YGC-H_refine_001.pdb]

REMARK Date 2017-01-10 Time 18:36:56 EST -0500 (1484091416.59 s)
REMARK PHENIX refinement
REMARK 
REMARK ****************** INPUT FILES AND LABELS ******************************
REMARK Reflections:
REMARK   file name      : 1YGC.sf
REMARK   labels         : ['r1ygcsf,wavelength_id=1,_refln.F_meas_au,_refln.F_meas_sigma_au']
REMARK R-free flags:
REMARK   file name      : 1YGC.sf
REMARK   label          : r1ygcsf,wavelength_id=1,_refln.status
REMARK   test_flag_value: 0
REMARK Model file name(s): 
REMARK   /scratch/oleg/2711119.gondor.quantumbioinc.com/1YGC-H.pdb
REMARK 
REMARK ******************** REFINEMENT SUMMARY: QUICK FACTS *******************
REMARK Start: r_work = 0.1786 r_free = 0.1878 bonds = 0.014 angles = 1.591
REMARK Final: r_work = 0.1590 r_free = 0.1760 bonds = 0.012 angles = 1.231
REMARK ************************************************************************
REMARK 
REMARK ****************** REFINEMENT STATISTICS STEP BY STEP ******************
REMARK leading digit, like 1_, means number of macro-cycle                     
REMARK 0    : statistics at the very beginning when nothing is done yet        
REMARK 1_bss: bulk solvent correction and/or (anisotropic) scaling             
REMARK 1_xyz: refinement of coordinates                                        
REMARK 1_adp: refinement of ADPs (Atomic Displacement Parameters)              
REMARK 1_occ: refinement of occupancies                                        
REMARK ------------------------------------------------------------------------
REMARK  stage       r-work r-free bonds angles b_min b_max b_ave n_water shift
REMARK       0    : 0.2439 0.2435 0.014  1.59   6.4  71.9  21.7 780      0.000
REMARK       1_bss: 0.1786 0.1878 0.014  1.59   6.7  72.1  21.9 780      0.000
REMARK 1_settarget: 0.1786 0.1878 0.014  1.59   6.7  72.1  21.9 780      0.000
REMARK       1_nqh: 0.1786 0.1878 0.014  1.59   6.7  72.1  21.9 780      0.000
REMARK    1_weight: 0.1786 0.1878 0.014  1.59   6.7  72.1  21.9 780      0.000
REMARK    1_checkH: 0.1787 0.1889 0.014  1.59   6.7  72.1  21.9 780      0.394
REMARK    1_xyzrec: 0.1714 0.1853 0.011  1.12   6.7  72.1  21.9 780      0.476
REMARK    1_checkH: 0.1715 0.1853 0.011  1.12   6.7  72.1  21.9 780      0.475
REMARK   1_regHxyz: 0.1718 0.1859 0.011  1.12   6.7  72.1  21.9 780      0.481
REMARK       1_adp: 0.1691 0.1867 0.011  1.12   8.6  72.3  22.2 780      0.481
REMARK   1_regHadp: 0.1693 0.1871 0.011  1.12   8.6  72.3  22.2 780      0.481
REMARK       1_occ: 0.1658 0.1823 0.011  1.12   8.6  72.3  22.2 780      0.481
REMARK       2_bss: 0.1656 0.1820 0.011  1.12   8.6  72.3  22.1 780      0.481
REMARK 2_settarget: 0.1656 0.1820 0.011  1.12   8.6  72.3  22.1 780      0.481
REMARK 2_updatecdl: 0.1656 0.1820 0.011  1.12   8.6  72.3  22.1 780      0.481
REMARK       2_nqh: 0.1656 0.1820 0.011  1.12   8.6  72.3  22.1 780      0.481
REMARK    2_weight: 0.1656 0.1820 0.011  1.12   8.6  72.3  22.1 780      0.481
REMARK    2_checkH: 0.1656 0.1820 0.011  1.12   8.6  72.3  22.1 780      0.481
REMARK    2_xyzrec: 0.1618 0.1785 0.012  1.19   8.6  72.3  22.1 780      0.483
REMARK    2_checkH: 0.1619 0.1786 0.012  1.19   8.6  72.3  22.1 780      0.484
REMARK   2_regHxyz: 0.1622 0.1786 0.012  1.19   8.6  72.3  22.1 780      0.487
REMARK       2_adp: 0.1612 0.1769 0.012  1.19   9.0  75.2  22.3 780      0.487
REMARK   2_regHadp: 0.1614 0.1769 0.012  1.19   9.0  75.2  22.3 780      0.487
REMARK       2_occ: 0.1613 0.1765 0.012  1.19   9.0  75.2  22.3 780      0.487
REMARK       3_bss: 0.1610 0.1763 0.012  1.19   8.8  75.0  22.1 780      0.487
REMARK 3_settarget: 0.1610 0.1763 0.012  1.19   8.8  75.0  22.1 780      0.487
REMARK 3_updatecdl: 0.1610 0.1763 0.012  1.19   8.8  75.0  22.1 780      0.487
REMARK       3_nqh: 0.1610 0.1763 0.012  1.19   8.8  75.0  22.1 780      0.487
REMARK    3_weight: 0.1610 0.1763 0.012  1.19   8.8  75.0  22.1 780      0.487
REMARK    3_checkH: 0.1610 0.1763 0.012  1.19   8.8  75.0  22.1 780      0.487
REMARK    3_xyzrec: 0.1589 0.1756 0.012  1.23   8.8  75.0  22.1 780      0.497
REMARK    3_checkH: 0.1590 0.1755 0.012  1.23   8.8  75.0  22.1 780      0.497
REMARK   3_regHxyz: 0.1593 0.1756 0.012  1.23   8.8  75.0  22.1 780      0.498
REMARK       3_adp: 0.1591 0.1759 0.012  1.23   9.1  80.3  22.5 780      0.498
REMARK   3_regHadp: 0.1592 0.1760 0.012  1.23   9.1  80.3  22.5 780      0.498
REMARK       3_occ: 0.1591 0.1762 0.012  1.23   9.1  80.3  22.5 780      0.498
REMARK         end: 0.1590 0.1760 0.012  1.23   8.9  80.1  22.3 780      0.498
REMARK ------------------------------------------------------------------------
REMARK MODEL CONTENT.
REMARK  ELEMENT        ATOM RECORD COUNT   OCCUPANCY SUM
REMARK        C                     1517         1504.00
REMARK        F                        1            1.00
REMARK        H                     2869         2839.00
REMARK        O                      672          668.00
REMARK        N                      424          417.00
REMARK     Ca2+                        2            1.34
REMARK        S                       28           27.46
REMARK      O1-                       59           48.70
REMARK    TOTAL                     5572         5506.49
REMARK -----------------------------------------------------------------------
REMARK r_free_flags.md5.hexdigest ccc2b1070b703d968847acf0aeb3a72b
REMARK 
REMARK IF THIS FILE IS FOR PDB DEPOSITION: REMOVE ALL FROM THIS LINE UP.
REMARK   3
REMARK   3 REFINEMENT.
REMARK   3   PROGRAM     : PHENIX (1.11.1_2575: ???)
REMARK   3   AUTHORS     : Adams,Afonine,Bunkoczi,Burnley,Chen,Dar,Davis,
REMARK   3               : Draizen,Echols,Gildea,Gros,Grosse-Kunstleve,Headd,
REMARK   3               : Hintze,Hung,Ioerger,Liebschner,McCoy,McKee,Moriarty,
REMARK   3               : Oeffner,Poon,Read,Richardson,Richardson,Sacchettini,
REMARK   3               : Sauter,Sobolev,Storoni,Terwilliger,Williams,Zwart
REMARK   3
REMARK   3  REFINEMENT TARGET : ML
REMARK   3  
REMARK   3  DATA USED IN REFINEMENT.
REMARK   3   RESOLUTION RANGE HIGH (ANGSTROMS) : 2.000   
REMARK   3   RESOLUTION RANGE LOW  (ANGSTROMS) : 29.150  
REMARK   3   MIN(FOBS/SIGMA_FOBS)              : 1.35  
REMARK   3   COMPLETENESS FOR RANGE        (%) : 95.03 
REMARK   3   NUMBER OF REFLECTIONS             : 34940     
REMARK   3   NUMBER OF REFLECTIONS (NON-ANOMALOUS) : 34940     
REMARK   3  
REMARK   3  FIT TO DATA USED IN REFINEMENT.
REMARK   3   R VALUE     (WORKING + TEST SET) : 0.1596
REMARK   3   R VALUE            (WORKING SET) : 0.1590
REMARK   3   FREE R VALUE                     : 0.1760
REMARK   3   FREE R VALUE TEST SET SIZE   (%) : 2.51  
REMARK   3   FREE R VALUE TEST SET COUNT      : 878       
REMARK   3  
REMARK   3  FIT TO DATA USED IN REFINEMENT (IN BINS).
REMARK   3   BIN  RESOLUTION RANGE  COMPL.    NWORK NFREE   RWORK  RFREE  CCWORK CCFREE
REMARK   3     1 29.1534 -  3.6326    0.92     5640   251  0.1418 0.1512   0.949  0.933
REMARK   3     2  3.6326 -  2.8841    0.96     5722   206  0.1665 0.1937   0.932  0.911
REMARK   3     3  2.8841 -  2.5198    0.97     5661   240  0.1735 0.1915   0.920  0.888
REMARK   3     4  2.5198 -  2.2895    0.96     5730    73  0.1650 0.1842   0.927  0.901
REMARK   3     5  2.2895 -  2.1254    0.95     5709    59  0.1600 0.1825   0.931  0.884
REMARK   3     6  2.1254 -  2.0002    0.94     5600    49  0.1637 0.2654   0.928  0.727
REMARK   3  
REMARK   3  BULK SOLVENT MODELLING.
REMARK   3   METHOD USED        : FLAT BULK SOLVENT MODEL
REMARK   3   SOLVENT RADIUS     : 1.11    
REMARK   3   SHRINKAGE RADIUS   : 0.90    
REMARK   3   GRID STEP FACTOR   : 4.00    
REMARK   3  
REMARK   3  ERROR ESTIMATES.
REMARK   3   COORDINATE ERROR (MAXIMUM-LIKELIHOOD BASED)     : 0.14    
REMARK   3   PHASE ERROR (DEGREES, MAXIMUM-LIKELIHOOD BASED) : 19.83   
REMARK   3  
REMARK   3  STRUCTURE FACTORS CALCULATION ALGORITHM : FFT
REMARK   3  
REMARK   3  RESTRAINTS LIBRARY
REMARK   3    GEOSTD + MON.LIB. + CDL v1.2
REMARK   3  
REMARK   3  DEVIATIONS FROM IDEAL VALUES.
REMARK   3                 RMSD     MAX  COUNT
REMARK   3   BOND      :  0.012   0.086   2501
REMARK   3   ANGLE     :  1.231  16.337   3414
REMARK   3   CHIRALITY :  0.071   0.558    369
REMARK   3   PLANARITY :  0.007   0.039    429
REMARK   3   DIHEDRAL  : 14.849 179.631   1455
REMARK   3   MIN NONBONDED DISTANCE : 1.916 
REMARK   3  
REMARK   3  MOLPROBITY STATISTICS.
REMARK   3   ALL-ATOM CLASHSCORE : 2.75
REMARK   3   RAMACHANDRAN PLOT:
REMARK   3     OUTLIERS : 0.00  %
REMARK   3     ALLOWED  : 2.97  %
REMARK   3     FAVORED  : 97.03 %
REMARK   3   ROTAMER OUTLIERS : 2.67 %
REMARK   3   CBETA DEVIATIONS : 0
REMARK   3   PEPTIDE PLANE:
REMARK   3     CIS-PROLINE     : 1
REMARK   3     CIS-GENERAL     : 0
REMARK   3     TWISTED PROLINE : 0
REMARK   3     TWISTED GENERAL : 0
REMARK   3  
REMARK   3  ATOMIC DISPLACEMENT PARAMETERS.
REMARK   3   WILSON B : 17.93
REMARK   3   RMS(B_ISO_OR_EQUIVALENT_BONDED) : 3.98
REMARK   3   ATOMS          NUMBER OF ATOMS
REMARK   3                    ISO.  ANISO. 
REMARK   3    ALL         :   5572       0
REMARK   3    ALL (NO H)  :   2703       0
REMARK   3    SOLVENT     :    260       0
REMARK   3    NON-SOLVENT :   2443       0
REMARK   3    HYDROGENS   :   2869       0
REMARK   3
HELIX    1   1 ALA H   56  PHE H   59  5               Generated by MOE    4
HELIX    2   2 TRP H   61  ASN H   63  5               Generated by MOE    3
HELIX    3   3 ARG H  126  ARG H  129B 1               Generated by MOE    6
HELIX    4   4 LEU H  129D PHE H  129F 5               Generated by MOE    3
HELIX    5   5 THR H  165  GLN H  170A 1               Generated by MOE    7
HELIX    6   6 LYS H  192  ASP H  194  5               Generated by MOE    3
HELIX    7   7 VAL H  231  TYR H  234  5               Generated by MOE    4
HELIX    8   8 ILE H  235  MET H  242  1               Generated by MOE    8
HELIX    9   9 GLU L   94  GLY L   97  5               Generated by MOE    4
SHEET    1       LYS H  20  VAL H  21                  Generated by MOE
SHEET    2       GLN H  30  VAL H  35                  Generated by MOE
SHEET    3       ALA H  39  LEU H  46                  Generated by MOE
SHEET    4       TRP H  51  SER H  54                  Generated by MOE
SHEET    5       LEU H  64  LEU H  68                  Generated by MOE
SHEET    6       GLN H  81  GLN H  87                  Generated by MOE
SHEET    7       VAL H  88  PRO H  91                  Generated by MOE
SHEET    8       ALA H 104  LEU H 108                  Generated by MOE
SHEET    9       PHE H 135  GLY H 140                  Generated by MOE
SHEET   10       MET H 156  LEU H 163                  Generated by MOE
SHEET   11       MET H 180  ALA H 183                  Generated by MOE
SHEET   12       PRO H 198  TYR H 203                  Generated by MOE
SHEET   13       THR H 206  TRP H 207                  Generated by MOE
SHEET   14       TYR H 208  TYR H 208                  Generated by MOE
SHEET   15       LEU H 209  TRP H 215                  Generated by MOE
SHEET   16       GLY H 226  ARG H 230                  Generated by MOE
SHEET   17       LEU H 251  ALA H 254                  Generated by MOE
SHEET   18       TYR L 101  ASP L 104                  Generated by MOE
SHEET   19       ARG L 110  ARG L 113                  Generated by MOE
SHEET   20       TYR L 118  LEU L 120                  Generated by MOE
SHEET   21       CYS L 127  PRO L 129                  Generated by MOE
SSBOND   1 CYS H   22    CYS H   27 
SSBOND   2 CYS H   42    CYS H   58 
SSBOND   3 CYS H  122    CYS L  135 
SSBOND   4 CYS H  168    CYS H  182 
SSBOND   5 CYS H  191    CYS H  220 
SSBOND   6 CYS L   91    CYS L  102 
SSBOND   7 CYS L   98    CYS L  112 
SSBOND   8 CYS L  114    CYS L  127 
CRYST1   95.220   95.220  116.320  90.00  90.00  90.00 P 41 21 2
SCALE1      0.010502  0.000000  0.000000        0.00000
SCALE2      0.000000  0.010502  0.000000        0.00000
SCALE3      0.000000  0.000000  0.008597        0.00000
ATOM      1  N   ILE H  16      12.183  28.942  29.836  1.00 15.39           N1+
ATOM      2  CA  ILE H  16      13.325  28.761  28.879  1.00 13.65           C
ATOM      3  C   ILE H  16      12.725  28.365  27.535  1.00 17.24           C
ATOM      4  O   ILE H  16      11.982  27.387  27.474  1.00 14.83           O
ATOM      5  CB  ILE H  16      14.319  27.684  29.379  1.00 13.89           C
ATOM      6  CG1 ILE H  16      14.943  28.056  30.736  1.00 15.75           C
ATOM      7  CG2 ILE H  16      15.458  27.429  28.389  1.00 13.85           C
ATOM      8  CD1 ILE H  16      15.810  29.331  30.699  1.00 15.78           C
ATOM      9  H1  ILE H  16      12.273  28.376  30.517  1.00 18.51           H
ATOM     10  H2  ILE H  16      11.415  28.780  29.416  1.00 18.51           H
ATOM     11  H3  ILE H  16      12.182  29.777  30.143  1.00 18.51           H
ATOM     12  HA  ILE H  16      13.801  29.599  28.774  1.00 16.42           H
ATOM     13  HB  ILE H  16      13.829  26.854  29.492  1.00 16.70           H
ATOM     14 HG12 ILE H  16      15.506  27.323  31.031  1.00 18.94           H
ATOM     15 HG13 ILE H  16      14.230  28.201  31.378  1.00 18.94           H
ATOM     16 HG21 ILE H  16      15.083  27.126  27.548  1.00 16.66           H
ATOM     17 HG22 ILE H  16      15.950  28.254  28.255  1.00 16.66           H
ATOM     18 HG23 ILE H  16      16.046  26.749  28.754  1.00 16.66           H
ATOM     19 HD11 ILE H  16      16.537  29.200  30.071  1.00 18.98           H
ATOM     20 HD12 ILE H  16      15.259  30.078  30.418  1.00 18.98           H
ATOM     21 HD13 ILE H  16      16.164  29.497  31.587  1.00 18.98           H
ATOM     22  N   VAL H  17      13.060  29.103  26.479  1.00 15.26           N
ATOM     23  CA  VAL H  17      12.616  28.805  25.117  1.00 16.41           C
ATOM     24  C   VAL H  17      13.761  28.129  24.370  1.00 18.78           C
ATOM     25  O   VAL H  17      14.882  28.646  24.335  1.00 19.53           O
ATOM     26  CB  VAL H  17      12.182  30.083  24.378  1.00 15.59           C
ATOM     27  CG1 VAL H  17      11.603  29.743  23.004  1.00 20.65           C
ATOM     28  CG2 VAL H  17      11.169  30.896  25.171  1.00 17.98           C
ATOM     29  H   VAL H  17      13.558  29.802  26.528  1.00 18.36           H
ATOM     30  HA  VAL H  17      11.863  28.194  25.146  1.00 19.73           H
ATOM     31  HB  VAL H  17      12.963  30.641  24.239  1.00 18.75           H
ATOM     32 HG11 VAL H  17      11.339  30.564  22.561  1.00 24.82           H
ATOM     33 HG12 VAL H  17      12.281  29.287  22.480  1.00 24.82           H
ATOM     34 HG13 VAL H  17      10.832  29.166  23.120  1.00 24.82           H
ATOM     35 HG21 VAL H  17      10.931  31.686  24.662  1.00 21.62           H
ATOM     36 HG22 VAL H  17      10.381  30.352  25.326  1.00 21.62           H
ATOM     37 HG23 VAL H  17      11.565  31.154  26.018  1.00 21.62           H
ATOM     38  N   GLY H  18      13.491  26.976  23.778  1.00 17.35           N
ATOM     39  CA  GLY H  18      14.462  26.364  22.889  1.00 20.29           C
ATOM     40  C   GLY H  18      15.574  25.611  23.572  1.00 21.65           C
ATOM     41  O   GLY H  18      16.607  25.346  22.951  1.00 18.92           O
ATOM     42  H   GLY H  18      12.761  26.532  23.872  1.00 20.86           H
ATOM     43  HA2 GLY H  18      14.002  25.745  22.301  1.00 24.39           H
ATOM     44  HA3 GLY H  18      14.864  27.055  22.340  1.00 24.39           H
ATOM     45  N   GLY H  19      15.406  25.262  24.828  1.00 20.05           N
ATOM     46  CA  GLY H  19      16.420  24.575  25.581  1.00 21.26           C
ATOM     47  C   GLY H  19      16.051  23.125  25.741  1.00 21.54           C
ATOM     48  O   GLY H  19      15.347  22.551  24.909  1.00 15.72           O
ATOM     49  H   GLY H  19      14.690  25.419  25.278  1.00 24.10           H
ATOM     50  HA2 GLY H  19      17.272  24.634  25.120  1.00 25.55           H
ATOM     51  HA3 GLY H  19      16.510  24.976  26.460  1.00 25.55           H
ATOM     52  N   LYS H  20      16.491  22.524  26.840  1.00 19.38           N
ATOM     53  CA  LYS H  20      16.138  21.140  27.116  1.00 18.18           C
ATOM     54  C   LYS H  20      16.003  20.942  28.619  1.00 17.92           C
ATOM     55  O   LYS H  20      16.418  21.787  29.412  1.00 16.94           O
ATOM     56  CB  LYS H  20      17.182  20.172  26.535  1.00 25.78           C
ATOM     57  CG  LYS H  20      18.537  20.266  27.176  1.00 29.26           C
ATOM     58  CD  LYS H  20      19.599  19.423  26.442  1.00 42.02           C
ATOM     59  CE  LYS H  20      20.051  20.053  25.104  1.00 52.14           C
ATOM     60  NZ  LYS H  20      19.057  20.014  23.969  1.00 56.73           N1+
ATOM     61  H   LYS H  20      16.991  22.892  27.436  1.00 23.30           H
ATOM     62  HA  LYS H  20      15.281  20.942  26.707  1.00 21.85           H
ATOM     63  HB2 LYS H  20      16.863  19.263  26.652  1.00 30.97           H
ATOM     64  HB3 LYS H  20      17.290  20.362  25.589  1.00 30.97           H
ATOM     65  HG2 LYS H  20      18.828  21.191  27.167  1.00 35.16           H
ATOM     66  HG3 LYS H  20      18.477  19.946  28.090  1.00 35.16           H
ATOM     67  HD2 LYS H  20      20.381  19.336  27.010  1.00 50.47           H
ATOM     68  HD3 LYS H  20      19.230  18.547  26.251  1.00 50.47           H
ATOM     69  HE2 LYS H  20      20.266  20.985  25.265  1.00 62.61           H
ATOM     70  HE3 LYS H  20      20.848  19.588  24.804  1.00 62.61           H
ATOM     71  HZ1 LYS H  20      19.406  20.398  23.246  1.00 68.12           H
ATOM     72  HZ2 LYS H  20      18.849  19.171  23.777  1.00 68.12           H
ATOM     73  HZ3 LYS H  20      18.316  20.450  24.199  1.00 68.12           H
ATOM     74  N   VAL H  21      15.436  19.800  29.009  1.00 15.54           N
ATOM     75  CA  VAL H  21      15.347  19.468  30.428  1.00 19.17           C
ATOM     76  C   VAL H  21      16.752  19.375  31.006  1.00 21.97           C
ATOM     77  O   VAL H  21      17.634  18.713  30.437  1.00 17.50           O
ATOM     78  CB  VAL H  21      14.589  18.151  30.634  1.00 19.68           C
ATOM     79  CG1 VAL H  21      14.670  17.686  32.100  1.00 21.23           C
ATOM     80  CG2 VAL H  21      13.134  18.307  30.226  1.00 21.88           C
ATOM     81  H   VAL H  21      15.100  19.210  28.481  1.00 18.69           H
ATOM     82  HA  VAL H  21      14.870  20.172  30.895  1.00 23.05           H
ATOM     83  HB  VAL H  21      14.987  17.464  30.076  1.00 23.66           H
ATOM     84 HG11 VAL H  21      14.182  16.853  32.194  1.00 25.52           H
ATOM     85 HG12 VAL H  21      15.601  17.553  32.338  1.00 25.52           H
ATOM     86 HG13 VAL H  21      14.277  18.366  32.669  1.00 25.52           H
ATOM     87 HG21 VAL H  21      12.676  17.463  30.364  1.00 26.30           H
ATOM     88 HG22 VAL H  21      12.726  18.998  30.770  1.00 26.30           H
ATOM     89 HG23 VAL H  21      13.094  18.555  29.289  1.00 26.30           H
ATOM     90  N   CYS H  22      16.974  20.064  32.123  1.00 17.07           N
ATOM     91  CA  CYS H  22      18.198  19.871  32.897  1.00 15.58           C
ATOM     92  C   CYS H  22      18.090  18.526  33.593  1.00 14.20           C
ATOM     93  O   CYS H  22      17.202  18.351  34.437  1.00 15.63           O
ATOM     94  CB  CYS H  22      18.411  20.985  33.934  1.00 12.91           C
ATOM     95  SG  CYS H  22      20.049  20.832  34.697  1.00 16.74           S
ATOM     96  H   CYS H  22      16.435  20.646  32.454  1.00 20.52           H
ATOM     97  HA  CYS H  22      18.963  19.851  32.300  1.00 18.74           H
ATOM     98  HB2 CYS H  22      18.355  21.850  33.497  1.00 15.53           H
ATOM     99  HB3 CYS H  22      17.739  20.913  34.630  1.00 15.53           H
ATOM    100  N   PRO H  23      18.917  17.538  33.255  1.00 16.76           N
ATOM    101  CA  PRO H  23      18.782  16.238  33.914  1.00 17.79           C
ATOM    102  C   PRO H  23      18.828  16.416  35.424  1.00 22.70           C
ATOM    103  O   PRO H  23      19.668  17.164  35.949  1.00 16.33           O
ATOM    104  CB  PRO H  23      19.997  15.456  33.399  1.00 21.26           C
ATOM    105  CG  PRO H  23      20.330  16.083  32.123  1.00 22.26           C
ATOM    106  CD  PRO H  23      20.080  17.553  32.354  1.00 19.10           C
ATOM    107  HA  PRO H  23      17.961  15.794  33.652  1.00 21.39           H
ATOM    108  HB2 PRO H  23      20.732  15.541  34.027  1.00 25.56           H
ATOM    109  HB3 PRO H  23      19.757  14.524  33.273  1.00 25.56           H
ATOM    110  HG2 PRO H  23      21.263  15.920  31.909  1.00 26.75           H
ATOM    111  HG3 PRO H  23      19.750  15.739  31.425  1.00 26.75           H
ATOM    112  HD2 PRO H  23      20.843  17.964  32.790  1.00 22.96           H
ATOM    113  HD3 PRO H  23      19.860  17.997  31.521  1.00 22.96           H
ATOM    114  N   LYS H  24      17.917  15.728  36.122  1.00 16.95           N
ATOM    115  CA  LYS H  24      17.779  15.896  37.562  1.00 15.81           C
ATOM    116  C   LYS H  24      19.127  15.819  38.264  1.00 17.83           C
ATOM    117  O   LYS H  24      19.858  14.823  38.153  1.00 15.84           O
ATOM    118  CB  LYS H  24      16.829  14.851  38.122  1.00 16.68           C
ATOM    119  CG  LYS H  24      16.531  14.987  39.625  1.00 16.75           C
ATOM    120  CD  LYS H  24      16.312  13.635  40.261  1.00 24.07           C
ATOM    121  CE  LYS H  24      15.569  13.594  41.540  1.00 20.07           C
ATOM    122  NZ  LYS H  24      15.677  14.666  42.533  1.00 18.97           N1+
ATOM    123  H   LYS H  24      17.369  15.160  35.780  1.00 20.38           H
ATOM    124  HA  LYS H  24      17.400  16.771  37.741  1.00 19.01           H
ATOM    125  HB2 LYS H  24      15.984  14.916  37.649  1.00 20.06           H
ATOM    126  HB3 LYS H  24      17.215  13.973  37.979  1.00 20.06           H
ATOM    127  HG2 LYS H  24      17.284  15.413  40.065  1.00 20.14           H
ATOM    128  HG3 LYS H  24      15.727  15.515  39.747  1.00 20.14           H
ATOM    129  HD2 LYS H  24      15.823  13.083  39.630  1.00 28.92           H
ATOM    130  HD3 LYS H  24      17.182  13.237  40.424  1.00 28.92           H
ATOM    131  HE2 LYS H  24      14.627  13.528  41.318  1.00 24.12           H
ATOM    132  HE3 LYS H  24      15.834  12.780  41.995  1.00 24.12           H
ATOM    133  HZ1 LYS H  24      15.166  14.480  43.238  1.00 22.81           H
ATOM    134  HZ2 LYS H  24      16.522  14.748  42.802  1.00 22.81           H
ATOM    135  HZ3 LYS H  24      15.410  15.437  42.178  1.00 22.81           H
ATOM    136  N   GLY H  25      19.441  16.878  39.009  1.00 16.87           N
ATOM    137  CA  GLY H  25      20.683  16.966  39.747  1.00 18.09           C
ATOM    138  C   GLY H  25      21.810  17.670  39.019  1.00 16.58           C
ATOM    139  O   GLY H  25      22.839  17.960  39.639  1.00 14.75           O
ATOM    140  H   GLY H  25      18.936  17.568  39.101  1.00 20.28           H
ATOM    141  HA2 GLY H  25      20.523  17.441  40.578  1.00 21.75           H
ATOM    142  HA3 GLY H  25      20.983  16.070  39.967  1.00 21.75           H
ATOM    143  N   GLU H  26      21.662  17.961  37.727  1.00 14.60           N
ATOM    144  CA  GLU H  26      22.731  18.634  36.998  1.00 16.84           C
ATOM    145  C   GLU H  26      22.647  20.151  37.069  1.00 17.83           C
ATOM    146  O   GLU H  26      23.566  20.823  36.605  1.00 13.13           O
ATOM    147  CB  GLU H  26      22.748  18.154  35.541  1.00 19.13           C
ATOM    148  CG  GLU H  26      23.136  16.704  35.429  1.00 18.45           C
ATOM    149  CD  GLU H  26      23.458  16.278  34.001  1.00 23.03           C
ATOM    150  OE1 GLU H  26      23.679  17.142  33.143  1.00 21.63           O
ATOM    151  OE2 GLU H  26      23.467  15.070  33.773  1.00 22.84           O1-
ATOM    152  H   GLU H  26      20.964  17.783  37.257  1.00 17.56           H
ATOM    153  HA  GLU H  26      23.577  18.375  37.395  1.00 20.25           H
ATOM    154  HB2 GLU H  26      21.862  18.260  35.160  1.00 23.00           H
ATOM    155  HB3 GLU H  26      23.392  18.679  35.040  1.00 23.00           H
ATOM    156  HG2 GLU H  26      23.923  16.546  35.973  1.00 22.18           H
ATOM    157  HG3 GLU H  26      22.400  16.156  35.745  1.00 22.18           H
ATOM    158  N   CYS H  27      21.601  20.708  37.696  1.00 14.22           N
ATOM    159  CA  CYS H  27      21.493  22.146  37.927  1.00 16.15           C
ATOM    160  C   CYS H  27      21.280  22.388  39.428  1.00 12.86           C
ATOM    161  O   CYS H  27      20.305  23.017  39.824  1.00 13.47           O
ATOM    162  CB  CYS H  27      20.332  22.732  37.110  1.00 17.35           C
ATOM    163  SG  CYS H  27      20.544  22.730  35.318  1.00 17.47           S
ATOM    164  H   CYS H  27      20.931  20.261  37.999  1.00 17.10           H
ATOM    165  HA  CYS H  27      22.316  22.582  37.656  1.00 19.42           H
ATOM    166  HB2 CYS H  27      19.532  22.220  37.307  1.00 20.86           H
ATOM    167  HB3 CYS H  27      20.201  23.653  37.385  1.00 20.86           H
ATOM    168  N   PRO H  28      22.162  21.863  40.285  1.00 13.16           N
ATOM    169  CA  PRO H  28      21.812  21.696  41.703  1.00 13.35           C
ATOM    170  C   PRO H  28      21.752  23.001  42.490  1.00 11.56           C
ATOM    171  O   PRO H  28      21.331  22.986  43.651  1.00 10.21           O
ATOM    172  CB  PRO H  28      22.916  20.770  42.220  1.00 14.41           C
ATOM    173  CG  PRO H  28      24.112  21.097  41.313  1.00 14.29           C
ATOM    174  CD  PRO H  28      23.494  21.327  39.967  1.00 13.71           C
ATOM    175  HA  PRO H  28      20.958  21.242  41.782  1.00 16.06           H
ATOM    176  HB2 PRO H  28      23.116  20.976  43.146  1.00 17.33           H
ATOM    177  HB3 PRO H  28      22.647  19.844  42.119  1.00 17.33           H
ATOM    178  HG2 PRO H  28      24.558  21.898  41.630  1.00 17.19           H
ATOM    179  HG3 PRO H  28      24.724  20.345  41.289  1.00 17.19           H
ATOM    180  HD2 PRO H  28      24.009  21.978  39.465  1.00 16.49           H
ATOM    181  HD3 PRO H  28      23.414  20.489  39.484  1.00 16.49           H
ATOM    182  N   TRP H  29      22.179  24.097  41.906  1.00 10.49           N
ATOM    183  CA  TRP H  29      22.164  25.408  42.537  1.00 13.93           C
ATOM    184  C   TRP H  29      20.910  26.181  42.193  1.00 12.31           C
ATOM    185  O   TRP H  29      20.703  27.274  42.722  1.00 11.43           O
ATOM    186  CB  TRP H  29      23.399  26.220  42.114  1.00 11.18           C
ATOM    187  CG  TRP H  29      23.873  25.932  40.734  1.00 14.41           C
ATOM    188  CD1 TRP H  29      23.342  26.359  39.565  1.00 13.49           C
ATOM    189  CD2 TRP H  29      25.010  25.131  40.398  1.00 16.41           C
ATOM    190  NE1 TRP H  29      24.075  25.864  38.505  1.00 15.90           N
ATOM    191  CE2 TRP H  29      25.104  25.106  39.002  1.00 15.88           C
ATOM    192  CE3 TRP H  29      25.956  24.420  41.165  1.00 18.12           C
ATOM    193  CZ2 TRP H  29      26.099  24.400  38.339  1.00 16.24           C
ATOM    194  CZ3 TRP H  29      26.956  23.708  40.501  1.00 16.43           C
ATOM    195  CH2 TRP H  29      27.019  23.717  39.105  1.00 17.10           C
ATOM    196  H   TRP H  29      22.498  24.113  41.108  1.00 12.63           H
ATOM    197  HA  TRP H  29      22.193  25.296  43.500  1.00 16.75           H
ATOM    198  HB2 TRP H  29      23.182  27.164  42.162  1.00 13.45           H
ATOM    199  HB3 TRP H  29      24.126  26.020  42.724  1.00 13.45           H
ATOM    200  HD1 TRP H  29      22.592  26.902  39.487  1.00 16.23           H
ATOM    201  HE1 TRP H  29      23.914  26.008  37.673  1.00 19.12           H
ATOM    202  HE3 TRP H  29      25.907  24.416  42.093  1.00 21.78           H
ATOM    203  HZ2 TRP H  29      26.151  24.400  37.410  1.00 19.53           H
ATOM    204  HZ3 TRP H  29      27.591  23.237  40.991  1.00 19.76           H
ATOM    205  HH2 TRP H  29      27.696  23.240  38.681  1.00 20.56           H
ATOM    206  N   GLN H  30      20.062  25.626  41.330  1.00 11.15           N
ATOM    207  CA  GLN H  30      18.829  26.307  40.954  1.00 11.57           C
ATOM    208  C   GLN H  30      17.861  26.384  42.128  1.00  8.94           C
ATOM    209  O   GLN H  30      17.642  25.394  42.838  1.00 11.11           O
ATOM    210  CB  GLN H  30      18.166  25.582  39.783  1.00 12.83           C
ATOM    211  CG  GLN H  30      16.804  26.140  39.373  1.00 12.91           C
ATOM    212  CD  GLN H  30      16.906  27.401  38.549  1.00 11.21           C
ATOM    213  OE1 GLN H  30      17.678  27.462  37.588  1.00 13.66           O
ATOM    214  NE2 GLN H  30      16.111  28.405  38.897  1.00 11.16           N
ATOM    215  H   GLN H  30      20.177  24.862  40.952  1.00 13.42           H
ATOM    216  HA  GLN H  30      19.037  27.212  40.672  1.00 13.93           H
ATOM    217  HB2 GLN H  30      18.751  25.641  39.011  1.00 15.44           H
ATOM    218  HB3 GLN H  30      18.041  24.651  40.026  1.00 15.44           H
ATOM    219  HG2 GLN H  30      16.336  25.474  38.845  1.00 15.54           H
ATOM    220  HG3 GLN H  30      16.294  26.346  40.173  1.00 15.54           H
ATOM    221 HE21 GLN H  30      15.573  28.317  39.562  1.00 13.44           H
ATOM    222 HE22 GLN H  30      16.134  29.144  38.457  1.00 13.44           H
ATOM    223  N   VAL H  31      17.290  27.565  42.322  1.00 10.39           N
ATOM    224  CA  VAL H  31      16.285  27.831  43.346  1.00  9.99           C
ATOM    225  C   VAL H  31      14.963  28.154  42.657  1.00  9.50           C
ATOM    226  O   VAL H  31      14.939  28.799  41.607  1.00 11.73           O
ATOM    227  CB  VAL H  31      16.733  28.990  44.258  1.00  9.90           C
ATOM    228  CG1 VAL H  31      15.732  29.235  45.367  1.00 13.09           C
ATOM    229  CG2 VAL H  31      18.164  28.731  44.847  1.00 11.52           C
ATOM    230  H   VAL H  31      17.478  28.260  41.851  1.00 12.51           H
ATOM    231  HA  VAL H  31      16.162  27.039  43.892  1.00 12.03           H
ATOM    232  HB  VAL H  31      16.780  29.799  43.725  1.00 11.92           H
ATOM    233 HG11 VAL H  31      16.047  29.968  45.919  1.00 15.75           H
ATOM    234 HG12 VAL H  31      14.875  29.461  44.974  1.00 15.75           H
ATOM    235 HG13 VAL H  31      15.650  28.430  45.902  1.00 15.75           H
ATOM    236 HG21 VAL H  31      18.411  29.479  45.414  1.00 13.87           H
ATOM    237 HG22 VAL H  31      18.148  27.912  45.366  1.00 13.87           H
ATOM    238 HG23 VAL H  31      18.795  28.647  44.116  1.00 13.87           H
ATOM    239  N   LEU H  32      13.870  27.668  43.235  1.00 11.32           N
ATOM    240  CA  LEU H  32      12.510  28.042  42.873  1.00 12.25           C
ATOM    241  C   LEU H  32      11.955  28.899  43.999  1.00 12.65           C
ATOM    242  O   LEU H  32      11.958  28.479  45.155  1.00 13.30           O
ATOM    243  CB  LEU H  32      11.618  26.806  42.679  1.00 13.50           C
ATOM    244  CG  LEU H  32      10.149  27.067  42.409  1.00 15.02           C
ATOM    245  CD1 LEU H  32       9.959  27.826  41.148  1.00 14.70           C
ATOM    246  CD2 LEU H  32       9.417  25.750  42.325  1.00 18.85           C
ATOM    247  H   LEU H  32      13.895  27.090  43.871  1.00 13.62           H
ATOM    248  HA  LEU H  32      12.514  28.561  42.054  1.00 14.75           H
ATOM    249  HB2 LEU H  32      11.963  26.298  41.928  1.00 16.24           H
ATOM    250  HB3 LEU H  32      11.670  26.265  43.483  1.00 16.24           H
ATOM    251  HG  LEU H  32       9.772  27.583  43.138  1.00 18.06           H
ATOM    252 HD11 LEU H  32       9.011  27.974  41.008  1.00 17.68           H
ATOM    253 HD12 LEU H  32      10.420  28.677  41.219  1.00 17.68           H
ATOM    254 HD13 LEU H  32      10.326  27.312  40.412  1.00 17.68           H
ATOM    255 HD21 LEU H  32       8.478  25.921  42.151  1.00 22.66           H
ATOM    256 HD22 LEU H  32       9.796  25.224  41.603  1.00 22.66           H
ATOM    257 HD23 LEU H  32       9.518  25.278  43.167  1.00 22.66           H
ATOM    258  N   LEU H  33      11.499  30.094  43.664  1.00 11.49           N
ATOM    259  CA  LEU H  33      10.863  30.980  44.625  1.00 11.69           C
ATOM    260  C   LEU H  33       9.362  30.908  44.422  1.00 15.08           C
ATOM    261  O   LEU H  33       8.886  30.972  43.285  1.00 13.14           O
ATOM    262  CB  LEU H  33      11.340  32.422  44.454  1.00 12.97           C
ATOM    263  CG  LEU H  33      12.837  32.687  44.714  1.00 12.87           C
ATOM    264  CD1 LEU H  33      13.178  34.124  44.477  1.00 13.53           C
ATOM    265  CD2 LEU H  33      13.241  32.347  46.139  1.00 12.75           C
ATOM    266  H   LEU H  33      11.546  30.421  42.870  1.00 13.82           H
ATOM    267  HA  LEU H  33      11.070  30.687  45.527  1.00 14.07           H
ATOM    268  HB2 LEU H  33      11.154  32.697  43.543  1.00 15.61           H
ATOM    269  HB3 LEU H  33      10.839  32.982  45.068  1.00 15.61           H
ATOM    270  HG  LEU H  33      13.367  32.145  44.110  1.00 15.48           H
ATOM    271 HD11 LEU H  33      14.123  34.256  44.649  1.00 16.27           H
ATOM    272 HD12 LEU H  33      12.974  34.348  43.556  1.00 16.27           H
ATOM    273 HD13 LEU H  33      12.652  34.676  45.077  1.00 16.27           H
ATOM    274 HD21 LEU H  33      14.187  32.530  46.250  1.00 15.35           H
ATOM    275 HD22 LEU H  33      12.723  32.892  46.752  1.00 15.35           H
ATOM    276 HD23 LEU H  33      13.064  31.407  46.301  1.00 15.35           H
ATOM    277  N   LEU H  34       8.642  30.769  45.527  1.00 14.17           N
ATOM    278  CA  LEU H  34       7.193  30.598  45.575  1.00 16.36           C
ATOM    279  C   LEU H  34       6.593  31.691  46.444  1.00 18.58           C
ATOM    280  O   LEU H  34       7.159  32.025  47.483  1.00 15.69           O
ATOM    281  CB  LEU H  34       6.837  29.235  46.196  1.00 14.88           C
ATOM    282  CG  LEU H  34       7.368  27.994  45.483  1.00 11.48           C
ATOM    283  CD1 LEU H  34       6.995  26.743  46.242  1.00 16.56           C
ATOM    284  CD2 LEU H  34       6.805  27.918  44.126  1.00 13.08           C
ATOM    285  H   LEU H  34       8.995  30.771  46.311  1.00 17.05           H
ATOM    286  HA  LEU H  34       6.817  30.653  44.683  1.00 19.67           H
ATOM    287  HB2 LEU H  34       7.184  29.216  47.102  1.00 17.90           H
ATOM    288  HB3 LEU H  34       5.870  29.158  46.222  1.00 17.90           H
ATOM    289  HG  LEU H  34       8.335  28.042  45.418  1.00 13.81           H
ATOM    290 HD11 LEU H  34       7.344  25.972  45.769  1.00 19.91           H
ATOM    291 HD12 LEU H  34       7.379  26.788  47.132  1.00 19.91           H
ATOM    292 HD13 LEU H  34       6.028  26.687  46.301  1.00 19.91           H
ATOM    293 HD21 LEU H  34       7.150  27.126  43.685  1.00 15.74           H
ATOM    294 HD22 LEU H  34       5.838  27.867  44.188  1.00 15.74           H
ATOM    295 HD23 LEU H  34       7.064  28.712  43.632  1.00 15.74           H
ATOM    296  N   VAL H  35       5.428  32.213  46.054  1.00 16.58           N
ATOM    297  CA  VAL H  35       4.647  33.114  46.910  1.00 15.27           C
ATOM    298  C   VAL H  35       3.243  32.541  47.019  1.00 17.59           C
ATOM    299  O   VAL H  35       2.593  32.309  45.995  1.00 17.04           O
ATOM    300  CB  VAL H  35       4.609  34.551  46.369  1.00 16.32           C
ATOM    301  CG1 VAL H  35       3.709  35.423  47.256  1.00 27.90           C
ATOM    302  CG2 VAL H  35       5.996  35.133  46.312  1.00 22.98           C
ATOM    303  H   VAL H  35       5.064  32.060  45.291  1.00 19.94           H
ATOM    304  HA  VAL H  35       5.038  33.133  47.798  1.00 18.37           H
ATOM    305  HB  VAL H  35       4.241  34.547  45.471  1.00 19.63           H
ATOM    306 HG11 VAL H  35       3.696  36.326  46.901  1.00 33.52           H
ATOM    307 HG12 VAL H  35       2.812  35.054  47.255  1.00 33.52           H
ATOM    308 HG13 VAL H  35       4.065  35.427  48.158  1.00 33.52           H
ATOM    309 HG21 VAL H  35       5.944  36.038  45.968  1.00 27.61           H
ATOM    310 HG22 VAL H  35       6.372  35.139  47.206  1.00 27.61           H
ATOM    311 HG23 VAL H  35       6.543  34.586  45.726  1.00 27.61           H
ATOM    312  N   ASN H  37       2.794  32.260  48.249  1.00 19.56           N
ATOM    313  CA  ASN H  37       1.539  31.539  48.457  1.00 22.58           C
ATOM    314  C   ASN H  37       1.468  30.288  47.584  1.00 21.23           C
ATOM    315  O   ASN H  37       0.428  29.959  47.014  1.00 18.52           O
ATOM    316  CB  ASN H  37       0.333  32.445  48.191  1.00 22.22           C
ATOM    317  CG  ASN H  37       0.230  33.582  49.185  1.00 29.24           C
ATOM    318  OD1 ASN H  37       0.364  33.376  50.390  1.00 33.51           O
ATOM    319  ND2 ASN H  37       0.021  34.801  48.680  1.00 34.95           N
ATOM    320  H   ASN H  37       3.198  32.478  48.976  1.00 23.51           H
ATOM    321  HA  ASN H  37       1.495  31.254  49.383  1.00 27.13           H
ATOM    322  HB2 ASN H  37       0.415  32.829  47.303  1.00 26.71           H
ATOM    323  HB3 ASN H  37      -0.479  31.918  48.252  1.00 26.71           H
ATOM    324 HD21 ASN H  37      -0.044  35.479  49.205  1.00 41.98           H
ATOM    325 HD22 ASN H  37      -0.048  34.908  47.829  1.00 41.98           H
ATOM    326  N   GLY H  38       2.595  29.582  47.462  1.00 17.26           N
ATOM    327  CA  GLY H  38       2.647  28.318  46.745  1.00 15.49           C
ATOM    328  C   GLY H  38       2.711  28.430  45.240  1.00 13.88           C
ATOM    329  O   GLY H  38       2.901  27.408  44.573  1.00 15.44           O
ATOM    330  H   GLY H  38       3.351  29.823  47.792  1.00 20.75           H
ATOM    331  HA2 GLY H  38       3.428  27.824  47.039  1.00 18.63           H
ATOM    332  HA3 GLY H  38       1.861  27.797  46.971  1.00 18.63           H
ATOM    333  N   ALA H  39       2.565  29.632  44.686  1.00 13.89           N
ATOM    334  CA  ALA H  39       2.666  29.861  43.251  1.00 13.22           C
ATOM    335  C   ALA H  39       4.081  30.253  42.854  1.00 14.18           C
ATOM    336  O   ALA H  39       4.764  30.972  43.572  1.00 15.33           O
ATOM    337  CB  ALA H  39       1.718  30.975  42.814  1.00 14.81           C
ATOM    338  H   ALA H  39       2.403  30.348  45.134  1.00 16.71           H
ATOM    339  HA  ALA H  39       2.427  29.050  42.777  1.00 15.91           H
ATOM    340  HB1 ALA H  39       1.805  31.106  41.857  1.00 17.81           H
ATOM    341  HB2 ALA H  39       0.808  30.718  43.031  1.00 17.81           H
ATOM    342  HB3 ALA H  39       1.953  31.791  43.283  1.00 17.81           H
ATOM    343  N   GLN H  40       4.480  29.821  41.674  1.00 14.51           N
ATOM    344  CA  GLN H  40       5.792  30.130  41.144  1.00 15.04           C
ATOM    345  C   GLN H  40       5.966  31.629  40.966  1.00 14.47           C
ATOM    346  O   GLN H  40       5.128  32.291  40.362  1.00 13.96           O
ATOM    347  CB  GLN H  40       5.928  29.405  39.826  1.00 18.25           C
ATOM    348  CG  GLN H  40       7.175  29.549  39.115  1.00 25.59           C
ATOM    349  CD  GLN H  40       7.099  28.792  37.761  1.00 25.75           C
ATOM    350  OE1 GLN H  40       6.290  27.865  37.579  1.00 28.43           O
ATOM    351  NE2 GLN H  40       7.920  29.203  36.827  1.00 26.70           N
ATOM    352  H   GLN H  40       4.000  29.336  41.150  1.00 17.45           H
ATOM    353  HA  GLN H  40       6.476  29.806  41.750  1.00 18.09           H
ATOM    354  HB2 GLN H  40       5.802  28.458  39.990  1.00 21.94           H
ATOM    355  HB3 GLN H  40       5.226  29.722  39.235  1.00 21.94           H
ATOM    356  HG2 GLN H  40       7.341  30.487  38.936  1.00 30.74           H
ATOM    357  HG3 GLN H  40       7.895  29.169  39.642  1.00 30.74           H
ATOM    358 HE21 GLN H  40       8.457  29.856  36.984  1.00 32.08           H
ATOM    359 HE22 GLN H  40       7.922  28.820  36.057  1.00 32.08           H
ATOM    360  N   LEU H  41       7.042  32.175  41.532  1.00 13.28           N
ATOM    361  CA  LEU H  41       7.358  33.590  41.411  1.00 12.23           C
ATOM    362  C   LEU H  41       8.532  33.848  40.482  1.00 16.58           C
ATOM    363  O   LEU H  41       8.455  34.681  39.559  1.00 11.45           O
ATOM    364  CB  LEU H  41       7.675  34.171  42.791  1.00 15.07           C
ATOM    365  CG  LEU H  41       8.132  35.642  42.794  1.00 16.32           C
ATOM    366  CD1 LEU H  41       6.985  36.581  42.573  1.00 19.02           C
ATOM    367  CD2 LEU H  41       8.857  36.003  44.097  1.00 19.40           C
ATOM    368  H   LEU H  41       7.614  31.733  41.999  1.00 15.97           H
ATOM    369  HA  LEU H  41       6.585  34.058  41.057  1.00 14.72           H
ATOM    370  HB2 LEU H  41       6.877  34.113  43.341  1.00 18.12           H
ATOM    371  HB3 LEU H  41       8.384  33.644  43.192  1.00 18.12           H
ATOM    372  HG  LEU H  41       8.760  35.770  42.065  1.00 19.62           H
ATOM    373 HD11 LEU H  41       7.317  37.492  42.582  1.00 22.86           H
ATOM    374 HD12 LEU H  41       6.578  36.385  41.715  1.00 22.86           H
ATOM    375 HD13 LEU H  41       6.336  36.457  43.283  1.00 22.86           H
ATOM    376 HD21 LEU H  41       9.128  36.934  44.059  1.00 23.32           H
ATOM    377 HD22 LEU H  41       8.253  35.865  44.843  1.00 23.32           H
ATOM    378 HD23 LEU H  41       9.637  35.435  44.192  1.00 23.32           H
ATOM    379  N   CYS H  42       9.641  33.164  40.727  1.00 13.16           N
ATOM    380  CA  CYS H  42      10.914  33.491  40.101  1.00 12.91           C
ATOM    381  C   CYS H  42      11.881  32.360  40.375  1.00 11.81           C
ATOM    382  O   CYS H  42      11.619  31.462  41.178  1.00 11.67           O
ATOM    383  CB  CYS H  42      11.494  34.810  40.656  1.00 12.63           C
ATOM    384  SG  CYS H  42      10.987  36.329  39.858  1.00 14.75           S
ATOM    385  H   CYS H  42       9.683  32.492  41.262  1.00 15.83           H
ATOM    386  HA  CYS H  42      10.797  33.578  39.143  1.00 15.53           H
ATOM    387  HB2 CYS H  42      11.241  34.881  41.590  1.00 15.20           H
ATOM    388  HB3 CYS H  42      12.461  34.764  40.591  1.00 15.20           H
ATOM    389  N   GLY H  43      13.031  32.446  39.721  1.00 14.87           N
ATOM    390  CA  GLY H  43      14.154  31.602  40.041  1.00 12.22           C
ATOM    391  C   GLY H  43      15.143  32.328  40.937  1.00 12.13           C
ATOM    392  O   GLY H  43      14.956  33.482  41.334  1.00 10.63           O
ATOM    393  H   GLY H  43      13.181  32.997  39.078  1.00 17.89           H
ATOM    394  HA2 GLY H  43      13.845  30.805  40.499  1.00 14.70           H
ATOM    395  HA3 GLY H  43      14.608  31.337  39.226  1.00 14.70           H
ATOM    396  N   GLY H  44      16.210  31.605  41.254  1.00 11.90           N
ATOM    397  CA  GLY H  44      17.309  32.116  42.052  1.00 14.52           C
ATOM    398  C   GLY H  44      18.486  31.162  41.977  1.00 12.84           C
ATOM    399  O   GLY H  44      18.402  30.081  41.382  1.00 10.98           O
ATOM    400  H   GLY H  44      16.320  30.788  41.009  1.00 14.32           H
ATOM    401  HA2 GLY H  44      17.585  32.984  41.720  1.00 17.47           H
ATOM    402  HA3 GLY H  44      17.033  32.205  42.978  1.00 17.47           H
ATOM    403  N   THR H  45      19.583  31.569  42.624  1.00 12.27           N
ATOM    404  CA  THR H  45      20.826  30.801  42.652  1.00 10.00           C
ATOM    405  C   THR H  45      21.320  30.671  44.081  1.00 11.84           C
ATOM    406  O   THR H  45      21.550  31.675  44.762  1.00 12.23           O
ATOM    407  CB  THR H  45      21.919  31.461  41.804  1.00 12.91           C
ATOM    408  OG1 THR H  45      21.452  31.633  40.465  1.00 13.37           O
ATOM    409  CG2 THR H  45      23.169  30.628  41.770  1.00 11.13           C
ATOM    410  H   THR H  45      19.629  32.306  43.064  1.00 14.76           H
ATOM    411  HA  THR H  45      20.662  29.911  42.302  1.00 12.04           H
ATOM    412  HB  THR H  45      22.139  32.327  42.181  1.00 15.54           H
ATOM    413  HG1 THR H  45      20.768  32.121  40.460  1.00 16.09           H
ATOM    414 HG21 THR H  45      23.844  31.066  41.229  1.00 13.40           H
ATOM    415 HG22 THR H  45      23.513  30.511  42.669  1.00 13.40           H
ATOM    416 HG23 THR H  45      22.977  29.757  41.390  1.00 13.40           H
ATOM    417  N   LEU H  46      21.540  29.439  44.515  1.00  8.99           N
ATOM    418  CA  LEU H  46      22.182  29.192  45.804  1.00  9.04           C
ATOM    419  C   LEU H  46      23.674  29.457  45.675  1.00  9.53           C
ATOM    420  O   LEU H  46      24.312  28.935  44.755  1.00 10.68           O
ATOM    421  CB  LEU H  46      21.942  27.749  46.232  1.00 11.21           C
ATOM    422  CG  LEU H  46      22.360  27.390  47.660  1.00  8.95           C
ATOM    423  CD1 LEU H  46      21.379  27.980  48.686  1.00 11.11           C
ATOM    424  CD2 LEU H  46      22.485  25.877  47.784  1.00 12.26           C
ATOM    425  H   LEU H  46      21.329  28.726  44.083  1.00 10.83           H
ATOM    426  HA  LEU H  46      21.813  29.786  46.477  1.00 10.89           H
ATOM    427  HB2 LEU H  46      20.993  27.562  46.154  1.00 13.49           H
ATOM    428  HB3 LEU H  46      22.435  27.168  45.632  1.00 13.49           H
ATOM    429  HG  LEU H  46      23.234  27.773  47.834  1.00 10.79           H
ATOM    430 HD11 LEU H  46      21.670  27.736  49.578  1.00 13.37           H
ATOM    431 HD12 LEU H  46      21.368  28.945  48.593  1.00 13.37           H
ATOM    432 HD13 LEU H  46      20.493  27.622  48.517  1.00 13.37           H
ATOM    433 HD21 LEU H  46      22.750  25.655  48.690  1.00 14.75           H
ATOM    434 HD22 LEU H  46      21.627  25.472  47.582  1.00 14.75           H
ATOM    435 HD23 LEU H  46      23.155  25.563  47.157  1.00 14.75           H
ATOM    436  N   ILE H  47      24.231  30.289  46.555  1.00 10.21           N
ATOM    437  CA  ILE H  47      25.667  30.549  46.527  1.00 11.54           C
ATOM    438  C   ILE H  47      26.377  30.102  47.792  1.00 12.52           C
ATOM    439  O   ILE H  47      27.613  30.041  47.791  1.00 12.82           O
ATOM    440  CB  ILE H  47      26.005  32.027  46.216  1.00 11.03           C
ATOM    441  CG1 ILE H  47      25.414  33.022  47.222  1.00 12.08           C
ATOM    442  CG2 ILE H  47      25.561  32.375  44.794  1.00 13.20           C
ATOM    443  CD1 ILE H  47      26.018  34.426  47.090  1.00 16.33           C
ATOM    444  H   ILE H  47      23.803  30.711  47.170  1.00 12.29           H
ATOM    445  HA  ILE H  47      26.042  30.023  45.803  1.00 13.89           H
ATOM    446  HB  ILE H  47      26.970  32.117  46.251  1.00 13.27           H
ATOM    447 HG12 ILE H  47      24.458  33.092  47.073  1.00 14.54           H
ATOM    448 HG13 ILE H  47      25.589  32.704  48.121  1.00 14.54           H
ATOM    449 HG21 ILE H  47      25.779  33.303  44.614  1.00 15.88           H
ATOM    450 HG22 ILE H  47      26.027  31.798  44.169  1.00 15.88           H
ATOM    451 HG23 ILE H  47      24.604  32.239  44.720  1.00 15.88           H
ATOM    452 HD11 ILE H  47      25.608  35.008  47.748  1.00 19.63           H
ATOM    453 HD12 ILE H  47      26.975  34.373  47.244  1.00 19.63           H
ATOM    454 HD13 ILE H  47      25.845  34.761  46.196  1.00 19.63           H
ATOM    455  N   ASN H  48      25.655  29.771  48.848  1.00 10.84           N
ATOM    456  CA  ASN H  48      26.158  28.938  49.944  1.00 13.09           C
ATOM    457  C   ASN H  48      24.936  28.404  50.668  1.00 16.27           C
ATOM    458  O   ASN H  48      23.818  28.489  50.147  1.00 19.09           O
ATOM    459  CB  ASN H  48      27.114  29.728  50.837  1.00 20.14           C
ATOM    460  CG  ASN H  48      26.501  30.983  51.311  1.00 19.10           C
ATOM    461  OD1 ASN H  48      25.411  30.966  51.869  1.00 20.92           O
ATOM    462  ND2 ASN H  48      27.148  32.103  51.025  1.00 24.88           N
ATOM    463  H   ASN H  48      24.840  30.022  48.962  1.00 13.05           H
ATOM    464  HA  ASN H  48      26.644  28.184  49.575  1.00 15.75           H
ATOM    465  HB2 ASN H  48      27.345  29.191  51.611  1.00 24.21           H
ATOM    466  HB3 ASN H  48      27.912  29.951  50.333  1.00 24.21           H
ATOM    467 HD21 ASN H  48      26.830  32.860  51.280  1.00 29.89           H
ATOM    468 HD22 ASN H  48      27.885  32.073  50.584  1.00 29.89           H
ATOM    469  N   THR H  49      25.116  27.860  51.875  1.00 11.50           N
ATOM    470  CA  THR H  49      23.988  27.141  52.459  1.00 14.50           C
ATOM    471  C   THR H  49      22.873  28.035  52.951  1.00 14.22           C
ATOM    472  O   THR H  49      21.785  27.520  53.202  1.00 13.56           O
ATOM    473  CB  THR H  49      24.417  26.210  53.601  1.00 14.09           C
ATOM    474  OG1 THR H  49      24.994  26.933  54.677  1.00 13.28           O
ATOM    475  CG2 THR H  49      25.421  25.206  53.106  1.00 16.52           C
ATOM    476  H   THR H  49      25.834  27.890  52.348  1.00 13.84           H
ATOM    477  HA  THR H  49      23.609  26.578  51.766  1.00 17.43           H
ATOM    478  HB  THR H  49      23.641  25.726  53.924  1.00 16.95           H
ATOM    479  HG1 THR H  49      25.220  26.404  55.290  1.00 15.98           H
ATOM    480 HG21 THR H  49      25.689  24.620  53.831  1.00 19.86           H
ATOM    481 HG22 THR H  49      25.032  24.672  52.395  1.00 19.86           H
ATOM    482 HG23 THR H  49      26.205  25.663  52.763  1.00 19.86           H
ATOM    483  N   ILE H  50      23.065  29.348  53.064  1.00 13.58           N
ATOM    484  CA  ILE H  50      22.002  30.196  53.571  1.00 14.10           C
ATOM    485  C   ILE H  50      21.710  31.403  52.689  1.00 11.60           C
ATOM    486  O   ILE H  50      20.758  32.131  52.953  1.00 13.99           O
ATOM    487  CB  ILE H  50      22.283  30.609  55.041  1.00 19.28           C
ATOM    488  CG1 ILE H  50      20.951  30.757  55.769  1.00 26.37           C
ATOM    489  CG2 ILE H  50      23.046  31.864  55.157  1.00 18.32           C
ATOM    490  CD1 ILE H  50      21.067  30.941  57.307  1.00 36.60           C
ATOM    491  H   ILE H  50      23.789  29.762  52.857  1.00 16.34           H
ATOM    492  HA  ILE H  50      21.190  29.666  53.586  1.00 16.96           H
ATOM    493  HB  ILE H  50      22.790  29.901  55.468  1.00 23.18           H
ATOM    494 HG12 ILE H  50      20.490  31.533  55.414  1.00 31.69           H
ATOM    495 HG13 ILE H  50      20.421  29.961  55.608  1.00 31.69           H
ATOM    496 HG21 ILE H  50      23.186  32.063  56.096  1.00 22.03           H
ATOM    497 HG22 ILE H  50      23.900  31.756  54.710  1.00 22.03           H
ATOM    498 HG23 ILE H  50      22.541  32.579  54.738  1.00 22.03           H
ATOM    499 HD11 ILE H  50      20.177  31.026  57.682  1.00 43.96           H
ATOM    500 HD12 ILE H  50      21.513  30.167  57.684  1.00 43.96           H
ATOM    501 HD13 ILE H  50      21.582  31.742  57.490  1.00 43.96           H
ATOM    502  N   TRP H  51      22.451  31.600  51.599  1.00 11.79           N
ATOM    503  CA  TRP H  51      22.297  32.765  50.743  1.00 13.71           C
ATOM    504  C   TRP H  51      21.924  32.377  49.313  1.00 13.38           C
ATOM    505  O   TRP H  51      22.517  31.465  48.722  1.00 11.78           O
ATOM    506  CB  TRP H  51      23.592  33.592  50.733  1.00 14.95           C
ATOM    507  CG  TRP H  51      23.939  34.232  52.043  1.00 13.21           C
ATOM    508  CD1 TRP H  51      24.881  33.819  52.963  1.00 15.57           C
ATOM    509  CD2 TRP H  51      23.336  35.407  52.583  1.00 13.18           C
ATOM    510  NE1 TRP H  51      24.900  34.697  54.038  1.00 12.97           N
ATOM    511  CE2 TRP H  51      23.965  35.680  53.825  1.00 17.42           C
ATOM    512  CE3 TRP H  51      22.324  36.267  52.131  1.00 15.52           C
ATOM    513  CZ2 TRP H  51      23.610  36.784  54.615  1.00 18.44           C
ATOM    514  CZ3 TRP H  51      21.973  37.361  52.917  1.00 15.31           C
ATOM    515  CH2 TRP H  51      22.622  37.611  54.143  1.00 16.70           C
ATOM    516  H   TRP H  51      23.062  31.057  51.332  1.00 14.19           H
ATOM    517  HA  TRP H  51      21.587  33.323  51.096  1.00 16.49           H
ATOM    518  HB2 TRP H  51      24.328  33.011  50.486  1.00 17.98           H
ATOM    519  HB3 TRP H  51      23.501  34.300  50.076  1.00 17.98           H
ATOM    520  HD1 TRP H  51      25.432  33.076  52.868  1.00 18.73           H
ATOM    521  HE1 TRP H  51      25.416  34.638  54.723  1.00 15.60           H
ATOM    522  HE3 TRP H  51      21.907  36.118  51.313  1.00 18.67           H
ATOM    523  HZ2 TRP H  51      24.023  36.944  55.432  1.00 22.17           H
ATOM    524  HZ3 TRP H  51      21.309  37.942  52.623  1.00 18.41           H
ATOM    525  HH2 TRP H  51      22.360  38.342  54.654  1.00 20.08           H
ATOM    526  N   VAL H  52      20.958  33.123  48.763  1.00 13.96           N
ATOM    527  CA  VAL H  52      20.423  32.952  47.416  1.00 14.04           C
ATOM    528  C   VAL H  52      20.489  34.290  46.695  1.00 11.69           C
ATOM    529  O   VAL H  52      20.146  35.329  47.267  1.00 13.66           O
ATOM    530  CB  VAL H  52      18.968  32.444  47.481  1.00 10.07           C
ATOM    531  CG1 VAL H  52      18.253  32.550  46.133  1.00 14.83           C
ATOM    532  CG2 VAL H  52      18.926  31.004  48.004  1.00 11.84           C
ATOM    533  H   VAL H  52      20.579  33.771  49.182  1.00 16.79           H
ATOM    534  HA  VAL H  52      20.959  32.307  46.928  1.00 16.89           H
ATOM    535  HB  VAL H  52      18.480  32.996  48.112  1.00 12.12           H
ATOM    536 HG11 VAL H  52      17.346  32.219  46.230  1.00 17.83           H
ATOM    537 HG12 VAL H  52      18.238  33.480  45.856  1.00 17.83           H
ATOM    538 HG13 VAL H  52      18.732  32.018  45.479  1.00 17.83           H
ATOM    539 HG21 VAL H  52      18.003  30.706  48.036  1.00 14.24           H
ATOM    540 HG22 VAL H  52      19.436  30.436  47.405  1.00 14.24           H
ATOM    541 HG23 VAL H  52      19.313  30.979  48.893  1.00 14.24           H
ATOM    542  N   VAL H  53      20.921  34.279  45.437  1.00 10.89           N
ATOM    543  CA  VAL H  53      20.902  35.486  44.614  1.00  9.14           C
ATOM    544  C   VAL H  53      19.719  35.381  43.652  1.00 11.93           C
ATOM    545  O   VAL H  53      19.519  34.344  43.005  1.00 12.86           O
ATOM    546  CB  VAL H  53      22.229  35.673  43.847  1.00 11.36           C
ATOM    547  CG1 VAL H  53      22.129  36.851  42.912  1.00 10.20           C
ATOM    548  CG2 VAL H  53      23.424  35.853  44.811  1.00 12.41           C
ATOM    549  H   VAL H  53      21.230  33.585  45.035  1.00 13.11           H
ATOM    550  HA  VAL H  53      20.766  36.260  45.182  1.00 11.01           H
ATOM    551  HB  VAL H  53      22.396  34.882  43.312  1.00 13.67           H
ATOM    552 HG11 VAL H  53      22.971  36.951  42.441  1.00 12.28           H
ATOM    553 HG12 VAL H  53      21.412  36.690  42.279  1.00 12.28           H
ATOM    554 HG13 VAL H  53      21.941  37.649  43.429  1.00 12.28           H
ATOM    555 HG21 VAL H  53      24.235  35.968  44.290  1.00 14.93           H
ATOM    556 HG22 VAL H  53      23.270  36.637  45.361  1.00 14.93           H
ATOM    557 HG23 VAL H  53      23.499  35.065  45.371  1.00 14.93           H
ATOM    558  N   SER H  54      18.948  36.457  43.541  1.00 13.37           N
ATOM    559  CA  SER H  54      17.822  36.503  42.612  1.00  9.60           C
ATOM    560  C   SER H  54      17.817  37.886  41.979  1.00 13.32           C
ATOM    561  O   SER H  54      18.809  38.624  42.048  1.00 13.71           O
ATOM    562  CB  SER H  54      16.530  36.153  43.363  1.00 11.35           C
ATOM    563  OG  SER H  54      15.463  35.980  42.447  1.00 12.43           O
ATOM    564  H   SER H  54      19.056  37.179  43.996  1.00 16.09           H
ATOM    565  HA  SER H  54      17.956  35.846  41.911  1.00 11.56           H
ATOM    566  HB2 SER H  54      16.663  35.329  43.857  1.00 13.66           H
ATOM    567  HB3 SER H  54      16.312  36.876  43.973  1.00 13.66           H
ATOM    568  HG  SER H  54      15.642  35.358  41.912  1.00 14.95           H
ATOM    569  N   ALA H  55      16.679  38.262  41.396  1.00 10.64           N
ATOM    570  CA  ALA H  55      16.518  39.554  40.747  1.00  9.31           C
ATOM    571  C   ALA H  55      15.629  40.419  41.608  1.00 11.21           C
ATOM    572  O   ALA H  55      14.633  39.940  42.148  1.00 13.60           O
ATOM    573  CB  ALA H  55      15.900  39.420  39.355  1.00 12.37           C
ATOM    574  H   ALA H  55      15.972  37.773  41.366  1.00 12.81           H
ATOM    575  HA  ALA H  55      17.383  39.986  40.662  1.00 11.22           H
ATOM    576  HB1 ALA H  55      15.813  40.303  38.963  1.00 14.88           H
ATOM    577  HB2 ALA H  55      16.479  38.869  38.805  1.00 14.88           H
ATOM    578  HB3 ALA H  55      15.027  39.006  39.436  1.00 14.88           H
ATOM    579  N   ALA H  56      15.987  41.697  41.731  1.00 12.46           N
ATOM    580  CA  ALA H  56      15.198  42.620  42.542  1.00 13.63           C
ATOM    581  C   ALA H  56      13.767  42.722  42.040  1.00 14.04           C
ATOM    582  O   ALA H  56      12.832  42.872  42.837  1.00 13.74           O
ATOM    583  CB  ALA H  56      15.850  44.011  42.535  1.00 16.35           C
ATOM    584  H   ALA H  56      16.677  42.050  41.358  1.00 14.99           H
ATOM    585  HA  ALA H  56      15.176  42.301  43.457  1.00 16.39           H
ATOM    586  HB1 ALA H  56      15.316  44.613  43.076  1.00 19.66           H
ATOM    587  HB2 ALA H  56      16.746  43.942  42.902  1.00 19.66           H
ATOM    588  HB3 ALA H  56      15.891  44.336  41.621  1.00 19.66           H
ATOM    589  N   HIS H  57      13.568  42.680  40.714  1.00 15.23           N
ATOM    590  CA  HIS H  57      12.221  42.948  40.209  1.00 12.32           C
ATOM    591  C   HIS H  57      11.257  41.844  40.593  1.00 14.07           C
ATOM    592  O   HIS H  57      10.039  42.052  40.555  1.00 15.06           O
ATOM    593  CB  HIS H  57      12.225  43.178  38.688  1.00 13.87           C
ATOM    594  CG  HIS H  57      12.267  41.933  37.860  1.00 13.11           C
ATOM    595  ND1 HIS H  57      13.431  41.467  37.282  1.00 13.61           N1+
ATOM    596  CD2 HIS H  57      11.281  41.109  37.432  1.00 14.92           C
ATOM    597  CE1 HIS H  57      13.171  40.384  36.580  1.00 14.35           C
ATOM    598  NE2 HIS H  57      11.875  40.138  36.663  1.00 16.37           N
ATOM    599  H   HIS H  57      14.163  42.508  40.118  1.00 18.32           H
ATOM    600  HA  HIS H  57      11.900  43.765  40.622  1.00 14.82           H
ATOM    601  HB2 HIS H  57      13.004  43.709  38.459  1.00 16.69           H
ATOM    602  HB3 HIS H  57      11.419  43.662  38.447  1.00 16.69           H
ATOM    603  HD1 HIS H  57      14.209  41.817  37.384  1.00 16.37           H
ATOM    604  HD2 HIS H  57      10.380  41.165  37.652  1.00 17.94           H
ATOM    605  HE1 HIS H  57      13.794  39.876  36.112  1.00 17.26           H
ATOM    606  HE2 HIS H  57      11.465  39.485  36.280  1.00 19.68           H
ATOM    607  N   CYS H  58      11.773  40.694  41.013  1.00 12.24           N
ATOM    608  CA  CYS H  58      10.920  39.619  41.484  1.00 12.55           C
ATOM    609  C   CYS H  58      10.105  40.016  42.711  1.00 16.31           C
ATOM    610  O   CYS H  58       9.109  39.346  43.021  1.00 13.32           O
ATOM    611  CB  CYS H  58      11.755  38.376  41.822  1.00 16.87           C
ATOM    612  SG  CYS H  58      12.519  37.536  40.420  1.00 13.89           S
ATOM    613  H   CYS H  58      12.614  40.515  41.033  1.00 14.73           H
ATOM    614  HA  CYS H  58      10.299  39.379  40.778  1.00 15.10           H
ATOM    615  HB2 CYS H  58      12.468  38.641  42.424  1.00 20.28           H
ATOM    616  HB3 CYS H  58      11.180  37.733  42.266  1.00 20.28           H
ATOM    617  N   PHE H  59      10.517  41.047  43.445  1.00 13.12           N
ATOM    618  CA  PHE H  59       9.862  41.401  44.700  1.00 13.74           C
ATOM    619  C   PHE H  59       9.035  42.676  44.618  1.00 16.84           C
ATOM    620  O   PHE H  59       8.519  43.128  45.644  1.00 17.32           O
ATOM    621  CB  PHE H  59      10.926  41.465  45.788  1.00 15.46           C
ATOM    622  CG  PHE H  59      11.735  40.207  45.808  1.00 11.47           C
ATOM    623  CD1 PHE H  59      11.206  39.046  46.348  1.00 17.39           C
ATOM    624  CD2 PHE H  59      12.951  40.140  45.152  1.00 14.78           C
ATOM    625  CE1 PHE H  59      11.918  37.824  46.284  1.00 14.76           C
ATOM    626  CE2 PHE H  59      13.659  38.940  45.091  1.00 13.31           C
ATOM    627  CZ  PHE H  59      13.147  37.791  45.658  1.00 14.24           C
ATOM    628  H   PHE H  59      11.177  41.558  43.236  1.00 15.78           H
ATOM    629  HA  PHE H  59       9.254  40.683  44.936  1.00 16.53           H
ATOM    630  HB2 PHE H  59      11.521  42.211  45.614  1.00 18.59           H
ATOM    631  HB3 PHE H  59      10.498  41.569  46.653  1.00 18.59           H
ATOM    632  HD1 PHE H  59      10.374  39.070  46.762  1.00 20.91           H
ATOM    633  HD2 PHE H  59      13.305  40.905  44.759  1.00 17.77           H
ATOM    634  HE1 PHE H  59      11.570  37.056  46.676  1.00 17.76           H
ATOM    635  HE2 PHE H  59      14.489  38.916  44.673  1.00 16.01           H
ATOM    636  HZ  PHE H  59      13.633  36.999  45.627  1.00 17.13           H
ATOM    637  N   ASP H  60       8.813  43.210  43.416  1.00 15.85           N
ATOM    638  CA  ASP H  60       8.139  44.502  43.277  1.00 20.97           C
ATOM    639  C   ASP H  60       6.716  44.482  43.840  1.00 24.15           C
ATOM    640  O   ASP H  60       6.200  45.518  44.274  1.00 18.59           O
ATOM    641  CB  ASP H  60       8.074  44.921  41.803  1.00 18.35           C
ATOM    642  CG  ASP H  60       9.354  45.577  41.286  1.00 16.44           C
ATOM    643  OD1 ASP H  60      10.399  45.592  41.969  1.00 16.54           O
ATOM    644  OD2 ASP H  60       9.317  46.056  40.141  1.00 16.61           O1-
ATOM    645  H   ASP H  60       9.042  42.847  42.671  1.00 19.06           H
ATOM    646  HA  ASP H  60       8.644  45.176  43.760  1.00 25.20           H
ATOM    647  HB2 ASP H  60       7.906  44.134  41.263  1.00 22.06           H
ATOM    648  HB3 ASP H  60       7.350  45.557  41.691  1.00 22.06           H
ATOM    649  N   LYS H  60A      6.054  43.335  43.824  1.00 21.96           N
ATOM    650  CA  LYS H  60A      4.629  43.278  44.144  1.00 25.98           C
ATOM    651  C   LYS H  60A      4.337  42.444  45.377  1.00 30.55           C
ATOM    652  O   LYS H  60A      3.181  42.065  45.594  1.00 36.38           O
ATOM    653  CB  LYS H  60A      3.830  42.710  42.966  1.00 30.79           C
ATOM    654  CG  LYS H  60A      4.161  43.321  41.599  1.00 39.65           C
ATOM    655  CD  LYS H  60A      3.699  42.403  40.452  1.00 48.56           C
ATOM    656  CE  LYS H  60A      4.133  42.925  39.084  1.00 53.84           C
ATOM    657  NZ  LYS H  60A      3.510  42.139  37.977  1.00 57.53           N1+
ATOM    658  H   LYS H  60A      6.403  42.573  43.631  1.00 26.39           H
ATOM    659  HA  LYS H  60A      4.310  44.179  44.313  1.00 31.22           H
ATOM    660  HB2 LYS H  60A      4.000  41.757  42.909  1.00 36.99           H
ATOM    661  HB3 LYS H  60A      2.886  42.861  43.133  1.00 36.99           H
ATOM    662  HG2 LYS H  60A      3.707  44.173  41.510  1.00 47.62           H
ATOM    663  HG3 LYS H  60A      5.121  43.442  41.526  1.00 47.62           H
ATOM    664  HD2 LYS H  60A      4.085  41.521  40.574  1.00 58.31           H
ATOM    665  HD3 LYS H  60A      2.730  42.347  40.460  1.00 58.31           H
ATOM    666  HE2 LYS H  60A      3.858  43.851  38.993  1.00 64.65           H
ATOM    667  HE3 LYS H  60A      5.097  42.852  39.005  1.00 64.65           H
ATOM    668  HZ1 LYS H  60A      3.776  42.459  37.190  1.00 69.07           H
ATOM    669  HZ2 LYS H  60A      3.751  41.284  38.038  1.00 69.07           H
ATOM    670  HZ3 LYS H  60A      2.623  42.193  38.027  1.00 69.07           H
ATOM    671  N   ILE H  60B      5.343  42.122  46.181  1.00 24.31           N
ATOM    672  CA  ILE H  60B      5.086  41.353  47.385  1.00 29.51           C
ATOM    673  C   ILE H  60B      4.289  42.223  48.345  1.00 34.63           C
ATOM    674  O   ILE H  60B      4.617  43.397  48.548  1.00 28.73           O
ATOM    675  CB  ILE H  60B      6.400  40.893  48.030  1.00 26.80           C
ATOM    676  CG1 ILE H  60B      7.210  39.993  47.078  1.00 26.01           C
ATOM    677  CG2 ILE H  60B      6.117  40.189  49.347  1.00 35.86           C
ATOM    678  CD1 ILE H  60B      6.591  38.659  46.767  1.00 32.79           C
ATOM    679  H   ILE H  60B      6.167  42.332  46.054  1.00 29.21           H
ATOM    680  HA  ILE H  60B      4.558  40.569  47.165  1.00 35.46           H
ATOM    681  HB  ILE H  60B      6.932  41.682  48.220  1.00 32.20           H
ATOM    682 HG12 ILE H  60B      7.327  40.463  46.238  1.00 31.25           H
ATOM    683 HG13 ILE H  60B      8.078  39.826  47.479  1.00 31.25           H
ATOM    684 HG21 ILE H  60B      6.957  39.905  49.740  1.00 43.08           H
ATOM    685 HG22 ILE H  60B      5.664  40.805  49.943  1.00 43.08           H
ATOM    686 HG23 ILE H  60B      5.554  39.417  49.178  1.00 43.08           H
ATOM    687 HD11 ILE H  60B      7.176  38.173  46.165  1.00 39.39           H
ATOM    688 HD12 ILE H  60B      6.481  38.163  47.594  1.00 39.39           H
ATOM    689 HD13 ILE H  60B      5.728  38.802  46.349  1.00 39.39           H
ATOM    690  N   LYS H  60C      3.232  41.657  48.934  1.00 36.48           N
ATOM    691  CA  LYS H  60C      2.516  42.342  50.011  1.00 44.05           C
ATOM    692  C   LYS H  60C      2.909  41.837  51.388  1.00 40.80           C
ATOM    693  O   LYS H  60C      3.074  42.629  52.324  1.00 43.05           O
ATOM    694  CB  LYS H  60C      1.007  42.179  49.826  1.00 46.42           C
ATOM    695  CG  LYS H  60C      0.252  43.516  49.688  1.00 61.19           C
ATOM    696  CD  LYS H  60C      0.448  44.233  48.307  1.00 62.35           C
ATOM    697  CE  LYS H  60C      1.777  45.036  48.221  1.00 67.16           C
ATOM    698  NZ  LYS H  60C      1.954  45.806  46.942  1.00 66.04           N1+
ATOM    699  H   LYS H  60C      2.914  40.884  48.731  1.00 43.82           H
ATOM    700  HA  LYS H  60C      2.721  43.289  49.972  1.00 52.90           H
ATOM    701  HB2 LYS H  60C      0.845  41.662  49.021  1.00 55.75           H
ATOM    702  HB3 LYS H  60C      0.646  41.712  50.596  1.00 55.75           H
ATOM    703  HG2 LYS H  60C     -0.697  43.350  49.802  1.00 73.46           H
ATOM    704  HG3 LYS H  60C      0.563  44.121  50.381  1.00 73.46           H
ATOM    705  HD2 LYS H  60C      0.455  43.566  47.603  1.00 74.86           H
ATOM    706  HD3 LYS H  60C     -0.285  44.853  48.167  1.00 74.86           H
ATOM    707  HE2 LYS H  60C      1.805  45.671  48.954  1.00 80.64           H
ATOM    708  HE3 LYS H  60C      2.520  44.416  48.297  1.00 80.64           H
ATOM    709  HZ1 LYS H  60C      2.730  46.242  46.954  1.00 79.28           H
ATOM    710  HZ2 LYS H  60C      1.946  45.248  46.248  1.00 79.28           H
ATOM    711  HZ3 LYS H  60C      1.293  46.395  46.847  1.00 79.28           H
ATOM    712  N   ASN H  60D      3.090  40.533  51.516  1.00 38.67           N
ATOM    713  CA  ASN H  60D      3.427  39.910  52.784  1.00 39.67           C
ATOM    714  C   ASN H  60D      4.612  38.967  52.558  1.00 37.84           C
ATOM    715  O   ASN H  60D      4.470  37.921  51.912  1.00 28.15           O
ATOM    716  CB  ASN H  60D      2.201  39.186  53.337  1.00 46.13           C
ATOM    717  CG  ASN H  60D      2.344  38.827  54.798  1.00 49.37           C
ATOM    718  OD1 ASN H  60D      2.831  37.756  55.131  1.00 52.75           O
ATOM    719  ND2 ASN H  60D      1.907  39.722  55.679  1.00 61.13           N
ATOM    720  H   ASN H  60D      3.022  39.974  50.866  1.00 46.44           H
ATOM    721  HA  ASN H  60D      3.694  40.593  53.419  1.00 47.64           H
ATOM    722  HB2 ASN H  60D      1.426  39.761  53.243  1.00 55.40           H
ATOM    723  HB3 ASN H  60D      2.068  38.365  52.838  1.00 55.40           H
ATOM    724 HD21 ASN H  60D      1.968  39.561  56.522  1.00 73.39           H
ATOM    725 HD22 ASN H  60D      1.563  40.462  55.407  1.00 73.39           H
ATOM    726  N   TRP H  61       5.768  39.337  53.125  1.00 36.44           N
ATOM    727  CA  TRP H  61       7.014  38.598  52.963  1.00 33.12           C
ATOM    728  C   TRP H  61       6.959  37.201  53.559  1.00 32.12           C
ATOM    729  O   TRP H  61       7.773  36.349  53.204  1.00 31.91           O
ATOM    730  CB  TRP H  61       8.132  39.411  53.599  1.00 38.82           C
ATOM    731  CG  TRP H  61       8.251  40.738  52.952  1.00 40.08           C
ATOM    732  CD1 TRP H  61       7.705  41.915  53.371  1.00 43.26           C
ATOM    733  CD2 TRP H  61       8.938  41.024  51.730  1.00 41.43           C
ATOM    734  NE1 TRP H  61       8.010  42.926  52.481  1.00 42.54           N
ATOM    735  CE2 TRP H  61       8.768  42.401  51.467  1.00 42.33           C
ATOM    736  CE3 TRP H  61       9.678  40.249  50.834  1.00 30.99           C
ATOM    737  CZ2 TRP H  61       9.322  43.018  50.350  1.00 39.12           C
ATOM    738  CZ3 TRP H  61      10.220  40.860  49.738  1.00 23.84           C
ATOM    739  CH2 TRP H  61      10.040  42.234  49.499  1.00 27.47           C
ATOM    740  H   TRP H  61       5.851  40.034  53.621  1.00 43.77           H
ATOM    741  HA  TRP H  61       7.208  38.511  52.017  1.00 39.78           H
ATOM    742  HB2 TRP H  61       7.937  39.546  54.540  1.00 46.62           H
ATOM    743  HB3 TRP H  61       8.973  38.942  53.492  1.00 46.62           H
ATOM    744  HD1 TRP H  61       7.191  42.019  54.139  1.00 51.96           H
ATOM    745  HE1 TRP H  61       7.771  43.749  52.556  1.00 51.09           H
ATOM    746  HE3 TRP H  61       9.801  39.339  50.980  1.00 37.22           H
ATOM    747  HZ2 TRP H  61       9.208  43.927  50.191  1.00 46.99           H
ATOM    748  HZ3 TRP H  61      10.715  40.355  49.134  1.00 28.65           H
ATOM    749  HH2 TRP H  61      10.423  42.617  48.743  1.00 33.00           H
ATOM    750  N   ARG H  62       5.995  36.932  54.413  1.00 28.43           N
ATOM    751  CA  ARG H  62       5.870  35.659  55.104  1.00 31.56           C
ATOM    752  C   ARG H  62       5.352  34.561  54.191  1.00 30.00           C
ATOM    753  O   ARG H  62       5.478  33.381  54.512  1.00 33.92           O
ATOM    754  CB  ARG H  62       4.945  35.871  56.305  1.00 36.77           C
ATOM    755  CG  ARG H  62       5.375  37.096  57.215  1.00 45.07           C
ATOM    756  CD  ARG H  62       4.961  38.530  56.714  1.00 47.75           C
ATOM    757  NE  ARG H  62       5.770  39.627  57.262  1.00 49.28           N
ATOM    758  CZ  ARG H  62       5.822  40.851  56.743  1.00 46.20           C
ATOM    759  NH1 ARG H  62       5.144  41.132  55.639  1.00 44.58           N
ATOM    760  NH2 ARG H  62       6.560  41.797  57.319  1.00 61.66           N1+
ATOM    761  H   ARG H  62       5.375  37.491  54.619  1.00 34.15           H
ATOM    762  HA  ARG H  62       6.740  35.390  55.436  1.00 37.91           H
ATOM    763  HB2 ARG H  62       4.045  36.039  55.984  1.00 44.16           H
ATOM    764  HB3 ARG H  62       4.956  35.072  56.856  1.00 44.16           H
ATOM    765  HG2 ARG H  62       4.982  36.974  58.093  1.00 54.13           H
ATOM    766  HG3 ARG H  62       6.342  37.089  57.294  1.00 54.13           H
ATOM    767  HD2 ARG H  62       5.044  38.557  55.748  1.00 57.34           H
ATOM    768  HD3 ARG H  62       4.038  38.691  56.967  1.00 57.34           H
ATOM    769  HE  ARG H  62       6.241  39.468  57.964  1.00 59.17           H
ATOM    770 HH11 ARG H  62       4.659  40.527  55.266  1.00 53.53           H
ATOM    771 HH12 ARG H  62       5.182  41.922  55.300  1.00 53.53           H
ATOM    772 HH21 ARG H  62       7.009  41.619  58.030  1.00 74.03           H
ATOM    773 HH22 ARG H  62       6.601  42.582  56.970  1.00 74.03           H
ATOM    774  N   ASN H  63       4.817  34.928  53.043  1.00 26.65           N
ATOM    775  CA  ASN H  63       4.357  34.001  52.031  1.00 35.52           C
ATOM    776  C   ASN H  63       5.471  33.543  51.086  1.00 20.65           C
ATOM    777  O   ASN H  63       5.194  32.771  50.177  1.00 25.67           O
ATOM    778  CB  ASN H  63       3.251  34.670  51.192  1.00 39.62           C
ATOM    779  CG  ASN H  63       2.103  35.268  52.043  1.00 43.97           C
ATOM    780  OD1 ASN H  63       1.443  36.238  51.629  1.00 42.58           O
ATOM    781  ND2 ASN H  63       1.853  34.677  53.210  1.00 41.41           N
ATOM    782  H   ASN H  63       4.707  35.751  52.817  1.00 32.02           H
ATOM    783  HA  ASN H  63       3.981  33.217  52.461  1.00 42.67           H
ATOM    784  HB2 ASN H  63       3.644  35.391  50.675  1.00 47.59           H
ATOM    785  HB3 ASN H  63       2.866  34.009  50.596  1.00 47.59           H
ATOM    786 HD21 ASN H  63       1.225  34.973  53.717  1.00 49.73           H
ATOM    787 HD22 ASN H  63       2.321  33.998  53.456  1.00 49.73           H
ATOM    788  N   LEU H  64       6.702  34.005  51.266  1.00 21.91           N
ATOM    789  CA  LEU H  64       7.779  33.773  50.311  1.00 19.99           C
ATOM    790  C   LEU H  64       8.599  32.570  50.748  1.00 19.97           C
ATOM    791  O   LEU H  64       9.153  32.573  51.854  1.00 18.54           O
ATOM    792  CB  LEU H  64       8.644  35.021  50.217  1.00 20.28           C
ATOM    793  CG  LEU H  64       9.839  35.009  49.280  1.00 23.12           C
ATOM    794  CD1 LEU H  64       9.362  34.831  47.816  1.00 24.15           C
ATOM    795  CD2 LEU H  64      10.655  36.305  49.475  1.00 24.29           C
ATOM    796  H   LEU H  64       6.944  34.465  51.951  1.00 26.33           H
ATOM    797  HA  LEU H  64       7.404  33.590  49.435  1.00 24.03           H
ATOM    798  HB2 LEU H  64       8.075  35.755  49.935  1.00 24.37           H
ATOM    799  HB3 LEU H  64       8.987  35.211  51.104  1.00 24.37           H
ATOM    800  HG  LEU H  64      10.409  34.257  49.504  1.00 27.78           H
ATOM    801 HD11 LEU H  64      10.136  34.825  47.231  1.00 29.03           H
ATOM    802 HD12 LEU H  64       8.883  33.991  47.740  1.00 29.03           H
ATOM    803 HD13 LEU H  64       8.777  35.569  47.583  1.00 29.03           H
ATOM    804 HD21 LEU H  64      11.417  36.292  48.874  1.00 29.19           H
ATOM    805 HD22 LEU H  64      10.089  37.067  49.275  1.00 29.19           H
ATOM    806 HD23 LEU H  64      10.960  36.351  50.394  1.00 29.19           H
ATOM    807  N   ILE H  65       8.695  31.558  49.871  1.00 15.43           N
ATOM    808  CA  ILE H  65       9.406  30.311  50.140  1.00 15.49           C
ATOM    809  C   ILE H  65      10.450  30.062  49.058  1.00 13.37           C
ATOM    810  O   ILE H  65      10.199  30.296  47.872  1.00 14.68           O
ATOM    811  CB  ILE H  65       8.413  29.131  50.215  1.00 17.27           C
ATOM    812  CG1 ILE H  65       7.449  29.328  51.389  1.00 19.25           C
ATOM    813  CG2 ILE H  65       9.127  27.775  50.288  1.00 17.23           C
ATOM    814  CD1 ILE H  65       8.081  29.323  52.718  1.00 22.76           C
ATOM    815  H   ILE H  65       8.341  31.578  49.087  1.00 18.56           H
ATOM    816  HA  ILE H  65       9.863  30.380  50.993  1.00 18.62           H
ATOM    817  HB  ILE H  65       7.887  29.139  49.400  1.00 20.77           H
ATOM    818 HG12 ILE H  65       7.002  30.182  51.280  1.00 23.14           H
ATOM    819 HG13 ILE H  65       6.794  28.613  51.374  1.00 23.14           H
ATOM    820 HG21 ILE H  65       8.462  27.071  50.334  1.00 20.72           H
ATOM    821 HG22 ILE H  65       9.674  27.664  49.495  1.00 20.72           H
ATOM    822 HG23 ILE H  65       9.685  27.755  51.081  1.00 20.72           H
ATOM    823 HD11 ILE H  65       7.396  29.454  53.393  1.00 27.35           H
ATOM    824 HD12 ILE H  65       8.522  28.470  52.855  1.00 27.35           H
ATOM    825 HD13 ILE H  65       8.730  30.042  52.762  1.00 27.35           H
ATOM    826  N   ALA H  66      11.617  29.565  49.467  1.00 13.15           N
ATOM    827  CA  ALA H  66      12.646  29.107  48.535  1.00 12.41           C
ATOM    828  C   ALA H  66      12.719  27.591  48.580  1.00 10.96           C
ATOM    829  O   ALA H  66      12.729  27.006  49.658  1.00 13.75           O
ATOM    830  CB  ALA H  66      14.015  29.702  48.873  1.00 12.44           C
ATOM    831  H   ALA H  66      11.840  29.481  50.294  1.00 15.82           H
ATOM    832  HA  ALA H  66      12.408  29.377  47.634  1.00 14.93           H
ATOM    833  HB1 ALA H  66      14.667  29.376  48.234  1.00 14.97           H
ATOM    834  HB2 ALA H  66      13.959  30.669  48.825  1.00 14.97           H
ATOM    835  HB3 ALA H  66      14.264  29.429  49.770  1.00 14.97           H
ATOM    836  N   VAL H  67      12.788  26.963  47.407  1.00 12.95           N
ATOM    837  CA  VAL H  67      12.870  25.524  47.288  1.00 10.37           C
ATOM    838  C   VAL H  67      14.154  25.174  46.565  1.00 12.04           C
ATOM    839  O   VAL H  67      14.378  25.630  45.437  1.00 11.15           O
ATOM    840  CB  VAL H  67      11.662  24.932  46.537  1.00 12.32           C
ATOM    841  CG1 VAL H  67      11.679  23.410  46.649  1.00 12.53           C
ATOM    842  CG2 VAL H  67      10.382  25.475  47.132  1.00 12.34           C
ATOM    843  H   VAL H  67      12.788  27.368  46.648  1.00 15.58           H
ATOM    844  HA  VAL H  67      12.901  25.130  48.173  1.00 12.49           H
ATOM    845  HB  VAL H  67      11.702  25.179  45.600  1.00 14.83           H
ATOM    846 HG11 VAL H  67      10.914  23.051  46.173  1.00 15.07           H
ATOM    847 HG12 VAL H  67      12.500  23.074  46.258  1.00 15.07           H
ATOM    848 HG13 VAL H  67      11.632  23.162  47.585  1.00 15.07           H
ATOM    849 HG21 VAL H  67       9.627  25.097  46.654  1.00 14.85           H
ATOM    850 HG22 VAL H  67      10.339  25.225  48.069  1.00 14.85           H
ATOM    851 HG23 VAL H  67      10.379  26.441  47.046  1.00 14.85           H
ATOM    852  N   LEU H  68      14.970  24.331  47.203  1.00 14.00           N
ATOM    853  CA  LEU H  68      16.162  23.741  46.602  1.00 11.45           C
ATOM    854  C   LEU H  68      15.949  22.259  46.326  1.00 13.24           C
ATOM    855  O   LEU H  68      15.098  21.621  46.923  1.00 13.47           O
ATOM    856  CB  LEU H  68      17.384  23.973  47.515  1.00 13.31           C
ATOM    857  CG  LEU H  68      17.765  25.376  47.090  1.00 21.34           C
ATOM    858  CD1 LEU H  68      17.510  26.433  48.075  1.00 12.11           C
ATOM    859  CD2 LEU H  68      19.111  25.342  46.510  1.00 18.01           C
ATOM    860  H   LEU H  68      14.846  24.079  48.016  1.00 16.84           H
ATOM    861  HA  LEU H  68      16.336  24.179  45.754  1.00 13.78           H
ATOM    862  HB2 LEU H  68      17.133  23.962  48.452  1.00 16.01           H
ATOM    863  HB3 LEU H  68      18.101  23.353  47.311  1.00 16.01           H
ATOM    864  HG  LEU H  68      17.182  25.592  46.345  1.00 25.65           H
ATOM    865 HD11 LEU H  68      17.789  27.284  47.703  1.00 14.58           H
ATOM    866 HD12 LEU H  68      16.561  26.454  48.275  1.00 14.58           H
ATOM    867 HD13 LEU H  68      18.014  26.242  48.881  1.00 14.58           H
ATOM    868 HD21 LEU H  68      19.359  26.239  46.236  1.00 21.65           H
ATOM    869 HD22 LEU H  68      19.734  25.015  47.178  1.00 21.65           H
ATOM    870 HD23 LEU H  68      19.109  24.750  45.742  1.00 21.65           H
ATOM    871  N   GLY H  69      16.718  21.735  45.371  1.00 11.68           N
ATOM    872  CA  GLY H  69      16.612  20.342  44.997  1.00 13.15           C
ATOM    873  C   GLY H  69      15.384  20.048  44.174  1.00 13.78           C
ATOM    874  O   GLY H  69      15.008  18.882  44.031  1.00 12.60           O
ATOM    875  H   GLY H  69      17.309  22.174  44.926  1.00 14.05           H
ATOM    876  HA2 GLY H  69      17.393  20.087  44.482  1.00 15.82           H
ATOM    877  HA3 GLY H  69      16.581  19.796  45.798  1.00 15.82           H
ATOM    878  N   GLU H  70      14.728  21.080  43.664  1.00 15.62           N
ATOM    879  CA  GLU H  70      13.519  20.898  42.884  1.00 14.22           C
ATOM    880  C   GLU H  70      13.882  20.488  41.466  1.00 12.83           C
ATOM    881  O   GLU H  70      14.941  20.849  40.936  1.00 12.27           O
ATOM    882  CB  GLU H  70      12.684  22.174  42.886  1.00 11.54           C
ATOM    883  CG  GLU H  70      11.310  22.043  42.227  1.00 12.99           C
ATOM    884  CD  GLU H  70      10.448  20.971  42.852  1.00 15.92           C
ATOM    885  OE1 GLU H  70      10.608  19.783  42.478  1.00 13.27           O
ATOM    886  OE2 GLU H  70       9.640  21.314  43.752  1.00 16.53           O1-
ATOM    887  H   GLU H  70      14.966  21.901  43.757  1.00 18.79           H
ATOM    888  HA  GLU H  70      12.988  20.188  43.279  1.00 17.11           H
ATOM    889  HB2 GLU H  70      12.543  22.450  43.805  1.00 13.89           H
ATOM    890  HB3 GLU H  70      13.173  22.864  42.411  1.00 13.89           H
ATOM    891  HG2 GLU H  70      10.840  22.888  42.308  1.00 15.63           H
ATOM    892  HG3 GLU H  70      11.430  21.820  41.290  1.00 15.63           H
ATOM    893  N   HIS H  71      12.995  19.700  40.857  1.00 14.72           N
ATOM    894  CA  HIS H  71      13.176  19.299  39.470  1.00 12.64           C
ATOM    895  C   HIS H  71      11.852  19.247  38.708  1.00 14.24           C
ATOM    896  O   HIS H  71      11.656  19.989  37.742  1.00 12.74           O
ATOM    897  CB  HIS H  71      13.865  17.943  39.390  1.00 17.33           C
ATOM    898  CG  HIS H  71      14.024  17.469  37.989  1.00 14.68           C
ATOM    899  ND1 HIS H  71      14.853  18.100  37.088  1.00 14.05           N
ATOM    900  CD2 HIS H  71      13.393  16.487  37.305  1.00 18.34           C
ATOM    901  CE1 HIS H  71      14.759  17.498  35.917  1.00 22.83           C
ATOM    902  NE2 HIS H  71      13.877  16.518  36.021  1.00 19.95           N
ATOM    903  H   HIS H  71      12.284  19.387  41.226  1.00 17.70           H
ATOM    904  HA  HIS H  71      13.747  19.948  39.029  1.00 15.21           H
ATOM    905  HB2 HIS H  71      13.333  17.289  39.870  1.00 20.83           H
ATOM    906  HB3 HIS H  71      14.747  18.012  39.786  1.00 20.83           H
ATOM    907  HD2 HIS H  71      12.763  15.893  37.645  1.00 22.05           H
ATOM    908  HE1 HIS H  71      15.231  17.726  35.149  1.00 27.43           H
ATOM    909  HE2 HIS H  71      13.650  15.981  35.389  1.00 23.98           H
ATOM    910  N   ASP H  72      10.954  18.380  39.152  1.00 13.53           N
ATOM    911  CA  ASP H  72       9.652  18.130  38.543  1.00 13.85           C
ATOM    912  C   ASP H  72       8.580  18.689  39.478  1.00 12.30           C
ATOM    913  O   ASP H  72       8.409  18.215  40.607  1.00 13.92           O
ATOM    914  CB  ASP H  72       9.478  16.636  38.303  1.00 16.58           C
ATOM    915  CG  ASP H  72       8.185  16.297  37.585  1.00 23.86           C
ATOM    916  OD1 ASP H  72       7.214  17.063  37.638  1.00 18.31           O
ATOM    917  OD2 ASP H  72       8.143  15.236  36.972  1.00 23.49           O1-
ATOM    918  H   ASP H  72      11.085  17.895  39.850  1.00 16.27           H
ATOM    919  HA  ASP H  72       9.594  18.592  37.691  1.00 16.66           H
ATOM    920  HB2 ASP H  72      10.215  16.316  37.758  1.00 19.94           H
ATOM    921  HB3 ASP H  72       9.475  16.177  39.157  1.00 19.94           H
ATOM    922  N   LEU H  73       7.883  19.714  39.014  1.00 15.44           N
ATOM    923  CA  LEU H  73       6.892  20.382  39.841  1.00 15.89           C
ATOM    924  C   LEU H  73       5.650  19.545  40.077  1.00 15.91           C
ATOM    925  O   LEU H  73       4.839  19.909  40.936  1.00 15.45           O
ATOM    926  CB  LEU H  73       6.502  21.701  39.184  1.00 14.13           C
ATOM    927  CG  LEU H  73       7.667  22.659  38.916  1.00 13.96           C
ATOM    928  CD1 LEU H  73       7.161  24.019  38.405  1.00 15.45           C
ATOM    929  CD2 LEU H  73       8.488  22.838  40.179  1.00 13.02           C
ATOM    930  H   LEU H  73       7.964  20.042  38.224  1.00 18.56           H
ATOM    931  HA  LEU H  73       7.286  20.583  40.704  1.00 19.11           H
ATOM    932  HB2 LEU H  73       6.079  21.508  38.333  1.00 17.00           H
ATOM    933  HB3 LEU H  73       5.873  22.159  39.763  1.00 17.00           H
ATOM    934  HG  LEU H  73       8.242  22.276  38.236  1.00 16.79           H
ATOM    935 HD11 LEU H  73       7.923  24.599  38.246  1.00 18.58           H
ATOM    936 HD12 LEU H  73       6.671  23.883  37.579  1.00 18.58           H
ATOM    937 HD13 LEU H  73       6.580  24.412  39.075  1.00 18.58           H
ATOM    938 HD21 LEU H  73       9.221  23.446  39.995  1.00 15.66           H
ATOM    939 HD22 LEU H  73       7.920  23.204  40.875  1.00 15.66           H
ATOM    940 HD23 LEU H  73       8.834  21.975  40.455  1.00 15.66           H
ATOM    941  N   SER H  74       5.487  18.434  39.373  1.00 16.14           N
ATOM    942  CA  SER H  74       4.283  17.637  39.514  1.00 18.94           C
ATOM    943  C   SER H  74       4.394  16.586  40.608  1.00 23.72           C
ATOM    944  O   SER H  74       3.370  16.029  41.014  1.00 23.43           O
ATOM    945  CB  SER H  74       3.953  16.975  38.170  1.00 18.19           C
ATOM    946  OG  SER H  74       4.778  15.833  37.952  1.00 20.62           O
ATOM    947  H   SER H  74       6.058  18.122  38.810  1.00 19.41           H
ATOM    948  HA  SER H  74       3.547  18.225  39.742  1.00 22.77           H
ATOM    949  HB2 SER H  74       3.024  16.697  38.174  1.00 21.87           H
ATOM    950  HB3 SER H  74       4.105  17.615  37.456  1.00 21.87           H
ATOM    951  HG  SER H  74       5.587  16.060  37.947  1.00 24.78           H
ATOM    952  N   GLU H  75       5.597  16.299  41.106  1.00 17.94           N
ATOM    953  CA  GLU H  75       5.780  15.223  42.066  1.00 20.26           C
ATOM    954  C   GLU H  75       6.767  15.639  43.141  1.00 23.17           C
ATOM    955  O   GLU H  75       7.691  16.404  42.886  1.00 20.53           O
ATOM    956  CB  GLU H  75       6.282  13.933  41.398  1.00 23.49           C
ATOM    957  CG  GLU H  75       7.585  14.019  40.637  1.00 25.64           C
ATOM    958  CD  GLU H  75       8.055  12.632  40.195  1.00 38.11           C
ATOM    959  OE1 GLU H  75       9.275  12.397  40.116  1.00 36.98           O
ATOM    960  OE2 GLU H  75       7.194  11.762  39.936  1.00 40.75           O1-
ATOM    961  H   GLU H  75       6.321  16.715  40.900  1.00 21.57           H
ATOM    962  HA  GLU H  75       4.931  15.031  42.494  1.00 24.35           H
ATOM    963  HB2 GLU H  75       6.399  13.261  42.088  1.00 28.22           H
ATOM    964  HB3 GLU H  75       5.604  13.634  40.772  1.00 28.22           H
ATOM    965  HG2 GLU H  75       7.459  14.566  39.845  1.00 30.80           H
ATOM    966  HG3 GLU H  75       8.266  14.406  41.208  1.00 30.80           H
ATOM    967  N   HIS H  76       6.565  15.105  44.341  1.00 18.79           N
ATOM    968  CA  HIS H  76       7.538  15.191  45.427  1.00 18.92           C
ATOM    969  C   HIS H  76       8.381  13.924  45.410  1.00 22.94           C
ATOM    970  O   HIS H  76       7.828  12.826  45.488  1.00 18.03           O
ATOM    971  CB  HIS H  76       6.826  15.319  46.775  1.00 21.83           C
ATOM    972  CG  HIS H  76       7.755  15.307  47.952  1.00 20.51           C
ATOM    973  ND1 HIS H  76       8.401  16.440  48.393  1.00 23.44           N
ATOM    974  CD2 HIS H  76       8.161  14.300  48.769  1.00 25.60           C
ATOM    975  CE1 HIS H  76       9.151  16.138  49.439  1.00 23.16           C
ATOM    976  NE2 HIS H  76       9.027  14.845  49.686  1.00 25.32           N
ATOM    977  H   HIS H  76       5.852  14.675  44.556  1.00 22.59           H
ATOM    978  HA  HIS H  76       8.116  15.959  45.298  1.00 22.75           H
ATOM    979  HB2 HIS H  76       6.211  14.576  46.876  1.00 26.23           H
ATOM    980  HB3 HIS H  76       6.337  16.156  46.792  1.00 26.23           H
ATOM    981  HD1 HIS H  76       8.320  17.224  48.048  1.00 28.17           H
ATOM    982  HD2 HIS H  76       7.896  13.410  48.721  1.00 30.76           H
ATOM    983  HE1 HIS H  76       9.684  16.733  49.916  1.00 27.83           H
ATOM    984  N   ASP H  77       9.707  14.057  45.293  1.00 18.01           N
ATOM    985  CA  ASP H  77      10.552  12.864  45.339  1.00 18.17           C
ATOM    986  C   ASP H  77      11.465  12.830  46.554  1.00 20.44           C
ATOM    987  O   ASP H  77      12.216  11.871  46.718  1.00 19.09           O
ATOM    988  CB  ASP H  77      11.355  12.699  44.035  1.00 20.96           C
ATOM    989  CG  ASP H  77      12.400  13.800  43.790  1.00 16.91           C
ATOM    990  OD1 ASP H  77      12.740  14.600  44.702  1.00 15.30           O
ATOM    991  OD2 ASP H  77      12.886  13.845  42.640  1.00 16.26           O1-
ATOM    992  H   ASP H  77      10.128  14.800  45.191  1.00 21.65           H
ATOM    993  HA  ASP H  77       9.968  12.093  45.407  1.00 21.84           H
ATOM    994  HB2 ASP H  77      11.822  11.849  44.064  1.00 25.19           H
ATOM    995  HB3 ASP H  77      10.737  12.707  43.287  1.00 25.19           H
ATOM    996  N   GLY H  78      11.359  13.785  47.454  1.00 17.12           N
ATOM    997  CA  GLY H  78      12.126  13.744  48.666  1.00 19.25           C
ATOM    998  C   GLY H  78      13.458  14.470  48.617  1.00 18.26           C
ATOM    999  O   GLY H  78      14.092  14.626  49.663  1.00 15.09           O
ATOM   1000  H   GLY H  78      10.846  14.471  47.382  1.00 20.58           H
ATOM   1001  HA2 GLY H  78      11.601  14.135  49.382  1.00 23.14           H
ATOM   1002  HA3 GLY H  78      12.301  12.818  48.895  1.00 23.14           H
ATOM   1003  N   ASP H  79      13.887  14.941  47.462  1.00 14.65           N
ATOM   1004  CA  ASP H  79      15.123  15.712  47.395  1.00 16.22           C
ATOM   1005  C   ASP H  79      14.889  17.206  47.559  1.00 16.99           C
ATOM   1006  O   ASP H  79      15.863  17.958  47.712  1.00 14.24           O
ATOM   1007  CB  ASP H  79      15.852  15.478  46.074  1.00 12.25           C
ATOM   1008  CG  ASP H  79      16.329  14.046  45.921  1.00 19.66           C
ATOM   1009  OD1 ASP H  79      16.327  13.494  44.806  1.00 13.92           O
ATOM   1010  OD2 ASP H  79      16.683  13.476  46.953  1.00 14.60           O1-
ATOM   1011  H   ASP H  79      13.490  14.832  46.707  1.00 17.63           H
ATOM   1012  HA  ASP H  79      15.709  15.424  48.112  1.00 19.50           H
ATOM   1013  HB2 ASP H  79      15.249  15.675  45.340  1.00 14.74           H
ATOM   1014  HB3 ASP H  79      16.627  16.060  46.032  1.00 14.74           H
ATOM   1015  N   GLU H  80      13.630  17.640  47.523  1.00 15.47           N
ATOM   1016  CA  GLU H  80      13.283  19.041  47.683  1.00 14.94           C
ATOM   1017  C   GLU H  80      13.505  19.488  49.110  1.00 14.62           C
ATOM   1018  O   GLU H  80      13.173  18.773  50.046  1.00 14.63           O
ATOM   1019  CB  GLU H  80      11.809  19.253  47.315  1.00 16.50           C
ATOM   1020  CG  GLU H  80      11.477  18.814  45.899  1.00 12.80           C
ATOM   1021  CD  GLU H  80      10.944  17.387  45.827  1.00 17.58           C
ATOM   1022  OE1 GLU H  80      11.162  16.630  46.791  1.00 16.00           O
ATOM   1023  OE2 GLU H  80      10.298  17.042  44.810  1.00 16.47           O1-
ATOM   1024  H   GLU H  80      12.949  17.128  47.405  1.00 18.61           H
ATOM   1025  HA  GLU H  80      13.833  19.584  47.096  1.00 17.97           H
ATOM   1026  HB2 GLU H  80      11.255  18.740  47.924  1.00 19.84           H
ATOM   1027  HB3 GLU H  80      11.598  20.197  47.392  1.00 19.84           H
ATOM   1028  HG2 GLU H  80      10.798  19.405  45.536  1.00 15.40           H
ATOM   1029  HG3 GLU H  80      12.280  18.861  45.358  1.00 15.40           H
ATOM   1030  N   GLN H  81      14.030  20.702  49.274  1.00 12.87           N
ATOM   1031  CA  GLN H  81      14.181  21.334  50.580  1.00 11.17           C
ATOM   1032  C   GLN H  81      13.614  22.737  50.483  1.00 11.67           C
ATOM   1033  O   GLN H  81      14.075  23.533  49.665  1.00 13.56           O
ATOM   1034  CB  GLN H  81      15.649  21.406  51.016  1.00 12.66           C
ATOM   1035  CG  GLN H  81      16.337  20.073  51.122  1.00 14.96           C
ATOM   1036  CD  GLN H  81      17.773  20.228  51.542  1.00 13.39           C
ATOM   1037  OE1 GLN H  81      18.080  21.062  52.392  1.00 14.86           O
ATOM   1038  NE2 GLN H  81      18.654  19.453  50.954  1.00 15.54           N
ATOM   1039  H   GLN H  81      14.312  21.190  48.625  1.00 15.48           H
ATOM   1040  HA  GLN H  81      13.680  20.838  51.246  1.00 13.44           H
ATOM   1041  HB2 GLN H  81      16.139  21.939  50.370  1.00 15.24           H
ATOM   1042  HB3 GLN H  81      15.693  21.829  51.888  1.00 15.24           H
ATOM   1043  HG2 GLN H  81      15.883  19.530  51.785  1.00 17.99           H
ATOM   1044  HG3 GLN H  81      16.319  19.634  50.257  1.00 17.99           H
ATOM   1045 HE21 GLN H  81      18.400  18.888  50.357  1.00 18.68           H
ATOM   1046 HE22 GLN H  81      19.486  19.509  51.165  1.00 18.68           H
ATOM   1047  N   SER H  82      12.658  23.054  51.344  1.00 13.99           N
ATOM   1048  CA  SER H  82      11.966  24.339  51.332  1.00 13.32           C
ATOM   1049  C   SER H  82      12.365  25.131  52.571  1.00 13.89           C
ATOM   1050  O   SER H  82      12.547  24.562  53.654  1.00 13.90           O
ATOM   1051  CB  SER H  82      10.438  24.128  51.257  1.00 15.90           C
ATOM   1052  OG  SER H  82       9.988  23.514  52.446  1.00 27.14           O
ATOM   1053  H   SER H  82      12.383  22.526  51.965  1.00 16.83           H
ATOM   1054  HA  SER H  82      12.240  24.841  50.550  1.00 16.02           H
ATOM   1055  HB2 SER H  82      10.001  24.988  51.155  1.00 19.12           H
ATOM   1056  HB3 SER H  82      10.231  23.554  50.502  1.00 19.12           H
ATOM   1057  HG  SER H  82       9.157  23.396  52.412  1.00 32.61           H
ATOM   1058  N   ARG H  83      12.567  26.437  52.383  1.00 13.56           N
ATOM   1059  CA  ARG H  83      12.974  27.349  53.443  1.00 14.98           C
ATOM   1060  C   ARG H  83      12.186  28.650  53.374  1.00 14.67           C
ATOM   1061  O   ARG H  83      11.938  29.189  52.297  1.00 13.05           O
ATOM   1062  CB  ARG H  83      14.471  27.670  53.338  1.00 14.84           C
ATOM   1063  CG  ARG H  83      15.396  26.476  53.542  1.00 14.84           C
ATOM   1064  CD  ARG H  83      15.292  25.917  54.945  1.00 18.32           C
ATOM   1065  NE  ARG H  83      16.255  24.863  55.250  1.00 13.44           N
ATOM   1066  CZ  ARG H  83      16.062  23.572  55.039  1.00 19.75           C
ATOM   1067  NH1 ARG H  83      14.944  23.137  54.479  1.00 17.91           N
ATOM   1068  NH2 ARG H  83      17.004  22.707  55.377  1.00 17.43           N1+
ATOM   1069  H   ARG H  83      12.470  26.826  51.622  1.00 16.32           H
ATOM   1070  HA  ARG H  83      12.809  26.936  54.304  1.00 18.02           H
ATOM   1071  HB2 ARG H  83      14.649  28.031  52.456  1.00 17.84           H
ATOM   1072  HB3 ARG H  83      14.693  28.331  54.012  1.00 17.84           H
ATOM   1073  HG2 ARG H  83      15.154  25.774  52.917  1.00 17.84           H
ATOM   1074  HG3 ARG H  83      16.314  26.754  53.394  1.00 17.84           H
ATOM   1075  HD2 ARG H  83      15.435  26.638  55.577  1.00 22.03           H
ATOM   1076  HD3 ARG H  83      14.403  25.547  55.066  1.00 22.03           H
ATOM   1077  HE  ARG H  83      17.006  25.100  55.594  1.00 16.17           H
ATOM   1078 HH11 ARG H  83      14.327  23.694  54.261  1.00 21.53           H
ATOM   1079 HH12 ARG H  83      14.831  22.295  54.341  1.00 21.53           H
ATOM   1080 HH21 ARG H  83      17.736  22.986  55.734  1.00 20.96           H
ATOM   1081 HH22 ARG H  83      16.890  21.867  55.231  1.00 20.96           H
ATOM   1082  N   ARG H  84      11.837  29.180  54.534  1.00 15.99           N
ATOM   1083  CA  ARG H  84      11.373  30.556  54.590  1.00 19.83           C
ATOM   1084  C   ARG H  84      12.521  31.519  54.306  1.00 19.64           C
ATOM   1085  O   ARG H  84      13.697  31.229  54.542  1.00 15.74           O
ATOM   1086  CB  ARG H  84      10.762  30.874  55.960  1.00 20.84           C
ATOM   1087  CG  ARG H  84       9.510  30.090  56.292  1.00 23.83           C
ATOM   1088  CD  ARG H  84       9.027  30.341  57.734  1.00 34.78           C
ATOM   1089  NE  ARG H  84       8.568  31.718  57.884  0.00 28.82           N
ATOM   1090  CZ  ARG H  84       7.472  32.213  57.314  0.00 28.46           C
ATOM   1091  NH1 ARG H  84       6.705  31.450  56.546  0.00 27.79           N
ATOM   1092  NH2 ARG H  84       7.141  33.479  57.509  0.00 29.25           N1+
ATOM   1093  H   ARG H  84      11.858  28.773  55.291  1.00 19.23           H
ATOM   1094  HA  ARG H  84      10.690  30.690  53.914  1.00 23.84           H
ATOM   1095  HB2 ARG H  84      11.420  30.680  56.646  1.00 25.05           H
ATOM   1096  HB3 ARG H  84      10.533  31.816  55.986  1.00 25.05           H
ATOM   1097  HG2 ARG H  84       8.800  30.354  55.686  1.00 28.63           H
ATOM   1098  HG3 ARG H  84       9.694  29.143  56.196  1.00 28.63           H
ATOM   1099  HD2 ARG H  84       8.287  29.746  57.935  1.00 41.78           H
ATOM   1100  HD3 ARG H  84       9.760  30.192  58.351  1.00 41.78           H
ATOM   1101  HE  ARG H  84       9.038  32.246  58.374  0.00 34.62           H
ATOM   1102 HH11 ARG H  84       6.913  30.627  56.413  0.00 33.39           H
ATOM   1103 HH12 ARG H  84       5.998  31.780  56.182  0.00 33.39           H
ATOM   1104 HH21 ARG H  84       7.633  33.981  58.006  0.00 35.14           H
ATOM   1105 HH22 ARG H  84       6.432  33.800  57.142  0.00 35.14           H
ATOM   1106  N   VAL H  85      12.164  32.683  53.784  1.00 24.27           N
ATOM   1107  CA  VAL H  85      13.121  33.730  53.452  1.00 21.90           C
ATOM   1108  C   VAL H  85      13.116  34.733  54.594  1.00 21.33           C
ATOM   1109  O   VAL H  85      12.096  35.364  54.861  1.00 27.34           O
ATOM   1110  CB  VAL H  85      12.761  34.393  52.115  1.00 20.00           C
ATOM   1111  CG1 VAL H  85      13.685  35.578  51.826  1.00 20.31           C
ATOM   1112  CG2 VAL H  85      12.809  33.376  50.987  1.00 21.17           C
ATOM   1113  H   VAL H  85      11.350  32.897  53.609  1.00 29.17           H
ATOM   1114  HA  VAL H  85      14.010  33.348  53.379  1.00 26.32           H
ATOM   1115  HB  VAL H  85      11.854  34.732  52.170  1.00 24.04           H
ATOM   1116 HG11 VAL H  85      13.433  35.974  50.977  1.00 24.42           H
ATOM   1117 HG12 VAL H  85      13.592  36.231  52.537  1.00 24.42           H
ATOM   1118 HG13 VAL H  85      14.601  35.261  51.784  1.00 24.42           H
ATOM   1119 HG21 VAL H  85      12.578  33.818  50.154  1.00 25.44           H
ATOM   1120 HG22 VAL H  85      13.705  33.010  50.930  1.00 25.44           H
ATOM   1121 HG23 VAL H  85      12.173  32.668  51.173  1.00 25.44           H
ATOM   1122  N   ALA H  86      14.241  34.878  55.274  1.00 19.62           N
ATOM   1123  CA  ALA H  86      14.333  35.790  56.400  1.00 21.65           C
ATOM   1124  C   ALA H  86      14.644  37.223  56.004  1.00 26.83           C
ATOM   1125  O   ALA H  86      14.338  38.138  56.770  1.00 20.82           O
ATOM   1126  CB  ALA H  86      15.421  35.336  57.358  1.00 19.24           C
ATOM   1127  H   ALA H  86      14.971  34.456  55.103  1.00 23.59           H
ATOM   1128  HA  ALA H  86      13.489  35.786  56.879  1.00 26.02           H
ATOM   1129  HB1 ALA H  86      15.465  35.957  58.102  1.00 23.13           H
ATOM   1130  HB2 ALA H  86      15.205  34.447  57.682  1.00 23.13           H
ATOM   1131  HB3 ALA H  86      16.269  35.321  56.888  1.00 23.13           H
ATOM   1132  N   GLN H  87      15.285  37.436  54.859  1.00 21.49           N
ATOM   1133  CA  GLN H  87      15.695  38.765  54.447  1.00 20.28           C
ATOM   1134  C   GLN H  87      15.771  38.815  52.929  1.00 19.29           C
ATOM   1135  O   GLN H  87      16.222  37.861  52.288  1.00 14.20           O
ATOM   1136  CB  GLN H  87      17.044  39.119  55.072  1.00 20.05           C
ATOM   1137  CG  GLN H  87      17.401  40.613  55.014  1.00 23.20           C
ATOM   1138  CD  GLN H  87      17.516  41.245  56.368  1.00 30.05           C
ATOM   1139  OE1 GLN H  87      18.527  41.088  57.051  1.00 37.05           O
ATOM   1140  NE2 GLN H  87      16.466  41.978  56.777  1.00 27.69           N
ATOM   1141  H   GLN H  87      15.495  36.818  54.300  1.00 25.83           H
ATOM   1142  HA  GLN H  87      15.037  39.414  54.745  1.00 24.38           H
ATOM   1143  HB2 GLN H  87      17.032  38.855  56.005  1.00 24.10           H
ATOM   1144  HB3 GLN H  87      17.740  38.632  54.603  1.00 24.10           H
ATOM   1145  HG2 GLN H  87      18.253  40.715  54.563  1.00 27.88           H
ATOM   1146  HG3 GLN H  87      16.708  41.083  54.524  1.00 27.88           H
ATOM   1147 HE21 GLN H  87      15.777  42.063  56.269  1.00 33.26           H
ATOM   1148 HE22 GLN H  87      16.482  42.362  57.546  1.00 33.26           H
ATOM   1149  N   VAL H  88      15.282  39.910  52.362  1.00 16.31           N
ATOM   1150  CA  VAL H  88      15.473  40.239  50.955  1.00 15.27           C
ATOM   1151  C   VAL H  88      16.205  41.569  50.916  1.00 16.59           C
ATOM   1152  O   VAL H  88      15.677  42.590  51.379  1.00 14.05           O
ATOM   1153  CB  VAL H  88      14.141  40.318  50.194  1.00 16.67           C
ATOM   1154  CG1 VAL H  88      14.358  40.765  48.716  1.00 16.31           C
ATOM   1155  CG2 VAL H  88      13.395  38.984  50.277  1.00 17.44           C
ATOM   1156  H   VAL H  88      14.819  40.498  52.787  1.00 19.61           H
ATOM   1157  HA  VAL H  88      16.031  39.565  50.535  1.00 18.36           H
ATOM   1158  HB  VAL H  88      13.585  40.988  50.621  1.00 20.05           H
ATOM   1159 HG11 VAL H  88      13.497  40.803  48.270  1.00 19.62           H
ATOM   1160 HG12 VAL H  88      14.774  41.641  48.710  1.00 19.62           H
ATOM   1161 HG13 VAL H  88      14.933  40.122  48.273  1.00 19.62           H
ATOM   1162 HG21 VAL H  88      12.560  39.059  49.791  1.00 20.97           H
ATOM   1163 HG22 VAL H  88      13.947  38.289  49.884  1.00 20.97           H
ATOM   1164 HG23 VAL H  88      13.219  38.778  51.209  1.00 20.97           H
ATOM   1165  N   ILE H  89      17.428  41.553  50.403  1.00 14.05           N
ATOM   1166  CA  ILE H  89      18.268  42.741  50.364  1.00 13.57           C
ATOM   1167  C   ILE H  89      18.390  43.206  48.928  1.00 16.58           C
ATOM   1168  O   ILE H  89      18.821  42.448  48.056  1.00 14.42           O
ATOM   1169  CB  ILE H  89      19.666  42.504  50.944  1.00 12.08           C
ATOM   1170  CG1 ILE H  89      19.590  41.817  52.299  1.00 15.54           C
ATOM   1171  CG2 ILE H  89      20.378  43.870  51.071  1.00 15.63           C
ATOM   1172  CD1 ILE H  89      20.948  41.321  52.805  1.00 16.44           C
ATOM   1173  H   ILE H  89      17.800  40.855  50.065  1.00 16.90           H
ATOM   1174  HA  ILE H  89      17.844  43.448  50.876  1.00 16.32           H
ATOM   1175  HB  ILE H  89      20.169  41.942  50.334  1.00 14.54           H
ATOM   1176 HG12 ILE H  89      19.240  42.445  52.950  1.00 18.68           H
ATOM   1177 HG13 ILE H  89      18.999  41.051  52.230  1.00 18.68           H
ATOM   1178 HG21 ILE H  89      21.265  43.730  51.438  1.00 18.80           H
ATOM   1179 HG22 ILE H  89      20.443  44.275  50.192  1.00 18.80           H
ATOM   1180 HG23 ILE H  89      19.861  44.441  51.661  1.00 18.80           H
ATOM   1181 HD11 ILE H  89      20.827  40.896  53.668  1.00 19.76           H
ATOM   1182 HD12 ILE H  89      21.307  40.683  52.169  1.00 19.76           H
ATOM   1183 HD13 ILE H  89      21.549  42.078  52.890  1.00 19.76           H
ATOM   1184  N   ILE H  90      18.072  44.473  48.707  1.00 12.50           N
ATOM   1185  CA  ILE H  90      18.028  45.082  47.392  1.00 12.49           C
ATOM   1186  C   ILE H  90      18.938  46.317  47.380  1.00 15.50           C
ATOM   1187  O   ILE H  90      19.014  47.041  48.385  1.00 14.95           O
ATOM   1188  CB  ILE H  90      16.557  45.364  47.054  1.00 18.67           C
ATOM   1189  CG1 ILE H  90      15.892  44.021  46.617  1.00 16.63           C
ATOM   1190  CG2 ILE H  90      16.412  46.378  46.003  1.00 25.05           C
ATOM   1191  CD1 ILE H  90      14.432  44.117  46.423  1.00 24.74           C
ATOM   1192  H   ILE H  90      17.869  45.023  49.336  1.00 15.04           H
ATOM   1193  HA  ILE H  90      18.371  44.452  46.739  1.00 15.03           H
ATOM   1194  HB  ILE H  90      16.112  45.683  47.854  1.00 22.45           H
ATOM   1195 HG12 ILE H  90      16.285  43.737  45.777  1.00 20.00           H
ATOM   1196 HG13 ILE H  90      16.058  43.353  47.300  1.00 20.00           H
ATOM   1197 HG21 ILE H  90      15.469  46.518  45.828  1.00 30.10           H
ATOM   1198 HG22 ILE H  90      16.820  47.205  46.305  1.00 30.10           H
ATOM   1199 HG23 ILE H  90      16.855  46.065  45.199  1.00 30.10           H
ATOM   1200 HD11 ILE H  90      14.092  43.249  46.154  1.00 29.73           H
ATOM   1201 HD12 ILE H  90      14.021  44.390  47.258  1.00 29.73           H
ATOM   1202 HD13 ILE H  90      14.248  44.773  45.733  1.00 29.73           H
ATOM   1203  N   PRO H  91      19.667  46.580  46.295  1.00 12.44           N
ATOM   1204  CA  PRO H  91      20.490  47.801  46.228  1.00 15.16           C
ATOM   1205  C   PRO H  91      19.668  49.074  46.304  1.00 14.78           C
ATOM   1206  O   PRO H  91      18.580  49.163  45.743  1.00 16.06           O
ATOM   1207  CB  PRO H  91      21.170  47.709  44.861  1.00 19.66           C
ATOM   1208  CG  PRO H  91      20.787  46.443  44.261  1.00 17.69           C
ATOM   1209  CD  PRO H  91      19.654  45.851  45.013  1.00 15.40           C
ATOM   1210  HA  PRO H  91      21.162  47.802  46.928  1.00 18.23           H
ATOM   1211  HB2 PRO H  91      20.872  48.446  44.306  1.00 23.64           H
ATOM   1212  HB3 PRO H  91      22.132  47.746  44.979  1.00 23.64           H
ATOM   1213  HG2 PRO H  91      20.524  46.600  43.341  1.00 21.27           H
ATOM   1214  HG3 PRO H  91      21.548  45.842  44.286  1.00 21.27           H
ATOM   1215  HD2 PRO H  91      18.820  46.007  44.545  1.00 18.52           H
ATOM   1216  HD3 PRO H  91      19.806  44.904  45.162  1.00 18.52           H
ATOM   1217  N   SER H  92      20.245  50.100  46.928  1.00 16.16           N
ATOM   1218  CA  SER H  92      19.543  51.375  47.060  1.00 17.68           C
ATOM   1219  C   SER H  92      19.231  51.992  45.710  1.00 16.94           C
ATOM   1220  O   SER H  92      18.296  52.796  45.595  1.00 17.67           O
ATOM   1221  CB  SER H  92      20.391  52.348  47.905  1.00 19.20           C
ATOM   1222  OG  SER H  92      21.640  52.596  47.288  1.00 18.10           O
ATOM   1223  H   SER H  92      21.031  50.086  47.279  1.00 19.43           H
ATOM   1224  HA  SER H  92      18.703  51.227  47.524  1.00 21.26           H
ATOM   1225  HB2 SER H  92      19.912  53.187  47.996  1.00 23.08           H
ATOM   1226  HB3 SER H  92      20.543  51.957  48.780  1.00 23.08           H
ATOM   1227  HG  SER H  92      21.523  52.935  46.529  1.00 21.76           H
ATOM   1228  N   THR H  93      20.003  51.636  44.696  1.00 15.97           N
ATOM   1229  CA  THR H  93      19.920  52.217  43.369  1.00 18.75           C
ATOM   1230  C   THR H  93      18.850  51.573  42.491  1.00 18.13           C
ATOM   1231  O   THR H  93      18.533  52.111  41.421  1.00 17.58           O
ATOM   1232  CB  THR H  93      21.281  52.109  42.696  1.00 18.67           C
ATOM   1233  OG1 THR H  93      21.750  50.754  42.751  1.00 19.69           O
ATOM   1234  CG2 THR H  93      22.296  53.006  43.384  1.00 22.29           C
ATOM   1235  H   THR H  93      20.611  51.030  44.758  1.00 19.21           H
ATOM   1236  HA  THR H  93      19.705  53.159  43.455  1.00 22.55           H
ATOM   1237  HB  THR H  93      21.206  52.387  41.770  1.00 22.44           H
ATOM   1238  HG1 THR H  93      22.501  50.694  42.380  1.00 23.66           H
ATOM   1239 HG21 THR H  93      23.157  52.928  42.946  1.00 26.78           H
ATOM   1240 HG22 THR H  93      22.003  53.930  43.342  1.00 26.78           H
ATOM   1241 HG23 THR H  93      22.390  52.747  44.314  1.00 26.78           H
ATOM   1242  N   TYR H  94      18.261  50.472  42.932  1.00 17.38           N
ATOM   1243  CA  TYR H  94      17.192  49.828  42.189  1.00 14.44           C
ATOM   1244  C   TYR H  94      15.895  50.595  42.387  1.00 17.78           C
ATOM   1245  O   TYR H  94      15.537  50.926  43.519  1.00 15.92           O
ATOM   1246  CB  TYR H  94      17.018  48.388  42.662  1.00 12.67           C
ATOM   1247  CG  TYR H  94      15.798  47.760  42.062  1.00 12.21           C
ATOM   1248  CD1 TYR H  94      15.780  47.378  40.735  1.00 14.77           C
ATOM   1249  CD2 TYR H  94      14.654  47.586  42.808  1.00 16.45           C
ATOM   1250  CE1 TYR H  94      14.653  46.825  40.154  1.00 13.86           C
ATOM   1251  CE2 TYR H  94      13.515  47.028  42.239  1.00 14.64           C
ATOM   1252  CZ  TYR H  94      13.525  46.643  40.912  1.00 15.11           C
ATOM   1253  OH  TYR H  94      12.387  46.102  40.337  1.00 16.95           O
ATOM   1254  H   TYR H  94      18.464  50.075  43.667  1.00 20.89           H
ATOM   1255  HA  TYR H  94      17.408  49.821  41.244  1.00 17.37           H
ATOM   1256  HB2 TYR H  94      17.791  47.867  42.395  1.00 15.25           H
ATOM   1257  HB3 TYR H  94      16.922  48.377  43.627  1.00 15.25           H
ATOM   1258  HD1 TYR H  94      16.543  47.500  40.218  1.00 17.77           H
ATOM   1259  HD2 TYR H  94      14.643  47.843  43.701  1.00 19.78           H
ATOM   1260  HE1 TYR H  94      14.664  46.571  39.260  1.00 16.67           H
ATOM   1261  HE2 TYR H  94      12.748  46.911  42.752  1.00 17.60           H
ATOM   1262  HH  TYR H  94      11.774  46.046  40.909  1.00 20.38           H
ATOM   1263  N   VAL H  95      15.182  50.869  41.300  1.00 17.48           N
ATOM   1264  CA  VAL H  95      13.883  51.519  41.379  1.00 16.96           C
ATOM   1265  C   VAL H  95      12.811  50.585  40.829  1.00 15.98           C
ATOM   1266  O   VAL H  95      12.870  50.195  39.661  1.00 15.36           O
ATOM   1267  CB  VAL H  95      13.885  52.859  40.621  1.00 20.30           C
ATOM   1268  CG1 VAL H  95      12.527  53.511  40.665  1.00 19.39           C
ATOM   1269  CG2 VAL H  95      14.918  53.774  41.249  1.00 18.04           C
ATOM   1270  H   VAL H  95      15.433  50.686  40.498  1.00 21.02           H
ATOM   1271  HA  VAL H  95      13.676  51.700  42.309  1.00 20.39           H
ATOM   1272  HB  VAL H  95      14.127  52.708  39.694  1.00 24.40           H
ATOM   1273 HG11 VAL H  95      12.564  54.350  40.180  1.00 23.31           H
ATOM   1274 HG12 VAL H  95      11.879  52.918  40.254  1.00 23.31           H
ATOM   1275 HG13 VAL H  95      12.285  53.674  41.591  1.00 23.31           H
ATOM   1276 HG21 VAL H  95      14.922  54.619  40.773  1.00 21.69           H
ATOM   1277 HG22 VAL H  95      14.687  53.919  42.180  1.00 21.69           H
ATOM   1278 HG23 VAL H  95      15.791  53.355  41.185  1.00 21.69           H
ATOM   1279  N   PRO H  96      11.811  50.199  41.616  1.00 17.68           N
ATOM   1280  CA  PRO H  96      10.811  49.262  41.108  1.00 18.72           C
ATOM   1281  C   PRO H  96      10.191  49.757  39.814  1.00 22.56           C
ATOM   1282  O   PRO H  96       9.980  50.950  39.632  1.00 18.05           O
ATOM   1283  CB  PRO H  96       9.785  49.210  42.236  1.00 20.34           C
ATOM   1284  CG  PRO H  96      10.600  49.413  43.465  1.00 21.93           C
ATOM   1285  CD  PRO H  96      11.647  50.432  43.063  1.00 17.55           C
ATOM   1286  HA  PRO H  96      11.198  48.383  40.974  1.00 22.50           H
ATOM   1287  HB2 PRO H  96       9.137  49.924  42.127  1.00 24.45           H
ATOM   1288  HB3 PRO H  96       9.350  48.343  42.247  1.00 24.45           H
ATOM   1289  HG2 PRO H  96      10.039  49.757  44.178  1.00 26.35           H
ATOM   1290  HG3 PRO H  96      11.015  48.576  43.726  1.00 26.35           H
ATOM   1291  HD2 PRO H  96      11.324  51.332  43.226  1.00 21.10           H
ATOM   1292  HD3 PRO H  96      12.481  50.263  43.530  1.00 21.10           H
ATOM   1293  N   GLY H  97       9.916  48.821  38.908  1.00 22.52           N
ATOM   1294  CA  GLY H  97       9.347  49.130  37.613  1.00 20.16           C
ATOM   1295  C   GLY H  97      10.349  49.542  36.563  1.00 22.58           C
ATOM   1296  O   GLY H  97       9.954  49.752  35.418  1.00 21.84           O
ATOM   1297  H   GLY H  97      10.056  47.982  39.030  1.00 27.07           H
ATOM   1298  HA2 GLY H  97       8.872  48.351  37.284  1.00 24.24           H
ATOM   1299  HA3 GLY H  97       8.707  49.851  37.715  1.00 24.24           H
ATOM   1300  N   THR H  98      11.629  49.664  36.912  1.00 20.70           N
ATOM   1301  CA  THR H  98      12.700  49.990  35.974  1.00 16.69           C
ATOM   1302  C   THR H  98      13.726  48.853  35.951  1.00 20.28           C
ATOM   1303  O   THR H  98      13.659  47.915  36.756  1.00 19.50           O
ATOM   1304  CB  THR H  98      13.355  51.308  36.354  1.00 19.92           C
ATOM   1305  OG1 THR H  98      14.146  51.115  37.525  1.00 19.44           O
ATOM   1306  CG2 THR H  98      12.284  52.350  36.627  1.00 21.78           C
ATOM   1307  H   THR H  98      11.910  49.558  37.717  1.00 24.88           H
ATOM   1308  HA  THR H  98      12.328  50.081  35.083  1.00 20.07           H
ATOM   1309  HB  THR H  98      13.915  51.618  35.626  1.00 23.95           H
ATOM   1310  HG1 THR H  98      13.662  50.851  38.159  1.00 23.37           H
ATOM   1311 HG21 THR H  98      12.697  53.193  36.870  1.00 26.18           H
ATOM   1312 HG22 THR H  98      11.741  52.482  35.835  1.00 26.18           H
ATOM   1313 HG23 THR H  98      11.714  52.056  37.355  1.00 26.18           H
ATOM   1314  N   THR H  99      14.664  48.907  34.994  1.00 16.15           N
ATOM   1315  CA  THR H  99      15.499  47.734  34.709  1.00 17.17           C
ATOM   1316  C   THR H  99      16.862  47.726  35.401  1.00 18.71           C
ATOM   1317  O   THR H  99      17.445  46.648  35.546  1.00 20.26           O
ATOM   1318  CB  THR H  99      15.740  47.566  33.198  1.00 16.79           C
ATOM   1319  OG1 THR H  99      16.343  48.742  32.665  1.00 18.34           O
ATOM   1320  CG2 THR H  99      14.447  47.287  32.458  1.00 19.27           C
ATOM   1321  H   THR H  99      14.833  49.596  34.506  1.00 19.43           H
ATOM   1322  HA  THR H  99      15.021  46.946  35.012  1.00 20.65           H
ATOM   1323  HB  THR H  99      16.335  46.814  33.055  1.00 20.19           H
ATOM   1324  HG1 THR H  99      15.840  49.404  32.788  1.00 22.04           H
ATOM   1325 HG21 THR H  99      14.623  47.185  31.510  1.00 23.17           H
ATOM   1326 HG22 THR H  99      14.044  46.470  32.794  1.00 23.17           H
ATOM   1327 HG23 THR H  99      13.826  48.021  32.587  1.00 23.17           H
ATOM   1328  N   ASN H 100      17.405  48.865  35.820  1.00 17.41           N
ATOM   1329  CA  ASN H 100      18.801  48.883  36.255  1.00 17.21           C
ATOM   1330  C   ASN H 100      18.955  48.311  37.665  1.00 17.29           C
ATOM   1331  O   ASN H 100      18.057  48.400  38.490  1.00 15.75           O
ATOM   1332  CB  ASN H 100      19.339  50.302  36.211  1.00 17.55           C
ATOM   1333  CG  ASN H 100      20.827  50.357  35.938  1.00 14.87           C
ATOM   1334  OD1 ASN H 100      21.426  49.388  35.456  1.00 19.91           O
ATOM   1335  ND2 ASN H 100      21.426  51.509  36.197  1.00 21.30           N
ATOM   1336  H   ASN H 100      17.001  49.623  35.862  1.00 20.94           H
ATOM   1337  HA  ASN H 100      19.329  48.340  35.649  1.00 20.70           H
ATOM   1338  HB2 ASN H 100      18.886  50.790  35.505  1.00 21.11           H
ATOM   1339  HB3 ASN H 100      19.175  50.728  37.067  1.00 21.11           H
ATOM   1340 HD21 ASN H 100      22.270  51.595  36.060  1.00 25.60           H
ATOM   1341 HD22 ASN H 100      20.970  52.172  36.503  1.00 25.60           H
ATOM   1342  N   HIS H 101      20.108  47.690  37.923  1.00 15.64           N
ATOM   1343  CA  HIS H 101      20.463  47.188  39.254  1.00 14.68           C
ATOM   1344  C   HIS H 101      19.536  46.069  39.718  1.00 14.76           C
ATOM   1345  O   HIS H 101      19.057  46.061  40.858  1.00 14.63           O
ATOM   1346  CB  HIS H 101      20.484  48.322  40.283  1.00 14.39           C
ATOM   1347  CG  HIS H 101      21.515  49.368  39.999  1.00 20.81           C
ATOM   1348  ND1 HIS H 101      22.870  49.122  40.078  1.00 19.66           N
ATOM   1349  CD2 HIS H 101      21.392  50.652  39.581  1.00 19.40           C
ATOM   1350  CE1 HIS H 101      23.536  50.214  39.744  1.00 17.81           C
ATOM   1351  NE2 HIS H 101      22.663  51.155  39.435  1.00 15.80           N
ATOM   1352  H   HIS H 101      20.714  47.544  37.330  1.00 18.81           H
ATOM   1353  HA  HIS H 101      21.360  46.821  39.211  1.00 17.66           H
ATOM   1354  HB2 HIS H 101      20.674  47.948  41.158  1.00 17.31           H
ATOM   1355  HB3 HIS H 101      19.616  48.755  40.291  1.00 17.31           H
ATOM   1356  HD2 HIS H 101      20.597  51.109  39.428  1.00 23.32           H
ATOM   1357  HE1 HIS H 101      24.462  50.303  39.729  1.00 21.41           H
ATOM   1358  HE2 HIS H 101      22.859  51.956  39.191  1.00 19.01           H
ATOM   1359  N   ASP H 102      19.296  45.097  38.837  1.00 16.24           N
ATOM   1360  CA  ASP H 102      18.241  44.108  39.072  1.00 14.59           C
ATOM   1361  C   ASP H 102      18.824  42.886  39.770  1.00 14.71           C
ATOM   1362  O   ASP H 102      19.028  41.815  39.180  1.00 13.59           O
ATOM   1363  CB  ASP H 102      17.567  43.727  37.770  1.00 12.65           C
ATOM   1364  CG  ASP H 102      16.325  42.894  37.991  1.00 14.08           C
ATOM   1365  OD1 ASP H 102      15.880  42.246  37.027  1.00 15.16           O
ATOM   1366  OD2 ASP H 102      15.784  42.883  39.116  1.00 12.97           O1-
ATOM   1367  H   ASP H 102      19.725  44.989  38.100  1.00 19.53           H
ATOM   1368  HA  ASP H 102      17.570  44.494  39.656  1.00 17.55           H
ATOM   1369  HB2 ASP H 102      17.309  44.534  37.298  1.00 15.22           H
ATOM   1370  HB3 ASP H 102      18.186  43.209  37.232  1.00 15.22           H
ATOM   1371  N   ILE H 103      19.076  43.049  41.066  1.00 13.22           N
ATOM   1372  CA  ILE H 103      19.697  42.007  41.873  1.00 11.67           C
ATOM   1373  C   ILE H 103      19.123  42.073  43.278  1.00 11.78           C
ATOM   1374  O   ILE H 103      18.787  43.145  43.788  1.00 14.07           O
ATOM   1375  CB  ILE H 103      21.243  42.138  41.880  1.00 12.37           C
ATOM   1376  CG1 ILE H 103      21.880  41.057  42.743  1.00 14.10           C
ATOM   1377  CG2 ILE H 103      21.694  43.513  42.393  1.00 12.90           C
ATOM   1378  CD1 ILE H 103      23.399  40.854  42.490  1.00 13.70           C
ATOM   1379  H   ILE H 103      18.893  43.765  41.506  1.00 15.90           H
ATOM   1380  HA  ILE H 103      19.472  41.141  41.498  1.00 14.04           H
ATOM   1381  HB  ILE H 103      21.563  42.032  40.970  1.00 14.88           H
ATOM   1382 HG12 ILE H 103      21.765  41.295  43.676  1.00 16.96           H
ATOM   1383 HG13 ILE H 103      21.435  40.214  42.563  1.00 16.96           H
ATOM   1384 HG21 ILE H 103      22.664  43.551  42.380  1.00 15.52           H
ATOM   1385 HG22 ILE H 103      21.328  44.201  41.815  1.00 15.52           H
ATOM   1386 HG23 ILE H 103      21.370  43.633  43.299  1.00 15.52           H
ATOM   1387 HD11 ILE H 103      23.725  40.152  43.075  1.00 16.48           H
ATOM   1388 HD12 ILE H 103      23.533  40.601  41.563  1.00 16.48           H
ATOM   1389 HD13 ILE H 103      23.863  41.684  42.677  1.00 16.48           H
ATOM   1390  N   ALA H 104      18.989  40.898  43.889  1.00 13.68           N
ATOM   1391  CA  ALA H 104      18.524  40.740  45.254  1.00 13.98           C
ATOM   1392  C   ALA H 104      19.345  39.650  45.913  1.00 13.16           C
ATOM   1393  O   ALA H 104      19.666  38.627  45.292  1.00 12.46           O
ATOM   1394  CB  ALA H 104      17.041  40.385  45.332  1.00 13.26           C
ATOM   1395  H   ALA H 104      19.171  40.148  43.510  1.00 16.46           H
ATOM   1396  HA  ALA H 104      18.667  41.567  45.741  1.00 16.81           H
ATOM   1397  HB1 ALA H 104      16.787  40.292  46.263  1.00 15.96           H
ATOM   1398  HB2 ALA H 104      16.525  41.094  44.917  1.00 15.96           H
ATOM   1399  HB3 ALA H 104      16.892  39.549  44.863  1.00 15.96           H
ATOM   1400  N   LEU H 105      19.680  39.866  47.177  1.00 11.75           N
ATOM   1401  CA  LEU H 105      20.337  38.852  47.990  1.00 11.52           C
ATOM   1402  C   LEU H 105      19.365  38.403  49.068  1.00 12.70           C
ATOM   1403  O   LEU H 105      18.870  39.233  49.844  1.00 13.10           O
ATOM   1404  CB  LEU H 105      21.621  39.406  48.583  1.00 13.81           C
ATOM   1405  CG  LEU H 105      22.389  38.461  49.510  1.00 13.02           C
ATOM   1406  CD1 LEU H 105      22.927  37.222  48.804  1.00 14.14           C
ATOM   1407  CD2 LEU H 105      23.539  39.217  50.181  1.00 14.51           C
ATOM   1408  H   LEU H 105      19.535  40.604  47.594  1.00 14.14           H
ATOM   1409  HA  LEU H 105      20.558  38.087  47.437  1.00 13.86           H
ATOM   1410  HB2 LEU H 105      22.216  39.643  47.854  1.00 16.61           H
ATOM   1411  HB3 LEU H 105      21.404  40.201  49.094  1.00 16.61           H
ATOM   1412  HG  LEU H 105      21.789  38.161  50.210  1.00 15.66           H
ATOM   1413 HD11 LEU H 105      23.399  36.672  49.449  1.00 17.01           H
ATOM   1414 HD12 LEU H 105      22.183  36.726  48.428  1.00 17.01           H
ATOM   1415 HD13 LEU H 105      23.532  37.499  48.098  1.00 17.01           H
ATOM   1416 HD21 LEU H 105      24.017  38.608  50.765  1.00 17.45           H
ATOM   1417 HD22 LEU H 105      24.136  39.556  49.496  1.00 17.45           H
ATOM   1418 HD23 LEU H 105      23.174  39.953  50.696  1.00 17.45           H
ATOM   1419  N   LEU H 106      19.080  37.097  49.104  1.00 12.88           N
ATOM   1420  CA  LEU H 106      18.113  36.507  50.028  1.00 13.85           C
ATOM   1421  C   LEU H 106      18.837  35.679  51.068  1.00 15.00           C
ATOM   1422  O   LEU H 106      19.698  34.861  50.717  1.00 10.82           O
ATOM   1423  CB  LEU H 106      17.109  35.599  49.306  1.00 10.92           C
ATOM   1424  CG  LEU H 106      15.933  36.262  48.592  1.00 13.54           C
ATOM   1425  CD1 LEU H 106      16.433  37.258  47.597  1.00 15.58           C
ATOM   1426  CD2 LEU H 106      15.097  35.229  47.876  1.00 18.81           C
ATOM   1427  H   LEU H 106      19.446  36.518  48.585  1.00 15.50           H
ATOM   1428  HA  LEU H 106      17.624  37.212  50.480  1.00 16.66           H
ATOM   1429  HB2 LEU H 106      17.594  35.089  48.638  1.00 13.15           H
ATOM   1430  HB3 LEU H 106      16.735  34.988  49.960  1.00 13.15           H
ATOM   1431  HG  LEU H 106      15.375  36.721  49.239  1.00 16.28           H
ATOM   1432 HD11 LEU H 106      15.674  37.668  47.154  1.00 18.74           H
ATOM   1433 HD12 LEU H 106      16.951  37.934  48.060  1.00 18.74           H
ATOM   1434 HD13 LEU H 106      16.989  36.801  46.946  1.00 18.74           H
ATOM   1435 HD21 LEU H 106      14.359  35.675  47.432  1.00 22.61           H
ATOM   1436 HD22 LEU H 106      15.651  34.774  47.223  1.00 22.61           H
ATOM   1437 HD23 LEU H 106      14.759  34.593  48.525  1.00 22.61           H
ATOM   1438  N   ARG H 107      18.478  35.893  52.339  1.00 14.15           N
ATOM   1439  CA  ARG H 107      18.951  35.080  53.444  1.00 15.10           C
ATOM   1440  C   ARG H 107      17.852  34.101  53.825  1.00 12.91           C
ATOM   1441  O   ARG H 107      16.728  34.513  54.123  1.00 14.41           O
ATOM   1442  CB  ARG H 107      19.325  35.922  54.660  1.00 16.75           C
ATOM   1443  CG  ARG H 107      19.946  35.106  55.809  1.00 18.22           C
ATOM   1444  CD  ARG H 107      19.976  35.912  57.128  1.00 21.88           C
ATOM   1445  NE  ARG H 107      21.307  36.417  57.408  1.00 44.61           N
ATOM   1446  CZ  ARG H 107      22.219  35.808  58.187  1.00 48.69           C
ATOM   1447  NH1 ARG H 107      21.960  34.635  58.794  1.00 37.85           N
ATOM   1448  NH2 ARG H 107      23.408  36.396  58.372  1.00 35.52           N1+
ATOM   1449  H   ARG H 107      17.946  36.523  52.583  1.00 17.02           H
ATOM   1450  HA  ARG H 107      19.732  34.575  53.166  1.00 18.16           H
ATOM   1451  HB2 ARG H 107      19.970  36.593  54.390  1.00 20.14           H
ATOM   1452  HB3 ARG H 107      18.525  36.353  55.000  1.00 20.14           H
ATOM   1453  HG2 ARG H 107      19.418  34.305  55.955  1.00 21.91           H
ATOM   1454  HG3 ARG H 107      20.857  34.870  55.577  1.00 21.91           H
ATOM   1455  HD2 ARG H 107      19.372  36.668  57.056  1.00 26.30           H
ATOM   1456  HD3 ARG H 107      19.708  35.336  57.861  1.00 26.30           H
ATOM   1457  HE  ARG H 107      21.530  37.166  57.048  1.00 53.58           H
ATOM   1458 HH11 ARG H 107      21.197  34.254  58.684  1.00 45.47           H
ATOM   1459 HH12 ARG H 107      22.558  34.265  59.287  1.00 45.47           H
ATOM   1460 HH21 ARG H 107      23.581  37.146  57.987  1.00 42.66           H
ATOM   1461 HH22 ARG H 107      24.003  36.018  58.864  1.00 42.66           H
ATOM   1462  N   LEU H 108      18.172  32.811  53.809  1.00 13.10           N
ATOM   1463  CA  LEU H 108      17.207  31.800  54.206  1.00 13.82           C
ATOM   1464  C   LEU H 108      17.110  31.735  55.732  1.00 15.33           C
ATOM   1465  O   LEU H 108      18.045  32.088  56.442  1.00 16.94           O
ATOM   1466  CB  LEU H 108      17.616  30.461  53.620  1.00 15.58           C
ATOM   1467  CG  LEU H 108      17.728  30.426  52.092  1.00 14.77           C
ATOM   1468  CD1 LEU H 108      18.024  28.993  51.651  1.00 14.08           C
ATOM   1469  CD2 LEU H 108      16.466  30.920  51.441  1.00 13.91           C
ATOM   1470  H   LEU H 108      18.939  32.499  53.574  1.00 15.76           H
ATOM   1471  HA  LEU H 108      16.334  32.034  53.854  1.00 16.63           H
ATOM   1472  HB2 LEU H 108      18.482  30.219  53.982  1.00 18.74           H
ATOM   1473  HB3 LEU H 108      16.958  29.798  53.881  1.00 18.74           H
ATOM   1474  HG  LEU H 108      18.462  30.993  51.808  1.00 17.77           H
ATOM   1475 HD11 LEU H 108      18.095  28.970  50.684  1.00 16.94           H
ATOM   1476 HD12 LEU H 108      18.860  28.707  52.052  1.00 16.94           H
ATOM   1477 HD13 LEU H 108      17.301  28.417  51.944  1.00 16.94           H
ATOM   1478 HD21 LEU H 108      16.572  30.883  50.478  1.00 16.73           H
ATOM   1479 HD22 LEU H 108      15.727  30.353  51.715  1.00 16.73           H
ATOM   1480 HD23 LEU H 108      16.303  31.834  51.722  1.00 16.73           H
ATOM   1481  N   HIS H 109      15.954  31.298  56.233  1.00 14.55           N
ATOM   1482  CA  HIS H 109      15.722  31.261  57.678  1.00 19.41           C
ATOM   1483  C   HIS H 109      16.558  30.201  58.372  1.00 19.70           C
ATOM   1484  O   HIS H 109      16.895  30.358  59.547  1.00 16.68           O
ATOM   1485  CB  HIS H 109      14.247  31.000  57.928  1.00 25.47           C
ATOM   1486  CG  HIS H 109      13.848  31.072  59.367  1.00 34.09           C
ATOM   1487  ND1 HIS H 109      13.250  30.011  60.023  1.00 39.72           N
ATOM   1488  CD2 HIS H 109      13.952  32.072  60.279  1.00 37.79           C
ATOM   1489  CE1 HIS H 109      12.996  30.355  61.274  1.00 34.15           C
ATOM   1490  NE2 HIS H 109      13.417  31.597  61.457  1.00 44.17           N
ATOM   1491  H   HIS H 109      15.291  31.020  55.761  1.00 17.51           H
ATOM   1492  HA  HIS H 109      15.948  32.123  58.060  1.00 23.33           H
ATOM   1493  HB2 HIS H 109      14.029  30.112  57.605  1.00 30.60           H
ATOM   1494  HB3 HIS H 109      13.727  31.661  57.444  1.00 30.60           H
ATOM   1495  HD1 HIS H 109      13.064  29.249  59.669  1.00 47.71           H
ATOM   1496  HD2 HIS H 109      14.314  32.916  60.136  1.00 45.39           H
ATOM   1497  HE1 HIS H 109      12.601  29.813  61.918  1.00 41.02           H
ATOM   1498  N   GLN H 110      16.864  29.109  57.673  1.00 14.99           N
ATOM   1499  CA  GLN H 110      17.679  27.986  58.108  1.00 16.76           C
ATOM   1500  C   GLN H 110      18.530  27.559  56.925  1.00 15.96           C
ATOM   1501  O   GLN H 110      18.060  27.606  55.787  1.00 15.56           O
ATOM   1502  CB  GLN H 110      16.852  26.753  58.480  1.00 22.19           C
ATOM   1503  CG  GLN H 110      16.349  26.593  59.843  1.00 36.79           C
ATOM   1504  CD  GLN H 110      15.848  25.147  60.019  1.00 38.06           C
ATOM   1505  OE1 GLN H 110      16.278  24.446  60.925  1.00 31.78           O
ATOM   1506  NE2 GLN H 110      14.958  24.698  59.123  1.00 45.68           N
ATOM   1507  H   GLN H 110      16.578  28.995  56.870  1.00 18.03           H
ATOM   1508  HA  GLN H 110      18.250  28.238  58.850  1.00 20.15           H
ATOM   1509  HB2 GLN H 110      16.076  26.737  57.898  1.00 26.67           H
ATOM   1510  HB3 GLN H 110      17.396  25.971  58.295  1.00 26.67           H
ATOM   1511  HG2 GLN H 110      17.063  26.756  60.478  1.00 44.19           H
ATOM   1512  HG3 GLN H 110      15.608  27.200  59.993  1.00 44.19           H
ATOM   1513 HE21 GLN H 110      14.693  25.212  58.486  1.00 54.85           H
ATOM   1514 HE22 GLN H 110      14.653  23.896  59.184  1.00 54.85           H
ATOM   1515  N   PRO H 111      19.734  27.082  57.152  1.00 15.29           N
ATOM   1516  CA  PRO H 111      20.541  26.656  56.006  1.00 13.28           C
ATOM   1517  C   PRO H 111      19.922  25.446  55.334  1.00 15.63           C
ATOM   1518  O   PRO H 111      19.265  24.615  55.971  1.00 12.26           O
ATOM   1519  CB  PRO H 111      21.901  26.332  56.624  1.00 17.00           C
ATOM   1520  CG  PRO H 111      21.698  26.334  58.053  1.00 22.66           C
ATOM   1521  CD  PRO H 111      20.503  27.104  58.395  1.00 15.08           C
ATOM   1522  HA  PRO H 111      20.635  27.377  55.365  1.00 15.98           H
ATOM   1523  HB2 PRO H 111      22.195  25.458  56.323  1.00 20.44           H
ATOM   1524  HB3 PRO H 111      22.543  27.013  56.370  1.00 20.44           H
ATOM   1525  HG2 PRO H 111      21.593  25.418  58.354  1.00 27.23           H
ATOM   1526  HG3 PRO H 111      22.475  26.731  58.477  1.00 27.23           H
ATOM   1527  HD2 PRO H 111      20.010  26.668  59.108  1.00 18.13           H
ATOM   1528  HD3 PRO H 111      20.742  28.014  58.631  1.00 18.13           H
ATOM   1529  N   VAL H 112      20.127  25.349  54.023  1.00 14.01           N
ATOM   1530  CA  VAL H 112      19.848  24.089  53.357  1.00 11.94           C
ATOM   1531  C   VAL H 112      20.969  23.104  53.640  1.00 13.25           C
ATOM   1532  O   VAL H 112      22.084  23.485  53.982  1.00 14.34           O
ATOM   1533  CB  VAL H 112      19.637  24.268  51.849  1.00 15.33           C
ATOM   1534  CG1 VAL H 112      18.419  25.137  51.620  1.00 16.60           C
ATOM   1535  CG2 VAL H 112      20.881  24.868  51.137  1.00 11.90           C
ATOM   1536  H   VAL H 112      20.418  25.977  53.514  1.00 16.85           H
ATOM   1537  HA  VAL H 112      19.031  23.719  53.726  1.00 14.37           H
ATOM   1538  HB  VAL H 112      19.460  23.400  51.453  1.00 18.43           H
ATOM   1539 HG11 VAL H 112      18.286  25.249  50.666  1.00 19.96           H
ATOM   1540 HG12 VAL H 112      17.645  24.705  52.013  1.00 19.96           H
ATOM   1541 HG13 VAL H 112      18.565  26.000  52.038  1.00 19.96           H
ATOM   1542 HG21 VAL H 112      20.689  24.957  50.190  1.00 14.32           H
ATOM   1543 HG22 VAL H 112      21.073  25.738  51.519  1.00 14.32           H
ATOM   1544 HG23 VAL H 112      21.636  24.274  51.268  1.00 14.32           H
ATOM   1545  N   VAL H 113      20.652  21.818  53.472  1.00 13.48           N
ATOM   1546  CA  VAL H 113      21.598  20.712  53.620  1.00 12.61           C
ATOM   1547  C   VAL H 113      22.148  20.382  52.245  1.00 15.39           C
ATOM   1548  O   VAL H 113      21.387  20.074  51.315  1.00 12.84           O
ATOM   1549  CB  VAL H 113      20.924  19.487  54.254  1.00 13.72           C
ATOM   1550  CG1 VAL H 113      21.931  18.349  54.466  1.00 13.86           C
ATOM   1551  CG2 VAL H 113      20.276  19.897  55.555  1.00 16.46           C
ATOM   1552  H   VAL H 113      19.861  21.553  53.265  1.00 16.22           H
ATOM   1553  HA  VAL H 113      22.334  20.988  54.188  1.00 15.18           H
ATOM   1554  HB  VAL H 113      20.228  19.166  53.659  1.00 16.51           H
ATOM   1555 HG11 VAL H 113      21.473  17.594  54.866  1.00 16.67           H
ATOM   1556 HG12 VAL H 113      22.303  18.094  53.607  1.00 16.67           H
ATOM   1557 HG13 VAL H 113      22.637  18.659  55.054  1.00 16.67           H
ATOM   1558 HG21 VAL H 113      19.851  19.122  55.954  1.00 19.79           H
ATOM   1559 HG22 VAL H 113      20.958  20.244  56.151  1.00 19.79           H
ATOM   1560 HG23 VAL H 113      19.613  20.582  55.375  1.00 19.79           H
ATOM   1561  N   LEU H 114      23.464  20.476  52.099  1.00 12.45           N
ATOM   1562  CA  LEU H 114      24.071  20.147  50.822  1.00 15.19           C
ATOM   1563  C   LEU H 114      23.997  18.644  50.616  1.00 13.45           C
ATOM   1564  O   LEU H 114      24.192  17.864  51.550  1.00 14.38           O
ATOM   1565  CB  LEU H 114      25.507  20.666  50.751  1.00 14.51           C
ATOM   1566  CG  LEU H 114      25.667  22.177  50.970  1.00 15.11           C
ATOM   1567  CD1 LEU H 114      27.043  22.631  50.586  1.00 14.04           C
ATOM   1568  CD2 LEU H 114      24.619  22.996  50.214  1.00 11.92           C
ATOM   1569  H   LEU H 114      24.016  20.722  52.711  1.00 14.98           H
ATOM   1570  HA  LEU H 114      23.564  20.572  50.113  1.00 18.27           H
ATOM   1571  HB2 LEU H 114      26.031  20.215  51.432  1.00 17.45           H
ATOM   1572  HB3 LEU H 114      25.866  20.459  49.874  1.00 17.45           H
ATOM   1573  HG  LEU H 114      25.553  22.363  51.916  1.00 18.17           H
ATOM   1574 HD11 LEU H 114      27.113  23.587  50.735  1.00 16.88           H
ATOM   1575 HD12 LEU H 114      27.694  22.162  51.132  1.00 16.88           H
ATOM   1576 HD13 LEU H 114      27.191  22.431  49.648  1.00 16.88           H
ATOM   1577 HD21 LEU H 114      24.768  23.938  50.390  1.00 14.35           H
ATOM   1578 HD22 LEU H 114      24.704  22.817  49.265  1.00 14.35           H
ATOM   1579 HD23 LEU H 114      23.735  22.738  50.522  1.00 14.35           H
ATOM   1580  N   THR H 115      23.629  18.261  49.391  1.00 13.60           N
ATOM   1581  CA  THR H 115      23.368  16.891  48.986  1.00 12.98           C
ATOM   1582  C   THR H 115      23.734  16.797  47.518  1.00 12.62           C
ATOM   1583  O   THR H 115      24.038  17.803  46.878  1.00 12.35           O
ATOM   1584  CB  THR H 115      21.893  16.486  49.138  1.00 14.78           C
ATOM   1585  OG1 THR H 115      21.124  17.207  48.176  1.00 12.99           O
ATOM   1586  CG2 THR H 115      21.359  16.799  50.511  1.00 13.09           C
ATOM   1587  H   THR H 115      23.520  18.818  48.745  1.00 16.36           H
ATOM   1588  HA  THR H 115      23.923  16.278  49.494  1.00 15.61           H
ATOM   1589  HB  THR H 115      21.800  15.533  48.980  1.00 17.77           H
ATOM   1590  HG1 THR H 115      20.313  17.000  48.243  1.00 15.63           H
ATOM   1591 HG21 THR H 115      20.429  16.532  50.574  1.00 15.74           H
ATOM   1592 HG22 THR H 115      21.870  16.321  51.183  1.00 15.74           H
ATOM   1593 HG23 THR H 115      21.426  17.752  50.683  1.00 15.74           H
ATOM   1594  N   ASP H 116      23.688  15.578  46.967  1.00 13.76           N
ATOM   1595  CA  ASP H 116      23.916  15.439  45.531  1.00 13.10           C
ATOM   1596  C   ASP H 116      22.996  16.337  44.693  1.00 13.95           C
ATOM   1597  O   ASP H 116      23.319  16.660  43.533  1.00 12.52           O
ATOM   1598  CB  ASP H 116      23.725  13.988  45.102  1.00 13.89           C
ATOM   1599  CG  ASP H 116      24.835  13.092  45.559  1.00 21.02           C
ATOM   1600  OD1 ASP H 116      25.741  13.539  46.281  1.00 14.94           O
ATOM   1601  OD2 ASP H 116      24.775  11.918  45.192  1.00 18.53           O1-
ATOM   1602  H   ASP H 116      23.532  14.844  47.387  1.00 16.55           H
ATOM   1603  HA  ASP H 116      24.833  15.689  45.335  1.00 15.77           H
ATOM   1604  HB2 ASP H 116      22.896  13.655  45.480  1.00 16.70           H
ATOM   1605  HB3 ASP H 116      23.687  13.948  44.134  1.00 16.70           H
ATOM   1606  N   HIS H 117      21.856  16.730  45.243  1.00 14.02           N
ATOM   1607  CA  HIS H 117      20.843  17.483  44.522  1.00 13.43           C
ATOM   1608  C   HIS H 117      20.768  18.948  44.949  1.00 12.89           C
ATOM   1609  O   HIS H 117      19.994  19.708  44.379  1.00 10.77           O
ATOM   1610  CB  HIS H 117      19.497  16.770  44.692  1.00 16.36           C
ATOM   1611  CG  HIS H 117      19.494  15.429  44.046  1.00 12.81           C
ATOM   1612  ND1 HIS H 117      19.789  14.276  44.738  1.00 16.90           N
ATOM   1613  CD2 HIS H 117      19.361  15.070  42.748  1.00 17.98           C
ATOM   1614  CE1 HIS H 117      19.763  13.251  43.905  1.00 16.51           C
ATOM   1615  NE2 HIS H 117      19.521  13.707  42.686  1.00 14.13           N
ATOM   1616  H   HIS H 117      21.640  16.566  46.059  1.00 16.87           H
ATOM   1617  HA  HIS H 117      21.063  17.468  43.577  1.00 16.15           H
ATOM   1618  HB2 HIS H 117      18.799  17.305  44.283  1.00 19.67           H
ATOM   1619  HB3 HIS H 117      19.317  16.650  45.638  1.00 19.67           H
ATOM   1620  HD1 HIS H 117      19.928  14.225  45.585  1.00 20.32           H
ATOM   1621  HD2 HIS H 117      19.172  15.636  42.035  1.00 21.62           H
ATOM   1622  HE1 HIS H 117      19.911  12.362  44.133  1.00 19.85           H
ATOM   1623  N   VAL H 118      21.573  19.365  45.920  1.00 11.09           N
ATOM   1624  CA  VAL H 118      21.562  20.736  46.431  1.00 11.74           C
ATOM   1625  C   VAL H 118      23.014  21.161  46.661  1.00 12.87           C
ATOM   1626  O   VAL H 118      23.640  20.718  47.629  1.00 12.18           O
ATOM   1627  CB  VAL H 118      20.761  20.844  47.732  1.00  9.91           C
ATOM   1628  CG1 VAL H 118      20.791  22.258  48.304  1.00 14.17           C
ATOM   1629  CG2 VAL H 118      19.350  20.378  47.510  1.00 10.94           C
ATOM   1630  H   VAL H 118      22.151  18.861  46.310  1.00 13.35           H
ATOM   1631  HA  VAL H 118      21.166  21.327  45.772  1.00 14.13           H
ATOM   1632  HB  VAL H 118      21.162  20.255  48.390  1.00 11.93           H
ATOM   1633 HG11 VAL H 118      20.272  22.278  49.123  1.00 17.04           H
ATOM   1634 HG12 VAL H 118      21.710  22.505  48.487  1.00 17.04           H
ATOM   1635 HG13 VAL H 118      20.407  22.869  47.655  1.00 17.04           H
ATOM   1636 HG21 VAL H 118      18.858  20.453  48.343  1.00 13.17           H
ATOM   1637 HG22 VAL H 118      18.937  20.934  46.831  1.00 13.17           H
ATOM   1638 HG23 VAL H 118      19.365  19.453  47.217  1.00 13.17           H
ATOM   1639  N   VAL H 119      23.533  22.024  45.791  1.00 10.97           N
ATOM   1640  CA  VAL H 119      24.931  22.452  45.789  1.00 13.04           C
ATOM   1641  C   VAL H 119      24.992  23.922  45.394  1.00 13.40           C
ATOM   1642  O   VAL H 119      24.352  24.316  44.411  1.00 13.54           O
ATOM   1643  CB  VAL H 119      25.782  21.610  44.815  1.00 13.89           C
ATOM   1644  CG1 VAL H 119      27.236  22.123  44.784  1.00 13.96           C
ATOM   1645  CG2 VAL H 119      25.753  20.120  45.175  1.00 14.33           C
ATOM   1646  H   VAL H 119      23.073  22.392  45.165  1.00 13.20           H
ATOM   1647  HA  VAL H 119      25.300  22.357  46.681  1.00 15.69           H
ATOM   1648  HB  VAL H 119      25.417  21.704  43.921  1.00 16.71           H
ATOM   1649 HG11 VAL H 119      27.750  21.580  44.167  1.00 16.80           H
ATOM   1650 HG12 VAL H 119      27.238  23.048  44.492  1.00 16.80           H
ATOM   1651 HG13 VAL H 119      27.613  22.057  45.676  1.00 16.80           H
ATOM   1652 HG21 VAL H 119      26.299  19.631  44.539  1.00 17.23           H
ATOM   1653 HG22 VAL H 119      26.106  20.006  46.071  1.00 17.23           H
ATOM   1654 HG23 VAL H 119      24.837  19.804  45.137  1.00 17.23           H
ATOM   1655  N   PRO H 120      25.767  24.760  46.087  1.00 10.14           N
ATOM   1656  CA  PRO H 120      25.873  26.165  45.684  1.00 12.73           C
ATOM   1657  C   PRO H 120      26.691  26.347  44.416  1.00 12.30           C
ATOM   1658  O   PRO H 120      27.610  25.587  44.124  1.00 12.29           O
ATOM   1659  CB  PRO H 120      26.585  26.814  46.869  1.00 13.16           C
ATOM   1660  CG  PRO H 120      27.393  25.730  47.431  1.00 14.81           C
ATOM   1661  CD  PRO H 120      26.615  24.472  47.248  1.00 12.83           C
ATOM   1662  HA  PRO H 120      24.995  26.560  45.571  1.00 15.31           H
ATOM   1663  HB2 PRO H 120      27.147  27.541  46.560  1.00 15.83           H
ATOM   1664  HB3 PRO H 120      25.932  27.129  47.514  1.00 15.83           H
ATOM   1665  HG2 PRO H 120      28.236  25.677  46.955  1.00 17.82           H
ATOM   1666  HG3 PRO H 120      27.547  25.898  48.374  1.00 17.82           H
ATOM   1667  HD2 PRO H 120      27.211  23.731  47.056  1.00 15.44           H
ATOM   1668  HD3 PRO H 120      26.069  24.296  48.030  1.00 15.44           H
ATOM   1669  N   LEU H 121      26.350  27.384  43.669  1.00 11.29           N
ATOM   1670  CA  LEU H 121      27.202  27.869  42.589  1.00 12.89           C
ATOM   1671  C   LEU H 121      28.257  28.799  43.181  1.00 12.56           C
ATOM   1672  O   LEU H 121      27.978  29.545  44.123  1.00 11.56           O
ATOM   1673  CB  LEU H 121      26.352  28.607  41.552  1.00 11.57           C
ATOM   1674  CG  LEU H 121      26.936  29.041  40.206  1.00 13.11           C
ATOM   1675  CD1 LEU H 121      27.497  27.819  39.465  1.00 14.87           C
ATOM   1676  CD2 LEU H 121      25.883  29.766  39.327  1.00 13.43           C
ATOM   1677  H   LEU H 121      25.622  27.831  43.766  1.00 13.58           H
ATOM   1678  HA  LEU H 121      27.647  27.123  42.158  1.00 15.51           H
ATOM   1679  HB2 LEU H 121      25.594  28.037  41.346  1.00 13.93           H
ATOM   1680  HB3 LEU H 121      26.022  29.415  41.976  1.00 13.93           H
ATOM   1681  HG  LEU H 121      27.669  29.657  40.365  1.00 15.78           H
ATOM   1682 HD11 LEU H 121      27.864  28.107  38.615  1.00 17.89           H
ATOM   1683 HD12 LEU H 121      28.193  27.414  40.006  1.00 17.89           H
ATOM   1684 HD13 LEU H 121      26.780  27.183  39.318  1.00 17.89           H
ATOM   1685 HD21 LEU H 121      26.295  30.022  38.487  1.00 16.15           H
ATOM   1686 HD22 LEU H 121      25.141  29.163  39.162  1.00 16.15           H
ATOM   1687 HD23 LEU H 121      25.570  30.555  39.796  1.00 16.15           H
ATOM   1688  N   CYS H 122      29.483  28.753  42.666  1.00 11.18           N
ATOM   1689  CA  CYS H 122      30.507  29.643  43.224  1.00 13.97           C
ATOM   1690  C   CYS H 122      30.252  31.095  42.837  1.00 12.60           C
ATOM   1691  O   CYS H 122      30.074  31.420  41.660  1.00 12.52           O
ATOM   1692  CB  CYS H 122      31.915  29.252  42.759  1.00 12.65           C
ATOM   1693  SG  CYS H 122      32.397  27.566  43.082  1.00 13.13           S
ATOM   1694  H   CYS H 122      29.743  28.243  42.024  1.00 13.46           H
ATOM   1695  HA  CYS H 122      30.484  29.582  44.192  1.00 16.81           H
ATOM   1696  HB2 CYS H 122      31.969  29.390  41.800  1.00 15.22           H
ATOM   1697  HB3 CYS H 122      32.555  29.827  43.204  1.00 15.22           H
ATOM   1698  N   LEU H 123      30.294  31.990  43.825  1.00 12.78           N
ATOM   1699  CA  LEU H 123      30.264  33.414  43.539  1.00 13.59           C
ATOM   1700  C   LEU H 123      31.701  33.848  43.304  1.00 15.43           C
ATOM   1701  O   LEU H 123      32.512  33.758  44.229  1.00 13.21           O
ATOM   1702  CB  LEU H 123      29.644  34.205  44.690  1.00 15.72           C
ATOM   1703  CG  LEU H 123      29.547  35.724  44.431  1.00 14.82           C
ATOM   1704  CD1 LEU H 123      28.407  36.020  43.470  1.00 14.33           C
ATOM   1705  CD2 LEU H 123      29.366  36.547  45.723  1.00 17.62           C
ATOM   1706  H   LEU H 123      30.340  31.795  44.661  1.00 15.38           H
ATOM   1707  HA  LEU H 123      29.750  33.578  42.732  1.00 16.35           H
ATOM   1708  HB2 LEU H 123      28.746  33.874  44.848  1.00 18.91           H
ATOM   1709  HB3 LEU H 123      30.186  34.075  45.484  1.00 18.91           H
ATOM   1710  HG  LEU H 123      30.370  36.018  44.009  1.00 17.83           H
ATOM   1711 HD11 LEU H 123      28.362  36.978  43.320  1.00 17.23           H
ATOM   1712 HD12 LEU H 123      28.573  35.561  42.632  1.00 17.23           H
ATOM   1713 HD13 LEU H 123      27.576  35.707  43.861  1.00 17.23           H
ATOM   1714 HD21 LEU H 123      29.312  37.488  45.493  1.00 21.19           H
ATOM   1715 HD22 LEU H 123      28.549  36.266  46.164  1.00 21.19           H
ATOM   1716 HD23 LEU H 123      30.126  36.391  46.305  1.00 21.19           H
ATOM   1717  N   PRO H 124      32.084  34.279  42.108  1.00 12.41           N
ATOM   1718  CA  PRO H 124      33.507  34.510  41.834  1.00 14.19           C
ATOM   1719  C   PRO H 124      34.009  35.815  42.426  1.00 15.12           C
ATOM   1720  O   PRO H 124      33.247  36.726  42.726  1.00 13.93           O
ATOM   1721  CB  PRO H 124      33.573  34.562  40.307  1.00 12.89           C
ATOM   1722  CG  PRO H 124      32.233  35.138  39.939  1.00 14.22           C
ATOM   1723  CD  PRO H 124      31.256  34.536  40.924  1.00 13.90           C
ATOM   1724  HA  PRO H 124      34.045  33.772  42.161  1.00 17.07           H
ATOM   1725  HB2 PRO H 124      34.294  35.145  40.023  1.00 15.50           H
ATOM   1726  HB3 PRO H 124      33.680  33.667  39.947  1.00 15.50           H
ATOM   1727  HG2 PRO H 124      32.257  36.103  40.028  1.00 17.10           H
ATOM   1728  HG3 PRO H 124      32.005  34.882  39.031  1.00 17.10           H
ATOM   1729  HD2 PRO H 124      30.553  35.170  41.133  1.00 16.72           H
ATOM   1730  HD3 PRO H 124      30.895  33.705  40.577  1.00 16.72           H
ATOM   1731  N   GLU H 125      35.334  35.908  42.554  1.00 15.81           N
ATOM   1732  CA  GLU H 125      35.955  37.204  42.791  1.00 16.31           C
ATOM   1733  C   GLU H 125      35.700  38.114  41.603  1.00 13.07           C
ATOM   1734  O   GLU H 125      35.626  37.665  40.465  1.00 15.63           O
ATOM   1735  CB  GLU H 125      37.463  37.048  43.007  1.00 17.43           C
ATOM   1736  CG  GLU H 125      37.794  36.482  44.340  1.00 20.06           C
ATOM   1737  CD  GLU H 125      39.311  36.429  44.611  1.00 29.20           C
ATOM   1738  OE1 GLU H 125      40.135  36.975  43.814  1.00 21.16           O
ATOM   1739  OE2 GLU H 125      39.678  35.811  45.634  1.00 28.48           O1-
ATOM   1740  H   GLU H 125      35.884  35.248  42.508  1.00 19.02           H
ATOM   1741  HA  GLU H 125      35.568  37.611  43.582  1.00 19.61           H
ATOM   1742  HB2 GLU H 125      37.820  36.452  42.330  1.00 20.96           H
ATOM   1743  HB3 GLU H 125      37.884  37.919  42.937  1.00 20.96           H
ATOM   1744  HG2 GLU H 125      37.387  37.033  45.027  1.00 24.11           H
ATOM   1745  HG3 GLU H 125      37.449  35.577  44.393  1.00 24.11           H
ATOM   1746  N   ARG H 126      35.599  39.416  41.866  1.00 17.70           N
ATOM   1747  CA  ARG H 126      35.309  40.367  40.791  1.00 16.06           C
ATOM   1748  C   ARG H 126      36.405  40.363  39.722  1.00 19.21           C
ATOM   1749  O   ARG H 126      36.108  40.336  38.525  1.00 16.19           O
ATOM   1750  CB  ARG H 126      35.117  41.773  41.371  1.00 19.91           C
ATOM   1751  CG  ARG H 126      34.809  42.878  40.325  1.00 23.94           C
ATOM   1752  CD  ARG H 126      34.896  44.298  40.929  1.00 25.36           C
ATOM   1753  NE  ARG H 126      36.190  44.530  41.580  1.00 45.24           N
ATOM   1754  CZ  ARG H 126      37.317  44.901  40.963  1.00 41.24           C
ATOM   1755  NH1 ARG H 126      37.354  45.100  39.650  1.00 40.22           N
ATOM   1756  NH2 ARG H 126      38.425  45.064  41.669  1.00 39.70           N1+
ATOM   1757  H   ARG H 126      35.692  39.770  42.644  1.00 21.29           H
ATOM   1758  HA  ARG H 126      34.478  40.108  40.362  1.00 19.31           H
ATOM   1759  HB2 ARG H 126      34.378  41.750  41.998  1.00 23.93           H
ATOM   1760  HB3 ARG H 126      35.930  42.029  41.835  1.00 23.93           H
ATOM   1761  HG2 ARG H 126      35.453  42.818  39.602  1.00 28.77           H
ATOM   1762  HG3 ARG H 126      33.911  42.750  39.984  1.00 28.77           H
ATOM   1763  HD2 ARG H 126      34.790  44.953  40.221  1.00 30.48           H
ATOM   1764  HD3 ARG H 126      34.198  44.406  41.593  1.00 30.48           H
ATOM   1765  HE  ARG H 126      36.227  44.418  42.432  1.00 54.33           H
ATOM   1766 HH11 ARG H 126      36.642  44.993  39.179  1.00 48.31           H
ATOM   1767 HH12 ARG H 126      38.088  45.338  39.272  1.00 48.31           H
ATOM   1768 HH21 ARG H 126      38.414  44.939  42.520  1.00 47.69           H
ATOM   1769 HH22 ARG H 126      39.152  45.306  41.279  1.00 47.69           H
ATOM   1770  N   THR H 127      37.688  40.377  40.125  1.00 19.28           N
ATOM   1771  CA  THR H 127      38.757  40.395  39.114  1.00 19.57           C
ATOM   1772  C   THR H 127      38.691  39.172  38.220  1.00 15.18           C
ATOM   1773  O   THR H 127      38.813  39.268  36.996  1.00 19.06           O
ATOM   1774  CB  THR H 127      40.145  40.492  39.773  1.00 19.75           C
ATOM   1775  OG1 THR H 127      40.298  39.462  40.766  1.00 22.37           O
ATOM   1776  CG2 THR H 127      40.345  41.879  40.387  1.00 24.72           C
ATOM   1777  H   THR H 127      37.955  40.376  40.942  1.00 23.18           H
ATOM   1778  HA  THR H 127      38.641  41.178  38.553  1.00 23.52           H
ATOM   1779  HB  THR H 127      40.823  40.371  39.090  1.00 23.74           H
ATOM   1780  HG1 THR H 127      39.710  39.545  41.360  1.00 26.88           H
ATOM   1781 HG21 THR H 127      41.220  41.935  40.800  1.00 29.71           H
ATOM   1782 HG22 THR H 127      40.277  42.559  39.699  1.00 29.71           H
ATOM   1783 HG23 THR H 127      39.667  42.044  41.061  1.00 29.71           H
ATOM   1784  N   PHE H 128      38.521  38.004  38.816  1.00 16.40           N
ATOM   1785  CA  PHE H 128      38.421  36.786  38.041  1.00 12.99           C
ATOM   1786  C   PHE H 128      37.236  36.845  37.095  1.00 17.90           C
ATOM   1787  O   PHE H 128      37.329  36.437  35.932  1.00 17.09           O
ATOM   1788  CB  PHE H 128      38.300  35.612  39.005  1.00 14.77           C
ATOM   1789  CG  PHE H 128      38.012  34.307  38.350  1.00 15.68           C
ATOM   1790  CD1 PHE H 128      38.937  33.731  37.500  1.00 18.19           C
ATOM   1791  CD2 PHE H 128      36.849  33.626  38.627  1.00 16.65           C
ATOM   1792  CE1 PHE H 128      38.691  32.534  36.908  1.00 17.98           C
ATOM   1793  CE2 PHE H 128      36.595  32.416  38.053  1.00 18.10           C
ATOM   1794  CZ  PHE H 128      37.525  31.850  37.191  1.00 18.97           C
ATOM   1795  H   PHE H 128      38.461  37.892  39.667  1.00 19.72           H
ATOM   1796  HA  PHE H 128      39.228  36.670  37.515  1.00 15.62           H
ATOM   1797  HB2 PHE H 128      39.136  35.521  39.489  1.00 17.76           H
ATOM   1798  HB3 PHE H 128      37.580  35.795  39.628  1.00 17.76           H
ATOM   1799  HD1 PHE H 128      39.728  34.182  37.310  1.00 21.87           H
ATOM   1800  HD2 PHE H 128      36.226  33.998  39.210  1.00 20.02           H
ATOM   1801  HE1 PHE H 128      39.320  32.162  36.333  1.00 21.61           H
ATOM   1802  HE2 PHE H 128      35.801  31.969  38.240  1.00 21.76           H
ATOM   1803  HZ  PHE H 128      37.352  31.031  36.786  1.00 22.80           H
ATOM   1804  N   SER H 129      36.106  37.361  37.577  1.00 16.02           N
ATOM   1805  CA  SER H 129      34.924  37.441  36.730  1.00 15.05           C
ATOM   1806  C   SER H 129      35.111  38.430  35.583  1.00 15.71           C
ATOM   1807  O   SER H 129      34.689  38.157  34.457  1.00 17.68           O
ATOM   1808  CB  SER H 129      33.708  37.817  37.566  1.00 16.76           C
ATOM   1809  OG  SER H 129      32.570  37.515  36.797  1.00 17.92           O
ATOM   1810  H   SER H 129      36.001  37.665  38.374  1.00 19.26           H
ATOM   1811  HA  SER H 129      34.758  36.567  36.342  1.00 18.10           H
ATOM   1812  HB2 SER H 129      33.698  37.296  38.384  1.00 20.15           H
ATOM   1813  HB3 SER H 129      33.727  38.767  37.763  1.00 20.15           H
ATOM   1814  HG  SER H 129      31.874  37.709  37.226  1.00 21.54           H
ATOM   1815  N   GLU H 129A     35.718  39.586  35.843  1.00 17.92           N
ATOM   1816  CA  GLU H 129A     35.929  40.576  34.789  1.00 17.34           C
ATOM   1817  C   GLU H 129A     37.081  40.206  33.851  1.00 21.88           C
ATOM   1818  O   GLU H 129A     36.986  40.415  32.635  1.00 21.35           O
ATOM   1819  CB  GLU H 129A     36.189  41.937  35.416  1.00 19.91           C
ATOM   1820  CG  GLU H 129A     35.022  42.471  36.224  1.00 20.89           C
ATOM   1821  CD  GLU H 129A     35.340  43.784  36.884  1.00 23.59           C
ATOM   1822  OE1 GLU H 129A     36.524  44.162  36.908  1.00 27.59           O
ATOM   1823  OE2 GLU H 129A     34.427  44.432  37.400  1.00 25.93           O1-
ATOM   1824  H   GLU H 129A     36.015  39.820  36.616  1.00 21.55           H
ATOM   1825  HA  GLU H 129A     35.121  40.643  34.256  1.00 20.85           H
ATOM   1826  HB2 GLU H 129A     36.954  41.867  36.009  1.00 23.93           H
ATOM   1827  HB3 GLU H 129A     36.378  42.575  34.710  1.00 23.93           H
ATOM   1828  HG2 GLU H 129A     34.263  42.606  35.635  1.00 25.11           H
ATOM   1829  HG3 GLU H 129A     34.797  41.831  36.917  1.00 25.11           H
ATOM   1830  N   ARG H 129B     38.169  39.652  34.383  1.00 24.06           N
ATOM   1831  CA  ARG H 129B     39.334  39.339  33.557  1.00 21.60           C
ATOM   1832  C   ARG H 129B     39.184  38.042  32.795  1.00 21.78           C
ATOM   1833  O   ARG H 129B     39.757  37.893  31.707  1.00 21.76           O
ATOM   1834  CB  ARG H 129B     40.578  39.265  34.431  1.00 21.75           C
ATOM   1835  CG  ARG H 129B     40.998  40.610  35.005  1.00 24.44           C
ATOM   1836  CD  ARG H 129B     42.066  40.442  36.080  1.00 31.71           C
ATOM   1837  NE  ARG H 129B     42.440  41.709  36.677  1.00 29.22           N
ATOM   1838  CZ  ARG H 129B     43.151  41.836  37.794  1.00 33.28           C
ATOM   1839  NH1 ARG H 129B     43.439  43.047  38.242  1.00 31.52           N
ATOM   1840  NH2 ARG H 129B     43.583  40.768  38.467  1.00 29.19           N1+
ATOM   1841  H   ARG H 129B     38.257  39.448  35.214  1.00 28.91           H
ATOM   1842  HA  ARG H 129B     39.463  40.051  32.912  1.00 25.96           H
ATOM   1843  HB2 ARG H 129B     40.404  38.665  35.174  1.00 26.14           H
ATOM   1844  HB3 ARG H 129B     41.315  38.925  33.899  1.00 26.14           H
ATOM   1845  HG2 ARG H 129B     41.364  41.162  34.296  1.00 29.37           H
ATOM   1846  HG3 ARG H 129B     40.228  41.043  35.405  1.00 29.37           H
ATOM   1847  HD2 ARG H 129B     41.723  39.867  36.782  1.00 38.09           H
ATOM   1848  HD3 ARG H 129B     42.859  40.050  35.683  1.00 38.09           H
ATOM   1849  HE  ARG H 129B     42.184  42.428  36.282  1.00 35.11           H
ATOM   1850 HH11 ARG H 129B     43.164  43.741  37.815  1.00 37.86           H
ATOM   1851 HH12 ARG H 129B     43.897  43.141  38.964  1.00 37.86           H
ATOM   1852 HH21 ARG H 129B     43.403  39.977  38.181  1.00 35.07           H
ATOM   1853 HH22 ARG H 129B     44.042  40.871  39.187  1.00 35.07           H
ATOM   1854  N   THR H 129C     38.418  37.095  33.321  1.00 17.49           N
ATOM   1855  CA  THR H 129C     38.417  35.765  32.735  1.00 17.58           C
ATOM   1856  C   THR H 129C     37.015  35.276  32.390  1.00 20.54           C
ATOM   1857  O   THR H 129C     36.781  34.854  31.247  1.00 18.37           O
ATOM   1858  CB  THR H 129C     39.137  34.799  33.691  1.00 17.47           C
ATOM   1859  OG1 THR H 129C     40.499  35.221  33.827  1.00 21.16           O
ATOM   1860  CG2 THR H 129C     39.118  33.368  33.178  1.00 19.93           C
ATOM   1861  H   THR H 129C     37.902  37.194  34.002  1.00 21.03           H
ATOM   1862  HA  THR H 129C     38.926  35.792  31.910  1.00 21.13           H
ATOM   1863  HB  THR H 129C     38.704  34.820  34.559  1.00 21.01           H
ATOM   1864  HG1 THR H 129C     40.909  34.704  34.346  1.00 25.44           H
ATOM   1865 HG21 THR H 129C     39.579  32.786  33.802  1.00 23.96           H
ATOM   1866 HG22 THR H 129C     38.203  33.063  33.080  1.00 23.96           H
ATOM   1867 HG23 THR H 129C     39.561  33.319  32.316  1.00 23.96           H
ATOM   1868  N   LEU H 129D     36.075  35.298  33.347  1.00 15.76           N
ATOM   1869  CA  LEU H 129D     34.774  34.684  33.062  1.00 14.09           C
ATOM   1870  C   LEU H 129D     34.029  35.436  31.972  1.00 15.62           C
ATOM   1871  O   LEU H 129D     33.273  34.827  31.202  1.00 19.39           O
ATOM   1872  CB  LEU H 129D     33.899  34.627  34.314  1.00 15.52           C
ATOM   1873  CG  LEU H 129D     34.380  33.720  35.432  1.00 18.92           C
ATOM   1874  CD1 LEU H 129D     33.378  33.828  36.594  1.00 16.44           C
ATOM   1875  CD2 LEU H 129D     34.541  32.237  34.968  1.00 15.48           C
ATOM   1876  H   LEU H 129D     36.159  35.644  34.130  1.00 18.95           H
ATOM   1877  HA  LEU H 129D     34.916  33.774  32.755  1.00 16.95           H
ATOM   1878  HB2 LEU H 129D     33.833  35.524  34.679  1.00 18.66           H
ATOM   1879  HB3 LEU H 129D     33.016  34.320  34.054  1.00 18.66           H
ATOM   1880  HG  LEU H 129D     35.243  34.033  35.747  1.00 22.75           H
ATOM   1881 HD11 LEU H 129D     33.672  33.253  37.318  1.00 19.77           H
ATOM   1882 HD12 LEU H 129D     33.344  34.749  36.896  1.00 19.77           H
ATOM   1883 HD13 LEU H 129D     32.503  33.548  36.283  1.00 19.77           H
ATOM   1884 HD21 LEU H 129D     34.849  31.704  35.717  1.00 18.61           H
ATOM   1885 HD22 LEU H 129D     33.682  31.909  34.658  1.00 18.61           H
ATOM   1886 HD23 LEU H 129D     35.189  32.201  34.247  1.00 18.61           H
ATOM   1887  N   ALA H 129E     34.195  36.755  31.918  1.00 19.96           N
ATOM   1888  CA  ALA H 129E     33.492  37.591  30.956  1.00 18.12           C
ATOM   1889  C   ALA H 129E     33.836  37.256  29.514  1.00 20.47           C
ATOM   1890  O   ALA H 129E     33.103  37.662  28.603  1.00 23.00           O
ATOM   1891  CB  ALA H 129E     33.796  39.039  31.264  1.00 16.70           C
ATOM   1892  H   ALA H 129E     34.720  37.195  32.439  1.00 24.00           H
ATOM   1893  HA  ALA H 129E     32.538  37.460  31.069  1.00 21.78           H
ATOM   1894  HB1 ALA H 129E     33.330  39.602  30.626  1.00 20.08           H
ATOM   1895  HB2 ALA H 129E     33.496  39.240  32.164  1.00 20.08           H
ATOM   1896  HB3 ALA H 129E     34.753  39.182  31.195  1.00 20.08           H
ATOM   1897  N   PHE H 129F     34.902  36.497  29.282  1.00 23.16           N
ATOM   1898  CA  PHE H 129F     35.328  36.106  27.944  1.00 22.02           C
ATOM   1899  C   PHE H 129F     35.052  34.643  27.645  1.00 18.92           C
ATOM   1900  O   PHE H 129F     35.372  34.168  26.558  1.00 20.39           O
ATOM   1901  CB  PHE H 129F     36.815  36.449  27.792  1.00 21.65           C
ATOM   1902  CG  PHE H 129F     37.077  37.896  28.018  1.00 21.92           C
ATOM   1903  CD1 PHE H 129F     36.635  38.827  27.105  1.00 29.45           C
ATOM   1904  CD2 PHE H 129F     37.674  38.338  29.173  1.00 22.62           C
ATOM   1905  CE1 PHE H 129F     36.816  40.174  27.321  1.00 28.32           C
ATOM   1906  CE2 PHE H 129F     37.856  39.676  29.395  1.00 25.60           C
ATOM   1907  CZ  PHE H 129F     37.421  40.597  28.466  1.00 29.43           C
ATOM   1908  H   PHE H 129F     35.409  36.187  29.904  1.00 27.83           H
ATOM   1909  HA  PHE H 129F     34.837  36.635  27.296  1.00 26.47           H
ATOM   1910  HB2 PHE H 129F     37.326  35.944  28.443  1.00 26.02           H
ATOM   1911  HB3 PHE H 129F     37.103  36.225  26.894  1.00 26.02           H
ATOM   1912  HD1 PHE H 129F     36.212  38.541  26.328  1.00 35.38           H
ATOM   1913  HD2 PHE H 129F     37.960  37.723  29.809  1.00 27.19           H
ATOM   1914  HE1 PHE H 129F     36.526  40.792  26.689  1.00 34.02           H
ATOM   1915  HE2 PHE H 129F     38.275  39.964  30.173  1.00 30.76           H
ATOM   1916  HZ  PHE H 129F     37.559  41.506  28.611  1.00 35.35           H
ATOM   1917  N   VAL H 129G     34.442  33.912  28.572  1.00 17.15           N
ATOM   1918  CA  VAL H 129G     33.915  32.591  28.242  1.00 16.41           C
ATOM   1919  C   VAL H 129G     32.662  32.805  27.395  1.00 24.18           C
ATOM   1920  O   VAL H 129G     31.724  33.498  27.811  1.00 19.95           O
ATOM   1921  CB  VAL H 129G     33.624  31.785  29.517  1.00 16.63           C
ATOM   1922  CG1 VAL H 129G     33.067  30.446  29.193  1.00 18.45           C
ATOM   1923  CG2 VAL H 129G     34.878  31.600  30.300  1.00 19.79           C
ATOM   1924  H   VAL H 129G     34.321  34.153  29.388  1.00 20.62           H
ATOM   1925  HA  VAL H 129G     34.566  32.105  27.712  1.00 19.73           H
ATOM   1926  HB  VAL H 129G     32.983  32.263  30.066  1.00 20.00           H
ATOM   1927 HG11 VAL H 129G     32.897  29.967  30.019  1.00 22.18           H
ATOM   1928 HG12 VAL H 129G     32.240  30.559  28.699  1.00 22.18           H
ATOM   1929 HG13 VAL H 129G     33.711  29.958  28.655  1.00 22.18           H
ATOM   1930 HG21 VAL H 129G     34.677  31.091  31.101  1.00 23.79           H
ATOM   1931 HG22 VAL H 129G     35.522  31.122  29.756  1.00 23.79           H
ATOM   1932 HG23 VAL H 129G     35.230  32.471  30.542  1.00 23.79           H
ATOM   1933  N   ARG H 134      32.651  32.265  26.174  1.00 20.88           N
ATOM   1934  CA  ARG H 134      31.569  32.633  25.262  1.00 21.31           C
ATOM   1935  C   ARG H 134      30.213  32.124  25.757  1.00 19.73           C
ATOM   1936  O   ARG H 134      29.254  32.895  25.838  1.00 21.87           O
ATOM   1937  CB  ARG H 134      31.818  32.108  23.853  1.00 23.83           C
ATOM   1938  CG  ARG H 134      30.768  32.665  22.899  1.00 25.50           C
ATOM   1939  CD  ARG H 134      31.033  32.362  21.409  1.00 34.31           C
ATOM   1940  NE  ARG H 134      29.927  32.909  20.617  1.00 36.22           N
ATOM   1941  CZ  ARG H 134      29.468  32.394  19.487  1.00 34.96           C
ATOM   1942  NH1 ARG H 134      28.418  32.959  18.887  1.00 35.20           N
ATOM   1943  NH2 ARG H 134      30.040  31.317  18.973  1.00 35.63           N1+
ATOM   1944  H   ARG H 134      33.229  31.710  25.862  1.00 25.10           H
ATOM   1945  HA  ARG H 134      31.521  33.601  25.212  1.00 25.61           H
ATOM   1946  HB2 ARG H 134      32.694  32.394  23.550  1.00 28.64           H
ATOM   1947  HB3 ARG H 134      31.755  31.140  23.851  1.00 28.64           H
ATOM   1948  HG2 ARG H 134      29.906  32.283  23.128  1.00 30.64           H
ATOM   1949  HG3 ARG H 134      30.735  33.629  23.002  1.00 30.64           H
ATOM   1950  HD2 ARG H 134      31.859  32.787  21.128  1.00 41.21           H
ATOM   1951  HD3 ARG H 134      31.073  31.403  21.270  1.00 41.21           H
ATOM   1952  HE  ARG H 134      29.546  33.622  20.911  1.00 43.50           H
ATOM   1953 HH11 ARG H 134      28.058  33.663  19.224  1.00 42.28           H
ATOM   1954 HH12 ARG H 134      28.126  32.641  18.143  1.00 42.28           H
ATOM   1955 HH21 ARG H 134      30.707  30.951  19.374  1.00 42.80           H
ATOM   1956 HH22 ARG H 134      29.746  30.983  18.236  1.00 42.80           H
ATOM   1957  N   PHE H 135      30.101  30.830  26.064  1.00 17.62           N
ATOM   1958  CA  PHE H 135      28.807  30.238  26.375  1.00 20.80           C
ATOM   1959  C   PHE H 135      28.650  30.012  27.868  1.00 19.15           C
ATOM   1960  O   PHE H 135      29.619  29.716  28.575  1.00 18.33           O
ATOM   1961  CB  PHE H 135      28.630  28.913  25.648  1.00 18.20           C
ATOM   1962  CG  PHE H 135      28.391  29.073  24.196  1.00 21.63           C
ATOM   1963  CD1 PHE H 135      27.112  29.249  23.723  1.00 20.73           C
ATOM   1964  CD2 PHE H 135      29.453  29.047  23.295  1.00 29.16           C
ATOM   1965  CE1 PHE H 135      26.876  29.405  22.364  1.00 20.91           C
ATOM   1966  CE2 PHE H 135      29.229  29.199  21.947  1.00 27.15           C
ATOM   1967  CZ  PHE H 135      27.938  29.386  21.481  1.00 27.12           C
ATOM   1968  H   PHE H 135      30.760  30.278  26.097  1.00 21.18           H
ATOM   1969  HA  PHE H 135      28.104  30.839  26.085  1.00 25.00           H
ATOM   1970  HB2 PHE H 135      29.434  28.382  25.761  1.00 21.88           H
ATOM   1971  HB3 PHE H 135      27.869  28.446  26.026  1.00 21.88           H
ATOM   1972  HD1 PHE H 135      26.399  29.269  24.320  1.00 24.91           H
ATOM   1973  HD2 PHE H 135      30.320  28.929  23.609  1.00 35.03           H
ATOM   1974  HE1 PHE H 135      26.009  29.526  22.051  1.00 25.14           H
ATOM   1975  HE2 PHE H 135      29.943  29.183  21.352  1.00 32.62           H
ATOM   1976  HZ  PHE H 135      27.784  29.484  20.569  1.00 32.59           H
ATOM   1977  N   SER H 136      27.403  30.136  28.322  1.00 18.79           N
ATOM   1978  CA  SER H 136      27.010  29.900  29.699  1.00 13.29           C
ATOM   1979  C   SER H 136      25.591  29.334  29.706  1.00 19.20           C
ATOM   1980  O   SER H 136      24.857  29.443  28.722  1.00 16.83           O
ATOM   1981  CB  SER H 136      27.063  31.186  30.526  1.00 19.21           C
ATOM   1982  OG  SER H 136      28.365  31.737  30.624  1.00 18.33           O
ATOM   1983  H   SER H 136      26.743  30.368  27.822  1.00 22.58           H
ATOM   1984  HA  SER H 136      27.605  29.249  30.101  1.00 15.99           H
ATOM   1985  HB2 SER H 136      26.481  31.843  30.112  1.00 23.09           H
ATOM   1986  HB3 SER H 136      26.744  30.990  31.421  1.00 23.09           H
ATOM   1987  HG  SER H 136      28.346  32.439  31.085  1.00 22.04           H
ATOM   1988  N   LEU H 137      25.219  28.699  30.821  1.00 16.79           N
ATOM   1989  CA  LEU H 137      23.923  28.045  30.976  1.00 13.93           C
ATOM   1990  C   LEU H 137      22.942  28.941  31.736  1.00 16.08           C
ATOM   1991  O   LEU H 137      23.302  29.567  32.736  1.00 13.68           O
ATOM   1992  CB  LEU H 137      24.089  26.719  31.724  1.00 15.59           C
ATOM   1993  CG  LEU H 137      24.942  25.616  31.127  1.00 13.85           C
ATOM   1994  CD1 LEU H 137      24.907  24.383  32.004  1.00 17.16           C
ATOM   1995  CD2 LEU H 137      24.445  25.269  29.764  1.00 18.28           C
ATOM   1996  H   LEU H 137      25.717  28.634  31.519  1.00 20.19           H
ATOM   1997  HA  LEU H 137      23.550  27.857  30.100  1.00 16.76           H
ATOM   1998  HB2 LEU H 137      24.470  26.921  32.593  1.00 18.75           H
ATOM   1999  HB3 LEU H 137      23.204  26.343  31.852  1.00 18.75           H
ATOM   2000  HG  LEU H 137      25.861  25.919  31.053  1.00 16.66           H
ATOM   2001 HD11 LEU H 137      25.458  23.694  31.601  1.00 20.63           H
ATOM   2002 HD12 LEU H 137      25.250  24.611  32.882  1.00 20.63           H
ATOM   2003 HD13 LEU H 137      23.990  24.074  32.076  1.00 20.63           H
ATOM   2004 HD21 LEU H 137      25.000  24.564  29.396  1.00 21.98           H
ATOM   2005 HD22 LEU H 137      23.526  24.967  29.831  1.00 21.98           H
ATOM   2006 HD23 LEU H 137      24.494  26.057  29.200  1.00 21.98           H
ATOM   2007  N   VAL H 138      21.700  29.008  31.250  1.00 12.79           N
ATOM   2008  CA  VAL H 138      20.611  29.696  31.927  1.00 11.37           C
ATOM   2009  C   VAL H 138      19.495  28.685  32.113  1.00 14.43           C
ATOM   2010  O   VAL H 138      19.275  27.835  31.239  1.00 13.99           O
ATOM   2011  CB  VAL H 138      20.095  30.921  31.140  1.00 12.90           C
ATOM   2012  CG1 VAL H 138      21.145  31.971  31.031  1.00 18.15           C
ATOM   2013  CG2 VAL H 138      19.613  30.519  29.749  1.00 17.64           C
ATOM   2014  H   VAL H 138      21.463  28.649  30.505  1.00 15.39           H
ATOM   2015  HA  VAL H 138      20.908  29.993  32.801  1.00 13.68           H
ATOM   2016  HB  VAL H 138      19.341  31.303  31.616  1.00 15.52           H
ATOM   2017 HG11 VAL H 138      20.788  32.723  30.532  1.00 21.83           H
ATOM   2018 HG12 VAL H 138      21.400  32.255  31.922  1.00 21.83           H
ATOM   2019 HG13 VAL H 138      21.913  31.602  30.568  1.00 21.83           H
ATOM   2020 HG21 VAL H 138      19.297  31.310  29.284  1.00 21.21           H
ATOM   2021 HG22 VAL H 138      20.352  30.122  29.262  1.00 21.21           H
ATOM   2022 HG23 VAL H 138      18.892  29.877  29.838  1.00 21.21           H
ATOM   2023  N   SER H 139      18.790  28.766  33.244  1.00 14.47           N
ATOM   2024  CA  SER H 139      17.847  27.717  33.607  1.00 12.03           C
ATOM   2025  C   SER H 139      16.647  28.268  34.350  1.00 13.46           C
ATOM   2026  O   SER H 139      16.678  29.361  34.922  1.00 13.34           O
ATOM   2027  CB  SER H 139      18.524  26.642  34.463  1.00 15.97           C
ATOM   2028  OG  SER H 139      19.283  27.279  35.480  1.00 14.90           O
ATOM   2029  H   SER H 139      18.841  29.412  33.809  1.00 17.40           H
ATOM   2030  HA  SER H 139      17.524  27.292  32.797  1.00 14.47           H
ATOM   2031  HB2 SER H 139      17.847  26.080  34.871  1.00 19.20           H
ATOM   2032  HB3 SER H 139      19.114  26.110  33.906  1.00 19.20           H
ATOM   2033  HG  SER H 139      18.781  27.747  35.963  1.00 17.92           H
ATOM   2034  N   GLY H 140      15.571  27.491  34.316  1.00 15.97           N
ATOM   2035  CA  GLY H 140      14.383  27.827  35.076  1.00 14.28           C
ATOM   2036  C   GLY H 140      13.157  27.054  34.625  1.00 14.77           C
ATOM   2037  O   GLY H 140      13.188  26.239  33.701  1.00 14.02           O
ATOM   2038  H   GLY H 140      15.507  26.765  33.860  1.00 19.20           H
ATOM   2039  HA2 GLY H 140      14.537  27.636  36.014  1.00 17.17           H
ATOM   2040  HA3 GLY H 140      14.198  28.774  34.982  1.00 17.17           H
ATOM   2041  N   TRP H 141      12.061  27.343  35.314  1.00 14.90           N
ATOM   2042  CA  TRP H 141      10.769  26.744  35.027  1.00 14.78           C
ATOM   2043  C   TRP H 141       9.849  27.729  34.331  1.00 14.67           C
ATOM   2044  O   TRP H 141       8.626  27.602  34.421  1.00 16.22           O
ATOM   2045  CB  TRP H 141      10.119  26.248  36.323  1.00 13.21           C
ATOM   2046  CG  TRP H 141      10.797  25.092  37.006  1.00 13.33           C
ATOM   2047  CD1 TRP H 141      10.564  23.765  36.809  1.00 13.53           C
ATOM   2048  CD2 TRP H 141      11.784  25.176  38.035  1.00 11.52           C
ATOM   2049  NE1 TRP H 141      11.349  23.020  37.660  1.00 15.00           N
ATOM   2050  CE2 TRP H 141      12.102  23.869  38.424  1.00 13.10           C
ATOM   2051  CE3 TRP H 141      12.421  26.241  38.674  1.00 13.84           C
ATOM   2052  CZ2 TRP H 141      13.058  23.594  39.407  1.00 13.00           C
ATOM   2053  CZ3 TRP H 141      13.346  25.967  39.669  1.00 12.78           C
ATOM   2054  CH2 TRP H 141      13.654  24.660  40.025  1.00 11.17           C
ATOM   2055  H   TRP H 141      12.042  27.900  35.969  1.00 17.92           H
ATOM   2056  HA  TRP H 141      10.895  25.981  34.441  1.00 17.78           H
ATOM   2057  HB2 TRP H 141      10.099  26.984  36.954  1.00 15.89           H
ATOM   2058  HB3 TRP H 141       9.211  25.972  36.122  1.00 15.89           H
ATOM   2059  HD1 TRP H 141       9.958  23.414  36.197  1.00 16.28           H
ATOM   2060  HE1 TRP H 141      11.371  22.161  37.697  1.00 18.04           H
ATOM   2061  HE3 TRP H 141      12.213  27.120  38.451  1.00 16.64           H
ATOM   2062  HZ2 TRP H 141      13.262  22.720  39.651  1.00 15.64           H
ATOM   2063  HZ3 TRP H 141      13.780  26.670  40.096  1.00 15.37           H
ATOM   2064  HH2 TRP H 141      14.293  24.505  40.683  1.00 13.45           H
ATOM   2065  N   GLY H 142      10.413  28.726  33.657  1.00 14.25           N
ATOM   2066  CA  GLY H 142       9.621  29.724  32.984  1.00 15.15           C
ATOM   2067  C   GLY H 142       8.978  29.188  31.709  1.00 13.28           C
ATOM   2068  O   GLY H 142       9.001  27.999  31.383  1.00 13.43           O
ATOM   2069  H   GLY H 142      11.261  28.841  33.580  1.00 17.14           H
ATOM   2070  HA2 GLY H 142       8.917  30.033  33.576  1.00 18.22           H
ATOM   2071  HA3 GLY H 142      10.182  30.480  32.751  1.00 18.22           H
ATOM   2072  N   GLN H 143       8.406  30.134  30.974  1.00 16.59           N
ATOM   2073  CA  GLN H 143       7.656  29.855  29.752  1.00 17.82           C
ATOM   2074  C   GLN H 143       8.524  29.159  28.721  1.00 17.84           C
ATOM   2075  O   GLN H 143       9.655  29.583  28.452  1.00 14.80           O
ATOM   2076  CB  GLN H 143       7.148  31.171  29.153  1.00 20.00           C
ATOM   2077  CG  GLN H 143       6.063  31.862  29.930  1.00 17.57           C
ATOM   2078  CD  GLN H 143       6.546  32.706  31.102  1.00 22.68           C
ATOM   2079  OE1 GLN H 143       7.734  32.812  31.399  1.00 16.11           O
ATOM   2080  NE2 GLN H 143       5.591  33.300  31.790  1.00 22.54           N
ATOM   2081  H   GLN H 143       8.438  30.971  31.168  1.00 19.95           H
ATOM   2082  HA  GLN H 143       6.895  29.289  29.955  1.00 21.42           H
ATOM   2083  HB2 GLN H 143       7.895  31.787  29.088  1.00 24.04           H
ATOM   2084  HB3 GLN H 143       6.800  30.990  28.266  1.00 24.04           H
ATOM   2085  HG2 GLN H 143       5.578  32.448  29.328  1.00 21.13           H
ATOM   2086  HG3 GLN H 143       5.460  31.189  30.283  1.00 21.13           H
ATOM   2087 HE21 GLN H 143       4.768  33.195  31.563  1.00 27.09           H
ATOM   2088 HE22 GLN H 143       5.791  33.793  32.466  1.00 27.09           H
ATOM   2089  N   LEU H 144       7.951  28.136  28.083  1.00 14.56           N
ATOM   2090  CA  LEU H 144       8.644  27.386  27.046  1.00 13.96           C
ATOM   2091  C   LEU H 144       8.575  28.071  25.693  1.00 15.98           C
ATOM   2092  O   LEU H 144       9.339  27.705  24.791  1.00 17.09           O
ATOM   2093  CB  LEU H 144       8.055  25.976  26.948  1.00 15.23           C
ATOM   2094  CG  LEU H 144       8.260  25.122  28.198  1.00 16.76           C
ATOM   2095  CD1 LEU H 144       7.298  23.945  28.220  1.00 19.88           C
ATOM   2096  CD2 LEU H 144       9.713  24.639  28.233  1.00 16.88           C
ATOM   2097  H   LEU H 144       7.152  27.857  28.238  1.00 17.51           H
ATOM   2098  HA  LEU H 144       9.579  27.303  27.290  1.00 16.80           H
ATOM   2099  HB2 LEU H 144       7.101  26.047  26.792  1.00 18.32           H
ATOM   2100  HB3 LEU H 144       8.475  25.515  26.205  1.00 18.32           H
ATOM   2101  HG  LEU H 144       8.098  25.663  28.987  1.00 20.15           H
ATOM   2102 HD11 LEU H 144       7.454  23.425  29.024  1.00 23.90           H
ATOM   2103 HD12 LEU H 144       6.388  24.281  28.214  1.00 23.90           H
ATOM   2104 HD13 LEU H 144       7.454  23.396  27.435  1.00 23.90           H
ATOM   2105 HD21 LEU H 144       9.846  24.096  29.026  1.00 20.29           H
ATOM   2106 HD22 LEU H 144       9.889  24.112  27.438  1.00 20.29           H
ATOM   2107 HD23 LEU H 144      10.301  25.409  28.257  1.00 20.29           H
ATOM   2108  N   LEU H 145       7.691  29.057  25.566  1.00 17.19           N
ATOM   2109  CA  LEU H 145       7.436  29.859  24.378  1.00 18.25           C
ATOM   2110  C   LEU H 145       6.992  31.220  24.860  1.00 16.87           C
ATOM   2111  O   LEU H 145       6.323  31.324  25.889  1.00 18.65           O
ATOM   2112  CB  LEU H 145       6.298  29.299  23.505  1.00 21.20           C
ATOM   2113  CG  LEU H 145       6.498  27.948  22.848  1.00 31.26           C
ATOM   2114  CD1 LEU H 145       5.150  27.462  22.314  1.00 26.04           C
ATOM   2115  CD2 LEU H 145       7.521  28.058  21.751  1.00 29.04           C
ATOM   2116  H   LEU H 145       7.184  29.295  26.219  1.00 20.67           H
ATOM   2117  HA  LEU H 145       8.242  29.949  23.846  1.00 21.95           H
ATOM   2118  HB2 LEU H 145       5.506  29.228  24.060  1.00 25.48           H
ATOM   2119  HB3 LEU H 145       6.128  29.936  22.794  1.00 25.48           H
ATOM   2120  HG  LEU H 145       6.817  27.311  23.505  1.00 37.55           H
ATOM   2121 HD11 LEU H 145       5.272  26.597  21.891  1.00 31.28           H
ATOM   2122 HD12 LEU H 145       4.527  27.384  23.053  1.00 31.28           H
ATOM   2123 HD13 LEU H 145       4.818  28.103  21.666  1.00 31.28           H
ATOM   2124 HD21 LEU H 145       7.637  27.187  21.340  1.00 34.89           H
ATOM   2125 HD22 LEU H 145       7.208  28.696  21.091  1.00 34.89           H
ATOM   2126 HD23 LEU H 145       8.360  28.360  22.132  1.00 34.89           H
ATOM   2127  N   ASP H 146       7.296  32.254  24.092  1.00 16.46           N
ATOM   2128  CA  ASP H 146       6.687  33.546  24.365  1.00 18.10           C
ATOM   2129  C   ASP H 146       5.170  33.402  24.353  1.00 21.65           C
ATOM   2130  O   ASP H 146       4.600  32.854  23.404  1.00 22.69           O
ATOM   2131  CB  ASP H 146       7.128  34.572  23.330  1.00 19.84           C
ATOM   2132  CG  ASP H 146       6.758  35.978  23.729  1.00 24.48           C
ATOM   2133  OD1 ASP H 146       5.703  36.471  23.289  1.00 23.20           O
ATOM   2134  OD2 ASP H 146       7.497  36.572  24.539  1.00 23.36           O1-
ATOM   2135  H   ASP H 146       7.837  32.238  23.424  1.00 19.79           H
ATOM   2136  HA  ASP H 146       6.962  33.856  25.243  1.00 21.76           H
ATOM   2137  HB2 ASP H 146       8.092  34.530  23.231  1.00 23.85           H
ATOM   2138  HB3 ASP H 146       6.696  34.375  22.484  1.00 23.85           H
ATOM   2139  N   ARG H 147       4.520  33.871  25.424  1.00 19.95           N
ATOM   2140  CA  ARG H 147       3.071  33.747  25.605  1.00 18.55           C
ATOM   2141  C   ARG H 147       2.615  32.296  25.645  1.00 19.03           C
ATOM   2142  O   ARG H 147       1.479  31.978  25.271  1.00 17.32           O
ATOM   2143  CB  ARG H 147       2.318  34.534  24.521  1.00 19.36           C
ATOM   2144  CG  ARG H 147       2.543  36.035  24.726  1.00 25.78           C
ATOM   2145  CD  ARG H 147       1.580  36.902  23.963  1.00 31.81           C
ATOM   2146  NE  ARG H 147       1.849  36.842  22.531  1.00 33.83           N
ATOM   2147  CZ  ARG H 147       1.179  37.540  21.623  1.00 36.39           C
ATOM   2148  NH1 ARG H 147       0.210  38.360  22.011  1.00 35.48           N
ATOM   2149  NH2 ARG H 147       1.486  37.432  20.336  1.00 33.13           N1+
ATOM   2150  H   ARG H 147       4.909  34.276  26.075  1.00 23.98           H
ATOM   2151  HA  ARG H 147       2.839  34.143  26.459  1.00 22.30           H
ATOM   2152  HB2 ARG H 147       2.654  34.286  23.645  1.00 23.27           H
ATOM   2153  HB3 ARG H 147       1.367  34.351  24.586  1.00 23.27           H
ATOM   2154  HG2 ARG H 147       2.444  36.240  25.669  1.00 30.98           H
ATOM   2155  HG3 ARG H 147       3.440  36.259  24.433  1.00 30.98           H
ATOM   2156  HD2 ARG H 147       0.674  36.591  24.117  1.00 38.22           H
ATOM   2157  HD3 ARG H 147       1.675  37.823  24.254  1.00 38.22           H
ATOM   2158  HE  ARG H 147       2.538  36.398  22.270  1.00 40.64           H
ATOM   2159 HH11 ARG H 147       0.014  38.430  22.845  1.00 42.61           H
ATOM   2160 HH12 ARG H 147      -0.226  38.817  21.427  1.00 42.61           H
ATOM   2161 HH21 ARG H 147       2.116  36.902  20.087  1.00 39.80           H
ATOM   2162 HH22 ARG H 147       1.052  37.888  19.750  1.00 39.80           H
ATOM   2163  N   GLY H 149       3.482  31.414  26.145  1.00 16.65           N
ATOM   2164  CA  GLY H 149       3.182  30.008  26.277  1.00 19.29           C
ATOM   2165  C   GLY H 149       3.180  29.558  27.736  1.00 21.84           C
ATOM   2166  O   GLY H 149       3.404  30.336  28.668  1.00 17.45           O
ATOM   2167  H   GLY H 149       4.269  31.622  26.420  1.00 20.02           H
ATOM   2168  HA2 GLY H 149       2.308  29.826  25.896  1.00 23.19           H
ATOM   2169  HA3 GLY H 149       3.843  29.489  25.794  1.00 23.19           H
ATOM   2170  N   ALA H 150       2.935  28.270  27.912  1.00 16.00           N
ATOM   2171  CA  ALA H 150       2.850  27.723  29.253  1.00 22.79           C
ATOM   2172  C   ALA H 150       4.244  27.537  29.832  1.00 17.10           C
ATOM   2173  O   ALA H 150       5.231  27.430  29.104  1.00 15.34           O
ATOM   2174  CB  ALA H 150       2.114  26.385  29.258  1.00 26.14           C
ATOM   2175  H   ALA H 150       2.816  27.698  27.281  1.00 19.24           H
ATOM   2176  HA  ALA H 150       2.364  28.341  29.822  1.00 27.38           H
ATOM   2177  HB1 ALA H 150       2.075  26.049  30.167  1.00 31.41           H
ATOM   2178  HB2 ALA H 150       1.216  26.518  28.916  1.00 31.41           H
ATOM   2179  HB3 ALA H 150       2.594  25.759  28.694  1.00 31.41           H
ATOM   2180  N   THR H 151       4.303  27.482  31.163  1.00 16.08           N
ATOM   2181  CA  THR H 151       5.550  27.295  31.880  1.00 19.35           C
ATOM   2182  C   THR H 151       5.884  25.813  31.979  1.00 17.90           C
ATOM   2183  O   THR H 151       5.039  24.934  31.782  1.00 17.43           O
ATOM   2184  CB  THR H 151       5.475  27.922  33.283  1.00 18.92           C
ATOM   2185  OG1 THR H 151       4.359  27.381  33.999  1.00 17.44           O
ATOM   2186  CG2 THR H 151       5.353  29.424  33.190  1.00 21.36           C
ATOM   2187  H   THR H 151       3.617  27.554  31.678  1.00 19.34           H
ATOM   2188  HA  THR H 151       6.265  27.733  31.392  1.00 23.26           H
ATOM   2189  HB  THR H 151       6.290  27.716  33.766  1.00 22.75           H
ATOM   2190  HG1 THR H 151       4.443  26.548  34.076  1.00 20.97           H
ATOM   2191 HG21 THR H 151       5.306  29.808  34.080  1.00 25.67           H
ATOM   2192 HG22 THR H 151       6.123  29.791  32.729  1.00 25.67           H
ATOM   2193 HG23 THR H 151       4.549  29.662  32.702  1.00 25.67           H
ATOM   2194  N   ALA H 152       7.139  25.545  32.305  1.00 16.77           N
ATOM   2195  CA  ALA H 152       7.667  24.193  32.314  1.00 15.78           C
ATOM   2196  C   ALA H 152       7.361  23.475  33.616  1.00 18.24           C
ATOM   2197  O   ALA H 152       7.436  24.051  34.699  1.00 19.81           O
ATOM   2198  CB  ALA H 152       9.187  24.217  32.122  1.00 18.21           C
ATOM   2199  H   ALA H 152       7.715  26.142  32.530  1.00 20.17           H
ATOM   2200  HA  ALA H 152       7.273  23.688  31.586  1.00 18.97           H
ATOM   2201  HB1 ALA H 152       9.521  23.306  32.131  1.00 21.89           H
ATOM   2202  HB2 ALA H 152       9.391  24.636  31.271  1.00 21.89           H
ATOM   2203  HB3 ALA H 152       9.589  24.724  32.845  1.00 21.89           H
ATOM   2204  N   LEU H 153       7.117  22.171  33.505  1.00 13.93           N
ATOM   2205  CA  LEU H 153       6.950  21.333  34.685  1.00 18.03           C
ATOM   2206  C   LEU H 153       8.262  20.734  35.154  1.00 14.78           C
ATOM   2207  O   LEU H 153       8.411  20.431  36.345  1.00 16.50           O
ATOM   2208  CB  LEU H 153       5.965  20.197  34.409  1.00 24.56           C
ATOM   2209  CG  LEU H 153       4.483  20.590  34.484  1.00 22.77           C
ATOM   2210  CD1 LEU H 153       3.692  19.413  34.027  1.00 31.51           C
ATOM   2211  CD2 LEU H 153       4.072  20.997  35.903  1.00 26.69           C
ATOM   2212  H   LEU H 153       7.044  21.750  32.759  1.00 16.76           H
ATOM   2213  HA  LEU H 153       6.591  21.872  35.407  1.00 21.67           H
ATOM   2214  HB2 LEU H 153       6.132  19.855  33.517  1.00 29.52           H
ATOM   2215  HB3 LEU H 153       6.115  19.494  35.060  1.00 29.52           H
ATOM   2216  HG  LEU H 153       4.311  21.333  33.884  1.00 27.37           H
ATOM   2217 HD11 LEU H 153       2.748  19.634  34.064  1.00 37.85           H
ATOM   2218 HD12 LEU H 153       3.945  19.197  33.116  1.00 37.85           H
ATOM   2219 HD13 LEU H 153       3.879  18.661  34.610  1.00 37.85           H
ATOM   2220 HD21 LEU H 153       3.132  21.236  35.902  1.00 32.07           H
ATOM   2221 HD22 LEU H 153       4.223  20.248  36.501  1.00 32.07           H
ATOM   2222 HD23 LEU H 153       4.607  21.756  36.181  1.00 32.07           H
ATOM   2223  N   GLU H 154       9.221  20.578  34.252  1.00 14.58           N
ATOM   2224  CA  GLU H 154      10.554  20.135  34.598  1.00 15.81           C
ATOM   2225  C   GLU H 154      11.542  21.271  34.367  1.00 12.75           C
ATOM   2226  O   GLU H 154      11.399  22.063  33.437  1.00 12.96           O
ATOM   2227  CB  GLU H 154      10.964  18.922  33.754  1.00 20.95           C
ATOM   2228  CG  GLU H 154      10.347  17.599  34.137  1.00 23.41           C
ATOM   2229  CD  GLU H 154      10.940  16.483  33.300  1.00 27.57           C
ATOM   2230  OE1 GLU H 154      10.601  16.437  32.115  1.00 24.05           O
ATOM   2231  OE2 GLU H 154      11.793  15.714  33.817  1.00 30.22           O1-
ATOM   2232  H   GLU H 154       9.117  20.727  33.412  1.00 17.54           H
ATOM   2233  HA  GLU H 154      10.582  19.885  35.535  1.00 19.01           H
ATOM   2234  HB2 GLU H 154      10.719  19.097  32.832  1.00 25.18           H
ATOM   2235  HB3 GLU H 154      11.926  18.820  33.816  1.00 25.18           H
ATOM   2236  HG2 GLU H 154      10.531  17.414  35.071  1.00 28.13           H
ATOM   2237  HG3 GLU H 154       9.391  17.629  33.978  1.00 28.13           H
ATOM   2238  N   LEU H 155      12.571  21.325  35.203  1.00 15.88           N
ATOM   2239  CA  LEU H 155      13.577  22.367  35.067  1.00 12.38           C
ATOM   2240  C   LEU H 155      14.253  22.296  33.700  1.00 13.52           C
ATOM   2241  O   LEU H 155      14.737  21.240  33.281  1.00 13.89           O
ATOM   2242  CB  LEU H 155      14.604  22.232  36.201  1.00 11.27           C
ATOM   2243  CG  LEU H 155      15.759  23.230  36.197  1.00 12.07           C
ATOM   2244  CD1 LEU H 155      15.243  24.613  36.317  1.00 12.34           C
ATOM   2245  CD2 LEU H 155      16.700  22.937  37.350  1.00 14.59           C
ATOM   2246  H   LEU H 155      12.709  20.775  35.850  1.00 19.10           H
ATOM   2247  HA  LEU H 155      13.149  23.234  35.148  1.00 14.90           H
ATOM   2248  HB2 LEU H 155      14.138  22.334  37.046  1.00 13.56           H
ATOM   2249  HB3 LEU H 155      14.991  21.344  36.155  1.00 13.56           H
ATOM   2250  HG  LEU H 155      16.253  23.154  35.366  1.00 14.53           H
ATOM   2251 HD11 LEU H 155      15.991  25.230  36.313  1.00 14.85           H
ATOM   2252 HD12 LEU H 155      14.657  24.797  35.566  1.00 14.85           H
ATOM   2253 HD13 LEU H 155      14.750  24.694  37.149  1.00 14.85           H
ATOM   2254 HD21 LEU H 155      17.428  23.578  37.334  1.00 17.55           H
ATOM   2255 HD22 LEU H 155      16.211  23.012  38.184  1.00 17.55           H
ATOM   2256 HD23 LEU H 155      17.050  22.037  37.250  1.00 17.55           H
ATOM   2257  N   MET H 156      14.317  23.436  33.024  1.00 14.48           N
ATOM   2258  CA  MET H 156      14.920  23.558  31.703  1.00 13.31           C
ATOM   2259  C   MET H 156      16.230  24.341  31.750  1.00 15.71           C
ATOM   2260  O   MET H 156      16.453  25.195  32.619  1.00 14.20           O
ATOM   2261  CB  MET H 156      13.963  24.248  30.733  1.00 15.85           C
ATOM   2262  CG  MET H 156      12.541  23.651  30.706  1.00 17.59           C
ATOM   2263  SD  MET H 156      12.453  21.930  30.181  1.00 16.83           S
ATOM   2264  CE  MET H 156      12.901  22.076  28.473  1.00 19.41           C
ATOM   2265  H   MET H 156      14.007  24.181  33.322  1.00 17.42           H
ATOM   2266  HA  MET H 156      15.100  22.669  31.360  1.00 16.01           H
ATOM   2267  HB2 MET H 156      13.886  25.182  30.985  1.00 19.06           H
ATOM   2268  HB3 MET H 156      14.328  24.181  29.837  1.00 19.06           H
ATOM   2269  HG2 MET H 156      12.166  23.704  31.599  1.00 21.15           H
ATOM   2270  HG3 MET H 156      11.999  24.172  30.093  1.00 21.15           H
ATOM   2271  HE1 MET H 156      12.890  21.195  28.067  1.00 23.33           H
ATOM   2272  HE2 MET H 156      12.262  22.654  28.027  1.00 23.33           H
ATOM   2273  HE3 MET H 156      13.791  22.458  28.412  1.00 23.33           H
ATOM   2274  N   VAL H 157      17.115  24.044  30.800  1.00 13.69           N
ATOM   2275  CA  VAL H 157      18.404  24.711  30.715  1.00 13.11           C
ATOM   2276  C   VAL H 157      18.762  24.970  29.254  1.00 16.32           C
ATOM   2277  O   VAL H 157      18.336  24.243  28.348  1.00 16.06           O
ATOM   2278  CB  VAL H 157      19.488  23.875  31.440  1.00 14.38           C
ATOM   2279  CG1 VAL H 157      19.648  22.519  30.765  1.00 18.55           C
ATOM   2280  CG2 VAL H 157      20.826  24.629  31.522  1.00 12.37           C
ATOM   2281  H   VAL H 157      16.987  23.453  30.189  1.00 16.47           H
ATOM   2282  HA  VAL H 157      18.343  25.570  31.163  1.00 15.77           H
ATOM   2283  HB  VAL H 157      19.191  23.712  32.349  1.00 17.29           H
ATOM   2284 HG11 VAL H 157      20.330  22.012  31.234  1.00 22.31           H
ATOM   2285 HG12 VAL H 157      18.802  22.047  30.801  1.00 22.31           H
ATOM   2286 HG13 VAL H 157      19.913  22.655  29.842  1.00 22.31           H
ATOM   2287 HG21 VAL H 157      21.474  24.072  31.981  1.00 14.88           H
ATOM   2288 HG22 VAL H 157      21.134  24.823  30.623  1.00 14.88           H
ATOM   2289 HG23 VAL H 157      20.693  25.455  32.012  1.00 14.88           H
ATOM   2290  N   LEU H 158      19.515  26.050  29.028  1.00 15.39           N
ATOM   2291  CA  LEU H 158      19.856  26.521  27.693  1.00 14.93           C
ATOM   2292  C   LEU H 158      21.259  27.097  27.702  1.00 17.04           C
ATOM   2293  O   LEU H 158      21.619  27.846  28.612  1.00 16.71           O
ATOM   2294  CB  LEU H 158      18.856  27.586  27.247  1.00 16.44           C
ATOM   2295  CG  LEU H 158      19.122  28.330  25.949  1.00 16.57           C
ATOM   2296  CD1 LEU H 158      18.919  27.356  24.760  1.00 18.84           C
ATOM   2297  CD2 LEU H 158      18.216  29.538  25.897  1.00 20.11           C
ATOM   2298  H   LEU H 158      19.847  26.537  29.655  1.00 18.51           H
ATOM   2299  HA  LEU H 158      19.825  25.781  27.066  1.00 17.96           H
ATOM   2300  HB2 LEU H 158      17.990  27.159  27.153  1.00 19.77           H
ATOM   2301  HB3 LEU H 158      18.803  28.255  27.948  1.00 19.77           H
ATOM   2302  HG  LEU H 158      20.042  28.638  25.938  1.00 19.92           H
ATOM   2303 HD11 LEU H 158      19.089  27.831  23.932  1.00 22.65           H
ATOM   2304 HD12 LEU H 158      19.538  26.615  24.851  1.00 22.65           H
ATOM   2305 HD13 LEU H 158      18.006  27.028  24.774  1.00 22.65           H
ATOM   2306 HD21 LEU H 158      18.380  30.019  25.071  1.00 24.17           H
ATOM   2307 HD22 LEU H 158      17.293  29.242  25.931  1.00 24.17           H
ATOM   2308 HD23 LEU H 158      18.409  30.109  26.657  1.00 24.17           H
ATOM   2309  N   ASN H 159      22.045  26.757  26.681  1.00 14.48           N
ATOM   2310  CA  ASN H 159      23.376  27.334  26.475  1.00 16.21           C
ATOM   2311  C   ASN H 159      23.247  28.580  25.619  1.00 17.44           C
ATOM   2312  O   ASN H 159      22.665  28.522  24.532  1.00 18.43           O
ATOM   2313  CB  ASN H 159      24.270  26.290  25.797  1.00 19.97           C
ATOM   2314  CG  ASN H 159      25.743  26.439  26.122  1.00 21.87           C
ATOM   2315  OD1 ASN H 159      26.145  27.061  27.104  1.00 24.23           O
ATOM   2316  ND2 ASN H 159      26.569  25.876  25.255  1.00 26.66           N
ATOM   2317  H   ASN H 159      21.826  26.182  26.081  1.00 17.41           H
ATOM   2318  HA  ASN H 159      23.767  27.578  27.329  1.00 19.49           H
ATOM   2319  HB2 ASN H 159      23.991  25.406  26.085  1.00 24.01           H
ATOM   2320  HB3 ASN H 159      24.169  26.369  24.836  1.00 24.01           H
ATOM   2321 HD21 ASN H 159      27.419  25.923  25.378  1.00 32.03           H
ATOM   2322 HD22 ASN H 159      26.256  25.464  24.568  1.00 32.03           H
ATOM   2323  N   VAL H 160      23.728  29.715  26.122  1.00 14.15           N
ATOM   2324  CA  VAL H 160      23.625  30.986  25.396  1.00 16.49           C
ATOM   2325  C   VAL H 160      24.995  31.637  25.274  1.00 20.02           C
ATOM   2326  O   VAL H 160      25.791  31.602  26.224  1.00 15.65           O
ATOM   2327  CB  VAL H 160      22.659  31.985  26.057  1.00 18.11           C
ATOM   2328  CG1 VAL H 160      21.176  31.552  25.891  1.00 18.61           C
ATOM   2329  CG2 VAL H 160      22.979  32.168  27.520  1.00 17.94           C
ATOM   2330  H   VAL H 160      24.121  29.779  26.884  1.00 17.02           H
ATOM   2331  HA  VAL H 160      23.300  30.808  24.499  1.00 19.83           H
ATOM   2332  HB  VAL H 160      22.762  32.848  25.625  1.00 21.77           H
ATOM   2333 HG11 VAL H 160      20.605  32.208  26.321  1.00 22.38           H
ATOM   2334 HG12 VAL H 160      20.966  31.501  24.945  1.00 22.38           H
ATOM   2335 HG13 VAL H 160      21.053  30.683  26.305  1.00 22.38           H
ATOM   2336 HG21 VAL H 160      22.352  32.802  27.903  1.00 21.57           H
ATOM   2337 HG22 VAL H 160      22.900  31.312  27.969  1.00 21.57           H
ATOM   2338 HG23 VAL H 160      23.884  32.505  27.604  1.00 21.57           H
ATOM   2339  N   PRO H 161      25.289  32.290  24.157  1.00 18.88           N
ATOM   2340  CA  PRO H 161      26.543  33.035  24.056  1.00 17.88           C
ATOM   2341  C   PRO H 161      26.375  34.485  24.470  1.00 19.55           C
ATOM   2342  O   PRO H 161      25.342  35.118  24.235  1.00 17.85           O
ATOM   2343  CB  PRO H 161      26.883  32.924  22.562  1.00 20.30           C
ATOM   2344  CG  PRO H 161      25.483  32.939  21.890  1.00 18.12           C
ATOM   2345  CD  PRO H 161      24.584  32.191  22.857  1.00 19.70           C
ATOM   2346  HA  PRO H 161      27.239  32.616  24.586  1.00 21.50           H
ATOM   2347  HB2 PRO H 161      27.414  33.687  22.283  1.00 24.40           H
ATOM   2348  HB3 PRO H 161      27.347  32.090  22.386  1.00 24.40           H
ATOM   2349  HG2 PRO H 161      25.183  33.855  21.779  1.00 21.78           H
ATOM   2350  HG3 PRO H 161      25.524  32.483  21.035  1.00 21.78           H
ATOM   2351  HD2 PRO H 161      23.717  32.623  22.912  1.00 23.68           H
ATOM   2352  HD3 PRO H 161      24.500  31.263  22.589  1.00 23.68           H
ATOM   2353  N   ARG H 162      27.431  35.010  25.104  1.00 18.80           N
ATOM   2354  CA  ARG H 162      27.477  36.382  25.612  1.00 17.35           C
ATOM   2355  C   ARG H 162      27.966  37.338  24.537  1.00 21.43           C
ATOM   2356  O   ARG H 162      28.857  37.002  23.753  1.00 20.34           O
ATOM   2357  CB  ARG H 162      28.403  36.463  26.830  1.00 16.51           C
ATOM   2358  CG  ARG H 162      28.453  37.807  27.489  1.00 15.17           C
ATOM   2359  CD  ARG H 162      29.072  37.649  28.854  1.00 19.18           C
ATOM   2360  NE  ARG H 162      29.352  38.934  29.461  1.00 18.65           N
ATOM   2361  CZ  ARG H 162      29.779  39.096  30.708  1.00 16.72           C
ATOM   2362  NH1 ARG H 162      29.986  38.039  31.470  1.00 16.80           N
ATOM   2363  NH2 ARG H 162      30.008  40.329  31.175  1.00 18.55           N1+
ATOM   2364  H   ARG H 162      28.156  34.572  25.254  1.00 22.61           H
ATOM   2365  HA  ARG H 162      26.587  36.656  25.885  1.00 20.86           H
ATOM   2366  HB2 ARG H 162      28.101  35.822  27.493  1.00 19.85           H
ATOM   2367  HB3 ARG H 162      29.305  36.241  26.549  1.00 19.85           H
ATOM   2368  HG2 ARG H 162      29.001  38.411  26.965  1.00 18.25           H
ATOM   2369  HG3 ARG H 162      27.554  38.157  27.592  1.00 18.25           H
ATOM   2370  HD2 ARG H 162      28.459  37.167  29.430  1.00 23.06           H
ATOM   2371  HD3 ARG H 162      29.908  37.163  28.772  1.00 23.06           H
ATOM   2372  HE  ARG H 162      29.233  39.638  28.982  1.00 22.42           H
ATOM   2373 HH11 ARG H 162      29.837  37.250  31.161  1.00 20.20           H
ATOM   2374 HH12 ARG H 162      30.265  38.139  32.278  1.00 20.20           H
ATOM   2375 HH21 ARG H 162      29.873  41.012  30.670  1.00 22.30           H
ATOM   2376 HH22 ARG H 162      30.288  40.439  31.981  1.00 22.30           H
ATOM   2377  N   LEU H 163      27.388  38.531  24.513  1.00 22.16           N
ATOM   2378  CA  LEU H 163      27.779  39.584  23.582  1.00 21.95           C
ATOM   2379  C   LEU H 163      28.408  40.731  24.343  1.00 26.10           C
ATOM   2380  O   LEU H 163      27.959  41.078  25.436  1.00 25.82           O
ATOM   2381  CB  LEU H 163      26.580  40.128  22.797  1.00 24.63           C
ATOM   2382  CG  LEU H 163      25.987  39.290  21.646  1.00 29.45           C
ATOM   2383  CD1 LEU H 163      25.325  37.960  22.068  1.00 28.85           C
ATOM   2384  CD2 LEU H 163      24.970  40.136  20.943  1.00 32.43           C
ATOM   2385  H   LEU H 163      26.750  38.762  25.041  1.00 26.63           H
ATOM   2386  HA  LEU H 163      28.429  39.236  22.952  1.00 26.38           H
ATOM   2387  HB2 LEU H 163      25.860  40.279  23.429  1.00 29.60           H
ATOM   2388  HB3 LEU H 163      26.843  40.979  22.414  1.00 29.60           H
ATOM   2389  HG  LEU H 163      26.692  39.084  21.013  1.00 35.39           H
ATOM   2390 HD11 LEU H 163      24.986  37.512  21.277  1.00 34.66           H
ATOM   2391 HD12 LEU H 163      25.987  37.402  22.505  1.00 34.66           H
ATOM   2392 HD13 LEU H 163      24.596  38.150  22.679  1.00 34.66           H
ATOM   2393 HD21 LEU H 163      24.585  39.625  20.214  1.00 38.95           H
ATOM   2394 HD22 LEU H 163      24.277  40.386  21.574  1.00 38.95           H
ATOM   2395 HD23 LEU H 163      25.405  40.930  20.597  1.00 38.95           H
ATOM   2396  N   MET H 164      29.446  41.327  23.770  1.00 28.28           N
ATOM   2397  CA  MET H 164      29.849  42.639  24.243  1.00 32.99           C
ATOM   2398  C   MET H 164      28.738  43.615  23.929  1.00 31.66           C
ATOM   2399  O   MET H 164      28.014  43.451  22.948  1.00 23.38           O
ATOM   2400  CB  MET H 164      31.144  43.083  23.591  1.00 34.47           C
ATOM   2401  CG  MET H 164      32.300  42.213  23.971  1.00 43.34           C
ATOM   2402  SD  MET H 164      33.841  42.853  23.332  1.00 60.02           S
ATOM   2403  CE  MET H 164      34.360  43.794  24.762  1.00 51.85           C
ATOM   2404  H   MET H 164      29.918  41.006  23.127  1.00 33.98           H
ATOM   2405  HA  MET H 164      29.986  42.606  25.203  1.00 39.63           H
ATOM   2406  HB2 MET H 164      31.043  43.046  22.627  1.00 41.41           H
ATOM   2407  HB3 MET H 164      31.346  43.990  23.870  1.00 41.41           H
ATOM   2408  HG2 MET H 164      32.366  42.173  24.938  1.00 52.05           H
ATOM   2409  HG3 MET H 164      32.165  41.325  23.606  1.00 52.05           H
ATOM   2410  HE1 MET H 164      35.211  44.218  24.568  1.00 62.26           H
ATOM   2411  HE2 MET H 164      33.690  44.469  24.954  1.00 62.26           H
ATOM   2412  HE3 MET H 164      34.452  43.194  25.518  1.00 62.26           H
ATOM   2413  N   THR H 165      28.569  44.617  24.797  1.00 31.55           N
ATOM   2414  CA  THR H 165      27.345  45.416  24.721  1.00 36.34           C
ATOM   2415  C   THR H 165      27.304  46.226  23.426  1.00 32.93           C
ATOM   2416  O   THR H 165      26.224  46.439  22.853  1.00 30.63           O
ATOM   2417  CB  THR H 165      27.214  46.316  25.971  1.00 39.23           C
ATOM   2418  OG1 THR H 165      26.951  45.499  27.134  1.00 36.61           O
ATOM   2419  CG2 THR H 165      26.075  47.358  25.823  1.00 39.50           C
ATOM   2420  H   THR H 165      29.123  44.846  25.413  1.00 37.90           H
ATOM   2421  HA  THR H 165      26.584  44.814  24.713  1.00 43.64           H
ATOM   2422  HB  THR H 165      28.046  46.797  26.103  1.00 47.12           H
ATOM   2423  HG1 THR H 165      27.581  44.956  27.252  1.00 43.97           H
ATOM   2424 HG21 THR H 165      26.021  47.905  26.623  1.00 47.44           H
ATOM   2425 HG22 THR H 165      26.248  47.932  25.061  1.00 47.44           H
ATOM   2426 HG23 THR H 165      25.227  46.906  25.692  1.00 47.44           H
ATOM   2427  N   GLN H 166      28.467  46.653  22.931  1.00 31.01           N
ATOM   2428  CA  GLN H 166      28.499  47.350  21.651  1.00 37.62           C
ATOM   2429  C   GLN H 166      27.899  46.478  20.560  1.00 31.94           C
ATOM   2430  O   GLN H 166      27.098  46.946  19.746  1.00 34.10           O
ATOM   2431  CB  GLN H 166      29.938  47.735  21.326  1.00 39.33           C
ATOM   2432  CG  GLN H 166      30.136  48.428  19.999  1.00 49.89           C
ATOM   2433  CD  GLN H 166      31.615  48.586  19.639  1.00 59.00           C
ATOM   2434  OE1 GLN H 166      32.183  49.684  19.740  1.00 64.13           O
ATOM   2435  NE2 GLN H 166      32.243  47.482  19.211  1.00 62.75           N
ATOM   2436  H   GLN H 166      29.234  46.553  23.309  1.00 37.26           H
ATOM   2437  HA  GLN H 166      27.973  48.163  21.715  1.00 45.19           H
ATOM   2438  HB2 GLN H 166      30.260  48.333  22.019  1.00 47.24           H
ATOM   2439  HB3 GLN H 166      30.477  46.928  21.318  1.00 47.24           H
ATOM   2440  HG2 GLN H 166      29.710  47.905  19.301  1.00 59.91           H
ATOM   2441  HG3 GLN H 166      29.739  49.312  20.040  1.00 59.91           H
ATOM   2442 HE21 GLN H 166      31.814  46.739  19.151  1.00 75.34           H
ATOM   2443 HE22 GLN H 166      33.075  47.516  18.996  1.00 75.34           H
ATOM   2444  N   ASP H 167      28.245  45.187  20.564  1.00 30.15           N
ATOM   2445  CA  ASP H 167      27.738  44.269  19.555  1.00 34.54           C
ATOM   2446  C   ASP H 167      26.279  43.946  19.802  1.00 39.27           C
ATOM   2447  O   ASP H 167      25.537  43.652  18.856  1.00 38.21           O
ATOM   2448  CB  ASP H 167      28.572  42.982  19.531  1.00 42.08           C
ATOM   2449  CG  ASP H 167      30.083  43.256  19.371  1.00 52.79           C
ATOM   2450  OD1 ASP H 167      30.463  44.078  18.503  1.00 51.90           O
ATOM   2451  OD2 ASP H 167      30.892  42.656  20.126  1.00 59.39           O1-
ATOM   2452  H   ASP H 167      28.770  44.825  21.140  1.00 36.22           H
ATOM   2453  HA  ASP H 167      27.809  44.689  18.683  1.00 41.48           H
ATOM   2454  HB2 ASP H 167      28.440  42.504  20.364  1.00 50.54           H
ATOM   2455  HB3 ASP H 167      28.286  42.434  18.784  1.00 50.54           H
ATOM   2456  N   CYS H 168      25.839  43.999  21.056  1.00 31.88           N
ATOM   2457  CA  CYS H 168      24.428  43.753  21.310  1.00 29.02           C
ATOM   2458  C   CYS H 168      23.578  44.837  20.668  1.00 32.61           C
ATOM   2459  O   CYS H 168      22.580  44.546  19.997  1.00 32.94           O
ATOM   2460  CB  CYS H 168      24.161  43.670  22.815  1.00 27.93           C
ATOM   2461  SG  CYS H 168      22.427  43.270  23.187  1.00 31.14           S
ATOM   2462  H   CYS H 168      26.317  44.168  21.751  1.00 38.29           H
ATOM   2463  HA  CYS H 168      24.180  42.904  20.915  1.00 34.87           H
ATOM   2464  HB2 CYS H 168      24.719  42.976  23.199  1.00 33.56           H
ATOM   2465  HB3 CYS H 168      24.367  44.526  23.222  1.00 33.56           H
ATOM   2466  N   LEU H 169      23.985  46.095  20.832  1.00 40.06           N
ATOM   2467  CA  LEU H 169      23.211  47.210  20.294  1.00 43.82           C
ATOM   2468  C   LEU H 169      23.253  47.218  18.771  1.00 46.64           C
ATOM   2469  O   LEU H 169      22.213  47.387  18.122  1.00 43.55           O
ATOM   2470  CB  LEU H 169      23.745  48.520  20.871  1.00 41.46           C
ATOM   2471  CG  LEU H 169      23.641  48.570  22.401  1.00 41.70           C
ATOM   2472  CD1 LEU H 169      24.519  49.658  22.978  1.00 42.70           C
ATOM   2473  CD2 LEU H 169      22.188  48.755  22.837  1.00 45.71           C
ATOM   2474  H   LEU H 169      24.701  46.328  21.248  1.00 48.11           H
ATOM   2475  HA  LEU H 169      22.286  47.115  20.569  1.00 52.62           H
ATOM   2476  HB2 LEU H 169      24.680  48.615  20.630  1.00 49.79           H
ATOM   2477  HB3 LEU H 169      23.231  49.258  20.510  1.00 49.79           H
ATOM   2478  HG  LEU H 169      23.950  47.724  22.760  1.00 50.08           H
ATOM   2479 HD11 LEU H 169      24.426  49.659  23.944  1.00 51.28           H
ATOM   2480 HD12 LEU H 169      25.441  49.482  22.734  1.00 51.28           H
ATOM   2481 HD13 LEU H 169      24.238  50.514  22.618  1.00 51.28           H
ATOM   2482 HD21 LEU H 169      22.151  48.784  23.806  1.00 54.90           H
ATOM   2483 HD22 LEU H 169      21.851  49.587  22.468  1.00 54.90           H
ATOM   2484 HD23 LEU H 169      21.662  48.010  22.508  1.00 54.90           H
ATOM   2485  N   GLN H 170      24.444  47.008  18.187  1.00 41.82           N
ATOM   2486  CA  GLN H 170      24.571  46.938  16.734  1.00 42.50           C
ATOM   2487  C   GLN H 170      23.711  45.821  16.153  1.00 45.16           C
ATOM   2488  O   GLN H 170      22.985  46.043  15.177  1.00 48.89           O
ATOM   2489  CB  GLN H 170      26.040  46.757  16.344  1.00 40.29           C
ATOM   2490  CG  GLN H 170      26.912  47.944  16.748  0.00 37.68           C
ATOM   2491  CD  GLN H 170      28.390  47.773  16.420  0.00 36.69           C
ATOM   2492  OE1 GLN H 170      29.151  48.740  16.460  0.00 36.56           O
ATOM   2493  NE2 GLN H 170      28.805  46.548  16.106  0.00 37.01           N
ATOM   2494  H   GLN H 170      25.185  46.904  18.612  1.00 50.23           H
ATOM   2495  HA  GLN H 170      24.265  47.776  16.354  1.00 51.04           H
ATOM   2496  HB2 GLN H 170      26.388  45.966  16.784  1.00 48.38           H
ATOM   2497  HB3 GLN H 170      26.101  46.655  15.381  1.00 48.38           H
ATOM   2498  HG2 GLN H 170      26.596  48.734  16.283  0.00 45.26           H
ATOM   2499  HG3 GLN H 170      26.835  48.075  17.706  0.00 45.26           H
ATOM   2500 HE21 GLN H 170      28.246  45.895  16.093  0.00 44.45           H
ATOM   2501 HE22 GLN H 170      29.632  46.410  15.914  0.00 44.45           H
ATOM   2502  N   GLN H 170A     23.749  44.623  16.758  1.00 40.90           N
ATOM   2503  CA  GLN H 170A     22.995  43.467  16.269  1.00 40.16           C
ATOM   2504  C   GLN H 170A     21.502  43.481  16.629  1.00 42.48           C
ATOM   2505  O   GLN H 170A     20.749  42.659  16.089  1.00 42.38           O
ATOM   2506  CB  GLN H 170A     23.624  42.169  16.795  1.00 40.47           C
ATOM   2507  CG  GLN H 170A     25.007  41.902  16.274  1.00 41.57           C
ATOM   2508  CD  GLN H 170A     25.535  40.535  16.679  1.00 43.49           C
ATOM   2509  OE1 GLN H 170A     24.786  39.559  16.745  1.00 53.46           O
ATOM   2510  NE2 GLN H 170A     26.836  40.459  16.940  1.00 43.09           N
ATOM   2511  H   GLN H 170A     24.213  44.458  17.463  1.00 49.12           H
ATOM   2512  HA  GLN H 170A     23.058  43.449  15.301  1.00 48.23           H
ATOM   2513  HB2 GLN H 170A     23.677  42.219  17.762  1.00 48.61           H
ATOM   2514  HB3 GLN H 170A     23.061  41.423  16.535  1.00 48.61           H
ATOM   2515  HG2 GLN H 170A     24.993  41.943  15.305  1.00 49.92           H
ATOM   2516  HG3 GLN H 170A     25.612  42.573  16.625  1.00 49.92           H
ATOM   2517 HE21 GLN H 170A     27.330  41.160  16.876  1.00 51.75           H
ATOM   2518 HE22 GLN H 170A     27.185  39.708  17.174  1.00 51.75           H
ATOM   2519  N   SER H 170B     21.049  44.356  17.528  1.00 41.11           N
ATOM   2520  CA  SER H 170B     19.629  44.433  17.859  1.00 47.48           C
ATOM   2521  C   SER H 170B     18.925  45.462  16.981  1.00 48.55           C
ATOM   2522  O   SER H 170B     19.545  46.393  16.451  1.00 47.96           O
ATOM   2523  CB  SER H 170B     19.404  44.799  19.336  1.00 43.84           C
ATOM   2524  OG  SER H 170B     19.858  43.782  20.223  1.00 34.47           O
ATOM   2525  H   SER H 170B     21.543  44.914  17.957  1.00 49.37           H
ATOM   2526  HA  SER H 170B     19.220  43.568  17.698  1.00 57.01           H
ATOM   2527  HB2 SER H 170B     19.886  45.618  19.530  1.00 52.65           H
ATOM   2528  HB3 SER H 170B     18.455  44.937  19.481  1.00 52.65           H
ATOM   2529  HG  SER H 170B     19.721  44.013  21.019  1.00 41.40           H
ATOM   2530  N   ARG H 170C     17.613  45.276  16.840  1.00 43.49           N
ATOM   2531  CA  ARG H 170C     16.745  46.192  16.113  1.00 49.57           C
ATOM   2532  C   ARG H 170C     16.252  47.289  17.053  1.00 50.01           C
ATOM   2533  O   ARG H 170C     15.778  47.004  18.155  1.00 56.98           O
ATOM   2534  CB  ARG H 170C     15.571  45.413  15.513  1.00 50.26           C
ATOM   2535  CG  ARG H 170C     16.028  44.235  14.676  1.00 52.64           C
ATOM   2536  CD  ARG H 170C     15.078  43.886  13.533  1.00 64.13           C
ATOM   2537  NE  ARG H 170C     13.881  43.159  13.966  1.00 69.64           N
ATOM   2538  CZ  ARG H 170C     13.140  42.375  13.172  1.00 67.19           C
ATOM   2539  NH1 ARG H 170C     13.474  42.189  11.900  1.00 63.32           N
ATOM   2540  NH2 ARG H 170C     12.060  41.759  13.653  1.00 65.69           N1+
ATOM   2541  H   ARG H 170C     17.192  44.602  17.169  1.00 52.23           H
ATOM   2542  HA  ARG H 170C     17.243  46.605  15.390  1.00 59.53           H
ATOM   2543  HB2 ARG H 170C     15.015  45.074  16.232  1.00 60.35           H
ATOM   2544  HB3 ARG H 170C     15.055  46.005  14.944  1.00 60.35           H
ATOM   2545  HG2 ARG H 170C     16.893  44.443  14.290  1.00 63.21           H
ATOM   2546  HG3 ARG H 170C     16.103  43.455  15.248  1.00 63.21           H
ATOM   2547  HD2 ARG H 170C     14.788  44.706  13.105  1.00 76.99           H
ATOM   2548  HD3 ARG H 170C     15.548  43.328  12.894  1.00 76.99           H
ATOM   2549  HE  ARG H 170C     13.637  43.242  14.787  1.00 83.61           H
ATOM   2550 HH11 ARG H 170C     14.167  42.581  11.575  1.00 76.02           H
ATOM   2551 HH12 ARG H 170C     12.993  41.681  11.399  1.00 76.02           H
ATOM   2552 HH21 ARG H 170C     11.834  41.867  14.475  1.00 78.87           H
ATOM   2553 HH22 ARG H 170C     11.591  41.251  13.141  1.00 78.87           H
ATOM   2554  N   LYS H 170D     16.356  48.541  16.622  0.00 47.09           N
ATOM   2555  CA  LYS H 170D     16.074  49.643  17.532  0.00 47.67           C
ATOM   2556  C   LYS H 170D     14.586  49.736  17.845  0.00 52.74           C
ATOM   2557  O   LYS H 170D     13.733  49.585  16.968  0.00 52.14           O
ATOM   2558  CB  LYS H 170D     16.570  50.963  16.951  0.00 42.68           C
ATOM   2559  CG  LYS H 170D     18.016  51.253  17.302  0.00 37.36           C
ATOM   2560  CD  LYS H 170D     18.715  52.073  16.236  0.00 31.69           C
ATOM   2561  CE  LYS H 170D     18.927  51.278  14.955  0.00 30.21           C
ATOM   2562  NZ  LYS H 170D     19.653  49.999  15.193  0.00 32.39           N1+
ATOM   2563  H   LYS H 170D     16.584  48.776  15.826  0.00 56.55           H
ATOM   2564  HA  LYS H 170D     16.545  49.489  18.366  0.00 57.25           H
ATOM   2565  HB2 LYS H 170D     16.498  50.929  15.984  0.00 51.26           H
ATOM   2566  HB3 LYS H 170D     16.026  51.686  17.299  0.00 51.26           H
ATOM   2567  HG2 LYS H 170D     18.047  51.752  18.134  0.00 44.87           H
ATOM   2568  HG3 LYS H 170D     18.494  50.415  17.399  0.00 44.87           H
ATOM   2569  HD2 LYS H 170D     18.173  52.849  16.025  0.00 38.07           H
ATOM   2570  HD3 LYS H 170D     19.583  52.352  16.567  0.00 38.07           H
ATOM   2571  HE2 LYS H 170D     18.063  51.067  14.567  0.00 36.30           H
ATOM   2572  HE3 LYS H 170D     19.449  51.810  14.335  0.00 36.30           H
ATOM   2573  HZ1 LYS H 170D     19.758  49.562  14.425  0.00 38.91           H
ATOM   2574  HZ2 LYS H 170D     20.453  50.165  15.544  0.00 38.91           H
ATOM   2575  HZ3 LYS H 170D     19.190  49.487  15.756  0.00 38.91           H
ATOM   2576  N   VAL H 170E     14.288  49.983  19.118  1.00 60.53           N
ATOM   2577  CA  VAL H 170E     12.928  50.178  19.609  1.00 68.57           C
ATOM   2578  C   VAL H 170E     12.858  51.512  20.354  1.00 75.14           C
ATOM   2579  O   VAL H 170E     13.825  51.937  21.003  1.00 72.65           O
ATOM   2580  CB  VAL H 170E     12.487  48.996  20.518  1.00 68.54           C
ATOM   2581  CG1 VAL H 170E     11.180  49.327  21.312  1.00 60.53           C
ATOM   2582  CG2 VAL H 170E     12.366  47.684  19.699  1.00 56.79           C
ATOM   2583  H   VAL H 170E     14.881  50.044  19.739  1.00 72.68           H
ATOM   2584  HA  VAL H 170E     12.320  50.221  18.854  1.00 82.33           H
ATOM   2585  HB  VAL H 170E     13.185  48.853  21.176  1.00 82.29           H
ATOM   2586 HG11 VAL H 170E     10.944  48.564  21.863  1.00 72.67           H
ATOM   2587 HG12 VAL H 170E     11.338  50.104  21.871  1.00 72.67           H
ATOM   2588 HG13 VAL H 170E     10.467  49.512  20.681  1.00 72.67           H
ATOM   2589 HG21 VAL H 170E     12.091  46.967  20.291  1.00 68.19           H
ATOM   2590 HG22 VAL H 170E     11.706  47.809  19.000  1.00 68.19           H
ATOM   2591 HG23 VAL H 170E     13.229  47.477  19.307  1.00 68.19           H
ATOM   2592  N   GLY H 170F     11.696  52.175  20.255  1.00 75.42           N
ATOM   2593  CA  GLY H 170F     11.490  53.512  20.806  1.00 75.36           C
ATOM   2594  C   GLY H 170F     11.618  53.639  22.319  1.00 75.10           C
ATOM   2595  O   GLY H 170F     12.512  54.335  22.819  1.00 75.63           O
ATOM   2596  H   GLY H 170F     10.999  51.858  19.863  1.00 90.55           H
ATOM   2597  HA2 GLY H 170F     12.134  54.116  20.404  1.00 90.47           H
ATOM   2598  HA3 GLY H 170F     10.603  53.817  20.559  1.00 90.47           H
ATOM   2599  N   ASP H 170G     10.711  52.987  23.059  1.00 76.36           N
ATOM   2600  CA  ASP H 170G     10.712  53.001  24.525  1.00 70.85           C
ATOM   2601  C   ASP H 170G     11.809  52.120  25.137  1.00 64.86           C
ATOM   2602  O   ASP H 170G     11.962  52.122  26.368  1.00 63.89           O
ATOM   2603  CB  ASP H 170G      9.333  52.549  25.033  1.00 71.19           C
ATOM   2604  CG  ASP H 170G      8.278  53.632  24.896  1.00 74.56           C
ATOM   2605  OD1 ASP H 170G      8.162  54.463  25.826  1.00 80.05           O
ATOM   2606  OD2 ASP H 170G      7.583  53.667  23.853  1.00 74.17           O1-
ATOM   2607  H   ASP H 170G     10.071  52.521  22.725  1.00 91.68           H
ATOM   2608  HA  ASP H 170G     10.858  53.910  24.830  1.00 85.06           H
ATOM   2609  HB2 ASP H 170G      9.042  51.780  24.518  1.00 85.47           H
ATOM   2610  HB3 ASP H 170G      9.402  52.314  25.971  1.00 85.47           H
ATOM   2611  N   SER H 170H     12.569  51.403  24.306  1.00 65.64           N
ATOM   2612  CA  SER H 170H     13.486  50.362  24.756  1.00 56.04           C
ATOM   2613  C   SER H 170H     14.380  50.844  25.906  1.00 47.95           C
ATOM   2614  O   SER H 170H     14.998  51.913  25.797  1.00 42.19           O
ATOM   2615  CB  SER H 170H     14.350  49.920  23.575  1.00 50.21           C
ATOM   2616  OG  SER H 170H     15.351  49.010  23.991  1.00 63.47           O
ATOM   2617  H   SER H 170H     12.569  51.509  23.452  1.00 78.80           H
ATOM   2618  HA  SER H 170H     12.976  49.597  25.065  1.00 67.29           H
ATOM   2619  HB2 SER H 170H     13.785  49.487  22.916  1.00 60.29           H
ATOM   2620  HB3 SER H 170H     14.774  50.700  23.186  1.00 60.29           H
ATOM   2621  HG  SER H 170H     15.818  48.776  23.334  1.00 76.20           H
ATOM   2622  N   PRO H 170I     14.495  50.085  27.005  1.00 41.99           N
ATOM   2623  CA  PRO H 170I     15.412  50.501  28.068  1.00 33.36           C
ATOM   2624  C   PRO H 170I     16.870  50.377  27.644  1.00 33.03           C
ATOM   2625  O   PRO H 170I     17.242  49.560  26.795  1.00 31.19           O
ATOM   2626  CB  PRO H 170I     15.064  49.567  29.240  1.00 32.87           C
ATOM   2627  CG  PRO H 170I     14.205  48.510  28.698  1.00 30.81           C
ATOM   2628  CD  PRO H 170I     13.604  48.988  27.441  1.00 36.23           C
ATOM   2629  HA  PRO H 170I     15.231  51.418  28.327  1.00 40.07           H
ATOM   2630  HB2 PRO H 170I     15.879  49.188  29.603  1.00 39.49           H
ATOM   2631  HB3 PRO H 170I     14.591  50.069  29.923  1.00 39.49           H
ATOM   2632  HG2 PRO H 170I     14.743  47.720  28.530  1.00 37.01           H
ATOM   2633  HG3 PRO H 170I     13.509  48.306  29.343  1.00 37.01           H
ATOM   2634  HD2 PRO H 170I     13.598  48.277  26.781  1.00 43.52           H
ATOM   2635  HD3 PRO H 170I     12.709  49.326  27.605  1.00 43.52           H
ATOM   2636  N   ASN H 175      17.695  51.233  28.243  1.00 32.51           N
ATOM   2637  CA  ASN H 175      19.118  51.261  27.946  1.00 30.83           C
ATOM   2638  C   ASN H 175      19.806  50.049  28.554  1.00 28.69           C
ATOM   2639  O   ASN H 175      19.453  49.612  29.651  1.00 29.72           O
ATOM   2640  CB  ASN H 175      19.746  52.541  28.503  1.00 33.15           C
ATOM   2641  CG  ASN H 175      19.392  53.783  27.686  1.00 36.86           C
ATOM   2642  OD1 ASN H 175      18.415  54.471  27.963  1.00 48.92           O
ATOM   2643  ND2 ASN H 175      20.207  54.082  26.694  1.00 45.86           N
ATOM   2644  H   ASN H 175      17.450  51.812  28.830  1.00 39.06           H
ATOM   2645  HA  ASN H 175      19.251  51.243  26.985  1.00 37.04           H
ATOM   2646  HB2 ASN H 175      19.430  52.678  29.409  1.00 39.83           H
ATOM   2647  HB3 ASN H 175      20.712  52.446  28.499  1.00 39.83           H
ATOM   2648 HD21 ASN H 175      20.053  54.771  26.204  1.00 55.07           H
ATOM   2649 HD22 ASN H 175      20.893  53.588  26.538  1.00 55.07           H
ATOM   2650  N   ILE H 176      20.797  49.520  27.841  1.00 27.38           N
ATOM   2651  CA  ILE H 176      21.692  48.496  28.368  1.00 25.96           C
ATOM   2652  C   ILE H 176      22.816  49.215  29.107  1.00 29.50           C
ATOM   2653  O   ILE H 176      23.662  49.856  28.485  1.00 28.91           O
ATOM   2654  CB  ILE H 176      22.283  47.602  27.267  1.00 29.69           C
ATOM   2655  CG1 ILE H 176      21.243  47.107  26.252  1.00 33.03           C
ATOM   2656  CG2 ILE H 176      22.973  46.418  27.895  1.00 25.66           C
ATOM   2657  CD1 ILE H 176      20.252  46.198  26.781  1.00 36.53           C
ATOM   2658  H   ILE H 176      20.975  49.744  27.029  1.00 32.89           H
ATOM   2659  HA  ILE H 176      21.213  47.937  29.000  1.00 31.19           H
ATOM   2660  HB  ILE H 176      22.949  48.118  26.787  1.00 35.66           H
ATOM   2661 HG12 ILE H 176      20.773  47.876  25.894  1.00 39.68           H
ATOM   2662 HG13 ILE H 176      21.708  46.648  25.535  1.00 39.68           H
ATOM   2663 HG21 ILE H 176      23.342  45.859  27.194  1.00 30.84           H
ATOM   2664 HG22 ILE H 176      23.684  46.738  28.473  1.00 30.84           H
ATOM   2665 HG23 ILE H 176      22.326  45.915  28.414  1.00 30.84           H
ATOM   2666 HD11 ILE H 176      19.645  45.944  26.068  1.00 43.88           H
ATOM   2667 HD12 ILE H 176      20.699  45.412  27.131  1.00 43.88           H
ATOM   2668 HD13 ILE H 176      19.762  46.643  27.490  1.00 43.88           H
ATOM   2669  N   THR H 177      22.877  49.052  30.418  1.00 23.08           N
ATOM   2670  CA  THR H 177      23.858  49.738  31.232  1.00 17.25           C
ATOM   2671  C   THR H 177      25.039  48.826  31.518  1.00 19.46           C
ATOM   2672  O   THR H 177      25.085  47.661  31.129  1.00 17.49           O
ATOM   2673  CB  THR H 177      23.228  50.174  32.542  1.00 20.56           C
ATOM   2674  OG1 THR H 177      23.077  49.002  33.339  1.00 16.98           O
ATOM   2675  CG2 THR H 177      21.863  50.820  32.311  1.00 21.86           C
ATOM   2676  H   THR H 177      22.351  48.540  30.865  1.00 27.74           H
ATOM   2677  HA  THR H 177      24.178  50.525  30.764  1.00 20.74           H
ATOM   2678  HB  THR H 177      23.807  50.809  32.993  1.00 24.72           H
ATOM   2679  HG1 THR H 177      22.729  49.200  34.078  1.00 20.42           H
ATOM   2680 HG21 THR H 177      21.477  51.091  33.159  1.00 26.27           H
ATOM   2681 HG22 THR H 177      21.959  51.601  31.744  1.00 26.27           H
ATOM   2682 HG23 THR H 177      21.266  50.188  31.881  1.00 26.27           H
ATOM   2683  N   GLU H 178      26.003  49.362  32.254  1.00 19.12           N
ATOM   2684  CA  GLU H 178      27.171  48.576  32.618  1.00 22.63           C
ATOM   2685  C   GLU H 178      26.839  47.545  33.692  1.00 19.37           C
ATOM   2686  O   GLU H 178      27.679  46.697  34.015  1.00 18.62           O
ATOM   2687  CB  GLU H 178      28.274  49.529  33.090  1.00 22.73           C
ATOM   2688  CG  GLU H 178      27.906  50.223  34.377  1.00 31.26           C
ATOM   2689  CD  GLU H 178      28.859  51.348  34.772  1.00 47.16           C
ATOM   2690  OE1 GLU H 178      28.394  52.516  34.781  1.00 51.23           O
ATOM   2691  OE2 GLU H 178      30.046  51.061  35.101  1.00 54.57           O1-
ATOM   2692  H   GLU H 178      26.006  50.169  32.552  1.00 22.98           H
ATOM   2693  HA  GLU H 178      27.494  48.104  31.835  1.00 27.19           H
ATOM   2694  HB2 GLU H 178      29.088  49.023  33.241  1.00 27.32           H
ATOM   2695  HB3 GLU H 178      28.422  50.206  32.412  1.00 27.32           H
ATOM   2696  HG2 GLU H 178      27.020  50.606  34.282  1.00 37.55           H
ATOM   2697  HG3 GLU H 178      27.906  49.571  35.095  1.00 37.55           H
ATOM   2698  N   TYR H 179      25.634  47.596  34.231  1.00 18.79           N
ATOM   2699  CA  TYR H 179      25.152  46.636  35.207  1.00 18.79           C
ATOM   2700  C   TYR H 179      24.363  45.503  34.553  1.00 19.03           C
ATOM   2701  O   TYR H 179      23.722  44.717  35.256  1.00 13.51           O
ATOM   2702  CB  TYR H 179      24.332  47.379  36.252  1.00 15.56           C
ATOM   2703  CG  TYR H 179      25.179  48.451  36.919  1.00 18.85           C
ATOM   2704  CD1 TYR H 179      26.108  48.110  37.904  1.00 18.06           C
ATOM   2705  CD2 TYR H 179      25.085  49.786  36.544  1.00 20.36           C
ATOM   2706  CE1 TYR H 179      26.895  49.051  38.512  1.00 17.56           C
ATOM   2707  CE2 TYR H 179      25.897  50.766  37.158  1.00 22.56           C
ATOM   2708  CZ  TYR H 179      26.799  50.368  38.139  1.00 25.03           C
ATOM   2709  OH  TYR H 179      27.617  51.262  38.764  1.00 23.73           O
ATOM   2710  H   TYR H 179      25.055  48.202  34.040  1.00 22.58           H
ATOM   2711  HA  TYR H 179      25.915  46.241  35.658  1.00 22.59           H
ATOM   2712  HB2 TYR H 179      23.574  47.807  35.824  1.00 18.72           H
ATOM   2713  HB3 TYR H 179      24.032  46.756  36.931  1.00 18.72           H
ATOM   2714  HD1 TYR H 179      26.186  47.220  38.162  1.00 21.71           H
ATOM   2715  HD2 TYR H 179      24.480  50.036  35.883  1.00 24.47           H
ATOM   2716  HE1 TYR H 179      27.506  48.796  39.166  1.00 21.12           H
ATOM   2717  HE2 TYR H 179      25.832  51.659  36.908  1.00 27.12           H
ATOM   2718  HH  TYR H 179      27.480  52.035  38.464  1.00 28.52           H
ATOM   2719  N   MET H 180      24.463  45.379  33.225  1.00 16.30           N
ATOM   2720  CA  MET H 180      23.783  44.375  32.435  1.00 13.80           C
ATOM   2721  C   MET H 180      24.732  43.832  31.385  1.00 16.72           C
ATOM   2722  O   MET H 180      25.772  44.426  31.086  1.00 15.75           O
ATOM   2723  CB  MET H 180      22.549  44.965  31.728  1.00 17.44           C
ATOM   2724  CG  MET H 180      21.645  45.761  32.595  1.00 17.27           C
ATOM   2725  SD  MET H 180      20.461  46.663  31.560  1.00 17.83           S
ATOM   2726  CE  MET H 180      19.704  47.687  32.802  1.00 16.53           C
ATOM   2727  H   MET H 180      24.949  45.900  32.744  1.00 19.60           H
ATOM   2728  HA  MET H 180      23.491  43.652  33.012  1.00 16.60           H
ATOM   2729  HB2 MET H 180      22.852  45.545  31.012  1.00 20.97           H
ATOM   2730  HB3 MET H 180      22.029  44.235  31.356  1.00 20.97           H
ATOM   2731  HG2 MET H 180      21.153  45.169  33.185  1.00 20.76           H
ATOM   2732  HG3 MET H 180      22.163  46.402  33.107  1.00 20.76           H
ATOM   2733  HE1 MET H 180      19.028  48.243  32.383  1.00 19.87           H
ATOM   2734  HE2 MET H 180      19.295  47.118  33.473  1.00 19.87           H
ATOM   2735  HE3 MET H 180      20.385  48.244  33.210  1.00 19.87           H
ATOM   2736  N   PHE H 181      24.343  42.704  30.796  1.00 15.71           N
ATOM   2737  CA  PHE H 181      24.968  42.231  29.569  1.00 16.21           C
ATOM   2738  C   PHE H 181      23.940  41.436  28.790  1.00 19.65           C
ATOM   2739  O   PHE H 181      22.939  40.970  29.340  1.00 14.71           O
ATOM   2740  CB  PHE H 181      26.251  41.408  29.835  1.00 17.43           C
ATOM   2741  CG  PHE H 181      26.013  40.086  30.498  1.00 13.26           C
ATOM   2742  CD1 PHE H 181      25.655  38.972  29.752  1.00 13.32           C
ATOM   2743  CD2 PHE H 181      26.146  39.960  31.863  1.00 13.95           C
ATOM   2744  CE1 PHE H 181      25.430  37.730  30.361  1.00 16.51           C
ATOM   2745  CE2 PHE H 181      25.915  38.735  32.496  1.00 14.45           C
ATOM   2746  CZ  PHE H 181      25.558  37.611  31.739  1.00 15.12           C
ATOM   2747  H   PHE H 181      23.716  42.194  31.090  1.00 18.89           H
ATOM   2748  HA  PHE H 181      25.218  42.999  29.032  1.00 19.49           H
ATOM   2749  HB2 PHE H 181      26.691  41.238  28.987  1.00 20.95           H
ATOM   2750  HB3 PHE H 181      26.837  41.924  30.410  1.00 20.95           H
ATOM   2751  HD1 PHE H 181      25.567  39.050  28.829  1.00 16.02           H
ATOM   2752  HD2 PHE H 181      26.380  40.703  32.371  1.00 16.78           H
ATOM   2753  HE1 PHE H 181      25.190  36.993  29.847  1.00 19.85           H
ATOM   2754  HE2 PHE H 181      26.010  38.663  33.419  1.00 17.38           H
ATOM   2755  HZ  PHE H 181      25.411  36.793  32.155  1.00 18.18           H
ATOM   2756  N   CYS H 182      24.168  41.344  27.478  1.00 19.87           N
ATOM   2757  CA  CYS H 182      23.299  40.583  26.607  1.00 16.41           C
ATOM   2758  C   CYS H 182      23.843  39.195  26.392  1.00 17.16           C
ATOM   2759  O   CYS H 182      25.056  38.991  26.309  1.00 18.89           O
ATOM   2760  CB  CYS H 182      23.148  41.242  25.236  1.00 21.86           C
ATOM   2761  SG  CYS H 182      22.469  42.888  25.219  1.00 23.18           S
ATOM   2762  H   CYS H 182      24.827  41.719  27.074  1.00 23.88           H
ATOM   2763  HA  CYS H 182      22.420  40.510  27.011  1.00 19.73           H
ATOM   2764  HB2 CYS H 182      24.024  41.287  24.823  1.00 26.27           H
ATOM   2765  HB3 CYS H 182      22.566  40.685  24.695  1.00 26.27           H
ATOM   2766  N   ALA H 183      22.926  38.238  26.274  1.00 16.78           N
ATOM   2767  CA  ALA H 183      23.296  36.889  25.888  1.00 16.13           C
ATOM   2768  C   ALA H 183      22.135  36.204  25.179  1.00 16.74           C
ATOM   2769  O   ALA H 183      20.964  36.437  25.492  1.00 18.65           O
ATOM   2770  CB  ALA H 183      23.731  36.075  27.103  1.00 16.97           C
ATOM   2771  H   ALA H 183      22.084  38.348  26.414  1.00 20.18           H
ATOM   2772  HA  ALA H 183      24.043  36.931  25.271  1.00 19.40           H
ATOM   2773  HB1 ALA H 183      23.971  35.181  26.814  1.00 20.41           H
ATOM   2774  HB2 ALA H 183      24.496  36.506  27.515  1.00 20.41           H
ATOM   2775  HB3 ALA H 183      22.995  36.032  27.734  1.00 20.41           H
ATOM   2776  N   GLY H 184A     22.470  35.332  24.228  1.00 16.12           N
ATOM   2777  CA  GLY H 184A     21.457  34.545  23.547  1.00 17.03           C
ATOM   2778  C   GLY H 184A     21.571  34.576  22.032  1.00 25.67           C
ATOM   2779  O   GLY H 184A     22.673  34.533  21.480  1.00 18.34           O
ATOM   2780  H   GLY H 184A     23.274  35.181  23.963  1.00 19.39           H
ATOM   2781  HA2 GLY H 184A     21.523  33.622  23.837  1.00 20.47           H
ATOM   2782  HA3 GLY H 184A     20.579  34.877  23.792  1.00 20.47           H
ATOM   2783  N   TYR H 184      20.427  34.676  21.359  1.00 23.02           N
ATOM   2784  CA  TYR H 184      20.325  34.506  19.918  1.00 22.28           C
ATOM   2785  C   TYR H 184      19.262  35.451  19.390  1.00 23.32           C
ATOM   2786  O   TYR H 184      18.260  35.703  20.063  1.00 21.94           O
ATOM   2787  CB  TYR H 184      19.923  33.075  19.547  1.00 24.22           C
ATOM   2788  CG  TYR H 184      20.880  32.025  20.010  1.00 20.53           C
ATOM   2789  CD1 TYR H 184      20.782  31.488  21.274  1.00 21.34           C
ATOM   2790  CD2 TYR H 184      21.893  31.572  19.174  1.00 22.92           C
ATOM   2791  CE1 TYR H 184      21.649  30.534  21.691  1.00 22.30           C
ATOM   2792  CE2 TYR H 184      22.773  30.621  19.598  1.00 23.64           C
ATOM   2793  CZ  TYR H 184      22.645  30.105  20.844  1.00 22.90           C
ATOM   2794  OH  TYR H 184      23.517  29.135  21.259  1.00 29.60           O
ATOM   2795  H   TYR H 184      19.672  34.848  21.733  1.00 27.67           H
ATOM   2796  HA  TYR H 184      21.173  34.717  19.497  1.00 26.77           H
ATOM   2797  HB2 TYR H 184      19.059  32.882  19.944  1.00 29.11           H
ATOM   2798  HB3 TYR H 184      19.860  33.011  18.581  1.00 29.11           H
ATOM   2799  HD1 TYR H 184      20.108  31.777  21.846  1.00 25.65           H
ATOM   2800  HD2 TYR H 184      21.977  31.928  18.319  1.00 27.54           H
ATOM   2801  HE1 TYR H 184      21.574  30.174  22.545  1.00 26.80           H
ATOM   2802  HE2 TYR H 184      23.445  30.317  19.031  1.00 28.40           H
ATOM   2803  HH  TYR H 184      24.071  28.967  20.650  1.00 35.56           H
ATOM   2804  N   SER H 185      19.460  35.949  18.170  1.00 24.12           N
ATOM   2805  CA  SER H 185      18.541  36.925  17.578  1.00 27.55           C
ATOM   2806  C   SER H 185      17.613  36.310  16.526  1.00 26.48           C
ATOM   2807  O   SER H 185      16.815  37.030  15.919  1.00 24.58           O
ATOM   2808  CB  SER H 185      19.327  38.078  16.962  1.00 25.53           C
ATOM   2809  OG  SER H 185      20.186  37.608  15.948  1.00 29.68           O
ATOM   2810  H   SER H 185      20.120  35.737  17.662  1.00 28.99           H
ATOM   2811  HA  SER H 185      17.984  37.292  18.282  1.00 33.09           H
ATOM   2812  HB2 SER H 185      18.705  38.716  16.580  1.00 30.67           H
ATOM   2813  HB3 SER H 185      19.857  38.504  17.654  1.00 30.67           H
ATOM   2814  HG  SER H 185      20.729  37.053  16.266  1.00 35.66           H
ATOM   2815  N   ASP H 186      17.674  35.000  16.321  1.00 25.21           N
ATOM   2816  CA  ASP H 186      16.860  34.333  15.311  1.00 24.83           C
ATOM   2817  C   ASP H 186      15.521  33.831  15.843  1.00 30.15           C
ATOM   2818  O   ASP H 186      14.812  33.098  15.137  1.00 25.65           O
ATOM   2819  CB  ASP H 186      17.660  33.181  14.696  1.00 27.83           C
ATOM   2820  CG  ASP H 186      17.845  32.009  15.642  1.00 30.30           C
ATOM   2821  OD1 ASP H 186      17.436  32.072  16.815  1.00 30.15           O
ATOM   2822  OD2 ASP H 186      18.404  30.997  15.201  1.00 26.27           O1-
ATOM   2823  H   ASP H 186      18.186  34.467  16.760  1.00 30.29           H
ATOM   2824  HA  ASP H 186      16.671  34.967  14.601  1.00 29.83           H
ATOM   2825  HB2 ASP H 186      17.193  32.859  13.909  1.00 33.44           H
ATOM   2826  HB3 ASP H 186      18.540  33.506  14.448  1.00 33.44           H
ATOM   2827  N   GLY H 187      15.155  34.186  17.071  1.00 25.32           N
ATOM   2828  CA  GLY H 187      13.841  33.832  17.573  1.00 23.36           C
ATOM   2829  C   GLY H 187      13.696  32.418  18.072  1.00 24.61           C
ATOM   2830  O   GLY H 187      12.565  31.968  18.303  1.00 26.12           O
ATOM   2831  H   GLY H 187      15.645  34.627  17.624  1.00 30.42           H
ATOM   2832  HA2 GLY H 187      13.614  34.429  18.303  1.00 28.07           H
ATOM   2833  HA3 GLY H 187      13.191  33.966  16.866  1.00 28.07           H
ATOM   2834  N   SER H 188A     14.803  31.711  18.290  1.00 23.04           N
ATOM   2835  CA  SER H 188A     14.767  30.293  18.631  1.00 21.74           C
ATOM   2836  C   SER H 188A     15.026  29.960  20.102  1.00 21.64           C
ATOM   2837  O   SER H 188A     14.492  28.959  20.591  1.00 17.68           O
ATOM   2838  CB  SER H 188A     15.806  29.535  17.786  1.00 22.32           C
ATOM   2839  OG  SER H 188A     17.129  29.906  18.133  1.00 25.62           O
ATOM   2840  H   SER H 188A     15.598  32.035  18.245  1.00 27.68           H
ATOM   2841  HA  SER H 188A     13.891  29.944  18.402  1.00 26.12           H
ATOM   2842  HB2 SER H 188A     15.698  28.583  17.936  1.00 26.83           H
ATOM   2843  HB3 SER H 188A     15.658  29.740  16.850  1.00 26.83           H
ATOM   2844  HG  SER H 188A     17.239  30.730  18.006  1.00 30.79           H
ATOM   2845  N   LYS H 188      15.831  30.746  20.819  1.00 23.78           N
ATOM   2846  CA  LYS H 188      16.394  30.321  22.104  1.00 22.28           C
ATOM   2847  C   LYS H 188      16.588  31.524  23.018  1.00 16.45           C
ATOM   2848  O   LYS H 188      17.255  32.486  22.634  1.00 16.84           O
ATOM   2849  CB  LYS H 188      17.754  29.644  21.908  1.00 21.34           C
ATOM   2850  CG  LYS H 188      17.772  28.344  21.114  1.00 22.52           C
ATOM   2851  CD  LYS H 188      19.222  27.879  20.956  1.00 23.04           C
ATOM   2852  CE  LYS H 188      19.483  27.263  19.641  1.00 40.03           C
ATOM   2853  NZ  LYS H 188      19.219  28.236  18.573  1.00 25.66           N1+
ATOM   2854  H   LYS H 188      16.069  31.538  20.581  1.00 28.57           H
ATOM   2855  HA  LYS H 188      15.792  29.695  22.535  1.00 26.78           H
ATOM   2856  HB2 LYS H 188      18.337  30.267  21.448  1.00 25.65           H
ATOM   2857  HB3 LYS H 188      18.122  29.448  22.783  1.00 25.65           H
ATOM   2858  HG2 LYS H 188      17.275  27.661  21.591  1.00 27.07           H
ATOM   2859  HG3 LYS H 188      17.394  28.492  20.233  1.00 27.07           H
ATOM   2860  HD2 LYS H 188      19.811  28.643  21.052  1.00 27.69           H
ATOM   2861  HD3 LYS H 188      19.419  27.220  21.640  1.00 27.69           H
ATOM   2862  HE2 LYS H 188      20.412  26.991  19.588  1.00 48.08           H
ATOM   2863  HE3 LYS H 188      18.896  26.501  19.517  1.00 48.08           H
ATOM   2864  HZ1 LYS H 188      19.376  27.865  17.779  1.00 30.83           H
ATOM   2865  HZ2 LYS H 188      18.370  28.501  18.605  1.00 30.83           H
ATOM   2866  HZ3 LYS H 188      19.747  28.945  18.670  1.00 30.83           H
ATOM   2867  N   ASP H 189      16.041  31.464  24.229  1.00 14.79           N
ATOM   2868  CA  ASP H 189      16.113  32.601  25.139  1.00 15.36           C
ATOM   2869  C   ASP H 189      15.633  32.104  26.491  1.00 15.73           C
ATOM   2870  O   ASP H 189      15.028  31.038  26.589  1.00 14.33           O
ATOM   2871  CB  ASP H 189      15.244  33.780  24.649  1.00 17.94           C
ATOM   2872  CG  ASP H 189      15.574  35.106  25.308  1.00 19.60           C
ATOM   2873  OD1 ASP H 189      16.464  35.200  26.191  1.00 16.55           O
ATOM   2874  OD2 ASP H 189      14.901  36.089  24.924  1.00 16.07           O1-
ATOM   2875  H   ASP H 189      15.625  30.781  24.545  1.00 17.79           H
ATOM   2876  HA  ASP H 189      17.032  32.900  25.222  1.00 18.47           H
ATOM   2877  HB2 ASP H 189      15.371  33.885  23.693  1.00 21.57           H
ATOM   2878  HB3 ASP H 189      14.313  33.581  24.836  1.00 21.57           H
ATOM   2879  N   SER H 190      15.907  32.882  27.530  1.00 16.06           N
ATOM   2880  CA  SER H 190      15.172  32.710  28.774  1.00 14.79           C
ATOM   2881  C   SER H 190      13.880  33.532  28.670  1.00 14.47           C
ATOM   2882  O   SER H 190      13.637  34.219  27.667  1.00 16.04           O
ATOM   2883  CB  SER H 190      16.048  33.088  29.974  1.00 13.90           C
ATOM   2884  OG  SER H 190      16.565  34.392  29.863  1.00 15.97           O
ATOM   2885  H   SER H 190      16.500  33.504  27.542  1.00 19.32           H
ATOM   2886  HA  SER H 190      14.925  31.777  28.868  1.00 17.79           H
ATOM   2887  HB2 SER H 190      15.513  33.033  30.780  1.00 16.72           H
ATOM   2888  HB3 SER H 190      16.788  32.464  30.028  1.00 16.72           H
ATOM   2889  HG  SER H 190      15.937  34.948  29.819  1.00 19.21           H
ATOM   2890  N   CYS H 191      13.028  33.457  29.700  1.00 16.09           N
ATOM   2891  CA  CYS H 191      11.740  34.140  29.637  1.00 19.80           C
ATOM   2892  C   CYS H 191      11.339  34.623  31.031  1.00 15.79           C
ATOM   2893  O   CYS H 191      12.079  34.476  32.003  1.00 14.97           O
ATOM   2894  CB  CYS H 191      10.666  33.235  28.983  1.00 17.14           C
ATOM   2895  SG  CYS H 191       9.192  34.175  28.298  1.00 19.95           S
ATOM   2896  H   CYS H 191      13.171  33.025  30.430  1.00 19.35           H
ATOM   2897  HA  CYS H 191      11.837  34.925  29.075  1.00 23.80           H
ATOM   2898  HB2 CYS H 191      11.073  32.747  28.249  1.00 20.61           H
ATOM   2899  HB3 CYS H 191      10.335  32.611  29.648  1.00 20.61           H
ATOM   2900  N   LYS H 192      10.161  35.247  31.095  1.00 17.36           N
ATOM   2901  CA  LYS H 192       9.713  35.975  32.283  1.00 17.55           C
ATOM   2902  C   LYS H 192       9.777  35.123  33.550  1.00 16.27           C
ATOM   2903  O   LYS H 192      10.227  35.589  34.600  1.00 16.69           O
ATOM   2904  CB  LYS H 192       8.272  36.467  32.072  1.00 22.78           C
ATOM   2905  CG  LYS H 192       8.145  37.511  31.019  1.00 34.24           C
ATOM   2906  CD  LYS H 192       6.764  37.580  30.379  1.00 38.92           C
ATOM   2907  CE  LYS H 192       5.686  37.723  31.426  1.00 38.97           C
ATOM   2908  NZ  LYS H 192       4.410  38.145  30.773  1.00 49.77           N1+
ATOM   2909  H   LYS H 192       9.592  35.263  30.450  1.00 20.88           H
ATOM   2910  HA  LYS H 192      10.281  36.750  32.412  1.00 21.10           H
ATOM   2911  HB2 LYS H 192       7.719  35.714  31.811  1.00 27.37           H
ATOM   2912  HB3 LYS H 192       7.945  36.844  32.904  1.00 27.37           H
ATOM   2913  HG2 LYS H 192       8.332  38.377  31.414  1.00 41.13           H
ATOM   2914  HG3 LYS H 192       8.788  37.325  30.316  1.00 41.13           H
ATOM   2915  HD2 LYS H 192       6.721  38.349  29.790  1.00 46.74           H
ATOM   2916  HD3 LYS H 192       6.599  36.764  29.881  1.00 46.74           H
ATOM   2917  HE2 LYS H 192       5.542  36.871  31.866  1.00 46.80           H
ATOM   2918  HE3 LYS H 192       5.944  38.402  32.070  1.00 46.80           H
ATOM   2919  HZ1 LYS H 192       3.770  38.231  31.385  1.00 59.77           H
ATOM   2920  HZ2 LYS H 192       4.523  38.925  30.361  1.00 59.77           H
ATOM   2921  HZ3 LYS H 192       4.159  37.535  30.176  1.00 59.77           H
ATOM   2922  N   GLY H 193       9.274  33.890  33.490  1.00 12.98           N
ATOM   2923  CA  GLY H 193       9.214  33.046  34.671  1.00 15.77           C
ATOM   2924  C   GLY H 193      10.551  32.482  35.089  1.00 14.25           C
ATOM   2925  O   GLY H 193      10.635  31.829  36.136  1.00 13.98           O
ATOM   2926  H   GLY H 193       8.963  33.523  32.776  1.00 15.62           H
ATOM   2927  HA2 GLY H 193       8.859  33.561  35.412  1.00 18.97           H
ATOM   2928  HA3 GLY H 193       8.613  32.304  34.502  1.00 18.97           H
ATOM   2929  N   ASP H 194      11.587  32.717  34.297  1.00 14.22           N
ATOM   2930  CA  ASP H 194      12.956  32.369  34.661  1.00 17.42           C
ATOM   2931  C   ASP H 194      13.653  33.493  35.402  1.00 13.02           C
ATOM   2932  O   ASP H 194      14.753  33.275  35.928  1.00 13.86           O
ATOM   2933  CB  ASP H 194      13.775  32.027  33.409  1.00 12.87           C
ATOM   2934  CG  ASP H 194      13.144  30.893  32.571  1.00 15.40           C
ATOM   2935  OD1 ASP H 194      12.824  29.820  33.128  1.00 13.21           O
ATOM   2936  OD2 ASP H 194      12.953  31.082  31.346  1.00 13.85           O1-
ATOM   2937  H   ASP H 194      11.522  33.086  33.523  1.00 17.11           H
ATOM   2938  HA  ASP H 194      12.943  31.589  35.237  1.00 20.94           H
ATOM   2939  HB2 ASP H 194      13.838  32.815  32.848  1.00 15.49           H
ATOM   2940  HB3 ASP H 194      14.661  31.741  33.681  1.00 15.49           H
ATOM   2941  N   SER H 195      13.031  34.676  35.444  1.00 12.47           N
ATOM   2942  CA  SER H 195      13.545  35.844  36.148  1.00 13.02           C
ATOM   2943  C   SER H 195      14.178  35.428  37.456  1.00 13.88           C
ATOM   2944  O   SER H 195      13.580  34.682  38.228  1.00 12.67           O
ATOM   2945  CB  SER H 195      12.420  36.848  36.434  1.00 15.68           C
ATOM   2946  OG  SER H 195      12.026  37.590  35.289  1.00 13.46           O
ATOM   2947  H   SER H 195      12.279  34.826  35.054  1.00 15.01           H
ATOM   2948  HA  SER H 195      14.219  36.281  35.603  1.00 15.66           H
ATOM   2949  HB2 SER H 195      11.649  36.361  36.765  1.00 18.85           H
ATOM   2950  HB3 SER H 195      12.727  37.470  37.113  1.00 18.85           H
ATOM   2951  HG  SER H 195      11.411  38.126  35.491  1.00 16.19           H
ATOM   2952  N   GLY H 196      15.382  35.958  37.722  1.00 13.66           N
ATOM   2953  CA  GLY H 196      16.095  35.675  38.953  1.00 11.85           C
ATOM   2954  C   GLY H 196      17.009  34.479  38.898  1.00 14.85           C
ATOM   2955  O   GLY H 196      17.865  34.338  39.777  1.00 12.39           O
ATOM   2956  H   GLY H 196      15.802  36.490  37.193  1.00 16.43           H
ATOM   2957  HA2 GLY H 196      16.630  36.449  39.191  1.00 14.26           H
ATOM   2958  HA3 GLY H 196      15.451  35.526  39.662  1.00 14.26           H
ATOM   2959  N   GLY H 197      16.850  33.601  37.899  1.00 12.92           N
ATOM   2960  CA  GLY H 197      17.613  32.388  37.858  1.00 12.69           C
ATOM   2961  C   GLY H 197      19.030  32.624  37.380  1.00 14.27           C
ATOM   2962  O   GLY H 197      19.422  33.738  36.965  1.00 13.04           O
ATOM   2963  H   GLY H 197      16.303  33.699  37.243  1.00 15.54           H
ATOM   2964  HA2 GLY H 197      17.648  31.997  38.745  1.00 15.26           H
ATOM   2965  HA3 GLY H 197      17.186  31.756  37.259  1.00 15.26           H
ATOM   2966  N   PRO H 198      19.822  31.552  37.400  1.00 12.24           N
ATOM   2967  CA  PRO H 198      21.258  31.688  37.123  1.00 14.71           C
ATOM   2968  C   PRO H 198      21.609  31.776  35.655  1.00 13.82           C
ATOM   2969  O   PRO H 198      21.001  31.120  34.807  1.00 13.42           O
ATOM   2970  CB  PRO H 198      21.850  30.402  37.715  1.00 13.29           C
ATOM   2971  CG  PRO H 198      20.767  29.427  37.605  1.00 14.15           C
ATOM   2972  CD  PRO H 198      19.506  30.219  37.920  1.00 14.01           C
ATOM   2973  HA  PRO H 198      21.622  32.456  37.591  1.00 17.70           H
ATOM   2974  HB2 PRO H 198      22.620  30.124  37.195  1.00 15.99           H
ATOM   2975  HB3 PRO H 198      22.092  30.547  38.643  1.00 15.99           H
ATOM   2976  HG2 PRO H 198      20.735  29.072  36.703  1.00 17.02           H
ATOM   2977  HG3 PRO H 198      20.899  28.716  38.252  1.00 17.02           H
ATOM   2978  HD2 PRO H 198      18.744  29.844  37.452  1.00 16.85           H
ATOM   2979  HD3 PRO H 198      19.357  30.254  38.878  1.00 16.85           H
ATOM   2980  N   HIS H 199      22.635  32.586  35.384  1.00 13.49           N
ATOM   2981  CA  HIS H 199      23.473  32.514  34.188  1.00 12.63           C
ATOM   2982  C   HIS H 199      24.836  32.051  34.714  1.00 12.94           C
ATOM   2983  O   HIS H 199      25.540  32.813  35.398  1.00 12.66           O
ATOM   2984  CB  HIS H 199      23.510  33.875  33.477  1.00 13.54           C
ATOM   2985  CG  HIS H 199      24.433  33.973  32.286  1.00 16.93           C
ATOM   2986  ND1 HIS H 199      25.799  34.125  32.408  1.00 14.20           N
ATOM   2987  CD2 HIS H 199      24.171  34.051  30.954  1.00 16.93           C
ATOM   2988  CE1 HIS H 199      26.340  34.259  31.207  1.00 15.31           C
ATOM   2989  NE2 HIS H 199      25.378  34.204  30.304  1.00 14.43           N
ATOM   2990  H   HIS H 199      22.874  33.221  35.912  1.00 16.23           H
ATOM   2991  HA  HIS H 199      23.126  31.846  33.577  1.00 15.20           H
ATOM   2992  HB2 HIS H 199      23.791  34.547  34.117  1.00 16.29           H
ATOM   2993  HB3 HIS H 199      22.614  34.081  33.166  1.00 16.29           H
ATOM   2994  HD1 HIS H 199      26.233  34.134  33.151  1.00 17.08           H
ATOM   2995  HD2 HIS H 199      23.335  33.988  30.553  1.00 20.35           H
ATOM   2996  HE1 HIS H 199      27.249  34.348  31.028  1.00 18.41           H
ATOM   2997  N   ALA H 200      25.178  30.794  34.433  1.00 12.53           N
ATOM   2998  CA  ALA H 200      26.294  30.087  35.069  1.00 15.38           C
ATOM   2999  C   ALA H 200      27.393  29.781  34.058  1.00 15.12           C
ATOM   3000  O   ALA H 200      27.112  29.268  32.969  1.00 15.03           O
ATOM   3001  CB  ALA H 200      25.811  28.787  35.708  1.00 14.79           C
ATOM   3002  H   ALA H 200      24.762  30.311  33.855  1.00 15.07           H
ATOM   3003  HA  ALA H 200      26.670  30.647  35.766  1.00 18.50           H
ATOM   3004  HB1 ALA H 200      26.565  28.340  36.121  1.00 17.79           H
ATOM   3005  HB2 ALA H 200      25.141  28.995  36.378  1.00 17.79           H
ATOM   3006  HB3 ALA H 200      25.426  28.222  35.020  1.00 17.79           H
ATOM   3007  N   THR H 201      28.646  30.065  34.431  1.00 15.16           N
ATOM   3008  CA  THR H 201      29.782  29.995  33.510  1.00 15.74           C
ATOM   3009  C   THR H 201      30.820  28.981  33.985  1.00 15.41           C
ATOM   3010  O   THR H 201      31.272  29.021  35.136  1.00 13.45           O
ATOM   3011  CB  THR H 201      30.414  31.367  33.347  1.00 14.03           C
ATOM   3012  OG1 THR H 201      29.421  32.277  32.865  1.00 16.41           O
ATOM   3013  CG2 THR H 201      31.563  31.318  32.340  1.00 17.46           C
ATOM   3014  H   THR H 201      28.865  30.306  35.227  1.00 18.24           H
ATOM   3015  HA  THR H 201      29.463  29.709  32.640  1.00 18.93           H
ATOM   3016  HB  THR H 201      30.757  31.675  34.200  1.00 16.87           H
ATOM   3017  HG1 THR H 201      28.784  32.323  33.410  1.00 19.74           H
ATOM   3018 HG21 THR H 201      31.957  32.199  32.245  1.00 20.99           H
ATOM   3019 HG22 THR H 201      32.244  30.699  32.645  1.00 20.99           H
ATOM   3020 HG23 THR H 201      31.234  31.025  31.476  1.00 20.99           H
ATOM   3021  N   HIS H 202      31.218  28.096  33.083  1.00 15.78           N
ATOM   3022  CA  HIS H 202      32.188  27.061  33.391  1.00 15.12           C
ATOM   3023  C   HIS H 202      33.593  27.556  33.087  1.00 20.06           C
ATOM   3024  O   HIS H 202      33.826  28.233  32.079  1.00 17.44           O
ATOM   3025  CB  HIS H 202      31.893  25.802  32.573  1.00 18.15           C
ATOM   3026  CG  HIS H 202      32.902  24.714  32.746  1.00 18.95           C
ATOM   3027  ND1 HIS H 202      33.967  24.557  31.881  1.00 21.60           N
ATOM   3028  CD2 HIS H 202      33.007  23.722  33.662  1.00 24.61           C
ATOM   3029  CE1 HIS H 202      34.686  23.514  32.259  1.00 21.12           C
ATOM   3030  NE2 HIS H 202      34.128  22.991  33.338  1.00 22.03           N
ATOM   3031  H   HIS H 202      30.936  28.076  32.270  1.00 18.97           H
ATOM   3032  HA  HIS H 202      32.136  26.837  34.333  1.00 18.19           H
ATOM   3033  HB2 HIS H 202      31.872  26.039  31.633  1.00 21.82           H
ATOM   3034  HB3 HIS H 202      31.030  25.450  32.842  1.00 21.82           H
ATOM   3035  HD1 HIS H 202      34.134  25.056  31.201  1.00 25.97           H
ATOM   3036  HD2 HIS H 202      32.432  23.565  34.376  1.00 29.58           H
ATOM   3037  HE1 HIS H 202      35.458  23.205  31.842  1.00 25.38           H
ATOM   3038  N   TYR H 203      34.525  27.244  33.984  1.00 17.74           N
ATOM   3039  CA  TYR H 203      35.926  27.561  33.750  1.00 17.59           C
ATOM   3040  C   TYR H 203      36.777  26.550  34.489  1.00 19.54           C
ATOM   3041  O   TYR H 203      36.731  26.479  35.723  1.00 14.69           O
ATOM   3042  CB  TYR H 203      36.289  28.960  34.205  1.00 17.60           C
ATOM   3043  CG  TYR H 203      37.727  29.312  33.863  1.00 20.73           C
ATOM   3044  CD1 TYR H 203      38.069  29.669  32.565  1.00 20.02           C
ATOM   3045  CD2 TYR H 203      38.732  29.262  34.817  1.00 20.35           C
ATOM   3046  CE1 TYR H 203      39.327  29.979  32.238  1.00 20.60           C
ATOM   3047  CE2 TYR H 203      40.033  29.571  34.484  1.00 19.44           C
ATOM   3048  CZ  TYR H 203      40.313  29.933  33.193  1.00 23.71           C
ATOM   3049  OH  TYR H 203      41.594  30.256  32.840  1.00 25.88           O
ATOM   3050  H   TYR H 203      34.371  26.849  34.732  1.00 21.32           H
ATOM   3051  HA  TYR H 203      36.119  27.488  32.802  1.00 21.15           H
ATOM   3052  HB2 TYR H 203      35.708  29.600  33.765  1.00 21.16           H
ATOM   3053  HB3 TYR H 203      36.184  29.020  35.168  1.00 21.16           H
ATOM   3054  HD1 TYR H 203      37.407  29.706  31.914  1.00 24.07           H
ATOM   3055  HD2 TYR H 203      38.525  29.018  35.690  1.00 24.46           H
ATOM   3056  HE1 TYR H 203      39.535  30.223  31.366  1.00 24.77           H
ATOM   3057  HE2 TYR H 203      40.705  29.547  35.127  1.00 23.37           H
ATOM   3058  HH  TYR H 203      42.101  30.191  33.506  1.00 31.09           H
ATOM   3059  N   ARG H 204      37.542  25.778  33.718  1.00 18.94           N
ATOM   3060  CA  ARG H 204      38.495  24.813  34.241  1.00 20.59           C
ATOM   3061  C   ARG H 204      37.858  23.921  35.306  1.00 18.98           C
ATOM   3062  O   ARG H 204      38.410  23.688  36.378  1.00 20.30           O
ATOM   3063  CB  ARG H 204      39.746  25.531  34.754  1.00 15.49           C
ATOM   3064  CG  ARG H 204      40.572  26.194  33.606  1.00 20.18           C
ATOM   3065  CD  ARG H 204      42.022  26.594  34.016  1.00 33.76           C
ATOM   3066  NE  ARG H 204      42.760  27.407  33.018  1.00 49.55           N
ATOM   3067  CZ  ARG H 204      43.793  28.230  33.295  1.00 46.05           C
ATOM   3068  NH1 ARG H 204      44.225  28.384  34.536  1.00 41.36           N
ATOM   3069  NH2 ARG H 204      44.421  28.915  32.331  1.00 51.11           N1+
ATOM   3070  H   ARG H 204      37.521  25.800  32.859  1.00 22.77           H
ATOM   3071  HA  ARG H 204      38.774  24.235  33.513  1.00 24.75           H
ATOM   3072  HB2 ARG H 204      39.479  26.228  35.373  1.00 18.63           H
ATOM   3073  HB3 ARG H 204      40.318  24.889  35.203  1.00 18.63           H
ATOM   3074  HG2 ARG H 204      40.635  25.569  32.867  1.00 24.25           H
ATOM   3075  HG3 ARG H 204      40.113  26.999  33.317  1.00 24.25           H
ATOM   3076  HD2 ARG H 204      41.979  27.109  34.837  1.00 40.55           H
ATOM   3077  HD3 ARG H 204      42.533  25.784  34.168  1.00 40.55           H
ATOM   3078  HE  ARG H 204      42.510  27.349  32.198  1.00 59.50           H
ATOM   3079 HH11 ARG H 204      43.848  27.954  35.179  1.00 49.67           H
ATOM   3080 HH12 ARG H 204      44.883  28.913  34.700  1.00 49.67           H
ATOM   3081 HH21 ARG H 204      44.164  28.842  31.514  1.00 61.38           H
ATOM   3082 HH22 ARG H 204      45.072  29.440  32.531  1.00 61.38           H
ATOM   3083  N   GLY H 205      36.698  23.371  34.970  1.00 16.25           N
ATOM   3084  CA  GLY H 205      36.078  22.338  35.764  1.00 19.80           C
ATOM   3085  C   GLY H 205      35.167  22.803  36.881  1.00 19.95           C
ATOM   3086  O   GLY H 205      34.662  21.958  37.633  1.00 18.66           O
ATOM   3087  H   GLY H 205      36.246  23.588  34.271  1.00 19.54           H
ATOM   3088  HA2 GLY H 205      35.556  21.768  35.177  1.00 23.80           H
ATOM   3089  HA3 GLY H 205      36.775  21.793  36.161  1.00 23.80           H
ATOM   3090  N   THR H 206      34.956  24.103  37.031  1.00 20.83           N
ATOM   3091  CA  THR H 206      34.093  24.638  38.074  1.00 18.47           C
ATOM   3092  C   THR H 206      33.159  25.678  37.471  1.00 14.91           C
ATOM   3093  O   THR H 206      33.513  26.362  36.500  1.00 14.36           O
ATOM   3094  CB  THR H 206      34.946  25.229  39.200  1.00 18.79           C
ATOM   3095  OG1 THR H 206      35.757  24.172  39.729  1.00 18.25           O
ATOM   3096  CG2 THR H 206      34.097  25.817  40.321  1.00 18.70           C
ATOM   3097  H   THR H 206      35.307  24.707  36.530  1.00 25.03           H
ATOM   3098  HA  THR H 206      33.554  23.921  38.444  1.00 22.21           H
ATOM   3099  HB  THR H 206      35.516  25.929  38.844  1.00 22.59           H
ATOM   3100  HG1 THR H 206      36.251  23.859  39.125  1.00 21.94           H
ATOM   3101 HG21 THR H 206      34.669  26.181  41.014  1.00 22.48           H
ATOM   3102 HG22 THR H 206      33.533  26.525  39.973  1.00 22.48           H
ATOM   3103 HG23 THR H 206      33.534  25.127  40.706  1.00 22.48           H
ATOM   3104  N   TRP H 207      31.948  25.773  38.033  1.00 13.88           N
ATOM   3105  CA  TRP H 207      30.931  26.704  37.561  1.00 13.19           C
ATOM   3106  C   TRP H 207      30.751  27.888  38.504  1.00 13.21           C
ATOM   3107  O   TRP H 207      30.793  27.733  39.726  1.00 12.71           O
ATOM   3108  CB  TRP H 207      29.588  25.983  37.403  1.00 13.46           C
ATOM   3109  CG  TRP H 207      29.588  24.927  36.334  1.00 14.02           C
ATOM   3110  CD1 TRP H 207      29.993  23.628  36.454  1.00 19.77           C
ATOM   3111  CD2 TRP H 207      29.125  25.080  34.999  1.00 13.66           C
ATOM   3112  NE1 TRP H 207      29.812  22.973  35.260  1.00 17.09           N
ATOM   3113  CE2 TRP H 207      29.280  23.846  34.358  1.00 16.51           C
ATOM   3114  CE3 TRP H 207      28.589  26.142  34.287  1.00 13.93           C
ATOM   3115  CZ2 TRP H 207      28.926  23.654  33.053  1.00 18.84           C
ATOM   3116  CZ3 TRP H 207      28.234  25.950  32.991  1.00 15.30           C
ATOM   3117  CH2 TRP H 207      28.412  24.720  32.377  1.00 17.71           C
ATOM   3118  H   TRP H 207      31.693  25.297  38.703  1.00 16.69           H
ATOM   3119  HA  TRP H 207      31.193  27.047  36.692  1.00 15.87           H
ATOM   3120  HB2 TRP H 207      29.363  25.554  38.244  1.00 16.19           H
ATOM   3121  HB3 TRP H 207      28.908  26.636  37.175  1.00 16.19           H
ATOM   3122  HD1 TRP H 207      30.342  23.246  37.226  1.00 23.76           H
ATOM   3123  HE1 TRP H 207      30.006  22.150  35.106  1.00 20.55           H
ATOM   3124  HE3 TRP H 207      28.469  26.970  34.693  1.00 16.76           H
ATOM   3125  HZ2 TRP H 207      29.042  22.830  32.638  1.00 22.65           H
ATOM   3126  HZ3 TRP H 207      27.880  26.659  32.503  1.00 18.41           H
ATOM   3127  HH2 TRP H 207      28.163  24.616  31.488  1.00 21.30           H
ATOM   3128  N   TYR H 208      30.508  29.067  37.906  1.00 11.06           N
ATOM   3129  CA  TYR H 208      30.460  30.343  38.596  1.00 12.92           C
ATOM   3130  C   TYR H 208      29.234  31.142  38.187  1.00 10.79           C
ATOM   3131  O   TYR H 208      28.789  31.072  37.038  1.00 12.21           O
ATOM   3132  CB  TYR H 208      31.695  31.184  38.262  1.00 12.69           C
ATOM   3133  CG  TYR H 208      32.982  30.525  38.659  1.00 13.18           C
ATOM   3134  CD1 TYR H 208      33.662  29.696  37.773  1.00 14.57           C
ATOM   3135  CD2 TYR H 208      33.508  30.703  39.923  1.00 14.49           C
ATOM   3136  CE1 TYR H 208      34.834  29.060  38.141  1.00 12.41           C
ATOM   3137  CE2 TYR H 208      34.695  30.080  40.299  1.00 14.65           C
ATOM   3138  CZ  TYR H 208      35.364  29.264  39.391  1.00 14.04           C
ATOM   3139  OH  TYR H 208      36.545  28.623  39.729  1.00 17.23           O
ATOM   3140  H   TYR H 208      30.363  29.142  37.062  1.00 13.31           H
ATOM   3141  HA  TYR H 208      30.432  30.196  39.554  1.00 15.55           H
ATOM   3142  HB2 TYR H 208      31.721  31.337  37.304  1.00 15.27           H
ATOM   3143  HB3 TYR H 208      31.635  32.030  38.731  1.00 15.27           H
ATOM   3144  HD1 TYR H 208      33.316  29.556  36.921  1.00 17.53           H
ATOM   3145  HD2 TYR H 208      33.067  31.253  40.530  1.00 17.43           H
ATOM   3146  HE1 TYR H 208      35.281  28.519  37.531  1.00 14.94           H
ATOM   3147  HE2 TYR H 208      35.044  30.214  41.150  1.00 17.63           H
ATOM   3148  HH  TYR H 208      36.767  28.825  40.513  1.00 20.71           H
ATOM   3149  N   LEU H 209      28.739  31.963  39.115  1.00 12.22           N
ATOM   3150  CA  LEU H 209      27.637  32.874  38.831  1.00 14.39           C
ATOM   3151  C   LEU H 209      28.139  34.150  38.157  1.00 13.33           C
ATOM   3152  O   LEU H 209      28.879  34.929  38.762  1.00 13.14           O
ATOM   3153  CB  LEU H 209      26.900  33.235  40.116  1.00 13.15           C
ATOM   3154  CG  LEU H 209      25.661  34.138  39.941  1.00 14.01           C
ATOM   3155  CD1 LEU H 209      24.575  33.457  39.159  1.00 14.93           C
ATOM   3156  CD2 LEU H 209      25.115  34.620  41.288  1.00 12.23           C
ATOM   3157  H   LEU H 209      29.030  32.008  39.923  1.00 14.70           H
ATOM   3158  HA  LEU H 209      27.010  32.440  38.232  1.00 17.31           H
ATOM   3159  HB2 LEU H 209      26.605  32.414  40.540  1.00 15.82           H
ATOM   3160  HB3 LEU H 209      27.518  33.698  40.703  1.00 15.82           H
ATOM   3161  HG  LEU H 209      25.927  34.925  39.440  1.00 16.85           H
ATOM   3162 HD11 LEU H 209      23.820  34.060  39.076  1.00 17.96           H
ATOM   3163 HD12 LEU H 209      24.915  33.229  38.280  1.00 17.96           H
ATOM   3164 HD13 LEU H 209      24.305  32.652  39.629  1.00 17.96           H
ATOM   3165 HD21 LEU H 209      24.340  35.182  41.131  1.00 14.72           H
ATOM   3166 HD22 LEU H 209      24.862  33.849  41.820  1.00 14.72           H
ATOM   3167 HD23 LEU H 209      25.804  35.127  41.745  1.00 14.72           H
ATOM   3168  N   THR H 210      27.675  34.395  36.926  1.00 12.13           N
ATOM   3169  CA  THR H 210      28.005  35.586  36.183  1.00 11.92           C
ATOM   3170  C   THR H 210      26.806  36.436  35.802  1.00 13.74           C
ATOM   3171  O   THR H 210      26.982  37.617  35.487  1.00 15.18           O
ATOM   3172  CB  THR H 210      28.758  35.204  34.903  1.00 15.89           C
ATOM   3173  OG1 THR H 210      28.031  34.180  34.211  1.00 15.66           O
ATOM   3174  CG2 THR H 210      30.161  34.702  35.231  1.00 15.60           C
ATOM   3175  H   THR H 210      27.151  33.862  36.500  1.00 14.59           H
ATOM   3176  HA  THR H 210      28.597  36.135  36.722  1.00 14.35           H
ATOM   3177  HB  THR H 210      28.838  35.984  34.332  1.00 19.11           H
ATOM   3178  HG1 THR H 210      27.264  34.458  34.009  1.00 18.83           H
ATOM   3179 HG21 THR H 210      30.627  34.464  34.415  1.00 18.76           H
ATOM   3180 HG22 THR H 210      30.662  35.395  35.690  1.00 18.76           H
ATOM   3181 HG23 THR H 210      30.108  33.920  35.804  1.00 18.76           H
ATOM   3182  N   GLY H 211      25.599  35.888  35.818  1.00 12.32           N
ATOM   3183  CA  GLY H 211      24.446  36.693  35.475  1.00 13.31           C
ATOM   3184  C   GLY H 211      23.188  36.235  36.169  1.00 12.13           C
ATOM   3185  O   GLY H 211      23.125  35.157  36.756  1.00 14.30           O
ATOM   3186  H   GLY H 211      25.426  35.070  36.019  1.00 14.82           H
ATOM   3187  HA2 GLY H 211      24.614  37.617  35.722  1.00 16.02           H
ATOM   3188  HA3 GLY H 211      24.299  36.654  34.517  1.00 16.02           H
ATOM   3189  N   ILE H 212      22.180  37.095  36.078  1.00 12.48           N
ATOM   3190  CA  ILE H 212      20.844  36.852  36.601  1.00 11.36           C
ATOM   3191  C   ILE H 212      19.843  37.125  35.477  1.00 11.17           C
ATOM   3192  O   ILE H 212      19.891  38.192  34.862  1.00 13.28           O
ATOM   3193  CB  ILE H 212      20.542  37.764  37.797  1.00 12.24           C
ATOM   3194  CG1 ILE H 212      21.582  37.611  38.918  1.00 12.57           C
ATOM   3195  CG2 ILE H 212      19.146  37.448  38.347  1.00 10.80           C
ATOM   3196  CD1 ILE H 212      21.606  38.774  39.848  1.00 13.40           C
ATOM   3197  H   ILE H 212      22.253  37.863  35.698  1.00 15.02           H
ATOM   3198  HA  ILE H 212      20.760  35.927  36.880  1.00 13.67           H
ATOM   3199  HB  ILE H 212      20.551  38.685  37.491  1.00 14.73           H
ATOM   3200 HG12 ILE H 212      21.374  36.818  39.436  1.00 15.13           H
ATOM   3201 HG13 ILE H 212      22.464  37.527  38.522  1.00 15.13           H
ATOM   3202 HG21 ILE H 212      18.966  38.029  39.102  1.00 13.00           H
ATOM   3203 HG22 ILE H 212      18.490  37.598  37.649  1.00 13.00           H
ATOM   3204 HG23 ILE H 212      19.121  36.520  38.630  1.00 13.00           H
ATOM   3205 HD11 ILE H 212      22.279  38.619  40.529  1.00 16.12           H
ATOM   3206 HD12 ILE H 212      21.822  39.575  39.345  1.00 16.12           H
ATOM   3207 HD13 ILE H 212      20.733  38.867  40.260  1.00 16.12           H
ATOM   3208  N   VAL H 213      18.925  36.187  35.227  1.00 11.33           N
ATOM   3209  CA  VAL H 213      17.831  36.446  34.265  1.00 12.53           C
ATOM   3210  C   VAL H 213      17.080  37.702  34.678  1.00 11.08           C
ATOM   3211  O   VAL H 213      16.477  37.750  35.755  1.00 12.71           O
ATOM   3212  CB  VAL H 213      16.876  35.248  34.175  1.00 12.37           C
ATOM   3213  CG1 VAL H 213      15.726  35.543  33.172  1.00 15.08           C
ATOM   3214  CG2 VAL H 213      17.598  33.999  33.738  1.00 16.68           C
ATOM   3215  H   VAL H 213      18.906  35.407  35.589  1.00 13.64           H
ATOM   3216  HA  VAL H 213      18.211  36.597  33.385  1.00 15.08           H
ATOM   3217  HB  VAL H 213      16.485  35.084  35.048  1.00 14.89           H
ATOM   3218 HG11 VAL H 213      15.137  34.774  33.132  1.00 18.13           H
ATOM   3219 HG12 VAL H 213      15.234  36.322  33.476  1.00 18.13           H
ATOM   3220 HG13 VAL H 213      16.107  35.714  32.296  1.00 18.13           H
ATOM   3221 HG21 VAL H 213      16.963  33.267  33.694  1.00 20.06           H
ATOM   3222 HG22 VAL H 213      17.990  34.151  32.864  1.00 20.06           H
ATOM   3223 HG23 VAL H 213      18.294  33.795  34.382  1.00 20.06           H
ATOM   3224  N   SER H 214      17.066  38.714  33.806  1.00 13.27           N
ATOM   3225  CA  SER H 214      16.514  40.018  34.185  1.00 15.62           C
ATOM   3226  C   SER H 214      15.397  40.481  33.262  1.00 13.08           C
ATOM   3227  O   SER H 214      14.264  40.645  33.720  1.00 13.18           O
ATOM   3228  CB  SER H 214      17.640  41.067  34.244  1.00 16.16           C
ATOM   3229  OG  SER H 214      17.132  42.325  34.679  1.00 15.07           O
ATOM   3230  H   SER H 214      17.364  38.673  33.000  1.00 15.96           H
ATOM   3231  HA  SER H 214      16.140  39.943  35.077  1.00 18.79           H
ATOM   3232  HB2 SER H 214      18.320  40.767  34.867  1.00 19.43           H
ATOM   3233  HB3 SER H 214      18.023  41.169  33.359  1.00 19.43           H
ATOM   3234  HG  SER H 214      16.796  42.249  35.446  1.00 18.12           H
ATOM   3235  N   TRP H 215      15.656  40.705  31.982  1.00 16.60           N
ATOM   3236  CA  TRP H 215      14.609  41.266  31.147  1.00 14.13           C
ATOM   3237  C   TRP H 215      14.925  41.056  29.674  1.00 16.16           C
ATOM   3238  O   TRP H 215      15.972  40.536  29.281  1.00 13.48           O
ATOM   3239  CB  TRP H 215      14.400  42.757  31.440  1.00 13.50           C
ATOM   3240  CG  TRP H 215      15.524  43.654  31.098  1.00 16.00           C
ATOM   3241  CD1 TRP H 215      16.577  43.971  31.914  1.00 17.13           C
ATOM   3242  CD2 TRP H 215      15.721  44.412  29.877  1.00 19.30           C
ATOM   3243  NE1 TRP H 215      17.412  44.860  31.282  1.00 17.88           N
ATOM   3244  CE2 TRP H 215      16.908  45.156  30.039  1.00 18.10           C
ATOM   3245  CE3 TRP H 215      15.007  44.532  28.674  1.00 19.68           C
ATOM   3246  CZ2 TRP H 215      17.418  45.987  29.037  1.00 21.35           C
ATOM   3247  CZ3 TRP H 215      15.515  45.365  27.680  1.00 22.38           C
ATOM   3248  CH2 TRP H 215      16.709  46.079  27.868  1.00 19.94           C
ATOM   3249  H   TRP H 215      16.402  40.548  31.585  1.00 19.96           H
ATOM   3250  HA  TRP H 215      13.776  40.807  31.340  1.00 17.00           H
ATOM   3251  HB2 TRP H 215      13.627  43.060  30.939  1.00 16.24           H
ATOM   3252  HB3 TRP H 215      14.228  42.859  32.389  1.00 16.24           H
ATOM   3253  HD1 TRP H 215      16.703  43.640  32.774  1.00 20.60           H
ATOM   3254  HE1 TRP H 215      18.135  45.186  31.616  1.00 21.49           H
ATOM   3255  HE3 TRP H 215      14.217  44.060  28.541  1.00 23.66           H
ATOM   3256  HZ2 TRP H 215      18.209  46.459  29.160  1.00 25.66           H
ATOM   3257  HZ3 TRP H 215      15.052  45.453  26.879  1.00 26.90           H
ATOM   3258  HH2 TRP H 215      17.021  46.633  27.189  1.00 23.97           H
ATOM   3259  N   GLY H 216      13.972  41.460  28.861  1.00 18.02           N
ATOM   3260  CA  GLY H 216      14.098  41.334  27.430  1.00 16.10           C
ATOM   3261  C   GLY H 216      12.886  42.005  26.837  1.00 20.32           C
ATOM   3262  O   GLY H 216      11.918  42.305  27.536  1.00 17.18           O
ATOM   3263  H   GLY H 216      13.232  41.816  29.118  1.00 21.66           H
ATOM   3264  HA2 GLY H 216      14.902  41.776  27.117  1.00 19.36           H
ATOM   3265  HA3 GLY H 216      14.115  40.400  27.169  1.00 19.36           H
ATOM   3266  N   GLN H 217      12.950  42.216  25.526  1.00 23.15           N
ATOM   3267  CA  GLN H 217      11.840  42.794  24.764  1.00 23.25           C
ATOM   3268  C   GLN H 217      11.096  41.610  24.140  1.00 23.73           C
ATOM   3269  O   GLN H 217      11.299  41.244  22.986  1.00 22.88           O
ATOM   3270  CB  GLN H 217      12.404  43.793  23.748  1.00 30.95           C
ATOM   3271  CG  GLN H 217      11.705  45.124  23.726  1.00 50.20           C
ATOM   3272  CD  GLN H 217      12.639  46.336  23.669  1.00 44.06           C
ATOM   3273  OE1 GLN H 217      12.203  47.442  23.969  1.00 54.30           O
ATOM   3274  NE2 GLN H 217      13.902  46.145  23.264  1.00 39.93           N
ATOM   3275  H   GLN H 217      13.638  42.030  25.044  1.00 27.82           H
ATOM   3276  HA  GLN H 217      11.238  43.262  25.364  1.00 27.95           H
ATOM   3277  HB2 GLN H 217      13.337  43.954  23.957  1.00 37.18           H
ATOM   3278  HB3 GLN H 217      12.330  43.407  22.861  1.00 37.18           H
ATOM   3279  HG2 GLN H 217      11.131  45.159  22.944  1.00 60.28           H
ATOM   3280  HG3 GLN H 217      11.168  45.205  24.529  1.00 60.28           H
ATOM   3281 HE21 GLN H 217      14.168  45.358  23.043  1.00 47.96           H
ATOM   3282 HE22 GLN H 217      14.445  46.810  23.223  1.00 47.96           H
ATOM   3283  N   GLY H 219      10.245  40.974  24.957  1.00 22.33           N
ATOM   3284  CA  GLY H 219       9.701  39.662  24.663  1.00 19.09           C
ATOM   3285  C   GLY H 219      10.723  38.540  24.749  1.00 20.50           C
ATOM   3286  O   GLY H 219      11.933  38.782  24.837  1.00 17.12           O
ATOM   3287  H   GLY H 219       9.967  41.300  25.703  1.00 26.83           H
ATOM   3288  HA2 GLY H 219       8.984  39.468  25.288  1.00 22.95           H
ATOM   3289  HA3 GLY H 219       9.329  39.665  23.767  1.00 22.95           H
ATOM   3290  N   CYS H 220      10.255  37.297  24.706  1.00 19.41           N
ATOM   3291  CA  CYS H 220      11.132  36.131  24.820  1.00 18.91           C
ATOM   3292  C   CYS H 220      11.453  35.571  23.443  1.00 20.70           C
ATOM   3293  O   CYS H 220      10.548  35.223  22.691  1.00 19.39           O
ATOM   3294  CB  CYS H 220      10.467  35.068  25.688  1.00 20.23           C
ATOM   3295  SG  CYS H 220      10.009  35.754  27.303  1.00 19.21           S
ATOM   3296  H   CYS H 220       9.424  37.097  24.610  1.00 23.33           H
ATOM   3297  HA  CYS H 220      11.963  36.394  25.243  1.00 22.73           H
ATOM   3298  HB2 CYS H 220       9.662  34.751  25.250  1.00 24.31           H
ATOM   3299  HB3 CYS H 220      11.086  34.335  25.831  1.00 24.31           H
ATOM   3300  N   ALA H 221A     12.737  35.457  23.127  1.00 19.43           N
ATOM   3301  CA  ALA H 221A     13.161  34.927  21.833  1.00 22.96           C
ATOM   3302  C   ALA H 221A     12.515  35.708  20.687  1.00 23.62           C
ATOM   3303  O   ALA H 221A     11.985  35.138  19.724  1.00 21.93           O
ATOM   3304  CB  ALA H 221A     12.840  33.438  21.725  1.00 18.23           C
ATOM   3305  H   ALA H 221A     13.386  35.680  23.644  1.00 23.35           H
ATOM   3306  HA  ALA H 221A     14.122  35.028  21.754  1.00 27.59           H
ATOM   3307  HB1 ALA H 221A     13.131  33.114  20.858  1.00 21.92           H
ATOM   3308  HB2 ALA H 221A     13.307  32.963  22.430  1.00 21.92           H
ATOM   3309  HB3 ALA H 221A     11.882  33.314  21.820  1.00 21.92           H
ATOM   3310  N   THR H 221      12.552  37.035  20.814  1.00 20.96           N
ATOM   3311  CA  THR H 221      12.041  37.922  19.786  1.00 22.24           C
ATOM   3312  C   THR H 221      13.087  38.030  18.695  1.00 24.05           C
ATOM   3313  O   THR H 221      14.263  38.273  18.976  1.00 22.52           O
ATOM   3314  CB  THR H 221      11.747  39.292  20.381  1.00 19.52           C
ATOM   3315  OG1 THR H 221      10.783  39.153  21.422  1.00 19.25           O
ATOM   3316  CG2 THR H 221      11.233  40.267  19.313  1.00 24.70           C
ATOM   3317  H   THR H 221      12.874  37.445  21.498  1.00 25.20           H
ATOM   3318  HA  THR H 221      11.225  37.559  19.408  1.00 26.72           H
ATOM   3319  HB  THR H 221      12.564  39.657  20.753  1.00 23.46           H
ATOM   3320  HG1 THR H 221      10.613  39.904  21.758  1.00 23.14           H
ATOM   3321 HG21 THR H 221      11.052  41.132  19.713  1.00 29.68           H
ATOM   3322 HG22 THR H 221      11.899  40.376  18.615  1.00 29.68           H
ATOM   3323 HG23 THR H 221      10.415  39.926  18.918  1.00 29.68           H
ATOM   3324  N   VAL H 222      12.677  37.813  17.447  1.00 22.49           N
ATOM   3325  CA  VAL H 222      13.630  37.993  16.357  1.00 22.51           C
ATOM   3326  C   VAL H 222      14.228  39.385  16.423  1.00 22.52           C
ATOM   3327  O   VAL H 222      13.525  40.382  16.614  1.00 25.53           O
ATOM   3328  CB  VAL H 222      12.956  37.729  15.002  1.00 31.44           C
ATOM   3329  CG1 VAL H 222      13.926  38.068  13.886  1.00 30.39           C
ATOM   3330  CG2 VAL H 222      12.528  36.275  14.942  1.00 25.15           C
ATOM   3331  H   VAL H 222      11.886  37.571  17.212  1.00 27.03           H
ATOM   3332  HA  VAL H 222      14.351  37.353  16.461  1.00 27.05           H
ATOM   3333  HB  VAL H 222      12.170  38.290  14.913  1.00 37.77           H
ATOM   3334 HG11 VAL H 222      13.496  37.900  13.033  1.00 36.51           H
ATOM   3335 HG12 VAL H 222      14.171  39.004  13.954  1.00 36.51           H
ATOM   3336 HG13 VAL H 222      14.715  37.511  13.974  1.00 36.51           H
ATOM   3337 HG21 VAL H 222      12.102  36.107  14.087  1.00 30.22           H
ATOM   3338 HG22 VAL H 222      13.312  35.711  15.039  1.00 30.22           H
ATOM   3339 HG23 VAL H 222      11.903  36.100  15.663  1.00 30.22           H
ATOM   3340  N   GLY H 223      15.545  39.454  16.267  1.00 22.97           N
ATOM   3341  CA  GLY H 223      16.244  40.705  16.323  1.00 26.93           C
ATOM   3342  C   GLY H 223      16.707  41.110  17.701  1.00 30.57           C
ATOM   3343  O   GLY H 223      17.347  42.162  17.822  1.00 25.56           O
ATOM   3344  H   GLY H 223      16.053  38.774  16.125  1.00 27.60           H
ATOM   3345  HA2 GLY H 223      17.023  40.656  15.747  1.00 32.36           H
ATOM   3346  HA3 GLY H 223      15.664  41.405  15.984  1.00 32.36           H
ATOM   3347  N   HIS H 224      16.423  40.309  18.736  1.00 22.64           N
ATOM   3348  CA  HIS H 224      16.675  40.717  20.111  1.00 21.66           C
ATOM   3349  C   HIS H 224      17.307  39.581  20.895  1.00 23.33           C
ATOM   3350  O   HIS H 224      17.225  38.409  20.513  1.00 19.62           O
ATOM   3351  CB  HIS H 224      15.398  41.174  20.807  1.00 24.48           C
ATOM   3352  CG  HIS H 224      14.818  42.414  20.207  1.00 28.90           C
ATOM   3353  ND1 HIS H 224      15.195  43.677  20.605  1.00 27.62           N
ATOM   3354  CD2 HIS H 224      13.923  42.586  19.208  1.00 31.39           C
ATOM   3355  CE1 HIS H 224      14.538  44.575  19.897  1.00 33.63           C
ATOM   3356  NE2 HIS H 224      13.764  43.941  19.038  1.00 28.17           N
ATOM   3357  H   HIS H 224      16.083  39.522  18.661  1.00 27.21           H
ATOM   3358  HA  HIS H 224      17.297  41.462  20.109  1.00 26.03           H
ATOM   3359  HB2 HIS H 224      15.594  41.357  21.739  1.00 29.41           H
ATOM   3360  HB3 HIS H 224      14.733  40.471  20.740  1.00 29.41           H
ATOM   3361  HD1 HIS H 224      15.761  43.853  21.229  1.00 33.18           H
ATOM   3362  HD2 HIS H 224      13.490  41.915  18.733  1.00 37.71           H
ATOM   3363  HE1 HIS H 224      14.614  45.498  19.982  1.00 40.39           H
ATOM   3364  N   PHE H 225      17.947  39.975  22.009  1.00 19.28           N
ATOM   3365  CA  PHE H 225      18.695  39.104  22.903  1.00 21.59           C
ATOM   3366  C   PHE H 225      18.137  39.189  24.321  1.00 17.42           C
ATOM   3367  O   PHE H 225      17.557  40.191  24.709  1.00 16.35           O
ATOM   3368  CB  PHE H 225      20.162  39.525  22.927  1.00 21.64           C
ATOM   3369  CG  PHE H 225      20.850  39.338  21.630  1.00 22.55           C
ATOM   3370  CD1 PHE H 225      21.343  38.113  21.275  1.00 23.68           C
ATOM   3371  CD2 PHE H 225      20.983  40.388  20.755  1.00 22.98           C
ATOM   3372  CE1 PHE H 225      21.975  37.940  20.055  1.00 24.45           C
ATOM   3373  CE2 PHE H 225      21.609  40.215  19.550  1.00 25.40           C
ATOM   3374  CZ  PHE H 225      22.093  39.004  19.201  1.00 22.40           C
ATOM   3375  H   PHE H 225      17.954  40.794  22.272  1.00 23.18           H
ATOM   3376  HA  PHE H 225      18.635  38.186  22.596  1.00 25.95           H
ATOM   3377  HB2 PHE H 225      20.215  40.465  23.160  1.00 26.01           H
ATOM   3378  HB3 PHE H 225      20.630  38.994  23.591  1.00 26.01           H
ATOM   3379  HD1 PHE H 225      21.256  37.393  21.857  1.00 28.46           H
ATOM   3380  HD2 PHE H 225      20.648  41.224  20.985  1.00 27.62           H
ATOM   3381  HE1 PHE H 225      22.312  37.107  19.816  1.00 29.39           H
ATOM   3382  HE2 PHE H 225      21.695  40.934  18.966  1.00 30.52           H
ATOM   3383  HZ  PHE H 225      22.521  38.895  18.383  1.00 26.93           H
ATOM   3384  N   GLY H 226      18.375  38.161  25.127  1.00 17.95           N
ATOM   3385  CA  GLY H 226      18.121  38.287  26.556  1.00 14.48           C
ATOM   3386  C   GLY H 226      19.097  39.229  27.240  1.00 15.73           C
ATOM   3387  O   GLY H 226      20.248  39.372  26.841  1.00 18.60           O
ATOM   3388  H   GLY H 226      18.676  37.395  24.878  1.00 21.58           H
ATOM   3389  HA2 GLY H 226      17.221  38.622  26.696  1.00 17.42           H
ATOM   3390  HA3 GLY H 226      18.192  37.414  26.974  1.00 17.42           H
ATOM   3391  N   VAL H 227      18.625  39.899  28.293  1.00 13.54           N
ATOM   3392  CA  VAL H 227      19.465  40.812  29.063  1.00 13.22           C
ATOM   3393  C   VAL H 227      19.561  40.302  30.494  1.00 17.52           C
ATOM   3394  O   VAL H 227      18.548  39.915  31.098  1.00 13.29           O
ATOM   3395  CB  VAL H 227      18.936  42.249  29.034  1.00 15.28           C
ATOM   3396  CG1 VAL H 227      19.942  43.174  29.668  1.00 18.53           C
ATOM   3397  CG2 VAL H 227      18.674  42.671  27.605  1.00 21.12           C
ATOM   3398  H   VAL H 227      17.817  39.840  28.582  1.00 16.29           H
ATOM   3399  HA  VAL H 227      20.359  40.814  28.685  1.00 15.90           H
ATOM   3400  HB  VAL H 227      18.105  42.302  29.532  1.00 18.37           H
ATOM   3401 HG11 VAL H 227      19.596  44.080  29.644  1.00 22.28           H
ATOM   3402 HG12 VAL H 227      20.089  42.900  30.586  1.00 22.28           H
ATOM   3403 HG13 VAL H 227      20.774  43.124  29.171  1.00 22.28           H
ATOM   3404 HG21 VAL H 227      18.339  43.581  27.602  1.00 25.38           H
ATOM   3405 HG22 VAL H 227      19.503  42.621  27.104  1.00 25.38           H
ATOM   3406 HG23 VAL H 227      18.015  42.075  27.215  1.00 25.38           H
ATOM   3407  N   TYR H 228      20.781  40.334  31.030  1.00 16.32           N
ATOM   3408  CA  TYR H 228      21.154  39.692  32.281  1.00 16.63           C
ATOM   3409  C   TYR H 228      21.849  40.708  33.176  1.00 15.35           C
ATOM   3410  O   TYR H 228      22.567  41.590  32.693  1.00 15.88           O
ATOM   3411  CB  TYR H 228      22.074  38.491  31.992  1.00 16.91           C
ATOM   3412  CG  TYR H 228      21.362  37.415  31.190  1.00 16.25           C
ATOM   3413  CD1 TYR H 228      21.279  37.486  29.807  1.00 14.33           C
ATOM   3414  CD2 TYR H 228      20.756  36.347  31.817  1.00 13.53           C
ATOM   3415  CE1 TYR H 228      20.611  36.514  29.085  1.00 13.64           C
ATOM   3416  CE2 TYR H 228      20.097  35.390  31.119  1.00 16.45           C
ATOM   3417  CZ  TYR H 228      20.000  35.474  29.750  1.00 15.89           C
ATOM   3418  OH  TYR H 228      19.315  34.476  29.070  1.00 15.59           O
ATOM   3419  H   TYR H 228      21.441  40.746  30.663  1.00 19.63           H
ATOM   3420  HA  TYR H 228      20.358  39.372  32.734  1.00 20.00           H
ATOM   3421  HB2 TYR H 228      22.841  38.793  31.480  1.00 20.33           H
ATOM   3422  HB3 TYR H 228      22.364  38.102  32.831  1.00 20.33           H
ATOM   3423  HD1 TYR H 228      21.674  38.199  29.359  1.00 17.23           H
ATOM   3424  HD2 TYR H 228      20.795  36.286  32.744  1.00 16.28           H
ATOM   3425  HE1 TYR H 228      20.553  36.575  28.159  1.00 16.40           H
ATOM   3426  HE2 TYR H 228      19.690  34.685  31.569  1.00 19.78           H
ATOM   3427  HH  TYR H 228      19.002  33.919  29.615  1.00 18.74           H
ATOM   3428  N   THR H 229      21.586  40.622  34.474  1.00 14.36           N
ATOM   3429  CA  THR H 229      22.307  41.451  35.435  1.00 14.87           C
ATOM   3430  C   THR H 229      23.769  41.021  35.472  1.00 14.58           C
ATOM   3431  O   THR H 229      24.067  39.833  35.571  1.00 14.67           O
ATOM   3432  CB  THR H 229      21.680  41.320  36.822  1.00 15.29           C
ATOM   3433  OG1 THR H 229      20.269  41.491  36.714  1.00 12.17           O
ATOM   3434  CG2 THR H 229      22.209  42.378  37.762  1.00 15.96           C
ATOM   3435  H   THR H 229      21.002  40.097  34.823  1.00 17.27           H
ATOM   3436  HA  THR H 229      22.264  42.381  35.162  1.00 17.89           H
ATOM   3437  HB  THR H 229      21.878  40.445  37.192  1.00 18.38           H
ATOM   3438  HG1 THR H 229      19.912  41.421  37.472  1.00 14.65           H
ATOM   3439 HG21 THR H 229      21.800  42.279  38.636  1.00 19.20           H
ATOM   3440 HG22 THR H 229      23.171  42.291  37.852  1.00 19.20           H
ATOM   3441 HG23 THR H 229      22.004  43.261  37.416  1.00 19.20           H
ATOM   3442  N   ARG H 230      24.677  41.981  35.353  1.00 14.18           N
ATOM   3443  CA  ARG H 230      26.111  41.694  35.337  1.00 14.60           C
ATOM   3444  C   ARG H 230      26.576  41.566  36.782  1.00 13.39           C
ATOM   3445  O   ARG H 230      26.908  42.554  37.451  1.00 15.01           O
ATOM   3446  CB  ARG H 230      26.870  42.791  34.600  1.00 16.21           C
ATOM   3447  CG  ARG H 230      28.330  42.460  34.290  1.00 16.20           C
ATOM   3448  CD  ARG H 230      29.092  43.626  33.652  1.00 19.77           C
ATOM   3449  NE  ARG H 230      28.551  44.027  32.350  1.00 17.96           N
ATOM   3450  CZ  ARG H 230      29.123  43.879  31.145  1.00 31.40           C
ATOM   3451  NH1 ARG H 230      30.325  43.326  30.975  1.00 33.71           N
ATOM   3452  NH2 ARG H 230      28.476  44.319  30.068  1.00 32.54           N1+
ATOM   3453  H   ARG H 230      24.488  42.816  35.278  1.00 17.06           H
ATOM   3454  HA  ARG H 230      26.270  40.850  34.885  1.00 17.56           H
ATOM   3455  HB2 ARG H 230      26.422  42.964  33.757  1.00 19.49           H
ATOM   3456  HB3 ARG H 230      26.860  43.594  35.145  1.00 19.49           H
ATOM   3457  HG2 ARG H 230      28.781  42.225  35.116  1.00 19.48           H
ATOM   3458  HG3 ARG H 230      28.358  41.711  33.674  1.00 19.48           H
ATOM   3459  HD2 ARG H 230      29.045  44.393  34.243  1.00 23.77           H
ATOM   3460  HD3 ARG H 230      30.017  43.364  33.522  1.00 23.77           H
ATOM   3461  HE  ARG H 230      27.776  44.400  32.359  1.00 21.59           H
ATOM   3462 HH11 ARG H 230      30.765  43.038  31.655  1.00 40.50           H
ATOM   3463 HH12 ARG H 230      30.656  43.252  30.185  1.00 40.50           H
ATOM   3464 HH21 ARG H 230      27.700  44.680  30.151  1.00 39.09           H
ATOM   3465 HH22 ARG H 230      28.829  44.231  29.289  1.00 39.09           H
ATOM   3466  N   VAL H 231      26.604  40.322  37.259  1.00 13.25           N
ATOM   3467  CA  VAL H 231      26.859  40.043  38.672  1.00 12.93           C
ATOM   3468  C   VAL H 231      28.226  40.550  39.139  1.00 15.77           C
ATOM   3469  O   VAL H 231      28.388  40.896  40.314  1.00 13.07           O
ATOM   3470  CB  VAL H 231      26.704  38.533  38.928  1.00 16.79           C
ATOM   3471  CG1 VAL H 231      27.190  38.154  40.344  1.00 17.14           C
ATOM   3472  CG2 VAL H 231      25.255  38.128  38.773  1.00 12.37           C
ATOM   3473  H   VAL H 231      26.478  39.618  36.782  1.00 15.94           H
ATOM   3474  HA  VAL H 231      26.185  40.498  39.201  1.00 15.55           H
ATOM   3475  HB  VAL H 231      27.232  38.039  38.280  1.00 20.19           H
ATOM   3476 HG11 VAL H 231      27.079  37.198  40.471  1.00 20.60           H
ATOM   3477 HG12 VAL H 231      28.126  38.392  40.431  1.00 20.60           H
ATOM   3478 HG13 VAL H 231      26.663  38.638  40.999  1.00 20.60           H
ATOM   3479 HG21 VAL H 231      25.174  37.175  38.937  1.00 14.88           H
ATOM   3480 HG22 VAL H 231      24.720  38.621  39.415  1.00 14.88           H
ATOM   3481 HG23 VAL H 231      24.965  38.335  37.871  1.00 14.88           H
ATOM   3482  N   SER H 232      29.233  40.557  38.258  1.00 17.29           N
ATOM   3483  CA  SER H 232      30.567  41.029  38.652  1.00 19.17           C
ATOM   3484  C   SER H 232      30.549  42.430  39.247  1.00 15.34           C
ATOM   3485  O   SER H 232      31.415  42.769  40.060  1.00 16.70           O
ATOM   3486  CB  SER H 232      31.523  41.001  37.458  1.00 16.62           C
ATOM   3487  OG  SER H 232      31.048  41.773  36.352  1.00 17.57           O
ATOM   3488  H   SER H 232      29.173  40.298  37.440  1.00 20.79           H
ATOM   3489  HA  SER H 232      30.921  40.428  39.326  1.00 23.04           H
ATOM   3490  HB2 SER H 232      32.380  41.358  37.739  1.00 19.99           H
ATOM   3491  HB3 SER H 232      31.632  40.082  37.169  1.00 19.99           H
ATOM   3492  HG  SER H 232      30.953  42.576  36.582  1.00 21.12           H
ATOM   3493  N   GLN H 233      29.580  43.255  38.883  1.00 16.60           N
ATOM   3494  CA  GLN H 233      29.499  44.591  39.463  1.00 17.16           C
ATOM   3495  C   GLN H 233      29.108  44.568  40.930  1.00 18.60           C
ATOM   3496  O   GLN H 233      29.268  45.585  41.615  1.00 16.33           O
ATOM   3497  CB  GLN H 233      28.479  45.455  38.704  1.00 14.58           C
ATOM   3498  CG  GLN H 233      28.856  45.705  37.250  1.00 17.59           C
ATOM   3499  CD  GLN H 233      29.820  46.837  37.126  1.00 23.04           C
ATOM   3500  OE1 GLN H 233      30.574  47.105  38.053  1.00 24.17           O
ATOM   3501  NE2 GLN H 233      29.777  47.548  36.005  1.00 23.78           N
ATOM   3502  H   GLN H 233      28.963  43.072  38.312  1.00 19.96           H
ATOM   3503  HA  GLN H 233      30.367  45.019  39.391  1.00 20.64           H
ATOM   3504  HB2 GLN H 233      27.619  45.006  38.715  1.00 17.53           H
ATOM   3505  HB3 GLN H 233      28.408  46.316  39.144  1.00 17.53           H
ATOM   3506  HG2 GLN H 233      29.273  44.908  36.886  1.00 21.14           H
ATOM   3507  HG3 GLN H 233      28.058  45.927  36.746  1.00 21.14           H
ATOM   3508 HE21 GLN H 233      29.209  47.347  35.390  1.00 28.58           H
ATOM   3509 HE22 GLN H 233      30.315  48.209  35.894  1.00 28.58           H
ATOM   3510  N   TYR H 234      28.597  43.441  41.425  1.00 17.63           N
ATOM   3511  CA  TYR H 234      28.002  43.378  42.760  1.00 17.63           C
ATOM   3512  C   TYR H 234      28.731  42.466  43.727  1.00 15.41           C
ATOM   3513  O   TYR H 234      28.259  42.301  44.859  1.00 16.59           O
ATOM   3514  CB  TYR H 234      26.538  42.922  42.673  1.00 16.99           C
ATOM   3515  CG  TYR H 234      25.738  43.863  41.825  1.00 14.93           C
ATOM   3516  CD1 TYR H 234      25.211  45.015  42.368  1.00 14.34           C
ATOM   3517  CD2 TYR H 234      25.547  43.623  40.475  1.00 16.69           C
ATOM   3518  CE1 TYR H 234      24.504  45.906  41.595  1.00 15.02           C
ATOM   3519  CE2 TYR H 234      24.836  44.513  39.685  1.00 16.94           C
ATOM   3520  CZ  TYR H 234      24.323  45.660  40.251  1.00 17.17           C
ATOM   3521  OH  TYR H 234      23.624  46.558  39.481  1.00 16.53           O
ATOM   3522  H   TYR H 234      28.583  42.692  41.003  1.00 21.20           H
ATOM   3523  HA  TYR H 234      28.008  44.270  43.141  1.00 21.19           H
ATOM   3524  HB2 TYR H 234      26.499  42.040  42.271  1.00 20.43           H
ATOM   3525  HB3 TYR H 234      26.152  42.906  43.562  1.00 20.43           H
ATOM   3526  HD1 TYR H 234      25.339  45.195  43.271  1.00 17.25           H
ATOM   3527  HD2 TYR H 234      25.905  42.855  40.091  1.00 20.07           H
ATOM   3528  HE1 TYR H 234      24.157  46.680  41.977  1.00 18.07           H
ATOM   3529  HE2 TYR H 234      24.716  44.343  38.779  1.00 20.36           H
ATOM   3530  HH  TYR H 234      23.368  47.203  39.954  1.00 19.88           H
ATOM   3531  N   ILE H 235      29.864  41.885  43.326  1.00 13.51           N
ATOM   3532  CA  ILE H 235      30.577  40.944  44.184  1.00 15.08           C
ATOM   3533  C   ILE H 235      30.858  41.557  45.545  1.00 17.18           C
ATOM   3534  O   ILE H 235      30.567  40.950  46.585  1.00 15.36           O
ATOM   3535  CB  ILE H 235      31.881  40.480  43.512  1.00 15.29           C
ATOM   3536  CG1 ILE H 235      31.614  39.862  42.143  1.00 20.12           C
ATOM   3537  CG2 ILE H 235      32.588  39.484  44.404  1.00 13.71           C
ATOM   3538  CD1 ILE H 235      30.668  38.749  42.146  1.00 18.60           C
ATOM   3539  H   ILE H 235      30.237  42.020  42.563  1.00 16.26           H
ATOM   3540  HA  ILE H 235      30.020  40.162  44.321  1.00 18.14           H
ATOM   3541  HB  ILE H 235      32.458  41.251  43.395  1.00 18.38           H
ATOM   3542 HG12 ILE H 235      31.257  40.549  41.558  1.00 24.19           H
ATOM   3543 HG13 ILE H 235      32.453  39.532  41.784  1.00 24.19           H
ATOM   3544 HG21 ILE H 235      33.407  39.199  43.971  1.00 16.49           H
ATOM   3545 HG22 ILE H 235      32.792  39.909  45.252  1.00 16.49           H
ATOM   3546 HG23 ILE H 235      32.006  38.721  44.548  1.00 16.49           H
ATOM   3547 HD11 ILE H 235      30.562  38.423  41.239  1.00 22.37           H
ATOM   3548 HD12 ILE H 235      31.014  38.043  42.714  1.00 22.37           H
ATOM   3549 HD13 ILE H 235      29.815  39.062  42.488  1.00 22.37           H
ATOM   3550  N   GLU H 236      31.478  42.748  45.567  1.00 18.69           N
ATOM   3551  CA  GLU H 236      31.862  43.350  46.841  1.00 15.49           C
ATOM   3552  C   GLU H 236      30.646  43.652  47.696  1.00 15.91           C
ATOM   3553  O   GLU H 236      30.669  43.438  48.913  1.00 16.25           O
ATOM   3554  CB  GLU H 236      32.651  44.646  46.625  1.00 23.63           C
ATOM   3555  CG  GLU H 236      34.142  44.477  46.316  1.00 43.52           C
ATOM   3556  CD  GLU H 236      34.452  44.334  44.838  1.00 50.77           C
ATOM   3557  OE1 GLU H 236      33.487  44.202  44.022  1.00 50.74           O
ATOM   3558  OE2 GLU H 236      35.671  44.370  44.505  1.00 50.59           O1-
ATOM   3559  H   GLU H 236      31.681  43.213  44.872  1.00 22.47           H
ATOM   3560  HA  GLU H 236      32.428  42.731  47.328  1.00 18.63           H
ATOM   3561  HB2 GLU H 236      32.253  45.125  45.881  1.00 28.40           H
ATOM   3562  HB3 GLU H 236      32.581  45.184  47.430  1.00 28.40           H
ATOM   3563  HG2 GLU H 236      34.620  45.255  46.644  1.00 52.26           H
ATOM   3564  HG3 GLU H 236      34.466  43.680  46.764  1.00 52.26           H
ATOM   3565  N   TRP H 237      29.588  44.196  47.072  1.00 14.27           N
ATOM   3566  CA  TRP H 237      28.328  44.493  47.752  1.00 14.24           C
ATOM   3567  C   TRP H 237      27.731  43.245  48.404  1.00 14.06           C
ATOM   3568  O   TRP H 237      27.329  43.272  49.573  1.00 13.61           O
ATOM   3569  CB  TRP H 237      27.369  45.111  46.729  1.00 13.01           C
ATOM   3570  CG  TRP H 237      26.032  45.554  47.225  1.00 16.68           C
ATOM   3571  CD1 TRP H 237      25.741  46.730  47.832  1.00 14.18           C
ATOM   3572  CD2 TRP H 237      24.789  44.848  47.103  1.00 14.36           C
ATOM   3573  NE1 TRP H 237      24.408  46.793  48.135  1.00 16.01           N
ATOM   3574  CE2 TRP H 237      23.798  45.649  47.691  1.00 14.90           C
ATOM   3575  CE3 TRP H 237      24.422  43.616  46.554  1.00 14.12           C
ATOM   3576  CZ2 TRP H 237      22.455  45.254  47.761  1.00 15.86           C
ATOM   3577  CZ3 TRP H 237      23.100  43.222  46.633  1.00 14.97           C
ATOM   3578  CH2 TRP H 237      22.128  44.041  47.238  1.00 15.22           C
ATOM   3579  H   TRP H 237      29.583  44.404  46.237  1.00 17.17           H
ATOM   3580  HA  TRP H 237      28.490  45.148  48.448  1.00 17.13           H
ATOM   3581  HB2 TRP H 237      27.801  45.890  46.344  1.00 15.65           H
ATOM   3582  HB3 TRP H 237      27.210  44.457  46.031  1.00 15.65           H
ATOM   3583  HD1 TRP H 237      26.364  47.388  48.039  1.00 17.05           H
ATOM   3584  HE1 TRP H 237      24.016  47.447  48.532  1.00 19.25           H
ATOM   3585  HE3 TRP H 237      25.061  43.060  46.169  1.00 16.99           H
ATOM   3586  HZ2 TRP H 237      21.812  45.799  48.155  1.00 19.07           H
ATOM   3587  HZ3 TRP H 237      22.847  42.400  46.279  1.00 18.00           H
ATOM   3588  HH2 TRP H 237      21.243  43.756  47.264  1.00 18.30           H
ATOM   3589  N   LEU H 238      27.667  42.137  47.658  1.00 14.76           N
ATOM   3590  CA  LEU H 238      27.155  40.874  48.190  1.00 13.34           C
ATOM   3591  C   LEU H 238      28.018  40.358  49.323  1.00 12.67           C
ATOM   3592  O   LEU H 238      27.510  39.907  50.355  1.00 11.25           O
ATOM   3593  CB  LEU H 238      27.102  39.837  47.072  1.00 11.94           C
ATOM   3594  CG  LEU H 238      26.169  40.115  45.897  1.00 13.53           C
ATOM   3595  CD1 LEU H 238      26.513  39.146  44.743  1.00 15.18           C
ATOM   3596  CD2 LEU H 238      24.725  39.963  46.311  1.00 15.65           C
ATOM   3597  H   LEU H 238      27.916  42.093  46.836  1.00 17.75           H
ATOM   3598  HA  LEU H 238      26.255  41.007  48.527  1.00 16.05           H
ATOM   3599  HB2 LEU H 238      27.996  39.744  46.708  1.00 14.37           H
ATOM   3600  HB3 LEU H 238      26.827  38.992  47.459  1.00 14.37           H
ATOM   3601  HG  LEU H 238      26.305  41.024  45.585  1.00 16.27           H
ATOM   3602 HD11 LEU H 238      25.919  39.322  43.996  1.00 18.25           H
ATOM   3603 HD12 LEU H 238      27.434  39.288  44.475  1.00 18.25           H
ATOM   3604 HD13 LEU H 238      26.394  38.234  45.052  1.00 18.25           H
ATOM   3605 HD21 LEU H 238      24.157  40.145  45.547  1.00 18.82           H
ATOM   3606 HD22 LEU H 238      24.581  39.056  46.623  1.00 18.82           H
ATOM   3607 HD23 LEU H 238      24.534  40.593  47.024  1.00 18.82           H
ATOM   3608  N   GLN H 239      29.335  40.362  49.132  1.00 15.90           N
ATOM   3609  CA  GLN H 239      30.206  39.779  50.150  1.00 15.82           C
ATOM   3610  C   GLN H 239      30.095  40.541  51.464  1.00 16.26           C
ATOM   3611  O   GLN H 239      30.070  39.940  52.540  1.00 16.64           O
ATOM   3612  CB  GLN H 239      31.664  39.753  49.662  1.00 20.47           C
ATOM   3613  CG  GLN H 239      31.973  38.743  48.529  1.00 22.51           C
ATOM   3614  CD  GLN H 239      31.900  37.289  48.983  1.00 39.71           C
ATOM   3615  OE1 GLN H 239      31.650  36.997  50.174  1.00 38.21           O
ATOM   3616  NE2 GLN H 239      32.129  36.351  48.038  1.00 46.77           N
ATOM   3617  H   GLN H 239      29.739  40.684  48.445  1.00 19.12           H
ATOM   3618  HA  GLN H 239      29.930  38.863  50.313  1.00 19.02           H
ATOM   3619  HB2 GLN H 239      31.893  40.636  49.334  1.00 24.61           H
ATOM   3620  HB3 GLN H 239      32.235  39.529  50.413  1.00 24.61           H
ATOM   3621  HG2 GLN H 239      31.328  38.866  47.815  1.00 27.06           H
ATOM   3622  HG3 GLN H 239      32.869  38.908  48.197  1.00 27.06           H
ATOM   3623 HE21 GLN H 239      32.304  36.589  47.230  1.00 56.16           H
ATOM   3624 HE22 GLN H 239      32.099  35.517  48.244  1.00 56.16           H
ATOM   3625  N   LYS H 240      30.026  41.869  51.400  1.00 17.25           N
ATOM   3626  CA  LYS H 240      29.878  42.655  52.620  1.00 18.23           C
ATOM   3627  C   LYS H 240      28.586  42.327  53.342  1.00 18.67           C
ATOM   3628  O   LYS H 240      28.572  42.182  54.568  1.00 16.03           O
ATOM   3629  CB  LYS H 240      29.914  44.147  52.300  1.00 17.83           C
ATOM   3630  CG  LYS H 240      29.833  45.020  53.550  1.00 27.93           C
ATOM   3631  CD  LYS H 240      29.913  46.491  53.207  1.00 31.21           C
ATOM   3632  CE  LYS H 240      29.865  47.353  54.468  1.00 36.40           C
ATOM   3633  NZ  LYS H 240      30.099  48.792  54.117  1.00 51.14           N1+
ATOM   3634  H   LYS H 240      30.061  42.332  50.676  1.00 20.75           H
ATOM   3635  HA  LYS H 240      30.616  42.456  53.217  1.00 21.91           H
ATOM   3636  HB2 LYS H 240      30.745  44.352  51.844  1.00 21.43           H
ATOM   3637  HB3 LYS H 240      29.160  44.366  51.731  1.00 21.43           H
ATOM   3638  HG2 LYS H 240      28.989  44.858  53.998  1.00 33.56           H
ATOM   3639  HG3 LYS H 240      30.573  44.804  54.139  1.00 33.56           H
ATOM   3640  HD2 LYS H 240      30.749  46.669  52.747  1.00 37.49           H
ATOM   3641  HD3 LYS H 240      29.161  46.732  52.644  1.00 37.49           H
ATOM   3642  HE2 LYS H 240      28.992  47.274  54.882  1.00 43.72           H
ATOM   3643  HE3 LYS H 240      30.560  47.068  55.083  1.00 43.72           H
ATOM   3644  HZ1 LYS H 240      30.070  49.293  54.852  1.00 61.41           H
ATOM   3645  HZ2 LYS H 240      30.896  48.886  53.733  1.00 61.41           H
ATOM   3646  HZ3 LYS H 240      29.471  49.072  53.551  1.00 61.41           H
ATOM   3647  N   LEU H 241      27.480  42.225  52.601  1.00 15.91           N
ATOM   3648  CA  LEU H 241      26.201  41.901  53.223  1.00 15.14           C
ATOM   3649  C   LEU H 241      26.229  40.527  53.860  1.00 13.86           C
ATOM   3650  O   LEU H 241      25.701  40.331  54.960  1.00 17.04           O
ATOM   3651  CB  LEU H 241      25.090  41.997  52.181  1.00 16.01           C
ATOM   3652  CG  LEU H 241      24.765  43.437  51.833  1.00 15.63           C
ATOM   3653  CD1 LEU H 241      24.007  43.468  50.518  1.00 20.57           C
ATOM   3654  CD2 LEU H 241      23.970  44.102  52.937  1.00 16.17           C
ATOM   3655  H   LEU H 241      27.446  42.339  51.749  1.00 19.13           H
ATOM   3656  HA  LEU H 241      26.015  42.550  53.919  1.00 18.21           H
ATOM   3657  HB2 LEU H 241      25.374  41.546  51.370  1.00 19.25           H
ATOM   3658  HB3 LEU H 241      24.287  41.581  52.531  1.00 19.25           H
ATOM   3659  HG  LEU H 241      25.592  43.930  51.717  1.00 18.79           H
ATOM   3660 HD11 LEU H 241      23.799  44.389  50.296  1.00 24.73           H
ATOM   3661 HD12 LEU H 241      24.561  43.077  49.825  1.00 24.73           H
ATOM   3662 HD13 LEU H 241      23.188  42.958  50.614  1.00 24.73           H
ATOM   3663 HD21 LEU H 241      23.781  45.018  52.682  1.00 19.45           H
ATOM   3664 HD22 LEU H 241      23.141  43.616  53.065  1.00 19.45           H
ATOM   3665 HD23 LEU H 241      24.492  44.087  53.755  1.00 19.45           H
ATOM   3666  N   MET H 242      26.852  39.559  53.205  1.00 15.31           N
ATOM   3667  CA  MET H 242      26.864  38.218  53.782  1.00 13.46           C
ATOM   3668  C   MET H 242      27.643  38.153  55.083  1.00 15.89           C
ATOM   3669  O   MET H 242      27.441  37.216  55.848  1.00 19.13           O
ATOM   3670  CB  MET H 242      27.412  37.219  52.772  1.00 16.85           C
ATOM   3671  CG  MET H 242      26.485  37.045  51.598  1.00 13.69           C
ATOM   3672  SD  MET H 242      26.886  35.648  50.531  1.00 16.74           S
ATOM   3673  CE  MET H 242      28.213  36.340  49.625  1.00 14.23           C
ATOM   3674  H   MET H 242      27.262  39.642  52.454  1.00 18.41           H
ATOM   3675  HA  MET H 242      25.947  37.963  53.967  1.00 16.19           H
ATOM   3676  HB2 MET H 242      28.266  37.537  52.440  1.00 20.26           H
ATOM   3677  HB3 MET H 242      27.521  36.357  53.204  1.00 20.26           H
ATOM   3678  HG2 MET H 242      25.584  36.911  51.931  1.00 16.47           H
ATOM   3679  HG3 MET H 242      26.517  37.848  51.055  1.00 16.47           H
ATOM   3680  HE1 MET H 242      28.541  35.682  48.992  1.00 17.11           H
ATOM   3681  HE2 MET H 242      27.896  37.125  49.151  1.00 17.11           H
ATOM   3682  HE3 MET H 242      28.921  36.587  50.241  1.00 17.11           H
ATOM   3683  N   ARG H 243      28.513  39.122  55.354  1.00 16.44           N
ATOM   3684  CA  ARG H 243      29.248  39.203  56.614  1.00 19.64           C
ATOM   3685  C   ARG H 243      28.489  39.952  57.701  1.00 23.00           C
ATOM   3686  O   ARG H 243      28.969  40.024  58.840  1.00 25.18           O
ATOM   3687  CB  ARG H 243      30.598  39.883  56.380  1.00 22.75           C
ATOM   3688  CG  ARG H 243      31.595  39.036  55.599  1.00 23.59           C
ATOM   3689  CD  ARG H 243      32.991  39.663  55.547  1.00 35.83           C
ATOM   3690  NE  ARG H 243      32.999  41.036  55.027  1.00 39.68           N
ATOM   3691  CZ  ARG H 243      33.341  41.401  53.783  1.00 33.94           C
ATOM   3692  NH1 ARG H 243      33.732  40.516  52.867  1.00 38.93           N
ATOM   3693  NH2 ARG H 243      33.294  42.682  53.457  1.00 39.77           N1+
ATOM   3694  H   ARG H 243      28.700  39.760  54.809  1.00 19.76           H
ATOM   3695  HA  ARG H 243      29.419  38.304  56.936  1.00 23.61           H
ATOM   3696  HB2 ARG H 243      30.452  40.702  55.881  1.00 27.34           H
ATOM   3697  HB3 ARG H 243      30.995  40.089  57.240  1.00 27.34           H
ATOM   3698  HG2 ARG H 243      31.672  38.167  56.024  1.00 28.35           H
ATOM   3699  HG3 ARG H 243      31.278  38.934  54.688  1.00 28.35           H
ATOM   3700  HD2 ARG H 243      33.359  39.682  56.444  1.00 43.04           H
ATOM   3701  HD3 ARG H 243      33.554  39.124  54.970  1.00 43.04           H
ATOM   3702  HE  ARG H 243      32.763  41.662  55.569  1.00 47.66           H
ATOM   3703 HH11 ARG H 243      33.766  39.680  53.064  1.00 46.75           H
ATOM   3704 HH12 ARG H 243      33.947  40.781  52.077  1.00 46.75           H
ATOM   3705 HH21 ARG H 243      33.046  43.265  54.038  1.00 47.76           H
ATOM   3706 HH22 ARG H 243      33.514  42.931  52.664  1.00 47.76           H
ATOM   3707  N   SER H 244      27.314  40.487  57.394  1.00 19.38           N
ATOM   3708  CA  SER H 244      26.559  41.295  58.340  1.00 24.73           C
ATOM   3709  C   SER H 244      25.544  40.462  59.117  1.00 21.89           C
ATOM   3710  O   SER H 244      25.064  39.425  58.661  1.00 18.19           O
ATOM   3711  CB  SER H 244      25.820  42.408  57.611  1.00 27.22           C
ATOM   3712  OG  SER H 244      24.674  41.879  56.938  1.00 31.20           O
ATOM   3713  H   SER H 244      26.928  40.395  56.631  1.00 23.30           H
ATOM   3714  HA  SER H 244      27.170  41.699  58.975  1.00 29.72           H
ATOM   3715  HB2 SER H 244      25.532  43.073  58.256  1.00 32.70           H
ATOM   3716  HB3 SER H 244      26.415  42.810  56.959  1.00 32.70           H
ATOM   3717  HG  SER H 244      24.912  41.298  56.379  1.00 37.48           H
ATOM   3718  N   GLU H 245      25.175  40.970  60.280  1.00 19.38           N
ATOM   3719  CA  GLU H 245      24.132  40.358  61.079  1.00 18.39           C
ATOM   3720  C   GLU H 245      22.759  40.668  60.490  1.00 21.38           C
ATOM   3721  O   GLU H 245      22.545  41.758  59.953  1.00 25.90           O
ATOM   3722  CB  GLU H 245      24.197  40.853  62.523  1.00 21.59           C
ATOM   3723  CG  GLU H 245      25.448  40.442  63.273  1.00 16.27           C
ATOM   3724  CD  GLU H 245      25.478  38.952  63.577  1.00 20.17           C
ATOM   3725  OE1 GLU H 245      24.428  38.297  63.485  1.00 18.05           O
ATOM   3726  OE2 GLU H 245      26.558  38.435  63.902  1.00 22.27           O1-
ATOM   3727  H   GLU H 245      25.518  41.676  60.632  1.00 23.30           H
ATOM   3728  HA  GLU H 245      24.252  39.396  61.081  1.00 22.11           H
ATOM   3729  HB2 GLU H 245      24.161  41.822  62.520  1.00 25.95           H
ATOM   3730  HB3 GLU H 245      23.435  40.499  63.006  1.00 25.95           H
ATOM   3731  HG2 GLU H 245      26.226  40.655  62.734  1.00 19.56           H
ATOM   3732  HG3 GLU H 245      25.485  40.922  64.115  1.00 19.56           H
ATOM   3733  N   PRO H 246      21.831  39.716  60.547  1.00 19.02           N
ATOM   3734  CA  PRO H 246      20.463  39.978  60.102  1.00 24.86           C
ATOM   3735  C   PRO H 246      19.853  41.164  60.824  1.00 25.60           C
ATOM   3736  O   PRO H 246      20.141  41.411  61.997  1.00 22.32           O
ATOM   3737  CB  PRO H 246      19.721  38.688  60.470  1.00 23.11           C
ATOM   3738  CG  PRO H 246      20.750  37.693  60.610  1.00 26.73           C
ATOM   3739  CD  PRO H 246      21.970  38.346  61.068  1.00 22.93           C
ATOM   3740  HA  PRO H 246      20.429  40.117  59.143  1.00 29.87           H
ATOM   3741  HB2 PRO H 246      19.247  38.811  61.307  1.00 27.77           H
ATOM   3742  HB3 PRO H 246      19.107  38.449  59.759  1.00 27.77           H
ATOM   3743  HG2 PRO H 246      20.463  37.031  61.259  1.00 32.12           H
ATOM   3744  HG3 PRO H 246      20.901  37.271  59.750  1.00 32.12           H
ATOM   3745  HD2 PRO H 246      22.008  38.353  62.037  1.00 27.56           H
ATOM   3746  HD3 PRO H 246      22.750  37.915  60.683  1.00 27.56           H
ATOM   3747  N   ARG H 247      18.951  41.863  60.120  1.00 30.07           N
ATOM   3748  CA  ARG H 247      18.215  42.998  60.651  1.00 29.82           C
ATOM   3749  C   ARG H 247      16.733  42.677  60.660  1.00 31.06           C
ATOM   3750  O   ARG H 247      16.265  41.917  59.814  1.00 31.19           O
ATOM   3751  CB  ARG H 247      18.470  44.276  59.836  1.00 30.99           C
ATOM   3752  CG  ARG H 247      19.847  44.856  60.109  1.00 34.38           C
ATOM   3753  CD  ARG H 247      20.088  46.202  59.459  1.00 40.99           C
ATOM   3754  NE  ARG H 247      20.539  47.214  60.430  1.00 56.52           N
ATOM   3755  CZ  ARG H 247      19.730  48.039  61.111  1.00 47.77           C
ATOM   3756  NH1 ARG H 247      20.234  48.928  61.955  1.00 44.17           N
ATOM   3757  NH2 ARG H 247      18.410  47.995  60.954  1.00 54.36           N1+
ATOM   3758  H   ARG H 247      18.748  41.684  59.304  1.00 36.13           H
ATOM   3759  HA  ARG H 247      18.496  43.161  61.565  1.00 35.83           H
ATOM   3760  HB2 ARG H 247      18.411  44.068  58.890  1.00 37.23           H
ATOM   3761  HB3 ARG H 247      17.808  44.943  60.074  1.00 37.23           H
ATOM   3762  HG2 ARG H 247      19.955  44.966  61.067  1.00 41.30           H
ATOM   3763  HG3 ARG H 247      20.517  44.240  59.772  1.00 41.30           H
ATOM   3764  HD2 ARG H 247      20.774  46.109  58.780  1.00 49.23           H
ATOM   3765  HD3 ARG H 247      19.261  46.515  59.059  1.00 49.23           H
ATOM   3766  HE  ARG H 247      21.385  47.280  60.571  1.00 67.86           H
ATOM   3767 HH11 ARG H 247      21.085  48.973  62.074  1.00 53.05           H
ATOM   3768 HH12 ARG H 247      19.710  49.452  62.392  1.00 53.05           H
ATOM   3769 HH21 ARG H 247      18.061  47.430  60.408  1.00 65.27           H
ATOM   3770 HH22 ARG H 247      17.906  48.532  61.399  1.00 65.27           H
ATOM   3771  N   PRO H 248      15.983  43.178  61.644  1.00 32.89           N
ATOM   3772  CA  PRO H 248      14.538  42.917  61.671  1.00 28.66           C
ATOM   3773  C   PRO H 248      13.864  43.514  60.452  1.00 30.21           C
ATOM   3774  O   PRO H 248      14.326  44.501  59.881  1.00 35.09           O
ATOM   3775  CB  PRO H 248      14.070  43.592  62.966  1.00 34.08           C
ATOM   3776  CG  PRO H 248      15.166  44.579  63.293  1.00 39.55           C
ATOM   3777  CD  PRO H 248      16.424  43.947  62.825  1.00 40.27           C
ATOM   3778  HA  PRO H 248      14.360  41.964  61.713  1.00 34.43           H
ATOM   3779  HB2 PRO H 248      13.228  44.048  62.814  1.00 40.93           H
ATOM   3780  HB3 PRO H 248      13.982  42.929  63.669  1.00 40.93           H
ATOM   3781  HG2 PRO H 248      15.005  45.411  62.821  1.00 47.50           H
ATOM   3782  HG3 PRO H 248      15.194  44.729  64.251  1.00 47.50           H
ATOM   3783  HD2 PRO H 248      17.070  44.624  62.568  1.00 48.37           H
ATOM   3784  HD3 PRO H 248      16.780  43.353  63.505  1.00 48.37           H
ATOM   3785  N   GLY H 249      12.776  42.885  60.041  1.00 30.11           N
ATOM   3786  CA  GLY H 249      12.092  43.302  58.830  1.00 27.38           C
ATOM   3787  C   GLY H 249      12.710  42.647  57.615  1.00 29.77           C
ATOM   3788  O   GLY H 249      13.932  42.696  57.411  1.00 30.86           O
ATOM   3789  H   GLY H 249      12.414  42.217  60.443  1.00 36.17           H
ATOM   3790  HA2 GLY H 249      11.156  43.051  58.878  1.00 32.90           H
ATOM   3791  HA3 GLY H 249      12.154  44.265  58.732  1.00 32.90           H
ATOM   3792  N   VAL H 250      11.872  42.031  56.786  1.00 24.94           N
ATOM   3793  CA  VAL H 250      12.396  41.200  55.714  1.00 26.09           C
ATOM   3794  C   VAL H 250      13.127  42.058  54.694  1.00 26.84           C
ATOM   3795  O   VAL H 250      14.319  41.852  54.433  1.00 23.21           O
ATOM   3796  CB  VAL H 250      11.279  40.367  55.072  1.00 31.12           C
ATOM   3797  CG1 VAL H 250      11.837  39.635  53.844  1.00 28.26           C
ATOM   3798  CG2 VAL H 250      10.768  39.363  56.060  1.00 26.52           C
ATOM   3799  H   VAL H 250      11.014  42.077  56.823  1.00 29.97           H
ATOM   3800  HA  VAL H 250      13.042  40.582  56.091  1.00 31.35           H
ATOM   3801  HB  VAL H 250      10.549  40.942  54.796  1.00 37.39           H
ATOM   3802 HG11 VAL H 250      11.128  39.109  53.441  1.00 33.95           H
ATOM   3803 HG12 VAL H 250      12.165  40.290  53.208  1.00 33.95           H
ATOM   3804 HG13 VAL H 250      12.561  39.054  54.125  1.00 33.95           H
ATOM   3805 HG21 VAL H 250      10.063  38.843  55.644  1.00 31.86           H
ATOM   3806 HG22 VAL H 250      11.498  38.781  56.324  1.00 31.86           H
ATOM   3807 HG23 VAL H 250      10.421  39.832  56.835  1.00 31.86           H
ATOM   3808  N   LEU H 251      12.454  43.067  54.145  1.00 19.20           N
ATOM   3809  CA  LEU H 251      13.062  43.858  53.085  1.00 18.09           C
ATOM   3810  C   LEU H 251      14.080  44.826  53.665  1.00 26.06           C
ATOM   3811  O   LEU H 251      13.787  45.554  54.619  1.00 19.87           O
ATOM   3812  CB  LEU H 251      12.001  44.610  52.289  1.00 24.57           C
ATOM   3813  CG  LEU H 251      12.518  45.348  51.052  1.00 27.78           C
ATOM   3814  CD1 LEU H 251      13.204  44.427  50.081  1.00 24.89           C
ATOM   3815  CD2 LEU H 251      11.366  45.909  50.373  1.00 47.46           C
ATOM   3816  H   LEU H 251      11.659  43.310  54.365  1.00 23.08           H
ATOM   3817  HA  LEU H 251      13.527  43.263  52.476  1.00 21.74           H
ATOM   3818  HB2 LEU H 251      11.331  43.974  51.991  1.00 29.52           H
ATOM   3819  HB3 LEU H 251      11.588  45.268  52.871  1.00 29.52           H
ATOM   3820  HG  LEU H 251      13.123  46.062  51.308  1.00 33.38           H
ATOM   3821 HD11 LEU H 251      13.511  44.943  49.320  1.00 29.91           H
ATOM   3822 HD12 LEU H 251      13.959  44.008  50.524  1.00 29.91           H
ATOM   3823 HD13 LEU H 251      12.574  43.749  49.790  1.00 29.91           H
ATOM   3824 HD21 LEU H 251      11.667  46.384  49.582  1.00 57.00           H
ATOM   3825 HD22 LEU H 251      10.768  45.188  50.119  1.00 57.00           H
ATOM   3826 HD23 LEU H 251      10.912  46.520  50.974  1.00 57.00           H
ATOM   3827  N   LEU H 252      15.290  44.793  53.108  1.00 17.22           N
ATOM   3828  CA  LEU H 252      16.360  45.728  53.447  1.00 18.26           C
ATOM   3829  C   LEU H 252      16.863  46.375  52.173  1.00 21.10           C
ATOM   3830  O   LEU H 252      17.223  45.676  51.220  1.00 17.33           O
ATOM   3831  CB  LEU H 252      17.513  45.008  54.143  1.00 16.97           C
ATOM   3832  CG  LEU H 252      18.702  45.814  54.625  1.00 19.76           C
ATOM   3833  CD1 LEU H 252      18.256  46.751  55.739  1.00 24.39           C
ATOM   3834  CD2 LEU H 252      19.756  44.856  55.123  1.00 23.53           C
ATOM   3835  H   LEU H 252      15.521  44.219  52.512  1.00 20.71           H
ATOM   3836  HA  LEU H 252      16.020  46.418  54.037  1.00 21.95           H
ATOM   3837  HB2 LEU H 252      17.150  44.556  54.920  1.00 20.41           H
ATOM   3838  HB3 LEU H 252      17.858  44.344  53.527  1.00 20.41           H
ATOM   3839  HG  LEU H 252      19.068  46.338  53.896  1.00 23.75           H
ATOM   3840 HD11 LEU H 252      19.020  47.265  56.044  1.00 29.31           H
ATOM   3841 HD12 LEU H 252      17.573  47.348  55.394  1.00 29.31           H
ATOM   3842 HD13 LEU H 252      17.897  46.224  56.470  1.00 29.31           H
ATOM   3843 HD21 LEU H 252      20.522  45.364  55.434  1.00 28.27           H
ATOM   3844 HD22 LEU H 252      19.387  44.333  55.852  1.00 28.27           H
ATOM   3845 HD23 LEU H 252      20.020  44.271  54.396  1.00 28.27           H
ATOM   3846  N   ARG H 253      16.877  47.700  52.137  1.00 15.10           N
ATOM   3847  CA  ARG H 253      17.543  48.409  51.072  1.00 13.27           C
ATOM   3848  C   ARG H 253      18.923  48.755  51.581  1.00 19.39           C
ATOM   3849  O   ARG H 253      19.055  49.325  52.664  1.00 16.13           O
ATOM   3850  CB  ARG H 253      16.794  49.659  50.651  1.00 15.76           C
ATOM   3851  CG  ARG H 253      15.466  49.360  49.983  1.00 17.27           C
ATOM   3852  CD  ARG H 253      14.671  50.620  49.602  1.00 18.12           C
ATOM   3853  NE  ARG H 253      15.354  51.432  48.594  1.00 19.88           N
ATOM   3854  CZ  ARG H 253      15.821  52.670  48.780  1.00 21.85           C
ATOM   3855  NH1 ARG H 253      15.721  53.293  49.953  1.00 19.31           N
ATOM   3856  NH2 ARG H 253      16.409  53.293  47.777  1.00 18.99           N1+
ATOM   3857  H   ARG H 253      16.505  48.209  52.722  1.00 18.16           H
ATOM   3858  HA  ARG H 253      17.633  47.828  50.300  1.00 15.96           H
ATOM   3859  HB2 ARG H 253      16.619  50.200  51.437  1.00 18.96           H
ATOM   3860  HB3 ARG H 253      17.340  50.157  50.022  1.00 18.96           H
ATOM   3861  HG2 ARG H 253      15.630  48.856  49.172  1.00 20.77           H
ATOM   3862  HG3 ARG H 253      14.920  48.837  50.591  1.00 20.77           H
ATOM   3863  HD2 ARG H 253      13.811  50.355  49.241  1.00 21.79           H
ATOM   3864  HD3 ARG H 253      14.545  51.167  50.393  1.00 21.79           H
ATOM   3865  HE  ARG H 253      15.465  51.083  47.816  1.00 23.89           H
ATOM   3866 HH11 ARG H 253      15.339  52.903  50.617  1.00 23.21           H
ATOM   3867 HH12 ARG H 253      16.034  54.089  50.045  1.00 23.21           H
ATOM   3868 HH21 ARG H 253      16.486  52.903  47.014  1.00 22.83           H
ATOM   3869 HH22 ARG H 253      16.720  54.088  47.887  1.00 22.83           H
ATOM   3870  N   ALA H 254      19.944  48.354  50.830  1.00 17.66           N
ATOM   3871  CA  ALA H 254      21.313  48.494  51.271  1.00 14.69           C
ATOM   3872  C   ALA H 254      22.056  49.398  50.307  1.00 18.26           C
ATOM   3873  O   ALA H 254      21.848  49.314  49.090  1.00 19.28           O
ATOM   3874  CB  ALA H 254      22.017  47.130  51.358  1.00 19.39           C
ATOM   3875  H   ALA H 254      19.863  47.996  50.052  1.00 21.23           H
ATOM   3876  HA  ALA H 254      21.328  48.903  52.150  1.00 17.67           H
ATOM   3877  HB1 ALA H 254      22.930  47.265  51.656  1.00 23.31           H
ATOM   3878  HB2 ALA H 254      21.542  46.569  51.990  1.00 23.31           H
ATOM   3879  HB3 ALA H 254      22.013  46.717  50.480  1.00 23.31           H
ATOM   3880  N   PRO H 255      22.897  50.296  50.816  1.00 17.91           N
ATOM   3881  CA  PRO H 255      23.614  51.211  49.933  1.00 17.66           C
ATOM   3882  C   PRO H 255      24.400  50.482  48.862  1.00 19.22           C
ATOM   3883  O   PRO H 255      25.112  49.515  49.132  1.00 18.07           O
ATOM   3884  CB  PRO H 255      24.557  51.948  50.887  1.00 19.76           C
ATOM   3885  CG  PRO H 255      23.911  51.867  52.181  1.00 27.74           C
ATOM   3886  CD  PRO H 255      23.233  50.535  52.227  1.00 21.40           C
ATOM   3887  HA  PRO H 255      23.003  51.842  49.522  1.00 21.23           H
ATOM   3888  HB2 PRO H 255      25.419  51.504  50.904  1.00 23.75           H
ATOM   3889  HB3 PRO H 255      24.651  52.872  50.607  1.00 23.75           H
ATOM   3890  HG2 PRO H 255      24.580  51.932  52.880  1.00 33.33           H
ATOM   3891  HG3 PRO H 255      23.262  52.582  52.263  1.00 33.33           H
ATOM   3892  HD2 PRO H 255      23.842  49.854  52.552  1.00 25.73           H
ATOM   3893  HD3 PRO H 255      22.428  50.582  52.766  1.00 25.73           H
ATOM   3894  N   PHE H 256      24.307  51.012  47.654  1.00 15.72           N
ATOM   3895  CA  PHE H 256      25.112  50.612  46.539  1.00 18.28           C
ATOM   3896  C   PHE H 256      25.734  51.883  45.958  1.00 22.46           C
ATOM   3897  O   PHE H 256      25.009  52.839  45.652  1.00 22.58           O
ATOM   3898  CB  PHE H 256      24.332  49.890  45.441  1.00 16.90           C
ATOM   3899  CG  PHE H 256      25.238  49.395  44.357  1.00 18.90           C
ATOM   3900  CD1 PHE H 256      25.968  48.232  44.536  1.00 19.66           C
ATOM   3901  CD2 PHE H 256      25.457  50.148  43.217  1.00 20.48           C
ATOM   3902  CE1 PHE H 256      26.854  47.801  43.571  1.00 16.42           C
ATOM   3903  CE2 PHE H 256      26.339  49.724  42.255  1.00 20.01           C
ATOM   3904  CZ  PHE H 256      27.043  48.541  42.441  1.00 18.72           C
ATOM   3905  H   PHE H 256      23.752  51.638  47.456  1.00 18.91           H
ATOM   3906  HA  PHE H 256      25.826  50.030  46.846  1.00 21.98           H
ATOM   3907  HB2 PHE H 256      23.871  49.127  45.824  1.00 20.33           H
ATOM   3908  HB3 PHE H 256      23.693  50.504  45.046  1.00 20.33           H
ATOM   3909  HD1 PHE H 256      25.847  47.728  45.308  1.00 23.63           H
ATOM   3910  HD2 PHE H 256      24.991  50.944  43.095  1.00 24.61           H
ATOM   3911  HE1 PHE H 256      27.323  47.007  43.692  1.00 19.74           H
ATOM   3912  HE2 PHE H 256      26.464  50.226  41.482  1.00 24.05           H
ATOM   3913  HZ  PHE H 256      27.632  48.244  41.785  1.00 22.51           H
ATOM   3914  N   PRO H 257      27.041  51.917  45.754  1.00 24.00           N
ATOM   3915  CA  PRO H 257      28.010  50.852  46.021  1.00 21.49           C
ATOM   3916  C   PRO H 257      28.217  50.553  47.522  1.00 21.64           C
ATOM   3917  O   PRO H 257      28.699  49.410  47.668  1.00 28.04           O
ATOM   3918  CB  PRO H 257      29.294  51.398  45.403  1.00 27.77           C
ATOM   3919  CG  PRO H 257      28.852  52.489  44.483  1.00 28.14           C
ATOM   3920  CD  PRO H 257      27.663  53.071  45.096  1.00 24.55           C
ATOM   3921  HA  PRO H 257      27.753  50.037  45.561  1.00 25.83           H
ATOM   3922  HB2 PRO H 257      29.744  50.695  44.909  1.00 33.37           H
ATOM   3923  HB3 PRO H 257      29.869  51.750  46.101  1.00 33.37           H
ATOM   3924  HG2 PRO H 257      28.639  52.114  43.614  1.00 33.81           H
ATOM   3925  HG3 PRO H 257      29.555  53.152  44.405  1.00 33.81           H
ATOM   3926  HD2 PRO H 257      27.911  53.743  45.750  1.00 29.50           H
ATOM   3927  HD3 PRO H 257      27.073  53.434  44.416  1.00 29.50           H
ATOM   3928  HC  PRO H 257      27.975  51.228  48.219  1.00 26.01           H
TER
ATOM   3929  N   ILE L  90      50.902  37.744  35.472  1.00 48.62           N
ATOM   3930  CA  ILE L  90      49.919  38.598  34.807  1.00 44.91           C
ATOM   3931  C   ILE L  90      48.539  37.920  34.843  1.00 33.74           C
ATOM   3932  O   ILE L  90      48.159  37.120  33.965  1.00 32.29           O
ATOM   3933  CB  ILE L  90      50.353  38.944  33.353  1.00 61.89           C
ATOM   3934  CG1 ILE L  90      51.117  37.756  32.704  1.00 64.04           C
ATOM   3935  CG2 ILE L  90      51.173  40.231  33.357  1.00 63.04           C
ATOM   3936  CD1 ILE L  90      51.616  37.972  31.234  1.00 48.31           C
ATOM   3937  H1  ILE L  90      50.613  37.562  36.370  1.00 58.39           H
ATOM   3938  H2  ILE L  90      51.752  38.191  35.494  1.00 58.39           H
ATOM   3939  HA  ILE L  90      49.850  39.431  35.299  1.00 53.93           H
ATOM   3940  HB  ILE L  90      49.551  39.103  32.831  1.00 74.31           H
ATOM   3941 HG12 ILE L  90      50.531  36.984  32.699  1.00 76.89           H
ATOM   3942 HG13 ILE L  90      51.897  37.564  33.247  1.00 76.89           H
ATOM   3943 HG21 ILE L  90      50.629  40.949  33.716  1.00 75.69           H
ATOM   3944 HG22 ILE L  90      51.959  40.101  33.911  1.00 75.69           H
ATOM   3945 HG23 ILE L  90      51.438  40.438  32.448  1.00 75.69           H
ATOM   3946 HD11 ILE L  90      50.851  38.147  30.664  1.00 58.01           H
ATOM   3947 HD12 ILE L  90      52.223  38.729  31.215  1.00 58.01           H
ATOM   3948 HD13 ILE L  90      52.075  37.172  30.936  1.00 58.01           H
ATOM   3949  N   CYS L  91      47.796  38.252  35.892  1.00 29.02           N
ATOM   3950  CA  CYS L  91      46.480  37.656  36.081  1.00 28.90           C
ATOM   3951  C   CYS L  91      45.559  37.944  34.902  1.00 31.41           C
ATOM   3952  O   CYS L  91      44.654  37.153  34.597  1.00 31.26           O
ATOM   3953  CB  CYS L  91      45.870  38.176  37.386  1.00 21.70           C
ATOM   3954  SG  CYS L  91      46.769  37.668  38.858  1.00 25.03           S
ATOM   3955  H   CYS L  91      48.027  38.812  36.502  1.00 34.86           H
ATOM   3956  HA  CYS L  91      46.576  36.694  36.158  1.00 34.72           H
ATOM   3957  HB2 CYS L  91      45.863  39.146  37.363  1.00 26.08           H
ATOM   3958  HB3 CYS L  91      44.963  37.842  37.462  1.00 26.08           H
ATOM   3959  N   VAL L  92      45.767  39.066  34.216  1.00 33.58           N
ATOM   3960  CA  VAL L  92      44.864  39.385  33.123  1.00 34.71           C
ATOM   3961  C   VAL L  92      45.057  38.438  31.935  1.00 40.28           C
ATOM   3962  O   VAL L  92      44.118  38.248  31.149  1.00 37.15           O
ATOM   3963  CB  VAL L  92      45.039  40.865  32.731  1.00 33.84           C
ATOM   3964  CG1 VAL L  92      46.397  41.078  32.082  1.00 42.14           C
ATOM   3965  CG2 VAL L  92      43.905  41.297  31.824  1.00 46.28           C
ATOM   3966  H   VAL L  92      46.395  39.635  34.357  1.00 40.34           H
ATOM   3967  HA  VAL L  92      43.953  39.274  33.436  1.00 41.70           H
ATOM   3968  HB  VAL L  92      45.003  41.409  33.533  1.00 40.65           H
ATOM   3969 HG11 VAL L  92      46.489  42.013  31.842  1.00 50.61           H
ATOM   3970 HG12 VAL L  92      47.091  40.828  32.712  1.00 50.61           H
ATOM   3971 HG13 VAL L  92      46.457  40.525  31.287  1.00 50.61           H
ATOM   3972 HG21 VAL L  92      44.029  42.229  31.586  1.00 55.57           H
ATOM   3973 HG22 VAL L  92      43.914  40.747  31.024  1.00 55.57           H
ATOM   3974 HG23 VAL L  92      43.065  41.184  32.294  1.00 55.57           H
ATOM   3975  N   ASN L  93      46.230  37.804  31.790  1.00 35.80           N
ATOM   3976  CA  ASN L  93      46.499  36.908  30.663  1.00 36.73           C
ATOM   3977  C   ASN L  93      46.384  35.452  31.097  1.00 29.51           C
ATOM   3978  O   ASN L  93      47.134  35.010  31.971  1.00 26.60           O
ATOM   3979  CB  ASN L  93      47.894  37.156  30.079  1.00 42.53           C
ATOM   3980  CG  ASN L  93      48.019  38.524  29.433  1.00 51.59           C
ATOM   3981  OD1 ASN L  93      48.959  39.276  29.721  1.00 51.77           O
ATOM   3982  ND2 ASN L  93      47.056  38.862  28.563  1.00 45.06           N
ATOM   3983  H   ASN L  93      46.889  37.879  32.338  1.00 43.00           H
ATOM   3984  HA  ASN L  93      45.845  37.069  29.965  1.00 44.12           H
ATOM   3985  HB2 ASN L  93      48.550  37.098  30.792  1.00 51.08           H
ATOM   3986  HB3 ASN L  93      48.078  36.485  29.403  1.00 51.08           H
ATOM   3987 HD21 ASN L  93      47.082  39.627  28.170  1.00 54.11           H
ATOM   3988 HD22 ASN L  93      46.414  38.315  28.398  1.00 54.11           H
ATOM   3989  N   GLU L  94      45.478  34.708  30.458  1.00 29.76           N
ATOM   3990  CA  GLU L  94      45.291  33.287  30.745  1.00 32.75           C
ATOM   3991  C   GLU L  94      45.105  33.043  32.242  1.00 27.08           C
ATOM   3992  O   GLU L  94      45.532  32.020  32.781  1.00 23.35           O
ATOM   3993  CB  GLU L  94      46.471  32.473  30.217  1.00 39.92           C
ATOM   3994  CG  GLU L  94      46.830  32.771  28.779  1.00 47.65           C
ATOM   3995  CD  GLU L  94      45.712  32.404  27.847  1.00 59.93           C
ATOM   3996  OE1 GLU L  94      45.204  31.264  27.963  1.00 65.95           O
ATOM   3997  OE2 GLU L  94      45.327  33.258  27.011  1.00 75.29           O1-
ATOM   3998  H   GLU L  94      44.953  35.009  29.847  1.00 35.76           H
ATOM   3999  HA  GLU L  94      44.491  32.978  30.292  1.00 39.34           H
ATOM   4000  HB2 GLU L  94      47.250  32.663  30.762  1.00 47.94           H
ATOM   4001  HB3 GLU L  94      46.251  31.530  30.277  1.00 47.94           H
ATOM   4002  HG2 GLU L  94      47.006  33.720  28.684  1.00 57.22           H
ATOM   4003  HG3 GLU L  94      47.614  32.257  28.532  1.00 57.22           H
ATOM   4004  N   ASN L  95      44.481  34.004  32.922  1.00 26.65           N
ATOM   4005  CA  ASN L  95      44.151  33.892  34.347  1.00 24.66           C
ATOM   4006  C   ASN L  95      45.397  33.720  35.208  1.00 25.39           C
ATOM   4007  O   ASN L  95      45.328  33.159  36.299  1.00 20.04           O
ATOM   4008  CB  ASN L  95      43.183  32.736  34.606  1.00 22.28           C
ATOM   4009  CG  ASN L  95      42.336  32.965  35.857  1.00 22.61           C
ATOM   4010  OD1 ASN L  95      41.884  34.094  36.119  1.00 20.64           O
ATOM   4011  ND2 ASN L  95      42.156  31.910  36.655  1.00 19.87           N
ATOM   4012  H   ASN L  95      44.231  34.749  32.573  1.00 32.02           H
ATOM   4013  HA  ASN L  95      43.712  34.711  34.627  1.00 29.63           H
ATOM   4014  HB2 ASN L  95      42.584  32.646  33.848  1.00 26.78           H
ATOM   4015  HB3 ASN L  95      43.690  31.918  34.730  1.00 26.78           H
ATOM   4016 HD21 ASN L  95      41.687  31.989  37.371  1.00 23.88           H
ATOM   4017 HD22 ASN L  95      42.509  31.153  36.453  1.00 23.88           H
ATOM   4018  N   GLY L  96      46.545  34.196  34.731  1.00 24.74           N
ATOM   4019  CA  GLY L  96      47.798  34.045  35.460  1.00 22.34           C
ATOM   4020  C   GLY L  96      48.284  32.620  35.578  1.00 16.90           C
ATOM   4021  O   GLY L  96      49.199  32.341  36.368  1.00 21.24           O
ATOM   4022  H   GLY L  96      46.623  34.613  33.982  1.00 29.73           H
ATOM   4023  HA2 GLY L  96      48.488  34.562  35.014  1.00 26.85           H
ATOM   4024  HA3 GLY L  96      47.688  34.400  36.356  1.00 26.85           H
ATOM   4025  N   GLY L  97      47.674  31.709  34.840  1.00 21.65           N
ATOM   4026  CA  GLY L  97      47.901  30.301  35.006  1.00 21.84           C
ATOM   4027  C   GLY L  97      47.102  29.668  36.121  1.00 19.72           C
ATOM   4028  O   GLY L  97      47.211  28.459  36.315  1.00 19.52           O
ATOM   4029  H   GLY L  97      47.108  31.895  34.220  1.00 26.02           H
ATOM   4030  HA2 GLY L  97      47.678  29.845  34.180  1.00 26.25           H
ATOM   4031  HA3 GLY L  97      48.842  30.152  35.188  1.00 26.25           H
ATOM   4032  N   CYS L  98      46.274  30.434  36.825  1.00 19.02           N
ATOM   4033  CA  CYS L  98      45.521  29.927  37.968  1.00 18.92           C
ATOM   4034  C   CYS L  98      44.269  29.183  37.527  1.00 16.44           C
ATOM   4035  O   CYS L  98      43.618  29.539  36.549  1.00 20.61           O
ATOM   4036  CB  CYS L  98      45.122  31.080  38.894  1.00 20.54           C
ATOM   4037  SG  CYS L  98      46.501  32.143  39.482  1.00 18.48           S
ATOM   4038  H   CYS L  98      46.129  31.265  36.657  1.00 22.87           H
ATOM   4039  HA  CYS L  98      46.079  29.313  38.470  1.00 22.74           H
ATOM   4040  HB2 CYS L  98      44.497  31.651  38.421  1.00 24.69           H
ATOM   4041  HB3 CYS L  98      44.689  30.707  39.678  1.00 24.69           H
ATOM   4042  N   GLU L  99      43.910  28.157  38.291  1.00 17.35           N
ATOM   4043  CA  GLU L  99      42.653  27.462  38.027  1.00 16.70           C
ATOM   4044  C   GLU L  99      41.466  28.316  38.445  1.00 17.33           C
ATOM   4045  O   GLU L  99      40.431  28.324  37.766  1.00 16.53           O
ATOM   4046  CB  GLU L  99      42.636  26.113  38.743  1.00 15.16           C
ATOM   4047  CG  GLU L  99      41.399  25.269  38.508  1.00 19.31           C
ATOM   4048  CD  GLU L  99      41.412  23.965  39.279  1.00 23.73           C
ATOM   4049  OE1 GLU L  99      42.512  23.443  39.483  1.00 17.00           O
ATOM   4050  OE2 GLU L  99      40.328  23.443  39.681  1.00 24.82           O1-
ATOM   4051  H   GLU L  99      44.363  27.848  38.953  1.00 20.86           H
ATOM   4052  HA  GLU L  99      42.580  27.295  37.075  1.00 20.08           H
ATOM   4053  HB2 GLU L  99      43.401  25.597  38.444  1.00 18.23           H
ATOM   4054  HB3 GLU L  99      42.705  26.270  39.697  1.00 18.23           H
ATOM   4055  HG2 GLU L  99      40.618  25.773  38.786  1.00 23.21           H
ATOM   4056  HG3 GLU L  99      41.338  25.057  37.564  1.00 23.21           H
ATOM   4057  N   GLN L 100      41.598  29.037  39.552  1.00 15.09           N
ATOM   4058  CA  GLN L 100      40.529  29.884  40.066  1.00 15.19           C
ATOM   4059  C   GLN L 100      40.990  31.330  40.156  1.00 14.12           C
ATOM   4060  O   GLN L 100      41.088  32.012  39.132  1.00 19.81           O
ATOM   4061  CB  GLN L 100      40.030  29.373  41.424  1.00 14.71           C
ATOM   4062  CG  GLN L 100      39.382  27.984  41.323  1.00 12.40           C
ATOM   4063  CD  GLN L 100      38.721  27.462  42.594  1.00 12.91           C
ATOM   4064  OE1 GLN L 100      38.787  28.058  43.654  1.00 13.39           O
ATOM   4065  NE2 GLN L 100      38.095  26.314  42.475  1.00 14.56           N
ATOM   4066  H   GLN L 100      42.311  29.052  40.033  1.00 18.15           H
ATOM   4067  HA  GLN L 100      39.782  29.851  39.447  1.00 18.26           H
ATOM   4068  HB2 GLN L 100      40.781  29.311  42.035  1.00 17.69           H
ATOM   4069  HB3 GLN L 100      39.368  29.990  41.772  1.00 17.69           H
ATOM   4070  HG2 GLN L 100      38.699  28.016  40.634  1.00 14.93           H
ATOM   4071  HG3 GLN L 100      40.066  27.345  41.069  1.00 14.93           H
ATOM   4072 HE21 GLN L 100      38.077  25.910  41.716  1.00 17.51           H
ATOM   4073 HE22 GLN L 100      37.702  25.966  43.157  1.00 17.51           H
ATOM   4074  N   TYR L 101      41.275  31.820  41.354  1.00 16.16           N
ATOM   4075  CA  TYR L 101      41.471  33.250  41.550  1.00 14.48           C
ATOM   4076  C   TYR L 101      42.958  33.598  41.514  1.00 18.28           C
ATOM   4077  O   TYR L 101      43.821  32.766  41.802  1.00 18.47           O
ATOM   4078  CB  TYR L 101      40.857  33.702  42.878  1.00 14.91           C
ATOM   4079  CG  TYR L 101      39.414  33.256  43.058  1.00 15.52           C
ATOM   4080  CD1 TYR L 101      38.534  33.318  41.993  1.00 17.15           C
ATOM   4081  CD2 TYR L 101      38.949  32.733  44.267  1.00 17.43           C
ATOM   4082  CE1 TYR L 101      37.227  32.900  42.110  1.00 17.55           C
ATOM   4083  CE2 TYR L 101      37.608  32.304  44.396  1.00 17.63           C
ATOM   4084  CZ  TYR L 101      36.766  32.416  43.306  1.00 16.32           C
ATOM   4085  OH  TYR L 101      35.466  31.992  43.374  1.00 17.05           O
ATOM   4086  H   TYR L 101      41.361  31.349  42.068  1.00 19.43           H
ATOM   4087  HA  TYR L 101      41.030  33.733  40.833  1.00 17.41           H
ATOM   4088  HB2 TYR L 101      41.377  33.329  43.607  1.00 17.93           H
ATOM   4089  HB3 TYR L 101      40.877  34.671  42.920  1.00 17.93           H
ATOM   4090  HD1 TYR L 101      38.831  33.655  41.178  1.00 20.63           H
ATOM   4091  HD2 TYR L 101      39.524  32.675  44.996  1.00 20.96           H
ATOM   4092  HE1 TYR L 101      36.653  32.961  41.381  1.00 21.10           H
ATOM   4093  HE2 TYR L 101      37.294  31.965  45.203  1.00 21.20           H
ATOM   4094  HH  TYR L 101      35.293  31.718  44.149  1.00 20.51           H
ATOM   4095  N   CYS L 102      43.239  34.857  41.183  1.00 19.82           N
ATOM   4096  CA  CYS L 102      44.587  35.313  40.848  1.00 18.05           C
ATOM   4097  C   CYS L 102      44.803  36.714  41.368  1.00 23.71           C
ATOM   4098  O   CYS L 102      43.949  37.576  41.164  1.00 21.49           O
ATOM   4099  CB  CYS L 102      44.804  35.306  39.336  1.00 20.42           C
ATOM   4100  SG  CYS L 102      46.563  35.620  38.806  1.00 23.78           S
ATOM   4101  H   CYS L 102      42.650  35.482  41.145  1.00 23.82           H
ATOM   4102  HA  CYS L 102      45.242  34.725  41.257  1.00 21.70           H
ATOM   4103  HB2 CYS L 102      44.542  34.438  38.989  1.00 24.54           H
ATOM   4104  HB3 CYS L 102      44.250  35.996  38.940  1.00 24.54           H
ATOM   4105  N   SER L 103      45.944  36.935  42.030  1.00 24.87           N
ATOM   4106  CA  SER L 103      46.403  38.262  42.432  1.00 25.50           C
ATOM   4107  C   SER L 103      47.801  38.530  41.910  1.00 29.61           C
ATOM   4108  O   SER L 103      48.683  37.675  42.043  1.00 22.11           O
ATOM   4109  CB  SER L 103      46.429  38.392  43.938  1.00 26.02           C
ATOM   4110  OG  SER L 103      45.115  38.592  44.391  1.00 33.95           O
ATOM   4111  H   SER L 103      46.484  36.308  42.263  1.00 29.89           H
ATOM   4112  HA  SER L 103      45.804  38.936  42.074  1.00 30.64           H
ATOM   4113  HB2 SER L 103      46.785  37.578  44.327  1.00 31.26           H
ATOM   4114  HB3 SER L 103      46.976  39.154  44.187  1.00 31.26           H
ATOM   4115  HG  SER L 103      45.108  38.667  45.228  1.00 40.78           H
ATOM   4116  N   ASP L 104      47.991  39.725  41.341  1.00 32.22           N
ATOM   4117  CA  ASP L 104      49.299  40.256  40.964  1.00 33.69           C
ATOM   4118  C   ASP L 104      49.944  40.970  42.155  1.00 35.27           C
ATOM   4119  O   ASP L 104      49.278  41.707  42.882  1.00 33.55           O
ATOM   4120  CB  ASP L 104      49.155  41.236  39.794  1.00 32.30           C
ATOM   4121  CG  ASP L 104      48.748  40.561  38.473  1.00 34.81           C
ATOM   4122  OD1 ASP L 104      49.383  39.568  38.048  1.00 31.90           O
ATOM   4123  OD2 ASP L 104      47.786  41.049  37.836  1.00 43.63           O1-
ATOM   4124  H   ASP L 104      47.348  40.265  41.158  1.00 38.70           H
ATOM   4125  HA  ASP L 104      49.878  39.528  40.688  1.00 40.47           H
ATOM   4126  HB2 ASP L 104      48.474  41.890  40.015  1.00 38.81           H
ATOM   4127  HB3 ASP L 104      50.005  41.680  39.651  1.00 38.81           H
ATOM   4128  N   HIS L 105      51.254  40.754  42.343  1.00 41.89           N
ATOM   4129  CA  HIS L 105      52.030  41.357  43.436  1.00 45.31           C
ATOM   4130  C   HIS L 105      53.126  42.322  42.992  1.00 48.68           C
ATOM   4131  O   HIS L 105      53.485  43.213  43.764  1.00 56.88           O
ATOM   4132  CB  HIS L 105      52.708  40.273  44.280  1.00 55.16           C
ATOM   4133  CG  HIS L 105      51.759  39.433  45.066  1.00 43.77           C
ATOM   4134  ND1 HIS L 105      50.586  39.933  45.591  1.00 53.45           N
ATOM   4135  CD2 HIS L 105      51.814  38.130  45.431  1.00 45.61           C
ATOM   4136  CE1 HIS L 105      49.956  38.973  46.244  1.00 50.36           C
ATOM   4137  NE2 HIS L 105      50.678  37.868  46.158  1.00 57.00           N
ATOM   4138  H   HIS L 105      51.727  40.247  41.835  1.00 50.31           H
ATOM   4139  HA  HIS L 105      51.423  41.845  44.014  1.00 54.42           H
ATOM   4140  HB2 HIS L 105      53.314  40.698  44.905  1.00 66.24           H
ATOM   4141  HB3 HIS L 105      53.205  39.684  43.690  1.00 66.24           H
ATOM   4142  HD1 HIS L 105      50.310  40.743  45.508  1.00 64.19           H
ATOM   4143  HD2 HIS L 105      52.490  37.526  45.224  1.00 54.77           H
ATOM   4144  HE1 HIS L 105      49.141  39.058  46.683  1.00 60.47           H
ATOM   4145  N   THR L 106      53.720  42.122  41.820  1.00 46.11           N
ATOM   4146  CA  THR L 106      54.594  43.115  41.171  1.00 57.34           C
ATOM   4147  C   THR L 106      54.519  42.862  39.670  1.00 48.27           C
ATOM   4148  O   THR L 106      53.592  42.203  39.188  1.00 57.86           O
ATOM   4149  CB  THR L 106      56.053  43.027  41.655  1.00 55.21           C
ATOM   4150  OG1 THR L 106      56.660  41.848  41.077  1.00 46.40           O
ATOM   4151  CG2 THR L 106      56.156  43.029  43.206  1.00 41.73           C
ATOM   4152  H   THR L 106      53.634  41.399  41.363  1.00 55.37           H
ATOM   4153  HA  THR L 106      54.262  44.009  41.351  1.00 68.85           H
ATOM   4154  HB  THR L 106      56.531  43.807  41.332  1.00 66.29           H
ATOM   4155  HG1 THR L 106      57.458  41.782  41.330  1.00 55.72           H
ATOM   4156 HG21 THR L 106      57.086  42.972  43.477  1.00 50.12           H
ATOM   4157 HG22 THR L 106      55.774  43.846  43.563  1.00 50.12           H
ATOM   4158 HG23 THR L 106      55.675  42.270  43.571  1.00 50.12           H
ATOM   4159  N   GLY L 107      55.500  43.356  38.927  0.00 48.39           N
ATOM   4160  CA  GLY L 107      55.597  42.947  37.544  0.00 47.35           C
ATOM   4161  C   GLY L 107      56.086  41.531  37.344  0.00 46.47           C
ATOM   4162  O   GLY L 107      56.046  41.036  36.213  0.00 45.78           O
ATOM   4163  H   GLY L 107      56.102  43.911  39.192  0.00 58.11           H
ATOM   4164  HA2 GLY L 107      54.723  43.025  37.130  0.00 56.86           H
ATOM   4165  HA3 GLY L 107      56.205  43.543  37.080  0.00 56.86           H
ATOM   4166  N   THR L 108      56.535  40.855  38.413  1.00 47.15           N
ATOM   4167  CA  THR L 108      57.029  39.491  38.260  1.00 50.83           C
ATOM   4168  C   THR L 108      56.548  38.511  39.336  1.00 44.49           C
ATOM   4169  O   THR L 108      57.051  37.380  39.381  1.00 44.06           O
ATOM   4170  CB  THR L 108      58.562  39.489  38.229  0.00 42.65           C
ATOM   4171  OG1 THR L 108      59.071  40.148  39.397  0.00 41.96           O
ATOM   4172  CG2 THR L 108      59.071  40.198  36.979  0.00 42.27           C
ATOM   4173  H   THR L 108      56.561  41.160  39.217  1.00 56.63           H
ATOM   4174  HA  THR L 108      56.723  39.152  37.404  1.00 61.04           H
ATOM   4175  HB  THR L 108      58.882  38.574  38.212  0.00 51.22           H
ATOM   4176  HG1 THR L 108      59.911  40.149  39.383  0.00 50.39           H
ATOM   4177 HG21 THR L 108      60.041  40.193  36.966  0.00 50.76           H
ATOM   4178 HG22 THR L 108      58.743  39.746  36.185  0.00 50.76           H
ATOM   4179 HG23 THR L 108      58.760  41.117  36.969  0.00 50.76           H
ATOM   4180  N   LYS L 109      55.585  38.877  40.185  1.00 39.12           N
ATOM   4181  CA  LYS L 109      55.104  37.992  41.242  1.00 35.41           C
ATOM   4182  C   LYS L 109      53.580  37.847  41.201  1.00 37.49           C
ATOM   4183  O   LYS L 109      52.875  38.844  41.020  1.00 29.89           O
ATOM   4184  CB  LYS L 109      55.554  38.551  42.563  1.00 35.85           C
ATOM   4185  CG  LYS L 109      55.270  37.680  43.728  1.00 40.81           C
ATOM   4186  CD  LYS L 109      55.923  38.205  45.007  1.00 47.95           C
ATOM   4187  CE  LYS L 109      57.431  38.163  44.928  1.00 39.23           C
ATOM   4188  NZ  LYS L 109      58.049  38.306  46.285  1.00 43.81           N1+
ATOM   4189  H   LYS L 109      55.193  39.641  40.168  1.00 46.99           H
ATOM   4190  HA  LYS L 109      55.498  37.113  41.130  1.00 42.53           H
ATOM   4191  HB2 LYS L 109      56.513  38.693  42.530  1.00 43.06           H
ATOM   4192  HB3 LYS L 109      55.104  39.397  42.712  1.00 43.06           H
ATOM   4193  HG2 LYS L 109      54.311  37.643  43.871  1.00 49.01           H
ATOM   4194  HG3 LYS L 109      55.617  36.792  43.553  1.00 49.01           H
ATOM   4195  HD2 LYS L 109      55.653  39.126  45.148  1.00 57.58           H
ATOM   4196  HD3 LYS L 109      55.643  37.656  45.756  1.00 57.58           H
ATOM   4197  HE2 LYS L 109      57.709  37.311  44.555  1.00 47.12           H
ATOM   4198  HE3 LYS L 109      57.745  38.893  44.372  1.00 47.12           H
ATOM   4199  HZ1 LYS L 109      58.936  38.279  46.220  1.00 52.61           H
ATOM   4200  HZ2 LYS L 109      57.809  39.083  46.647  1.00 52.61           H
ATOM   4201  HZ3 LYS L 109      57.777  37.644  46.814  1.00 52.61           H
ATOM   4202  N   ARG L 110      53.065  36.612  41.365  1.00 28.43           N
ATOM   4203  CA  ARG L 110      51.615  36.406  41.454  1.00 27.52           C
ATOM   4204  C   ARG L 110      51.261  35.234  42.354  1.00 26.67           C
ATOM   4205  O   ARG L 110      51.995  34.246  42.450  1.00 20.22           O
ATOM   4206  CB  ARG L 110      50.936  36.169  40.110  1.00 24.41           C
ATOM   4207  CG  ARG L 110      51.183  34.885  39.515  1.00 29.69           C
ATOM   4208  CD  ARG L 110      50.076  33.819  39.736  1.00 29.33           C
ATOM   4209  NE  ARG L 110      50.393  32.687  38.850  1.00 25.93           N
ATOM   4210  CZ  ARG L 110      50.989  31.551  39.218  1.00 24.51           C
ATOM   4211  NH1 ARG L 110      51.311  31.270  40.484  1.00 23.49           N
ATOM   4212  NH2 ARG L 110      51.244  30.662  38.289  1.00 22.30           N1+
ATOM   4213  H   ARG L 110      53.531  35.892  41.426  1.00 34.16           H
ATOM   4214  HA  ARG L 110      51.218  37.201  41.843  1.00 33.07           H
ATOM   4215  HB2 ARG L 110      49.978  36.256  40.230  1.00 29.33           H
ATOM   4216  HB3 ARG L 110      51.246  36.844  39.486  1.00 29.33           H
ATOM   4217  HG2 ARG L 110      51.283  35.005  38.557  1.00 35.67           H
ATOM   4218  HG3 ARG L 110      52.006  34.529  39.883  1.00 35.67           H
ATOM   4219  HD2 ARG L 110      50.084  33.514  40.657  1.00 35.24           H
ATOM   4220  HD3 ARG L 110      49.210  34.180  39.492  1.00 35.24           H
ATOM   4221  HE  ARG L 110      50.176  32.765  38.022  1.00 31.15           H
ATOM   4222 HH11 ARG L 110      51.161  31.847  41.104  1.00 28.23           H
ATOM   4223 HH12 ARG L 110      51.684  30.519  40.676  1.00 28.23           H
ATOM   4224 HH21 ARG L 110      51.029  30.820  37.472  1.00 26.80           H
ATOM   4225 HH22 ARG L 110      51.603  29.909  38.502  1.00 26.80           H
ATOM   4226  N   SER L 111      50.123  35.373  43.028  1.00 18.36           N
ATOM   4227  CA  SER L 111      49.564  34.334  43.877  1.00 19.52           C
ATOM   4228  C   SER L 111      48.226  33.873  43.311  1.00 21.80           C
ATOM   4229  O   SER L 111      47.368  34.704  43.001  1.00 19.29           O
ATOM   4230  CB  SER L 111      49.384  34.876  45.282  1.00 23.71           C
ATOM   4231  OG  SER L 111      50.656  35.078  45.862  1.00 31.14           O
ATOM   4232  H   SER L 111      49.643  36.086  43.006  1.00 22.08           H
ATOM   4233  HA  SER L 111      50.168  33.576  43.910  1.00 23.47           H
ATOM   4234  HB2 SER L 111      48.911  35.722  45.243  1.00 28.49           H
ATOM   4235  HB3 SER L 111      48.887  34.235  45.813  1.00 28.49           H
ATOM   4236  HG  SER L 111      51.096  35.627  45.404  1.00 37.41           H
ATOM   4237  N   CYS L 112      48.049  32.562  43.181  1.00 19.58           N
ATOM   4238  CA  CYS L 112      46.732  31.994  42.923  1.00 21.25           C
ATOM   4239  C   CYS L 112      46.035  31.688  44.249  1.00 20.10           C
ATOM   4240  O   CYS L 112      46.677  31.452  45.279  1.00 19.08           O
ATOM   4241  CB  CYS L 112      46.833  30.719  42.084  1.00 17.23           C
ATOM   4242  SG  CYS L 112      47.678  30.884  40.542  1.00 16.33           S
ATOM   4243  H   CYS L 112      48.678  31.979  43.238  1.00 23.54           H
ATOM   4244  HA  CYS L 112      46.194  32.638  42.436  1.00 25.54           H
ATOM   4245  HB2 CYS L 112      47.304  30.048  42.602  1.00 20.72           H
ATOM   4246  HB3 CYS L 112      45.935  30.407  41.891  1.00 20.72           H
ATOM   4247  N   ARG L 113      44.709  31.736  44.228  1.00 18.36           N
ATOM   4248  CA  ARG L 113      43.917  31.357  45.395  1.00 18.23           C
ATOM   4249  C   ARG L 113      42.751  30.476  44.943  1.00 15.32           C
ATOM   4250  O   ARG L 113      42.460  30.346  43.743  1.00 14.17           O
ATOM   4251  CB  ARG L 113      43.443  32.610  46.173  1.00 23.31           C
ATOM   4252  CG  ARG L 113      44.606  33.288  46.911  1.00 27.47           C
ATOM   4253  CD  ARG L 113      44.440  34.751  47.307  1.00 37.37           C
ATOM   4254  NE  ARG L 113      44.205  35.652  46.175  1.00 38.86           N
ATOM   4255  CZ  ARG L 113      42.988  35.992  45.768  1.00 30.43           C
ATOM   4256  NH1 ARG L 113      41.940  35.493  46.406  1.00 28.01           N
ATOM   4257  NH2 ARG L 113      42.814  36.814  44.731  1.00 24.99           N1+
ATOM   4258  H   ARG L 113      44.241  31.984  43.550  1.00 22.08           H
ATOM   4259  HA  ARG L 113      44.471  30.831  45.992  1.00 21.91           H
ATOM   4260  HB2 ARG L 113      43.064  33.250  45.550  1.00 28.01           H
ATOM   4261  HB3 ARG L 113      42.779  32.347  46.829  1.00 28.01           H
ATOM   4262  HG2 ARG L 113      44.772  32.791  47.727  1.00 33.00           H
ATOM   4263  HG3 ARG L 113      45.391  33.237  46.343  1.00 33.00           H
ATOM   4264  HD2 ARG L 113      43.682  34.827  47.908  1.00 44.89           H
ATOM   4265  HD3 ARG L 113      45.246  35.046  47.758  1.00 44.89           H
ATOM   4266  HE  ARG L 113      44.867  35.823  45.653  1.00 46.67           H
ATOM   4267 HH11 ARG L 113      42.055  34.963  47.073  1.00 33.65           H
ATOM   4268 HH12 ARG L 113      41.145  35.702  46.155  1.00 33.65           H
ATOM   4269 HH21 ARG L 113      43.496  37.136  44.318  1.00 30.03           H
ATOM   4270 HH22 ARG L 113      42.020  37.025  44.478  1.00 30.03           H
ATOM   4271  N   CYS L 114      42.108  29.826  45.921  1.00 13.84           N
ATOM   4272  CA  CYS L 114      40.968  28.951  45.687  1.00 16.24           C
ATOM   4273  C   CYS L 114      39.808  29.401  46.568  1.00 20.84           C
ATOM   4274  O   CYS L 114      40.011  29.889  47.683  1.00 15.85           O
ATOM   4275  CB  CYS L 114      41.315  27.473  45.984  1.00 18.61           C
ATOM   4276  SG  CYS L 114      42.781  26.863  45.091  1.00 15.61           S
ATOM   4277  H   CYS L 114      42.327  29.882  46.751  1.00 16.65           H
ATOM   4278  HA  CYS L 114      40.693  29.021  44.759  1.00 19.53           H
ATOM   4279  HB2 CYS L 114      41.486  27.377  46.934  1.00 22.37           H
ATOM   4280  HB3 CYS L 114      40.561  26.918  45.728  1.00 22.37           H
ATOM   4281  N   HIS L 115      38.593  29.202  46.056  1.00 15.32           N
ATOM   4282  CA  HIS L 115      37.361  29.405  46.825  1.00 13.98           C
ATOM   4283  C   HIS L 115      37.351  28.589  48.107  1.00 16.48           C
ATOM   4284  O   HIS L 115      37.980  27.528  48.219  1.00 15.28           O
ATOM   4285  CB  HIS L 115      36.171  28.998  45.963  1.00 15.33           C
ATOM   4286  CG  HIS L 115      34.884  29.669  46.310  1.00 17.44           C
ATOM   4287  ND1 HIS L 115      34.441  30.795  45.652  1.00 17.13           N
ATOM   4288  CD2 HIS L 115      33.911  29.342  47.197  1.00 17.47           C
ATOM   4289  CE1 HIS L 115      33.264  31.151  46.139  1.00 17.18           C
ATOM   4290  NE2 HIS L 115      32.926  30.291  47.082  1.00 14.79           N
ATOM   4291  H   HIS L 115      38.452  28.945  45.248  1.00 18.42           H
ATOM   4292  HA  HIS L 115      37.271  30.344  47.054  1.00 16.81           H
ATOM   4293  HB2 HIS L 115      36.036  28.041  46.056  1.00 18.44           H
ATOM   4294  HB3 HIS L 115      36.372  29.210  45.039  1.00 18.44           H
ATOM   4295  HD2 HIS L 115      33.921  28.624  47.789  1.00 21.00           H
ATOM   4296  HE1 HIS L 115      32.764  31.887  45.869  1.00 20.66           H
ATOM   4297  HE2 HIS L 115      32.200  30.316  47.543  1.00 17.79           H
ATOM   4298  N   GLU L 116      36.564  29.052  49.068  1.00 13.59           N
ATOM   4299  CA  GLU L 116      36.263  28.235  50.224  1.00 14.35           C
ATOM   4300  C   GLU L 116      35.808  26.854  49.779  1.00 16.43           C
ATOM   4301  O   GLU L 116      35.103  26.710  48.780  1.00 14.77           O
ATOM   4302  CB  GLU L 116      35.167  28.920  51.069  1.00 19.59           C
ATOM   4303  CG  GLU L 116      34.884  28.198  52.322  1.00 30.92           C
ATOM   4304  CD  GLU L 116      33.732  28.811  53.077  1.00 44.45           C
ATOM   4305  OE1 GLU L 116      33.986  29.767  53.843  1.00 43.45           O
ATOM   4306  OE2 GLU L 116      32.593  28.329  52.881  1.00 48.86           O1-
ATOM   4307  H   GLU L 116      36.197  29.829  49.073  1.00 16.35           H
ATOM   4308  HA  GLU L 116      37.059  28.137  50.770  1.00 17.26           H
ATOM   4309  HB2 GLU L 116      35.458  29.816  51.297  1.00 23.55           H
ATOM   4310  HB3 GLU L 116      34.347  28.958  50.552  1.00 23.55           H
ATOM   4311  HG2 GLU L 116      34.656  27.278  52.116  1.00 37.14           H
ATOM   4312  HG3 GLU L 116      35.669  28.229  52.892  1.00 37.14           H
ATOM   4313  N   GLY L 117      36.233  25.830  50.509  1.00 14.36           N
ATOM   4314  CA  GLY L 117      35.931  24.459  50.140  1.00 17.54           C
ATOM   4315  C   GLY L 117      36.928  23.837  49.190  1.00 16.13           C
ATOM   4316  O   GLY L 117      36.702  22.701  48.722  1.00 13.45           O
ATOM   4317  H   GLY L 117      36.700  25.905  51.227  1.00 17.27           H
ATOM   4318  HA2 GLY L 117      35.900  23.915  50.942  1.00 21.09           H
ATOM   4319  HA3 GLY L 117      35.057  24.430  49.721  1.00 21.09           H
ATOM   4320  N   TYR L 118      38.019  24.549  48.897  1.00 14.96           N
ATOM   4321  CA  TYR L 118      39.100  24.115  48.023  1.00 17.61           C
ATOM   4322  C   TYR L 118      40.422  24.498  48.683  1.00 18.87           C
ATOM   4323  O   TYR L 118      40.482  25.460  49.445  1.00 15.09           O
ATOM   4324  CB  TYR L 118      39.032  24.798  46.659  1.00 14.02           C
ATOM   4325  CG  TYR L 118      37.862  24.421  45.768  1.00 13.53           C
ATOM   4326  CD1 TYR L 118      36.642  25.088  45.857  1.00 16.06           C
ATOM   4327  CD2 TYR L 118      37.995  23.441  44.798  1.00 13.95           C
ATOM   4328  CE1 TYR L 118      35.590  24.739  45.044  1.00 12.66           C
ATOM   4329  CE2 TYR L 118      36.943  23.108  43.963  1.00 15.59           C
ATOM   4330  CZ  TYR L 118      35.752  23.775  44.094  1.00 13.77           C
ATOM   4331  OH  TYR L 118      34.697  23.450  43.287  1.00 14.35           O
ATOM   4332  H   TYR L 118      38.156  25.335  49.218  1.00 17.99           H
ATOM   4333  HA  TYR L 118      39.070  23.153  47.902  1.00 21.17           H
ATOM   4334  HB2 TYR L 118      38.987  25.757  46.802  1.00 16.87           H
ATOM   4335  HB3 TYR L 118      39.844  24.585  46.172  1.00 16.87           H
ATOM   4336  HD1 TYR L 118      36.526  25.749  46.500  1.00 19.31           H
ATOM   4337  HD2 TYR L 118      38.806  22.995  44.709  1.00 16.78           H
ATOM   4338  HE1 TYR L 118      34.778  25.187  45.116  1.00 15.24           H
ATOM   4339  HE2 TYR L 118      37.043  22.440  43.323  1.00 18.75           H
ATOM   4340  HH  TYR L 118      34.028  23.917  43.488  1.00 17.26           H
ATOM   4341  N   SER L 119      41.484  23.766  48.351  1.00 13.67           N
ATOM   4342  CA  SER L 119      42.842  24.123  48.751  1.00 18.66           C
ATOM   4343  C   SER L 119      43.754  24.167  47.526  1.00 15.15           C
ATOM   4344  O   SER L 119      43.568  23.418  46.572  1.00 14.04           O
ATOM   4345  CB  SER L 119      43.422  23.111  49.758  1.00 18.59           C
ATOM   4346  OG  SER L 119      42.976  23.419  51.059  1.00 30.29           O
ATOM   4347  H   SER L 119      41.442  23.044  47.885  1.00 16.44           H
ATOM   4348  HA  SER L 119      42.838  25.000  49.164  1.00 22.44           H
ATOM   4349  HB2 SER L 119      43.123  22.219  49.522  1.00 22.35           H
ATOM   4350  HB3 SER L 119      44.391  23.157  49.734  1.00 22.35           H
ATOM   4351  HG  SER L 119      43.291  22.868  51.609  1.00 36.38           H
ATOM   4352  N   LEU L 120      44.749  25.046  47.580  1.00 16.83           N
ATOM   4353  CA  LEU L 120      45.730  25.212  46.501  1.00 15.00           C
ATOM   4354  C   LEU L 120      46.774  24.100  46.572  1.00 14.13           C
ATOM   4355  O   LEU L 120      47.311  23.812  47.643  1.00 14.51           O
ATOM   4356  CB  LEU L 120      46.437  26.549  46.646  1.00 16.83           C
ATOM   4357  CG  LEU L 120      46.699  27.596  45.552  1.00 24.28           C
ATOM   4358  CD1 LEU L 120      48.090  28.126  45.704  1.00 16.05           C
ATOM   4359  CD2 LEU L 120      46.444  27.204  44.156  1.00 21.09           C
ATOM   4360  H   LEU L 120      44.884  25.573  48.246  1.00 20.23           H
ATOM   4361  HA  LEU L 120      45.287  25.178  45.639  1.00 18.04           H
ATOM   4362  HB2 LEU L 120      45.948  27.029  47.333  1.00 20.24           H
ATOM   4363  HB3 LEU L 120      47.315  26.342  47.003  1.00 20.24           H
ATOM   4364  HG  LEU L 120      46.106  28.343  45.729  1.00 29.17           H
ATOM   4365 HD11 LEU L 120      48.253  28.787  45.013  1.00 19.30           H
ATOM   4366 HD12 LEU L 120      48.177  28.535  46.580  1.00 19.30           H
ATOM   4367 HD13 LEU L 120      48.719  27.393  45.617  1.00 19.30           H
ATOM   4368 HD21 LEU L 120      46.650  27.954  43.576  1.00 25.34           H
ATOM   4369 HD22 LEU L 120      47.009  26.448  43.933  1.00 25.34           H
ATOM   4370 HD23 LEU L 120      45.510  26.959  44.063  1.00 25.34           H
ATOM   4371  N   LEU L 121      47.075  23.487  45.438  1.00 14.25           N
ATOM   4372  CA  LEU L 121      48.082  22.437  45.397  1.00 15.22           C
ATOM   4373  C   LEU L 121      49.482  23.056  45.329  1.00 14.91           C
ATOM   4374  O   LEU L 121      49.645  24.250  45.097  1.00 13.96           O
ATOM   4375  CB  LEU L 121      47.842  21.544  44.198  1.00 13.94           C
ATOM   4376  CG  LEU L 121      46.951  20.313  44.364  1.00 23.33           C
ATOM   4377  CD1 LEU L 121      45.801  20.484  45.204  1.00 21.01           C
ATOM   4378  CD2 LEU L 121      46.543  19.849  42.992  1.00 17.97           C
ATOM   4379  H   LEU L 121      46.712  23.660  44.678  1.00 17.14           H
ATOM   4380  HA  LEU L 121      48.021  21.898  46.200  1.00 18.30           H
ATOM   4381  HB2 LEU L 121      47.441  22.086  43.501  1.00 16.77           H
ATOM   4382  HB3 LEU L 121      48.705  21.225  43.891  1.00 16.77           H
ATOM   4383  HG  LEU L 121      47.486  19.605  44.757  1.00 28.04           H
ATOM   4384 HD11 LEU L 121      45.309  19.649  45.240  1.00 25.25           H
ATOM   4385 HD12 LEU L 121      46.094  20.735  46.094  1.00 25.25           H
ATOM   4386 HD13 LEU L 121      45.240  21.182  44.831  1.00 25.25           H
ATOM   4387 HD21 LEU L 121      45.976  19.066  43.080  1.00 21.61           H
ATOM   4388 HD22 LEU L 121      46.057  20.562  42.550  1.00 21.61           H
ATOM   4389 HD23 LEU L 121      47.339  19.626  42.485  1.00 21.61           H
ATOM   4390  N   ALA L 122      50.505  22.205  45.499  1.00 16.41           N
ATOM   4391  CA  ALA L 122      51.900  22.676  45.519  1.00 15.61           C
ATOM   4392  C   ALA L 122      52.364  23.212  44.182  1.00 14.26           C
ATOM   4393  O   ALA L 122      53.374  23.924  44.137  1.00 16.45           O
ATOM   4394  CB  ALA L 122      52.839  21.553  45.948  1.00 13.31           C
ATOM   4395  H   ALA L 122      50.419  21.356  45.605  1.00 19.73           H
ATOM   4396  HA  ALA L 122      51.977  23.392  46.169  1.00 18.78           H
ATOM   4397  HB1 ALA L 122      53.750  21.889  45.953  1.00 16.01           H
ATOM   4398  HB2 ALA L 122      52.591  21.256  46.837  1.00 16.01           H
ATOM   4399  HB3 ALA L 122      52.760  20.819  45.319  1.00 16.01           H
ATOM   4400  N   ASP L 123      51.683  22.880  43.088  1.00 14.97           N
ATOM   4401  CA  ASP L 123      51.987  23.558  41.837  1.00 13.79           C
ATOM   4402  C   ASP L 123      51.658  25.045  41.881  1.00 15.21           C
ATOM   4403  O   ASP L 123      52.114  25.787  41.008  1.00 13.87           O
ATOM   4404  CB  ASP L 123      51.285  22.881  40.651  1.00 16.04           C
ATOM   4405  CG  ASP L 123      49.740  22.987  40.666  1.00 17.19           C
ATOM   4406  OD1 ASP L 123      49.132  23.685  41.497  1.00 14.25           O
ATOM   4407  OD2 ASP L 123      49.124  22.327  39.808  1.00 11.30           O1-
ATOM   4408  H   ASP L 123      51.062  22.286  43.045  1.00 18.01           H
ATOM   4409  HA  ASP L 123      52.941  23.484  41.682  1.00 16.59           H
ATOM   4410  HB2 ASP L 123      51.599  23.291  39.830  1.00 19.28           H
ATOM   4411  HB3 ASP L 123      51.514  21.938  40.653  1.00 19.28           H
ATOM   4412  N   GLY L 124      50.947  25.515  42.900  1.00 15.55           N
ATOM   4413  CA  GLY L 124      50.668  26.934  43.024  1.00 16.13           C
ATOM   4414  C   GLY L 124      49.521  27.461  42.169  1.00 17.72           C
ATOM   4415  O   GLY L 124      49.255  28.673  42.204  1.00 16.14           O
ATOM   4416  H   GLY L 124      50.617  25.031  43.530  1.00 18.70           H
ATOM   4417  HA2 GLY L 124      50.460  27.130  43.951  1.00 19.39           H
ATOM   4418  HA3 GLY L 124      51.467  27.430  42.787  1.00 19.39           H
ATOM   4419  N   VAL L 125      48.840  26.605  41.404  1.00 17.26           N
ATOM   4420  CA  VAL L 125      47.787  27.049  40.486  1.00 13.02           C
ATOM   4421  C   VAL L 125      46.492  26.244  40.640  1.00 14.90           C
ATOM   4422  O   VAL L 125      45.394  26.786  40.473  1.00 15.20           O
ATOM   4423  CB  VAL L 125      48.272  27.001  39.018  1.00 13.76           C
ATOM   4424  CG1 VAL L 125      49.376  28.010  38.799  1.00 18.13           C
ATOM   4425  CG2 VAL L 125      48.719  25.625  38.622  1.00 15.04           C
ATOM   4426  H   VAL L 125      48.970  25.754  41.398  1.00 20.75           H
ATOM   4427  HA  VAL L 125      47.577  27.974  40.691  1.00 15.66           H
ATOM   4428  HB  VAL L 125      47.532  27.246  38.440  1.00 16.56           H
ATOM   4429 HG11 VAL L 125      49.666  27.965  37.875  1.00 21.80           H
ATOM   4430 HG12 VAL L 125      49.036  28.897  38.997  1.00 21.80           H
ATOM   4431 HG13 VAL L 125      50.116  27.800  39.390  1.00 21.80           H
ATOM   4432 HG21 VAL L 125      49.013  25.643  37.697  1.00 18.08           H
ATOM   4433 HG22 VAL L 125      49.451  25.353  39.197  1.00 18.08           H
ATOM   4434 HG23 VAL L 125      47.975  25.011  38.720  1.00 18.08           H
ATOM   4435  N   SER L 126      46.605  24.954  40.950  1.00 13.83           N
ATOM   4436  CA  SER L 126      45.461  24.054  40.949  1.00 14.86           C
ATOM   4437  C   SER L 126      44.715  24.095  42.280  1.00 16.01           C
ATOM   4438  O   SER L 126      45.306  24.316  43.350  1.00 15.69           O
ATOM   4439  CB  SER L 126      45.903  22.613  40.687  1.00 15.79           C
ATOM   4440  OG  SER L 126      46.573  22.458  39.457  1.00 15.31           O
ATOM   4441  H   SER L 126      47.345  24.574  41.167  1.00 16.64           H
ATOM   4442  HA  SER L 126      44.847  24.317  40.246  1.00 17.87           H
ATOM   4443  HB2 SER L 126      46.501  22.339  41.400  1.00 18.99           H
ATOM   4444  HB3 SER L 126      45.118  22.044  40.685  1.00 18.99           H
ATOM   4445  HG  SER L 126      47.261  22.939  39.441  1.00 18.42           H
ATOM   4446  N   CYS L 127      43.401  23.838  42.208  1.00 16.75           N
ATOM   4447  CA  CYS L 127      42.527  23.834  43.376  1.00 16.01           C
ATOM   4448  C   CYS L 127      41.893  22.471  43.507  1.00 15.40           C
ATOM   4449  O   CYS L 127      41.374  21.936  42.529  1.00 22.77           O
ATOM   4450  CB  CYS L 127      41.434  24.904  43.266  1.00 16.40           C
ATOM   4451  SG  CYS L 127      42.088  26.543  43.221  1.00 16.68           S
ATOM   4452  H   CYS L 127      42.990  23.661  41.474  1.00 20.14           H
ATOM   4453  HA  CYS L 127      43.050  24.008  44.174  1.00 19.25           H
ATOM   4454  HB2 CYS L 127      40.930  24.760  42.450  1.00 19.72           H
ATOM   4455  HB3 CYS L 127      40.846  24.836  44.035  1.00 19.72           H
ATOM   4456  N   THR L 128      41.924  21.918  44.713  1.00 13.90           N
ATOM   4457  CA  THR L 128      41.303  20.631  44.941  1.00 13.36           C
ATOM   4458  C   THR L 128      40.259  20.741  46.049  1.00 14.54           C
ATOM   4459  O   THR L 128      40.495  21.445  47.034  1.00 12.85           O
ATOM   4460  CB  THR L 128      42.349  19.574  45.343  1.00 18.58           C
ATOM   4461  OG1 THR L 128      41.749  18.295  45.307  1.00 22.27           O
ATOM   4462  CG2 THR L 128      42.835  19.813  46.748  1.00 24.06           C
ATOM   4463  H   THR L 128      42.296  22.266  45.406  1.00 16.72           H
ATOM   4464  HA  THR L 128      40.861  20.335  44.130  1.00 16.07           H
ATOM   4465  HB  THR L 128      43.105  19.605  44.736  1.00 22.33           H
ATOM   4466  HG1 THR L 128      41.469  18.131  44.532  1.00 26.76           H
ATOM   4467 HG21 THR L 128      43.493  19.142  46.990  1.00 28.92           H
ATOM   4468 HG22 THR L 128      43.242  20.691  46.814  1.00 28.92           H
ATOM   4469 HG23 THR L 128      42.091  19.763  47.369  1.00 28.92           H
ATOM   4470  N   PRO L 129      39.117  20.057  45.929  1.00 15.62           N
ATOM   4471  CA  PRO L 129      38.089  20.142  46.975  1.00 16.81           C
ATOM   4472  C   PRO L 129      38.556  19.633  48.327  1.00 19.17           C
ATOM   4473  O   PRO L 129      39.248  18.627  48.432  1.00 14.45           O
ATOM   4474  CB  PRO L 129      36.966  19.247  46.434  1.00 18.04           C
ATOM   4475  CG  PRO L 129      37.097  19.316  45.002  1.00 16.51           C
ATOM   4476  CD  PRO L 129      38.582  19.399  44.722  1.00 15.12           C
ATOM   4477  HA  PRO L 129      37.766  21.052  47.063  1.00 20.22           H
ATOM   4478  HB2 PRO L 129      37.091  18.338  46.748  1.00 21.69           H
ATOM   4479  HB3 PRO L 129      36.106  19.594  46.718  1.00 21.69           H
ATOM   4480  HG2 PRO L 129      36.720  18.516  44.603  1.00 19.85           H
ATOM   4481  HG3 PRO L 129      36.644  20.108  44.672  1.00 19.85           H
ATOM   4482  HD2 PRO L 129      38.959  18.511  44.626  1.00 18.19           H
ATOM   4483  HD3 PRO L 129      38.749  19.944  43.937  1.00 18.19           H
ATOM   4484  N   THR L 130      38.116  20.315  49.370  1.00 18.01           N
ATOM   4485  CA  THR L 130      38.387  19.908  50.739  1.00 18.46           C
ATOM   4486  C   THR L 130      37.134  19.436  51.463  1.00 17.26           C
ATOM   4487  O   THR L 130      37.213  19.076  52.646  1.00 15.19           O
ATOM   4488  CB  THR L 130      38.988  21.072  51.507  1.00 18.26           C
ATOM   4489  OG1 THR L 130      38.077  22.177  51.477  1.00 18.43           O
ATOM   4490  CG2 THR L 130      40.361  21.521  50.881  1.00 17.51           C
ATOM   4491  H   THR L 130      37.647  21.034  49.310  1.00 21.65           H
ATOM   4492  HA  THR L 130      39.029  19.181  50.736  1.00 22.19           H
ATOM   4493  HB  THR L 130      39.143  20.806  52.427  1.00 21.95           H
ATOM   4494  HG1 THR L 130      38.400  22.827  51.900  1.00 22.16           H
ATOM   4495 HG21 THR L 130      40.727  22.264  51.386  1.00 21.05           H
ATOM   4496 HG22 THR L 130      40.991  20.784  50.902  1.00 21.05           H
ATOM   4497 HG23 THR L 130      40.230  21.798  49.961  1.00 21.05           H
ATOM   4498  N   VAL L 131      35.984  19.488  50.803  1.00 17.09           N
ATOM   4499  CA  VAL L 131      34.696  19.128  51.383  1.00 17.00           C
ATOM   4500  C   VAL L 131      33.945  18.284  50.377  1.00 17.67           C
ATOM   4501  O   VAL L 131      34.337  18.160  49.209  1.00 15.90           O
ATOM   4502  CB  VAL L 131      33.845  20.355  51.768  1.00 15.21           C
ATOM   4503  CG1 VAL L 131      34.540  21.138  52.785  1.00 18.54           C
ATOM   4504  CG2 VAL L 131      33.558  21.215  50.567  1.00 16.28           C
ATOM   4505  H   VAL L 131      35.923  19.740  49.983  1.00 20.55           H
ATOM   4506  HA  VAL L 131      34.841  18.595  52.180  1.00 20.44           H
ATOM   4507  HB  VAL L 131      33.000  20.056  52.138  1.00 18.29           H
ATOM   4508 HG11 VAL L 131      33.995  21.906  53.019  1.00 22.29           H
ATOM   4509 HG12 VAL L 131      34.682  20.583  53.568  1.00 22.29           H
ATOM   4510 HG13 VAL L 131      35.392  21.433  52.428  1.00 22.29           H
ATOM   4511 HG21 VAL L 131      33.023  21.975  50.844  1.00 19.58           H
ATOM   4512 HG22 VAL L 131      34.398  21.521  50.190  1.00 19.58           H
ATOM   4513 HG23 VAL L 131      33.073  20.689  49.912  1.00 19.58           H
ATOM   4514  N   GLU L 132      32.819  17.736  50.842  1.00 15.66           N
ATOM   4515  CA  GLU L 132      32.048  16.800  50.033  1.00 16.21           C
ATOM   4516  C   GLU L 132      31.312  17.508  48.911  1.00 18.75           C
ATOM   4517  O   GLU L 132      31.222  16.984  47.791  1.00 17.33           O
ATOM   4518  CB  GLU L 132      31.066  16.048  50.924  1.00 20.67           C
ATOM   4519  CG  GLU L 132      30.278  15.034  50.174  1.00 22.01           C
ATOM   4520  CD  GLU L 132      29.425  14.163  51.093  1.00 22.83           C
ATOM   4521  OE1 GLU L 132      29.204  14.508  52.285  1.00 23.98           O
ATOM   4522  OE2 GLU L 132      28.961  13.144  50.602  1.00 22.63           O1-
ATOM   4523  H   GLU L 132      32.486  17.891  51.619  1.00 18.83           H
ATOM   4524  HA  GLU L 132      32.652  16.153  49.636  1.00 19.50           H
ATOM   4525  HB2 GLU L 132      31.559  15.589  51.622  1.00 24.84           H
ATOM   4526  HB3 GLU L 132      30.445  16.681  51.317  1.00 24.84           H
ATOM   4527  HG2 GLU L 132      29.685  15.488  49.555  1.00 26.45           H
ATOM   4528  HG3 GLU L 132      30.886  14.454  49.690  1.00 26.45           H
ATOM   4529  N   TYR L 133      30.796  18.703  49.179  1.00 15.27           N
ATOM   4530  CA  TYR L 133      29.972  19.443  48.223  1.00 13.35           C
ATOM   4531  C   TYR L 133      30.544  20.837  48.007  1.00 13.60           C
ATOM   4532  O   TYR L 133      29.957  21.843  48.424  1.00 13.83           O
ATOM   4533  CB  TYR L 133      28.523  19.501  48.698  1.00 13.93           C
ATOM   4534  CG  TYR L 133      27.871  18.133  48.742  1.00 12.43           C
ATOM   4535  CD1 TYR L 133      27.649  17.410  47.572  1.00 16.81           C
ATOM   4536  CD2 TYR L 133      27.488  17.556  49.950  1.00 15.87           C
ATOM   4537  CE1 TYR L 133      27.048  16.138  47.607  1.00 16.55           C
ATOM   4538  CE2 TYR L 133      26.884  16.277  49.997  1.00 16.74           C
ATOM   4539  CZ  TYR L 133      26.668  15.591  48.832  1.00 15.85           C
ATOM   4540  OH  TYR L 133      26.053  14.373  48.863  1.00 19.21           O
ATOM   4541  H   TYR L 133      30.911  19.117  49.924  1.00 18.37           H
ATOM   4542  HA  TYR L 133      29.987  18.980  47.371  1.00 16.06           H
ATOM   4543  HB2 TYR L 133      28.498  19.876  49.593  1.00 16.76           H
ATOM   4544  HB3 TYR L 133      28.013  20.059  48.090  1.00 16.76           H
ATOM   4545  HD1 TYR L 133      27.899  17.776  46.754  1.00 20.21           H
ATOM   4546  HD2 TYR L 133      27.630  18.021  50.743  1.00 19.09           H
ATOM   4547  HE1 TYR L 133      26.893  15.672  46.818  1.00 19.90           H
ATOM   4548  HE2 TYR L 133      26.622  15.912  50.812  1.00 20.13           H
ATOM   4549  HH  TYR L 133      25.970  14.073  48.083  1.00 23.09           H
ATOM   4550  N   PRO L 134      31.691  20.927  47.338  1.00 16.42           N
ATOM   4551  CA  PRO L 134      32.251  22.236  47.005  1.00 15.31           C
ATOM   4552  C   PRO L 134      31.407  22.949  45.967  1.00 14.53           C
ATOM   4553  O   PRO L 134      30.723  22.327  45.146  1.00 13.01           O
ATOM   4554  CB  PRO L 134      33.634  21.884  46.444  1.00 15.89           C
ATOM   4555  CG  PRO L 134      33.424  20.589  45.806  1.00 16.16           C
ATOM   4556  CD  PRO L 134      32.491  19.845  46.732  1.00 15.31           C
ATOM   4557  HA  PRO L 134      32.344  22.788  47.798  1.00 18.41           H
ATOM   4558  HB2 PRO L 134      33.908  22.551  45.795  1.00 19.11           H
ATOM   4559  HB3 PRO L 134      34.278  21.815  47.166  1.00 19.11           H
ATOM   4560  HG2 PRO L 134      33.015  20.716  44.935  1.00 19.44           H
ATOM   4561  HG3 PRO L 134      34.271  20.123  45.724  1.00 19.44           H
ATOM   4562  HD2 PRO L 134      31.921  19.243  46.228  1.00 18.41           H
ATOM   4563  HD3 PRO L 134      32.995  19.373  47.413  1.00 18.41           H
ATOM   4564  N   CYS L 135      31.469  24.279  45.999  1.00 13.75           N
ATOM   4565  CA  CYS L 135      30.650  25.045  45.076  1.00 13.59           C
ATOM   4566  C   CYS L 135      31.070  24.752  43.643  1.00 14.11           C
ATOM   4567  O   CYS L 135      32.235  24.465  43.346  1.00 14.15           O
ATOM   4568  CB  CYS L 135      30.738  26.554  45.386  1.00 18.21           C
ATOM   4569  SG  CYS L 135      32.345  27.372  45.076  1.00 15.27           S
ATOM   4570  H   CYS L 135      31.961  24.745  46.529  1.00 16.54           H
ATOM   4571  HA  CYS L 135      29.725  24.773  45.178  1.00 16.35           H
ATOM   4572  HB2 CYS L 135      30.075  27.011  44.845  1.00 21.89           H
ATOM   4573  HB3 CYS L 135      30.528  26.682  46.324  1.00 21.89           H
ATOM   4574  N   GLY L 136      30.103  24.836  42.741  1.00 13.15           N
ATOM   4575  CA  GLY L 136      30.402  24.867  41.329  1.00 10.90           C
ATOM   4576  C   GLY L 136      30.733  23.535  40.714  1.00 13.08           C
ATOM   4577  O   GLY L 136      31.155  23.501  39.550  1.00 14.93           O
ATOM   4578  H   GLY L 136      29.264  24.877  42.926  1.00 15.82           H
ATOM   4579  HA2 GLY L 136      29.638  25.232  40.855  1.00 13.12           H
ATOM   4580  HA3 GLY L 136      31.156  25.459  41.181  1.00 13.12           H
ATOM   4581  N   LYS L 137      30.572  22.445  41.458  1.00 15.05           N
ATOM   4582  CA  LYS L 137      30.764  21.097  40.954  1.00 15.93           C
ATOM   4583  C   LYS L 137      29.443  20.355  41.064  1.00 14.86           C
ATOM   4584  O   LYS L 137      28.650  20.614  41.972  1.00 15.39           O
ATOM   4585  CB  LYS L 137      31.827  20.310  41.732  1.00 15.37           C
ATOM   4586  CG  LYS L 137      33.179  20.959  41.942  1.00 21.25           C
ATOM   4587  CD  LYS L 137      34.039  20.742  40.807  1.00 21.35           C
ATOM   4588  CE  LYS L 137      35.525  21.073  41.108  1.00 16.11           C
ATOM   4589  NZ  LYS L 137      36.124  21.220  39.776  1.00 24.89           N1+
ATOM   4590  H   LYS L 137      30.343  22.467  42.287  1.00 18.10           H
ATOM   4591  HA  LYS L 137      31.025  21.132  40.021  1.00 19.16           H
ATOM   4592  HB2 LYS L 137      31.468  20.113  42.611  1.00 18.48           H
ATOM   4593  HB3 LYS L 137      31.984  19.476  41.260  1.00 18.48           H
ATOM   4594  HG2 LYS L 137      33.062  21.915  42.058  1.00 25.54           H
ATOM   4595  HG3 LYS L 137      33.603  20.573  42.725  1.00 25.54           H
ATOM   4596  HD2 LYS L 137      33.987  19.809  40.544  1.00 25.66           H
ATOM   4597  HD3 LYS L 137      33.748  21.309  40.076  1.00 25.66           H
ATOM   4598  HE2 LYS L 137      35.600  21.909  41.595  1.00 19.38           H
ATOM   4599  HE3 LYS L 137      35.952  20.340  41.580  1.00 19.38           H
ATOM   4600  HZ1 LYS L 137      36.989  21.413  39.851  1.00 29.91           H
ATOM   4601  HZ2 LYS L 137      36.036  20.462  39.317  1.00 29.91           H
ATOM   4602  HZ3 LYS L 137      35.718  21.875  39.331  1.00 29.91           H
ATOM   4603  N   ILE L 138      29.229  19.419  40.143  1.00 15.36           N
ATOM   4604  CA  ILE L 138      27.968  18.683  40.000  1.00 13.08           C
ATOM   4605  C   ILE L 138      28.192  17.248  40.449  1.00 18.53           C
ATOM   4606  O   ILE L 138      28.761  16.435  39.693  1.00 15.75           O
ATOM   4607  CB  ILE L 138      27.448  18.772  38.553  1.00 17.48           C
ATOM   4608  CG1 ILE L 138      27.295  20.262  38.197  1.00 17.29           C
ATOM   4609  CG2 ILE L 138      26.167  18.001  38.428  1.00 14.92           C
ATOM   4610  CD1 ILE L 138      27.088  20.585  36.755  1.00 18.00           C
ATOM   4611  H   ILE L 138      29.822  19.182  39.566  1.00 18.48           H
ATOM   4612  HA  ILE L 138      27.302  19.079  40.583  1.00 15.73           H
ATOM   4613  HB  ILE L 138      28.108  18.377  37.961  1.00 21.02           H
ATOM   4614 HG12 ILE L 138      26.531  20.612  38.682  1.00 20.79           H
ATOM   4615 HG13 ILE L 138      28.097  20.726  38.483  1.00 20.79           H
ATOM   4616 HG21 ILE L 138      25.850  18.065  37.513  1.00 17.95           H
ATOM   4617 HG22 ILE L 138      26.333  17.074  38.657  1.00 17.95           H
ATOM   4618 HG23 ILE L 138      25.511  18.380  39.033  1.00 17.95           H
ATOM   4619 HD11 ILE L 138      27.005  21.546  36.655  1.00 21.64           H
ATOM   4620 HD12 ILE L 138      27.849  20.264  36.247  1.00 21.64           H
ATOM   4621 HD13 ILE L 138      26.277  20.149  36.447  1.00 21.64           H
ATOM   4622  N   PRO L 139      27.759  16.911  41.670  1.00 13.71           N
ATOM   4623  CA  PRO L 139      28.044  15.577  42.225  1.00 19.87           C
ATOM   4624  C   PRO L 139      27.735  14.402  41.316  1.00 23.02           C
ATOM   4625  O   PRO L 139      28.560  13.490  41.207  1.00 21.16           O
ATOM   4626  CB  PRO L 139      27.182  15.563  43.489  1.00 19.66           C
ATOM   4627  CG  PRO L 139      27.193  16.982  43.931  1.00 17.19           C
ATOM   4628  CD  PRO L 139      27.088  17.770  42.657  1.00 16.39           C
ATOM   4629  HA  PRO L 139      28.977  15.527  42.487  1.00 23.88           H
ATOM   4630  HB2 PRO L 139      26.282  15.272  43.274  1.00 23.63           H
ATOM   4631  HB3 PRO L 139      27.584  14.987  44.158  1.00 23.63           H
ATOM   4632  HG2 PRO L 139      26.431  17.152  44.507  1.00 20.67           H
ATOM   4633  HG3 PRO L 139      28.024  17.177  44.391  1.00 20.67           H
ATOM   4634  HD2 PRO L 139      26.157  17.900  42.415  1.00 19.71           H
ATOM   4635  HD3 PRO L 139      27.555  18.616  42.743  1.00 19.71           H
ATOM   4636  N   ILE L 140      26.574  14.365  40.672  1.00 17.82           N
ATOM   4637  CA  ILE L 140      26.266  13.152  39.926  1.00 24.55           C
ATOM   4638  C   ILE L 140      27.194  13.007  38.738  1.00 26.06           C
ATOM   4639  O   ILE L 140      27.453  11.884  38.299  1.00 31.27           O
ATOM   4640  CB  ILE L 140      24.799  13.082  39.482  1.00 26.60           C
ATOM   4641  CG1 ILE L 140      24.427  14.248  38.587  1.00 26.46           C
ATOM   4642  CG2 ILE L 140      23.851  12.980  40.717  1.00 35.87           C
ATOM   4643  CD1 ILE L 140      23.052  14.121  38.071  1.00 32.11           C
ATOM   4644  H   ILE L 140      25.980  14.987  40.649  1.00 21.42           H
ATOM   4645  HA  ILE L 140      26.425  12.392  40.508  1.00 29.51           H
ATOM   4646  HB  ILE L 140      24.690  12.270  38.963  1.00 31.96           H
ATOM   4647 HG12 ILE L 140      24.486  15.073  39.095  1.00 31.79           H
ATOM   4648 HG13 ILE L 140      25.034  14.277  37.830  1.00 31.79           H
ATOM   4649 HG21 ILE L 140      22.933  12.937  40.408  1.00 43.09           H
ATOM   4650 HG22 ILE L 140      24.070  12.178  41.217  1.00 43.09           H
ATOM   4651 HG23 ILE L 140      23.976  13.763  41.276  1.00 43.09           H
ATOM   4652 HD11 ILE L 140      22.856  14.884  37.505  1.00 38.57           H
ATOM   4653 HD12 ILE L 140      22.983  13.301  37.557  1.00 38.57           H
ATOM   4654 HD13 ILE L 140      22.436  14.095  38.819  1.00 38.57           H
ATOM   4655  N   LEU L 141      27.754  14.101  38.242  1.00 27.54           N
ATOM   4656  CA  LEU L 141      28.728  14.000  37.162  1.00 23.58           C
ATOM   4657  C   LEU L 141      30.152  13.763  37.666  1.00 32.99           C
ATOM   4658  O   LEU L 141      30.955  13.182  36.935  1.00 36.56           O
ATOM   4659  CB  LEU L 141      28.677  15.257  36.299  1.00 21.64           C
ATOM   4660  CG  LEU L 141      27.353  15.611  35.632  1.00 24.75           C
ATOM   4661  CD1 LEU L 141      27.448  16.922  34.862  1.00 25.51           C
ATOM   4662  CD2 LEU L 141      26.879  14.496  34.734  1.00 33.89           C
ATOM   4663  H   LEU L 141      27.592  14.903  38.508  1.00 33.09           H
ATOM   4664  HA  LEU L 141      28.487  13.248  36.599  1.00 28.34           H
ATOM   4665  HB2 LEU L 141      28.923  16.012  36.856  1.00 26.01           H
ATOM   4666  HB3 LEU L 141      29.332  15.159  35.590  1.00 26.01           H
ATOM   4667  HG  LEU L 141      26.685  15.730  36.324  1.00 29.75           H
ATOM   4668 HD11 LEU L 141      26.589  17.111  34.454  1.00 30.66           H
ATOM   4669 HD12 LEU L 141      27.686  17.633  35.477  1.00 30.66           H
ATOM   4670 HD13 LEU L 141      28.129  16.837  34.176  1.00 30.66           H
ATOM   4671 HD21 LEU L 141      26.037  14.755  34.328  1.00 40.71           H
ATOM   4672 HD22 LEU L 141      27.544  14.341  34.045  1.00 40.71           H
ATOM   4673 HD23 LEU L 141      26.757  13.694  35.265  1.00 40.71           H
ATOM   4674  N   GLU L 142      30.490  14.160  38.898  1.00 28.59           N
ATOM   4675  CA  GLU L 142      31.832  13.934  39.443  1.00 24.19           C
ATOM   4676  C   GLU L 142      32.067  12.461  39.841  1.00 28.79           C
ATOM   4677  O   GLU L 142      31.120  11.758  40.232  1.00 37.38           O
ATOM   4678  CB  GLU L 142      32.074  14.838  40.650  1.00 27.95           C
ATOM   4679  CG  GLU L 142      32.111  16.363  40.344  1.00 24.90           C
ATOM   4680  CD  GLU L 142      33.373  16.807  39.614  1.00 26.52           C
ATOM   4681  OE1 GLU L 142      34.446  16.256  39.900  1.00 28.13           O
ATOM   4682  OE2 GLU L 142      33.290  17.706  38.750  1.00 23.81           O1-
ATOM   4683  H   GLU L 142      29.958  14.564  39.439  1.00 34.34           H
ATOM   4684  HA  GLU L 142      32.486  14.164  38.765  1.00 29.07           H
ATOM   4685  HB2 GLU L 142      32.926  14.600  41.047  1.00 33.58           H
ATOM   4686  HB3 GLU L 142      31.364  14.688  41.293  1.00 33.58           H
ATOM   4687  HG2 GLU L 142      32.064  16.852  41.180  1.00 29.92           H
ATOM   4688  HG3 GLU L 142      31.350  16.589  39.786  1.00 29.92           H
ATOM   4689  HC  GLU L 142      32.979  12.054  39.795  1.00 34.59           H
TER
HETATM 4690 CA    CA H 300       9.430  17.858  42.761  1.00 16.46          Ca2+
HETATM 4691 CA    CA H 538      22.202  22.199  58.167  0.34 33.07          Ca2+
HETATM 4692  O1  SO4 H 301      31.395  46.055  28.186  0.89 43.39           O1-
HETATM 4693  O2  SO4 H 301      31.769  44.725  26.193  0.67 41.66           O1-
HETATM 4694  O3  SO4 H 301      31.565  43.685  28.320  0.78 41.29           O1-
HETATM 4695  O4  SO4 H 301      29.653  44.717  27.260  0.63 35.89           O1-
HETATM 4696  S   SO4 H 301      31.092  44.797  27.491  1.00 44.36           S2+
HETATM 4697  O1  SO4 H 304      28.334  44.296  60.270  0.49 56.68           O1-
HETATM 4698  O2  SO4 H 304      26.715  43.184  61.602  0.71 50.70           O1-
HETATM 4699  O3  SO4 H 304      27.185  45.481  61.994  0.11 62.95           O1-
HETATM 4700  O4  SO4 H 304      26.023  44.846  60.011  0.52 57.22           O1-
HETATM 4701  S   SO4 H 304      27.057  44.452  60.963  1.00 60.77           S2+
HETATM 4702  O1  SO4 H 308      13.560  28.118  56.561  0.61 39.35           O1-
HETATM 4703  O2  SO4 H 308      12.172  26.194  56.988  0.65 47.16           O1-
HETATM 4704  O3  SO4 H 308      13.236  27.341  58.795  0.63 48.28           O1-
HETATM 4705  O4  SO4 H 308      11.442  28.356  57.615  0.14 49.98           O1-
HETATM 4706  S   SO4 H 308      12.619  27.498  57.479  0.81 39.66           S2+
HETATM 4707  O1  SO4 H 310      13.263  52.817  33.060  0.87 33.88           O1-
HETATM 4708  O2  SO4 H 310      14.676  50.891  32.981  0.69 25.27           O1-
HETATM 4709  O3  SO4 H 310      12.399  50.735  32.369  0.74 34.43           O1-
HETATM 4710  O4  SO4 H 310      13.974  51.893  30.980  0.70 34.37           O1-
HETATM 4711  S   SO4 H 310      13.580  51.588  32.352  0.65 28.55           S2+
HETATM 4712  O1  SO4 H 311      18.582  45.293  23.114  0.56 46.95           O1-
HETATM 4713  O2  SO4 H 311      18.254  43.607  24.740  0.15 36.86           O1-
HETATM 4714  O3  SO4 H 311      16.460  44.256  23.306  1.00 34.36           O1-
HETATM 4715  O4  SO4 H 311      18.390  42.936  22.442  1.00 26.76           O1-
HETATM 4716  S   SO4 H 311      17.920  44.008  23.374  1.00 56.70           S2+
HETATM 4717  O1  SO4 H 312      20.551  13.818  47.283  0.62 12.46           O1-
HETATM 4718  O2  SO4 H 312      22.705  13.007  48.272  0.75 12.61           O1-
HETATM 4719  O3  SO4 H 312      20.539  12.545  49.258  0.28 31.45           O1-
HETATM 4720  O4  SO4 H 312      21.078  11.516  47.173  0.44 27.99           O1-
HETATM 4721  S   SO4 H 312      21.247  12.723  47.988  1.00 50.77           S2+
HETATM 4722  C1  905 H   1      12.204  38.662  29.084  1.00 15.89           C
HETATM 4723  C10 905 H   1       8.955  44.192  36.094  1.00 17.39           C
HETATM 4724  C11 905 H   1       8.456  43.190  35.261  1.00 17.90           C
HETATM 4725  C12 905 H   1      10.408  41.681  32.269  1.00 15.45           C
HETATM 4726  C13 905 H   1      10.043  42.348  31.088  1.00 19.65           C
HETATM 4727  C14 905 H   1      10.478  43.634  30.852  1.00 19.76           C
HETATM 4728  C15 905 H   1      10.743  45.408  29.361  1.00 19.85           C
HETATM 4729  C16 905 H   1      10.316  45.823  27.967  1.00 32.75           C
HETATM 4730  C17 905 H   1      11.285  44.263  31.798  1.00 19.44           C
HETATM 4731  C18 905 H   1      11.656  43.612  32.980  1.00 15.82           C
HETATM 4732  C19 905 H   1      12.911  43.682  34.966  1.00 15.84           C
HETATM 4733  C2  905 H   1      11.429  39.119  30.146  1.00 16.71           C
HETATM 4734  C20 905 H   1      13.942  44.580  35.583  1.00 14.73           C
HETATM 4735  C21 905 H   1      11.221  42.326  33.216  1.00 16.42           C
HETATM 4736  C22 905 H   1      13.023  38.167  31.674  1.00 15.46           C
HETATM 4737  C23 905 H   1      13.796  37.715  30.609  1.00 15.05           C
HETATM 4738  C24 905 H   1      13.390  37.966  29.317  1.00 11.48           C
HETATM 4739  C25 905 H   1      14.293  37.564  28.214  1.00 17.88           C
HETATM 4740  C3  905 H   1      11.832  38.877  31.467  1.00 15.86           C
HETATM 4741  C4  905 H   1       9.991  40.237  32.464  1.00 19.60           C
HETATM 4742  C5  905 H   1       9.172  40.118  33.710  1.00 20.68           C
HETATM 4743  C6  905 H   1       7.758  42.107  35.832  1.00 20.79           C
HETATM 4744  C7  905 H   1       7.571  42.000  37.200  1.00 23.04           C
HETATM 4745  C8  905 H   1       8.065  43.005  38.020  1.00 19.43           C
HETATM 4746  C9  905 H   1       8.748  44.095  37.472  1.00 19.76           C
HETATM 4747  F1  905 H   1       9.282  41.751  30.147  1.00 17.97           F
HETATM 4748  N1  905 H   1      11.109  39.311  32.562  1.00 14.64           N
HETATM 4749  N2  905 H   1       7.978  40.833  33.544  1.00 18.23           N
HETATM 4750  N3  905 H   1       9.646  45.279  35.587  1.00 20.28           N
HETATM 4751  N4  905 H   1      15.335  36.814  28.471  1.00 14.57           N
HETATM 4752  N5  905 H   1      13.733  37.614  26.966  1.00 18.52           N
HETATM 4753  O1  905 H   1      11.748  38.974  27.830  1.00 19.02           O
HETATM 4754  O2  905 H   1       9.548  39.774  34.809  1.00 15.85           O
HETATM 4755  O3  905 H   1       6.743  39.703  35.476  1.00 18.55           O1-
HETATM 4756  O4  905 H   1       5.731  41.641  34.238  1.00 25.14           O1-
HETATM 4757  O5  905 H   1      10.086  44.175  29.669  1.00 19.93           O
HETATM 4758  O6  905 H   1      12.462  44.351  33.782  1.00 18.61           O
HETATM 4759  S1  905 H   1       6.882  40.978  34.799  1.00 20.36           S2+
HETATM 4760  H2  905 H   1      10.516  39.666  29.926  1.00 20.09           H
HETATM 4761  H11 905 H   1       8.604  43.251  34.185  1.00 21.52           H
HETATM 4762  H17 905 H   1      11.642  45.278  31.641  1.00 23.37           H
HETATM 4763  H21 905 H   1      11.535  41.778  34.099  1.00 19.75           H
HETATM 4764  H22 905 H   1      13.383  37.989  32.686  1.00 18.59           H
HETATM 4765  H23 905 H   1      14.740  37.220  30.821  1.00 18.10           H
HETATM 4766  H4  905 H   1       9.333  39.908  31.650  1.00 23.56           H
HETATM 4767  H7  905 H   1       6.940  41.230  37.632  1.00 27.69           H
HETATM 4768  H8  905 H   1       7.853  42.985  39.085  1.00 23.35           H
HETATM 4769  H9  905 H   1       9.095  44.885  38.134  1.00 23.75           H
HETATM 4770  HN1 905 H   1      11.538  39.188  33.474  1.00 17.61           H
HETATM 4771  HN2 905 H   1       7.951  41.570  32.829  1.00 21.91           H
HETATM 4772  HN4 905 H   1      15.949  36.810  27.650  1.00 17.52           H
HETATM 4773  HO1 905 H   1      11.270  38.212  27.465  1.00 22.87           H
HETATM 4774 H151 905 H   1      11.831  45.274  29.377  1.00 23.86           H
HETATM 4775 H152 905 H   1      10.446  46.187  30.073  1.00 23.86           H
HETATM 4776 H161 905 H   1      10.666  45.098  27.225  1.00 39.34           H
HETATM 4777 H162 905 H   1      10.716  46.809  27.714  1.00 39.34           H
HETATM 4778 H163 905 H   1       9.224  45.854  27.892  1.00 39.34           H
HETATM 4779 H191 905 H   1      13.369  42.719  34.712  1.00 19.05           H
HETATM 4780 H192 905 H   1      12.086  43.541  35.673  1.00 19.05           H
HETATM 4781 H201 905 H   1      14.759  44.772  34.879  1.00 17.71           H
HETATM 4782 H202 905 H   1      14.356  44.132  36.492  1.00 17.71           H
HETATM 4783 H203 905 H   1      13.504  45.551  35.836  1.00 17.71           H
HETATM 4784 HN31 905 H   1       9.928  45.299  34.616  1.00 24.38           H
HETATM 4785 HN32 905 H   1       9.872  46.065  36.181  1.00 24.38           H
HETATM 4786 HN51 905 H   1      14.092  37.040  26.210  1.00 22.27           H
HETATM 4787 HN52 905 H   1      12.948  38.219  26.745  1.00 22.27           H
TER
HETATM 4788  O1  SO4 L 302      43.957  41.942  42.391  0.90 37.91           O1-
HETATM 4789  O2  SO4 L 302      45.496  41.178  40.685  0.76 31.71           O1-
HETATM 4790  O3  SO4 L 302      45.036  43.458  40.823  0.76 38.51           O1-
HETATM 4791  O4  SO4 L 302      46.218  42.432  42.637  0.62 36.88           O1-
HETATM 4792  S   SO4 L 302      45.172  42.250  41.629  1.00 38.89           S2+
TER
HETATM 4793  O   HOH H 402      16.507  17.109  42.202  1.00 16.32           O
HETATM 4794  H1  HOH H 402      16.884  17.770  41.847  1.00 19.62           H
HETATM 4795  H2  HOH H 402      16.162  17.382  42.918  1.00 19.62           H
HETATM 4796  O   HOH H 404      20.642  34.198  40.238  1.00 13.75           O
HETATM 4797  H1  HOH H 404      19.869  34.218  39.909  1.00 16.54           H
HETATM 4798  H2  HOH H 404      20.582  34.512  41.015  1.00 16.54           H
HETATM 4799  O   HOH H 405      36.164  40.390  44.532  1.00 24.73           O
HETATM 4800  H1  HOH H 405      35.866  41.173  44.461  1.00 29.71           H
HETATM 4801  H2  HOH H 405      36.232  40.230  45.354  1.00 29.71           H
HETATM 4802  O   HOH H 406      38.189  25.113  39.752  1.00 17.86           O
HETATM 4803  H1  HOH H 406      38.004  24.440  40.219  1.00 21.47           H
HETATM 4804  H2  HOH H 406      38.552  24.829  39.050  1.00 21.47           H
HETATM 4805  O   HOH H 407      20.954  45.439  36.147  1.00 18.06           O
HETATM 4806  H1  HOH H 407      21.751  45.255  35.952  1.00 21.71           H
HETATM 4807  H2  HOH H 407      20.470  45.034  35.594  1.00 21.71           H
HETATM 4808  O   HOH H 408      18.917  44.613  34.464  1.00 16.70           O
HETATM 4809  H1  HOH H 408      18.420  45.252  34.685  1.00 20.08           H
HETATM 4810  H2  HOH H 408      18.424  43.937  34.386  1.00 20.08           H
HETATM 4811  O   HOH H 409      12.334  29.630  37.106  1.00 15.94           O
HETATM 4812  H1  HOH H 409      13.156  29.791  37.172  1.00 19.17           H
HETATM 4813  H2  HOH H 409      11.954  30.366  36.965  1.00 19.17           H
HETATM 4814  O   HOH H 411       4.907  29.926  49.067  1.00 18.76           O
HETATM 4815  H1  HOH H 411       5.619  29.586  48.778  1.00 22.55           H
HETATM 4816  H2  HOH H 411       5.042  30.752  49.136  1.00 22.55           H
HETATM 4817  O   HOH H 412      30.357  35.232  30.871  1.00 15.08           O
HETATM 4818  H1  HOH H 412      31.191  35.133  30.896  1.00 18.13           H
HETATM 4819  H2  HOH H 412      30.025  34.612  31.329  1.00 18.13           H
HETATM 4820  O   HOH H 413      30.368  37.461  38.307  1.00 15.97           O
HETATM 4821  H1  HOH H 413      29.999  37.990  38.845  1.00 19.20           H
HETATM 4822  H2  HOH H 413      30.110  36.688  38.510  1.00 19.20           H
HETATM 4823  O   HOH H 415      29.364  38.785  36.090  1.00 15.13           O
HETATM 4824  H1  HOH H 415      29.782  38.817  35.361  1.00 18.19           H
HETATM 4825  H2  HOH H 415      28.572  38.576  35.906  1.00 18.19           H
HETATM 4826  O   HOH H 416      26.366  42.702  26.528  1.00 24.83           O
HETATM 4827  H1  HOH H 416      26.868  42.593  25.864  1.00 29.83           H
HETATM 4828  H2  HOH H 416      26.166  43.518  26.550  1.00 29.83           H
HETATM 4829  O   HOH H 417      42.226  31.515  30.574  1.00 34.07           O
HETATM 4830  H1  HOH H 417      42.690  31.217  29.940  1.00 40.92           H
HETATM 4831  H2  HOH H 417      41.837  32.202  30.288  1.00 40.92           H
HETATM 4832  O   HOH H 418      29.970  27.859  30.515  1.00 18.19           O
HETATM 4833  H1  HOH H 418      30.081  28.478  29.959  1.00 21.87           H
HETATM 4834  H2  HOH H 418      29.638  27.211  30.095  1.00 21.87           H
HETATM 4835  O   HOH H 420      11.555  26.675  31.280  1.00 14.53           O
HETATM 4836  H1  HOH H 420      11.881  26.496  32.033  1.00 17.47           H
HETATM 4837  H2  HOH H 420      10.785  26.982  31.415  1.00 17.47           H
HETATM 4838  O   HOH H 421       2.534  38.840  48.624  1.00 40.48           O
HETATM 4839  H1  HOH H 421       2.417  38.728  47.800  1.00 48.62           H
HETATM 4840  H2  HOH H 421       2.338  38.114  48.998  1.00 48.62           H
HETATM 4841  O   HOH H 422      16.407  50.511  38.740  1.00 18.46           O
HETATM 4842  H1  HOH H 422      16.837  49.807  38.583  1.00 22.20           H
HETATM 4843  H2  HOH H 422      15.863  50.609  38.108  1.00 22.20           H
HETATM 4844  O   HOH H 423       7.072  41.147  40.570  1.00 39.07           O
HETATM 4845  H1  HOH H 423       7.849  41.463  40.532  1.00 46.93           H
HETATM 4846  H2  HOH H 423       6.817  41.225  41.367  1.00 46.93           H
HETATM 4847  O   HOH H 424      15.227  23.997  43.416  1.00 13.94           O
HETATM 4848  H1  HOH H 424      14.814  24.538  43.910  1.00 16.77           H
HETATM 4849  H2  HOH H 424      15.674  24.457  42.874  1.00 16.77           H
HETATM 4850  O   HOH H 425      15.055  30.547  36.840  1.00 12.74           O
HETATM 4851  H1  HOH H 425      15.064  31.342  36.569  1.00 15.33           H
HETATM 4852  H2  HOH H 425      15.501  30.097  36.288  1.00 15.33           H
HETATM 4853  O   HOH H 426      24.486  16.336  41.201  1.00 20.26           O
HETATM 4854  H1  HOH H 426      24.175  17.037  40.858  1.00 24.35           H
HETATM 4855  H2  HOH H 426      24.361  16.396  42.029  1.00 24.35           H
HETATM 4856  O   HOH H 427      30.329  47.875  45.869  1.00 20.32           O
HETATM 4857  H1  HOH H 427      30.074  47.118  45.610  1.00 24.42           H
HETATM 4858  H2  HOH H 427      29.782  48.127  46.455  1.00 24.42           H
HETATM 4859  O   HOH H 428      18.367  17.366  48.864  1.00 13.90           O
HETATM 4860  H1  HOH H 428      17.721  17.648  48.407  1.00 16.72           H
HETATM 4861  H2  HOH H 428      18.317  16.527  48.863  1.00 16.72           H
HETATM 4862  O   HOH H 429      38.032  27.249  38.036  1.00 15.80           O
HETATM 4863  H1  HOH H 429      37.679  26.489  38.099  1.00 19.00           H
HETATM 4864  H2  HOH H 429      37.794  27.566  37.296  1.00 19.00           H
HETATM 4865  O   HOH H 430      20.135  12.988  36.235  1.00 20.25           O
HETATM 4866  H1  HOH H 430      19.711  13.579  36.655  1.00 24.34           H
HETATM 4867  H2  HOH H 430      20.080  12.282  36.687  1.00 24.34           H
HETATM 4868  O   HOH H 431      22.308  12.900  34.712  1.00 25.80           O
HETATM 4869  H1  HOH H 431      22.836  13.523  34.515  1.00 31.00           H
HETATM 4870  H2  HOH H 431      21.855  13.163  35.369  1.00 31.00           H
HETATM 4871  O   HOH H 432      13.412  16.814  43.084  1.00 15.62           O
HETATM 4872  H1  HOH H 432      13.587  17.607  43.299  1.00 18.79           H
HETATM 4873  H2  HOH H 432      13.364  16.374  43.798  1.00 18.79           H
HETATM 4874  O   HOH H 434      30.047  45.437  44.389  1.00 17.26           O
HETATM 4875  H1  HOH H 434      29.605  45.851  43.807  1.00 20.76           H
HETATM 4876  H2  HOH H 434      30.835  45.382  44.102  1.00 20.76           H
HETATM 4877  O   HOH H 435       8.650  31.739  21.502  1.00 19.62           O
HETATM 4878  H1  HOH H 435       9.051  32.476  21.444  1.00 23.59           H
HETATM 4879  H2  HOH H 435       8.798  31.326  20.786  1.00 23.59           H
HETATM 4880  O   HOH H 436      31.491  40.946  33.797  1.00 16.94           O
HETATM 4881  H1  HOH H 436      31.758  40.168  33.970  1.00 20.37           H
HETATM 4882  H2  HOH H 436      32.176  41.425  33.715  1.00 20.37           H
HETATM 4883  O   HOH H 437      29.977  31.197  46.532  1.00 14.19           O
HETATM 4884  H1  HOH H 437      30.124  31.680  47.203  1.00 17.07           H
HETATM 4885  H2  HOH H 437      29.409  30.624  46.765  1.00 17.07           H
HETATM 4886  O   HOH H 438      23.774  22.925  55.975  1.00 11.63           O
HETATM 4887  H1  HOH H 438      24.548  22.871  55.654  1.00 14.00           H
HETATM 4888  H2  HOH H 438      23.240  22.916  55.327  1.00 14.00           H
HETATM 4889  O   HOH H 440      13.214  25.023  26.659  1.00 16.88           O
HETATM 4890  H1  HOH H 440      12.503  24.700  26.351  1.00 20.30           H
HETATM 4891  H2  HOH H 440      12.992  25.624  27.203  1.00 20.30           H
HETATM 4892  O   HOH H 442      15.701  36.125  19.152  1.00 27.69           O
HETATM 4893  H1  HOH H 442      16.484  35.932  19.385  1.00 33.27           H
HETATM 4894  H2  HOH H 442      15.582  36.934  19.342  1.00 33.27           H
HETATM 4895  O   HOH H 443      18.210  34.990  23.195  1.00 16.79           O
HETATM 4896  H1  HOH H 443      17.930  34.213  23.042  1.00 20.19           H
HETATM 4897  H2  HOH H 443      18.065  35.145  24.007  1.00 20.19           H
HETATM 4898  O   HOH H 445      22.017  42.820  57.350  1.00 27.15           O
HETATM 4899  H1  HOH H 445      21.734  42.523  58.083  1.00 32.63           H
HETATM 4900  H2  HOH H 445      22.851  42.720  57.353  1.00 32.63           H
HETATM 4901  O   HOH H 448      42.348  35.751  31.828  1.00 28.45           O
HETATM 4902  H1  HOH H 448      42.672  36.525  31.847  1.00 34.18           H
HETATM 4903  H2  HOH H 448      41.707  35.742  32.371  1.00 34.18           H
HETATM 4904  O   HOH H 449       8.941  38.534  37.279  1.00 29.73           O
HETATM 4905  H1  HOH H 449       8.102  38.502  37.312  1.00 35.72           H
HETATM 4906  H2  HOH H 449       9.143  38.768  36.498  1.00 35.72           H
HETATM 4907  O   HOH H 450      22.360  35.430  17.213  1.00 25.50           O
HETATM 4908  H1  HOH H 450      22.581  36.240  17.255  1.00 30.65           H
[truncated: 52,469 more chars]
