# Supplementary material for: High-throughput quantum-mechanics/molecular-mechanics (ONIOM) macromolecular crystallographic refinement with PHENIX/DivCon: the impact of mixed Hamiltonian methods on ligand and protein structure
Source: Acta Crystallogr D Struct Biol. 2018 Oct 29;74(Pt 11):1063–77. doi: 10.1107/S2059798318012913 (PMC6213575; doi:10.1107/S2059798318012913)
Supplement: Supplementary file 4 [file d-74-01063-sup4.gz › results_PHENIX/1YV3-H_refine_001.pdb]

REMARK Date 2017-01-10 Time 19:12:32 EST -0500 (1484093552.05 s)
REMARK PHENIX refinement
REMARK 
REMARK ****************** INPUT FILES AND LABELS ******************************
REMARK Reflections:
REMARK   file name      : 1YV3.sf
REMARK   labels         : ['r1yv3sf,wavelength_id=1,_refln.F_meas_au,_refln.F_meas_sigma_au']
REMARK R-free flags:
REMARK   file name      : 1YV3.sf
REMARK   label          : r1yv3sf,wavelength_id=1,_refln.status
REMARK   test_flag_value: 0
REMARK Model file name(s): 
REMARK   /scratch/oleg/2711121.gondor.quantumbioinc.com/1YV3-H.pdb
REMARK 
REMARK ******************** REFINEMENT SUMMARY: QUICK FACTS *******************
REMARK Start: r_work = 0.1642 r_free = 0.2009 bonds = 0.024 angles = 1.750
REMARK Final: r_work = 0.1572 r_free = 0.1969 bonds = 0.011 angles = 1.096
REMARK ************************************************************************
REMARK 
REMARK ****************** REFINEMENT STATISTICS STEP BY STEP ******************
REMARK leading digit, like 1_, means number of macro-cycle                     
REMARK 0    : statistics at the very beginning when nothing is done yet        
REMARK 1_bss: bulk solvent correction and/or (anisotropic) scaling             
REMARK 1_xyz: refinement of coordinates                                        
REMARK 1_adp: refinement of ADPs (Atomic Displacement Parameters)              
REMARK 1_occ: refinement of occupancies                                        
REMARK ------------------------------------------------------------------------
REMARK  stage       r-work r-free bonds angles b_min b_max b_ave n_water shift
REMARK       0    : 0.2267 0.2661 0.024  1.75   8.3  71.0  24.7 2034      0.000
REMARK       1_bss: 0.1642 0.2009 0.024  1.75  10.8  73.5  27.2 2034      0.000
REMARK 1_settarget: 0.1642 0.2009 0.024  1.75  10.8  73.5  27.2 2034      0.000
REMARK       1_nqh: 0.1643 0.2008 0.024  1.75  10.8  73.5  27.2 2034      0.001
REMARK    1_weight: 0.1643 0.2008 0.024  1.75  10.8  73.5  27.2 2034      0.001
REMARK    1_checkH: 0.1641 0.2011 0.024  1.75  10.8  73.5  27.2 2034      0.366
REMARK    1_xyzrec: 0.1644 0.2029 0.014  1.18  10.8  73.5  27.2 2034      0.441
REMARK    1_checkH: 0.1644 0.2028 0.014  1.18  10.8  73.5  27.2 2034      0.441
REMARK   1_regHxyz: 0.1647 0.2027 0.014  1.18  10.8  73.5  27.2 2034      0.449
REMARK       1_adp: 0.1610 0.2028 0.014  1.18  10.7  78.4  27.4 2034      0.449
REMARK   1_regHadp: 0.1608 0.2029 0.014  1.18  10.7  78.4  27.4 2034      0.449
REMARK       1_occ: 0.1606 0.2028 0.014  1.18  10.7  78.4  27.4 2034      0.449
REMARK       2_bss: 0.1604 0.2033 0.014  1.18  10.7  78.4  27.4 2034      0.449
REMARK 2_settarget: 0.1604 0.2033 0.014  1.18  10.7  78.4  27.4 2034      0.449
REMARK 2_updatecdl: 0.1604 0.2033 0.014  1.18  10.7  78.4  27.4 2034      0.449
REMARK       2_nqh: 0.1604 0.2034 0.014  1.18  10.7  78.4  27.4 2034      0.451
REMARK    2_weight: 0.1604 0.2034 0.014  1.18  10.7  78.4  27.4 2034      0.451
REMARK    2_checkH: 0.1604 0.2034 0.014  1.18  10.7  78.4  27.4 2034      0.451
REMARK    2_xyzrec: 0.1593 0.1991 0.012  1.10  10.7  78.4  27.4 2034      0.444
REMARK    2_checkH: 0.1593 0.1992 0.012  1.10  10.7  78.4  27.4 2034      0.444
REMARK   2_regHxyz: 0.1595 0.1992 0.012  1.10  10.7  78.4  27.4 2034      0.446
REMARK       2_adp: 0.1579 0.1972 0.012  1.10   9.8  79.9  27.5 2034      0.446
REMARK   2_regHadp: 0.1583 0.1972 0.012  1.10   9.8  79.9  27.5 2034      0.446
REMARK       2_occ: 0.1582 0.1972 0.012  1.10   9.8  79.9  27.5 2034      0.446
REMARK       3_bss: 0.1582 0.1974 0.012  1.10   9.8  79.9  27.5 2034      0.446
REMARK 3_settarget: 0.1582 0.1974 0.012  1.10   9.8  79.9  27.5 2034      0.446
REMARK 3_updatecdl: 0.1582 0.1974 0.012  1.10   9.8  79.9  27.5 2034      0.446
REMARK       3_nqh: 0.1582 0.1974 0.012  1.10   9.8  79.9  27.5 2034      0.446
REMARK    3_weight: 0.1582 0.1974 0.012  1.10   9.8  79.9  27.5 2034      0.446
REMARK    3_checkH: 0.1581 0.1973 0.012  1.10   9.8  79.9  27.5 2034      0.446
REMARK    3_xyzrec: 0.1568 0.1973 0.011  1.10   9.8  79.9  27.5 2034      0.451
REMARK    3_checkH: 0.1568 0.1972 0.011  1.10   9.8  79.9  27.5 2034      0.450
REMARK   3_regHxyz: 0.1571 0.1972 0.011  1.10   9.8  79.9  27.5 2034      0.451
REMARK       3_adp: 0.1571 0.1972 0.011  1.10   9.7  79.9  27.5 2034      0.451
REMARK   3_regHadp: 0.1571 0.1972 0.011  1.10   9.7  79.9  27.5 2034      0.451
REMARK       3_occ: 0.1571 0.1971 0.011  1.10   9.7  79.9  27.5 2034      0.451
REMARK         end: 0.1572 0.1969 0.011  1.10   9.7  79.9  27.5 2034      0.451
REMARK ------------------------------------------------------------------------
REMARK MODEL CONTENT.
REMARK  ELEMENT        ATOM RECORD COUNT   OCCUPANCY SUM
REMARK        C                     3525         3521.01
REMARK        H                     6707         6700.91
REMARK        O                     1645         1643.65
REMARK        N                      927          925.74
REMARK        P                        2            2.00
REMARK        S                       15           14.40
REMARK        V                        1            1.00
REMARK     Mg2+                        2            1.58
REMARK      O1-                       82           81.66
REMARK    TOTAL                    12906        12891.96
REMARK -----------------------------------------------------------------------
REMARK r_free_flags.md5.hexdigest 94cdc7de681fe147a9677f9e73476d84
REMARK 
REMARK IF THIS FILE IS FOR PDB DEPOSITION: REMOVE ALL FROM THIS LINE UP.
REMARK   3
REMARK   3 REFINEMENT.
REMARK   3   PROGRAM     : PHENIX (1.11.1_2575: ???)
REMARK   3   AUTHORS     : Adams,Afonine,Bunkoczi,Burnley,Chen,Dar,Davis,
REMARK   3               : Draizen,Echols,Gildea,Gros,Grosse-Kunstleve,Headd,
REMARK   3               : Hintze,Hung,Ioerger,Liebschner,McCoy,McKee,Moriarty,
REMARK   3               : Oeffner,Poon,Read,Richardson,Richardson,Sacchettini,
REMARK   3               : Sauter,Sobolev,Storoni,Terwilliger,Williams,Zwart
REMARK   3
REMARK   3  REFINEMENT TARGET : ML
REMARK   3  
REMARK   3  DATA USED IN REFINEMENT.
REMARK   3   RESOLUTION RANGE HIGH (ANGSTROMS) : 1.994   
REMARK   3   RESOLUTION RANGE LOW  (ANGSTROMS) : 20.266  
REMARK   3   MIN(FOBS/SIGMA_FOBS)              : 1.25  
REMARK   3   COMPLETENESS FOR RANGE        (%) : 99.49 
REMARK   3   NUMBER OF REFLECTIONS             : 66780     
REMARK   3   NUMBER OF REFLECTIONS (NON-ANOMALOUS) : 66780     
REMARK   3  
REMARK   3  FIT TO DATA USED IN REFINEMENT.
REMARK   3   R VALUE     (WORKING + TEST SET) : 0.1592
REMARK   3   R VALUE            (WORKING SET) : 0.1572
REMARK   3   FREE R VALUE                     : 0.1969
REMARK   3   FREE R VALUE TEST SET SIZE   (%) : 5.07  
REMARK   3   FREE R VALUE TEST SET COUNT      : 3383      
REMARK   3  
REMARK   3  FIT TO DATA USED IN REFINEMENT (IN BINS).
REMARK   3   BIN  RESOLUTION RANGE  COMPL.    NWORK NFREE   RWORK  RFREE  CCWORK CCFREE
REMARK   3     1 20.2670 -  5.7114    0.96     2717   144  0.2108 0.2024   0.902  0.904
REMARK   3     2  5.7114 -  4.5502    1.00     2730   140  0.1536 0.1743   0.939  0.925
REMARK   3     3  4.5502 -  3.9800    1.00     2670   158  0.1340 0.1719   0.952  0.915
REMARK   3     4  3.9800 -  3.6183    1.00     2675   164  0.1473 0.1728   0.941  0.913
REMARK   3     5  3.6183 -  3.3602    1.00     2677   132  0.1584 0.2135   0.932  0.874
REMARK   3     6  3.3602 -  3.1629    1.00     2631   156  0.1673 0.1827   0.925  0.901
REMARK   3     7  3.1629 -  3.0050    1.00     2711   110  0.1688 0.2253   0.929  0.863
REMARK   3     8  3.0050 -  2.8746    1.00     2672   131  0.1598 0.2228   0.931  0.867
REMARK   3     9  2.8746 -  2.7642    1.00     2636   135  0.1529 0.2076   0.937  0.893
REMARK   3    10  2.7642 -  2.6691    1.00     2626   157  0.1526 0.1886   0.941  0.882
REMARK   3    11  2.6691 -  2.5858    1.00     2652   137  0.1507 0.2272   0.939  0.874
REMARK   3    12  2.5858 -  2.5120    1.00     2654   136  0.1477 0.2127   0.941  0.870
REMARK   3    13  2.5120 -  2.4460    1.00     2650   138  0.1459 0.2094   0.944  0.864
REMARK   3    14  2.4460 -  2.3864    1.00     2618   141  0.1448 0.1807   0.944  0.914
REMARK   3    15  2.3864 -  2.3322    1.00     2646   134  0.1415 0.1939   0.945  0.913
REMARK   3    16  2.3322 -  2.2827    1.00     2657   141  0.1406 0.1958   0.948  0.886
REMARK   3    17  2.2827 -  2.2371    1.00     2617   139  0.1408 0.1982   0.947  0.912
REMARK   3    18  2.2371 -  2.1949    1.00     2646   144  0.1495 0.2209   0.939  0.871
REMARK   3    19  2.1949 -  2.1557    1.00     2601   139  0.1520 0.2139   0.937  0.880
REMARK   3    20  2.1557 -  2.1192    1.00     2632   162  0.1537 0.1983   0.937  0.878
REMARK   3    21  2.1192 -  2.0851    1.00     2596   129  0.1583 0.2196   0.935  0.852
REMARK   3    22  2.0851 -  2.0530    1.00     2638   159  0.1630 0.2247   0.931  0.865
REMARK   3    23  2.0530 -  2.0229    0.99     2603   136  0.1682 0.2201   0.925  0.877
REMARK   3    24  2.0229 -  1.9944    0.93     2442   121  0.1920 0.2274   0.914  0.861
REMARK   3  
REMARK   3  BULK SOLVENT MODELLING.
REMARK   3   METHOD USED        : FLAT BULK SOLVENT MODEL
REMARK   3   SOLVENT RADIUS     : 1.11    
REMARK   3   SHRINKAGE RADIUS   : 0.90    
REMARK   3   GRID STEP FACTOR   : 4.00    
REMARK   3  
REMARK   3  ERROR ESTIMATES.
REMARK   3   COORDINATE ERROR (MAXIMUM-LIKELIHOOD BASED)     : 0.18    
REMARK   3   PHASE ERROR (DEGREES, MAXIMUM-LIKELIHOOD BASED) : 18.53   
REMARK   3  
REMARK   3  STRUCTURE FACTORS CALCULATION ALGORITHM : FFT
REMARK   3  
REMARK   3  RESTRAINTS LIBRARY
REMARK   3    GEOSTD + MON.LIB. + CDL v1.2
REMARK   3  
REMARK   3  DEVIATIONS FROM IDEAL VALUES.
REMARK   3                 RMSD     MAX  COUNT
REMARK   3   BOND      :  0.011   0.105   5628
REMARK   3   ANGLE     :  1.096  22.655   7618
REMARK   3   CHIRALITY :  0.058   0.205    842
REMARK   3   PLANARITY :  0.007   0.056    987
REMARK   3   DIHEDRAL  : 11.394 164.002   3338
REMARK   3   MIN NONBONDED DISTANCE : 1.720 
REMARK   3  
REMARK   3  MOLPROBITY STATISTICS.
REMARK   3   ALL-ATOM CLASHSCORE : 1.86
REMARK   3   RAMACHANDRAN PLOT:
REMARK   3     OUTLIERS : 0.00  %
REMARK   3     ALLOWED  : 2.02  %
REMARK   3     FAVORED  : 97.98 %
REMARK   3   ROTAMER OUTLIERS : 1.82 %
REMARK   3   CBETA DEVIATIONS : 0
REMARK   3   PEPTIDE PLANE:
REMARK   3     CIS-PROLINE     : 1
REMARK   3     CIS-GENERAL     : 0
REMARK   3     TWISTED PROLINE : 0
REMARK   3     TWISTED GENERAL : 0
REMARK   3  
REMARK   3  ATOMIC DISPLACEMENT PARAMETERS.
REMARK   3   WILSON B : 23.35
REMARK   3   RMS(B_ISO_OR_EQUIVALENT_BONDED) : 4.06
REMARK   3   ATOMS          NUMBER OF ATOMS
REMARK   3                    ISO.  ANISO. 
REMARK   3    ALL         :  12906       0
REMARK   3    ALL (NO H)  :   6199       0
REMARK   3    SOLVENT     :    678       0
REMARK   3    NON-SOLVENT :   5521       0
REMARK   3    HYDROGENS   :   6707       0
REMARK   3
HELIX    1   1 PRO A    3  HIS A    5  5               Generated by MOE    3
HELIX    2   2 ASP A   10  LEU A   15  1               Generated by MOE    6
HELIX    3   3 SER A   22  VAL A   29  1               Generated by MOE    8
HELIX    4   4 LYS A   74  ASP A   76  5               Generated by MOE    3
HELIX    5   5 ILE A   83  PHE A   85  5               Generated by MOE    3
HELIX    6   6 MET A   91  GLU A   93  5               Generated by MOE    3
HELIX    7   7 GLU A   99  ASN A  111  1               Generated by MOE   13
HELIX    8   8 GLN A  137  PHE A  143  1               Generated by MOE    7
HELIX    9   9 ARG A  148  GLU A  150  5               Generated by MOE    3
HELIX   10  10 ILE A  155  ASP A  169  1               Generated by MOE   15
HELIX   11  11 LYS A  185  VAL A  199  1               Generated by MOE   15
HELIX   12  12 LEU A  211  GLY A  226  1               Generated by MOE   16
HELIX   13  13 LYS A  265  VAL A  268  5               Generated by MOE    4
HELIX   14  14 HIS A  279  GLY A  287  1               Generated by MOE    9
HELIX   15  15 GLU A  292  ALA A  295  1               Generated by MOE    4
HELIX   16  16 PRO A  301  SER A  303  5               Generated by MOE    3
HELIX   17  17 ASP A  320  VAL A  334  1               Generated by MOE   15
HELIX   18  18 GLN A  338  GLY A  355  1               Generated by MOE   18
HELIX   19  19 THR A  373  PHE A  382  1               Generated by MOE   10
HELIX   20  20 PRO A  386  MET A  394  1               Generated by MOE    9
HELIX   21  21 VAL A  411  LEU A  441  1               Generated by MOE   31
HELIX   22  22 PHE A  466  MET A  486  1               Generated by MOE   21
HELIX   23  23 LYS A  488  LYS A  496  1               Generated by MOE    9
HELIX   24  24 GLN A  511  ASP A  518  1               Generated by MOE    8
HELIX   25  25 ILE A  525  SER A  533  1               Generated by MOE    9
HELIX   26  26 ASP A  540  PHE A  551  1               Generated by MOE   12
HELIX   27  27 TRP A  584  LYS A  589  1               Generated by MOE    6
HELIX   28  28 GLN A  594  LYS A  601  1               Generated by MOE    8
HELIX   29  29 ASN A  606  ASN A  613  1               Generated by MOE    8
HELIX   30  30 PRO A  615  ALA A  618  1               Generated by MOE    4
HELIX   31  31 VAL A  630  GLU A  646  1               Generated by MOE   17
HELIX   32  32 ASP A  669  ASN A  679  1               Generated by MOE   11
HELIX   33  33 VAL A  681  LYS A  690  1               Generated by MOE   10
SHEET    1       TYR A  34  TYR A  37                  Generated by MOE
SHEET    2       GLU A  48  GLU A  55                  Generated by MOE
SHEET    3       SER A  59  LYS A  63                  Generated by MOE
SHEET    4       ASP A  69  LYS A  73                  Generated by MOE
SHEET    5       ASN A  78  GLN A  79                  Generated by MOE
SHEET    6       TYR A 116  THR A 117                  Generated by MOE
SHEET    7       TYR A 118  TYR A 118                  Generated by MOE
SHEET    8       SER A 119  SER A 119                  Generated by MOE
SHEET    9       PHE A 122  PHE A 122                  Generated by MOE
SHEET   10       LEU A 123  VAL A 126                  Generated by MOE
SHEET   11       GLN A 173  THR A 178                  Generated by MOE
SHEET   12       ASN A 227  ALA A 228                  Generated by MOE
SHEET   13       SER A 236  SER A 237                  Generated by MOE
SHEET   14       LYS A 241  PHE A 247                  Generated by MOE
SHEET   15       ILE A 253  SER A 260                  Generated by MOE
SHEET   16       GLU A 360  LYS A 361                  Generated by MOE
SHEET   17       ALA A 367  VAL A 368                  Generated by MOE
SHEET   18       ARG A 397  ALA A 400                  Generated by MOE
SHEET   19       ASP A 403  ALA A 406                  Generated by MOE
SHEET   20       TYR A 448  PHE A 449                  Generated by MOE
SHEET   21       ILE A 450  LEU A 453                  Generated by MOE
SHEET   22       ASP A 454  ASP A 454                  Generated by MOE
SHEET   23       TYR A 558  GLU A 559                  Generated by MOE
SHEET   24       GLU A 567  HIS A 572                  Generated by MOE
SHEET   25       GLY A 575  GLU A 580                  Generated by MOE
SHEET   26       LYS A 622  LYS A 623                  Generated by MOE
SHEET   27       ASN A 626  PHE A 627                  Generated by MOE
SHEET   28       ASN A 649  ILE A 656                  Generated by MOE
SHEET   29       ASN A 694  ILE A 697                  Generated by MOE
SHEET   30       ARG A 738  PHE A 739                  Generated by MOE
SHEET   31       LYS A 743  PHE A 746                  Generated by MOE
CRYST1   88.106  145.770  152.912  90.00  90.00  90.00 C 2 2 21
SCALE1      0.011350  0.000000  0.000000        0.00000
SCALE2      0.000000  0.006860  0.000000        0.00000
SCALE3      0.000000  0.000000  0.006540        0.00000
ATOM      1  N   ASN A   2      40.829  38.084  79.638  1.00 48.16           N
ATOM      2  CA  ASN A   2      40.448  37.469  78.364  1.00 52.05           C
ATOM      3  C   ASN A   2      38.927  37.400  78.278  1.00 41.11           C
ATOM      4  O   ASN A   2      38.321  36.584  78.969  1.00 40.35           O
ATOM      5  CB  ASN A   2      41.032  36.053  78.196  1.00 49.40           C
ATOM      6  CG  ASN A   2      40.857  35.519  76.763  1.00 53.27           C
ATOM      7  OD1 ASN A   2      40.123  36.101  75.959  1.00 43.12           O
ATOM      8  ND2 ASN A   2      41.527  34.413  76.449  1.00 52.96           N
ATOM      9  H1  ASN A   2      41.786  38.122  79.701  1.00 57.79           H
ATOM     10  H2  ASN A   2      40.481  37.559  80.363  1.00 57.79           H
ATOM     11  HA  ASN A   2      40.770  38.020  77.633  1.00 62.46           H
ATOM     12  HB2 ASN A   2      40.576  35.448  78.802  1.00 59.28           H
ATOM     13  HB3 ASN A   2      41.980  36.075  78.397  1.00 59.28           H
ATOM     14 HD21 ASN A   2      41.459  34.079  75.659  1.00 63.55           H
ATOM     15 HD22 ASN A   2      42.028  34.032  77.035  1.00 63.55           H
ATOM     16  N   PRO A   3      38.313  38.236  77.430  1.00 47.49           N
ATOM     17  CA  PRO A   3      36.834  38.265  77.369  1.00 46.23           C
ATOM     18  C   PRO A   3      36.211  36.914  77.030  1.00 34.73           C
ATOM     19  O   PRO A   3      35.054  36.676  77.398  1.00 34.76           O
ATOM     20  CB  PRO A   3      36.533  39.327  76.292  1.00 43.28           C
ATOM     21  CG  PRO A   3      37.794  39.517  75.534  1.00 40.05           C
ATOM     22  CD  PRO A   3      38.932  39.158  76.464  1.00 43.94           C
ATOM     23  HA  PRO A   3      36.476  38.570  78.218  1.00 55.47           H
ATOM     24  HB2 PRO A   3      35.830  39.003  75.706  1.00 51.93           H
ATOM     25  HB3 PRO A   3      36.265  40.155  76.719  1.00 51.93           H
ATOM     26  HG2 PRO A   3      37.794  38.932  74.760  1.00 48.05           H
ATOM     27  HG3 PRO A   3      37.864  40.444  75.257  1.00 48.05           H
ATOM     28  HD2 PRO A   3      39.639  38.710  75.975  1.00 52.72           H
ATOM     29  HD3 PRO A   3      39.261  39.951  76.917  1.00 52.72           H
ATOM     30  N   ILE A   4      36.952  36.014  76.374  1.00 36.65           N
ATOM     31  CA  ILE A   4      36.421  34.692  76.038  1.00 39.02           C
ATOM     32  C   ILE A   4      36.059  33.915  77.307  1.00 47.58           C
ATOM     33  O   ILE A   4      35.081  33.153  77.333  1.00 43.83           O
ATOM     34  CB  ILE A   4      37.441  33.926  75.171  1.00 38.52           C
ATOM     35  CG1 ILE A   4      37.573  34.593  73.803  1.00 35.29           C
ATOM     36  CG2 ILE A   4      37.049  32.443  74.997  1.00 39.93           C
ATOM     37  CD1 ILE A   4      38.768  34.074  73.024  1.00 42.47           C
ATOM     38  H   ILE A   4      37.761  36.145  76.113  1.00 43.97           H
ATOM     39  HA  ILE A   4      35.611  34.802  75.516  1.00 46.83           H
ATOM     40  HB  ILE A   4      38.304  33.963  75.612  1.00 46.22           H
ATOM     41 HG12 ILE A   4      36.773  34.413  73.284  1.00 42.35           H
ATOM     42 HG13 ILE A   4      37.683  35.549  73.925  1.00 42.35           H
ATOM     43 HG21 ILE A   4      37.716  32.003  74.447  1.00 47.92           H
ATOM     44 HG22 ILE A   4      37.009  32.023  75.870  1.00 47.92           H
ATOM     45 HG23 ILE A   4      36.181  32.395  74.566  1.00 47.92           H
ATOM     46 HD11 ILE A   4      38.806  34.527  72.167  1.00 50.97           H
ATOM     47 HD12 ILE A   4      39.576  34.254  73.530  1.00 50.97           H
ATOM     48 HD13 ILE A   4      38.666  33.119  72.889  1.00 50.97           H
ATOM     49  N   HIS A   5      36.841  34.084  78.373  1.00 46.23           N
ATOM     50  CA  HIS A   5      36.644  33.325  79.604  1.00 45.11           C
ATOM     51  C   HIS A   5      35.934  34.124  80.681  1.00 42.23           C
ATOM     52  O   HIS A   5      35.672  33.587  81.761  1.00 49.87           O
ATOM     53  CB  HIS A   5      37.991  32.830  80.125  1.00 43.50           C
ATOM     54  CG  HIS A   5      38.730  31.997  79.132  1.00 53.49           C
ATOM     55  ND1 HIS A   5      38.212  30.824  78.621  1.00 49.84           N
ATOM     56  CD2 HIS A   5      39.925  32.183  78.521  1.00 55.66           C
ATOM     57  CE1 HIS A   5      39.067  30.313  77.753  1.00 55.92           C
ATOM     58  NE2 HIS A   5      40.113  31.117  77.672  1.00 55.26           N
ATOM     59  H   HIS A   5      37.498  34.638  78.408  1.00 55.48           H
ATOM     60  HA  HIS A   5      36.099  32.547  79.406  1.00 54.14           H
ATOM     61  HB2 HIS A   5      37.843  32.291  80.918  1.00 52.20           H
ATOM     62  HB3 HIS A   5      38.544  33.596  80.344  1.00 52.20           H
ATOM     63  HD2 HIS A   5      40.511  32.892  78.656  1.00 66.79           H
ATOM     64  HE1 HIS A   5      38.951  29.521  77.278  1.00 67.11           H
ATOM     65  HE2 HIS A   5      40.802  30.993  77.172  1.00 66.31           H
ATOM     66  N   ASP A   6      35.596  35.375  80.396  1.00 41.15           N
ATOM     67  CA  ASP A   6      35.035  36.308  81.367  1.00 40.17           C
ATOM     68  C   ASP A   6      33.535  36.431  81.124  1.00 43.00           C
ATOM     69  O   ASP A   6      33.107  37.076  80.159  1.00 37.15           O
ATOM     70  CB  ASP A   6      35.746  37.655  81.230  1.00 45.07           C
ATOM     71  CG  ASP A   6      35.152  38.743  82.113  1.00 45.04           C
ATOM     72  OD1 ASP A   6      34.100  38.519  82.754  1.00 39.77           O
ATOM     73  OD2 ASP A   6      35.744  39.846  82.147  1.00 54.97           O1-
ATOM     74  H   ASP A   6      35.687  35.721  79.614  1.00 49.38           H
ATOM     75  HA  ASP A   6      35.179  35.971  82.265  1.00 48.21           H
ATOM     76  HB2 ASP A   6      36.677  37.546  81.477  1.00 54.08           H
ATOM     77  HB3 ASP A   6      35.681  37.952  80.308  1.00 54.08           H
ATOM     78  N   ARG A   7      32.732  35.872  82.037  1.00 40.61           N
ATOM     79  CA  ARG A   7      31.296  35.751  81.806  1.00 36.35           C
ATOM     80  C   ARG A   7      30.558  37.072  81.924  1.00 34.54           C
ATOM     81  O   ARG A   7      29.371  37.127  81.592  1.00 39.98           O
ATOM     82  CB  ARG A   7      30.705  34.717  82.762  1.00 43.84           C
ATOM     83  CG  ARG A   7      31.298  33.325  82.558  1.00 45.44           C
ATOM     84  H   ARG A   7      32.996  35.558  82.793  1.00 48.74           H
ATOM     85  HA  ARG A   7      31.159  35.423  80.903  1.00 43.62           H
ATOM     86  HB2 ARG A   7      29.748  34.661  82.616  1.00 52.60           H
ATOM     87  HB3 ARG A   7      30.887  34.991  83.675  1.00 52.60           H
ATOM     88  HG1 ARG A   7      32.261  33.373  82.669  1.00 54.53           H
ATOM     89  HG3 ARG A   7      30.919  32.721  83.215  1.00 54.53           H
ATOM     90  N   THR A   8      31.236  38.134  82.346  1.00 41.63           N
ATOM     91  CA  THR A   8      30.696  39.484  82.322  1.00 37.34           C
ATOM     92  C   THR A   8      30.938  40.207  80.989  1.00 35.67           C
ATOM     93  O   THR A   8      30.399  41.302  80.782  1.00 35.60           O
ATOM     94  CB  THR A   8      31.339  40.298  83.451  1.00 40.55           C
ATOM     95  OG1 THR A   8      32.701  40.598  83.106  1.00 42.60           O
ATOM     96  CG2 THR A   8      31.332  39.500  84.780  1.00 45.17           C
ATOM     97  H   THR A   8      32.035  38.093  82.661  1.00 49.95           H
ATOM     98  HA  THR A   8      29.740  39.448  82.479  1.00 44.81           H
ATOM     99  HB  THR A   8      30.846  41.123  83.582  1.00 48.66           H
ATOM    100  HG1 THR A   8      33.134  39.887  82.997  1.00 51.13           H
ATOM    101 HG21 THR A   8      31.741  40.026  85.484  1.00 54.21           H
ATOM    102 HG22 THR A   8      30.420  39.288  85.033  1.00 54.21           H
ATOM    103 HG23 THR A   8      31.830  38.674  84.673  1.00 54.21           H
ATOM    104  N   SER A   9      31.761  39.659  80.105  1.00 29.78           N
ATOM    105  CA  SER A   9      32.133  40.396  78.898  1.00 33.03           C
ATOM    106  C   SER A   9      30.963  40.474  77.909  1.00 31.88           C
ATOM    107  O   SER A   9      30.020  39.684  77.946  1.00 32.78           O
ATOM    108  CB  SER A   9      33.359  39.756  78.241  1.00 30.50           C
ATOM    109  OG  SER A   9      33.043  38.482  77.665  1.00 30.15           O
ATOM    110  H   SER A   9      32.113  38.878  80.174  1.00 35.73           H
ATOM    111  HA  SER A   9      32.370  41.303  79.148  1.00 39.63           H
ATOM    112  HB2 SER A   9      33.683  40.344  77.542  1.00 36.60           H
ATOM    113  HB3 SER A   9      34.046  39.633  78.914  1.00 36.60           H
ATOM    114  HG  SER A   9      33.728  38.149  77.311  1.00 36.18           H
ATOM    115  N   ASP A  10      31.022  41.478  77.030  1.00 38.48           N
ATOM    116  CA  ASP A  10      30.045  41.579  75.943  1.00 34.66           C
ATOM    117  C   ASP A  10      30.063  40.331  75.065  1.00 25.28           C
ATOM    118  O   ASP A  10      29.018  39.884  74.577  1.00 28.27           O
ATOM    119  CB  ASP A  10      30.327  42.828  75.110  1.00 36.85           C
ATOM    120  CG  ASP A  10      29.978  44.108  75.847  1.00 43.37           C
ATOM    121  OD1 ASP A  10      29.055  44.062  76.692  1.00 41.33           O
ATOM    122  OD2 ASP A  10      30.613  45.154  75.581  1.00 46.57           O1-
ATOM    123  H   ASP A  10      31.611  42.105  77.040  1.00 46.18           H
ATOM    124  HA  ASP A  10      29.157  41.666  76.324  1.00 41.60           H
ATOM    125  HB2 ASP A  10      31.271  42.856  74.889  1.00 44.22           H
ATOM    126  HB3 ASP A  10      29.797  42.794  74.298  1.00 44.22           H
ATOM    127  N   TYR A  11      31.245  39.761  74.850  1.00 27.90           N
ATOM    128  CA  TYR A  11      31.352  38.519  74.103  1.00 27.71           C
ATOM    129  C   TYR A  11      30.440  37.459  74.684  1.00 30.64           C
ATOM    130  O   TYR A  11      29.626  36.853  73.975  1.00 25.57           O
ATOM    131  CB  TYR A  11      32.811  38.064  74.119  1.00 28.06           C
ATOM    132  CG  TYR A  11      33.050  36.679  73.592  1.00 29.10           C
ATOM    133  CD1 TYR A  11      32.978  35.572  74.432  1.00 25.94           C
ATOM    134  CD2 TYR A  11      33.357  36.470  72.256  1.00 28.03           C
ATOM    135  CE1 TYR A  11      33.201  34.321  73.975  1.00 23.36           C
ATOM    136  CE2 TYR A  11      33.587  35.194  71.787  1.00 25.62           C
ATOM    137  CZ  TYR A  11      33.498  34.128  72.644  1.00 27.53           C
ATOM    138  OH  TYR A  11      33.728  32.851  72.187  1.00 25.16           O
ATOM    139  H   TYR A  11      31.996  40.074  75.127  1.00 33.48           H
ATOM    140  HA  TYR A  11      31.091  38.674  73.182  1.00 33.25           H
ATOM    141  HB2 TYR A  11      33.331  38.678  73.577  1.00 33.67           H
ATOM    142  HB3 TYR A  11      33.131  38.088  75.034  1.00 33.67           H
ATOM    143  HD1 TYR A  11      32.775  35.697  75.331  1.00 31.13           H
ATOM    144  HD2 TYR A  11      33.414  37.194  71.676  1.00 33.64           H
ATOM    145  HE1 TYR A  11      33.146  33.594  74.553  1.00 28.03           H
ATOM    146  HE2 TYR A  11      33.790  35.056  70.890  1.00 30.74           H
ATOM    147  HH  TYR A  11      33.656  32.302  72.818  1.00 30.19           H
ATOM    148  N   HIS A  12      30.564  37.210  75.990  1.00 28.17           N
ATOM    149  CA  HIS A  12      29.713  36.215  76.627  1.00 23.41           C
ATOM    150  C   HIS A  12      28.258  36.615  76.554  1.00 27.40           C
ATOM    151  O   HIS A  12      27.381  35.770  76.330  1.00 28.38           O
ATOM    152  CB  HIS A  12      30.124  36.008  78.094  1.00 25.95           C
ATOM    153  CG  HIS A  12      30.761  34.696  78.311  1.00 27.19           C
ATOM    154  ND1 HIS A  12      30.023  33.560  78.553  1.00 35.24           N
ATOM    155  CD2 HIS A  12      32.056  34.309  78.231  1.00 34.84           C
ATOM    156  CE1 HIS A  12      30.844  32.528  78.645  1.00 35.86           C
ATOM    157  NE2 HIS A  12      32.083  32.958  78.457  1.00 35.19           N
ATOM    158  H   HIS A  12      31.124  37.597  76.517  1.00 33.80           H
ATOM    159  HA  HIS A  12      29.816  35.369  76.164  1.00 28.09           H
ATOM    160  HB2 HIS A  12      29.335  36.057  78.655  1.00 31.14           H
ATOM    161  HB3 HIS A  12      30.758  36.697  78.347  1.00 31.14           H
ATOM    162  HD2 HIS A  12      32.789  34.858  78.068  1.00 41.81           H
ATOM    163  HE1 HIS A  12      30.596  31.650  78.824  1.00 43.04           H
ATOM    164  HE2 HIS A  12      32.791  32.469  78.479  1.00 42.22           H
ATOM    165  N   LYS A  13      27.978  37.897  76.749  1.00 24.92           N
ATOM    166  CA  LYS A  13      26.595  38.344  76.791  1.00 27.66           C
ATOM    167  C   LYS A  13      25.904  38.166  75.439  1.00 30.98           C
ATOM    168  O   LYS A  13      24.720  37.816  75.384  1.00 27.13           O
ATOM    169  CB  LYS A  13      26.552  39.807  77.232  1.00 29.82           C
ATOM    170  CG  LYS A  13      25.155  40.408  77.296  1.00 37.97           C
ATOM    171  CD  LYS A  13      25.190  41.825  77.862  1.00 45.48           C
ATOM    172  H   LYS A  13      28.562  38.519  76.858  1.00 29.91           H
ATOM    173  HA  LYS A  13      26.112  37.817  77.447  1.00 33.19           H
ATOM    174  HB2 LYS A  13      27.071  40.335  76.605  1.00 35.78           H
ATOM    175  HB3 LYS A  13      26.943  39.876  78.117  1.00 35.78           H
ATOM    176  HG2 LYS A  13      24.598  39.863  77.873  1.00 45.56           H
ATOM    177  HG3 LYS A  13      24.780  40.445  76.403  1.00 45.56           H
ATOM    178  HD1 LYS A  13      25.584  41.802  78.748  1.00 54.58           H
ATOM    179  HD3 LYS A  13      25.723  42.385  77.276  1.00 54.58           H
ATOM    180  N   TYR A  14      26.612  38.429  74.334  1.00 24.91           N
ATOM    181  CA  TYR A  14      25.961  38.490  73.033  1.00 29.10           C
ATOM    182  C   TYR A  14      26.290  37.329  72.114  1.00 27.61           C
ATOM    183  O   TYR A  14      25.609  37.165  71.100  1.00 25.52           O
ATOM    184  CB  TYR A  14      26.325  39.807  72.327  1.00 25.37           C
ATOM    185  CG  TYR A  14      25.788  41.022  73.085  1.00 28.52           C
ATOM    186  CD1 TYR A  14      24.422  41.236  73.198  1.00 38.73           C
ATOM    187  CD2 TYR A  14      26.642  41.938  73.690  1.00 33.56           C
ATOM    188  CE1 TYR A  14      23.916  42.336  73.889  1.00 43.11           C
ATOM    189  CE2 TYR A  14      26.148  43.035  74.386  1.00 36.23           C
ATOM    190  CZ  TYR A  14      24.782  43.228  74.484  1.00 41.52           C
ATOM    191  OH  TYR A  14      24.270  44.318  75.153  1.00 48.12           O
ATOM    192  H   TYR A  14      27.459  38.574  74.316  1.00 29.89           H
ATOM    193  HA  TYR A  14      25.001  38.489  73.170  1.00 34.92           H
ATOM    194  HB2 TYR A  14      27.291  39.884  72.273  1.00 30.45           H
ATOM    195  HB3 TYR A  14      25.939  39.809  71.437  1.00 30.45           H
ATOM    196  HD1 TYR A  14      23.832  40.636  72.802  1.00 46.47           H
ATOM    197  HD2 TYR A  14      27.562  41.812  73.631  1.00 40.27           H
ATOM    198  HE1 TYR A  14      22.997  42.465  73.952  1.00 51.73           H
ATOM    199  HE2 TYR A  14      26.734  43.640  74.781  1.00 43.47           H
ATOM    200  HH  TYR A  14      24.896  44.781  75.469  1.00 57.74           H
ATOM    201  N   LEU A  15      27.304  36.523  72.426  1.00 22.29           N
ATOM    202  CA  LEU A  15      27.676  35.402  71.574  1.00 23.72           C
ATOM    203  C   LEU A  15      27.584  34.016  72.219  1.00 20.78           C
ATOM    204  O   LEU A  15      27.759  33.014  71.504  1.00 19.70           O
ATOM    205  CB  LEU A  15      29.105  35.611  71.049  1.00 20.55           C
ATOM    206  CG  LEU A  15      29.149  36.704  69.976  1.00 21.36           C
ATOM    207  CD1 LEU A  15      30.613  37.162  69.680  1.00 22.86           C
ATOM    208  CD2 LEU A  15      28.464  36.177  68.741  1.00 20.14           C
ATOM    209  H   LEU A  15      27.793  36.607  73.129  1.00 26.75           H
ATOM    210  HA  LEU A  15      27.085  35.399  70.805  1.00 28.47           H
ATOM    211  HB2 LEU A  15      29.680  35.881  71.782  1.00 24.66           H
ATOM    212  HB3 LEU A  15      29.427  34.785  70.656  1.00 24.66           H
ATOM    213  HG  LEU A  15      28.651  37.475  70.289  1.00 25.64           H
ATOM    214 HD11 LEU A  15      30.596  37.852  68.998  1.00 27.44           H
ATOM    215 HD12 LEU A  15      31.005  37.513  70.495  1.00 27.44           H
ATOM    216 HD13 LEU A  15      31.125  36.400  69.367  1.00 27.44           H
ATOM    217 HD21 LEU A  15      28.485  36.860  68.053  1.00 24.17           H
ATOM    218 HD22 LEU A  15      28.932  35.384  68.435  1.00 24.17           H
ATOM    219 HD23 LEU A  15      27.546  35.955  68.960  1.00 24.17           H
ATOM    220  N   LYS A  16      27.311  33.922  73.523  1.00 23.21           N
ATOM    221  CA  LYS A  16      27.296  32.653  74.240  1.00 20.56           C
ATOM    222  C   LYS A  16      25.931  32.388  74.846  1.00 16.70           C
ATOM    223  O   LYS A  16      25.183  33.309  75.161  1.00 18.96           O
ATOM    224  CB  LYS A  16      28.346  32.634  75.376  1.00 23.72           C
ATOM    225  CG  LYS A  16      29.765  32.854  74.899  1.00 23.29           C
ATOM    226  CD  LYS A  16      30.279  31.670  74.097  1.00 23.26           C
ATOM    227  CE  LYS A  16      30.444  30.403  74.912  1.00 30.52           C
ATOM    228  NZ  LYS A  16      31.003  29.321  74.043  1.00 30.37           N1+
ATOM    229  H   LYS A  16      27.127  34.598  74.022  1.00 27.85           H
ATOM    230  HA  LYS A  16      27.501  31.934  73.622  1.00 24.68           H
ATOM    231  HB2 LYS A  16      28.133  33.337  76.009  1.00 28.47           H
ATOM    232  HB3 LYS A  16      28.312  31.772  75.818  1.00 28.47           H
ATOM    233  HG2 LYS A  16      29.793  33.640  74.330  1.00 27.94           H
ATOM    234  HG3 LYS A  16      30.345  32.976  75.667  1.00 27.94           H
ATOM    235  HD2 LYS A  16      29.653  31.482  73.381  1.00 27.92           H
ATOM    236  HD3 LYS A  16      31.146  31.897  73.725  1.00 27.92           H
ATOM    237  HE2 LYS A  16      31.060  30.563  75.643  1.00 36.62           H
ATOM    238  HE3 LYS A  16      29.580  30.117  75.248  1.00 36.62           H
ATOM    239  HZ1 LYS A  16      31.102  28.573  74.516  1.00 36.44           H
ATOM    240  HZ2 LYS A  16      30.451  29.162  73.363  1.00 36.44           H
ATOM    241  HZ3 LYS A  16      31.795  29.568  73.722  1.00 36.44           H
ATOM    242  N   VAL A  17      25.623  31.101  75.008  1.00 18.70           N
ATOM    243  CA  VAL A  17      24.352  30.693  75.578  1.00 22.88           C
ATOM    244  C   VAL A  17      24.347  31.076  77.056  1.00 23.11           C
ATOM    245  O   VAL A  17      25.337  30.868  77.769  1.00 22.33           O
ATOM    246  CB  VAL A  17      24.140  29.181  75.389  1.00 22.77           C
ATOM    247  CG1 VAL A  17      22.977  28.686  76.216  1.00 22.41           C
ATOM    248  CG2 VAL A  17      23.919  28.843  73.899  1.00 25.43           C
ATOM    249  H   VAL A  17      26.139  30.447  74.794  1.00 22.43           H
ATOM    250  HA  VAL A  17      23.630  31.164  75.134  1.00 27.45           H
ATOM    251  HB  VAL A  17      24.936  28.713  75.685  1.00 27.33           H
ATOM    252 HG11 VAL A  17      22.873  27.732  76.073  1.00 26.89           H
ATOM    253 HG12 VAL A  17      23.158  28.862  77.152  1.00 26.89           H
ATOM    254 HG13 VAL A  17      22.173  29.152  75.940  1.00 26.89           H
ATOM    255 HG21 VAL A  17      23.788  27.886  73.808  1.00 30.51           H
ATOM    256 HG22 VAL A  17      23.134  29.316  73.581  1.00 30.51           H
ATOM    257 HG23 VAL A  17      24.699  29.120  73.393  1.00 30.51           H
ATOM    258  N   LYS A  18      23.251  31.652  77.499  1.00 22.99           N
ATOM    259  CA  LYS A  18      23.102  32.083  78.885  1.00 28.31           C
ATOM    260  C   LYS A  18      23.102  30.881  79.836  1.00 24.73           C
ATOM    261  O   LYS A  18      22.569  29.814  79.517  1.00 21.56           O
ATOM    262  CB  LYS A  18      21.792  32.869  79.013  1.00 31.74           C
ATOM    263  CG  LYS A  18      21.506  33.526  80.364  1.00 46.27           C
ATOM    264  CD  LYS A  18      20.169  34.291  80.368  1.00 51.12           C
ATOM    265  H   LYS A  18      22.561  31.812  77.012  1.00 27.59           H
ATOM    266  HA  LYS A  18      23.838  32.667  79.126  1.00 33.97           H
ATOM    267  HB2 LYS A  18      21.057  32.263  78.829  1.00 38.09           H
ATOM    268  HB3 LYS A  18      21.798  33.575  78.348  1.00 38.09           H
ATOM    269  HG2 LYS A  18      22.215  34.156  80.567  1.00 55.53           H
ATOM    270  HG3 LYS A  18      21.464  32.840  81.048  1.00 55.53           H
ATOM    271  HD1 LYS A  18      20.171  34.934  79.642  1.00 61.34           H
ATOM    272  HD3 LYS A  18      19.443  33.658  80.248  1.00 61.34           H
ATOM    273  N   GLN A  19      23.672  31.074  81.030  1.00 28.39           N
ATOM    274  CA  GLN A  19      23.691  30.015  82.042  1.00 26.34           C
ATOM    275  C   GLN A  19      22.281  29.606  82.454  1.00 24.67           C
ATOM    276  O   GLN A  19      21.473  30.439  82.848  1.00 27.07           O
ATOM    277  CB  GLN A  19      24.450  30.499  83.266  1.00 34.43           C
ATOM    278  CG  GLN A  19      24.500  29.494  84.399  1.00 31.83           C
ATOM    279  CD  GLN A  19      25.447  28.373  84.114  1.00 33.40           C
ATOM    280  OE1 GLN A  19      26.243  28.438  83.170  1.00 36.48           O
ATOM    281  NE2 GLN A  19      25.384  27.326  84.938  1.00 37.28           N
ATOM    282  H   GLN A  19      24.053  31.804  81.276  1.00 34.07           H
ATOM    283  HA  GLN A  19      24.145  29.236  81.686  1.00 31.60           H
ATOM    284  HB2 GLN A  19      25.364  30.699  83.007  1.00 41.31           H
ATOM    285  HB3 GLN A  19      24.022  31.302  83.602  1.00 41.31           H
ATOM    286  HG2 GLN A  19      24.796  29.941  85.208  1.00 38.19           H
ATOM    287  HG3 GLN A  19      23.616  29.117  84.530  1.00 38.19           H
ATOM    288 HE21 GLN A  19      24.821  27.324  85.588  1.00 44.74           H
ATOM    289 HE22 GLN A  19      25.906  26.654  84.819  1.00 44.74           H
ATOM    290  N   GLY A  20      21.995  28.307  82.404  1.00 23.47           N
ATOM    291  CA  GLY A  20      20.702  27.838  82.856  1.00 26.06           C
ATOM    292  C   GLY A  20      20.603  27.822  84.379  1.00 34.05           C
ATOM    293  O   GLY A  20      21.612  27.790  85.083  1.00 31.39           O
ATOM    294  H   GLY A  20      22.524  27.692  82.118  1.00 28.16           H
ATOM    295  HA2 GLY A  20      20.007  28.418  82.507  1.00 31.27           H
ATOM    296  HA3 GLY A  20      20.549  26.939  82.526  1.00 31.27           H
ATOM    297  N   ASP A  21      19.372  27.829  84.885  1.00 33.93           N
ATOM    298  CA  ASP A  21      19.127  27.900  86.324  1.00 34.50           C
ATOM    299  C   ASP A  21      18.854  26.519  86.903  1.00 36.06           C
ATOM    300  O   ASP A  21      18.784  25.510  86.191  1.00 35.91           O
ATOM    301  CB  ASP A  21      17.973  28.855  86.634  1.00 39.22           C
ATOM    302  CG  ASP A  21      16.629  28.366  86.107  1.00 40.08           C
ATOM    303  OD1 ASP A  21      16.443  27.140  85.917  1.00 41.90           O
ATOM    304  OD2 ASP A  21      15.756  29.227  85.868  1.00 49.23           O1-
ATOM    305  H   ASP A  21      18.654  27.793  84.412  1.00 40.71           H
ATOM    306  HA  ASP A  21      19.922  28.248  86.757  1.00 41.40           H
ATOM    307  HB2 ASP A  21      17.897  28.955  87.596  1.00 47.07           H
ATOM    308  HB3 ASP A  21      18.158  29.715  86.226  1.00 47.07           H
ATOM    309  N   SER A  22      18.644  26.481  88.234  1.00 33.60           N
ATOM    310  CA  SER A  22      18.543  25.202  88.916  1.00 34.62           C
ATOM    311  C   SER A  22      17.324  24.423  88.449  1.00 27.43           C
ATOM    312  O   SER A  22      17.365  23.191  88.408  1.00 31.79           O
ATOM    313  CB  SER A  22      18.484  25.411  90.435  1.00 40.30           C
ATOM    314  OG  SER A  22      17.480  26.364  90.730  1.00 39.08           O
ATOM    315  H   SER A  22      18.561  27.169  88.742  1.00 40.32           H
ATOM    316  HA  SER A  22      19.332  24.674  88.716  1.00 41.55           H
ATOM    317  HB2 SER A  22      18.265  24.570  90.867  1.00 48.36           H
ATOM    318  HB3 SER A  22      19.341  25.738  90.749  1.00 48.36           H
ATOM    319  HG  SER A  22      17.436  26.488  91.560  1.00 46.90           H
ATOM    320  N   ASP A  23      16.239  25.123  88.126  1.00 30.32           N
ATOM    321  CA  ASP A  23      15.079  24.489  87.509  1.00 40.09           C
ATOM    322  C   ASP A  23      15.462  23.826  86.195  1.00 32.50           C
ATOM    323  O   ASP A  23      15.087  22.679  85.927  1.00 32.53           O
ATOM    324  CB  ASP A  23      13.988  25.533  87.262  1.00 35.71           C
ATOM    325  H   ASP A  23      16.150  25.968  88.256  1.00 36.38           H
ATOM    326  HA  ASP A  23      14.726  23.810  88.105  1.00 48.10           H
ATOM    327  HB1 ASP A  23      13.727  25.924  88.110  1.00 42.86           H
ATOM    328  HB3 ASP A  23      13.225  25.100  86.847  1.00 42.86           H
ATOM    329  N   LEU A  24      16.238  24.524  85.368  1.00 33.91           N
ATOM    330  CA  LEU A  24      16.683  23.894  84.124  1.00 30.25           C
ATOM    331  C   LEU A  24      17.609  22.707  84.410  1.00 26.83           C
ATOM    332  O   LEU A  24      17.484  21.653  83.769  1.00 26.47           O
ATOM    333  CB  LEU A  24      17.324  24.948  83.212  1.00 27.26           C
ATOM    334  CG  LEU A  24      17.611  24.514  81.760  1.00 33.60           C
ATOM    335  CD1 LEU A  24      16.364  24.020  81.042  1.00 31.78           C
ATOM    336  CD2 LEU A  24      18.228  25.656  80.981  1.00 30.47           C
ATOM    337  H   LEU A  24      16.512  25.329  85.494  1.00 40.69           H
ATOM    338  HA  LEU A  24      15.904  23.547  83.661  1.00 36.30           H
ATOM    339  HB2 LEU A  24      16.733  25.715  83.171  1.00 32.71           H
ATOM    340  HB3 LEU A  24      18.170  25.215  83.604  1.00 32.71           H
ATOM    341  HG  LEU A  24      18.251  23.786  81.774  1.00 40.32           H
ATOM    342 HD11 LEU A  24      16.602  23.762  80.138  1.00 38.13           H
ATOM    343 HD12 LEU A  24      16.006  23.257  81.521  1.00 38.13           H
ATOM    344 HD13 LEU A  24      15.709  24.735  81.021  1.00 38.13           H
ATOM    345 HD21 LEU A  24      18.399  25.362  80.072  1.00 36.56           H
ATOM    346 HD22 LEU A  24      17.610  26.404  80.975  1.00 36.56           H
ATOM    347 HD23 LEU A  24      19.059  25.916  81.407  1.00 36.56           H
ATOM    348  N   PHE A  25      18.497  22.815  85.426  1.00 34.00           N
ATOM    349  CA  PHE A  25      19.366  21.673  85.751  1.00 27.05           C
ATOM    350  C   PHE A  25      18.559  20.449  86.112  1.00 28.69           C
ATOM    351  O   PHE A  25      18.888  19.330  85.691  1.00 31.16           O
ATOM    352  CB  PHE A  25      20.332  21.977  86.919  1.00 30.58           C
ATOM    353  CG  PHE A  25      21.161  20.759  87.375  1.00 31.68           C
ATOM    354  CD1 PHE A  25      20.689  19.873  88.378  1.00 27.02           C
ATOM    355  CD2 PHE A  25      22.430  20.522  86.842  1.00 30.12           C
ATOM    356  CE1 PHE A  25      21.439  18.765  88.797  1.00 23.33           C
ATOM    357  CE2 PHE A  25      23.217  19.393  87.265  1.00 37.76           C
ATOM    358  CZ  PHE A  25      22.725  18.520  88.288  1.00 20.54           C
ATOM    359  H   PHE A  25      18.608  23.510  85.919  1.00 40.80           H
ATOM    360  HA  PHE A  25      19.901  21.457  84.971  1.00 32.47           H
ATOM    361  HB2 PHE A  25      20.951  22.669  86.640  1.00 36.70           H
ATOM    362  HB3 PHE A  25      19.815  22.285  87.680  1.00 36.70           H
ATOM    363  HD1 PHE A  25      19.848  20.016  88.749  1.00 32.43           H
ATOM    364  HD2 PHE A  25      22.765  21.093  86.189  1.00 36.14           H
ATOM    365  HE1 PHE A  25      21.098  18.207  89.459  1.00 27.99           H
ATOM    366  HE2 PHE A  25      24.060  19.251  86.899  1.00 45.31           H
ATOM    367  HZ  PHE A  25      23.216  17.780  88.563  1.00 24.65           H
ATOM    368  N   LYS A  26      17.521  20.625  86.930  1.00 32.26           N
ATOM    369  CA  LYS A  26      16.662  19.492  87.251  1.00 32.02           C
ATOM    370  C   LYS A  26      16.104  18.879  85.987  1.00 26.94           C
ATOM    371  O   LYS A  26      16.121  17.651  85.806  1.00 30.75           O
ATOM    372  CB  LYS A  26      15.514  19.922  88.172  1.00 41.57           C
ATOM    373  CG  LYS A  26      15.902  20.128  89.610  1.00 41.00           C
ATOM    374  CD  LYS A  26      14.823  20.931  90.352  1.00 47.54           C
ATOM    375  CE  LYS A  26      15.306  21.404  91.714  1.00 47.39           C
ATOM    376  H   LYS A  26      17.298  21.368  87.301  1.00 38.71           H
ATOM    377  HA  LYS A  26      17.184  18.816  87.711  1.00 38.43           H
ATOM    378  HB2 LYS A  26      14.826  19.238  88.149  1.00 49.89           H
ATOM    379  HB3 LYS A  26      15.151  20.759  87.844  1.00 49.89           H
ATOM    380  HG2 LYS A  26      16.735  20.622  89.651  1.00 49.20           H
ATOM    381  HG3 LYS A  26      15.997  19.266  90.045  1.00 49.20           H
ATOM    382  HD2 LYS A  26      14.043  20.370  90.486  1.00 57.05           H
ATOM    383  HD3 LYS A  26      14.588  21.711  89.826  1.00 57.05           H
ATOM    384  HE1 LYS A  26      16.057  22.005  91.592  1.00 56.87           H
ATOM    385  HE3 LYS A  26      14.581  21.867  92.163  1.00 56.87           H
ATOM    386  N   LEU A  27      15.613  19.723  85.082  1.00 34.16           N
ATOM    387  CA  LEU A  27      15.089  19.194  83.826  1.00 29.21           C
ATOM    388  C   LEU A  27      16.187  18.509  83.025  1.00 23.49           C
ATOM    389  O   LEU A  27      15.934  17.500  82.352  1.00 26.65           O
ATOM    390  CB  LEU A  27      14.447  20.321  83.007  1.00 26.62           C
ATOM    391  CG  LEU A  27      13.108  20.918  83.474  1.00 29.77           C
ATOM    392  CD1 LEU A  27      12.531  21.924  82.451  1.00 35.96           C
ATOM    393  CD2 LEU A  27      12.086  19.823  83.780  1.00 35.59           C
ATOM    394  H   LEU A  27      15.572  20.578  85.165  1.00 40.99           H
ATOM    395  HA  LEU A  27      14.403  18.536  84.021  1.00 35.05           H
ATOM    396  HB2 LEU A  27      15.081  21.055  82.970  1.00 31.94           H
ATOM    397  HB3 LEU A  27      14.304  19.987  82.107  1.00 31.94           H
ATOM    398  HG  LEU A  27      13.264  21.404  84.299  1.00 35.73           H
ATOM    399 HD11 LEU A  27      11.691  22.270  82.789  1.00 43.15           H
ATOM    400 HD12 LEU A  27      13.164  22.649  82.330  1.00 43.15           H
ATOM    401 HD13 LEU A  27      12.386  21.467  81.607  1.00 43.15           H
ATOM    402 HD21 LEU A  27      11.258  20.236  84.071  1.00 42.71           H
ATOM    403 HD22 LEU A  27      11.932  19.302  82.977  1.00 42.71           H
ATOM    404 HD23 LEU A  27      12.436  19.253  84.483  1.00 42.71           H
ATOM    405  N   THR A  28      17.418  19.042  83.090  1.00 29.32           N
ATOM    406  CA  THR A  28      18.499  18.523  82.246  1.00 23.59           C
ATOM    407  C   THR A  28      18.963  17.130  82.697  1.00 25.30           C
ATOM    408  O   THR A  28      19.388  16.324  81.861  1.00 27.24           O
ATOM    409  CB  THR A  28      19.656  19.531  82.222  1.00 29.51           C
ATOM    410  OG1 THR A  28      19.157  20.834  81.886  1.00 26.01           O
ATOM    411  CG2 THR A  28      20.684  19.145  81.168  1.00 31.56           C
ATOM    412  H   THR A  28      17.646  19.692  83.604  1.00 35.18           H
ATOM    413  HA  THR A  28      18.167  18.439  81.338  1.00 28.31           H
ATOM    414  HB  THR A  28      20.090  19.557  83.089  1.00 35.41           H
ATOM    415  HG1 THR A  28      18.591  21.080  82.456  1.00 31.21           H
ATOM    416 HG21 THR A  28      21.410  19.788  81.162  1.00 37.88           H
ATOM    417 HG22 THR A  28      21.044  18.265  81.363  1.00 37.88           H
ATOM    418 HG23 THR A  28      20.270  19.129  80.291  1.00 37.88           H
ATOM    419  N   VAL A  29      18.802  16.787  83.986  1.00 28.72           N
ATOM    420  CA  VAL A  29      19.208  15.470  84.492  1.00 28.02           C
ATOM    421  C   VAL A  29      18.038  14.476  84.563  1.00 30.87           C
ATOM    422  O   VAL A  29      18.248  13.309  84.930  1.00 32.31           O
ATOM    423  CB  VAL A  29      19.900  15.602  85.877  1.00 30.90           C
ATOM    424  CG1 VAL A  29      21.136  16.503  85.788  1.00 30.41           C
ATOM    425  CG2 VAL A  29      18.950  16.176  86.908  1.00 31.63           C
ATOM    426  H   VAL A  29      18.460  17.301  84.584  1.00 34.46           H
ATOM    427  HA  VAL A  29      19.862  15.099  83.879  1.00 33.62           H
ATOM    428  HB  VAL A  29      20.183  14.724  86.179  1.00 37.09           H
ATOM    429 HG11 VAL A  29      21.545  16.565  86.665  1.00 36.49           H
ATOM    430 HG12 VAL A  29      21.763  16.116  85.157  1.00 36.49           H
ATOM    431 HG13 VAL A  29      20.863  17.383  85.486  1.00 36.49           H
ATOM    432 HG21 VAL A  29      19.411  16.245  87.758  1.00 37.96           H
ATOM    433 HG22 VAL A  29      18.662  17.055  86.615  1.00 37.96           H
ATOM    434 HG23 VAL A  29      18.184  15.588  86.993  1.00 37.96           H
ATOM    435  N   SER A  30      16.822  14.901  84.207  1.00 35.17           N
ATOM    436  CA  SER A  30      15.682  13.996  84.083  1.00 31.81           C
ATOM    437  C   SER A  30      16.010  12.736  83.286  1.00 34.61           C
ATOM    438  O   SER A  30      16.757  12.758  82.292  1.00 27.77           O
ATOM    439  CB  SER A  30      14.510  14.736  83.420  1.00 35.64           C
ATOM    440  OG  SER A  30      13.459  13.842  83.069  1.00 31.92           O
ATOM    441  H   SER A  30      16.632  15.721  84.031  1.00 42.20           H
ATOM    442  HA  SER A  30      15.399  13.723  84.970  1.00 38.17           H
ATOM    443  HB2 SER A  30      14.165  15.398  84.040  1.00 42.77           H
ATOM    444  HB3 SER A  30      14.830  15.174  82.616  1.00 42.77           H
ATOM    445  HG  SER A  30      13.169  13.455  83.757  1.00 38.30           H
ATOM    446  N   ASP A  31      15.398  11.634  83.725  1.00 26.86           N
ATOM    447  CA  ASP A  31      15.350  10.374  82.995  1.00 33.17           C
ATOM    448  C   ASP A  31      14.306  10.366  81.877  1.00 27.51           C
ATOM    449  O   ASP A  31      14.307   9.435  81.065  1.00 31.69           O
ATOM    450  CB  ASP A  31      15.032   9.204  83.954  1.00 35.84           C
ATOM    451  H   ASP A  31      14.986  11.596  84.480  1.00 32.24           H
ATOM    452  HA  ASP A  31      16.218  10.208  82.595  1.00 39.80           H
ATOM    453  HB1 ASP A  31      15.594   9.279  84.741  1.00 43.01           H
ATOM    454  HB3 ASP A  31      15.208   8.365  83.499  1.00 43.01           H
ATOM    455  N   LYS A  32      13.405  11.339  81.826  1.00 27.99           N
ATOM    456  CA  LYS A  32      12.365  11.327  80.801  1.00 30.18           C
ATOM    457  C   LYS A  32      12.951  11.462  79.395  1.00 30.74           C
ATOM    458  O   LYS A  32      14.047  11.983  79.196  1.00 29.07           O
ATOM    459  CB  LYS A  32      11.369  12.440  81.074  1.00 34.64           C
ATOM    460  CG  LYS A  32      10.509  12.136  82.296  1.00 37.14           C
ATOM    461  CD  LYS A  32       9.871  13.393  82.861  1.00 40.56           C
ATOM    462  CE  LYS A  32       8.953  13.072  84.053  1.00 46.68           C
ATOM    463  NZ  LYS A  32       8.016  11.959  83.720  1.00 49.19           N1+
ATOM    464  H   LYS A  32      13.372  12.010  82.364  1.00 33.59           H
ATOM    465  HA  LYS A  32      11.890  10.483  80.846  1.00 36.21           H
ATOM    466  HB2 LYS A  32      11.850  13.266  81.238  1.00 41.57           H
ATOM    467  HB3 LYS A  32      10.783  12.539  80.307  1.00 41.57           H
ATOM    468  HG2 LYS A  32       9.801  11.523  82.044  1.00 44.57           H
ATOM    469  HG3 LYS A  32      11.064  11.741  82.986  1.00 44.57           H
ATOM    470  HD2 LYS A  32      10.567  13.996  83.168  1.00 48.67           H
ATOM    471  HD3 LYS A  32       9.337  13.819  82.172  1.00 48.67           H
ATOM    472  HE2 LYS A  32       9.493  12.800  84.811  1.00 56.01           H
ATOM    473  HE3 LYS A  32       8.428  13.857  84.276  1.00 56.01           H
ATOM    474  HZ1 LYS A  32       7.492  11.785  84.418  1.00 59.03           H
ATOM    475  HZ2 LYS A  32       7.508  12.187  83.026  1.00 59.03           H
ATOM    476  HZ3 LYS A  32       8.476  11.226  83.514  1.00 59.03           H
ATOM    477  N   ARG A  33      12.208  10.955  78.418  1.00 26.66           N
ATOM    478  CA  ARG A  33      12.587  10.981  77.014  1.00 29.23           C
ATOM    479  C   ARG A  33      11.441  11.563  76.204  1.00 27.99           C
ATOM    480  O   ARG A  33      10.265  11.387  76.560  1.00 25.85           O
ATOM    481  CB  ARG A  33      12.911   9.589  76.510  1.00 30.09           C
ATOM    482  CG  ARG A  33      14.137   8.988  77.161  1.00 39.66           C
ATOM    483  CD  ARG A  33      14.230   7.518  76.833  1.00 36.98           C
ATOM    484  NE  ARG A  33      14.596   7.315  75.439  1.00 38.52           N
ATOM    485  CZ  ARG A  33      14.428   6.172  74.785  1.00 45.25           C
ATOM    486  NH1 ARG A  33      13.878   5.130  75.405  1.00 41.32           N
ATOM    487  NH2 ARG A  33      14.800   6.084  73.506  1.00 46.29           N1+
ATOM    488  H   ARG A  33      11.449  10.575  78.552  1.00 31.99           H
ATOM    489  HA  ARG A  33      13.368  11.544  76.896  1.00 35.07           H
ATOM    490  HB2 ARG A  33      12.159   9.005  76.694  1.00 36.11           H
ATOM    491  HB3 ARG A  33      13.071   9.630  75.554  1.00 36.11           H
ATOM    492  HG2 ARG A  33      14.932   9.430  76.824  1.00 47.59           H
ATOM    493  HG3 ARG A  33      14.074   9.086  78.124  1.00 47.59           H
ATOM    494  HD2 ARG A  33      14.909   7.107  77.391  1.00 44.38           H
ATOM    495  HD3 ARG A  33      13.368   7.100  76.987  1.00 44.38           H
ATOM    496  HE  ARG A  33      14.979   7.963  75.025  1.00 46.22           H
ATOM    497 HH11 ARG A  33      13.641   5.196  76.229  1.00 49.58           H
ATOM    498 HH12 ARG A  33      13.765   4.389  74.983  1.00 49.58           H
ATOM    499 HH21 ARG A  33      15.152   6.763  73.112  1.00 55.55           H
ATOM    500 HH22 ARG A  33      14.689   5.347  73.075  1.00 55.55           H
ATOM    501  N   TYR A  34      11.789  12.234  75.097  1.00 30.17           N
ATOM    502  CA  TYR A  34      10.820  13.025  74.343  1.00 28.13           C
ATOM    503  C   TYR A  34      10.960  12.803  72.843  1.00 23.92           C
ATOM    504  O   TYR A  34      11.987  12.333  72.338  1.00 21.83           O
ATOM    505  CB  TYR A  34      10.948  14.518  74.672  1.00 26.11           C
ATOM    506  CG  TYR A  34      10.682  14.810  76.133  1.00 27.88           C
ATOM    507  CD1 TYR A  34      11.700  14.733  77.076  1.00 33.46           C
ATOM    508  CD2 TYR A  34       9.406  15.133  76.574  1.00 30.20           C
ATOM    509  CE1 TYR A  34      11.451  14.972  78.419  1.00 32.81           C
ATOM    510  CE2 TYR A  34       9.158  15.394  77.896  1.00 30.25           C
ATOM    511  CZ  TYR A  34      10.179  15.302  78.819  1.00 34.88           C
ATOM    512  OH  TYR A  34       9.922  15.541  80.148  1.00 36.51           O
ATOM    513  H   TYR A  34      12.582  12.243  74.766  1.00 36.20           H
ATOM    514  HA  TYR A  34       9.928  12.745  74.598  1.00 33.75           H
ATOM    515  HB2 TYR A  34      11.849  14.812  74.465  1.00 31.33           H
ATOM    516  HB3 TYR A  34      10.306  15.016  74.143  1.00 31.33           H
ATOM    517  HD1 TYR A  34      12.560  14.504  76.803  1.00 40.15           H
ATOM    518  HD2 TYR A  34       8.711  15.193  75.959  1.00 36.24           H
ATOM    519  HE1 TYR A  34      12.141  14.920  79.041  1.00 39.37           H
ATOM    520  HE2 TYR A  34       8.296  15.606  78.175  1.00 36.30           H
ATOM    521  HH  TYR A  34       9.110  15.730  80.254  1.00 43.81           H
ATOM    522  N   ILE A  35       9.871  13.127  72.139  1.00 23.09           N
ATOM    523  CA  ILE A  35       9.782  12.989  70.696  1.00 23.38           C
ATOM    524  C   ILE A  35       9.182  14.265  70.114  1.00 25.88           C
ATOM    525  O   ILE A  35       8.371  14.956  70.745  1.00 26.90           O
ATOM    526  CB  ILE A  35       8.945  11.739  70.308  1.00 30.03           C
ATOM    527  CG1 ILE A  35       9.029  11.453  68.826  1.00 30.93           C
ATOM    528  CG2 ILE A  35       7.467  11.941  70.630  1.00 37.16           C
ATOM    529  H   ILE A  35       9.152  13.438  72.494  1.00 27.71           H
ATOM    530  HA  ILE A  35      10.674  12.880  70.331  1.00 28.05           H
ATOM    531  HB  ILE A  35       9.275  10.971  70.800  1.00 36.03           H
ATOM    532 HG11 ILE A  35       8.592  12.170  68.341  1.00 37.12           H
ATOM    533 HG13 ILE A  35       8.586  10.610  68.642  1.00 37.12           H
ATOM    534 HG21 ILE A  35       7.370  12.100  71.582  1.00 44.59           H
ATOM    535 HG22 ILE A  35       7.137  12.705  70.132  1.00 44.59           H
ATOM    536 HG23 ILE A  35       6.977  11.143  70.375  1.00 44.59           H
ATOM    537  N   TRP A  36       9.608  14.588  68.906  1.00 24.10           N
ATOM    538  CA  TRP A  36       9.001  15.657  68.136  1.00 25.56           C
ATOM    539  C   TRP A  36       7.923  15.040  67.249  1.00 23.73           C
ATOM    540  O   TRP A  36       8.223  14.139  66.456  1.00 23.78           O
ATOM    541  CB  TRP A  36      10.061  16.356  67.286  1.00 23.31           C
ATOM    542  CG  TRP A  36      11.096  17.123  68.064  1.00 21.08           C
ATOM    543  CD1 TRP A  36      12.427  16.856  68.130  1.00 19.58           C
ATOM    544  CD2 TRP A  36      10.879  18.288  68.843  1.00 18.61           C
ATOM    545  NE1 TRP A  36      13.051  17.780  68.919  1.00 21.03           N
ATOM    546  CE2 TRP A  36      12.126  18.681  69.362  1.00 21.20           C
ATOM    547  CE3 TRP A  36       9.745  19.051  69.160  1.00 24.45           C
ATOM    548  CZ2 TRP A  36      12.277  19.791  70.198  1.00 18.36           C
ATOM    549  CZ3 TRP A  36       9.895  20.165  69.972  1.00 25.35           C
ATOM    550  CH2 TRP A  36      11.153  20.518  70.491  1.00 25.86           C
ATOM    551  H   TRP A  36      10.258  14.196  68.503  1.00 28.92           H
ATOM    552  HA  TRP A  36       8.591  16.305  68.730  1.00 30.67           H
ATOM    553  HB2 TRP A  36      10.527  15.686  66.762  1.00 27.97           H
ATOM    554  HB3 TRP A  36       9.618  16.982  66.693  1.00 27.97           H
ATOM    555  HD1 TRP A  36      12.850  16.145  67.706  1.00 23.50           H
ATOM    556  HE1 TRP A  36      13.892  17.798  69.099  1.00 25.23           H
ATOM    557  HE3 TRP A  36       8.910  18.821  68.822  1.00 29.34           H
ATOM    558  HZ2 TRP A  36      13.109  20.032  70.536  1.00 22.03           H
ATOM    559  HZ3 TRP A  36       9.149  20.674  70.193  1.00 30.42           H
ATOM    560  HH2 TRP A  36      11.225  21.268  71.037  1.00 31.04           H
ATOM    561  N   TYR A  37       6.686  15.532  67.360  1.00 25.33           N
ATOM    562  CA  TYR A  37       5.574  14.985  66.578  1.00 25.31           C
ATOM    563  C   TYR A  37       4.724  16.111  65.978  1.00 28.95           C
ATOM    564  O   TYR A  37       4.711  17.240  66.469  1.00 29.69           O
ATOM    565  CB  TYR A  37       4.664  14.079  67.435  1.00 30.31           C
ATOM    566  CG  TYR A  37       3.763  14.861  68.350  1.00 29.99           C
ATOM    567  CD1 TYR A  37       4.212  15.291  69.595  1.00 27.00           C
ATOM    568  CD2 TYR A  37       2.472  15.184  67.966  1.00 32.06           C
ATOM    569  CE1 TYR A  37       3.424  16.011  70.411  1.00 31.48           C
ATOM    570  CE2 TYR A  37       1.658  15.916  68.790  1.00 27.52           C
ATOM    571  CZ  TYR A  37       2.135  16.322  70.012  1.00 39.35           C
ATOM    572  OH  TYR A  37       1.338  17.053  70.846  1.00 37.60           O
ATOM    573  H   TYR A  37       6.466  16.182  67.879  1.00 30.39           H
ATOM    574  HA  TYR A  37       5.929  14.453  65.849  1.00 30.38           H
ATOM    575  HB2 TYR A  37       4.105  13.546  66.848  1.00 36.38           H
ATOM    576  HB3 TYR A  37       5.218  13.501  67.982  1.00 36.38           H
ATOM    577  HD1 TYR A  37       5.079  15.086  69.862  1.00 32.40           H
ATOM    578  HD2 TYR A  37       2.157  14.909  67.135  1.00 38.47           H
ATOM    579  HE1 TYR A  37       3.738  16.291  71.241  1.00 37.77           H
ATOM    580  HE2 TYR A  37       0.792  16.129  68.528  1.00 33.03           H
ATOM    581  HH  TYR A  37       0.586  17.174  70.492  1.00 45.12           H
ATOM    582  N   ASN A  38       3.959  15.758  64.934  1.00 34.16           N
ATOM    583  CA  ASN A  38       3.035  16.683  64.275  1.00 36.15           C
ATOM    584  C   ASN A  38       1.644  16.559  64.885  1.00 31.65           C
ATOM    585  O   ASN A  38       1.012  15.503  64.737  1.00 30.64           O
ATOM    586  CB  ASN A  38       2.959  16.380  62.788  1.00 31.52           C
ATOM    587  CG  ASN A  38       4.292  16.523  62.076  1.00 26.88           C
ATOM    588  OD1 ASN A  38       4.713  15.623  61.337  1.00 34.18           O
ATOM    589  ND2 ASN A  38       4.950  17.667  62.265  1.00 32.64           N
ATOM    590  H   ASN A  38       3.961  14.971  64.586  1.00 41.00           H
ATOM    591  HA  ASN A  38       3.346  17.594  64.391  1.00 43.39           H
ATOM    592  HB2 ASN A  38       2.654  15.466  62.669  1.00 37.83           H
ATOM    593  HB3 ASN A  38       2.332  16.993  62.374  1.00 37.83           H
ATOM    594 HD21 ASN A  38       5.710  17.795  61.881  1.00 39.17           H
ATOM    595 HD22 ASN A  38       4.616  18.278  62.770  1.00 39.17           H
ATOM    596  N   PRO A  39       1.122  17.584  65.569  1.00 30.57           N
ATOM    597  CA  PRO A  39      -0.290  17.525  65.989  1.00 36.66           C
ATOM    598  C   PRO A  39      -1.236  17.273  64.825  1.00 42.71           C
ATOM    599  O   PRO A  39      -2.200  16.507  64.966  1.00 41.29           O
ATOM    600  CB  PRO A  39      -0.529  18.897  66.634  1.00 34.38           C
ATOM    601  CG  PRO A  39       0.786  19.356  67.076  1.00 32.84           C
ATOM    602  CD  PRO A  39       1.815  18.754  66.134  1.00 34.86           C
ATOM    603  HA  PRO A  39      -0.413  16.832  66.657  1.00 43.99           H
ATOM    604  HB2 PRO A  39      -0.900  19.506  65.977  1.00 41.26           H
ATOM    605  HB3 PRO A  39      -1.129  18.802  67.390  1.00 41.26           H
ATOM    606  HG2 PRO A  39       0.818  20.324  67.034  1.00 39.40           H
ATOM    607  HG3 PRO A  39       0.943  19.052  67.984  1.00 39.40           H
ATOM    608  HD2 PRO A  39       2.040  19.385  65.433  1.00 41.84           H
ATOM    609  HD3 PRO A  39       2.602  18.475  66.628  1.00 41.84           H
ATOM    610  N   ASP A  40      -0.958  17.873  63.664  1.00 43.71           N
ATOM    611  CA  ASP A  40      -1.747  17.677  62.448  1.00 44.00           C
ATOM    612  C   ASP A  40      -0.886  17.006  61.390  1.00 42.36           C
ATOM    613  O   ASP A  40       0.035  17.651  60.862  1.00 47.21           O
ATOM    614  CB  ASP A  40      -2.254  19.027  61.941  1.00 45.21           C
ATOM    615  CG  ASP A  40      -3.193  18.908  60.753  1.00 42.49           C
ATOM    616  OD1 ASP A  40      -3.100  17.943  59.951  1.00 39.10           O
ATOM    617  OD2 ASP A  40      -4.033  19.819  60.634  1.00 53.12           O1-
ATOM    618  H   ASP A  40      -0.297  18.412  63.555  1.00 52.45           H
ATOM    619  HA  ASP A  40      -2.509  17.108  62.639  1.00 52.80           H
ATOM    620  HB2 ASP A  40      -2.734  19.472  62.657  1.00 54.25           H
ATOM    621  HB3 ASP A  40      -1.495  19.566  61.667  1.00 54.25           H
ATOM    622  N   PRO A  41      -1.133  15.741  61.029  1.00 43.34           N
ATOM    623  CA  PRO A  41      -0.264  15.069  60.038  1.00 44.41           C
ATOM    624  C   PRO A  41      -0.252  15.711  58.655  1.00 46.95           C
ATOM    625  O   PRO A  41       0.607  15.347  57.839  1.00 52.44           O
ATOM    626  CB  PRO A  41      -0.833  13.644  59.981  1.00 50.89           C
ATOM    627  CG  PRO A  41      -2.246  13.782  60.448  1.00 52.98           C
ATOM    628  CD  PRO A  41      -2.179  14.833  61.527  1.00 43.30           C
ATOM    629  HA  PRO A  41       0.646  15.030  60.372  1.00 53.29           H
ATOM    630  HB2 PRO A  41      -0.802  13.314  59.070  1.00 61.07           H
ATOM    631  HB3 PRO A  41      -0.329  13.066  60.575  1.00 61.07           H
ATOM    632  HG2 PRO A  41      -2.809  14.075  59.715  1.00 63.58           H
ATOM    633  HG3 PRO A  41      -2.558  12.937  60.808  1.00 63.58           H
ATOM    634  HD2 PRO A  41      -3.027  15.299  61.601  1.00 51.96           H
ATOM    635  HD3 PRO A  41      -1.912  14.437  62.372  1.00 51.96           H
ATOM    636  N   LYS A  42      -1.167  16.634  58.348  1.00 40.62           N
ATOM    637  CA  LYS A  42      -1.080  17.345  57.078  1.00 49.64           C
ATOM    638  C   LYS A  42      -0.135  18.537  57.153  1.00 45.74           C
ATOM    639  O   LYS A  42       0.217  19.090  56.108  1.00 48.19           O
ATOM    640  CB  LYS A  42      -2.473  17.811  56.624  1.00 43.46           C
ATOM    641  H   LYS A  42      -1.831  16.860  58.847  1.00 48.74           H
ATOM    642  HA  LYS A  42      -0.737  16.737  56.404  1.00 59.57           H
ATOM    643  HB1 LYS A  42      -3.059  17.040  56.562  1.00 52.15           H
ATOM    644  HB3 LYS A  42      -2.395  18.239  55.757  1.00 52.15           H
ATOM    645  N   GLU A  43       0.277  18.938  58.357  1.00 44.59           N
ATOM    646  CA  GLU A  43       1.221  20.035  58.571  1.00 41.07           C
ATOM    647  C   GLU A  43       2.496  19.425  59.143  1.00 31.81           C
ATOM    648  O   GLU A  43       2.719  19.414  60.355  1.00 36.88           O
ATOM    649  CB  GLU A  43       0.632  21.081  59.503  1.00 37.53           C
ATOM    650  H   GLU A  43       0.013  18.575  59.090  1.00 53.51           H
ATOM    651  HA  GLU A  43       1.430  20.457  57.723  1.00 49.29           H
ATOM    652  HB1 GLU A  43      -0.183  21.431  59.110  1.00 45.03           H
ATOM    653  HB3 GLU A  43       1.276  21.797  59.622  1.00 45.03           H
ATOM    654  N   ARG A  44       3.331  18.896  58.254  1.00 32.80           N
ATOM    655  CA  ARG A  44       4.482  18.116  58.677  1.00 36.71           C
ATOM    656  C   ARG A  44       5.598  18.972  59.279  1.00 35.38           C
ATOM    657  O   ARG A  44       6.499  18.424  59.924  1.00 32.34           O
ATOM    658  CB  ARG A  44       4.987  17.303  57.487  1.00 36.39           C
ATOM    659  CG  ARG A  44       3.896  16.370  56.889  1.00 48.29           C
ATOM    660  CD  ARG A  44       4.014  14.919  57.364  1.00 49.15           C
ATOM    661  H   ARG A  44       3.252  18.975  57.402  1.00 39.36           H
ATOM    662  HA  ARG A  44       4.195  17.489  59.360  1.00 44.05           H
ATOM    663  HB2 ARG A  44       5.730  16.750  57.775  1.00 43.67           H
ATOM    664  HB3 ARG A  44       5.276  17.912  56.790  1.00 43.67           H
ATOM    665  HG2 ARG A  44       3.976  16.374  55.922  1.00 57.95           H
ATOM    666  HG3 ARG A  44       3.022  16.699  57.150  1.00 57.95           H
ATOM    667  HD1 ARG A  44       4.858  14.554  57.057  1.00 58.98           H
ATOM    668  HD3 ARG A  44       3.978  14.901  58.334  1.00 58.98           H
ATOM    669  N   ASP A  45       5.546  20.293  59.122  1.00 32.85           N
ATOM    670  CA  ASP A  45       6.557  21.173  59.680  1.00 29.79           C
ATOM    671  C   ASP A  45       6.119  21.846  60.972  1.00 33.64           C
ATOM    672  O   ASP A  45       6.873  22.652  61.525  1.00 34.25           O
ATOM    673  CB  ASP A  45       6.957  22.222  58.650  1.00 34.47           C
ATOM    674  CG  ASP A  45       7.748  21.638  57.527  1.00 34.20           C
ATOM    675  OD1 ASP A  45       8.272  20.519  57.688  1.00 37.16           O
ATOM    676  OD2 ASP A  45       7.870  22.286  56.475  1.00 38.11           O1-
ATOM    677  H   ASP A  45       4.925  20.704  58.692  1.00 39.42           H
ATOM    678  HA  ASP A  45       7.346  20.646  59.880  1.00 35.75           H
ATOM    679  HB2 ASP A  45       6.156  22.624  58.279  1.00 41.37           H
ATOM    680  HB3 ASP A  45       7.501  22.900  59.082  1.00 41.37           H
ATOM    681  N   SER A  46       4.945  21.521  61.486  1.00 28.88           N
ATOM    682  CA  SER A  46       4.470  22.092  62.734  1.00 32.66           C
ATOM    683  C   SER A  46       4.592  20.982  63.772  1.00 37.26           C
ATOM    684  O   SER A  46       3.835  20.006  63.744  1.00 31.95           O
ATOM    685  CB  SER A  46       3.041  22.612  62.599  1.00 33.97           C
ATOM    686  H   SER A  46       4.397  20.964  61.127  1.00 34.66           H
ATOM    687  HA  SER A  46       5.045  22.828  62.996  1.00 39.19           H
ATOM    688  HB1 SER A  46       3.010  23.270  61.887  1.00 40.76           H
ATOM    689  HB3 SER A  46       2.772  23.018  63.438  1.00 40.76           H
ATOM    690  N   TYR A  47       5.573  21.113  64.654  1.00 30.95           N
ATOM    691  CA  TYR A  47       5.901  20.088  65.626  1.00 25.78           C
ATOM    692  C   TYR A  47       5.572  20.559  67.026  1.00 30.41           C
ATOM    693  O   TYR A  47       5.623  21.751  67.328  1.00 34.37           O
ATOM    694  CB  TYR A  47       7.382  19.725  65.579  1.00 27.13           C
ATOM    695  CG  TYR A  47       7.835  18.988  64.349  1.00 26.51           C
ATOM    696  CD1 TYR A  47       7.752  17.607  64.280  1.00 24.13           C
ATOM    697  CD2 TYR A  47       8.370  19.673  63.264  1.00 24.11           C
ATOM    698  CE1 TYR A  47       8.187  16.929  63.169  1.00 25.01           C
ATOM    699  CE2 TYR A  47       8.808  19.018  62.154  1.00 22.25           C
ATOM    700  CZ  TYR A  47       8.726  17.635  62.109  1.00 22.40           C
ATOM    701  OH  TYR A  47       9.151  16.954  61.011  1.00 25.34           O
ATOM    702  H   TYR A  47       6.076  21.809  64.709  1.00 37.14           H
ATOM    703  HA  TYR A  47       5.382  19.289  65.441  1.00 30.94           H
ATOM    704  HB2 TYR A  47       7.900  20.544  65.633  1.00 32.56           H
ATOM    705  HB3 TYR A  47       7.585  19.165  66.344  1.00 32.56           H
ATOM    706  HD1 TYR A  47       7.403  17.133  64.999  1.00 28.95           H
ATOM    707  HD2 TYR A  47       8.438  20.600  63.301  1.00 28.93           H
ATOM    708  HE1 TYR A  47       8.130  16.001  63.134  1.00 30.02           H
ATOM    709  HE2 TYR A  47       9.166  19.492  61.438  1.00 26.71           H
ATOM    710  HH  TYR A  47       9.026  16.130  61.118  1.00 30.40           H
ATOM    711  N   GLU A  48       5.237  19.596  67.878  1.00 31.91           N
ATOM    712  CA  GLU A  48       5.238  19.784  69.311  1.00 27.69           C
ATOM    713  C   GLU A  48       6.046  18.663  69.958  1.00 26.21           C
ATOM    714  O   GLU A  48       6.412  17.670  69.326  1.00 27.65           O
ATOM    715  CB  GLU A  48       3.801  19.816  69.877  1.00 36.43           C
ATOM    716  CG  GLU A  48       2.912  20.906  69.274  1.00 40.06           C
ATOM    717  CD  GLU A  48       3.054  22.263  69.962  1.00 45.46           C
ATOM    718  OE1 GLU A  48       3.606  22.327  71.085  1.00 51.30           O
ATOM    719  OE2 GLU A  48       2.612  23.272  69.365  1.00 51.37           O1-
ATOM    720  H   GLU A  48       5.001  18.805  67.637  1.00 38.29           H
ATOM    721  HA  GLU A  48       5.666  20.628  69.522  1.00 33.22           H
ATOM    722  HB2 GLU A  48       3.379  18.960  69.702  1.00 43.72           H
ATOM    723  HB3 GLU A  48       3.848  19.968  70.834  1.00 43.72           H
ATOM    724  HG2 GLU A  48       3.146  21.020  68.340  1.00 48.07           H
ATOM    725  HG3 GLU A  48       1.985  20.631  69.350  1.00 48.07           H
ATOM    726  N   CYS A  49       6.325  18.840  71.240  1.00 28.89           N
ATOM    727  CA  CYS A  49       7.124  17.900  72.009  1.00 27.73           C
ATOM    728  C   CYS A  49       6.212  16.999  72.835  1.00 28.11           C
ATOM    729  O   CYS A  49       5.354  17.493  73.579  1.00 31.06           O
ATOM    730  CB  CYS A  49       8.071  18.671  72.923  1.00 29.30           C
ATOM    731  SG  CYS A  49       9.092  17.625  73.949  1.00 32.88           S
ATOM    732  H   CYS A  49       6.055  19.515  71.699  1.00 34.67           H
ATOM    733  HA  CYS A  49       7.649  17.347  71.409  1.00 33.27           H
ATOM    734  HB2 CYS A  49       8.659  19.215  72.376  1.00 35.16           H
ATOM    735  HB3 CYS A  49       7.547  19.239  73.508  1.00 35.16           H
ATOM    736  HG  CYS A  49       8.384  16.952  74.646  1.00 39.46           H
ATOM    737  N   GLY A  50       6.410  15.696  72.725  1.00 26.95           N
ATOM    738  CA  GLY A  50       5.649  14.726  73.509  1.00 29.51           C
ATOM    739  C   GLY A  50       6.562  13.826  74.318  1.00 31.01           C
ATOM    740  O   GLY A  50       7.621  13.425  73.841  1.00 28.01           O
ATOM    741  H   GLY A  50       6.988  15.339  72.197  1.00 32.35           H
ATOM    742  HA2 GLY A  50       5.055  15.192  74.117  1.00 35.41           H
ATOM    743  HA3 GLY A  50       5.115  14.174  72.916  1.00 35.41           H
ATOM    744  N   GLU A  51       6.138  13.500  75.541  1.00 25.90           N
ATOM    745  CA  GLU A  51       6.893  12.583  76.387  1.00 26.97           C
ATOM    746  C   GLU A  51       6.698  11.132  75.946  1.00 30.51           C
ATOM    747  O   GLU A  51       5.565  10.654  75.828  1.00 30.07           O
ATOM    748  CB  GLU A  51       6.476  12.738  77.845  1.00 33.78           C
ATOM    749  CG  GLU A  51       7.421  11.981  78.772  1.00 29.93           C
ATOM    750  CD  GLU A  51       6.966  11.901  80.214  1.00 38.03           C
ATOM    751  OE1 GLU A  51       6.069  12.666  80.614  1.00 36.36           O
ATOM    752  OE2 GLU A  51       7.538  11.062  80.937  1.00 38.08           O1-
ATOM    753  H   GLU A  51       5.416  13.798  75.901  1.00 31.08           H
ATOM    754  HA  GLU A  51       7.837  12.794  76.319  1.00 32.36           H
ATOM    755  HB2 GLU A  51       6.498  13.677  78.088  1.00 40.54           H
ATOM    756  HB3 GLU A  51       5.582  12.380  77.963  1.00 40.54           H
ATOM    757  HG2 GLU A  51       7.515  11.073  78.444  1.00 35.92           H
ATOM    758  HG3 GLU A  51       8.285  12.422  78.761  1.00 35.92           H
ATOM    759  N   ILE A  52       7.805  10.421  75.729  1.00 22.62           N
ATOM    760  CA  ILE A  52       7.722   8.989  75.488  1.00 23.07           C
ATOM    761  C   ILE A  52       7.350   8.309  76.796  1.00 29.37           C
ATOM    762  O   ILE A  52       8.077   8.421  77.788  1.00 28.76           O
ATOM    763  CB  ILE A  52       9.043   8.441  74.958  1.00 26.18           C
ATOM    764  CG1 ILE A  52       9.344   9.091  73.600  1.00 32.24           C
ATOM    765  CG2 ILE A  52       8.965   6.916  74.849  1.00 27.20           C
ATOM    766  CD1 ILE A  52      10.666   8.749  73.072  1.00 33.26           C
ATOM    767  H   ILE A  52       8.602  10.741  75.717  1.00 27.15           H
ATOM    768  HA  ILE A  52       7.027   8.807  74.836  1.00 27.68           H
ATOM    769  HB  ILE A  52       9.750   8.674  75.580  1.00 31.41           H
ATOM    770 HG12 ILE A  52       8.681   8.795  72.956  1.00 38.69           H
ATOM    771 HG13 ILE A  52       9.303  10.055  73.697  1.00 38.69           H
ATOM    772 HG21 ILE A  52       9.810   6.580  74.511  1.00 32.64           H
ATOM    773 HG22 ILE A  52       8.790   6.545  75.728  1.00 32.64           H
ATOM    774 HG23 ILE A  52       8.248   6.679  74.241  1.00 32.64           H
ATOM    775 HD11 ILE A  52      10.788   9.191  72.218  1.00 39.91           H
ATOM    776 HD12 ILE A  52      11.343   9.048  73.700  1.00 39.91           H
ATOM    777 HD13 ILE A  52      10.721   7.787  72.959  1.00 39.91           H
ATOM    778  N   VAL A  53       6.225   7.603  76.814  1.00 26.36           N
ATOM    779  CA  VAL A  53       5.790   6.944  78.041  1.00 26.90           C
ATOM    780  C   VAL A  53       5.919   5.428  77.989  1.00 25.44           C
ATOM    781  O   VAL A  53       5.922   4.796  79.050  1.00 29.93           O
ATOM    782  CB  VAL A  53       4.354   7.345  78.427  1.00 27.74           C
ATOM    783  CG1 VAL A  53       4.322   8.811  78.922  1.00 32.99           C
ATOM    784  CG2 VAL A  53       3.423   7.144  77.291  1.00 29.47           C
ATOM    785  H   VAL A  53       5.702   7.490  76.140  1.00 31.64           H
ATOM    786  HA  VAL A  53       6.368   7.248  78.759  1.00 32.28           H
ATOM    787  HB  VAL A  53       4.057   6.779  79.157  1.00 33.28           H
ATOM    788 HG11 VAL A  53       3.411   9.044  79.159  1.00 39.59           H
ATOM    789 HG12 VAL A  53       4.898   8.894  79.698  1.00 39.59           H
ATOM    790 HG13 VAL A  53       4.638   9.391  78.211  1.00 39.59           H
ATOM    791 HG21 VAL A  53       2.530   7.405  77.566  1.00 35.36           H
ATOM    792 HG22 VAL A  53       3.713   7.691  76.545  1.00 35.36           H
ATOM    793 HG23 VAL A  53       3.431   6.208  77.038  1.00 35.36           H
ATOM    794  N   SER A  54       6.037   4.820  76.815  1.00 25.56           N
ATOM    795  CA  SER A  54       6.332   3.397  76.769  1.00 29.96           C
ATOM    796  C   SER A  54       6.904   3.068  75.399  1.00 31.68           C
ATOM    797  O   SER A  54       6.851   3.879  74.468  1.00 27.02           O
ATOM    798  CB  SER A  54       5.080   2.560  77.080  1.00 34.33           C
ATOM    799  OG  SER A  54       4.111   2.708  76.069  1.00 32.85           O
ATOM    800  H   SER A  54       5.954   5.200  76.048  1.00 30.67           H
ATOM    801  HA  SER A  54       7.006   3.190  77.435  1.00 35.96           H
ATOM    802  HB2 SER A  54       5.333   1.625  77.139  1.00 41.20           H
ATOM    803  HB3 SER A  54       4.704   2.856  77.923  1.00 41.20           H
ATOM    804  HG  SER A  54       4.423   2.455  75.332  1.00 39.42           H
ATOM    805  N   GLU A  55       7.462   1.862  75.288  1.00 28.76           N
ATOM    806  CA  GLU A  55       7.971   1.386  74.013  1.00 28.82           C
ATOM    807  C   GLU A  55       7.785  -0.120  73.899  1.00 34.30           C
ATOM    808  O   GLU A  55       7.702  -0.829  74.903  1.00 33.15           O
ATOM    809  CB  GLU A  55       9.440   1.750  73.826  1.00 29.60           C
ATOM    810  CG  GLU A  55      10.414   1.011  74.692  1.00 35.68           C
ATOM    811  CD  GLU A  55      11.812   1.610  74.581  1.00 43.41           C
ATOM    812  OE1 GLU A  55      12.449   1.483  73.509  1.00 40.19           O
ATOM    813  OE2 GLU A  55      12.260   2.234  75.563  1.00 43.19           O1-
ATOM    814  H   GLU A  55       7.555   1.306  75.937  1.00 34.51           H
ATOM    815  HA  GLU A  55       7.466   1.804  73.298  1.00 34.58           H
ATOM    816  HB2 GLU A  55       9.683   1.575  72.903  1.00 35.52           H
ATOM    817  HB3 GLU A  55       9.546   2.696  74.013  1.00 35.52           H
ATOM    818  HG2 GLU A  55      10.130   1.069  75.618  1.00 42.82           H
ATOM    819  HG3 GLU A  55      10.456   0.084  74.410  1.00 42.82           H
ATOM    820  N   THR A  56       7.662  -0.581  72.652  1.00 32.60           N
ATOM    821  CA  THR A  56       7.824  -1.970  72.230  1.00 31.76           C
ATOM    822  C   THR A  56       9.145  -2.071  71.493  1.00 33.86           C
ATOM    823  O   THR A  56       9.865  -1.087  71.347  1.00 37.68           O
ATOM    824  CB  THR A  56       6.668  -2.415  71.327  1.00 37.86           C
ATOM    825  OG1 THR A  56       6.726  -1.731  70.061  1.00 37.05           O
ATOM    826  CG2 THR A  56       5.334  -2.107  71.967  1.00 30.69           C
ATOM    827  H   THR A  56       7.470  -0.065  71.990  1.00 39.13           H
ATOM    828  HA  THR A  56       7.854  -2.549  73.008  1.00 38.11           H
ATOM    829  HB  THR A  56       6.723  -3.372  71.180  1.00 45.43           H
ATOM    830  HG1 THR A  56       6.091  -1.979  69.571  1.00 44.46           H
ATOM    831 HG21 THR A  56       4.613  -2.393  71.385  1.00 36.83           H
ATOM    832 HG22 THR A  56       5.258  -2.571  72.815  1.00 36.83           H
ATOM    833 HG23 THR A  56       5.254  -1.152  72.122  1.00 36.83           H
ATOM    834  N   SER A  57       9.434  -3.246  70.949  1.00 38.80           N
ATOM    835  CA  SER A  57      10.656  -3.392  70.163  1.00 38.98           C
ATOM    836  C   SER A  57      10.655  -2.527  68.900  1.00 36.00           C
ATOM    837  O   SER A  57      11.730  -2.187  68.397  1.00 36.55           O
ATOM    838  CB  SER A  57      10.853  -4.855  69.777  1.00 42.54           C
ATOM    839  OG  SER A  57       9.719  -5.305  69.070  1.00 42.63           O
ATOM    840  H   SER A  57       8.955  -3.958  71.016  1.00 46.57           H
ATOM    841  HA  SER A  57      11.413  -3.123  70.708  1.00 46.78           H
ATOM    842  HB2 SER A  57      11.636  -4.934  69.212  1.00 51.05           H
ATOM    843  HB3 SER A  57      10.962  -5.387  70.581  1.00 51.05           H
ATOM    844  HG  SER A  57       9.817  -6.110  68.852  1.00 51.16           H
ATOM    845  N   ASP A  58       9.490  -2.139  68.385  1.00 37.82           N
ATOM    846  CA  ASP A  58       9.437  -1.383  67.136  1.00 40.12           C
ATOM    847  C   ASP A  58       8.638  -0.083  67.201  1.00 41.94           C
ATOM    848  O   ASP A  58       8.469   0.564  66.162  1.00 39.40           O
ATOM    849  CB  ASP A  58       8.865  -2.271  66.014  1.00 42.67           C
ATOM    850  CG  ASP A  58       7.375  -2.569  66.178  1.00 45.93           C
ATOM    851  OD1 ASP A  58       6.774  -2.212  67.215  1.00 51.96           O
ATOM    852  OD2 ASP A  58       6.799  -3.178  65.252  1.00 57.13           O1-
ATOM    853  H   ASP A  58       8.721  -2.299  68.736  1.00 45.38           H
ATOM    854  HA  ASP A  58      10.345  -1.149  66.885  1.00 48.15           H
ATOM    855  HB2 ASP A  58       8.986  -1.820  65.164  1.00 51.20           H
ATOM    856  HB3 ASP A  58       9.339  -3.117  66.011  1.00 51.20           H
ATOM    857  N   SER A  59       8.150   0.324  68.372  1.00 30.71           N
ATOM    858  CA  SER A  59       7.254   1.465  68.486  1.00 35.30           C
ATOM    859  C   SER A  59       7.533   2.248  69.765  1.00 32.78           C
ATOM    860  O   SER A  59       8.059   1.723  70.756  1.00 30.10           O
ATOM    861  CB  SER A  59       5.779   1.013  68.463  1.00 34.37           C
ATOM    862  H   SER A  59       8.329  -0.052  69.125  1.00 36.85           H
ATOM    863  HA  SER A  59       7.399   2.058  67.732  1.00 42.35           H
ATOM    864  HB1 SER A  59       5.595   0.579  67.615  1.00 41.24           H
ATOM    865  HB3 SER A  59       5.209   1.791  68.568  1.00 41.24           H
ATOM    866  N   PHE A  60       7.152   3.525  69.724  1.00 29.73           N
ATOM    867  CA  PHE A  60       7.086   4.397  70.880  1.00 30.70           C
ATOM    868  C   PHE A  60       5.638   4.805  71.067  1.00 28.96           C
ATOM    869  O   PHE A  60       4.933   5.075  70.098  1.00 30.71           O
ATOM    870  CB  PHE A  60       7.910   5.690  70.703  1.00 29.79           C
ATOM    871  CG  PHE A  60       9.411   5.518  70.765  1.00 29.34           C
ATOM    872  CD1 PHE A  60      10.025   4.850  71.804  1.00 32.61           C
ATOM    873  CD2 PHE A  60      10.211   6.073  69.777  1.00 29.59           C
ATOM    874  CE1 PHE A  60      11.409   4.738  71.847  1.00 34.90           C
ATOM    875  CE2 PHE A  60      11.585   5.952  69.815  1.00 31.21           C
ATOM    876  CZ  PHE A  60      12.185   5.296  70.839  1.00 30.33           C
ATOM    877  H   PHE A  60       6.918   3.920  68.997  1.00 35.67           H
ATOM    878  HA  PHE A  60       7.392   3.929  71.672  1.00 36.83           H
ATOM    879  HB2 PHE A  60       7.696   6.074  69.838  1.00 35.75           H
ATOM    880  HB3 PHE A  60       7.659   6.312  71.404  1.00 35.75           H
ATOM    881  HD1 PHE A  60       9.510   4.480  72.484  1.00 39.13           H
ATOM    882  HD2 PHE A  60       9.813   6.531  69.071  1.00 35.51           H
ATOM    883  HE1 PHE A  60      11.816   4.280  72.547  1.00 41.88           H
ATOM    884  HE2 PHE A  60      12.101   6.328  69.139  1.00 37.45           H
ATOM    885  HZ  PHE A  60      13.111   5.212  70.861  1.00 36.39           H
ATOM    886  N   THR A  61       5.215   4.902  72.308  1.00 26.69           N
ATOM    887  CA  THR A  61       3.956   5.527  72.655  1.00 31.05           C
ATOM    888  C   THR A  61       4.288   6.789  73.419  1.00 29.60           C
ATOM    889  O   THR A  61       5.130   6.760  74.329  1.00 31.30           O
ATOM    890  CB  THR A  61       3.078   4.582  73.486  1.00 29.12           C
ATOM    891  OG1 THR A  61       2.724   3.449  72.681  1.00 35.36           O
ATOM    892  CG2 THR A  61       1.808   5.274  73.969  1.00 35.75           C
ATOM    893  H   THR A  61       5.650   4.604  72.988  1.00 32.02           H
ATOM    894  HA  THR A  61       3.476   5.768  71.847  1.00 37.26           H
ATOM    895  HB  THR A  61       3.576   4.281  74.263  1.00 34.94           H
ATOM    896  HG1 THR A  61       3.417   3.043  72.435  1.00 42.43           H
ATOM    897 HG21 THR A  61       1.272   4.656  74.490  1.00 42.90           H
ATOM    898 HG22 THR A  61       2.036   6.038  74.521  1.00 42.90           H
ATOM    899 HG23 THR A  61       1.288   5.579  73.209  1.00 42.90           H
ATOM    900  N   PHE A  62       3.646   7.894  73.045  1.00 29.93           N
ATOM    901  CA  PHE A  62       3.947   9.183  73.648  1.00 31.92           C
ATOM    902  C   PHE A  62       2.672   9.971  73.931  1.00 31.47           C
ATOM    903  O   PHE A  62       1.634   9.766  73.298  1.00 31.93           O
ATOM    904  CB  PHE A  62       4.890  10.015  72.746  1.00 27.31           C
ATOM    905  CG  PHE A  62       4.323  10.353  71.393  1.00 26.95           C
ATOM    906  CD1 PHE A  62       4.504   9.491  70.312  1.00 30.11           C
ATOM    907  CD2 PHE A  62       3.657  11.556  71.184  1.00 34.25           C
ATOM    908  CE1 PHE A  62       4.006   9.805  69.064  1.00 40.22           C
ATOM    909  CE2 PHE A  62       3.163  11.878  69.928  1.00 31.11           C
ATOM    910  CZ  PHE A  62       3.345  11.001  68.867  1.00 28.65           C
ATOM    911  H   PHE A  62       3.032   7.921  72.443  1.00 35.92           H
ATOM    912  HA  PHE A  62       4.399   9.034  74.493  1.00 38.30           H
ATOM    913  HB2 PHE A  62       5.093  10.850  73.197  1.00 32.77           H
ATOM    914  HB3 PHE A  62       5.708   9.513  72.605  1.00 32.77           H
ATOM    915  HD1 PHE A  62       4.954   8.687  70.438  1.00 36.13           H
ATOM    916  HD2 PHE A  62       3.539  12.148  71.892  1.00 41.10           H
ATOM    917  HE1 PHE A  62       4.128   9.217  68.353  1.00 48.27           H
ATOM    918  HE2 PHE A  62       2.710  12.680  69.796  1.00 37.33           H
ATOM    919  HZ  PHE A  62       3.005  11.211  68.027  1.00 34.38           H
ATOM    920  N   LYS A  63       2.778  10.862  74.915  1.00 31.15           N
ATOM    921  CA  LYS A  63       1.720  11.798  75.249  1.00 37.45           C
ATOM    922  C   LYS A  63       1.772  12.982  74.297  1.00 40.73           C
ATOM    923  O   LYS A  63       2.854  13.476  73.964  1.00 43.08           O
ATOM    924  CB  LYS A  63       1.897  12.315  76.683  1.00 32.57           C
ATOM    925  CG  LYS A  63       1.666  11.310  77.804  1.00 46.47           C
ATOM    926  CD  LYS A  63       2.146  11.874  79.156  1.00 46.99           C
ATOM    927  H   LYS A  63       3.474  10.941  75.413  1.00 37.38           H
ATOM    928  HA  LYS A  63       0.855  11.366  75.172  1.00 44.94           H
ATOM    929  HB2 LYS A  63       1.274  13.046  76.820  1.00 39.08           H
ATOM    930  HB3 LYS A  63       2.804  12.646  76.776  1.00 39.08           H
ATOM    931  HG2 LYS A  63       2.164  10.499  77.617  1.00 55.77           H
ATOM    932  HG3 LYS A  63       0.718  11.117  77.872  1.00 55.77           H
ATOM    933  HD1 LYS A  63       3.095  12.065  79.099  1.00 56.38           H
ATOM    934  HD3 LYS A  63       1.655  12.688  79.351  1.00 56.38           H
ATOM    935  N   THR A  64       0.604  13.437  73.862  1.00 41.91           N
ATOM    936  CA  THR A  64       0.480  14.688  73.129  1.00 39.71           C
ATOM    937  C   THR A  64       0.309  15.856  74.105  1.00 50.59           C
ATOM    938  O   THR A  64       0.111  15.667  75.312  1.00 49.47           O
ATOM    939  CB  THR A  64      -0.697  14.634  72.158  1.00 45.37           C
ATOM    940  OG1 THR A  64      -1.906  14.362  72.879  1.00 51.66           O
ATOM    941  CG2 THR A  64      -0.475  13.552  71.103  1.00 45.74           C
ATOM    942  H   THR A  64      -0.145  13.031  73.982  1.00 50.29           H
ATOM    943  HA  THR A  64       1.290  14.839  72.616  1.00 47.66           H
ATOM    944  HB  THR A  64      -0.779  15.488  71.706  1.00 54.44           H
ATOM    945  HG1 THR A  64      -1.844  13.625  73.277  1.00 61.99           H
ATOM    946 HG21 THR A  64      -1.228  13.527  70.492  1.00 54.88           H
ATOM    947 HG22 THR A  64       0.333  13.741  70.600  1.00 54.88           H
ATOM    948 HG23 THR A  64      -0.386  12.686  71.530  1.00 54.88           H
ATOM    949  N   VAL A  65       0.395  17.080  73.558  1.00 49.08           N
ATOM    950  CA  VAL A  65       0.259  18.297  74.368  1.00 56.34           C
ATOM    951  C   VAL A  65      -1.123  18.354  75.011  1.00 58.58           C
ATOM    952  O   VAL A  65      -1.276  18.805  76.153  1.00 66.08           O
ATOM    953  CB  VAL A  65       0.534  19.553  73.510  1.00 41.43           C
ATOM    954  H   VAL A  65       0.531  17.230  72.722  1.00 58.89           H
ATOM    955  HA  VAL A  65       0.917  18.273  75.080  1.00 67.61           H
ATOM    956  N   ASP A  66      -2.145  17.907  74.288  1.00 51.74           N
ATOM    957  CA  ASP A  66      -3.483  17.789  74.835  1.00 55.81           C
ATOM    958  C   ASP A  66      -3.650  16.479  75.625  1.00 63.49           C
ATOM    959  O   ASP A  66      -2.836  16.134  76.491  1.00 61.48           O
ATOM    960  CB  ASP A  66      -4.507  17.850  73.707  1.00 61.10           C
ATOM    961  CG  ASP A  66      -4.287  16.760  72.670  1.00 62.87           C
ATOM    962  OD1 ASP A  66      -3.551  17.014  71.690  1.00 60.31           O
ATOM    963  OD2 ASP A  66      -4.817  15.636  72.854  1.00 67.32           O1-
ATOM    964  H   ASP A  66      -2.084  17.663  73.465  1.00 62.09           H
ATOM    965  HA  ASP A  66      -3.649  18.531  75.437  1.00 66.97           H
ATOM    966  HB2 ASP A  66      -4.438  18.709  73.261  1.00 73.32           H
ATOM    967  HB3 ASP A  66      -5.396  17.737  74.079  1.00 73.32           H
ATOM    968  HC  ASP A  66      -4.429  15.874  75.461  1.00 76.18           H
ATOM    969  N   GLN A  68      -3.823  13.158  75.084  1.00 51.12           N
ATOM    970  CA  GLN A  68      -4.127  11.908  74.391  1.00 54.48           C
ATOM    971  C   GLN A  68      -2.827  11.174  74.044  1.00 57.21           C
ATOM    972  O   GLN A  68      -1.787  11.806  73.854  1.00 59.34           O
ATOM    973  CB  GLN A  68      -4.949  12.179  73.128  1.00 51.20           C
ATOM    974  CG  GLN A  68      -5.467  10.918  72.432  1.00 48.44           C
ATOM    975  H1  GLN A  68      -4.641  13.597  75.326  1.00 61.35           H
ATOM    976  H2  GLN A  68      -3.312  13.728  74.506  1.00 61.35           H
ATOM    977  HA  GLN A  68      -4.650  11.338  74.976  1.00 65.38           H
ATOM    978  HB2 GLN A  68      -4.395  12.660  72.493  1.00 61.44           H
ATOM    979  HB3 GLN A  68      -5.718  12.721  73.367  1.00 61.44           H
ATOM    980  HG1 GLN A  68      -6.076  10.456  73.029  1.00 58.13           H
ATOM    981  HG3 GLN A  68      -5.930  11.174  71.618  1.00 58.13           H
ATOM    982  N   ASP A  69      -2.873   9.848  73.970  1.00 45.71           N
ATOM    983  CA  ASP A  69      -1.682   9.067  73.678  1.00 45.52           C
ATOM    984  C   ASP A  69      -1.663   8.696  72.206  1.00 42.96           C
ATOM    985  O   ASP A  69      -2.713   8.562  71.572  1.00 45.48           O
ATOM    986  CB  ASP A  69      -1.604   7.797  74.542  1.00 46.45           C
ATOM    987  CG  ASP A  69      -1.035   8.061  75.929  1.00 46.65           C
ATOM    988  OD1 ASP A  69      -0.801   9.242  76.285  1.00 45.89           O
ATOM    989  OD2 ASP A  69      -0.822   7.082  76.671  1.00 55.48           O1-
ATOM    990  H   ASP A  69      -3.583   9.378  74.086  1.00 54.85           H
ATOM    991  HA  ASP A  69      -0.896   9.605  73.863  1.00 54.62           H
ATOM    992  HB2 ASP A  69      -2.497   7.432  74.649  1.00 55.74           H
ATOM    993  HB3 ASP A  69      -1.032   7.149  74.101  1.00 55.74           H
ATOM    994  N   ARG A  70      -0.449   8.564  71.663  1.00 35.01           N
ATOM    995  CA  ARG A  70      -0.229   8.184  70.274  1.00 31.57           C
ATOM    996  C   ARG A  70       0.931   7.208  70.187  1.00 35.04           C
ATOM    997  O   ARG A  70       1.757   7.103  71.094  1.00 37.84           O
ATOM    998  CB  ARG A  70       0.105   9.383  69.374  1.00 42.13           C
ATOM    999  CG  ARG A  70      -1.076  10.245  68.976  1.00 43.80           C
ATOM   1000  CD  ARG A  70      -0.692  11.175  67.832  1.00 41.50           C
ATOM   1001  NE  ARG A  70      -1.508  12.376  67.842  1.00 42.38           N
ATOM   1002  CZ  ARG A  70      -1.386  13.386  66.986  1.00 44.85           C
ATOM   1003  NH1 ARG A  70      -0.471  13.359  66.010  1.00 37.78           N
ATOM   1004  NH2 ARG A  70      -2.199  14.427  67.120  1.00 48.02           N1+
ATOM   1005  H   ARG A  70       0.282   8.695  72.097  1.00 42.01           H
ATOM   1006  HA  ARG A  70      -1.024   7.749  69.927  1.00 37.89           H
ATOM   1007  HB2 ARG A  70       0.737   9.952  69.841  1.00 50.56           H
ATOM   1008  HB3 ARG A  70       0.511   9.051  68.558  1.00 50.56           H
ATOM   1009  HG2 ARG A  70      -1.806   9.679  68.681  1.00 52.56           H
ATOM   1010  HG3 ARG A  70      -1.352  10.786  69.733  1.00 52.56           H
ATOM   1011  HD2 ARG A  70       0.237  11.436  67.927  1.00 49.80           H
ATOM   1012  HD3 ARG A  70      -0.830  10.719  66.987  1.00 49.80           H
ATOM   1013  HE  ARG A  70      -2.115  12.439  68.447  1.00 50.85           H
ATOM   1014 HH11 ARG A  70       0.053  12.681  65.931  1.00 45.34           H
ATOM   1015 HH12 ARG A  70      -0.406  14.019  65.464  1.00 45.34           H
ATOM   1016 HH21 ARG A  70      -2.786  14.437  67.748  1.00 57.62           H
ATOM   1017 HH22 ARG A  70      -2.141  15.091  66.575  1.00 57.62           H
ATOM   1018  N   GLN A  71       1.003   6.517  69.061  1.00 34.21           N
ATOM   1019  CA  GLN A  71       2.006   5.489  68.838  1.00 36.40           C
ATOM   1020  C   GLN A  71       2.663   5.717  67.487  1.00 43.46           C
ATOM   1021  O   GLN A  71       1.992   6.081  66.516  1.00 44.73           O
ATOM   1022  CB  GLN A  71       1.360   4.097  68.916  1.00 43.64           C
ATOM   1023  CG  GLN A  71       2.278   2.919  68.651  1.00 48.73           C
ATOM   1024  CD  GLN A  71       1.588   1.589  68.967  1.00 52.17           C
ATOM   1025  OE1 GLN A  71       0.371   1.457  68.797  1.00 62.13           O
ATOM   1026  NE2 GLN A  71       2.358   0.612  69.447  1.00 52.57           N
ATOM   1027  H   GLN A  71       0.470   6.628  68.395  1.00 41.05           H
ATOM   1028  HA  GLN A  71       2.689   5.549  69.525  1.00 43.68           H
ATOM   1029  HB2 GLN A  71       0.992   3.982  69.806  1.00 52.37           H
ATOM   1030  HB3 GLN A  71       0.643   4.057  68.264  1.00 52.37           H
ATOM   1031  HG2 GLN A  71       2.532   2.915  67.715  1.00 58.48           H
ATOM   1032  HG3 GLN A  71       3.066   2.994  69.213  1.00 58.48           H
ATOM   1033 HE21 GLN A  71       3.199   0.746  69.564  1.00 63.09           H
ATOM   1034 HE22 GLN A  71       2.013  -0.152  69.638  1.00 63.09           H
ATOM   1035  N   VAL A  72       3.980   5.532  67.431  1.00 33.91           N
ATOM   1036  CA  VAL A  72       4.734   5.726  66.201  1.00 39.70           C
ATOM   1037  C   VAL A  72       5.806   4.648  66.101  1.00 38.80           C
ATOM   1038  O   VAL A  72       6.347   4.181  67.108  1.00 34.53           O
ATOM   1039  CB  VAL A  72       5.352   7.144  66.141  1.00 40.79           C
ATOM   1040  CG1 VAL A  72       6.324   7.390  67.320  1.00 34.14           C
ATOM   1041  CG2 VAL A  72       6.046   7.362  64.842  1.00 34.35           C
ATOM   1042  H   VAL A  72       4.463   5.291  68.101  1.00 40.69           H
ATOM   1043  HA  VAL A  72       4.136   5.626  65.444  1.00 47.64           H
ATOM   1044  HB  VAL A  72       4.637   7.797  66.207  1.00 48.94           H
ATOM   1045 HG11 VAL A  72       6.688   8.286  67.246  1.00 40.97           H
ATOM   1046 HG12 VAL A  72       5.838   7.297  68.154  1.00 40.97           H
ATOM   1047 HG13 VAL A  72       7.040   6.737  67.279  1.00 40.97           H
ATOM   1048 HG21 VAL A  72       6.422   8.256  64.832  1.00 41.22           H
ATOM   1049 HG22 VAL A  72       6.752   6.704  64.748  1.00 41.22           H
ATOM   1050 HG23 VAL A  72       5.404   7.264  64.121  1.00 41.22           H
ATOM   1051  N   LYS A  73       6.084   4.232  64.872  1.00 31.42           N
ATOM   1052  CA  LYS A  73       7.180   3.308  64.618  1.00 34.29           C
ATOM   1053  C   LYS A  73       8.495   3.986  64.941  1.00 37.56           C
ATOM   1054  O   LYS A  73       8.685   5.175  64.667  1.00 32.54           O
ATOM   1055  CB  LYS A  73       7.192   2.848  63.153  1.00 40.53           C
ATOM   1056  CG  LYS A  73       6.441   1.553  62.855  1.00 49.43           C
ATOM   1057  CD  LYS A  73       4.939   1.745  62.962  1.00 47.61           C
ATOM   1058  CE  LYS A  73       4.188   0.405  63.082  1.00 50.13           C
ATOM   1059  H   LYS A  73       5.654   4.471  64.167  1.00 37.70           H
ATOM   1060  HA  LYS A  73       7.085   2.527  65.187  1.00 41.15           H
ATOM   1061  HB2 LYS A  73       8.114   2.718  62.882  1.00 48.64           H
ATOM   1062  HB3 LYS A  73       6.792   3.546  62.611  1.00 48.64           H
ATOM   1063  HG2 LYS A  73       6.707   0.874  63.495  1.00 59.32           H
ATOM   1064  HG3 LYS A  73       6.647   1.263  61.953  1.00 59.32           H
ATOM   1065  HD2 LYS A  73       4.619   2.200  62.167  1.00 57.14           H
ATOM   1066  HD3 LYS A  73       4.741   2.274  63.751  1.00 57.14           H
ATOM   1067  HE1 LYS A  73       4.492  -0.056  63.879  1.00 60.16           H
ATOM   1068  HE3 LYS A  73       3.236   0.581  63.143  1.00 60.16           H
ATOM   1069  N   LYS A  74       9.417   3.220  65.512  1.00 34.14           N
ATOM   1070  CA  LYS A  74      10.712   3.781  65.867  1.00 37.73           C
ATOM   1071  C   LYS A  74      11.451   4.268  64.636  1.00 35.81           C
ATOM   1072  O   LYS A  74      12.208   5.236  64.713  1.00 32.11           O
ATOM   1073  CB  LYS A  74      11.556   2.745  66.611  1.00 31.77           C
ATOM   1074  CG  LYS A  74      11.101   2.562  68.038  1.00 34.01           C
ATOM   1075  CD  LYS A  74      12.007   1.607  68.832  1.00 37.17           C
ATOM   1076  CE  LYS A  74      11.597   1.615  70.338  1.00 37.83           C
ATOM   1077  NZ  LYS A  74      12.153   0.470  71.113  1.00 32.83           N1+
ATOM   1078  H   LYS A  74       9.320   2.387  65.701  1.00 40.96           H
ATOM   1079  HA  LYS A  74      10.578   4.539  66.457  1.00 45.28           H
ATOM   1080  HB2 LYS A  74      11.483   1.890  66.158  1.00 38.12           H
ATOM   1081  HB3 LYS A  74      12.481   3.038  66.624  1.00 38.12           H
ATOM   1082  HG2 LYS A  74      11.107   3.423  68.485  1.00 40.81           H
ATOM   1083  HG3 LYS A  74      10.203   2.194  68.039  1.00 40.81           H
ATOM   1084  HD2 LYS A  74      11.908   0.704  68.490  1.00 44.60           H
ATOM   1085  HD3 LYS A  74      12.929   1.899  68.761  1.00 44.60           H
ATOM   1086  HE2 LYS A  74      11.919   2.435  70.745  1.00 45.40           H
ATOM   1087  HE3 LYS A  74      10.630   1.574  70.399  1.00 45.40           H
ATOM   1088  HZ1 LYS A  74      11.891   0.522  71.962  1.00 39.39           H
ATOM   1089  HZ2 LYS A  74      11.866  -0.298  70.768  1.00 39.39           H
ATOM   1090  HZ3 LYS A  74      13.042   0.487  71.083  1.00 39.39           H
ATOM   1091  N   ASP A  75      11.244   3.614  63.497  1.00 39.77           N
ATOM   1092  CA  ASP A  75      11.896   4.042  62.265  1.00 44.66           C
ATOM   1093  C   ASP A  75      11.344   5.367  61.747  1.00 35.46           C
ATOM   1094  O   ASP A  75      12.022   6.045  60.976  1.00 39.61           O
ATOM   1095  CB  ASP A  75      11.750   2.935  61.212  1.00 49.07           C
ATOM   1096  CG  ASP A  75      12.647   1.728  61.511  1.00 57.18           C
ATOM   1097  OD1 ASP A  75      13.435   1.808  62.487  1.00 59.35           O
ATOM   1098  OD2 ASP A  75      12.565   0.709  60.783  1.00 66.83           O1-
ATOM   1099  H   ASP A  75      10.735   2.926  63.411  1.00 47.72           H
ATOM   1100  HA  ASP A  75      12.843   4.163  62.439  1.00 53.60           H
ATOM   1101  HB2 ASP A  75      10.830   2.630  61.197  1.00 58.88           H
ATOM   1102  HB3 ASP A  75      12.000   3.288  60.344  1.00 58.88           H
ATOM   1103  N   ASP A  76      10.142   5.752  62.152  1.00 32.10           N
ATOM   1104  CA  ASP A  76       9.552   7.021  61.751  1.00 33.47           C
ATOM   1105  C   ASP A  76       9.703   8.103  62.809  1.00 38.43           C
ATOM   1106  O   ASP A  76       9.204   9.214  62.612  1.00 32.17           O
ATOM   1107  CB  ASP A  76       8.063   6.845  61.434  1.00 37.93           C
ATOM   1108  CG  ASP A  76       7.793   5.719  60.439  1.00 45.14           C
ATOM   1109  OD1 ASP A  76       8.654   5.461  59.566  1.00 50.86           O
ATOM   1110  OD2 ASP A  76       6.710   5.092  60.545  1.00 46.90           O1-
ATOM   1111  H   ASP A  76       9.638   5.286  62.670  1.00 38.51           H
ATOM   1112  HA  ASP A  76       9.993   7.330  60.945  1.00 40.16           H
ATOM   1113  HB2 ASP A  76       7.588   6.639  62.254  1.00 45.52           H
ATOM   1114  HB3 ASP A  76       7.723   7.669  61.052  1.00 45.52           H
ATOM   1115  N   ALA A  77      10.354   7.801  63.935  1.00 35.53           N
ATOM   1116  CA  ALA A  77      10.350   8.705  65.070  1.00 31.21           C
ATOM   1117  C   ALA A  77      11.419   9.777  64.914  1.00 26.55           C
ATOM   1118  O   ALA A  77      12.551   9.495  64.510  1.00 28.69           O
ATOM   1119  CB  ALA A  77      10.573   7.930  66.378  1.00 35.21           C
ATOM   1120  H   ALA A  77      10.803   7.078  64.060  1.00 42.64           H
ATOM   1121  HA  ALA A  77       9.487   9.145  65.123  1.00 37.45           H
ATOM   1122  HB1 ALA A  77      10.567   8.555  67.120  1.00 42.25           H
ATOM   1123  HB2 ALA A  77       9.861   7.281  66.485  1.00 42.25           H
ATOM   1124  HB3 ALA A  77      11.430   7.477  66.334  1.00 42.25           H
ATOM   1125  N   ASN A  78      11.036  11.021  65.211  1.00 22.94           N
ATOM   1126  CA  ASN A  78      11.981  12.135  65.376  1.00 23.06           C
ATOM   1127  C   ASN A  78      12.190  12.351  66.871  1.00 21.71           C
ATOM   1128  O   ASN A  78      11.498  13.157  67.500  1.00 28.15           O
ATOM   1129  CB  ASN A  78      11.462  13.423  64.744  1.00 20.61           C
ATOM   1130  CG  ASN A  78      11.254  13.298  63.249  1.00 26.80           C
ATOM   1131  OD1 ASN A  78      12.209  13.155  62.491  1.00 30.85           O
ATOM   1132  ND2 ASN A  78       9.994  13.302  62.826  1.00 30.12           N
ATOM   1133  H   ASN A  78      10.215  11.252  65.325  1.00 27.53           H
ATOM   1134  HA  ASN A  78      12.832  11.908  64.970  1.00 27.68           H
ATOM   1135  HB2 ASN A  78      10.611  13.653  65.148  1.00 24.74           H
ATOM   1136  HB3 ASN A  78      12.105  14.133  64.899  1.00 24.74           H
ATOM   1137 HD21 ASN A  78       9.822  13.233  61.987  1.00 36.14           H
ATOM   1138 HD22 ASN A  78       9.351  13.373  63.393  1.00 36.14           H
ATOM   1139  N   GLN A  79      13.175  11.668  67.448  1.00 25.48           N
ATOM   1140  CA  GLN A  79      13.416  11.825  68.885  1.00 24.51           C
ATOM   1141  C   GLN A  79      13.984  13.208  69.195  1.00 24.77           C
ATOM   1142  O   GLN A  79      14.711  13.802  68.399  1.00 22.37           O
ATOM   1143  CB  GLN A  79      14.373  10.740  69.389  1.00 25.96           C
ATOM   1144  CG  GLN A  79      13.748   9.330  69.442  1.00 32.01           C
ATOM   1145  CD  GLN A  79      14.591   8.362  70.260  1.00 29.71           C
ATOM   1146  OE1 GLN A  79      14.618   8.430  71.489  1.00 30.12           O
ATOM   1147  NE2 GLN A  79      15.312   7.501  69.580  1.00 27.49           N
ATOM   1148  H   GLN A  79      13.705  11.123  67.046  1.00 30.58           H
ATOM   1149  HA  GLN A  79      12.575  11.730  69.360  1.00 29.41           H
ATOM   1150  HB2 GLN A  79      15.141  10.702  68.799  1.00 31.15           H
ATOM   1151  HB3 GLN A  79      14.660  10.971  70.287  1.00 31.15           H
ATOM   1152  HG2 GLN A  79      12.870   9.386  69.850  1.00 38.41           H
ATOM   1153  HG3 GLN A  79      13.676   8.981  68.540  1.00 38.41           H
ATOM   1154 HE21 GLN A  79      15.291   7.506  68.720  1.00 32.98           H
ATOM   1155 HE22 GLN A  79      15.807   6.932  69.994  1.00 32.98           H
ATOM   1156  N   ARG A  80      13.612  13.736  70.352  1.00 19.50           N
ATOM   1157  CA  ARG A  80      14.167  14.992  70.817  1.00 21.97           C
ATOM   1158  C   ARG A  80      15.506  14.741  71.490  1.00 23.83           C
ATOM   1159  O   ARG A  80      15.669  13.800  72.263  1.00 24.11           O
ATOM   1160  CB  ARG A  80      13.199  15.679  71.772  1.00 22.26           C
ATOM   1161  CG  ARG A  80      13.783  16.880  72.419  1.00 21.51           C
ATOM   1162  CD  ARG A  80      12.777  17.725  73.179  1.00 24.76           C
ATOM   1163  NE  ARG A  80      13.440  18.958  73.604  1.00 21.49           N
ATOM   1164  CZ  ARG A  80      12.869  19.984  74.214  1.00 21.97           C
ATOM   1165  NH1 ARG A  80      11.575  19.991  74.509  1.00 25.91           N
ATOM   1166  NH2 ARG A  80      13.621  21.016  74.537  1.00 21.55           N1+
ATOM   1167  H   ARG A  80      13.038  13.384  70.887  1.00 23.40           H
ATOM   1168  HA  ARG A  80      14.313  15.578  70.058  1.00 26.37           H
ATOM   1169  HB2 ARG A  80      12.412  15.957  71.278  1.00 26.71           H
ATOM   1170  HB3 ARG A  80      12.948  15.054  72.471  1.00 26.71           H
ATOM   1171  HG2 ARG A  80      14.464  16.595  73.047  1.00 25.81           H
ATOM   1172  HG3 ARG A  80      14.182  17.440  71.734  1.00 25.81           H
ATOM   1173  HD2 ARG A  80      12.033  17.952  72.600  1.00 29.71           H
ATOM   1174  HD3 ARG A  80      12.471  17.246  73.965  1.00 29.71           H
ATOM   1175  HE  ARG A  80      14.282  19.022  73.441  1.00 25.79           H
ATOM   1176 HH11 ARG A  80      11.083  19.316  74.301  1.00 31.09           H
ATOM   1177 HH12 ARG A  80      11.228  20.670  74.905  1.00 31.09           H
ATOM   1178 HH21 ARG A  80      14.460  21.014  74.346  1.00 25.86           H
ATOM   1179 HH22 ARG A  80      13.272  21.696  74.932  1.00 25.86           H
ATOM   1180  N   ASN A  81      16.476  15.584  71.196  1.00 24.03           N
ATOM   1181  CA  ASN A  81      17.763  15.408  71.839  1.00 24.34           C
ATOM   1182  C   ASN A  81      17.658  15.690  73.334  1.00 22.03           C
ATOM   1183  O   ASN A  81      16.870  16.534  73.763  1.00 20.89           O
ATOM   1184  CB  ASN A  81      18.807  16.323  71.237  1.00 27.03           C
ATOM   1185  CG  ASN A  81      19.376  15.769  69.958  1.00 25.24           C
ATOM   1186  OD1 ASN A  81      20.125  14.800  69.966  1.00 25.76           O
ATOM   1187  ND2 ASN A  81      19.027  16.383  68.844  1.00 21.96           N
ATOM   1188  H   ASN A  81      16.421  16.244  70.648  1.00 28.83           H
ATOM   1189  HA  ASN A  81      18.057  14.491  71.722  1.00 29.21           H
ATOM   1190  HB2 ASN A  81      18.402  17.182  71.040  1.00 32.44           H
ATOM   1191  HB3 ASN A  81      19.535  16.434  71.868  1.00 32.44           H
ATOM   1192 HD21 ASN A  81      19.326  16.105  68.087  1.00 26.35           H
ATOM   1193 HD22 ASN A  81      18.501  17.063  68.874  1.00 26.35           H
ATOM   1194  N   PRO A  82      18.469  15.020  74.149  1.00 27.48           N
ATOM   1195  CA  PRO A  82      18.615  15.447  75.547  1.00 27.32           C
ATOM   1196  C   PRO A  82      18.832  16.951  75.606  1.00 22.14           C
ATOM   1197  O   PRO A  82      19.560  17.525  74.787  1.00 21.46           O
ATOM   1198  CB  PRO A  82      19.845  14.662  76.032  1.00 29.63           C
ATOM   1199  CG  PRO A  82      19.916  13.479  75.149  1.00 27.72           C
ATOM   1200  CD  PRO A  82      19.371  13.912  73.803  1.00 24.86           C
ATOM   1201  HA  PRO A  82      17.835  15.202  76.070  1.00 32.78           H
ATOM   1202  HB2 PRO A  82      20.640  15.209  75.938  1.00 35.56           H
ATOM   1203  HB3 PRO A  82      19.719  14.394  76.956  1.00 35.56           H
ATOM   1204  HG2 PRO A  82      20.839  13.195  75.064  1.00 33.27           H
ATOM   1205  HG3 PRO A  82      19.374  12.766  75.521  1.00 33.27           H
ATOM   1206  HD2 PRO A  82      20.089  14.225  73.231  1.00 29.83           H
ATOM   1207  HD3 PRO A  82      18.875  13.187  73.390  1.00 29.83           H
ATOM   1208  N   ILE A  83      18.197  17.616  76.576  1.00 20.48           N
ATOM   1209  CA  ILE A  83      18.162  19.070  76.493  1.00 20.27           C
ATOM   1210  C   ILE A  83      19.495  19.718  76.816  1.00 24.00           C
ATOM   1211  O   ILE A  83      19.648  20.914  76.555  1.00 21.90           O
ATOM   1212  CB  ILE A  83      17.022  19.657  77.348  1.00 22.08           C
ATOM   1213  CG1 ILE A  83      17.199  19.348  78.830  1.00 21.00           C
ATOM   1214  CG2 ILE A  83      15.670  19.102  76.871  1.00 25.93           C
ATOM   1215  CD1 ILE A  83      16.556  20.286  79.673  1.00 23.25           C
ATOM   1216  H   ILE A  83      17.799  17.268  77.255  1.00 24.58           H
ATOM   1217  HA  ILE A  83      17.962  19.302  75.573  1.00 24.33           H
ATOM   1218  HB  ILE A  83      17.017  20.620  77.233  1.00 26.50           H
ATOM   1219 HG12 ILE A  83      16.825  18.473  79.017  1.00 25.20           H
ATOM   1220 HG13 ILE A  83      18.146  19.356  79.043  1.00 25.20           H
ATOM   1221 HG21 ILE A  83      14.963  19.480  77.417  1.00 31.12           H
ATOM   1222 HG22 ILE A  83      15.538  19.348  75.942  1.00 31.12           H
ATOM   1223 HG23 ILE A  83      15.677  18.136  76.959  1.00 31.12           H
ATOM   1224 HD11 ILE A  83      16.706  20.034  80.597  1.00 27.91           H
ATOM   1225 HD12 ILE A  83      16.926  21.167  79.505  1.00 27.91           H
ATOM   1226 HD13 ILE A  83      15.605  20.284  79.479  1.00 27.91           H
ATOM   1227  N   LYS A  84      20.491  18.952  77.289  1.00 24.59           N
ATOM   1228  CA  LYS A  84      21.846  19.491  77.391  1.00 26.31           C
ATOM   1229  C   LYS A  84      22.394  19.915  76.030  1.00 22.34           C
ATOM   1230  O   LYS A  84      23.359  20.689  75.975  1.00 22.41           O
ATOM   1231  CB  LYS A  84      22.798  18.455  78.008  1.00 22.24           C
ATOM   1232  CG  LYS A  84      23.025  17.224  77.147  1.00 27.23           C
ATOM   1233  CD  LYS A  84      24.115  16.350  77.801  1.00 32.26           C
ATOM   1234  CE  LYS A  84      24.297  15.025  77.108  1.00 37.22           C
ATOM   1235  NZ  LYS A  84      25.518  14.297  77.582  1.00 47.95           N1+
ATOM   1236  H   LYS A  84      20.406  18.138  77.551  1.00 29.50           H
ATOM   1237  HA  LYS A  84      21.835  20.271  77.968  1.00 31.57           H
ATOM   1238  HB2 LYS A  84      23.660  18.874  78.156  1.00 26.69           H
ATOM   1239  HB3 LYS A  84      22.429  18.159  78.855  1.00 26.69           H
ATOM   1240  HG2 LYS A  84      22.205  16.709  77.089  1.00 32.68           H
ATOM   1241  HG3 LYS A  84      23.326  17.492  76.265  1.00 32.68           H
ATOM   1242  HD2 LYS A  84      24.961  16.824  77.768  1.00 38.72           H
ATOM   1243  HD3 LYS A  84      23.868  16.175  78.722  1.00 38.72           H
ATOM   1244  HE2 LYS A  84      23.525  14.465  77.286  1.00 44.67           H
ATOM   1245  HE3 LYS A  84      24.387  15.175  76.154  1.00 44.67           H
ATOM   1246  HZ1 LYS A  84      25.594  13.520  77.153  1.00 57.54           H
ATOM   1247  HZ2 LYS A  84      26.244  14.787  77.425  1.00 57.54           H
ATOM   1248  HZ3 LYS A  84      25.458  14.140  78.456  1.00 57.54           H
ATOM   1249  N   PHE A  85      21.825  19.406  74.941  1.00 20.68           N
ATOM   1250  CA  PHE A  85      22.273  19.806  73.605  1.00 20.09           C
ATOM   1251  C   PHE A  85      21.610  21.081  73.097  1.00 21.66           C
ATOM   1252  O   PHE A  85      21.978  21.561  72.012  1.00 20.37           O
ATOM   1253  CB  PHE A  85      21.990  18.723  72.570  1.00 20.32           C
ATOM   1254  CG  PHE A  85      22.859  17.519  72.682  1.00 23.91           C
ATOM   1255  CD1 PHE A  85      24.152  17.529  72.203  1.00 23.30           C
ATOM   1256  CD2 PHE A  85      22.373  16.354  73.262  1.00 24.42           C
ATOM   1257  CE1 PHE A  85      24.940  16.409  72.298  1.00 28.61           C
ATOM   1258  CE2 PHE A  85      23.152  15.238  73.343  1.00 28.77           C
ATOM   1259  CZ  PHE A  85      24.440  15.261  72.868  1.00 29.08           C
ATOM   1260  H   PHE A  85      21.185  18.832  74.945  1.00 24.81           H
ATOM   1261  HA  PHE A  85      23.231  19.956  73.627  1.00 24.11           H
ATOM   1262  HB2 PHE A  85      21.070  18.432  72.670  1.00 24.39           H
ATOM   1263  HB3 PHE A  85      22.120  19.099  71.685  1.00 24.39           H
ATOM   1264  HD1 PHE A  85      24.492  18.301  71.812  1.00 27.96           H
ATOM   1265  HD2 PHE A  85      21.500  16.329  73.580  1.00 29.31           H
ATOM   1266  HE1 PHE A  85      25.811  16.425  71.973  1.00 34.33           H
ATOM   1267  HE2 PHE A  85      22.817  14.465  73.737  1.00 34.53           H
ATOM   1268  HZ  PHE A  85      24.975  14.503  72.936  1.00 34.89           H
ATOM   1269  N   ASP A  86      20.616  21.594  73.801  1.00 20.02           N
ATOM   1270  CA  ASP A  86      19.868  22.756  73.337  1.00 21.29           C
ATOM   1271  C   ASP A  86      20.758  23.993  73.388  1.00 26.52           C
ATOM   1272  O   ASP A  86      21.193  24.423  74.462  1.00 19.19           O
ATOM   1273  CB  ASP A  86      18.595  22.950  74.169  1.00 20.71           C
ATOM   1274  CG  ASP A  86      17.509  21.929  73.829  1.00 24.75           C
ATOM   1275  OD1 ASP A  86      17.735  21.079  72.940  1.00 20.49           O
ATOM   1276  OD2 ASP A  86      16.426  21.980  74.448  1.00 22.25           O1-
ATOM   1277  H   ASP A  86      20.349  21.286  74.559  1.00 24.03           H
ATOM   1278  HA  ASP A  86      19.604  22.614  72.414  1.00 25.55           H
ATOM   1279  HB2 ASP A  86      18.814  22.854  75.109  1.00 24.85           H
ATOM   1280  HB3 ASP A  86      18.238  23.836  73.999  1.00 24.85           H
ATOM   1281  N   GLY A  87      21.017  24.582  72.228  1.00 20.11           N
ATOM   1282  CA  GLY A  87      21.908  25.720  72.135  1.00 18.16           C
ATOM   1283  C   GLY A  87      23.309  25.380  71.710  1.00 17.88           C
ATOM   1284  O   GLY A  87      24.152  26.279  71.664  1.00 19.73           O
ATOM   1285  H   GLY A  87      20.683  24.336  71.474  1.00 24.13           H
ATOM   1286  HA2 GLY A  87      21.546  26.354  71.496  1.00 21.79           H
ATOM   1287  HA3 GLY A  87      21.955  26.157  72.999  1.00 21.79           H
ATOM   1288  N   VAL A  88      23.584  24.115  71.381  1.00 21.81           N
ATOM   1289  CA  VAL A  88      24.933  23.707  71.004  1.00 24.45           C
ATOM   1290  C   VAL A  88      25.428  24.519  69.801  1.00 20.04           C
ATOM   1291  O   VAL A  88      24.678  24.805  68.858  1.00 18.85           O
ATOM   1292  CB  VAL A  88      24.953  22.187  70.742  1.00 23.43           C
ATOM   1293  CG1 VAL A  88      24.218  21.798  69.457  1.00 19.94           C
ATOM   1294  CG2 VAL A  88      26.370  21.653  70.755  1.00 29.89           C
ATOM   1295  H   VAL A  88      23.006  23.478  71.370  1.00 26.17           H
ATOM   1296  HA  VAL A  88      25.531  23.886  71.746  1.00 29.34           H
ATOM   1297  HB  VAL A  88      24.484  21.755  71.473  1.00 28.11           H
ATOM   1298 HG11 VAL A  88      24.264  20.835  69.346  1.00 23.93           H
ATOM   1299 HG12 VAL A  88      23.292  22.080  69.525  1.00 23.93           H
ATOM   1300 HG13 VAL A  88      24.643  22.239  68.705  1.00 23.93           H
ATOM   1301 HG21 VAL A  88      26.348  20.697  70.588  1.00 35.87           H
ATOM   1302 HG22 VAL A  88      26.881  22.099  70.062  1.00 35.87           H
ATOM   1303 HG23 VAL A  88      26.765  21.828  71.623  1.00 35.87           H
ATOM   1304  N   GLU A  89      26.718  24.860  69.815  1.00 18.03           N
ATOM   1305  CA  GLU A  89      27.316  25.717  68.782  1.00 23.13           C
ATOM   1306  C   GLU A  89      27.605  24.992  67.463  1.00 20.46           C
ATOM   1307  O   GLU A  89      27.714  25.654  66.415  1.00 20.17           O
ATOM   1308  CB  GLU A  89      28.609  26.339  69.334  1.00 20.54           C
ATOM   1309  CG  GLU A  89      28.373  27.244  70.510  1.00 22.40           C
ATOM   1310  CD  GLU A  89      29.668  27.866  71.070  1.00 23.05           C
ATOM   1311  OE1 GLU A  89      30.771  27.346  70.805  1.00 25.70           O
ATOM   1312  OE2 GLU A  89      29.583  28.932  71.709  1.00 22.64           O1-
ATOM   1313  H   GLU A  89      27.275  24.607  70.419  1.00 21.63           H
ATOM   1314  HA  GLU A  89      26.702  26.442  68.588  1.00 27.76           H
ATOM   1315  HB2 GLU A  89      29.204  25.627  69.619  1.00 24.65           H
ATOM   1316  HB3 GLU A  89      29.031  26.862  68.634  1.00 24.65           H
ATOM   1317  HG2 GLU A  89      27.789  27.968  70.236  1.00 26.87           H
ATOM   1318  HG3 GLU A  89      27.956  26.733  71.221  1.00 26.87           H
ATOM   1319  N   ASP A  90      27.773  23.670  67.488  1.00 19.20           N
ATOM   1320  CA  ASP A  90      28.015  22.868  66.293  1.00 20.79           C
ATOM   1321  C   ASP A  90      27.045  21.694  66.356  1.00 23.38           C
ATOM   1322  O   ASP A  90      27.141  20.838  67.239  1.00 21.99           O
ATOM   1323  CB  ASP A  90      29.474  22.397  66.185  1.00 22.63           C
ATOM   1324  CG  ASP A  90      29.766  21.643  64.856  1.00 27.10           C
ATOM   1325  OD1 ASP A  90      28.825  21.290  64.116  1.00 22.19           O
ATOM   1326  OD2 ASP A  90      30.945  21.375  64.547  1.00 28.42           O1-
ATOM   1327  H   ASP A  90      27.750  23.203  68.210  1.00 23.04           H
ATOM   1328  HA  ASP A  90      27.807  23.394  65.505  1.00 24.95           H
ATOM   1329  HB2 ASP A  90      30.059  23.170  66.227  1.00 27.16           H
ATOM   1330  HB3 ASP A  90      29.666  21.795  66.921  1.00 27.16           H
ATOM   1331  N   MET A  91      26.092  21.672  65.436  1.00 19.26           N
ATOM   1332  CA  MET A  91      25.034  20.675  65.442  1.00 21.26           C
ATOM   1333  C   MET A  91      25.501  19.303  64.985  1.00 20.55           C
ATOM   1334  O   MET A  91      24.744  18.337  65.104  1.00 19.89           O
ATOM   1335  CB  MET A  91      23.891  21.175  64.587  1.00 22.30           C
ATOM   1336  CG  MET A  91      23.257  22.414  65.205  1.00 21.94           C
ATOM   1337  SD  MET A  91      21.709  22.931  64.426  1.00 21.49           S
ATOM   1338  CE  MET A  91      22.388  23.511  62.882  1.00 22.06           C
ATOM   1339  H   MET A  91      26.036  22.233  64.787  1.00 23.11           H
ATOM   1340  HA  MET A  91      24.701  20.594  66.349  1.00 25.51           H
ATOM   1341  HB2 MET A  91      24.224  21.409  63.707  1.00 26.75           H
ATOM   1342  HB3 MET A  91      23.213  20.485  64.520  1.00 26.75           H
ATOM   1343  HG2 MET A  91      23.070  22.233  66.140  1.00 26.33           H
ATOM   1344  HG3 MET A  91      23.883  23.151  65.134  1.00 26.33           H
ATOM   1345  HE1 MET A  91      21.666  23.836  62.322  1.00 26.47           H
ATOM   1346  HE2 MET A  91      23.016  24.228  63.063  1.00 26.47           H
ATOM   1347  HE3 MET A  91      22.843  22.776  62.442  1.00 26.47           H
ATOM   1348  N   SER A  92      26.736  19.174  64.511  1.00 19.96           N
ATOM   1349  CA  SER A  92      27.244  17.835  64.269  1.00 25.52           C
ATOM   1350  C   SER A  92      27.400  17.052  65.570  1.00 25.10           C
ATOM   1351  O   SER A  92      27.577  15.835  65.523  1.00 27.88           O
ATOM   1352  CB  SER A  92      28.576  17.911  63.518  1.00 26.62           C
ATOM   1353  OG  SER A  92      29.555  18.440  64.387  1.00 32.62           O
ATOM   1354  H   SER A  92      27.277  19.817  64.329  1.00 23.95           H
ATOM   1355  HA  SER A  92      26.613  17.357  63.708  1.00 30.62           H
ATOM   1356  HB2 SER A  92      28.841  17.021  63.238  1.00 31.95           H
ATOM   1357  HB3 SER A  92      28.480  18.494  62.748  1.00 31.95           H
ATOM   1358  HG  SER A  92      30.294  18.490  63.991  1.00 39.14           H
ATOM   1359  N   GLU A  93      27.309  17.719  66.716  1.00 25.29           N
ATOM   1360  CA  GLU A  93      27.367  17.074  68.010  1.00 28.28           C
ATOM   1361  C   GLU A  93      26.043  16.464  68.457  1.00 31.52           C
ATOM   1362  O   GLU A  93      26.044  15.688  69.413  1.00 29.26           O
ATOM   1363  CB  GLU A  93      27.834  18.094  69.037  1.00 27.58           C
ATOM   1364  CG  GLU A  93      29.245  18.523  68.761  1.00 31.32           C
ATOM   1365  CD  GLU A  93      29.780  19.501  69.767  1.00 37.97           C
ATOM   1366  OE1 GLU A  93      29.235  19.585  70.889  1.00 43.76           O
ATOM   1367  OE2 GLU A  93      30.762  20.192  69.427  1.00 49.56           O1-
ATOM   1368  H   GLU A  93      27.210  18.572  66.765  1.00 30.35           H
ATOM   1369  HA  GLU A  93      28.025  16.362  67.976  1.00 33.94           H
ATOM   1370  HB2 GLU A  93      27.262  18.877  68.997  1.00 33.09           H
ATOM   1371  HB3 GLU A  93      27.801  17.698  69.922  1.00 33.09           H
ATOM   1372  HG2 GLU A  93      29.819  17.740  68.773  1.00 37.58           H
ATOM   1373  HG3 GLU A  93      29.280  18.944  67.888  1.00 37.58           H
ATOM   1374  N   LEU A  94      24.924  16.780  67.807  1.00 23.24           N
ATOM   1375  CA  LEU A  94      23.633  16.268  68.252  1.00 26.30           C
ATOM   1376  C   LEU A  94      23.603  14.739  68.219  1.00 24.74           C
ATOM   1377  O   LEU A  94      24.137  14.114  67.304  1.00 25.37           O
ATOM   1378  CB  LEU A  94      22.519  16.834  67.363  1.00 24.41           C
ATOM   1379  CG  LEU A  94      22.284  18.339  67.418  1.00 24.43           C
ATOM   1380  CD1 LEU A  94      21.224  18.768  66.387  1.00 21.11           C
ATOM   1381  CD2 LEU A  94      21.886  18.793  68.802  1.00 19.69           C
ATOM   1382  H   LEU A  94      24.887  17.286  67.113  1.00 27.88           H
ATOM   1383  HA  LEU A  94      23.471  16.556  69.164  1.00 31.56           H
ATOM   1384  HB2 LEU A  94      22.726  16.611  66.442  1.00 29.29           H
ATOM   1385  HB3 LEU A  94      21.686  16.405  67.615  1.00 29.29           H
ATOM   1386  HG  LEU A  94      23.112  18.788  67.190  1.00 29.32           H
ATOM   1387 HD11 LEU A  94      21.097  19.728  66.446  1.00 25.33           H
ATOM   1388 HD12 LEU A  94      21.532  18.529  65.499  1.00 25.33           H
ATOM   1389 HD13 LEU A  94      20.391  18.311  66.582  1.00 25.33           H
ATOM   1390 HD21 LEU A  94      21.747  19.753  68.791  1.00 23.62           H
ATOM   1391 HD22 LEU A  94      21.066  18.343  69.059  1.00 23.62           H
ATOM   1392 HD23 LEU A  94      22.596  18.569  69.424  1.00 23.62           H
ATOM   1393  N   SER A  95      22.979  14.122  69.233  1.00 24.82           N
ATOM   1394  CA  SER A  95      22.756  12.675  69.159  1.00 28.57           C
ATOM   1395  C   SER A  95      21.757  12.320  68.079  1.00 27.64           C
ATOM   1396  O   SER A  95      21.940  11.338  67.347  1.00 28.77           O
ATOM   1397  CB  SER A  95      22.249  12.128  70.495  1.00 29.04           C
ATOM   1398  OG  SER A  95      23.241  12.236  71.453  1.00 31.89           O
ATOM   1399  H   SER A  95      22.686  14.503  69.946  1.00 29.78           H
ATOM   1400  HA  SER A  95      23.595  12.235  68.951  1.00 34.28           H
ATOM   1401  HB2 SER A  95      21.475  12.641  70.777  1.00 34.85           H
ATOM   1402  HB3 SER A  95      22.010  11.194  70.387  1.00 34.85           H
ATOM   1403  HG  SER A  95      23.459  13.041  71.551  1.00 38.27           H
ATOM   1404  N   TYR A  96      20.669  13.068  68.002  1.00 22.85           N
ATOM   1405  CA  TYR A  96      19.605  12.794  67.057  1.00 25.57           C
ATOM   1406  C   TYR A  96      19.642  13.887  66.001  1.00 23.35           C
ATOM   1407  O   TYR A  96      19.438  15.064  66.321  1.00 22.63           O
ATOM   1408  CB  TYR A  96      18.247  12.751  67.762  1.00 24.93           C
ATOM   1409  CG  TYR A  96      18.175  11.728  68.895  1.00 25.81           C
ATOM   1410  CD1 TYR A  96      18.617  10.419  68.701  1.00 32.59           C
ATOM   1411  CD2 TYR A  96      17.653  12.069  70.138  1.00 27.47           C
ATOM   1412  CE1 TYR A  96      18.544   9.486  69.705  1.00 40.71           C
ATOM   1413  CE2 TYR A  96      17.585  11.138  71.163  1.00 31.29           C
ATOM   1414  CZ  TYR A  96      18.035   9.840  70.930  1.00 32.11           C
ATOM   1415  OH  TYR A  96      17.981   8.892  71.924  1.00 35.11           O
ATOM   1416  H   TYR A  96      20.522  13.756  68.498  1.00 27.42           H
ATOM   1417  HA  TYR A  96      19.760  11.938  66.626  1.00 30.69           H
ATOM   1418  HB2 TYR A  96      18.063  13.626  68.140  1.00 29.92           H
ATOM   1419  HB3 TYR A  96      17.564  12.524  67.112  1.00 29.92           H
ATOM   1420  HD1 TYR A  96      18.962  10.172  67.873  1.00 39.11           H
ATOM   1421  HD2 TYR A  96      17.354  12.937  70.287  1.00 32.96           H
ATOM   1422  HE1 TYR A  96      18.848   8.619  69.560  1.00 48.85           H
ATOM   1423  HE2 TYR A  96      17.237  11.374  71.992  1.00 37.55           H
ATOM   1424  HH  TYR A  96      17.652   9.226  72.622  1.00 42.13           H
ATOM   1425  N   LEU A  97      19.918  13.491  64.774  1.00 28.55           N
ATOM   1426  CA  LEU A  97      19.988  14.398  63.634  1.00 27.29           C
ATOM   1427  C   LEU A  97      18.694  14.216  62.847  1.00 27.19           C
ATOM   1428  O   LEU A  97      18.543  13.262  62.091  1.00 27.07           O
ATOM   1429  CB  LEU A  97      21.237  14.107  62.807  1.00 30.80           C
ATOM   1430  CG  LEU A  97      21.469  14.925  61.537  1.00 40.53           C
ATOM   1431  H   LEU A  97      20.075  12.672  64.564  1.00 34.26           H
ATOM   1432  HA  LEU A  97      20.032  15.314  63.949  1.00 32.75           H
ATOM   1433  HB2 LEU A  97      21.205  13.175  62.539  1.00 36.96           H
ATOM   1434  HB3 LEU A  97      22.009  14.246  63.376  1.00 36.96           H
ATOM   1435  HG1 LEU A  97      21.571  15.859  61.777  1.00 48.63           H
ATOM   1436  N   ASN A  98      17.726  15.099  63.080  1.00 22.60           N
ATOM   1437  CA  ASN A  98      16.498  15.090  62.300  1.00 22.98           C
ATOM   1438  C   ASN A  98      16.003  16.528  62.184  1.00 23.42           C
ATOM   1439  O   ASN A  98      16.529  17.433  62.834  1.00 20.03           O
ATOM   1440  CB  ASN A  98      15.447  14.150  62.931  1.00 23.10           C
ATOM   1441  CG  ASN A  98      15.095  14.542  64.380  1.00 22.24           C
ATOM   1442  OD1 ASN A  98      14.551  15.609  64.627  1.00 21.44           O
ATOM   1443  ND2 ASN A  98      15.369  13.650  65.325  1.00 23.75           N
ATOM   1444  H   ASN A  98      17.758  15.711  63.683  1.00 27.12           H
ATOM   1445  HA  ASN A  98      16.693  14.765  61.407  1.00 27.58           H
ATOM   1446  HB2 ASN A  98      14.634  14.186  62.404  1.00 27.72           H
ATOM   1447  HB3 ASN A  98      15.797  13.246  62.942  1.00 27.72           H
ATOM   1448 HD21 ASN A  98      15.189  13.825  66.148  1.00 28.50           H
ATOM   1449 HD22 ASN A  98      15.726  12.896  65.115  1.00 28.50           H
ATOM   1450  N   GLU A  99      14.969  16.730  61.348  1.00 24.56           N
ATOM   1451  CA  GLU A  99      14.553  18.089  60.994  1.00 23.49           C
ATOM   1452  C   GLU A  99      14.051  18.882  62.185  1.00 20.53           C
ATOM   1453  O   GLU A  99      14.543  20.000  62.395  1.00 19.22           O
ATOM   1454  CB  GLU A  99      13.502  18.054  59.866  1.00 23.49           C
ATOM   1455  CG  GLU A  99      14.142  17.820  58.518  1.00 27.68           C
ATOM   1456  CD  GLU A  99      13.155  17.654  57.365  1.00 30.66           C
ATOM   1457  OE1 GLU A  99      12.002  18.108  57.475  1.00 25.20           O
ATOM   1458  OE2 GLU A  99      13.553  17.063  56.346  1.00 32.02           O1-
ATOM   1459  H   GLU A  99      14.504  16.107  60.981  1.00 29.47           H
ATOM   1460  HA  GLU A  99      15.327  18.558  60.646  1.00 28.18           H
ATOM   1461  HB2 GLU A  99      12.875  17.332  60.034  1.00 28.19           H
ATOM   1462  HB3 GLU A  99      13.035  18.904  59.837  1.00 28.19           H
ATOM   1463  HG2 GLU A  99      14.712  18.577  58.310  1.00 33.22           H
ATOM   1464  HG3 GLU A  99      14.677  17.012  58.565  1.00 33.22           H
ATOM   1465  N   PRO A 100      13.089  18.405  62.981  1.00 20.12           N
ATOM   1466  CA  PRO A 100      12.669  19.198  64.137  1.00 18.49           C
ATOM   1467  C   PRO A 100      13.798  19.444  65.129  1.00 17.87           C
ATOM   1468  O   PRO A 100      13.855  20.510  65.749  1.00 19.66           O
ATOM   1469  CB  PRO A 100      11.540  18.347  64.749  1.00 23.12           C
ATOM   1470  CG  PRO A 100      11.804  17.003  64.317  1.00 21.32           C
ATOM   1471  CD  PRO A 100      12.370  17.121  62.932  1.00 21.22           C
ATOM   1472  HA  PRO A 100      12.307  20.050  63.846  1.00 22.19           H
ATOM   1473  HB2 PRO A 100      11.573  18.408  65.717  1.00 27.75           H
ATOM   1474  HB3 PRO A 100      10.683  18.652  64.415  1.00 27.75           H
ATOM   1475  HG2 PRO A 100      12.448  16.591  64.913  1.00 25.58           H
ATOM   1476  HG3 PRO A 100      10.977  16.498  64.305  1.00 25.58           H
ATOM   1477  HD2 PRO A 100      12.986  16.393  62.753  1.00 25.46           H
ATOM   1478  HD3 PRO A 100      11.657  17.157  62.275  1.00 25.46           H
ATOM   1479  N   ALA A 101      14.691  18.480  65.303  1.00 19.56           N
ATOM   1480  CA  ALA A 101      15.796  18.675  66.243  1.00 21.40           C
ATOM   1481  C   ALA A 101      16.758  19.760  65.742  1.00 22.00           C
ATOM   1482  O   ALA A 101      17.227  20.599  66.525  1.00 18.75           O
ATOM   1483  CB  ALA A 101      16.519  17.351  66.470  1.00 21.19           C
ATOM   1484  H   ALA A 101      14.685  17.719  64.903  1.00 23.47           H
ATOM   1485  HA  ALA A 101      15.435  18.968  67.095  1.00 25.68           H
ATOM   1486  HB1 ALA A 101      17.248  17.493  67.094  1.00 25.43           H
ATOM   1487  HB2 ALA A 101      15.891  16.708  66.836  1.00 25.43           H
ATOM   1488  HB3 ALA A 101      16.865  17.031  65.623  1.00 25.43           H
ATOM   1489  N   VAL A 102      17.079  19.770  64.444  1.00 21.20           N
ATOM   1490  CA  VAL A 102      17.962  20.827  63.953  1.00 15.74           C
ATOM   1491  C   VAL A 102      17.266  22.170  64.097  1.00 17.99           C
ATOM   1492  O   VAL A 102      17.846  23.143  64.594  1.00 19.54           O
ATOM   1493  CB  VAL A 102      18.424  20.546  62.511  1.00 16.95           C
ATOM   1494  CG1 VAL A 102      19.150  21.753  61.945  1.00 20.15           C
ATOM   1495  CG2 VAL A 102      19.356  19.313  62.489  1.00 22.64           C
ATOM   1496  H   VAL A 102      16.813  19.203  63.854  1.00 25.44           H
ATOM   1497  HA  VAL A 102      18.754  20.850  64.512  1.00 18.89           H
ATOM   1498  HB  VAL A 102      17.653  20.360  61.953  1.00 20.34           H
ATOM   1499 HG11 VAL A 102      19.432  21.555  61.038  1.00 24.18           H
ATOM   1500 HG12 VAL A 102      18.547  22.513  61.946  1.00 24.18           H
ATOM   1501 HG13 VAL A 102      19.924  21.944  62.498  1.00 24.18           H
ATOM   1502 HG21 VAL A 102      19.639  19.148  61.576  1.00 27.17           H
ATOM   1503 HG22 VAL A 102      20.128  19.492  63.049  1.00 27.17           H
ATOM   1504 HG23 VAL A 102      18.870  18.546  62.830  1.00 27.17           H
ATOM   1505  N   PHE A 103      15.993  22.236  63.704  1.00 20.83           N
ATOM   1506  CA  PHE A 103      15.260  23.484  63.842  1.00 19.79           C
ATOM   1507  C   PHE A 103      15.196  23.910  65.292  1.00 21.99           C
ATOM   1508  O   PHE A 103      15.344  25.093  65.613  1.00 18.64           O
ATOM   1509  CB  PHE A 103      13.851  23.328  63.269  1.00 19.33           C
ATOM   1510  CG  PHE A 103      12.991  24.541  63.438  1.00 21.64           C
ATOM   1511  CD1 PHE A 103      13.345  25.744  62.894  1.00 20.12           C
ATOM   1512  CD2 PHE A 103      11.812  24.470  64.138  1.00 38.94           C
ATOM   1513  CE1 PHE A 103      12.518  26.878  63.032  1.00 23.92           C
ATOM   1514  CE2 PHE A 103      11.007  25.593  64.283  1.00 45.48           C
ATOM   1515  CZ  PHE A 103      11.373  26.793  63.724  1.00 26.76           C
ATOM   1516  H   PHE A 103      15.544  21.587  63.363  1.00 24.99           H
ATOM   1517  HA  PHE A 103      15.715  24.178  63.342  1.00 23.75           H
ATOM   1518  HB2 PHE A 103      13.919  23.143  62.319  1.00 23.19           H
ATOM   1519  HB3 PHE A 103      13.412  22.589  63.717  1.00 23.19           H
ATOM   1520  HD1 PHE A 103      14.135  25.811  62.408  1.00 24.14           H
ATOM   1521  HD2 PHE A 103      11.549  23.663  64.518  1.00 46.73           H
ATOM   1522  HE1 PHE A 103      12.776  27.690  62.658  1.00 28.70           H
ATOM   1523  HE2 PHE A 103      10.211  25.530  64.760  1.00 54.58           H
ATOM   1524  HZ  PHE A 103      10.831  27.542  63.826  1.00 32.12           H
ATOM   1525  N   HIS A 104      14.972  22.964  66.194  1.00 21.47           N
ATOM   1526  CA  HIS A 104      14.873  23.342  67.592  1.00 20.02           C
ATOM   1527  C   HIS A 104      16.163  23.992  68.076  1.00 15.84           C
ATOM   1528  O   HIS A 104      16.137  24.981  68.817  1.00 19.43           O
ATOM   1529  CB  HIS A 104      14.550  22.124  68.448  1.00 20.54           C
ATOM   1530  CG  HIS A 104      14.453  22.459  69.892  1.00 21.90           C
ATOM   1531  ND1 HIS A 104      13.465  23.283  70.386  1.00 24.90           N
ATOM   1532  CD2 HIS A 104      15.234  22.122  70.944  1.00 22.16           C
ATOM   1533  CE1 HIS A 104      13.637  23.437  71.684  1.00 20.13           C
ATOM   1534  NE2 HIS A 104      14.702  22.740  72.049  1.00 23.09           N
ATOM   1535  H   HIS A 104      14.877  22.125  66.029  1.00 25.76           H
ATOM   1536  HA  HIS A 104      14.154  23.984  67.697  1.00 24.03           H
ATOM   1537  HB2 HIS A 104      15.252  21.463  68.338  1.00 24.65           H
ATOM   1538  HB3 HIS A 104      13.698  21.755  68.166  1.00 24.65           H
ATOM   1539  HD2 HIS A 104      15.987  21.576  70.923  1.00 26.59           H
ATOM   1540  HE1 HIS A 104      13.096  23.939  72.249  1.00 24.15           H
ATOM   1541  HE2 HIS A 104      15.009  22.679  72.851  1.00 27.71           H
ATOM   1542  N   ASN A 105      17.309  23.438  67.684  1.00 17.88           N
ATOM   1543  CA  ASN A 105      18.558  24.005  68.154  1.00 17.38           C
ATOM   1544  C   ASN A 105      18.746  25.413  67.621  1.00 19.26           C
ATOM   1545  O   ASN A 105      19.203  26.302  68.348  1.00 17.58           O
ATOM   1546  CB  ASN A 105      19.738  23.146  67.738  1.00 16.56           C
ATOM   1547  CG  ASN A 105      20.977  23.527  68.481  1.00 21.68           C
ATOM   1548  OD1 ASN A 105      21.017  23.401  69.706  1.00 22.64           O
ATOM   1549  ND2 ASN A 105      21.988  24.017  67.773  1.00 20.33           N
ATOM   1550  H   ASN A 105      17.385  22.757  67.165  1.00 21.45           H
ATOM   1551  HA  ASN A 105      18.542  24.048  69.123  1.00 20.86           H
ATOM   1552  HB2 ASN A 105      19.542  22.216  67.931  1.00 19.87           H
ATOM   1553  HB3 ASN A 105      19.903  23.266  66.790  1.00 19.87           H
ATOM   1554 HD21 ASN A 105      22.717  24.248  68.167  1.00 24.40           H
ATOM   1555 HD22 ASN A 105      21.913  24.104  66.921  1.00 24.40           H
ATOM   1556  N   LEU A 106      18.410  25.631  66.346  1.00 19.09           N
ATOM   1557  CA  LEU A 106      18.481  26.982  65.800  1.00 17.27           C
ATOM   1558  C   LEU A 106      17.525  27.895  66.533  1.00 14.20           C
ATOM   1559  O   LEU A 106      17.851  29.055  66.800  1.00 17.30           O
ATOM   1560  CB  LEU A 106      18.171  26.958  64.296  1.00 17.59           C
ATOM   1561  CG  LEU A 106      19.178  26.181  63.455  1.00 18.43           C
ATOM   1562  CD1 LEU A 106      18.694  26.041  61.980  1.00 20.95           C
ATOM   1563  CD2 LEU A 106      20.570  26.859  63.514  1.00 20.67           C
ATOM   1564  H   LEU A 106      18.144  25.029  65.792  1.00 22.91           H
ATOM   1565  HA  LEU A 106      19.380  27.327  65.918  1.00 20.72           H
ATOM   1566  HB2 LEU A 106      17.301  26.549  64.166  1.00 21.11           H
ATOM   1567  HB3 LEU A 106      18.155  27.871  63.968  1.00 21.11           H
ATOM   1568  HG  LEU A 106      19.268  25.287  63.822  1.00 22.12           H
ATOM   1569 HD11 LEU A 106      19.357  25.543  61.477  1.00 25.14           H
ATOM   1570 HD12 LEU A 106      17.847  25.568  61.969  1.00 25.14           H
ATOM   1571 HD13 LEU A 106      18.585  26.926  61.599  1.00 25.14           H
ATOM   1572 HD21 LEU A 106      21.193  26.349  62.973  1.00 24.81           H
ATOM   1573 HD22 LEU A 106      20.495  27.763  63.170  1.00 24.81           H
ATOM   1574 HD23 LEU A 106      20.872  26.879  64.436  1.00 24.81           H
ATOM   1575  N   ARG A 107      16.355  27.363  66.918  1.00 16.66           N
ATOM   1576  CA  ARG A 107      15.361  28.169  67.598  1.00 18.48           C
ATOM   1577  C   ARG A 107      15.849  28.601  68.973  1.00 20.63           C
ATOM   1578  O   ARG A 107      15.633  29.751  69.376  1.00 17.65           O
ATOM   1579  CB  ARG A 107      14.043  27.392  67.725  1.00 21.74           C
ATOM   1580  CG  ARG A 107      12.989  28.109  68.578  1.00 24.38           C
ATOM   1581  CD  ARG A 107      11.716  27.243  68.938  1.00 34.32           C
ATOM   1582  NE  ARG A 107      11.745  25.894  68.396  1.00 45.37           N
ATOM   1583  CZ  ARG A 107      11.108  24.839  68.914  1.00 45.39           C
ATOM   1584  NH1 ARG A 107      10.346  24.971  69.995  1.00 56.01           N
ATOM   1585  NH2 ARG A 107      11.230  23.640  68.337  1.00 36.81           N1+
ATOM   1586  H   ARG A 107      16.125  26.544  66.793  1.00 19.99           H
ATOM   1587  HA  ARG A 107      15.190  28.969  67.076  1.00 22.17           H
ATOM   1588  HB2 ARG A 107      13.670  27.261  66.840  1.00 26.09           H
ATOM   1589  HB3 ARG A 107      14.225  26.533  68.137  1.00 26.09           H
ATOM   1590  HG2 ARG A 107      13.401  28.382  69.413  1.00 29.26           H
ATOM   1591  HG3 ARG A 107      12.682  28.892  68.095  1.00 29.26           H
ATOM   1592  HD2 ARG A 107      11.650  27.173  69.903  1.00 41.18           H
ATOM   1593  HD3 ARG A 107      10.928  27.686  68.586  1.00 41.18           H
ATOM   1594  HE  ARG A 107      12.210  25.764  67.685  1.00 54.44           H
ATOM   1595 HH11 ARG A 107      10.268  25.739  70.375  1.00 67.21           H
ATOM   1596 HH12 ARG A 107       9.936  24.288  70.319  1.00 67.21           H
ATOM   1597 HH21 ARG A 107      11.716  23.549  67.633  1.00 44.18           H
ATOM   1598 HH22 ARG A 107      10.811  22.963  68.661  1.00 44.18           H
ATOM   1599  N   VAL A 108      16.472  27.680  69.718  1.00 19.56           N
ATOM   1600  CA  VAL A 108      16.965  28.015  71.050  1.00 17.72           C
ATOM   1601  C   VAL A 108      18.008  29.103  70.944  1.00 17.39           C
ATOM   1602  O   VAL A 108      18.034  30.051  71.745  1.00 18.25           O
ATOM   1603  CB  VAL A 108      17.528  26.762  71.763  1.00 19.62           C
ATOM   1604  CG1 VAL A 108      18.292  27.181  73.055  1.00 21.27           C
ATOM   1605  CG2 VAL A 108      16.428  25.786  72.101  1.00 21.25           C
ATOM   1606  H   VAL A 108      16.617  26.868  69.476  1.00 23.48           H
ATOM   1607  HA  VAL A 108      16.230  28.357  71.582  1.00 21.27           H
ATOM   1608  HB  VAL A 108      18.156  26.316  71.173  1.00 23.54           H
ATOM   1609 HG11 VAL A 108      18.637  26.385  73.489  1.00 25.52           H
ATOM   1610 HG12 VAL A 108      19.023  27.770  72.812  1.00 25.52           H
ATOM   1611 HG13 VAL A 108      17.678  27.642  73.648  1.00 25.52           H
ATOM   1612 HG21 VAL A 108      16.815  25.016  72.545  1.00 25.50           H
ATOM   1613 HG22 VAL A 108      15.790  26.221  72.688  1.00 25.50           H
ATOM   1614 HG23 VAL A 108      15.989  25.510  71.281  1.00 25.50           H
ATOM   1615  N   ARG A 109      18.886  29.001  69.946  1.00 17.58           N
ATOM   1616  CA  ARG A 109      19.914  30.031  69.802  1.00 12.98           C
ATOM   1617  C   ARG A 109      19.294  31.364  69.372  1.00 17.91           C
ATOM   1618  O   ARG A 109      19.632  32.425  69.917  1.00 17.09           O
ATOM   1619  CB  ARG A 109      20.983  29.530  68.820  1.00 19.79           C
ATOM   1620  CG  ARG A 109      21.722  28.267  69.362  1.00 18.60           C
ATOM   1621  CD  ARG A 109      22.885  27.766  68.538  1.00 16.70           C
ATOM   1622  NE  ARG A 109      23.886  28.809  68.290  1.00 16.39           N
ATOM   1623  CZ  ARG A 109      24.815  29.196  69.151  1.00 21.68           C
ATOM   1624  NH1 ARG A 109      24.917  28.638  70.375  1.00 18.90           N
ATOM   1625  NH2 ARG A 109      25.650  30.157  68.785  1.00 16.62           N1+
ATOM   1626  H   ARG A 109      18.910  28.372  69.361  1.00 21.10           H
ATOM   1627  HA  ARG A 109      20.343  30.167  70.662  1.00 15.57           H
ATOM   1628  HB2 ARG A 109      20.560  29.296  67.980  1.00 23.74           H
ATOM   1629  HB3 ARG A 109      21.641  30.229  68.681  1.00 23.74           H
ATOM   1630  HG2 ARG A 109      22.063  28.471  70.247  1.00 22.32           H
ATOM   1631  HG3 ARG A 109      21.079  27.543  69.425  1.00 22.32           H
ATOM   1632  HD2 ARG A 109      23.319  27.038  69.011  1.00 20.04           H
ATOM   1633  HD3 ARG A 109      22.555  27.455  67.680  1.00 20.04           H
ATOM   1634  HE  ARG A 109      23.868  29.201  67.525  1.00 19.67           H
ATOM   1635 HH11 ARG A 109      24.372  28.015  70.611  1.00 22.68           H
ATOM   1636 HH12 ARG A 109      25.527  28.904  70.920  1.00 22.68           H
ATOM   1637 HH21 ARG A 109      25.582  30.511  68.004  1.00 19.95           H
ATOM   1638 HH22 ARG A 109      26.262  30.425  69.326  1.00 19.95           H
ATOM   1639  N   TYR A 110      18.361  31.313  68.426  1.00 17.07           N
ATOM   1640  CA  TYR A 110      17.751  32.520  67.869  1.00 16.93           C
ATOM   1641  C   TYR A 110      16.956  33.283  68.918  1.00 21.96           C
ATOM   1642  O   TYR A 110      16.970  34.515  68.937  1.00 19.92           O
ATOM   1643  CB  TYR A 110      16.827  32.139  66.706  1.00 16.58           C
ATOM   1644  CG  TYR A 110      16.364  33.313  65.859  1.00 18.84           C
ATOM   1645  CD1 TYR A 110      17.201  33.879  64.891  1.00 18.06           C
ATOM   1646  CD2 TYR A 110      15.084  33.839  66.001  1.00 19.07           C
ATOM   1647  CE1 TYR A 110      16.775  34.915  64.103  1.00 18.44           C
ATOM   1648  CE2 TYR A 110      14.634  34.874  65.188  1.00 16.63           C
ATOM   1649  CZ  TYR A 110      15.482  35.400  64.243  1.00 17.08           C
ATOM   1650  OH  TYR A 110      15.052  36.441  63.467  1.00 17.15           O
ATOM   1651  H   TYR A 110      18.060  30.583  68.086  1.00 20.48           H
ATOM   1652  HA  TYR A 110      18.447  33.104  67.528  1.00 20.32           H
ATOM   1653  HB2 TYR A 110      17.298  31.523  66.124  1.00 19.90           H
ATOM   1654  HB3 TYR A 110      16.037  31.707  67.067  1.00 19.90           H
ATOM   1655  HD1 TYR A 110      18.060  33.541  64.777  1.00 21.67           H
ATOM   1656  HD2 TYR A 110      14.504  33.464  66.624  1.00 22.88           H
ATOM   1657  HE1 TYR A 110      17.341  35.277  63.461  1.00 22.13           H
ATOM   1658  HE2 TYR A 110      13.776  35.216  65.293  1.00 19.95           H
ATOM   1659  HH  TYR A 110      15.668  36.689  62.952  1.00 20.58           H
ATOM   1660  N   ASN A 111      16.234  32.556  69.779  1.00 19.68           N
ATOM   1661  CA  ASN A 111      15.516  33.154  70.908  1.00 20.90           C
ATOM   1662  C   ASN A 111      16.423  33.919  71.852  1.00 27.17           C
ATOM   1663  O   ASN A 111      15.928  34.767  72.604  1.00 23.53           O
ATOM   1664  CB  ASN A 111      14.788  32.080  71.718  1.00 27.10           C
ATOM   1665  CG  ASN A 111      13.613  31.476  70.978  1.00 30.94           C
ATOM   1666  OD1 ASN A 111      13.191  31.988  69.954  1.00 31.98           O
ATOM   1667  ND2 ASN A 111      13.070  30.374  71.515  1.00 39.50           N
ATOM   1668  H   ASN A 111      16.145  31.702  69.729  1.00 23.61           H
ATOM   1669  HA  ASN A 111      14.851  33.773  70.565  1.00 25.08           H
ATOM   1670  HB2 ASN A 111      15.411  31.365  71.925  1.00 32.52           H
ATOM   1671  HB3 ASN A 111      14.454  32.476  72.538  1.00 32.52           H
ATOM   1672 HD21 ASN A 111      12.400  29.993  71.133  1.00 47.40           H
ATOM   1673 HD22 ASN A 111      13.391  30.047  72.243  1.00 47.40           H
ATOM   1674  N   GLN A 112      17.727  33.622  71.850  1.00 20.38           N
ATOM   1675  CA  GLN A 112      18.722  34.351  72.622  1.00 25.62           C
ATOM   1676  C   GLN A 112      19.550  35.281  71.759  1.00 20.81           C
ATOM   1677  O   GLN A 112      20.596  35.757  72.210  1.00 21.50           O
ATOM   1678  CB  GLN A 112      19.676  33.387  73.348  1.00 26.48           C
ATOM   1679  CG  GLN A 112      19.151  32.855  74.590  1.00 37.36           C
ATOM   1680  CD  GLN A 112      20.163  31.984  75.328  1.00 34.93           C
ATOM   1681  OE1 GLN A 112      21.353  32.310  75.434  1.00 25.37           O
ATOM   1682  NE2 GLN A 112      19.682  30.877  75.851  1.00 31.59           N
ATOM   1683  H   GLN A 112      18.065  32.978  71.390  1.00 24.45           H
ATOM   1684  HA  GLN A 112      18.270  34.887  73.293  1.00 30.74           H
ATOM   1685  HB2 GLN A 112      19.865  32.637  72.763  1.00 31.78           H
ATOM   1686  HB3 GLN A 112      20.498  33.858  73.554  1.00 31.78           H
ATOM   1687  HG2 GLN A 112      18.907  33.592  75.172  1.00 44.84           H
ATOM   1688  HG3 GLN A 112      18.371  32.312  74.397  1.00 44.84           H
ATOM   1689 HE21 GLN A 112      18.847  30.687  75.765  1.00 37.90           H
ATOM   1690 HE22 GLN A 112      20.202  30.343  76.280  1.00 37.90           H
ATOM   1691  N   ASP A 113      19.099  35.561  70.527  1.00 21.40           N
ATOM   1692  CA  ASP A 113      19.810  36.429  69.598  1.00 20.48           C
ATOM   1693  C   ASP A 113      21.174  35.863  69.217  1.00 20.53           C
ATOM   1694  O   ASP A 113      22.096  36.601  68.875  1.00 20.61           O
ATOM   1695  CB  ASP A 113      19.948  37.852  70.143  1.00 24.76           C
ATOM   1696  CG  ASP A 113      18.616  38.608  70.153  1.00 27.66           C
ATOM   1697  OD1 ASP A 113      17.629  38.153  69.510  1.00 27.43           O
ATOM   1698  OD2 ASP A 113      18.553  39.672  70.798  1.00 30.40           O1-
ATOM   1699  H   ASP A 113      18.365  35.248  70.206  1.00 25.68           H
ATOM   1700  HA  ASP A 113      19.288  36.486  68.783  1.00 24.58           H
ATOM   1701  HB2 ASP A 113      20.278  37.812  71.054  1.00 29.72           H
ATOM   1702  HB3 ASP A 113      20.570  38.345  69.585  1.00 29.72           H
ATOM   1703  N   LEU A 114      21.302  34.547  69.231  1.00 18.56           N
ATOM   1704  CA  LEU A 114      22.502  33.874  68.754  1.00 16.66           C
ATOM   1705  C   LEU A 114      22.161  33.432  67.325  1.00 18.06           C
ATOM   1706  O   LEU A 114      21.524  32.397  67.117  1.00 18.42           O
ATOM   1707  CB  LEU A 114      22.867  32.709  69.680  1.00 19.11           C
ATOM   1708  CG  LEU A 114      23.132  33.114  71.143  1.00 19.67           C
ATOM   1709  CD1 LEU A 114      23.382  31.855  71.960  1.00 18.39           C
ATOM   1710  CD2 LEU A 114      24.269  34.076  71.290  1.00 21.62           C
ATOM   1711  H   LEU A 114      20.696  34.009  69.517  1.00 22.27           H
ATOM   1712  HA  LEU A 114      23.244  34.499  68.724  1.00 19.99           H
ATOM   1713  HB2 LEU A 114      22.137  32.071  69.679  1.00 22.93           H
ATOM   1714  HB3 LEU A 114      23.672  32.285  69.343  1.00 22.93           H
ATOM   1715  HG  LEU A 114      22.336  33.542  71.496  1.00 23.60           H
ATOM   1716 HD11 LEU A 114      23.549  32.105  72.882  1.00 22.07           H
ATOM   1717 HD12 LEU A 114      22.599  31.284  71.908  1.00 22.07           H
ATOM   1718 HD13 LEU A 114      24.153  31.392  71.598  1.00 22.07           H
ATOM   1719 HD21 LEU A 114      24.382  34.289  72.230  1.00 25.94           H
ATOM   1720 HD22 LEU A 114      25.077  33.665  70.944  1.00 25.94           H
ATOM   1721 HD23 LEU A 114      24.067  34.882  70.790  1.00 25.94           H
ATOM   1722  N   ILE A 115      22.577  34.236  66.338  1.00 18.76           N
ATOM   1723  CA  ILE A 115      22.149  34.011  64.956  1.00 15.48           C
ATOM   1724  C   ILE A 115      23.085  33.091  64.202  1.00 15.70           C
ATOM   1725  O   ILE A 115      22.727  32.619  63.111  1.00 16.03           O
ATOM   1726  CB  ILE A 115      22.016  35.343  64.187  1.00 16.31           C
ATOM   1727  CG1 ILE A 115      23.338  36.123  64.128  1.00 17.83           C
ATOM   1728  CG2 ILE A 115      20.915  36.174  64.825  1.00 19.39           C
ATOM   1729  CD1 ILE A 115      23.283  37.412  63.222  1.00 19.99           C
ATOM   1730  H   ILE A 115      23.100  34.910  66.443  1.00 22.51           H
ATOM   1731  HA  ILE A 115      21.275  33.592  64.969  1.00 18.57           H
ATOM   1732  HB  ILE A 115      21.748  35.139  63.277  1.00 19.57           H
ATOM   1733 HG12 ILE A 115      23.575  36.403  65.026  1.00 21.40           H
ATOM   1734 HG13 ILE A 115      24.028  35.541  63.773  1.00 21.40           H
ATOM   1735 HG21 ILE A 115      20.831  37.011  64.342  1.00 23.27           H
ATOM   1736 HG22 ILE A 115      20.081  35.681  64.780  1.00 23.27           H
ATOM   1737 HG23 ILE A 115      21.147  36.348  65.751  1.00 23.27           H
ATOM   1738 HD11 ILE A 115      24.151  37.846  63.237  1.00 23.98           H
ATOM   1739 HD12 ILE A 115      23.059  37.151  62.315  1.00 23.98           H
ATOM   1740 HD13 ILE A 115      22.606  38.014  63.570  1.00 23.98           H
ATOM   1741  N   TYR A 116      24.269  32.818  64.739  1.00 12.56           N
ATOM   1742  CA  TYR A 116      25.259  32.003  64.066  1.00 14.94           C
ATOM   1743  C   TYR A 116      25.361  30.644  64.751  1.00 15.50           C
ATOM   1744  O   TYR A 116      25.443  30.566  65.986  1.00 16.84           O
ATOM   1745  CB  TYR A 116      26.612  32.712  64.068  1.00 17.02           C
ATOM   1746  CG  TYR A 116      26.661  34.003  63.252  1.00 15.53           C
ATOM   1747  CD1 TYR A 116      26.388  33.999  61.899  1.00 14.12           C
ATOM   1748  CD2 TYR A 116      26.997  35.221  63.846  1.00 14.25           C
ATOM   1749  CE1 TYR A 116      26.433  35.150  61.165  1.00 18.68           C
ATOM   1750  CE2 TYR A 116      27.056  36.379  63.130  1.00 15.40           C
ATOM   1751  CZ  TYR A 116      26.766  36.344  61.779  1.00 17.11           C
ATOM   1752  OH  TYR A 116      26.806  37.502  61.066  1.00 16.69           O
ATOM   1753  H   TYR A 116      24.523  33.103  65.509  1.00 15.07           H
ATOM   1754  HA  TYR A 116      24.989  31.862  63.146  1.00 17.93           H
ATOM   1755  HB2 TYR A 116      26.842  32.935  64.984  1.00 20.43           H
ATOM   1756  HB3 TYR A 116      27.277  32.109  63.702  1.00 20.43           H
ATOM   1757  HD1 TYR A 116      26.161  33.200  61.481  1.00 16.94           H
ATOM   1758  HD2 TYR A 116      27.190  35.243  64.756  1.00 17.10           H
ATOM   1759  HE1 TYR A 116      26.240  35.132  60.255  1.00 22.41           H
ATOM   1760  HE2 TYR A 116      27.273  37.182  63.546  1.00 18.48           H
ATOM   1761  HH  TYR A 116      26.608  37.353  60.264  1.00 20.02           H
ATOM   1762  N   THR A 117      25.330  29.581  63.959  1.00 14.92           N
ATOM   1763  CA  THR A 117      25.467  28.214  64.444  1.00 15.51           C
ATOM   1764  C   THR A 117      26.243  27.412  63.406  1.00 18.51           C
ATOM   1765  O   THR A 117      25.999  27.542  62.205  1.00 18.18           O
ATOM   1766  CB  THR A 117      24.086  27.569  64.707  1.00 13.21           C
ATOM   1767  OG1 THR A 117      23.287  28.483  65.443  1.00 17.54           O
ATOM   1768  CG2 THR A 117      24.181  26.246  65.492  1.00 18.48           C
ATOM   1769  H   THR A 117      25.226  29.628  63.106  1.00 17.90           H
ATOM   1770  HA  THR A 117      25.970  28.213  65.273  1.00 18.61           H
ATOM   1771  HB  THR A 117      23.655  27.385  63.857  1.00 15.85           H
ATOM   1772  HG1 THR A 117      23.187  29.193  65.006  1.00 21.05           H
ATOM   1773 HG21 THR A 117      23.294  25.879  65.632  1.00 22.18           H
ATOM   1774 HG22 THR A 117      24.713  25.604  64.995  1.00 22.18           H
ATOM   1775 HG23 THR A 117      24.599  26.401  66.353  1.00 22.18           H
ATOM   1776  N   TYR A 118      27.191  26.590  63.856  1.00 13.73           N
ATOM   1777  CA  TYR A 118      27.870  25.698  62.934  1.00 17.20           C
ATOM   1778  C   TYR A 118      27.023  24.480  62.658  1.00 18.41           C
ATOM   1779  O   TYR A 118      26.264  23.993  63.495  1.00 16.87           O
ATOM   1780  CB  TYR A 118      29.245  25.273  63.451  1.00 21.69           C
ATOM   1781  CG  TYR A 118      30.190  26.413  63.483  1.00 18.19           C
ATOM   1782  CD1 TYR A 118      30.470  27.129  62.320  1.00 20.23           C
ATOM   1783  CD2 TYR A 118      30.794  26.822  64.681  1.00 20.00           C
ATOM   1784  CE1 TYR A 118      31.312  28.203  62.343  1.00 25.20           C
ATOM   1785  CE2 TYR A 118      31.643  27.883  64.711  1.00 19.89           C
ATOM   1786  CZ  TYR A 118      31.915  28.578  63.537  1.00 24.06           C
ATOM   1787  OH  TYR A 118      32.755  29.679  63.537  1.00 24.30           O
ATOM   1788  H   TYR A 118      27.451  26.533  64.674  1.00 16.47           H
ATOM   1789  HA  TYR A 118      28.002  26.163  62.092  1.00 20.64           H
ATOM   1790  HB2 TYR A 118      29.154  24.927  64.352  1.00 26.03           H
ATOM   1791  HB3 TYR A 118      29.610  24.592  62.865  1.00 26.03           H
ATOM   1792  HD1 TYR A 118      30.068  26.878  61.520  1.00 24.28           H
ATOM   1793  HD2 TYR A 118      30.615  26.357  65.466  1.00 24.00           H
ATOM   1794  HE1 TYR A 118      31.494  28.671  61.560  1.00 30.24           H
ATOM   1795  HE2 TYR A 118      32.039  28.143  65.511  1.00 23.86           H
ATOM   1796  HH  TYR A 118      33.059  29.809  64.310  1.00 29.16           H
ATOM   1797  N   SER A 119      27.163  23.985  61.480  1.00 19.05           N
ATOM   1798  CA  SER A 119      26.472  22.778  61.082  1.00 23.41           C
ATOM   1799  C   SER A 119      27.526  21.921  60.400  1.00 26.01           C
ATOM   1800  O   SER A 119      27.577  21.776  59.184  1.00 27.03           O
ATOM   1801  CB  SER A 119      25.239  23.114  60.218  1.00 24.33           C
ATOM   1802  OG  SER A 119      25.097  22.216  59.166  1.00 38.35           O
ATOM   1803  H   SER A 119      27.661  24.324  60.866  1.00 22.87           H
ATOM   1804  HA  SER A 119      26.166  22.309  61.874  1.00 28.09           H
ATOM   1805  HB2 SER A 119      24.445  23.074  60.774  1.00 29.20           H
ATOM   1806  HB3 SER A 119      25.344  24.008  59.856  1.00 29.20           H
ATOM   1807  HG  SER A 119      25.777  22.240  58.673  1.00 46.01           H
ATOM   1808  N   GLY A 120      28.429  21.393  61.224  1.00 29.09           N
ATOM   1809  CA  GLY A 120      29.625  20.762  60.709  1.00 24.79           C
ATOM   1810  C   GLY A 120      30.614  21.780  60.195  1.00 23.69           C
ATOM   1811  O   GLY A 120      31.020  22.722  60.893  1.00 27.15           O
ATOM   1812  H   GLY A 120      28.367  21.390  62.082  1.00 34.91           H
ATOM   1813  HA2 GLY A 120      30.050  20.245  61.411  1.00 29.75           H
ATOM   1814  HA3 GLY A 120      29.391  20.164  59.982  1.00 29.75           H
ATOM   1815  N   LEU A 121      30.964  21.626  58.930  1.00 22.97           N
ATOM   1816  CA  LEU A 121      32.027  22.418  58.348  1.00 30.26           C
ATOM   1817  C   LEU A 121      31.580  23.810  57.923  1.00 29.13           C
ATOM   1818  O   LEU A 121      32.440  24.652  57.662  1.00 35.75           O
ATOM   1819  CB  LEU A 121      32.608  21.661  57.148  1.00 32.26           C
ATOM   1820  CG  LEU A 121      33.290  20.330  57.495  1.00 39.40           C
ATOM   1821  CD1 LEU A 121      33.659  19.556  56.232  1.00 47.30           C
ATOM   1822  CD2 LEU A 121      34.520  20.607  58.284  1.00 37.08           C
ATOM   1823  H   LEU A 121      30.601  21.067  58.387  1.00 27.56           H
ATOM   1824  HA  LEU A 121      32.734  22.521  59.004  1.00 36.32           H
ATOM   1825  HB2 LEU A 121      31.889  21.468  56.526  1.00 38.72           H
ATOM   1826  HB3 LEU A 121      33.269  22.225  56.717  1.00 38.72           H
ATOM   1827  HG  LEU A 121      32.693  19.785  58.031  1.00 47.28           H
ATOM   1828 HD11 LEU A 121      34.086  18.723  56.487  1.00 56.76           H
ATOM   1829 HD12 LEU A 121      32.851  19.372  55.728  1.00 56.76           H
ATOM   1830 HD13 LEU A 121      34.267  20.091  55.700  1.00 56.76           H
ATOM   1831 HD21 LEU A 121      34.951  19.765  58.503  1.00 44.50           H
ATOM   1832 HD22 LEU A 121      35.118  21.157  57.754  1.00 44.50           H
ATOM   1833 HD23 LEU A 121      34.274  21.074  59.098  1.00 44.50           H
ATOM   1834  N   PHE A 122      30.282  24.084  57.875  1.00 23.42           N
ATOM   1835  CA  PHE A 122      29.788  25.358  57.378  1.00 22.11           C
ATOM   1836  C   PHE A 122      28.952  26.055  58.437  1.00 17.23           C
ATOM   1837  O   PHE A 122      28.499  25.455  59.417  1.00 22.34           O
ATOM   1838  CB  PHE A 122      28.976  25.191  56.078  1.00 17.81           C
ATOM   1839  CG  PHE A 122      27.904  24.164  56.145  1.00 18.09           C
ATOM   1840  CD1 PHE A 122      28.196  22.824  55.949  1.00 19.33           C
ATOM   1841  CD2 PHE A 122      26.577  24.525  56.396  1.00 21.39           C
ATOM   1842  CE1 PHE A 122      27.201  21.883  56.037  1.00 19.76           C
ATOM   1843  CE2 PHE A 122      25.581  23.577  56.442  1.00 20.19           C
ATOM   1844  CZ  PHE A 122      25.887  22.260  56.278  1.00 24.56           C
ATOM   1845  H   PHE A 122      29.662  23.543  58.127  1.00 28.11           H
ATOM   1846  HA  PHE A 122      30.547  25.929  57.180  1.00 26.53           H
ATOM   1847  HB2 PHE A 122      28.557  26.039  55.863  1.00 21.37           H
ATOM   1848  HB3 PHE A 122      29.582  24.937  55.365  1.00 21.37           H
ATOM   1849  HD1 PHE A 122      29.074  22.558  55.795  1.00 23.20           H
ATOM   1850  HD2 PHE A 122      26.362  25.422  56.515  1.00 25.66           H
ATOM   1851  HE1 PHE A 122      27.405  20.985  55.904  1.00 23.72           H
ATOM   1852  HE2 PHE A 122      24.704  23.832  56.619  1.00 24.23           H
ATOM   1853  HZ  PHE A 122      25.217  21.617  56.318  1.00 29.47           H
ATOM   1854  N   LEU A 123      28.789  27.351  58.219  1.00 16.86           N
ATOM   1855  CA  LEU A 123      28.095  28.259  59.117  1.00 13.97           C
ATOM   1856  C   LEU A 123      26.657  28.496  58.638  1.00 15.66           C
ATOM   1857  O   LEU A 123      26.406  28.661  57.437  1.00 16.27           O
ATOM   1858  CB  LEU A 123      28.863  29.564  59.181  1.00 17.16           C
ATOM   1859  CG  LEU A 123      28.295  30.665  60.043  1.00 16.63           C
ATOM   1860  CD1 LEU A 123      28.292  30.187  61.499  1.00 19.86           C
ATOM   1861  CD2 LEU A 123      29.130  31.948  59.848  1.00 20.13           C
ATOM   1862  H   LEU A 123      29.090  27.747  57.517  1.00 20.23           H
ATOM   1863  HA  LEU A 123      28.064  27.875  60.007  1.00 16.76           H
ATOM   1864  HB2 LEU A 123      29.753  29.372  59.516  1.00 20.59           H
ATOM   1865  HB3 LEU A 123      28.932  29.916  58.279  1.00 20.59           H
ATOM   1866  HG  LEU A 123      27.380  30.848  59.775  1.00 19.95           H
ATOM   1867 HD11 LEU A 123      27.928  30.889  62.060  1.00 23.83           H
ATOM   1868 HD12 LEU A 123      27.743  29.390  61.567  1.00 23.83           H
ATOM   1869 HD13 LEU A 123      29.202  29.987  61.767  1.00 23.83           H
ATOM   1870 HD21 LEU A 123      28.761  32.652  60.404  1.00 24.16           H
ATOM   1871 HD22 LEU A 123      30.048  31.768  60.107  1.00 24.16           H
ATOM   1872 HD23 LEU A 123      29.095  32.209  58.915  1.00 24.16           H
ATOM   1873  N   VAL A 124      25.723  28.461  59.577  1.00 14.74           N
ATOM   1874  CA  VAL A 124      24.333  28.843  59.355  1.00 14.96           C
ATOM   1875  C   VAL A 124      24.117  30.163  60.068  1.00 14.49           C
ATOM   1876  O   VAL A 124      24.577  30.338  61.206  1.00 15.45           O
ATOM   1877  CB  VAL A 124      23.357  27.763  59.860  1.00 16.05           C
ATOM   1878  CG1 VAL A 124      21.895  28.232  59.726  1.00 17.73           C
ATOM   1879  CG2 VAL A 124      23.589  26.438  59.120  1.00 17.17           C
ATOM   1880  H   VAL A 124      25.876  28.208  60.384  1.00 17.69           H
ATOM   1881  HA  VAL A 124      24.181  28.977  58.406  1.00 17.95           H
ATOM   1882  HB  VAL A 124      23.529  27.607  60.801  1.00 19.26           H
ATOM   1883 HG11 VAL A 124      21.308  27.532  60.051  1.00 21.28           H
ATOM   1884 HG12 VAL A 124      21.773  29.038  60.252  1.00 21.28           H
ATOM   1885 HG13 VAL A 124      21.707  28.415  58.792  1.00 21.28           H
ATOM   1886 HG21 VAL A 124      22.964  25.776  59.455  1.00 20.60           H
ATOM   1887 HG22 VAL A 124      23.446  26.577  58.171  1.00 20.60           H
ATOM   1888 HG23 VAL A 124      24.499  26.143  59.278  1.00 20.60           H
ATOM   1889  N   ALA A 125      23.430  31.086  59.393  1.00 13.74           N
ATOM   1890  CA  ALA A 125      23.186  32.453  59.859  1.00 14.63           C
ATOM   1891  C   ALA A 125      21.702  32.756  59.672  1.00 17.37           C
ATOM   1892  O   ALA A 125      21.226  32.811  58.537  1.00 15.99           O
ATOM   1893  CB  ALA A 125      24.045  33.459  59.079  1.00 15.40           C
ATOM   1894  H   ALA A 125      23.078  30.933  58.624  1.00 16.49           H
ATOM   1895  HA  ALA A 125      23.403  32.522  60.801  1.00 17.56           H
ATOM   1896  HB1 ALA A 125      23.862  34.353  59.409  1.00 18.48           H
ATOM   1897  HB2 ALA A 125      24.982  33.243  59.210  1.00 18.48           H
ATOM   1898  HB3 ALA A 125      23.821  33.402  58.137  1.00 18.48           H
ATOM   1899  N   VAL A 126      20.968  32.969  60.763  1.00 16.01           N
ATOM   1900  CA  VAL A 126      19.528  33.216  60.692  1.00 15.72           C
ATOM   1901  C   VAL A 126      19.328  34.702  60.876  1.00 18.02           C
ATOM   1902  O   VAL A 126      19.767  35.274  61.883  1.00 17.57           O
ATOM   1903  CB  VAL A 126      18.733  32.418  61.743  1.00 18.92           C
ATOM   1904  CG1 VAL A 126      17.228  32.649  61.532  1.00 16.35           C
ATOM   1905  CG2 VAL A 126      19.039  30.938  61.654  1.00 18.19           C
ATOM   1906  H   VAL A 126      21.283  32.974  61.563  1.00 19.21           H
ATOM   1907  HA  VAL A 126      19.203  32.971  59.811  1.00 18.86           H
ATOM   1908  HB  VAL A 126      18.969  32.728  62.631  1.00 22.71           H
ATOM   1909 HG11 VAL A 126      16.736  32.143  62.198  1.00 19.62           H
ATOM   1910 HG12 VAL A 126      17.038  33.595  61.628  1.00 19.62           H
ATOM   1911 HG13 VAL A 126      16.985  32.350  60.642  1.00 19.62           H
ATOM   1912 HG21 VAL A 126      18.523  30.468  62.327  1.00 21.83           H
ATOM   1913 HG22 VAL A 126      18.798  30.618  60.770  1.00 21.83           H
ATOM   1914 HG23 VAL A 126      19.987  30.802  61.809  1.00 21.83           H
ATOM   1915  N   ASN A 127      18.687  35.331  59.899  1.00 13.48           N
ATOM   1916  CA  ASN A 127      18.535  36.780  59.904  1.00 14.79           C
ATOM   1917  C   ASN A 127      17.793  37.257  61.163  1.00 12.30           C
ATOM   1918  O   ASN A 127      16.659  36.823  61.409  1.00 14.95           O
ATOM   1919  CB  ASN A 127      17.787  37.210  58.626  1.00 15.98           C
ATOM   1920  CG  ASN A 127      17.798  38.718  58.398  1.00 17.53           C
ATOM   1921  OD1 ASN A 127      18.036  39.528  59.308  1.00 14.80           O
ATOM   1922  ND2 ASN A 127      17.549  39.099  57.148  1.00 14.23           N
ATOM   1923  H   ASN A 127      18.331  34.941  59.221  1.00 16.18           H
ATOM   1924  HA  ASN A 127      19.413  37.193  59.895  1.00 17.75           H
ATOM   1925  HB2 ASN A 127      18.206  36.790  57.860  1.00 19.18           H
ATOM   1926  HB3 ASN A 127      16.862  36.926  58.694  1.00 19.18           H
ATOM   1927 HD21 ASN A 127      17.539  39.936  56.948  1.00 17.08           H
ATOM   1928 HD22 ASN A 127      17.397  38.510  56.540  1.00 17.08           H
ATOM   1929  N   PRO A 128      18.378  38.158  61.960  1.00 12.55           N
ATOM   1930  CA  PRO A 128      17.674  38.667  63.149  1.00 17.51           C
ATOM   1931  C   PRO A 128      16.650  39.741  62.837  1.00 20.23           C
ATOM   1932  O   PRO A 128      15.737  39.969  63.645  1.00 18.56           O
ATOM   1933  CB  PRO A 128      18.818  39.237  64.003  1.00 17.42           C
ATOM   1934  CG  PRO A 128      19.811  39.711  63.006  1.00 18.23           C
ATOM   1935  CD  PRO A 128      19.742  38.704  61.860  1.00 14.28           C
ATOM   1936  HA  PRO A 128      17.246  37.939  63.627  1.00 21.02           H
ATOM   1937  HB2 PRO A 128      18.491  39.973  64.543  1.00 20.90           H
ATOM   1938  HB3 PRO A 128      19.194  38.538  64.560  1.00 20.90           H
ATOM   1939  HG2 PRO A 128      19.567  40.598  62.698  1.00 21.88           H
ATOM   1940  HG3 PRO A 128      20.696  39.717  63.403  1.00 21.88           H
ATOM   1941  HD2 PRO A 128      19.864  39.153  61.009  1.00 17.14           H
ATOM   1942  HD3 PRO A 128      20.397  38.001  61.989  1.00 17.14           H
ATOM   1943  N   PHE A 129      16.763  40.405  61.691  1.00 17.86           N
ATOM   1944  CA  PHE A 129      15.937  41.572  61.400  1.00 16.92           C
ATOM   1945  C   PHE A 129      15.926  42.569  62.562  1.00 16.49           C
ATOM   1946  O   PHE A 129      14.929  43.241  62.816  1.00 18.88           O
ATOM   1947  CB  PHE A 129      14.534  41.150  61.032  1.00 17.48           C
ATOM   1948  CG  PHE A 129      14.426  40.631  59.635  1.00 14.87           C
ATOM   1949  CD1 PHE A 129      14.834  41.419  58.549  1.00 13.60           C
ATOM   1950  CD2 PHE A 129      13.914  39.368  59.392  1.00 14.28           C
ATOM   1951  CE1 PHE A 129      14.702  40.930  57.237  1.00 16.73           C
ATOM   1952  CE2 PHE A 129      13.806  38.868  58.097  1.00 19.32           C
ATOM   1953  CZ  PHE A 129      14.204  39.669  57.006  1.00 16.90           C
ATOM   1954  H   PHE A 129      17.313  40.199  61.063  1.00 21.43           H
ATOM   1955  HA  PHE A 129      16.314  42.029  60.631  1.00 20.31           H
ATOM   1956  HB2 PHE A 129      14.248  40.447  61.636  1.00 20.97           H
ATOM   1957  HB3 PHE A 129      13.943  41.916  61.113  1.00 20.97           H
ATOM   1958  HD1 PHE A 129      15.168  42.274  58.695  1.00 16.32           H
ATOM   1959  HD2 PHE A 129      13.648  38.839  60.109  1.00 17.13           H
ATOM   1960  HE1 PHE A 129      14.977  41.454  56.520  1.00 20.08           H
ATOM   1961  HE2 PHE A 129      13.458  38.018  57.951  1.00 23.18           H
ATOM   1962  HZ  PHE A 129      14.131  39.346  56.137  1.00 20.27           H
ATOM   1963  N   LYS A 130      17.074  42.718  63.213  1.00 19.52           N
ATOM   1964  CA  LYS A 130      17.327  43.814  64.139  1.00 23.15           C
ATOM   1965  C   LYS A 130      18.822  43.870  64.397  1.00 21.54           C
ATOM   1966  O   LYS A 130      19.559  42.915  64.112  1.00 19.25           O
ATOM   1967  CB  LYS A 130      16.566  43.644  65.459  1.00 28.73           C
ATOM   1968  CG  LYS A 130      16.991  42.423  66.262  1.00 26.26           C
ATOM   1969  CD  LYS A 130      16.545  42.546  67.739  1.00 26.95           C
ATOM   1970  CE  LYS A 130      17.202  41.464  68.581  1.00 35.69           C
ATOM   1971  NZ  LYS A 130      16.786  41.518  70.018  1.00 37.31           N1+
ATOM   1972  H   LYS A 130      17.741  42.181  63.131  1.00 23.42           H
ATOM   1973  HA  LYS A 130      17.054  44.651  63.732  1.00 27.78           H
ATOM   1974  HB2 LYS A 130      16.717  44.428  66.009  1.00 34.48           H
ATOM   1975  HB3 LYS A 130      15.620  43.557  65.264  1.00 34.48           H
ATOM   1976  HG2 LYS A 130      16.579  41.630  65.884  1.00 31.51           H
ATOM   1977  HG3 LYS A 130      17.957  42.344  66.240  1.00 31.51           H
ATOM   1978  HD2 LYS A 130      16.812  43.411  68.087  1.00 32.34           H
ATOM   1979  HD3 LYS A 130      15.582  42.439  67.797  1.00 32.34           H
ATOM   1980  HE2 LYS A 130      16.954  40.595  68.229  1.00 42.83           H
ATOM   1981  HE3 LYS A 130      18.165  41.575  68.543  1.00 42.83           H
ATOM   1982  HZ1 LYS A 130      17.191  40.871  70.476  1.00 44.77           H
ATOM   1983  HZ2 LYS A 130      17.009  42.305  70.369  1.00 44.77           H
ATOM   1984  HZ3 LYS A 130      15.905  41.411  70.083  1.00 44.77           H
ATOM   1985  N   ARG A 131      19.266  44.995  64.950  1.00 21.67           N
ATOM   1986  CA  ARG A 131      20.685  45.173  65.214  1.00 29.55           C
ATOM   1987  C   ARG A 131      21.092  44.366  66.433  1.00 27.10           C
ATOM   1988  O   ARG A 131      20.411  44.369  67.455  1.00 26.02           O
ATOM   1989  CB  ARG A 131      21.036  46.645  65.435  1.00 28.43           C
ATOM   1990  H   ARG A 131      18.772  45.661  65.179  1.00 26.01           H
ATOM   1991  HA  ARG A 131      21.194  44.851  64.454  1.00 35.46           H
ATOM   1992  HB1 ARG A 131      20.833  47.143  64.627  1.00 34.11           H
ATOM   1993  HB3 ARG A 131      21.981  46.718  65.641  1.00 34.11           H
ATOM   1994  N   ILE A 132      22.213  43.682  66.311  1.00 23.46           N
ATOM   1995  CA  ILE A 132      22.809  42.958  67.427  1.00 21.99           C
ATOM   1996  C   ILE A 132      24.271  43.384  67.532  1.00 25.94           C
ATOM   1997  O   ILE A 132      24.989  43.425  66.513  1.00 23.68           O
ATOM   1998  CB  ILE A 132      22.657  41.437  67.254  1.00 28.43           C
ATOM   1999  CG1 ILE A 132      21.163  41.064  67.286  1.00 30.79           C
ATOM   2000  CG2 ILE A 132      23.390  40.672  68.409  1.00 32.86           C
ATOM   2001  CD1 ILE A 132      20.885  39.676  66.792  1.00 33.93           C
ATOM   2002  H   ILE A 132      22.660  43.617  65.579  1.00 28.16           H
ATOM   2003  HA  ILE A 132      22.360  43.214  68.248  1.00 26.39           H
ATOM   2004  HB  ILE A 132      23.036  41.171  66.402  1.00 34.11           H
ATOM   2005 HG12 ILE A 132      20.844  41.125  68.200  1.00 36.95           H
ATOM   2006 HG13 ILE A 132      20.673  41.684  66.724  1.00 36.95           H
ATOM   2007 HG21 ILE A 132      23.279  39.718  68.275  1.00 39.44           H
ATOM   2008 HG22 ILE A 132      24.333  40.902  68.390  1.00 39.44           H
ATOM   2009 HG23 ILE A 132      23.002  40.936  69.258  1.00 39.44           H
ATOM   2010 HD11 ILE A 132      19.930  39.510  66.840  1.00 40.72           H
ATOM   2011 HD12 ILE A 132      21.189  39.602  65.874  1.00 40.72           H
ATOM   2012 HD13 ILE A 132      21.360  39.042  67.351  1.00 40.72           H
ATOM   2013  N   PRO A 133      24.764  43.696  68.742  1.00 25.16           N
ATOM   2014  CA  PRO A 133      26.061  44.380  68.884  1.00 27.04           C
ATOM   2015  C   PRO A 133      27.239  43.409  68.884  1.00 27.71           C
ATOM   2016  O   PRO A 133      28.002  43.317  69.855  1.00 23.35           O
ATOM   2017  CB  PRO A 133      25.903  45.104  70.232  1.00 31.66           C
ATOM   2018  CG  PRO A 133      25.006  44.253  71.005  1.00 27.84           C
ATOM   2019  CD  PRO A 133      24.049  43.615  70.029  1.00 28.10           C
ATOM   2020  HA  PRO A 133      26.179  45.034  68.178  1.00 32.45           H
ATOM   2021  HB2 PRO A 133      26.766  45.180  70.667  1.00 37.99           H
ATOM   2022  HB3 PRO A 133      25.509  45.979  70.090  1.00 37.99           H
ATOM   2023  HG2 PRO A 133      25.524  43.572  71.462  1.00 33.41           H
ATOM   2024  HG3 PRO A 133      24.521  44.795  71.646  1.00 33.41           H
ATOM   2025  HD2 PRO A 133      23.889  42.689  70.269  1.00 33.72           H
ATOM   2026  HD3 PRO A 133      23.222  44.120  69.989  1.00 33.72           H
ATOM   2027  N   ILE A 134      27.395  42.664  67.783  1.00 21.08           N
ATOM   2028  CA  ILE A 134      28.442  41.655  67.706  1.00 18.15           C
ATOM   2029  C   ILE A 134      29.441  41.949  66.601  1.00 19.33           C
ATOM   2030  O   ILE A 134      30.289  41.107  66.292  1.00 18.73           O
ATOM   2031  CB  ILE A 134      27.832  40.248  67.554  1.00 22.30           C
ATOM   2032  CG1 ILE A 134      26.947  40.145  66.298  1.00 21.04           C
ATOM   2033  CG2 ILE A 134      27.015  39.916  68.801  1.00 21.20           C
ATOM   2034  CD1 ILE A 134      26.508  38.681  65.962  1.00 17.71           C
ATOM   2035  H   ILE A 134      26.910  42.727  67.076  1.00 25.29           H
ATOM   2036  HA  ILE A 134      28.932  41.665  68.543  1.00 21.79           H
ATOM   2037  HB  ILE A 134      28.554  39.605  67.477  1.00 26.76           H
ATOM   2038 HG12 ILE A 134      26.144  40.671  66.436  1.00 25.25           H
ATOM   2039 HG13 ILE A 134      27.440  40.490  65.538  1.00 25.25           H
ATOM   2040 HG21 ILE A 134      26.633  39.030  68.701  1.00 25.44           H
ATOM   2041 HG22 ILE A 134      27.598  39.941  69.575  1.00 25.44           H
ATOM   2042 HG23 ILE A 134      26.308  40.573  68.898  1.00 25.44           H
ATOM   2043 HD11 ILE A 134      25.957  38.693  65.164  1.00 21.25           H
ATOM   2044 HD12 ILE A 134      27.300  38.142  65.809  1.00 21.25           H
ATOM   2045 HD13 ILE A 134      26.003  38.324  66.708  1.00 21.25           H
ATOM   2046  N   TYR A 135      29.407  43.154  66.050  1.00 20.25           N
ATOM   2047  CA  TYR A 135      30.287  43.522  64.951  1.00 19.98           C
ATOM   2048  C   TYR A 135      31.170  44.728  65.272  1.00 26.08           C
ATOM   2049  O   TYR A 135      31.652  45.404  64.358  1.00 23.83           O
ATOM   2050  CB  TYR A 135      29.428  43.784  63.718  1.00 22.18           C
ATOM   2051  CG  TYR A 135      28.454  42.669  63.386  1.00 17.68           C
ATOM   2052  CD1 TYR A 135      28.894  41.449  62.842  1.00 18.48           C
ATOM   2053  CD2 TYR A 135      27.104  42.859  63.539  1.00 17.62           C
ATOM   2054  CE1 TYR A 135      27.982  40.439  62.505  1.00 16.49           C
ATOM   2055  CE2 TYR A 135      26.193  41.860  63.210  1.00 20.71           C
ATOM   2056  CZ  TYR A 135      26.635  40.669  62.681  1.00 16.33           C
ATOM   2057  OH  TYR A 135      25.713  39.711  62.326  1.00 20.51           O
ATOM   2058  H   TYR A 135      28.877  43.784  66.298  1.00 24.30           H
ATOM   2059  HA  TYR A 135      30.870  42.773  64.753  1.00 23.98           H
ATOM   2060  HB2 TYR A 135      28.913  44.592  63.864  1.00 26.62           H
ATOM   2061  HB3 TYR A 135      30.012  43.903  62.953  1.00 26.62           H
ATOM   2062  HD1 TYR A 135      29.804  41.304  62.718  1.00 22.18           H
ATOM   2063  HD2 TYR A 135      26.793  43.663  63.886  1.00 21.14           H
ATOM   2064  HE1 TYR A 135      28.280  39.635  62.145  1.00 19.79           H
ATOM   2065  HE2 TYR A 135      25.282  42.009  63.319  1.00 24.85           H
ATOM   2066  HH  TYR A 135      26.105  39.036  62.016  1.00 24.61           H
ATOM   2067  N   THR A 136      31.410  45.001  66.554  1.00 27.77           N
ATOM   2068  CA  THR A 136      32.264  46.115  66.958  1.00 25.64           C
ATOM   2069  C   THR A 136      33.735  45.790  66.686  1.00 25.11           C
ATOM   2070  O   THR A 136      34.116  44.642  66.449  1.00 23.95           O
ATOM   2071  CB  THR A 136      32.096  46.393  68.448  1.00 28.33           C
ATOM   2072  OG1 THR A 136      32.484  45.215  69.157  1.00 26.26           O
ATOM   2073  CG2 THR A 136      30.662  46.737  68.828  1.00 24.39           C
ATOM   2074  H   THR A 136      31.087  44.552  67.212  1.00 33.32           H
ATOM   2075  HA  THR A 136      32.022  46.912  66.461  1.00 30.76           H
ATOM   2076  HB  THR A 136      32.670  47.132  68.707  1.00 34.00           H
ATOM   2077  HG1 THR A 136      32.403  45.338  69.984  1.00 31.51           H
ATOM   2078 HG21 THR A 136      30.603  46.906  69.781  1.00 29.27           H
ATOM   2079 HG22 THR A 136      30.373  47.530  68.349  1.00 29.27           H
ATOM   2080 HG23 THR A 136      30.074  46.000  68.601  1.00 29.27           H
ATOM   2081  N   GLN A 137      34.595  46.804  66.826  1.00 26.53           N
ATOM   2082  CA  GLN A 137      36.032  46.556  66.708  1.00 27.76           C
ATOM   2083  C   GLN A 137      36.528  45.637  67.809  1.00 28.41           C
ATOM   2084  O   GLN A 137      37.430  44.814  67.581  1.00 26.25           O
ATOM   2085  CB  GLN A 137      36.810  47.877  66.738  1.00 31.69           C
ATOM   2086  CG  GLN A 137      38.294  47.725  66.494  1.00 33.09           C
ATOM   2087  CD  GLN A 137      38.587  47.152  65.135  1.00 29.92           C
ATOM   2088  OE1 GLN A 137      38.099  47.653  64.131  1.00 32.35           O
ATOM   2089  NE2 GLN A 137      39.390  46.092  65.092  1.00 33.34           N
ATOM   2090  H   GLN A 137      34.379  47.621  66.986  1.00 31.83           H
ATOM   2091  HA  GLN A 137      36.207  46.125  65.857  1.00 33.31           H
ATOM   2092  HB2 GLN A 137      36.456  48.463  66.050  1.00 38.03           H
ATOM   2093  HB3 GLN A 137      36.694  48.288  67.609  1.00 38.03           H
ATOM   2094  HG2 GLN A 137      38.717  48.596  66.553  1.00 39.71           H
ATOM   2095  HG3 GLN A 137      38.666  47.127  67.161  1.00 39.71           H
ATOM   2096 HE21 GLN A 137      39.713  45.767  65.820  1.00 40.01           H
ATOM   2097 HE22 GLN A 137      39.585  45.731  64.336  1.00 40.01           H
ATOM   2098  N   GLU A 138      35.925  45.733  68.995  1.00 27.79           N
ATOM   2099  CA  GLU A 138      36.295  44.849  70.095  1.00 27.52           C
ATOM   2100  C   GLU A 138      35.947  43.404  69.760  1.00 29.49           C
ATOM   2101  O   GLU A 138      36.701  42.477  70.088  1.00 28.03           O
ATOM   2102  CB  GLU A 138      35.589  45.317  71.385  1.00 29.51           C
ATOM   2103  CG  GLU A 138      35.739  46.834  71.679  1.00 39.61           C
ATOM   2104  CD  GLU A 138      34.582  47.707  71.116  1.00 48.84           C
ATOM   2105  OE1 GLU A 138      33.511  47.824  71.768  1.00 56.73           O
ATOM   2106  OE2 GLU A 138      34.738  48.298  70.023  1.00 40.55           O1-
ATOM   2107  H   GLU A 138      35.305  46.298  69.185  1.00 33.35           H
ATOM   2108  HA  GLU A 138      37.252  44.904  70.238  1.00 33.03           H
ATOM   2109  HB2 GLU A 138      34.642  45.123  71.310  1.00 35.42           H
ATOM   2110  HB3 GLU A 138      35.963  44.832  72.138  1.00 35.42           H
ATOM   2111  HG2 GLU A 138      35.767  46.964  72.639  1.00 47.54           H
ATOM   2112  HG3 GLU A 138      36.566  47.148  71.281  1.00 47.54           H
ATOM   2113  N   MET A 139      34.821  43.189  69.075  1.00 29.37           N
ATOM   2114  CA  MET A 139      34.488  41.839  68.627  1.00 25.62           C
ATOM   2115  C   MET A 139      35.492  41.367  67.585  1.00 24.26           C
ATOM   2116  O   MET A 139      36.043  40.261  67.685  1.00 26.12           O
ATOM   2117  CB  MET A 139      33.057  41.814  68.082  1.00 23.45           C
ATOM   2118  CG  MET A 139      31.983  42.007  69.125  1.00 28.41           C
ATOM   2119  SD  MET A 139      31.884  40.567  70.259  1.00 33.63           S
ATOM   2120  CE  MET A 139      30.509  41.041  71.277  1.00 29.92           C
ATOM   2121  H   MET A 139      34.246  43.793  68.863  1.00 35.25           H
ATOM   2122  HA  MET A 139      34.525  41.240  69.389  1.00 30.74           H
ATOM   2123  HB2 MET A 139      32.962  42.523  67.427  1.00 28.14           H
ATOM   2124  HB3 MET A 139      32.903  40.955  67.657  1.00 28.14           H
ATOM   2125  HG2 MET A 139      32.186  42.796  69.651  1.00 34.09           H
ATOM   2126  HG3 MET A 139      31.124  42.108  68.685  1.00 34.09           H
ATOM   2127  HE1 MET A 139      30.350  40.346  71.935  1.00 35.90           H
ATOM   2128  HE2 MET A 139      30.720  41.876  71.722  1.00 35.90           H
ATOM   2129  HE3 MET A 139      29.726  41.152  70.716  1.00 35.90           H
ATOM   2130  N   VAL A 140      35.786  42.222  66.595  1.00 26.11           N
ATOM   2131  CA  VAL A 140      36.813  41.877  65.621  1.00 23.85           C
ATOM   2132  C   VAL A 140      38.090  41.412  66.324  1.00 29.21           C
ATOM   2133  O   VAL A 140      38.679  40.379  65.964  1.00 25.78           O
ATOM   2134  CB  VAL A 140      37.081  43.071  64.681  1.00 20.93           C
ATOM   2135  CG1 VAL A 140      38.324  42.815  63.858  1.00 21.18           C
ATOM   2136  CG2 VAL A 140      35.847  43.342  63.780  1.00 21.01           C
ATOM   2137  H   VAL A 140      35.413  42.987  66.473  1.00 31.33           H
ATOM   2138  HA  VAL A 140      36.492  41.141  65.077  1.00 28.62           H
ATOM   2139  HB  VAL A 140      37.238  43.864  65.218  1.00 25.12           H
ATOM   2140 HG11 VAL A 140      38.478  43.574  63.274  1.00 25.41           H
ATOM   2141 HG12 VAL A 140      39.079  42.698  64.455  1.00 25.41           H
ATOM   2142 HG13 VAL A 140      38.192  42.012  63.330  1.00 25.41           H
ATOM   2143 HG21 VAL A 140      36.039  44.095  63.200  1.00 25.22           H
ATOM   2144 HG22 VAL A 140      35.666  42.552  63.247  1.00 25.22           H
ATOM   2145 HG23 VAL A 140      35.083  43.544  64.343  1.00 25.22           H
ATOM   2146  N   ASP A 141      38.517  42.149  67.352  1.00 29.06           N
ATOM   2147  CA  ASP A 141      39.804  41.867  68.003  1.00 28.98           C
ATOM   2148  C   ASP A 141      39.795  40.528  68.731  1.00 28.95           C
ATOM   2149  O   ASP A 141      40.829  39.859  68.815  1.00 29.21           O
ATOM   2150  CB  ASP A 141      40.157  42.994  68.987  1.00 32.21           C
ATOM   2151  CG  ASP A 141      40.438  44.318  68.301  1.00 36.78           C
ATOM   2152  OD1 ASP A 141      40.832  44.319  67.109  1.00 34.27           O
ATOM   2153  OD2 ASP A 141      40.269  45.368  68.966  1.00 37.88           O1-
ATOM   2154  H   ASP A 141      38.086  42.812  67.690  1.00 34.88           H
ATOM   2155  HA  ASP A 141      40.498  41.833  67.326  1.00 34.78           H
ATOM   2156  HB2 ASP A 141      39.413  43.124  69.595  1.00 38.66           H
ATOM   2157  HB3 ASP A 141      40.951  42.741  69.484  1.00 38.66           H
ATOM   2158  N   ILE A 142      38.638  40.114  69.250  1.00 27.59           N
ATOM   2159  CA  ILE A 142      38.560  38.823  69.927  1.00 29.99           C
ATOM   2160  C   ILE A 142      38.748  37.683  68.958  1.00 30.26           C
ATOM   2161  O   ILE A 142      39.301  36.631  69.313  1.00 21.90           O
ATOM   2162  CB  ILE A 142      37.220  38.686  70.666  1.00 33.04           C
ATOM   2163  CG1 ILE A 142      37.175  39.672  71.829  1.00 40.55           C
ATOM   2164  CG2 ILE A 142      37.027  37.232  71.131  1.00 35.65           C
ATOM   2165  CD1 ILE A 142      35.815  39.714  72.522  1.00 40.04           C
ATOM   2166  H   ILE A 142      37.899  40.553  69.224  1.00 33.10           H
ATOM   2167  HA  ILE A 142      39.269  38.773  70.587  1.00 35.99           H
ATOM   2168  HB  ILE A 142      36.506  38.908  70.048  1.00 39.65           H
ATOM   2169 HG12 ILE A 142      37.838  39.413  72.488  1.00 48.66           H
ATOM   2170 HG13 ILE A 142      37.368  40.562  71.496  1.00 48.66           H
ATOM   2171 HG21 ILE A 142      36.179  37.160  71.595  1.00 42.78           H
ATOM   2172 HG22 ILE A 142      37.032  36.650  70.355  1.00 42.78           H
ATOM   2173 HG23 ILE A 142      37.753  36.994  71.728  1.00 42.78           H
ATOM   2174 HD11 ILE A 142      35.851  40.356  73.248  1.00 48.04           H
ATOM   2175 HD12 ILE A 142      35.141  39.981  71.878  1.00 48.04           H
ATOM   2176 HD13 ILE A 142      35.611  38.832  72.869  1.00 48.04           H
ATOM   2177  N   PHE A 143      38.261  37.838  67.735  1.00 26.72           N
ATOM   2178  CA  PHE A 143      38.302  36.729  66.810  1.00 24.63           C
ATOM   2179  C   PHE A 143      39.631  36.610  66.097  1.00 23.37           C
ATOM   2180  O   PHE A 143      39.951  35.535  65.585  1.00 24.14           O
ATOM   2181  CB  PHE A 143      37.136  36.874  65.824  1.00 20.30           C
ATOM   2182  CG  PHE A 143      35.852  36.389  66.396  1.00 19.51           C
ATOM   2183  CD1 PHE A 143      35.043  37.227  67.116  1.00 22.97           C
ATOM   2184  CD2 PHE A 143      35.498  35.060  66.275  1.00 20.17           C
ATOM   2185  CE1 PHE A 143      33.886  36.752  67.691  1.00 22.03           C
ATOM   2186  CE2 PHE A 143      34.354  34.590  66.837  1.00 19.60           C
ATOM   2187  CZ  PHE A 143      33.539  35.431  67.541  1.00 16.56           C
ATOM   2188  H   PHE A 143      37.909  38.559  67.425  1.00 32.07           H
ATOM   2189  HA  PHE A 143      38.163  35.908  67.307  1.00 29.56           H
ATOM   2190  HB2 PHE A 143      37.029  37.811  65.593  1.00 24.36           H
ATOM   2191  HB3 PHE A 143      37.327  36.355  65.027  1.00 24.36           H
ATOM   2192  HD1 PHE A 143      35.279  38.120  67.221  1.00 27.56           H
ATOM   2193  HD2 PHE A 143      36.049  34.479  65.801  1.00 24.21           H
ATOM   2194  HE1 PHE A 143      33.331  37.329  68.165  1.00 26.44           H
ATOM   2195  HE2 PHE A 143      34.120  33.695  66.735  1.00 23.52           H
ATOM   2196  HZ  PHE A 143      32.752  35.110  67.917  1.00 19.87           H
ATOM   2197  N   LYS A 144      40.413  37.673  66.080  1.00 26.15           N
ATOM   2198  CA  LYS A 144      41.632  37.685  65.296  1.00 27.12           C
ATOM   2199  C   LYS A 144      42.547  36.552  65.731  1.00 29.49           C
ATOM   2200  O   LYS A 144      42.925  36.453  66.898  1.00 31.29           O
ATOM   2201  CB  LYS A 144      42.308  39.050  65.445  1.00 31.94           C
ATOM   2202  CG  LYS A 144      43.538  39.242  64.602  1.00 36.82           C
ATOM   2203  CD  LYS A 144      44.097  40.661  64.773  1.00 40.45           C
ATOM   2204  H   LYS A 144      40.261  38.401  66.512  1.00 31.38           H
ATOM   2205  HA  LYS A 144      41.413  37.555  64.360  1.00 32.54           H
ATOM   2206  HB2 LYS A 144      42.566  39.168  66.372  1.00 38.32           H
ATOM   2207  HB3 LYS A 144      41.671  39.738  65.195  1.00 38.32           H
ATOM   2208  HG2 LYS A 144      43.312  39.111  63.668  1.00 44.19           H
ATOM   2209  HG3 LYS A 144      44.219  38.609  64.878  1.00 44.19           H
ATOM   2210  HD1 LYS A 144      43.408  41.302  64.541  1.00 48.54           H
ATOM   2211  HD3 LYS A 144      44.368  40.785  65.696  1.00 48.54           H
ATOM   2212  N   GLY A 145      42.857  35.666  64.793  1.00 30.23           N
ATOM   2213  CA  GLY A 145      43.782  34.584  65.007  1.00 31.75           C
ATOM   2214  C   GLY A 145      43.235  33.352  65.685  1.00 34.77           C
ATOM   2215  O   GLY A 145      43.995  32.396  65.892  1.00 32.02           O
ATOM   2216  H   GLY A 145      42.527  35.679  63.999  1.00 36.28           H
ATOM   2217  HA2 GLY A 145      44.141  34.310  64.148  1.00 38.10           H
ATOM   2218  HA3 GLY A 145      44.520  34.911  65.545  1.00 38.10           H
ATOM   2219  N   ARG A 146      41.960  33.324  66.050  1.00 28.24           N
ATOM   2220  CA  ARG A 146      41.440  32.187  66.789  1.00 25.91           C
ATOM   2221  C   ARG A 146      40.945  31.095  65.859  1.00 35.13           C
ATOM   2222  O   ARG A 146      40.242  31.349  64.872  1.00 28.20           O
ATOM   2223  CB  ARG A 146      40.322  32.616  67.731  1.00 28.25           C
ATOM   2224  CG  ARG A 146      40.717  33.732  68.667  1.00 35.63           C
ATOM   2225  CD  ARG A 146      42.095  33.522  69.309  1.00 50.48           C
ATOM   2226  NE  ARG A 146      42.056  32.631  70.460  1.00 51.63           N
ATOM   2227  CZ  ARG A 146      41.771  33.045  71.687  1.00 57.21           C
ATOM   2228  NH1 ARG A 146      41.485  34.325  71.895  1.00 54.13           N
ATOM   2229  NH2 ARG A 146      41.756  32.186  72.698  1.00 57.54           N1+
ATOM   2230  H   ARG A 146      41.384  33.941  65.885  1.00 33.89           H
ATOM   2231  HA  ARG A 146      42.154  31.814  67.329  1.00 31.09           H
ATOM   2232  HB2 ARG A 146      39.569  32.924  67.203  1.00 33.89           H
ATOM   2233  HB3 ARG A 146      40.057  31.855  68.270  1.00 33.89           H
ATOM   2234  HG2 ARG A 146      40.742  34.565  68.171  1.00 42.75           H
ATOM   2235  HG3 ARG A 146      40.062  33.791  69.380  1.00 42.75           H
ATOM   2236  HD2 ARG A 146      42.694  33.134  68.651  1.00 60.57           H
ATOM   2237  HD3 ARG A 146      42.439  34.379  69.605  1.00 60.57           H
ATOM   2238  HE  ARG A 146      42.067  31.784  70.313  1.00 61.96           H
ATOM   2239 HH11 ARG A 146      41.496  34.880  71.239  1.00 64.95           H
ATOM   2240 HH12 ARG A 146      41.296  34.600  72.688  1.00 64.95           H
ATOM   2241 HH21 ARG A 146      41.938  31.356  72.560  1.00 69.05           H
ATOM   2242 HH22 ARG A 146      41.565  32.457  73.491  1.00 69.05           H
ATOM   2243  N   ARG A 147      41.312  29.872  66.203  1.00 27.85           N
ATOM   2244  CA  ARG A 147      40.778  28.705  65.527  1.00 32.41           C
ATOM   2245  C   ARG A 147      39.283  28.606  65.773  1.00 26.23           C
ATOM   2246  O   ARG A 147      38.772  29.074  66.791  1.00 27.78           O
ATOM   2247  CB  ARG A 147      41.464  27.449  66.039  1.00 31.67           C
ATOM   2248  CG  ARG A 147      42.921  27.306  65.620  1.00 38.35           C
ATOM   2249  CD  ARG A 147      43.608  26.172  66.387  1.00 40.78           C
ATOM   2250  H   ARG A 147      41.873  29.691  66.829  1.00 33.42           H
ATOM   2251  HA  ARG A 147      40.934  28.778  64.572  1.00 38.89           H
ATOM   2252  HB2 ARG A 147      40.985  26.676  65.704  1.00 38.01           H
ATOM   2253  HB3 ARG A 147      41.437  27.455  67.009  1.00 38.01           H
ATOM   2254  HG2 ARG A 147      43.392  28.132  65.809  1.00 46.03           H
ATOM   2255  HG3 ARG A 147      42.964  27.103  64.672  1.00 46.03           H
ATOM   2256  HD1 ARG A 147      43.583  26.372  67.336  1.00 48.94           H
ATOM   2257  HD3 ARG A 147      43.139  25.342  66.211  1.00 48.94           H
ATOM   2258  N   ARG A 148      38.585  27.948  64.841  1.00 26.88           N
ATOM   2259  CA  ARG A 148      37.126  27.925  64.887  1.00 29.84           C
ATOM   2260  C   ARG A 148      36.587  27.373  66.213  1.00 33.72           C
ATOM   2261  O   ARG A 148      35.582  27.872  66.738  1.00 26.54           O
ATOM   2262  CB  ARG A 148      36.581  27.104  63.729  1.00 27.37           C
ATOM   2263  CG  ARG A 148      35.110  27.383  63.476  1.00 34.90           C
ATOM   2264  CD  ARG A 148      34.526  26.448  62.424  1.00 33.37           C
ATOM   2265  NE  ARG A 148      33.882  25.300  63.045  1.00 36.84           N
ATOM   2266  CZ  ARG A 148      33.013  24.503  62.437  1.00 29.39           C
ATOM   2267  NH1 ARG A 148      32.660  24.727  61.172  1.00 37.36           N
ATOM   2268  NH2 ARG A 148      32.477  23.488  63.100  1.00 30.91           N1+
ATOM   2269  H   ARG A 148      38.929  27.515  64.182  1.00 32.26           H
ATOM   2270  HA  ARG A 148      36.796  28.832  64.789  1.00 35.81           H
ATOM   2271  HB2 ARG A 148      37.073  27.325  62.923  1.00 32.84           H
ATOM   2272  HB3 ARG A 148      36.679  26.161  63.933  1.00 32.84           H
ATOM   2273  HG2 ARG A 148      34.615  27.257  64.301  1.00 41.89           H
ATOM   2274  HG3 ARG A 148      35.007  28.295  63.161  1.00 41.89           H
ATOM   2275  HD2 ARG A 148      33.862  26.925  61.902  1.00 40.05           H
ATOM   2276  HD3 ARG A 148      35.238  26.125  61.850  1.00 40.05           H
ATOM   2277  HE  ARG A 148      34.079  25.126  63.864  1.00 44.20           H
ATOM   2278 HH11 ARG A 148      33.003  25.387  60.740  1.00 44.83           H
ATOM   2279 HH12 ARG A 148      32.094  24.207  60.785  1.00 44.83           H
ATOM   2280 HH21 ARG A 148      32.702  23.342  63.917  1.00 37.09           H
ATOM   2281 HH22 ARG A 148      31.913  22.969  62.710  1.00 37.09           H
ATOM   2282  N   ASN A 149      37.222  26.332  66.758  1.00 36.31           N
ATOM   2283  CA  ASN A 149      36.723  25.701  67.980  1.00 33.57           C
ATOM   2284  C   ASN A 149      37.123  26.443  69.249  1.00 29.91           C
ATOM   2285  O   ASN A 149      36.688  26.054  70.340  1.00 35.03           O
ATOM   2286  CB  ASN A 149      37.204  24.246  68.063  1.00 32.44           C
ATOM   2287  CG  ASN A 149      38.723  24.119  68.198  1.00 42.97           C
ATOM   2288  OD1 ASN A 149      39.439  25.102  68.370  1.00 44.34           O
ATOM   2289  ND2 ASN A 149      39.213  22.887  68.129  1.00 52.92           N
ATOM   2290  H   ASN A 149      37.939  25.977  66.441  1.00 43.57           H
ATOM   2291  HA  ASN A 149      35.754  25.686  67.944  1.00 40.29           H
ATOM   2292  HB2 ASN A 149      36.800  23.826  68.838  1.00 38.93           H
ATOM   2293  HB3 ASN A 149      36.936  23.780  67.256  1.00 38.93           H
ATOM   2294 HD21 ASN A 149      40.061  22.757  68.198  1.00 63.50           H
ATOM   2295 HD22 ASN A 149      38.684  22.219  68.015  1.00 63.50           H
ATOM   2296  N   GLU A 150      37.929  27.493  69.135  1.00 30.98           N
ATOM   2297  CA  GLU A 150      38.302  28.329  70.268  1.00 29.19           C
ATOM   2298  C   GLU A 150      37.313  29.439  70.588  1.00 32.64           C
ATOM   2299  O   GLU A 150      37.440  30.061  71.643  1.00 30.31           O
ATOM   2300  CB  GLU A 150      39.641  29.010  70.004  1.00 36.55           C
ATOM   2301  CG  GLU A 150      40.870  28.123  70.037  1.00 41.11           C
ATOM   2302  CD  GLU A 150      42.142  28.964  70.001  1.00 49.25           C
ATOM   2303  OE1 GLU A 150      42.617  29.370  71.086  1.00 51.19           O
ATOM   2304  OE2 GLU A 150      42.626  29.272  68.883  1.00 43.90           O1-
ATOM   2305  H   GLU A 150      38.280  27.747  68.393  1.00 37.17           H
ATOM   2306  HA  GLU A 150      38.396  27.772  71.057  1.00 35.02           H
ATOM   2307  HB2 GLU A 150      39.605  29.418  69.124  1.00 43.85           H
ATOM   2308  HB3 GLU A 150      39.767  29.701  70.673  1.00 43.85           H
ATOM   2309  HG2 GLU A 150      40.871  27.602  70.856  1.00 49.33           H
ATOM   2310  HG3 GLU A 150      40.868  27.537  69.264  1.00 49.33           H
ATOM   2311  N   VAL A 151      36.384  29.766  69.685  1.00 26.40           N
ATOM   2312  CA  VAL A 151      35.506  30.915  69.858  1.00 20.06           C
ATOM   2313  C   VAL A 151      34.113  30.528  69.375  1.00 20.22           C
ATOM   2314  O   VAL A 151      33.935  29.534  68.668  1.00 22.60           O
ATOM   2315  CB  VAL A 151      35.999  32.160  69.092  1.00 25.50           C
ATOM   2316  CG1 VAL A 151      37.026  32.916  69.884  1.00 27.83           C
ATOM   2317  CG2 VAL A 151      36.498  31.771  67.654  1.00 21.68           C
ATOM   2318  H   VAL A 151      36.244  29.330  68.957  1.00 31.68           H
ATOM   2319  HA  VAL A 151      35.451  31.138  70.800  1.00 24.07           H
ATOM   2320  HB  VAL A 151      35.242  32.755  68.975  1.00 30.61           H
ATOM   2321 HG11 VAL A 151      37.312  33.689  69.373  1.00 33.40           H
ATOM   2322 HG12 VAL A 151      36.631  33.201  70.723  1.00 33.40           H
ATOM   2323 HG13 VAL A 151      37.783  32.334  70.056  1.00 33.40           H
ATOM   2324 HG21 VAL A 151      36.802  32.572  67.198  1.00 26.01           H
ATOM   2325 HG22 VAL A 151      37.230  31.139  67.734  1.00 26.01           H
ATOM   2326 HG23 VAL A 151      35.765  31.368  67.164  1.00 26.01           H
ATOM   2327  N   ALA A 152      33.124  31.342  69.756  1.00 18.26           N
ATOM   2328  CA  ALA A 152      31.738  31.063  69.434  1.00 18.38           C
ATOM   2329  C   ALA A 152      31.519  31.193  67.919  1.00 19.79           C
ATOM   2330  O   ALA A 152      32.330  31.795  67.223  1.00 19.23           O
ATOM   2331  CB  ALA A 152      30.833  32.039  70.153  1.00 21.82           C
ATOM   2332  H   ALA A 152      33.240  32.067  70.205  1.00 21.91           H
ATOM   2333  HA  ALA A 152      31.510  30.161  69.709  1.00 22.06           H
ATOM   2334  HB1 ALA A 152      29.911  31.839  69.927  1.00 26.19           H
ATOM   2335  HB2 ALA A 152      30.968  31.949  71.109  1.00 26.19           H
ATOM   2336  HB3 ALA A 152      31.055  32.941  69.871  1.00 26.19           H
ATOM   2337  N   PRO A 153      30.437  30.627  67.390  1.00 21.13           N
ATOM   2338  CA  PRO A 153      30.161  30.779  65.951  1.00 20.00           C
ATOM   2339  C   PRO A 153      29.961  32.240  65.579  1.00 18.80           C
ATOM   2340  O   PRO A 153      29.302  32.992  66.296  1.00 16.88           O
ATOM   2341  CB  PRO A 153      28.873  29.963  65.757  1.00 18.58           C
ATOM   2342  CG  PRO A 153      28.928  28.939  66.877  1.00 18.63           C
ATOM   2343  CD  PRO A 153      29.513  29.679  68.027  1.00 16.77           C
ATOM   2344  HA  PRO A 153      30.876  30.397  65.419  1.00 24.00           H
ATOM   2345  HB2 PRO A 153      28.098  30.540  65.851  1.00 22.29           H
ATOM   2346  HB3 PRO A 153      28.882  29.530  64.889  1.00 22.29           H
ATOM   2347  HG2 PRO A 153      28.032  28.631  67.085  1.00 22.36           H
ATOM   2348  HG3 PRO A 153      29.497  28.198  66.617  1.00 22.36           H
ATOM   2349  HD2 PRO A 153      28.820  30.155  68.510  1.00 20.12           H
ATOM   2350  HD3 PRO A 153      29.998  29.072  68.607  1.00 20.12           H
ATOM   2351  N   HIS A 154      30.523  32.633  64.429  1.00 16.92           N
ATOM   2352  CA  HIS A 154      30.452  34.016  63.981  1.00 18.29           C
ATOM   2353  C   HIS A 154      30.957  34.086  62.540  1.00 16.03           C
ATOM   2354  O   HIS A 154      31.861  33.337  62.151  1.00 16.53           O
ATOM   2355  CB  HIS A 154      31.305  34.910  64.891  1.00 17.71           C
ATOM   2356  CG  HIS A 154      30.981  36.378  64.848  1.00 18.79           C
ATOM   2357  ND1 HIS A 154      31.184  37.166  63.729  1.00 16.75           N
ATOM   2358  CD2 HIS A 154      30.558  37.224  65.825  1.00 18.44           C
ATOM   2359  CE1 HIS A 154      30.856  38.414  64.006  1.00 20.07           C
ATOM   2360  NE2 HIS A 154      30.485  38.481  65.275  1.00 19.65           N
ATOM   2361  H   HIS A 154      30.950  32.112  63.894  1.00 20.31           H
ATOM   2362  HA  HIS A 154      29.533  34.326  64.007  1.00 21.95           H
ATOM   2363  HB2 HIS A 154      32.236  34.810  64.634  1.00 21.25           H
ATOM   2364  HB3 HIS A 154      31.189  34.614  65.807  1.00 21.25           H
ATOM   2365  HD2 HIS A 154      30.350  36.993  66.702  1.00 22.13           H
ATOM   2366  HE1 HIS A 154      30.891  39.130  63.412  1.00 24.08           H
ATOM   2367  HE2 HIS A 154      30.220  39.191  65.682  1.00 23.58           H
ATOM   2368  N   ILE A 155      30.382  35.007  61.764  1.00 14.32           N
ATOM   2369  CA  ILE A 155      30.917  35.282  60.418  1.00 20.43           C
ATOM   2370  C   ILE A 155      32.397  35.705  60.472  1.00 18.38           C
ATOM   2371  O   ILE A 155      33.179  35.368  59.577  1.00 16.43           O
ATOM   2372  CB  ILE A 155      30.007  36.330  59.717  1.00 16.37           C
ATOM   2373  CG1 ILE A 155      30.338  36.474  58.205  1.00 20.15           C
ATOM   2374  CG2 ILE A 155      30.003  37.688  60.454  1.00 17.15           C
ATOM   2375  CD1 ILE A 155      30.181  35.196  57.444  1.00 15.49           C
ATOM   2376  H   ILE A 155      29.697  35.479  61.983  1.00 17.19           H
ATOM   2377  HA  ILE A 155      30.870  34.465  59.898  1.00 24.52           H
ATOM   2378  HB  ILE A 155      29.101  35.987  59.769  1.00 19.65           H
ATOM   2379 HG12 ILE A 155      29.741  37.130  57.813  1.00 24.18           H
ATOM   2380 HG13 ILE A 155      31.258  36.766  58.110  1.00 24.18           H
ATOM   2381 HG21 ILE A 155      29.423  38.303  59.979  1.00 20.58           H
ATOM   2382 HG22 ILE A 155      29.676  37.555  61.358  1.00 20.58           H
ATOM   2383 HG23 ILE A 155      30.908  38.036  60.477  1.00 20.58           H
ATOM   2384 HD11 ILE A 155      30.402  35.354  56.512  1.00 18.59           H
ATOM   2385 HD12 ILE A 155      30.780  34.531  57.817  1.00 18.59           H
ATOM   2386 HD13 ILE A 155      29.262  34.895  57.520  1.00 18.59           H
ATOM   2387  N   PHE A 156      32.813  36.403  61.531  1.00 18.56           N
ATOM   2388  CA  PHE A 156      34.227  36.754  61.704  1.00 17.93           C
ATOM   2389  C   PHE A 156      35.109  35.516  61.832  1.00 19.89           C
ATOM   2390  O   PHE A 156      36.252  35.531  61.374  1.00 19.16           O
ATOM   2391  CB  PHE A 156      34.433  37.635  62.942  1.00 16.34           C
ATOM   2392  CG  PHE A 156      33.873  39.000  62.853  1.00 16.82           C
ATOM   2393  CD1 PHE A 156      33.450  39.549  61.651  1.00 16.90           C
ATOM   2394  CD2 PHE A 156      33.776  39.766  64.002  1.00 18.11           C
ATOM   2395  CE1 PHE A 156      32.942  40.834  61.611  1.00 16.91           C
ATOM   2396  CE2 PHE A 156      33.282  41.043  63.978  1.00 20.98           C
ATOM   2397  CZ  PHE A 156      32.846  41.592  62.769  1.00 18.74           C
ATOM   2398  H   PHE A 156      32.300  36.685  62.161  1.00 22.27           H
ATOM   2399  HA  PHE A 156      34.525  37.254  60.927  1.00 21.52           H
ATOM   2400  HB2 PHE A 156      34.016  37.198  63.701  1.00 19.61           H
ATOM   2401  HB3 PHE A 156      35.386  37.721  63.102  1.00 19.61           H
ATOM   2402  HD1 PHE A 156      33.508  39.050  60.869  1.00 20.28           H
ATOM   2403  HD2 PHE A 156      34.063  39.407  64.810  1.00 21.73           H
ATOM   2404  HE1 PHE A 156      32.658  41.192  60.801  1.00 20.29           H
ATOM   2405  HE2 PHE A 156      33.222  41.537  64.764  1.00 25.17           H
ATOM   2406  HZ  PHE A 156      32.504  42.457  62.740  1.00 22.49           H
ATOM   2407  N   ALA A 157      34.604  34.441  62.454  1.00 18.12           N
ATOM   2408  CA  ALA A 157      35.409  33.239  62.655  1.00 18.99           C
ATOM   2409  C   ALA A 157      35.662  32.512  61.342  1.00 21.21           C
ATOM   2410  O   ALA A 157      36.778  32.046  61.081  1.00 17.74           O
ATOM   2411  CB  ALA A 157      34.718  32.300  63.651  1.00 18.62           C
ATOM   2412  H   ALA A 157      33.804  34.388  62.765  1.00 21.75           H
ATOM   2413  HA  ALA A 157      36.268  33.492  63.027  1.00 22.79           H
ATOM   2414  HB1 ALA A 157      35.266  31.509  63.771  1.00 22.35           H
ATOM   2415  HB2 ALA A 157      34.612  32.762  64.498  1.00 22.35           H
ATOM   2416  HB3 ALA A 157      33.849  32.051  63.299  1.00 22.35           H
ATOM   2417  N   ILE A 158      34.650  32.419  60.483  1.00 20.67           N
ATOM   2418  CA  ILE A 158      34.893  31.741  59.220  1.00 15.97           C
ATOM   2419  C   ILE A 158      35.765  32.623  58.330  1.00 16.64           C
ATOM   2420  O   ILE A 158      36.608  32.113  57.585  1.00 20.39           O
ATOM   2421  CB  ILE A 158      33.564  31.298  58.559  1.00 21.35           C
ATOM   2422  CG1 ILE A 158      33.857  30.442  57.339  0.77 27.47           C
ATOM   2423  CG2 ILE A 158      32.733  32.453  58.063  0.72 20.79           C
ATOM   2424  H   ILE A 158      33.854  32.723  60.600  1.00 24.80           H
ATOM   2425  HA  ILE A 158      35.400  30.935  59.404  1.00 19.16           H
ATOM   2426  HB  ILE A 158      33.046  30.781  59.196  1.00 25.62           H
ATOM   2427 HG11 ILE A 158      34.409  30.948  56.723  1.00 32.96           H
ATOM   2428 HG13 ILE A 158      33.020  30.200  56.914  1.00 32.96           H
ATOM   2429 HG21 ILE A 158      32.515  33.029  58.813  0.92 24.95           H
ATOM   2430 HG22 ILE A 158      33.243  32.948  57.403  0.57 24.95           H
ATOM   2431 HG23 ILE A 158      31.920  32.108  57.663  1.00 24.95           H
ATOM   2432  N   SER A 159      35.622  33.948  58.440  1.00 18.06           N
ATOM   2433  CA  SER A 159      36.515  34.870  57.746  1.00 17.79           C
ATOM   2434  C   SER A 159      37.967  34.667  58.191  1.00 19.59           C
ATOM   2435  O   SER A 159      38.884  34.590  57.360  1.00 20.41           O
ATOM   2436  CB  SER A 159      36.076  36.319  57.994  1.00 18.94           C
ATOM   2437  OG  SER A 159      34.774  36.576  57.487  1.00 19.23           O
ATOM   2438  H   SER A 159      35.015  34.334  58.912  1.00 21.68           H
ATOM   2439  HA  SER A 159      36.466  34.701  56.792  1.00 21.35           H
ATOM   2440  HB2 SER A 159      36.078  36.487  58.949  1.00 22.73           H
ATOM   2441  HB3 SER A 159      36.704  36.915  57.556  1.00 22.73           H
ATOM   2442  HG  SER A 159      34.216  36.070  57.860  1.00 23.07           H
ATOM   2443  N   ASP A 160      38.194  34.542  59.503  1.00 19.70           N
ATOM   2444  CA  ASP A 160      39.569  34.328  59.964  1.00 21.73           C
ATOM   2445  C   ASP A 160      40.099  32.978  59.491  1.00 19.76           C
ATOM   2446  O   ASP A 160      41.254  32.881  59.049  1.00 20.94           O
ATOM   2447  CB  ASP A 160      39.645  34.465  61.493  1.00 20.64           C
ATOM   2448  CG  ASP A 160      41.081  34.740  61.982  1.00 22.32           C
ATOM   2449  OD1 ASP A 160      41.864  33.781  62.072  1.00 23.86           O
ATOM   2450  OD2 ASP A 160      41.411  35.917  62.214  1.00 24.60           O1-
ATOM   2451  H   ASP A 160      37.597  34.575  60.122  1.00 23.64           H
ATOM   2452  HA  ASP A 160      40.135  35.016  59.579  1.00 26.07           H
ATOM   2453  HB2 ASP A 160      39.084  35.205  61.774  1.00 24.77           H
ATOM   2454  HB3 ASP A 160      39.339  33.640  61.902  1.00 24.77           H
ATOM   2455  N   VAL A 161      39.256  31.930  59.523  1.00 22.21           N
ATOM   2456  CA  VAL A 161      39.692  30.610  59.061  1.00 23.80           C
ATOM   2457  C   VAL A 161      40.156  30.689  57.614  1.00 25.53           C
ATOM   2458  O   VAL A 161      41.203  30.140  57.249  1.00 24.12           O
ATOM   2459  CB  VAL A 161      38.573  29.559  59.234  1.00 24.61           C
ATOM   2460  CG1 VAL A 161      38.924  28.261  58.473  1.00 29.34           C
ATOM   2461  CG2 VAL A 161      38.340  29.234  60.676  1.00 29.77           C
ATOM   2462  H   VAL A 161      38.444  31.961  59.803  1.00 26.65           H
ATOM   2463  HA  VAL A 161      40.449  30.327  59.598  1.00 28.56           H
ATOM   2464  HB  VAL A 161      37.747  29.911  58.866  1.00 29.54           H
ATOM   2465 HG11 VAL A 161      38.207  27.619  58.598  1.00 35.21           H
ATOM   2466 HG12 VAL A 161      39.025  28.466  57.531  1.00 35.21           H
ATOM   2467 HG13 VAL A 161      39.754  27.904  58.826  1.00 35.21           H
ATOM   2468 HG21 VAL A 161      37.632  28.573  60.740  1.00 35.73           H
ATOM   2469 HG22 VAL A 161      39.159  28.879  61.056  1.00 35.73           H
ATOM   2470 HG23 VAL A 161      38.080  30.043  61.144  1.00 35.73           H
ATOM   2471  N   ALA A 162      39.365  31.349  56.757  1.00 19.53           N
ATOM   2472  CA  ALA A 162      39.758  31.486  55.362  1.00 20.97           C
ATOM   2473  C   ALA A 162      41.077  32.226  55.247  1.00 21.87           C
ATOM   2474  O   ALA A 162      41.922  31.886  54.408  1.00 19.34           O
ATOM   2475  CB  ALA A 162      38.677  32.219  54.558  1.00 19.39           C
ATOM   2476  H   ALA A 162      38.614  31.717  56.958  1.00 23.43           H
ATOM   2477  HA  ALA A 162      39.874  30.603  54.976  1.00 25.16           H
ATOM   2478  HB1 ALA A 162      38.966  32.295  53.636  1.00 23.27           H
ATOM   2479  HB2 ALA A 162      37.851  31.713  54.606  1.00 23.27           H
ATOM   2480  HB3 ALA A 162      38.546  33.102  54.938  1.00 23.27           H
ATOM   2481  N   TYR A 163      41.259  33.249  56.074  1.00 19.56           N
ATOM   2482  CA  TYR A 163      42.458  34.067  56.002  1.00 25.30           C
ATOM   2483  C   TYR A 163      43.689  33.251  56.382  1.00 21.15           C
ATOM   2484  O   TYR A 163      44.718  33.324  55.700  1.00 22.52           O
ATOM   2485  CB  TYR A 163      42.291  35.287  56.914  1.00 23.98           C
ATOM   2486  CG  TYR A 163      43.463  36.253  56.966  1.00 22.61           C
ATOM   2487  CD1 TYR A 163      43.880  36.946  55.832  1.00 20.89           C
ATOM   2488  CD2 TYR A 163      44.144  36.477  58.152  1.00 31.05           C
ATOM   2489  CE1 TYR A 163      44.951  37.846  55.881  1.00 25.07           C
ATOM   2490  CE2 TYR A 163      45.206  37.379  58.217  1.00 31.71           C
ATOM   2491  CZ  TYR A 163      45.614  38.050  57.086  1.00 33.44           C
ATOM   2492  OH  TYR A 163      46.685  38.931  57.170  1.00 25.47           O
ATOM   2493  H   TYR A 163      40.702  33.488  56.685  1.00 23.48           H
ATOM   2494  HA  TYR A 163      42.574  34.383  55.092  1.00 30.36           H
ATOM   2495  HB2 TYR A 163      41.517  35.789  56.613  1.00 28.78           H
ATOM   2496  HB3 TYR A 163      42.137  34.972  57.819  1.00 28.78           H
ATOM   2497  HD1 TYR A 163      43.436  36.811  55.026  1.00 25.07           H
ATOM   2498  HD2 TYR A 163      43.876  36.030  58.923  1.00 37.26           H
ATOM   2499  HE1 TYR A 163      45.219  38.298  55.114  1.00 30.09           H
ATOM   2500  HE2 TYR A 163      45.654  37.511  59.021  1.00 38.05           H
ATOM   2501  HH  TYR A 163      46.832  39.277  56.419  1.00 30.56           H
ATOM   2502  N   ARG A 164      43.581  32.430  57.435  1.00 25.43           N
ATOM   2503  CA  ARG A 164      44.723  31.621  57.855  1.00 27.50           C
ATOM   2504  C   ARG A 164      44.998  30.525  56.849  1.00 28.94           C
ATOM   2505  O   ARG A 164      46.156  30.174  56.623  1.00 25.62           O
ATOM   2506  CB  ARG A 164      44.496  30.992  59.244  1.00 23.63           C
ATOM   2507  CG  ARG A 164      44.205  31.923  60.386  1.00 25.19           C
ATOM   2508  CD  ARG A 164      45.178  33.111  60.551  1.00 25.68           C
ATOM   2509  NE  ARG A 164      44.481  34.250  61.158  1.00 26.85           N
ATOM   2510  CZ  ARG A 164      45.014  35.453  61.357  1.00 27.55           C
ATOM   2511  NH1 ARG A 164      46.285  35.673  61.060  1.00 39.18           N
ATOM   2512  NH2 ARG A 164      44.287  36.430  61.888  1.00 22.69           N1+
ATOM   2513  H   ARG A 164      42.873  32.327  57.911  1.00 30.52           H
ATOM   2514  HA  ARG A 164      45.509  32.187  57.906  1.00 33.01           H
ATOM   2515  HB2 ARG A 164      43.746  30.381  59.178  1.00 28.35           H
ATOM   2516  HB3 ARG A 164      45.293  30.492  59.481  1.00 28.35           H
ATOM   2517  HG2 ARG A 164      43.317  32.291  60.260  1.00 30.23           H
ATOM   2518  HG3 ARG A 164      44.229  31.412  61.210  1.00 30.23           H
ATOM   2519  HD2 ARG A 164      45.910  32.853  61.132  1.00 30.81           H
ATOM   2520  HD3 ARG A 164      45.512  33.381  59.682  1.00 30.81           H
ATOM   2521  HE  ARG A 164      43.665  34.131  61.403  1.00 32.22           H
ATOM   2522 HH11 ARG A 164      46.760  35.047  60.711  1.00 47.02           H
ATOM   2523 HH12 ARG A 164      46.631  36.449  61.199  1.00 47.02           H
ATOM   2524 HH21 ARG A 164      43.464  36.289  62.096  1.00 27.23           H
ATOM   2525 HH22 ARG A 164      44.642  37.199  62.035  1.00 27.23           H
ATOM   2526  N   SER A 165      43.951  29.997  56.203  1.00 23.59           N
ATOM   2527  CA  SER A 165      44.160  28.998  55.167  1.00 28.01           C
ATOM   2528  C   SER A 165      44.868  29.605  53.969  1.00 26.26           C
ATOM   2529  O   SER A 165      45.712  28.951  53.350  1.00 28.50           O
ATOM   2530  CB  SER A 165      42.832  28.367  54.740  1.00 23.86           C
ATOM   2531  OG  SER A 165      42.353  27.533  55.752  1.00 27.22           O
ATOM   2532  H   SER A 165      43.128  30.199  56.347  1.00 28.31           H
ATOM   2533  HA  SER A 165      44.724  28.293  55.521  1.00 33.61           H
ATOM   2534  HB2 SER A 165      42.184  29.070  54.574  1.00 28.63           H
ATOM   2535  HB3 SER A 165      42.971  27.845  53.935  1.00 28.63           H
ATOM   2536  HG  SER A 165      41.624  27.187  55.517  1.00 32.66           H
ATOM   2537  N   MET A 166      44.522  30.844  53.619  1.00 23.97           N
ATOM   2538  CA  MET A 166      45.211  31.535  52.535  1.00 21.97           C
ATOM   2539  C   MET A 166      46.711  31.646  52.822  1.00 29.31           C
ATOM   2540  O   MET A 166      47.545  31.356  51.959  1.00 27.29           O
ATOM   2541  CB  MET A 166      44.610  32.920  52.363  1.00 19.46           C
ATOM   2542  CG  MET A 166      45.119  33.655  51.164  1.00 24.89           C
ATOM   2543  SD  MET A 166      44.605  35.360  51.231  1.00 25.18           S
ATOM   2544  CE  MET A 166      45.693  35.982  52.529  1.00 21.60           C
ATOM   2545  H   MET A 166      43.897  31.301  53.991  1.00 28.76           H
ATOM   2546  HA  MET A 166      45.080  31.043  51.710  1.00 26.36           H
ATOM   2547  HB2 MET A 166      43.648  32.834  52.271  1.00 23.35           H
ATOM   2548  HB3 MET A 166      44.819  33.451  53.147  1.00 23.35           H
ATOM   2549  HG2 MET A 166      46.089  33.625  51.152  1.00 29.87           H
ATOM   2550  HG3 MET A 166      44.756  33.255  50.359  1.00 29.87           H
ATOM   2551  HE1 MET A 166      45.510  36.925  52.668  1.00 25.92           H
ATOM   2552  HE2 MET A 166      45.523  35.488  53.346  1.00 25.92           H
ATOM   2553  HE3 MET A 166      46.614  35.860  52.253  1.00 25.92           H
ATOM   2554  N   LEU A 167      47.066  32.086  54.032  1.00 26.06           N
ATOM   2555  CA  LEU A 167      48.480  32.200  54.408  1.00 32.63           C
ATOM   2556  C   LEU A 167      49.154  30.829  54.479  1.00 32.34           C
ATOM   2557  O   LEU A 167      50.166  30.598  53.813  1.00 32.95           O
ATOM   2558  CB  LEU A 167      48.602  32.918  55.748  1.00 30.60           C
ATOM   2559  CG  LEU A 167      48.011  34.332  55.772  1.00 34.34           C
ATOM   2560  CD1 LEU A 167      48.002  34.891  57.198  1.00 39.57           C
ATOM   2561  CD2 LEU A 167      48.739  35.241  54.834  1.00 39.09           C
ATOM   2562  H   LEU A 167      46.515  32.323  54.648  1.00 31.27           H
ATOM   2563  HA  LEU A 167      48.944  32.729  53.740  1.00 39.16           H
ATOM   2564  HB2 LEU A 167      48.140  32.395  56.422  1.00 36.72           H
ATOM   2565  HB3 LEU A 167      49.542  32.988  55.977  1.00 36.72           H
ATOM   2566  HG  LEU A 167      47.090  34.284  55.473  1.00 41.21           H
ATOM   2567 HD11 LEU A 167      47.624  35.784  57.184  1.00 47.48           H
ATOM   2568 HD12 LEU A 167      47.463  34.312  57.760  1.00 47.48           H
ATOM   2569 HD13 LEU A 167      48.912  34.922  57.531  1.00 47.48           H
ATOM   2570 HD21 LEU A 167      48.340  36.124  54.876  1.00 46.91           H
ATOM   2571 HD22 LEU A 167      49.671  35.286  55.098  1.00 46.91           H
ATOM   2572 HD23 LEU A 167      48.667  34.887  53.933  1.00 46.91           H
ATOM   2573  N   ASP A 168      48.580  29.896  55.253  1.00 25.07           N
ATOM   2574  CA  ASP A 168      49.235  28.614  55.505  1.00 35.17           C
ATOM   2575  C   ASP A 168      49.353  27.771  54.239  1.00 38.45           C
ATOM   2576  O   ASP A 168      50.345  27.055  54.065  1.00 30.64           O
ATOM   2577  CB  ASP A 168      48.481  27.829  56.577  1.00 30.32           C
ATOM   2578  CG  ASP A 168      48.433  28.540  57.908  1.00 33.42           C
ATOM   2579  OD1 ASP A 168      49.234  29.468  58.154  1.00 38.01           O
ATOM   2580  OD2 ASP A 168      47.573  28.165  58.728  1.00 35.34           O1-
ATOM   2581  H   ASP A 168      47.816  29.984  55.639  1.00 30.09           H
ATOM   2582  HA  ASP A 168      50.132  28.781  55.834  1.00 42.20           H
ATOM   2583  HB2 ASP A 168      47.568  27.688  56.281  1.00 36.39           H
ATOM   2584  HB3 ASP A 168      48.921  26.975  56.710  1.00 36.39           H
ATOM   2585  N   ASP A 169      48.364  27.836  53.340  1.00 30.11           N
ATOM   2586  CA  ASP A 169      48.343  26.972  52.165  1.00 31.02           C
ATOM   2587  C   ASP A 169      48.745  27.687  50.882  1.00 27.88           C
ATOM   2588  O   ASP A 169      48.841  27.040  49.831  1.00 29.57           O
ATOM   2589  CB  ASP A 169      46.950  26.352  51.972  1.00 33.79           C
ATOM   2590  CG  ASP A 169      46.423  25.658  53.220  1.00 35.06           C
ATOM   2591  OD1 ASP A 169      47.217  25.203  54.060  1.00 43.54           O
ATOM   2592  OD2 ASP A 169      45.187  25.553  53.358  1.00 34.09           O1-
ATOM   2593  H   ASP A 169      47.695  28.374  53.393  1.00 36.13           H
ATOM   2594  HA  ASP A 169      48.971  26.246  52.304  1.00 37.23           H
ATOM   2595  HB2 ASP A 169      46.324  27.053  51.734  1.00 40.55           H
ATOM   2596  HB3 ASP A 169      46.995  25.693  51.261  1.00 40.55           H
ATOM   2597  N   ARG A 170      48.982  28.994  50.935  1.00 24.71           N
ATOM   2598  CA  ARG A 170      49.285  29.784  49.745  1.00 26.49           C
ATOM   2599  C   ARG A 170      48.283  29.488  48.621  1.00 28.78           C
ATOM   2600  O   ARG A 170      48.640  29.254  47.464  1.00 28.25           O
ATOM   2601  CB  ARG A 170      50.735  29.550  49.305  1.00 33.27           C
ATOM   2602  CG  ARG A 170      51.772  30.029  50.375  1.00 31.66           C
ATOM   2603  CD  ARG A 170      53.211  29.558  50.013  1.00 45.33           C
ATOM   2604  H   ARG A 170      48.973  29.455  51.661  1.00 29.65           H
ATOM   2605  HA  ARG A 170      49.199  30.724  49.970  1.00 31.79           H
ATOM   2606  HB2 ARG A 170      50.901  30.040  48.485  1.00 39.92           H
ATOM   2607  HB3 ARG A 170      50.872  28.601  49.158  1.00 39.92           H
ATOM   2608  HG2 ARG A 170      51.538  29.656  51.240  1.00 37.99           H
ATOM   2609  HG3 ARG A 170      51.769  30.998  50.414  1.00 37.99           H
ATOM   2610  HD1 ARG A 170      53.242  28.589  50.040  1.00 54.40           H
ATOM   2611  HD3 ARG A 170      53.431  29.873  49.123  1.00 54.40           H
ATOM   2612  N   GLN A 171      46.996  29.545  48.977  1.00 26.77           N
ATOM   2613  CA  GLN A 171      45.900  29.175  48.086  1.00 25.67           C
ATOM   2614  C   GLN A 171      44.794  30.215  48.210  1.00 25.17           C
ATOM   2615  O   GLN A 171      44.459  30.660  49.312  1.00 21.67           O
ATOM   2616  CB  GLN A 171      45.349  27.773  48.432  1.00 31.74           C
ATOM   2617  CG  GLN A 171      44.160  27.268  47.572  1.00 36.55           C
ATOM   2618  CD  GLN A 171      44.589  26.317  46.449  1.00 39.56           C
ATOM   2619  H   GLN A 171      46.729  29.802  49.753  1.00 32.13           H
ATOM   2620  HA  GLN A 171      46.215  29.166  47.168  1.00 30.80           H
ATOM   2621  HB2 GLN A 171      46.069  27.131  48.333  1.00 38.08           H
ATOM   2622  HB3 GLN A 171      45.052  27.783  49.356  1.00 38.08           H
ATOM   2623  HG2 GLN A 171      43.537  26.794  48.144  1.00 43.86           H
ATOM   2624  HG3 GLN A 171      43.720  28.031  47.165  1.00 43.86           H
ATOM   2625  N   ASN A 172      44.231  30.599  47.082  1.00 20.39           N
ATOM   2626  CA  ASN A 172      43.134  31.552  47.109  1.00 28.34           C
ATOM   2627  C   ASN A 172      41.906  30.915  47.751  1.00 18.16           C
ATOM   2628  O   ASN A 172      41.667  29.719  47.623  1.00 20.80           O
ATOM   2629  CB  ASN A 172      42.862  32.031  45.683  1.00 22.31           C
ATOM   2630  CG  ASN A 172      44.053  32.819  45.143  1.00 27.38           C
ATOM   2631  OD1 ASN A 172      44.686  33.552  45.888  1.00 24.49           O
ATOM   2632  ND2 ASN A 172      44.398  32.611  43.902  1.00 25.02           N
ATOM   2633  H   ASN A 172      44.458  30.330  46.297  1.00 24.47           H
ATOM   2634  HA  ASN A 172      43.391  32.320  47.643  1.00 34.01           H
ATOM   2635  HB2 ASN A 172      42.716  31.264  45.108  1.00 26.78           H
ATOM   2636  HB3 ASN A 172      42.084  32.610  45.680  1.00 26.78           H
ATOM   2637 HD21 ASN A 172      45.064  33.037  43.564  1.00 30.02           H
ATOM   2638 HD22 ASN A 172      43.960  32.047  43.423  1.00 30.02           H
ATOM   2639  N   GLN A 173      41.117  31.735  48.429  1.00 20.41           N
ATOM   2640  CA  GLN A 173      39.932  31.255  49.116  1.00 19.75           C
ATOM   2641  C   GLN A 173      38.689  31.958  48.580  1.00 19.49           C
ATOM   2642  O   GLN A 173      38.765  33.054  48.013  1.00 18.68           O
ATOM   2643  CB  GLN A 173      40.023  31.495  50.630  1.00 20.53           C
ATOM   2644  CG  GLN A 173      41.348  31.145  51.256  1.00 18.66           C
ATOM   2645  CD  GLN A 173      41.552  29.650  51.437  1.00 21.00           C
ATOM   2646  OE1 GLN A 173      40.690  28.940  51.950  1.00 22.32           O
ATOM   2647  NE2 GLN A 173      42.694  29.165  50.994  1.00 22.66           N
ATOM   2648  H   GLN A 173      41.249  32.582  48.506  1.00 24.49           H
ATOM   2649  HA  GLN A 173      39.835  30.302  48.962  1.00 23.71           H
ATOM   2650  HB2 GLN A 173      39.856  32.434  50.804  1.00 24.63           H
ATOM   2651  HB3 GLN A 173      39.343  30.959  51.068  1.00 24.63           H
ATOM   2652  HG2 GLN A 173      42.061  31.477  50.688  1.00 22.39           H
ATOM   2653  HG3 GLN A 173      41.402  31.562  52.130  1.00 22.39           H
ATOM   2654 HE21 GLN A 173      43.271  29.688  50.629  1.00 27.19           H
ATOM   2655 HE22 GLN A 173      42.863  28.325  51.070  1.00 27.19           H
ATOM   2656  N   SER A 174      37.528  31.318  48.772  1.00 18.68           N
ATOM   2657  CA  SER A 174      36.263  31.992  48.528  1.00 18.92           C
ATOM   2658  C   SER A 174      35.288  31.749  49.675  1.00 19.27           C
ATOM   2659  O   SER A 174      35.289  30.693  50.324  1.00 18.77           O
ATOM   2660  CB  SER A 174      35.653  31.547  47.214  1.00 17.32           C
ATOM   2661  OG  SER A 174      35.368  30.155  47.259  1.00 22.79           O
ATOM   2662  H   SER A 174      37.454  30.504  49.040  1.00 22.42           H
ATOM   2663  HA  SER A 174      36.423  32.947  48.473  1.00 22.70           H
ATOM   2664  HB2 SER A 174      34.829  32.036  47.063  1.00 20.78           H
ATOM   2665  HB3 SER A 174      36.282  31.720  46.496  1.00 20.78           H
ATOM   2666  HG  SER A 174      35.030  29.907  46.531  1.00 27.35           H
ATOM   2667  N   LEU A 175      34.463  32.766  49.921  1.00 15.13           N
ATOM   2668  CA  LEU A 175      33.382  32.717  50.900  1.00 18.55           C
ATOM   2669  C   LEU A 175      32.085  32.854  50.133  1.00 18.36           C
ATOM   2670  O   LEU A 175      31.832  33.890  49.490  1.00 16.31           O
ATOM   2671  CB  LEU A 175      33.517  33.808  51.951  1.00 17.12           C
ATOM   2672  CG  LEU A 175      34.126  33.309  53.238  1.00 31.67           C
ATOM   2673  CD1 LEU A 175      35.595  33.244  53.026  1.00 33.38           C
ATOM   2674  CD2 LEU A 175      33.764  34.248  54.338  1.00 33.31           C
ATOM   2675  H   LEU A 175      34.515  33.523  49.517  1.00 18.15           H
ATOM   2676  HA  LEU A 175      33.388  31.856  51.347  1.00 22.26           H
ATOM   2677  HB2 LEU A 175      34.086  34.513  51.603  1.00 20.55           H
ATOM   2678  HB3 LEU A 175      32.636  34.162  52.153  1.00 20.55           H
ATOM   2679  HG  LEU A 175      33.791  32.423  53.448  1.00 38.01           H
ATOM   2680 HD11 LEU A 175      36.018  32.926  53.838  1.00 40.05           H
ATOM   2681 HD12 LEU A 175      35.781  32.635  52.294  1.00 40.05           H
ATOM   2682 HD13 LEU A 175      35.922  34.132  52.808  1.00 40.05           H
ATOM   2683 HD21 LEU A 175      34.155  33.928  55.166  1.00 39.98           H
ATOM   2684 HD22 LEU A 175      34.111  35.129  54.127  1.00 39.98           H
ATOM   2685 HD23 LEU A 175      32.798  34.282  54.419  1.00 39.98           H
ATOM   2686  N   LEU A 176      31.322  31.783  50.133  1.00 13.88           N
ATOM   2687  CA  LEU A 176      30.110  31.671  49.333  1.00 15.25           C
ATOM   2688  C   LEU A 176      28.924  31.758  50.275  1.00 17.21           C
ATOM   2689  O   LEU A 176      28.716  30.857  51.091  1.00 15.78           O
ATOM   2690  CB  LEU A 176      30.114  30.359  48.582  1.00 16.62           C
ATOM   2691  CG  LEU A 176      31.403  30.229  47.739  1.00 17.43           C
ATOM   2692  CD1 LEU A 176      31.480  28.911  47.129  1.00 26.96           C
ATOM   2693  CD2 LEU A 176      31.489  31.314  46.707  1.00 19.86           C
ATOM   2694  H   LEU A 176      31.486  31.082  50.602  1.00 16.66           H
ATOM   2695  HA  LEU A 176      30.063  32.402  48.696  1.00 18.30           H
ATOM   2696  HB2 LEU A 176      30.083  29.624  49.213  1.00 19.95           H
ATOM   2697  HB3 LEU A 176      29.351  30.326  47.984  1.00 19.95           H
ATOM   2698  HG  LEU A 176      32.168  30.324  48.328  1.00 20.91           H
ATOM   2699 HD11 LEU A 176      32.295  28.852  46.606  1.00 32.36           H
ATOM   2700 HD12 LEU A 176      31.486  28.239  47.828  1.00 32.36           H
ATOM   2701 HD13 LEU A 176      30.708  28.784  46.554  1.00 32.36           H
ATOM   2702 HD21 LEU A 176      32.307  31.201  46.199  1.00 23.84           H
ATOM   2703 HD22 LEU A 176      30.721  31.249  46.117  1.00 23.84           H
ATOM   2704 HD23 LEU A 176      31.492  32.174  47.154  1.00 23.84           H
ATOM   2705  N   ILE A 177      28.188  32.852  50.193  1.00 15.86           N
ATOM   2706  CA  ILE A 177      27.116  33.131  51.138  1.00 16.86           C
ATOM   2707  C   ILE A 177      25.799  32.914  50.405  1.00 14.80           C
ATOM   2708  O   ILE A 177      25.426  33.722  49.558  1.00 14.59           O
ATOM   2709  CB  ILE A 177      27.243  34.549  51.721  1.00 16.19           C
ATOM   2710  CG1 ILE A 177      28.699  34.781  52.216  1.00 16.94           C
ATOM   2711  CG2 ILE A 177      26.204  34.757  52.819  1.00 18.00           C
ATOM   2712  CD1 ILE A 177      28.956  36.082  52.872  1.00 18.98           C
ATOM   2713  H   ILE A 177      28.288  33.459  49.592  1.00 19.03           H
ATOM   2714  HA  ILE A 177      27.164  32.497  51.871  1.00 20.23           H
ATOM   2715  HB  ILE A 177      27.062  35.184  51.010  1.00 19.43           H
ATOM   2716 HG12 ILE A 177      28.919  34.085  52.855  1.00 20.33           H
ATOM   2717 HG13 ILE A 177      29.295  34.718  51.453  1.00 20.33           H
ATOM   2718 HG21 ILE A 177      26.297  35.655  53.175  1.00 21.60           H
ATOM   2719 HG22 ILE A 177      25.318  34.641  52.442  1.00 21.60           H
ATOM   2720 HG23 ILE A 177      26.353  34.105  53.522  1.00 21.60           H
ATOM   2721 HD11 ILE A 177      29.888  36.122  53.139  1.00 22.77           H
ATOM   2722 HD12 ILE A 177      28.761  36.795  52.244  1.00 22.77           H
ATOM   2723 HD13 ILE A 177      28.384  36.160  53.651  1.00 22.77           H
ATOM   2724  N   THR A 178      25.088  31.839  50.736  1.00 13.82           N
ATOM   2725  CA  THR A 178      23.850  31.501  50.067  1.00 14.06           C
ATOM   2726  C   THR A 178      22.626  32.028  50.792  1.00 12.53           C
ATOM   2727  O   THR A 178      22.661  32.370  51.980  1.00 12.96           O
ATOM   2728  CB  THR A 178      23.699  29.983  49.908  1.00 15.96           C
ATOM   2729  OG1 THR A 178      23.449  29.368  51.179  1.00 16.90           O
ATOM   2730  CG2 THR A 178      24.921  29.346  49.267  1.00 18.69           C
ATOM   2731  H   THR A 178      25.310  31.285  51.355  1.00 16.59           H
ATOM   2732  HA  THR A 178      23.859  31.893  49.179  1.00 16.87           H
ATOM   2733  HB  THR A 178      22.941  29.809  49.327  1.00 19.15           H
ATOM   2734  HG1 THR A 178      22.742  29.676  51.512  1.00 20.29           H
ATOM   2735 HG21 THR A 178      24.790  28.389  49.183  1.00 22.43           H
ATOM   2736 HG22 THR A 178      25.068  29.723  48.385  1.00 22.43           H
ATOM   2737 HG23 THR A 178      25.705  29.510  49.814  1.00 22.43           H
ATOM   2738  N   GLY A 179      21.514  32.063  50.070  1.00 14.14           N
ATOM   2739  CA  GLY A 179      20.247  32.377  50.704  1.00 13.36           C
ATOM   2740  C   GLY A 179      19.218  32.903  49.741  1.00 14.58           C
ATOM   2741  O   GLY A 179      19.524  33.460  48.689  1.00 13.02           O
ATOM   2742  H   GLY A 179      21.468  31.911  49.224  1.00 16.96           H
ATOM   2743  HA2 GLY A 179      19.892  31.578  51.124  1.00 16.03           H
ATOM   2744  HA3 GLY A 179      20.390  33.046  51.392  1.00 16.03           H
ATOM   2745  N   GLU A 180      17.950  32.711  50.114  1.00 11.12           N
ATOM   2746  CA  GLU A 180      16.886  33.335  49.355  1.00 16.04           C
ATOM   2747  C   GLU A 180      16.872  34.849  49.596  1.00 11.96           C
ATOM   2748  O   GLU A 180      17.540  35.379  50.495  1.00 12.81           O
ATOM   2749  CB  GLU A 180      15.545  32.695  49.712  1.00 15.82           C
ATOM   2750  CG  GLU A 180      15.047  32.968  51.117  1.00 13.06           C
ATOM   2751  CD  GLU A 180      13.719  32.236  51.351  1.00 18.88           C
ATOM   2752  OE1 GLU A 180      13.744  31.004  51.481  1.00 23.92           O
ATOM   2753  OE2 GLU A 180      12.655  32.895  51.311  1.00 18.83           O1-
ATOM   2754  H   GLU A 180      17.692  32.237  50.783  1.00 13.35           H
ATOM   2755  HA  GLU A 180      17.044  33.186  48.410  1.00 19.25           H
ATOM   2756  HB2 GLU A 180      14.873  33.026  49.095  1.00 18.98           H
ATOM   2757  HB3 GLU A 180      15.629  31.734  49.614  1.00 18.98           H
ATOM   2758  HG2 GLU A 180      15.696  32.644  51.761  1.00 15.67           H
ATOM   2759  HG3 GLU A 180      14.899  33.920  51.230  1.00 15.67           H
ATOM   2760  N   SER A 181      16.092  35.557  48.778  1.00 13.76           N
ATOM   2761  CA  SER A 181      16.004  37.011  48.920  1.00 10.19           C
ATOM   2762  C   SER A 181      15.664  37.424  50.347  1.00 13.67           C
ATOM   2763  O   SER A 181      14.728  36.903  50.952  1.00 13.24           O
ATOM   2764  CB  SER A 181      14.959  37.590  47.958  1.00 14.13           C
ATOM   2765  OG  SER A 181      14.840  38.973  48.201  1.00 13.22           O
ATOM   2766  H   SER A 181      15.613  35.227  48.145  1.00 16.51           H
ATOM   2767  HA  SER A 181      16.864  37.400  48.695  1.00 12.23           H
ATOM   2768  HB2 SER A 181      15.249  37.448  47.044  1.00 16.96           H
ATOM   2769  HB3 SER A 181      14.104  37.160  48.114  1.00 16.96           H
ATOM   2770  HG  SER A 181      15.579  39.351  48.076  1.00 15.86           H
ATOM   2771  N   GLY A 182      16.462  38.346  50.901  1.00 12.91           N
ATOM   2772  CA  GLY A 182      16.212  38.862  52.241  1.00 13.15           C
ATOM   2773  C   GLY A 182      16.859  38.077  53.368  1.00 13.66           C
ATOM   2774  O   GLY A 182      16.695  38.445  54.550  1.00 12.66           O
ATOM   2775  H   GLY A 182      17.152  38.686  50.516  1.00 15.49           H
ATOM   2776  HA2 GLY A 182      16.536  39.775  52.290  1.00 15.77           H
ATOM   2777  HA3 GLY A 182      15.255  38.874  52.399  1.00 15.77           H
ATOM   2778  N   ALA A 183      17.551  36.989  53.049  1.00 12.13           N
ATOM   2779  CA  ALA A 183      18.068  36.111  54.089  1.00 12.06           C
ATOM   2780  C   ALA A 183      19.266  36.676  54.837  1.00 11.40           C
ATOM   2781  O   ALA A 183      19.504  36.238  55.960  1.00 11.95           O
ATOM   2782  CB  ALA A 183      18.451  34.761  53.510  1.00 12.07           C
ATOM   2783  H   ALA A 183      17.733  36.739  52.246  1.00 14.55           H
ATOM   2784  HA  ALA A 183      17.364  35.960  54.739  1.00 14.48           H
ATOM   2785  HB1 ALA A 183      18.792  34.198  54.223  1.00 14.49           H
ATOM   2786  HB2 ALA A 183      17.666  34.354  53.113  1.00 14.49           H
ATOM   2787  HB3 ALA A 183      19.136  34.891  52.835  1.00 14.49           H
ATOM   2788  N   GLY A 184      20.039  37.590  54.234  1.00 13.40           N
ATOM   2789  CA  GLY A 184      21.164  38.215  54.909  1.00 13.12           C
ATOM   2790  C   GLY A 184      22.525  38.127  54.230  1.00 14.88           C
ATOM   2791  O   GLY A 184      23.568  38.372  54.870  1.00 13.87           O
ATOM   2792  H   GLY A 184      19.924  37.861  53.427  1.00 16.08           H
ATOM   2793  HA2 GLY A 184      20.962  39.156  55.032  1.00 15.75           H
ATOM   2794  HA3 GLY A 184      21.253  37.817  55.789  1.00 15.75           H
ATOM   2795  N   LYS A 185      22.526  37.809  52.931  1.00 13.65           N
ATOM   2796  CA  LYS A 185      23.778  37.623  52.198  1.00 14.43           C
ATOM   2797  C   LYS A 185      24.592  38.904  52.154  1.00 12.32           C
ATOM   2798  O   LYS A 185      25.808  38.897  52.396  1.00 13.68           O
ATOM   2799  CB  LYS A 185      23.510  37.134  50.773  1.00 12.74           C
ATOM   2800  CG  LYS A 185      22.830  35.795  50.660  1.00 12.66           C
ATOM   2801  CD  LYS A 185      22.600  35.382  49.186  1.00 12.66           C
ATOM   2802  CE  LYS A 185      21.610  36.328  48.509  1.00 13.64           C
ATOM   2803  NZ  LYS A 185      20.295  36.421  49.239  1.00 14.26           N1+
ATOM   2804  H   LYS A 185      21.818  37.695  52.456  1.00 16.38           H
ATOM   2805  HA  LYS A 185      24.308  36.949  52.650  1.00 17.31           H
ATOM   2806  HB2 LYS A 185      22.946  37.785  50.327  1.00 15.29           H
ATOM   2807  HB3 LYS A 185      24.358  37.069  50.308  1.00 15.29           H
ATOM   2808  HG2 LYS A 185      23.386  35.119  51.080  1.00 15.19           H
ATOM   2809  HG3 LYS A 185      21.967  35.838  51.101  1.00 15.19           H
ATOM   2810  HD2 LYS A 185      23.441  35.423  48.705  1.00 15.19           H
ATOM   2811  HD3 LYS A 185      22.235  34.484  49.156  1.00 15.19           H
ATOM   2812  HE2 LYS A 185      21.996  37.217  48.474  1.00 16.37           H
ATOM   2813  HE3 LYS A 185      21.431  36.008  47.611  1.00 16.37           H
ATOM   2814  HZ1 LYS A 185      19.750  36.980  48.813  1.00 17.11           H
ATOM   2815  HZ2 LYS A 185      19.913  35.619  49.280  1.00 17.11           H
ATOM   2816  HZ3 LYS A 185      20.428  36.721  50.066  1.00 17.11           H
ATOM   2817  N   THR A 186      23.941  40.021  51.842  1.00 14.29           N
ATOM   2818  CA  THR A 186      24.654  41.288  51.685  1.00 14.99           C
ATOM   2819  C   THR A 186      25.193  41.796  53.025  1.00 12.85           C
ATOM   2820  O   THR A 186      26.332  42.277  53.102  1.00 12.51           O
ATOM   2821  CB  THR A 186      23.718  42.301  51.028  1.00 15.44           C
ATOM   2822  OG1 THR A 186      23.503  41.874  49.678  1.00 14.06           O
ATOM   2823  CG2 THR A 186      24.295  43.707  51.015  1.00 20.62           C
ATOM   2824  H   THR A 186      23.092  40.074  51.715  1.00 17.15           H
ATOM   2825  HA  THR A 186      25.410  41.152  51.092  1.00 17.98           H
ATOM   2826  HB  THR A 186      22.872  42.318  51.502  1.00 18.53           H
ATOM   2827  HG1 THR A 186      24.235  41.845  49.266  1.00 16.87           H
ATOM   2828 HG21 THR A 186      24.460  44.006  51.922  1.00 24.75           H
ATOM   2829 HG22 THR A 186      25.131  43.717  50.522  1.00 24.75           H
ATOM   2830 HG23 THR A 186      23.671  44.317  50.590  1.00 24.75           H
ATOM   2831  N   GLU A 187      24.412  41.672  54.086  1.00 13.30           N
ATOM   2832  CA  GLU A 187      24.886  42.110  55.386  1.00 12.94           C
ATOM   2833  C   GLU A 187      26.078  41.284  55.821  1.00 15.41           C
ATOM   2834  O   GLU A 187      27.072  41.838  56.296  1.00 18.50           O
ATOM   2835  CB  GLU A 187      23.779  42.032  56.426  1.00 17.85           C
ATOM   2836  CG  GLU A 187      22.636  43.006  56.219  1.00 18.97           C
ATOM   2837  CD  GLU A 187      23.116  44.467  56.167  1.00 30.53           C
ATOM   2838  OE1 GLU A 187      23.935  44.841  57.028  1.00 23.90           O
ATOM   2839  OE2 GLU A 187      22.744  45.216  55.230  1.00 32.15           O1-
ATOM   2840  H   GLU A 187      23.617  41.343  54.082  1.00 15.96           H
ATOM   2841  HA  GLU A 187      25.171  43.035  55.321  1.00 15.53           H
ATOM   2842  HB2 GLU A 187      23.406  41.137  56.413  1.00 21.41           H
ATOM   2843  HB3 GLU A 187      24.162  42.212  57.298  1.00 21.41           H
ATOM   2844  HG2 GLU A 187      22.194  42.804  55.380  1.00 22.77           H
ATOM   2845  HG3 GLU A 187      22.009  42.921  56.955  1.00 22.77           H
ATOM   2846  N   ASN A 188      26.024  39.965  55.630  1.00 13.77           N
ATOM   2847  CA  ASN A 188      27.165  39.141  56.025  1.00 12.37           C
ATOM   2848  C   ASN A 188      28.374  39.386  55.147  1.00 15.28           C
ATOM   2849  O   ASN A 188      29.512  39.380  55.642  1.00 15.16           O
ATOM   2850  CB  ASN A 188      26.762  37.679  56.051  1.00 12.82           C
ATOM   2851  CG  ASN A 188      26.040  37.359  57.319  1.00 18.15           C
ATOM   2852  OD1 ASN A 188      26.668  37.164  58.359  1.00 18.61           O
ATOM   2853  ND2 ASN A 188      24.717  37.399  57.275  1.00 19.44           N
ATOM   2854  H   ASN A 188      25.363  39.536  55.285  1.00 16.52           H
ATOM   2855  HA  ASN A 188      27.415  39.385  56.930  1.00 14.84           H
ATOM   2856  HB2 ASN A 188      26.171  37.493  55.305  1.00 15.38           H
ATOM   2857  HB3 ASN A 188      27.556  37.124  56.001  1.00 15.38           H
ATOM   2858 HD21 ASN A 188      24.258  37.223  57.980  1.00 23.33           H
ATOM   2859 HD22 ASN A 188      24.317  37.602  56.541  1.00 23.33           H
ATOM   2860  N   THR A 189      28.156  39.648  53.848  1.00 14.77           N
ATOM   2861  CA  THR A 189      29.258  39.979  52.956  1.00 14.13           C
ATOM   2862  C   THR A 189      30.036  41.183  53.474  1.00 16.00           C
ATOM   2863  O   THR A 189      31.277  41.192  53.478  1.00 16.43           O
ATOM   2864  CB  THR A 189      28.713  40.257  51.540  1.00 15.16           C
ATOM   2865  OG1 THR A 189      28.284  39.012  50.964  1.00 15.89           O
ATOM   2866  CG2 THR A 189      29.746  40.894  50.626  1.00 18.27           C
ATOM   2867  H   THR A 189      27.384  39.638  53.470  1.00 17.73           H
ATOM   2868  HA  THR A 189      29.866  39.225  52.904  1.00 16.95           H
ATOM   2869  HB  THR A 189      27.954  40.858  51.603  1.00 18.20           H
ATOM   2870  HG1 THR A 189      27.681  38.669  51.438  1.00 19.07           H
ATOM   2871 HG21 THR A 189      29.362  41.051  49.749  1.00 21.92           H
ATOM   2872 HG22 THR A 189      30.041  41.740  50.997  1.00 21.92           H
ATOM   2873 HG23 THR A 189      30.513  40.307  50.533  1.00 21.92           H
ATOM   2874  N   LYS A 190      29.315  42.229  53.869  1.00 15.35           N
ATOM   2875  CA  LYS A 190      29.941  43.424  54.409  1.00 20.05           C
ATOM   2876  C   LYS A 190      30.705  43.128  55.699  1.00 16.85           C
ATOM   2877  O   LYS A 190      31.732  43.757  55.965  1.00 16.67           O
ATOM   2878  CB  LYS A 190      28.874  44.497  54.634  1.00 21.63           C
ATOM   2879  CG  LYS A 190      28.349  45.073  53.277  1.00 31.16           C
ATOM   2880  CD  LYS A 190      27.455  46.303  53.445  1.00 33.08           C
ATOM   2881  CE  LYS A 190      26.063  45.935  53.833  1.00 28.52           C
ATOM   2882  NZ  LYS A 190      25.059  47.078  53.641  1.00 30.98           N1+
ATOM   2883  H   LYS A 190      28.457  42.268  53.833  1.00 18.42           H
ATOM   2884  HA  LYS A 190      30.576  43.766  53.760  1.00 24.06           H
ATOM   2885  HB2 LYS A 190      28.123  44.108  55.110  1.00 25.95           H
ATOM   2886  HB3 LYS A 190      29.255  45.227  55.147  1.00 25.95           H
ATOM   2887  HG2 LYS A 190      29.108  45.328  52.730  1.00 37.39           H
ATOM   2888  HG3 LYS A 190      27.831  44.388  52.825  1.00 37.39           H
ATOM   2889  HD2 LYS A 190      27.823  46.871  54.140  1.00 39.69           H
ATOM   2890  HD3 LYS A 190      27.417  46.785  52.604  1.00 39.69           H
ATOM   2891  HE2 LYS A 190      25.772  45.188  53.288  1.00 34.23           H
ATOM   2892  HE3 LYS A 190      26.054  45.685  54.770  1.00 34.23           H
ATOM   2893  HZ1 LYS A 190      24.246  46.811  53.886  1.00 37.18           H
ATOM   2894  HZ2 LYS A 190      25.296  47.777  54.138  1.00 37.18           H
ATOM   2895  HZ3 LYS A 190      25.038  47.324  52.786  1.00 37.18           H
ATOM   2896  N   LYS A 191      30.229  42.187  56.511  1.00 17.11           N
ATOM   2897  CA  LYS A 191      30.965  41.865  57.739  1.00 17.65           C
ATOM   2898  C   LYS A 191      32.264  41.155  57.442  1.00 17.01           C
ATOM   2899  O   LYS A 191      33.258  41.344  58.165  1.00 17.66           O
ATOM   2900  CB  LYS A 191      30.121  41.009  58.665  1.00 17.13           C
ATOM   2901  CG  LYS A 191      28.834  41.658  59.054  1.00 15.30           C
ATOM   2902  CD  LYS A 191      28.961  43.022  59.629  1.00 21.38           C
ATOM   2903  CE  LYS A 191      27.562  43.503  60.013  1.00 31.94           C
ATOM   2904  NZ  LYS A 191      27.496  44.965  60.313  1.00 39.31           N1+
ATOM   2905  H   LYS A 191      29.509  41.734  56.385  1.00 20.53           H
ATOM   2906  HA  LYS A 191      31.176  42.690  58.204  1.00 21.18           H
ATOM   2907  HB2 LYS A 191      29.911  40.174  58.217  1.00 20.56           H
ATOM   2908  HB3 LYS A 191      30.624  40.832  59.475  1.00 20.56           H
ATOM   2909  HG2 LYS A 191      28.273  41.725  58.266  1.00 18.36           H
ATOM   2910  HG3 LYS A 191      28.397  41.102  59.717  1.00 18.36           H
ATOM   2911  HD2 LYS A 191      29.515  42.996  60.425  1.00 25.65           H
ATOM   2912  HD3 LYS A 191      29.332  43.627  58.967  1.00 25.65           H
ATOM   2913  HE2 LYS A 191      26.955  43.322  59.278  1.00 38.33           H
ATOM   2914  HE3 LYS A 191      27.272  43.023  60.805  1.00 38.33           H
ATOM   2915  HZ1 LYS A 191      26.664  45.194  60.531  1.00 47.17           H
ATOM   2916  HZ2 LYS A 191      28.037  45.161  60.992  1.00 47.17           H
ATOM   2917  HZ3 LYS A 191      27.748  45.433  59.599  1.00 47.17           H
ATOM   2918  N   VAL A 192      32.271  40.297  56.414  1.00 16.39           N
ATOM   2919  CA  VAL A 192      33.506  39.634  56.004  1.00 17.05           C
ATOM   2920  C   VAL A 192      34.528  40.670  55.565  1.00 23.19           C
ATOM   2921  O   VAL A 192      35.701  40.622  55.961  1.00 21.17           O
ATOM   2922  CB  VAL A 192      33.249  38.609  54.876  1.00 17.85           C
ATOM   2923  CG1 VAL A 192      34.579  38.061  54.309  1.00 20.17           C
ATOM   2924  CG2 VAL A 192      32.438  37.484  55.381  1.00 17.33           C
ATOM   2925  H   VAL A 192      31.581  40.087  55.946  1.00 19.67           H
ATOM   2926  HA  VAL A 192      33.874  39.155  56.764  1.00 20.46           H
ATOM   2927  HB  VAL A 192      32.762  39.039  54.155  1.00 21.42           H
ATOM   2928 HG11 VAL A 192      34.382  37.423  53.605  1.00 24.20           H
ATOM   2929 HG12 VAL A 192      35.098  38.798  53.951  1.00 24.20           H
ATOM   2930 HG13 VAL A 192      35.071  37.626  55.023  1.00 24.20           H
ATOM   2931 HG21 VAL A 192      32.289  36.854  54.659  1.00 20.80           H
ATOM   2932 HG22 VAL A 192      32.916  37.051  56.105  1.00 20.80           H
ATOM   2933 HG23 VAL A 192      31.590  37.827  55.703  1.00 20.80           H
ATOM   2934  N   ILE A 193      34.094  41.615  54.729  1.00 17.40           N
ATOM   2935  CA  ILE A 193      34.998  42.641  54.217  1.00 21.42           C
ATOM   2936  C   ILE A 193      35.510  43.519  55.359  1.00 20.79           C
ATOM   2937  O   ILE A 193      36.695  43.877  55.404  1.00 19.62           O
ATOM   2938  CB  ILE A 193      34.290  43.477  53.138  1.00 15.83           C
ATOM   2939  CG1 ILE A 193      33.797  42.584  51.978  1.00 22.76           C
ATOM   2940  CG2 ILE A 193      35.183  44.617  52.645  1.00 22.84           C
ATOM   2941  CD1 ILE A 193      34.766  41.618  51.498  1.00 36.76           C
ATOM   2942  H   ILE A 193      33.285  41.683  54.445  1.00 20.88           H
ATOM   2943  HA  ILE A 193      35.764  42.210  53.806  1.00 25.70           H
ATOM   2944  HB  ILE A 193      33.508  43.878  53.548  1.00 19.00           H
ATOM   2945 HG12 ILE A 193      33.016  42.092  52.278  1.00 27.31           H
ATOM   2946 HG13 ILE A 193      33.556  43.154  51.231  1.00 27.31           H
ATOM   2947 HG21 ILE A 193      34.706  45.121  51.968  1.00 27.41           H
ATOM   2948 HG22 ILE A 193      35.401  45.192  53.395  1.00 27.41           H
ATOM   2949 HG23 ILE A 193      35.994  44.241  52.269  1.00 27.41           H
ATOM   2950 HD11 ILE A 193      34.370  41.107  50.775  1.00 44.11           H
ATOM   2951 HD12 ILE A 193      35.550  42.091  51.178  1.00 44.11           H
ATOM   2952 HD13 ILE A 193      35.010  41.027  52.227  1.00 44.11           H
ATOM   2953  N   GLN A 194      34.617  43.902  56.273  1.00 18.92           N
ATOM   2954  CA  GLN A 194      35.015  44.657  57.454  1.00 25.07           C
ATOM   2955  C   GLN A 194      36.101  43.916  58.217  1.00 23.87           C
ATOM   2956  O   GLN A 194      37.141  44.490  58.569  1.00 21.02           O
ATOM   2957  CB  GLN A 194      33.794  44.903  58.357  1.00 25.02           C
ATOM   2958  CG  GLN A 194      34.116  45.576  59.713  1.00 27.88           C
ATOM   2959  CD  GLN A 194      33.051  45.351  60.795  1.00 30.59           C
ATOM   2960  OE1 GLN A 194      31.937  44.914  60.532  1.00 26.40           O
ATOM   2961  NE2 GLN A 194      33.416  45.636  62.017  1.00 23.67           N
ATOM   2962  H   GLN A 194      33.775  43.735  56.230  1.00 22.71           H
ATOM   2963  HA  GLN A 194      35.369  45.518  57.180  1.00 30.09           H
ATOM   2964  HB2 GLN A 194      33.170  45.476  57.885  1.00 30.02           H
ATOM   2965  HB3 GLN A 194      33.373  44.049  58.546  1.00 30.02           H
ATOM   2966  HG2 GLN A 194      34.955  45.221  60.046  1.00 33.45           H
ATOM   2967  HG3 GLN A 194      34.197  46.533  59.574  1.00 33.45           H
ATOM   2968 HE21 GLN A 194      34.209  45.930  62.171  1.00 28.40           H
ATOM   2969 HE22 GLN A 194      32.862  45.530  62.666  1.00 28.40           H
ATOM   2970  N   TYR A 195      35.874  42.631  58.471  1.00 21.00           N
ATOM   2971  CA  TYR A 195      36.801  41.838  59.260  1.00 22.71           C
ATOM   2972  C   TYR A 195      38.151  41.743  58.575  1.00 28.14           C
ATOM   2973  O   TYR A 195      39.191  41.994  59.191  1.00 20.80           O
ATOM   2974  CB  TYR A 195      36.215  40.444  59.505  1.00 21.98           C
ATOM   2975  CG  TYR A 195      37.101  39.610  60.395  1.00 19.35           C
ATOM   2976  CD1 TYR A 195      37.048  39.763  61.777  1.00 20.74           C
ATOM   2977  CD2 TYR A 195      38.025  38.704  59.867  1.00 19.50           C
ATOM   2978  CE1 TYR A 195      37.879  39.067  62.604  1.00 23.01           C
ATOM   2979  CE2 TYR A 195      38.874  37.970  60.717  1.00 23.17           C
ATOM   2980  CZ  TYR A 195      38.767  38.152  62.091  1.00 23.49           C
ATOM   2981  OH  TYR A 195      39.564  37.442  62.981  1.00 23.74           O
ATOM   2982  H   TYR A 195      35.186  42.195  58.194  1.00 25.20           H
ATOM   2983  HA  TYR A 195      36.930  42.266  60.121  1.00 27.25           H
ATOM   2984  HB2 TYR A 195      35.351  40.533  59.936  1.00 26.38           H
ATOM   2985  HB3 TYR A 195      36.121  39.985  58.656  1.00 26.38           H
ATOM   2986  HD1 TYR A 195      36.452  40.376  62.143  1.00 24.88           H
ATOM   2987  HD2 TYR A 195      38.084  38.590  58.946  1.00 23.39           H
ATOM   2988  HE1 TYR A 195      37.808  39.175  63.525  1.00 27.61           H
ATOM   2989  HE2 TYR A 195      39.477  37.355  60.366  1.00 27.80           H
ATOM   2990  HH  TYR A 195      40.066  36.915  62.560  1.00 28.48           H
ATOM   2991  N   LEU A 196      38.150  41.389  57.291  1.00 22.10           N
ATOM   2992  CA  LEU A 196      39.404  41.221  56.567  1.00 19.94           C
ATOM   2993  C   LEU A 196      40.162  42.529  56.495  1.00 22.99           C
ATOM   2994  O   LEU A 196      41.388  42.554  56.659  1.00 29.03           O
ATOM   2995  CB  LEU A 196      39.144  40.666  55.163  1.00 23.99           C
ATOM   2996  CG  LEU A 196      38.620  39.232  55.140  1.00 22.57           C
ATOM   2997  CD1 LEU A 196      38.324  38.777  53.738  1.00 25.08           C
ATOM   2998  CD2 LEU A 196      39.659  38.303  55.753  1.00 26.39           C
ATOM   2999  H   LEU A 196      37.444  41.242  56.822  1.00 26.52           H
ATOM   3000  HA  LEU A 196      39.958  40.581  57.042  1.00 23.93           H
ATOM   3001  HB2 LEU A 196      38.486  41.227  54.724  1.00 28.79           H
ATOM   3002  HB3 LEU A 196      39.975  40.684  54.662  1.00 28.79           H
ATOM   3003  HG  LEU A 196      37.806  39.174  55.663  1.00 27.08           H
ATOM   3004 HD11 LEU A 196      37.994  37.865  53.765  1.00 30.10           H
ATOM   3005 HD12 LEU A 196      37.651  39.360  53.352  1.00 30.10           H
ATOM   3006 HD13 LEU A 196      39.139  38.819  53.213  1.00 30.10           H
ATOM   3007 HD21 LEU A 196      39.319  37.394  55.735  1.00 31.67           H
ATOM   3008 HD22 LEU A 196      40.478  38.360  55.236  1.00 31.67           H
ATOM   3009 HD23 LEU A 196      39.825  38.576  56.669  1.00 31.67           H
ATOM   3010  N   ALA A 197      39.463  43.623  56.231  1.00 24.12           N
ATOM   3011  CA  ALA A 197      40.154  44.902  56.135  1.00 27.61           C
ATOM   3012  C   ALA A 197      40.773  45.292  57.471  1.00 29.78           C
ATOM   3013  O   ALA A 197      41.807  45.972  57.511  1.00 26.40           O
ATOM   3014  CB  ALA A 197      39.206  45.994  55.685  1.00 24.58           C
ATOM   3015  H   ALA A 197      38.613  43.655  56.105  1.00 28.94           H
ATOM   3016  HA  ALA A 197      40.866  44.830  55.481  1.00 33.13           H
ATOM   3017  HB1 ALA A 197      39.693  46.831  55.631  1.00 29.50           H
ATOM   3018  HB2 ALA A 197      38.849  45.762  54.814  1.00 29.50           H
ATOM   3019  HB3 ALA A 197      38.485  46.071  56.329  1.00 29.50           H
ATOM   3020  N   SER A 198      40.157  44.877  58.565  1.00 29.44           N
ATOM   3021  CA  SER A 198      40.691  45.183  59.882  1.00 27.19           C
ATOM   3022  C   SER A 198      41.878  44.290  60.206  1.00 26.97           C
ATOM   3023  O   SER A 198      42.962  44.789  60.516  1.00 33.07           O
ATOM   3024  CB  SER A 198      39.590  45.052  60.929  1.00 27.37           C
ATOM   3025  OG  SER A 198      40.063  45.496  62.161  1.00 30.99           O
ATOM   3026  H   SER A 198      39.429  44.418  58.574  1.00 35.33           H
ATOM   3027  HA  SER A 198      41.001  46.102  59.888  1.00 32.63           H
ATOM   3028  HB2 SER A 198      38.831  45.593  60.664  1.00 32.85           H
ATOM   3029  HB3 SER A 198      39.329  44.121  61.004  1.00 32.85           H
ATOM   3030  HG  SER A 198      40.297  46.301  62.106  1.00 37.19           H
ATOM   3031  N   VAL A 199      41.730  42.969  60.090  1.00 27.05           N
ATOM   3032  CA  VAL A 199      42.804  42.106  60.559  1.00 31.15           C
ATOM   3033  C   VAL A 199      43.997  42.113  59.621  1.00 37.29           C
ATOM   3034  O   VAL A 199      45.099  41.790  60.062  1.00 27.98           O
ATOM   3035  CB  VAL A 199      42.347  40.644  60.776  1.00 29.62           C
ATOM   3036  CG1 VAL A 199      41.116  40.614  61.674  1.00 34.47           C
ATOM   3037  CG2 VAL A 199      42.106  39.912  59.449  1.00 34.36           C
ATOM   3038  H   VAL A 199      41.047  42.565  59.758  1.00 32.47           H
ATOM   3039  HA  VAL A 199      43.110  42.442  61.416  1.00 37.38           H
ATOM   3040  HB  VAL A 199      43.054  40.170  61.242  1.00 35.54           H
ATOM   3041 HG11 VAL A 199      40.841  39.693  61.802  1.00 41.36           H
ATOM   3042 HG12 VAL A 199      41.339  41.015  62.529  1.00 41.36           H
ATOM   3043 HG13 VAL A 199      40.403  41.117  61.249  1.00 41.36           H
ATOM   3044 HG21 VAL A 199      41.822  39.003  59.637  1.00 41.23           H
ATOM   3045 HG22 VAL A 199      41.416  40.378  58.952  1.00 41.23           H
ATOM   3046 HG23 VAL A 199      42.931  39.902  58.940  1.00 41.23           H
ATOM   3047  N   ALA A 200      43.825  42.429  58.333  1.00 25.64           N
ATOM   3048  CA  ALA A 200      44.950  42.414  57.404  1.00 27.99           C
ATOM   3049  C   ALA A 200      45.370  43.814  56.979  1.00 32.18           C
ATOM   3050  O   ALA A 200      46.153  43.953  56.034  1.00 30.43           O
ATOM   3051  CB  ALA A 200      44.608  41.566  56.172  1.00 29.11           C
ATOM   3052  H   ALA A 200      43.074  42.653  57.979  1.00 30.77           H
ATOM   3053  HA  ALA A 200      45.709  42.001  57.844  1.00 33.58           H
ATOM   3054  HB1 ALA A 200      45.367  41.568  55.567  1.00 34.94           H
ATOM   3055  HB2 ALA A 200      44.414  40.659  56.457  1.00 34.94           H
ATOM   3056  HB3 ALA A 200      43.833  41.948  55.731  1.00 34.94           H
ATOM   3057  N   GLY A 201      44.864  44.861  57.656  1.00 38.28           N
ATOM   3058  CA  GLY A 201      44.998  46.218  57.167  1.00 41.48           C
ATOM   3059  C   GLY A 201      46.312  46.875  57.578  1.00 46.48           C
ATOM   3060  O   GLY A 201      47.038  46.382  58.436  1.00 42.12           O
ATOM   3061  H   GLY A 201      44.441  44.797  58.402  1.00 45.93           H
ATOM   3062  HA2 GLY A 201      44.948  46.216  56.198  1.00 49.77           H
ATOM   3063  HA3 GLY A 201      44.267  46.756  57.509  1.00 49.77           H
ATOM   3064  N   ARG A 202      46.612  47.996  56.920  1.00 50.35           N
ATOM   3065  CA  ARG A 202      47.823  48.770  57.197  1.00 53.85           C
ATOM   3066  C   ARG A 202      47.476  50.211  57.592  1.00 56.24           C
ATOM   3067  O   ARG A 202      46.747  50.916  56.884  1.00 62.33           O
ATOM   3068  CB  ARG A 202      48.751  48.772  55.974  1.00 50.89           C
ATOM   3069  CG  ARG A 202      49.858  47.722  56.004  1.00 46.71           C
ATOM   3070  CD  ARG A 202      50.675  47.722  54.699  1.00 45.43           C
ATOM   3071  NE  ARG A 202      51.926  46.991  54.867  1.00 50.44           N
ATOM   3072  CZ  ARG A 202      52.560  46.337  53.895  1.00 51.86           C
ATOM   3073  NH1 ARG A 202      52.066  46.297  52.654  1.00 45.64           N
ATOM   3074  NH2 ARG A 202      53.696  45.707  54.171  1.00 59.19           N1+
ATOM   3075  H   ARG A 202      46.122  48.334  56.300  1.00 60.42           H
ATOM   3076  HA  ARG A 202      48.300  48.360  57.936  1.00 64.62           H
ATOM   3077  HB2 ARG A 202      49.174  49.642  55.909  1.00 61.07           H
ATOM   3078  HB3 ARG A 202      48.216  48.611  55.181  1.00 61.07           H
ATOM   3079  HG2 ARG A 202      49.462  46.844  56.114  1.00 56.05           H
ATOM   3080  HG3 ARG A 202      50.460  47.914  56.739  1.00 56.05           H
ATOM   3081  HD2 ARG A 202      50.886  48.635  54.450  1.00 54.51           H
ATOM   3082  HD3 ARG A 202      50.162  47.291  53.997  1.00 54.51           H
ATOM   3083  HE  ARG A 202      52.280  46.982  55.651  1.00 60.52           H
ATOM   3084 HH11 ARG A 202      52.486  45.869  52.038  1.00 54.77           H
ATOM   3085 HH12 ARG A 202      51.331  46.703  52.471  1.00 54.77           H
ATOM   3086 HH21 ARG A 202      54.112  45.280  53.551  1.00 71.03           H
ATOM   3087 HH22 ARG A 202      54.016  45.729  54.969  1.00 71.03           H
ATOM   3088  HC  ARG A 202      47.840  50.617  58.430  1.00 67.48           H
ATOM   3089  N   VAL A 210      43.344  54.502  54.261  1.00 38.30           N
ATOM   3090  CA  VAL A 210      42.754  55.138  53.077  1.00 38.64           C
ATOM   3091  C   VAL A 210      42.167  54.070  52.164  1.00 32.44           C
ATOM   3092  O   VAL A 210      40.966  54.068  51.955  1.00 30.52           O
ATOM   3093  CB  VAL A 210      43.760  56.000  52.305  1.00 43.74           C
ATOM   3094  CG1 VAL A 210      43.054  56.698  51.097  1.00 38.08           C
ATOM   3095  H1  VAL A 210      43.714  55.176  54.835  1.00 45.96           H
ATOM   3096  H2  VAL A 210      44.038  53.898  53.987  1.00 45.96           H
ATOM   3097  HA  VAL A 210      42.028  55.715  53.363  1.00 46.36           H
ATOM   3098 HG11 VAL A 210      43.131  57.660  51.200  1.00 45.69           H
ATOM   3099 HG12 VAL A 210      42.119  56.440  51.086  1.00 45.69           H
ATOM   3100 HG13 VAL A 210      43.484  56.417  50.275  1.00 45.69           H
ATOM   3101  N   LEU A 211      43.016  53.183  51.626  1.00 31.79           N
ATOM   3102  CA  LEU A 211      42.538  52.081  50.789  1.00 33.35           C
ATOM   3103  C   LEU A 211      41.445  51.302  51.505  1.00 37.14           C
ATOM   3104  O   LEU A 211      40.381  51.023  50.943  1.00 32.69           O
ATOM   3105  CB  LEU A 211      43.693  51.146  50.428  1.00 33.43           C
ATOM   3106  CG  LEU A 211      43.373  49.881  49.608  1.00 37.91           C
ATOM   3107  CD1 LEU A 211      43.094  50.209  48.139  1.00 39.76           C
ATOM   3108  CD2 LEU A 211      44.499  48.854  49.700  1.00 38.18           C
ATOM   3109  H   LEU A 211      43.869  53.199  51.732  1.00 38.15           H
ATOM   3110  HA  LEU A 211      42.169  52.440  49.968  1.00 40.02           H
ATOM   3111  HB2 LEU A 211      44.340  51.657  49.916  1.00 40.12           H
ATOM   3112  HB3 LEU A 211      44.106  50.850  51.254  1.00 40.12           H
ATOM   3113  HG  LEU A 211      42.573  49.471  49.973  1.00 45.49           H
ATOM   3114 HD11 LEU A 211      42.899  49.387  47.663  1.00 47.71           H
ATOM   3115 HD12 LEU A 211      42.334  50.810  48.089  1.00 47.71           H
ATOM   3116 HD13 LEU A 211      43.878  50.635  47.757  1.00 47.71           H
ATOM   3117 HD21 LEU A 211      44.260  48.075  49.172  1.00 45.81           H
ATOM   3118 HD22 LEU A 211      45.315  49.249  49.355  1.00 45.81           H
ATOM   3119 HD23 LEU A 211      44.620  48.600  50.628  1.00 45.81           H
ATOM   3120  N   GLU A 212      41.686  50.969  52.767  1.00 32.08           N
ATOM   3121  CA  GLU A 212      40.707  50.213  53.526  1.00 30.32           C
ATOM   3122  C   GLU A 212      39.394  50.980  53.652  1.00 38.02           C
ATOM   3123  O   GLU A 212      38.311  50.393  53.525  1.00 34.76           O
ATOM   3124  CB  GLU A 212      41.293  49.853  54.901  1.00 40.20           C
ATOM   3125  CG  GLU A 212      42.427  48.791  54.843  1.00 38.74           C
ATOM   3126  CD  GLU A 212      43.821  49.357  54.560  1.00 47.30           C
ATOM   3127  OE1 GLU A 212      43.946  50.586  54.328  1.00 40.32           O
ATOM   3128  OE2 GLU A 212      44.801  48.561  54.569  1.00 47.36           O1-
ATOM   3129  H   GLU A 212      42.401  51.168  53.201  1.00 38.49           H
ATOM   3130  HA  GLU A 212      40.521  49.384  53.057  1.00 36.39           H
ATOM   3131  HB2 GLU A 212      41.660  50.656  55.303  1.00 48.24           H
ATOM   3132  HB3 GLU A 212      40.584  49.500  55.460  1.00 48.24           H
ATOM   3133  HG2 GLU A 212      42.464  48.332  55.697  1.00 46.49           H
ATOM   3134  HG3 GLU A 212      42.220  48.155  54.140  1.00 46.49           H
ATOM   3135  N   GLN A 213      39.462  52.292  53.892  1.00 31.36           N
ATOM   3136  CA  GLN A 213      38.245  53.100  53.894  1.00 32.93           C
ATOM   3137  C   GLN A 213      37.587  53.130  52.516  1.00 28.19           C
ATOM   3138  O   GLN A 213      36.358  53.125  52.413  1.00 34.24           O
ATOM   3139  CB  GLN A 213      38.537  54.521  54.369  1.00 41.04           C
ATOM   3140  CG  GLN A 213      38.610  54.649  55.864  1.00 44.08           C
ATOM   3141  H   GLN A 213      40.185  52.729  54.053  1.00 37.63           H
ATOM   3142  HA  GLN A 213      37.612  52.706  54.514  1.00 39.51           H
ATOM   3143  HB2 GLN A 213      37.832  55.108  54.054  1.00 49.25           H
ATOM   3144  HB3 GLN A 213      39.390  54.804  54.004  1.00 49.25           H
ATOM   3145  HG1 GLN A 213      39.248  54.002  56.206  1.00 52.90           H
ATOM   3146  HG3 GLN A 213      38.895  55.548  56.091  1.00 52.90           H
ATOM   3147  N   GLN A 214      38.377  53.178  51.445  1.00 28.71           N
ATOM   3148  CA  GLN A 214      37.775  53.219  50.122  1.00 28.65           C
ATOM   3149  C   GLN A 214      37.076  51.900  49.795  1.00 32.57           C
ATOM   3150  O   GLN A 214      36.013  51.904  49.154  1.00 31.52           O
ATOM   3151  CB  GLN A 214      38.842  53.564  49.088  1.00 28.35           C
ATOM   3152  CG  GLN A 214      39.414  54.975  49.299  1.00 31.44           C
ATOM   3153  CD  GLN A 214      40.621  55.250  48.456  1.00 32.80           C
ATOM   3154  OE1 GLN A 214      41.452  54.376  48.228  1.00 32.35           O
ATOM   3155  NE2 GLN A 214      40.704  56.471  47.941  1.00 41.98           N
ATOM   3156  H   GLN A 214      39.236  53.188  51.457  1.00 34.46           H
ATOM   3157  HA  GLN A 214      37.106  53.921  50.104  1.00 34.38           H
ATOM   3158  HB2 GLN A 214      39.571  52.929  49.158  1.00 34.02           H
ATOM   3159  HB3 GLN A 214      38.450  53.527  48.201  1.00 34.02           H
ATOM   3160  HG2 GLN A 214      38.734  55.628  49.070  1.00 37.73           H
ATOM   3161  HG3 GLN A 214      39.669  55.075  50.229  1.00 37.73           H
ATOM   3162 HE21 GLN A 214      40.086  57.047  48.099  1.00 50.38           H
ATOM   3163 HE22 GLN A 214      41.376  56.685  47.449  1.00 50.38           H
ATOM   3164  N   ILE A 215      37.631  50.772  50.259  1.00 29.03           N
ATOM   3165  CA  ILE A 215      36.980  49.477  50.044  1.00 31.21           C
ATOM   3166  C   ILE A 215      35.605  49.471  50.689  1.00 29.92           C
ATOM   3167  O   ILE A 215      34.627  49.005  50.093  1.00 28.52           O
ATOM   3168  CB  ILE A 215      37.849  48.326  50.577  1.00 26.18           C
ATOM   3169  CG1 ILE A 215      39.178  48.246  49.834  1.00 27.74           C
ATOM   3170  CG2 ILE A 215      37.102  46.978  50.464  1.00 31.44           C
ATOM   3171  CD1 ILE A 215      40.134  47.216  50.431  1.00 31.95           C
ATOM   3172  H   ILE A 215      38.372  50.732  50.694  1.00 34.83           H
ATOM   3173  HA  ILE A 215      36.861  49.342  49.091  1.00 37.45           H
ATOM   3174  HB  ILE A 215      38.034  48.494  51.514  1.00 31.42           H
ATOM   3175 HG12 ILE A 215      39.009  47.999  48.912  1.00 33.28           H
ATOM   3176 HG13 ILE A 215      39.612  49.113  49.870  1.00 33.28           H
ATOM   3177 HG21 ILE A 215      37.672  46.272  50.807  1.00 37.73           H
ATOM   3178 HG22 ILE A 215      36.284  47.025  50.984  1.00 37.73           H
ATOM   3179 HG23 ILE A 215      36.892  46.811  49.532  1.00 37.73           H
ATOM   3180 HD11 ILE A 215      40.956  47.214  49.916  1.00 38.34           H
ATOM   3181 HD12 ILE A 215      40.320  47.455  51.352  1.00 38.34           H
ATOM   3182 HD13 ILE A 215      39.717  46.341  50.393  1.00 38.34           H
ATOM   3183  N   LEU A 216      35.503  50.000  51.905  1.00 26.31           N
ATOM   3184  CA  LEU A 216      34.239  49.938  52.629  1.00 30.28           C
ATOM   3185  C   LEU A 216      33.234  50.936  52.063  1.00 33.35           C
ATOM   3186  O   LEU A 216      32.037  50.637  51.950  1.00 27.56           O
ATOM   3187  CB  LEU A 216      34.475  50.200  54.120  1.00 29.37           C
ATOM   3188  CG  LEU A 216      34.719  49.118  55.203  1.00 41.13           C
ATOM   3189  CD1 LEU A 216      35.275  47.796  54.733  1.00 34.44           C
ATOM   3190  CD2 LEU A 216      35.656  49.680  56.292  1.00 44.70           C
ATOM   3191  H   LEU A 216      36.140  50.395  52.326  1.00 31.58           H
ATOM   3192  HA  LEU A 216      33.864  49.049  52.536  1.00 36.34           H
ATOM   3193  HB2 LEU A 216      35.246  50.787  54.171  1.00 35.24           H
ATOM   3194  HB3 LEU A 216      33.703  50.698  54.431  1.00 35.24           H
ATOM   3195  HG  LEU A 216      33.870  48.930  55.631  1.00 49.36           H
ATOM   3196 HD11 LEU A 216      35.382  47.210  55.499  1.00 41.33           H
ATOM   3197 HD12 LEU A 216      34.658  47.402  54.098  1.00 41.33           H
ATOM   3198 HD13 LEU A 216      36.135  47.948  54.310  1.00 41.33           H
ATOM   3199 HD21 LEU A 216      35.803  48.997  56.964  1.00 53.64           H
ATOM   3200 HD22 LEU A 216      36.499  49.930  55.884  1.00 53.64           H
ATOM   3201 HD23 LEU A 216      35.239  50.458  56.696  1.00 53.64           H
ATOM   3202  N   GLN A 217      33.714  52.107  51.655  1.00 27.43           N
ATOM   3203  CA  GLN A 217      32.869  53.146  51.092  1.00 29.07           C
ATOM   3204  C   GLN A 217      32.379  52.827  49.682  1.00 26.80           C
ATOM   3205  O   GLN A 217      31.503  53.531  49.189  1.00 26.38           O
ATOM   3206  CB  GLN A 217      33.636  54.470  51.088  1.00 30.59           C
ATOM   3207  CG  GLN A 217      33.888  55.028  52.516  1.00 27.47           C
ATOM   3208  CD  GLN A 217      32.624  55.441  53.219  1.00 32.57           C
ATOM   3209  OE1 GLN A 217      31.700  55.975  52.614  1.00 33.87           O
ATOM   3210  NE2 GLN A 217      32.581  55.204  54.518  1.00 39.71           N
ATOM   3211  H   GLN A 217      34.545  52.325  51.696  1.00 32.92           H
ATOM   3212  HA  GLN A 217      32.089  53.255  51.659  1.00 34.88           H
ATOM   3213  HB2 GLN A 217      34.497  54.335  50.663  1.00 36.70           H
ATOM   3214  HB3 GLN A 217      33.123  55.130  50.596  1.00 36.70           H
ATOM   3215  HG2 GLN A 217      34.318  54.342  53.051  1.00 32.97           H
ATOM   3216  HG3 GLN A 217      34.463  55.807  52.453  1.00 32.97           H
ATOM   3217 HE21 GLN A 217      33.251  54.834  54.911  1.00 47.65           H
ATOM   3218 HE22 GLN A 217      31.882  55.419  54.971  1.00 47.65           H
ATOM   3219  N   ALA A 218      32.927  51.809  49.022  1.00 23.28           N
ATOM   3220  CA  ALA A 218      32.327  51.326  47.791  1.00 27.02           C
ATOM   3221  C   ALA A 218      30.873  50.934  47.988  1.00 28.09           C
ATOM   3222  O   ALA A 218      30.051  51.074  47.071  1.00 22.97           O
ATOM   3223  CB  ALA A 218      33.101  50.118  47.274  1.00 29.35           C
ATOM   3224  H   ALA A 218      33.636  51.389  49.264  1.00 27.93           H
ATOM   3225  HA  ALA A 218      32.367  52.025  47.119  1.00 32.42           H
ATOM   3226  HB1 ALA A 218      32.689  49.808  46.453  1.00 35.21           H
ATOM   3227  HB2 ALA A 218      34.020  50.381  47.105  1.00 35.21           H
ATOM   3228  HB3 ALA A 218      33.075  49.417  47.944  1.00 35.21           H
ATOM   3229  N   ASN A 219      30.519  50.477  49.170  1.00 23.91           N
ATOM   3230  CA  ASN A 219      29.253  49.775  49.276  1.00 23.82           C
ATOM   3231  C   ASN A 219      28.046  50.699  49.310  1.00 23.94           C
ATOM   3232  O   ASN A 219      27.048  50.372  48.665  1.00 27.33           O
ATOM   3233  CB  ASN A 219      29.262  48.829  50.477  1.00 35.42           C
ATOM   3234  CG  ASN A 219      28.996  47.425  50.041  1.00 41.75           C
ATOM   3235  OD1 ASN A 219      29.912  46.686  49.670  1.00 48.28           O
ATOM   3236  ND2 ASN A 219      27.713  47.066  49.993  1.00 48.13           N
ATOM   3237  H   ASN A 219      30.968  50.552  49.899  1.00 28.69           H
ATOM   3238  HA  ASN A 219      29.157  49.222  48.485  1.00 28.59           H
ATOM   3239  HB2 ASN A 219      30.132  48.858  50.904  1.00 42.51           H
ATOM   3240  HB3 ASN A 219      28.569  49.093  51.101  1.00 42.51           H
ATOM   3241 HD21 ASN A 219      27.498  46.270  49.749  1.00 57.76           H
ATOM   3242 HD22 ASN A 219      27.100  47.631  50.205  1.00 57.76           H
ATOM   3243  N   PRO A 220      28.059  51.840  50.009  1.00 23.37           N
ATOM   3244  CA  PRO A 220      26.916  52.758  49.877  1.00 25.87           C
ATOM   3245  C   PRO A 220      26.694  53.210  48.446  1.00 21.46           C
ATOM   3246  O   PRO A 220      25.551  53.493  48.050  1.00 20.25           O
ATOM   3247  CB  PRO A 220      27.293  53.947  50.772  1.00 26.74           C
ATOM   3248  CG  PRO A 220      28.353  53.393  51.694  1.00 27.42           C
ATOM   3249  CD  PRO A 220      29.056  52.327  50.979  1.00 31.73           C
ATOM   3250  HA  PRO A 220      26.107  52.343  50.215  1.00 31.04           H
ATOM   3251  HB2 PRO A 220      27.649  54.668  50.229  1.00 32.09           H
ATOM   3252  HB3 PRO A 220      26.517  54.241  51.274  1.00 32.09           H
ATOM   3253  HG2 PRO A 220      28.971  54.102  51.931  1.00 32.91           H
ATOM   3254  HG3 PRO A 220      27.928  53.038  52.490  1.00 32.91           H
ATOM   3255  HD2 PRO A 220      29.830  52.685  50.517  1.00 38.08           H
ATOM   3256  HD3 PRO A 220      29.305  51.618  51.592  1.00 38.08           H
ATOM   3257  N   ILE A 221      27.756  53.331  47.665  1.00 18.18           N
ATOM   3258  CA  ILE A 221      27.580  53.745  46.279  1.00 20.56           C
ATOM   3259  C   ILE A 221      26.904  52.628  45.513  1.00 20.68           C
ATOM   3260  O   ILE A 221      25.891  52.846  44.853  1.00 19.82           O
ATOM   3261  CB  ILE A 221      28.927  54.149  45.639  1.00 20.80           C
ATOM   3262  CG1 ILE A 221      29.552  55.327  46.393  1.00 26.63           C
ATOM   3263  CG2 ILE A 221      28.763  54.509  44.151  1.00 18.68           C
ATOM   3264  CD1 ILE A 221      30.980  55.566  46.016  1.00 24.57           C
ATOM   3265  H   ILE A 221      28.569  53.184  47.902  1.00 21.82           H
ATOM   3266  HA  ILE A 221      26.995  54.519  46.255  1.00 24.67           H
ATOM   3267  HB  ILE A 221      29.532  53.393  45.704  1.00 24.96           H
ATOM   3268 HG12 ILE A 221      29.050  56.132  46.192  1.00 31.95           H
ATOM   3269 HG13 ILE A 221      29.520  55.145  47.345  1.00 31.95           H
ATOM   3270 HG21 ILE A 221      29.629  54.755  43.789  1.00 22.41           H
ATOM   3271 HG22 ILE A 221      28.413  53.739  43.677  1.00 22.41           H
ATOM   3272 HG23 ILE A 221      28.147  55.254  44.073  1.00 22.41           H
ATOM   3273 HD11 ILE A 221      31.318  56.320  46.524  1.00 29.49           H
ATOM   3274 HD12 ILE A 221      31.497  54.771  46.220  1.00 29.49           H
ATOM   3275 HD13 ILE A 221      31.027  55.758  45.067  1.00 29.49           H
ATOM   3276  N   LEU A 222      27.413  51.397  45.653  1.00 17.16           N
ATOM   3277  CA  LEU A 222      26.816  50.284  44.915  1.00 24.61           C
ATOM   3278  C   LEU A 222      25.365  50.085  45.314  1.00 20.12           C
ATOM   3279  O   LEU A 222      24.515  49.833  44.453  1.00 16.68           O
ATOM   3280  CB  LEU A 222      27.588  48.993  45.163  1.00 27.49           C
ATOM   3281  CG  LEU A 222      29.056  48.919  44.732  1.00 29.40           C
ATOM   3282  CD1 LEU A 222      29.703  47.632  45.323  1.00 38.71           C
ATOM   3283  CD2 LEU A 222      29.203  48.922  43.260  1.00 29.91           C
ATOM   3284  H   LEU A 222      28.080  51.188  46.152  1.00 20.59           H
ATOM   3285  HA  LEU A 222      26.846  50.478  43.965  1.00 29.53           H
ATOM   3286  HB2 LEU A 222      27.567  48.814  46.116  1.00 32.99           H
ATOM   3287  HB3 LEU A 222      27.125  48.278  44.699  1.00 32.99           H
ATOM   3288  HG  LEU A 222      29.532  49.687  45.086  1.00 35.28           H
ATOM   3289 HD11 LEU A 222      30.632  47.590  45.047  1.00 46.45           H
ATOM   3290 HD12 LEU A 222      29.645  47.665  46.290  1.00 46.45           H
ATOM   3291 HD13 LEU A 222      29.223  46.857  44.989  1.00 46.45           H
ATOM   3292 HD21 LEU A 222      30.146  48.875  43.037  1.00 35.90           H
ATOM   3293 HD22 LEU A 222      28.737  48.154  42.895  1.00 35.90           H
ATOM   3294 HD23 LEU A 222      28.820  49.741  42.906  1.00 35.90           H
ATOM   3295  N   GLU A 223      25.064  50.165  46.624  1.00 15.03           N
ATOM   3296  CA  GLU A 223      23.704  49.925  47.090  1.00 17.07           C
ATOM   3297  C   GLU A 223      22.760  51.029  46.674  1.00 16.24           C
ATOM   3298  O   GLU A 223      21.597  50.758  46.384  1.00 16.11           O
ATOM   3299  CB  GLU A 223      23.671  49.729  48.628  1.00 20.84           C
ATOM   3300  CG  GLU A 223      24.373  48.418  48.991  1.00 24.71           C
ATOM   3301  CD  GLU A 223      24.233  47.985  50.456  1.00 24.99           C
ATOM   3302  OE1 GLU A 223      23.397  48.530  51.225  1.00 22.40           O
ATOM   3303  OE2 GLU A 223      24.987  47.072  50.807  1.00 32.59           O1-
ATOM   3304  H   GLU A 223      25.627  50.355  47.246  1.00 18.04           H
ATOM   3305  HA  GLU A 223      23.384  49.103  46.686  1.00 20.49           H
ATOM   3306  HB2 GLU A 223      24.138  50.461  49.060  1.00 25.00           H
ATOM   3307  HB3 GLU A 223      22.751  49.683  48.932  1.00 25.00           H
ATOM   3308  HG2 GLU A 223      24.005  47.709  48.441  1.00 29.66           H
ATOM   3309  HG3 GLU A 223      25.320  48.515  48.805  1.00 29.66           H
ATOM   3310  N   ALA A 224      23.222  52.284  46.644  1.00 17.24           N
ATOM   3311  CA  ALA A 224      22.340  53.358  46.210  1.00 17.97           C
ATOM   3312  C   ALA A 224      21.876  53.132  44.780  1.00 16.94           C
ATOM   3313  O   ALA A 224      20.706  53.375  44.453  1.00 14.41           O
ATOM   3314  CB  ALA A 224      23.032  54.714  46.331  1.00 22.33           C
ATOM   3315  H   ALA A 224      24.017  52.529  46.864  1.00 20.69           H
ATOM   3316  HA  ALA A 224      21.556  53.370  46.780  1.00 21.56           H
ATOM   3317  HB1 ALA A 224      22.422  55.407  46.036  1.00 26.80           H
ATOM   3318  HB2 ALA A 224      23.277  54.861  47.258  1.00 26.80           H
ATOM   3319  HB3 ALA A 224      23.827  54.713  45.775  1.00 26.80           H
ATOM   3320  N   PHE A 225      22.783  52.680  43.908  1.00 15.31           N
ATOM   3321  CA  PHE A 225      22.435  52.533  42.501  1.00 15.63           C
ATOM   3322  C   PHE A 225      21.933  51.130  42.143  1.00 14.60           C
ATOM   3323  O   PHE A 225      21.259  50.977  41.114  1.00 16.98           O
ATOM   3324  CB  PHE A 225      23.642  52.914  41.622  1.00 15.02           C
ATOM   3325  CG  PHE A 225      23.962  54.388  41.662  1.00 20.07           C
ATOM   3326  CD1 PHE A 225      24.738  54.908  42.701  1.00 16.60           C
ATOM   3327  CD2 PHE A 225      23.465  55.262  40.694  1.00 17.57           C
ATOM   3328  CE1 PHE A 225      25.021  56.285  42.768  1.00 19.69           C
ATOM   3329  CE2 PHE A 225      23.731  56.632  40.778  1.00 18.16           C
ATOM   3330  CZ  PHE A 225      24.522  57.130  41.804  1.00 16.17           C
ATOM   3331  H   PHE A 225      23.590  52.456  44.105  1.00 18.38           H
ATOM   3332  HA  PHE A 225      21.720  53.157  42.298  1.00 18.76           H
ATOM   3333  HB2 PHE A 225      24.423  52.430  41.934  1.00 18.02           H
ATOM   3334  HB3 PHE A 225      23.449  52.675  40.702  1.00 18.02           H
ATOM   3335  HD1 PHE A 225      25.073  54.338  43.354  1.00 19.93           H
ATOM   3336  HD2 PHE A 225      22.931  54.935  40.005  1.00 21.08           H
ATOM   3337  HE1 PHE A 225      25.544  56.622  43.460  1.00 23.63           H
ATOM   3338  HE2 PHE A 225      23.406  57.207  40.123  1.00 21.80           H
ATOM   3339  HZ  PHE A 225      24.709  58.040  41.844  1.00 19.40           H
ATOM   3340  N   GLY A 226      22.259  50.102  42.944  1.00 13.87           N
ATOM   3341  CA  GLY A 226      21.978  48.740  42.533  1.00 13.12           C
ATOM   3342  C   GLY A 226      21.027  47.992  43.428  1.00 14.60           C
ATOM   3343  O   GLY A 226      20.724  46.826  43.161  1.00 14.31           O
ATOM   3344  H   GLY A 226      22.635  50.176  43.714  1.00 16.64           H
ATOM   3345  HA2 GLY A 226      21.601  48.752  41.639  1.00 15.74           H
ATOM   3346  HA3 GLY A 226      22.811  48.243  42.500  1.00 15.74           H
ATOM   3347  N   ASN A 227      20.569  48.637  44.496  1.00 11.91           N
ATOM   3348  CA  ASN A 227      19.599  48.059  45.406  1.00 12.26           C
ATOM   3349  C   ASN A 227      18.275  48.821  45.392  1.00 15.75           C
ATOM   3350  O   ASN A 227      18.227  50.030  45.116  1.00 15.59           O
ATOM   3351  CB  ASN A 227      20.156  48.028  46.835  1.00 11.62           C
ATOM   3352  CG  ASN A 227      21.264  46.982  47.023  1.00 14.58           C
ATOM   3353  OD1 ASN A 227      22.091  46.731  46.142  1.00 14.46           O
ATOM   3354  ND2 ASN A 227      21.238  46.341  48.166  1.00 14.94           N
ATOM   3355  H   ASN A 227      20.814  49.431  44.716  1.00 14.29           H
ATOM   3356  HA  ASN A 227      19.420  47.145  45.135  1.00 14.71           H
ATOM   3357  HB2 ASN A 227      20.527  48.899  47.047  1.00 13.95           H
ATOM   3358  HB3 ASN A 227      19.437  47.816  47.450  1.00 13.95           H
ATOM   3359 HD21 ASN A 227      21.831  45.741  48.336  1.00 17.92           H
ATOM   3360 HD22 ASN A 227      20.629  46.520  48.746  1.00 17.92           H
ATOM   3361  N   ALA A 228      17.202  48.103  45.745  1.00 16.15           N
ATOM   3362  CA  ALA A 228      15.843  48.637  45.712  1.00 12.38           C
ATOM   3363  C   ALA A 228      14.953  47.849  46.654  1.00 12.86           C
ATOM   3364  O   ALA A 228      15.193  46.675  46.928  1.00 12.29           O
ATOM   3365  CB  ALA A 228      15.246  48.575  44.302  1.00 12.05           C
ATOM   3366  H   ALA A 228      17.242  47.287  46.011  1.00 19.38           H
ATOM   3367  HA  ALA A 228      15.852  49.563  46.001  1.00 14.86           H
ATOM   3368  HB1 ALA A 228      14.347  48.938  44.325  1.00 14.46           H
ATOM   3369  HB2 ALA A 228      15.800  49.099  43.702  1.00 14.46           H
ATOM   3370  HB3 ALA A 228      15.224  47.651  44.010  1.00 14.46           H
ATOM   3371  N   LYS A 229      13.844  48.475  47.050  1.00 15.84           N
ATOM   3372  CA  LYS A 229      12.811  47.752  47.794  1.00 15.78           C
ATOM   3373  C   LYS A 229      12.028  46.827  46.870  1.00 16.79           C
ATOM   3374  O   LYS A 229      11.354  47.281  45.939  1.00 14.58           O
ATOM   3375  CB  LYS A 229      11.851  48.740  48.492  1.00 15.34           C
ATOM   3376  CG  LYS A 229      10.763  48.048  49.312  1.00 17.17           C
ATOM   3377  CD  LYS A 229       9.584  48.953  49.644  1.00 20.81           C
ATOM   3378  CE  LYS A 229       8.423  48.179  50.349  1.00 18.33           C
ATOM   3379  NZ  LYS A 229       7.167  48.946  50.460  1.00 18.30           N1+
ATOM   3380  H   LYS A 229      13.667  49.304  46.904  1.00 19.00           H
ATOM   3381  HA  LYS A 229      13.233  47.208  48.477  1.00 18.93           H
ATOM   3382  HB2 LYS A 229      12.363  49.305  49.092  1.00 18.41           H
ATOM   3383  HB3 LYS A 229      11.416  49.285  47.818  1.00 18.41           H
ATOM   3384  HG2 LYS A 229      10.424  47.292  48.808  1.00 20.60           H
ATOM   3385  HG3 LYS A 229      11.147  47.742  50.148  1.00 20.60           H
ATOM   3386  HD2 LYS A 229       9.882  49.657  50.240  1.00 24.97           H
ATOM   3387  HD3 LYS A 229       9.236  49.336  48.824  1.00 24.97           H
ATOM   3388  HE2 LYS A 229       8.234  47.373  49.844  1.00 21.99           H
ATOM   3389  HE3 LYS A 229       8.706  47.944  51.247  1.00 21.99           H
ATOM   3390  HZ1 LYS A 229       6.547  48.455  50.869  1.00 21.96           H
ATOM   3391  HZ2 LYS A 229       7.305  49.688  50.931  1.00 21.96           H
ATOM   3392  HZ3 LYS A 229       6.874  49.167  49.650  1.00 21.96           H
ATOM   3393  N   THR A 230      12.056  45.527  47.164  1.00 12.15           N
ATOM   3394  CA  THR A 230      11.107  44.577  46.606  1.00 14.48           C
ATOM   3395  C   THR A 230      10.143  44.150  47.699  1.00 11.67           C
ATOM   3396  O   THR A 230      10.319  44.502  48.865  1.00 15.34           O
ATOM   3397  CB  THR A 230      11.797  43.327  46.041  1.00 18.54           C
ATOM   3398  OG1 THR A 230      12.247  42.506  47.143  1.00 16.07           O
ATOM   3399  CG2 THR A 230      12.963  43.711  45.139  1.00 16.02           C
ATOM   3400  H   THR A 230      12.629  45.169  47.695  1.00 14.58           H
ATOM   3401  HA  THR A 230      10.602  45.000  45.895  1.00 17.37           H
ATOM   3402  HB  THR A 230      11.159  42.824  45.511  1.00 22.25           H
ATOM   3403  HG1 THR A 230      12.628  41.816  46.851  1.00 19.28           H
ATOM   3404 HG21 THR A 230      13.389  42.913  44.790  1.00 19.22           H
ATOM   3405 HG22 THR A 230      12.645  44.249  44.397  1.00 19.22           H
ATOM   3406 HG23 THR A 230      13.616  44.222  45.642  1.00 19.22           H
ATOM   3407  N   THR A 231       9.183  43.308  47.336  1.00 13.03           N
ATOM   3408  CA  THR A 231       8.253  42.752  48.323  1.00 16.88           C
ATOM   3409  C   THR A 231       8.942  41.802  49.288  1.00 18.66           C
ATOM   3410  O   THR A 231       8.389  41.502  50.357  1.00 16.27           O
ATOM   3411  CB  THR A 231       7.140  42.007  47.610  1.00 18.72           C
ATOM   3412  OG1 THR A 231       7.745  40.980  46.814  1.00 18.50           O
ATOM   3413  CG2 THR A 231       6.355  42.957  46.707  1.00 23.18           C
ATOM   3414  H   THR A 231       9.047  43.040  46.531  1.00 15.64           H
ATOM   3415  HA  THR A 231       7.858  43.475  48.835  1.00 20.25           H
ATOM   3416  HB  THR A 231       6.536  41.613  48.258  1.00 22.46           H
ATOM   3417  HG1 THR A 231       7.152  40.548  46.405  1.00 22.20           H
ATOM   3418 HG21 THR A 231       5.646  42.474  46.255  1.00 27.81           H
ATOM   3419 HG22 THR A 231       5.963  43.669  47.236  1.00 27.81           H
ATOM   3420 HG23 THR A 231       6.945  43.346  46.042  1.00 27.81           H
ATOM   3421  N   ARG A 232      10.172  41.377  48.989  1.00 16.35           N
ATOM   3422  CA  ARG A 232      10.868  40.443  49.858  1.00 17.13           C
ATOM   3423  C   ARG A 232      11.992  41.065  50.674  1.00 18.55           C
ATOM   3424  O   ARG A 232      12.422  40.465  51.656  1.00 17.63           O
ATOM   3425  CB  ARG A 232      11.393  39.285  49.002  1.00 17.90           C
ATOM   3426  CG  ARG A 232      10.265  38.273  48.737  1.00 24.19           C
ATOM   3427  CD  ARG A 232      10.639  37.242  47.756  1.00 29.48           C
ATOM   3428  NE  ARG A 232       9.458  36.432  47.483  1.00 27.87           N
ATOM   3429  CZ  ARG A 232       9.155  35.286  48.083  1.00 39.69           C
ATOM   3430  NH1 ARG A 232       9.970  34.769  49.002  1.00 44.23           N
ATOM   3431  NH2 ARG A 232       8.030  34.654  47.752  1.00 31.22           N1+
ATOM   3432  H   ARG A 232      10.617  41.617  48.293  1.00 19.62           H
ATOM   3433  HA  ARG A 232      10.227  40.073  50.484  1.00 20.56           H
ATOM   3434  HB2 ARG A 232      11.708  39.627  48.151  1.00 21.48           H
ATOM   3435  HB3 ARG A 232      12.110  38.832  49.473  1.00 21.48           H
ATOM   3436  HG2 ARG A 232      10.039  37.827  49.568  1.00 29.03           H
ATOM   3437  HG3 ARG A 232       9.491  38.746  48.393  1.00 29.03           H
ATOM   3438  HD2 ARG A 232      10.932  37.660  46.931  1.00 35.37           H
ATOM   3439  HD3 ARG A 232      11.334  36.673  48.122  1.00 35.37           H
ATOM   3440  HE  ARG A 232       8.912  36.720  46.884  1.00 33.44           H
ATOM   3441 HH11 ARG A 232      10.693  35.182  49.217  1.00 53.07           H
ATOM   3442 HH12 ARG A 232       9.770  34.025  49.384  1.00 53.07           H
ATOM   3443 HH21 ARG A 232       7.509  34.988  47.154  1.00 37.46           H
ATOM   3444 HH22 ARG A 232       7.831  33.907  48.128  1.00 37.46           H
ATOM   3445  N   ASN A 233      12.460  42.251  50.312  1.00 13.38           N
ATOM   3446  CA  ASN A 233      13.594  42.858  50.981  1.00 14.16           C
ATOM   3447  C   ASN A 233      13.599  44.347  50.696  1.00 15.90           C
ATOM   3448  O   ASN A 233      13.659  44.741  49.536  1.00 15.81           O
ATOM   3449  CB  ASN A 233      14.873  42.188  50.499  1.00 12.36           C
ATOM   3450  CG  ASN A 233      16.112  42.680  51.209  1.00 12.70           C
ATOM   3451  OD1 ASN A 233      16.068  43.567  52.054  1.00 12.67           O
ATOM   3452  ND2 ASN A 233      17.249  42.075  50.865  1.00 13.44           N
ATOM   3453  H   ASN A 233      12.134  42.727  49.675  1.00 16.05           H
ATOM   3454  HA  ASN A 233      13.517  42.726  51.939  1.00 16.99           H
ATOM   3455  HB2 ASN A 233      14.803  41.232  50.650  1.00 14.83           H
ATOM   3456  HB3 ASN A 233      14.982  42.365  49.551  1.00 14.83           H
ATOM   3457 HD21 ASN A 233      17.990  42.311  51.233  1.00 16.13           H
ATOM   3458 HD22 ASN A 233      17.243  41.450  50.274  1.00 16.13           H
ATOM   3459  N   ASN A 234      13.568  45.167  51.755  1.00 15.14           N
ATOM   3460  CA  ASN A 234      13.615  46.609  51.602  1.00 18.26           C
ATOM   3461  C   ASN A 234      14.943  47.078  51.031  1.00 15.23           C
ATOM   3462  O   ASN A 234      15.004  48.195  50.507  1.00 13.45           O
ATOM   3463  CB  ASN A 234      13.362  47.287  52.957  1.00 17.54           C
ATOM   3464  CG  ASN A 234      11.921  47.196  53.390  1.00 18.51           C
ATOM   3465  OD1 ASN A 234      10.996  47.082  52.575  1.00 17.97           O
ATOM   3466  ND2 ASN A 234      11.727  47.185  54.684  1.00 22.38           N
ATOM   3467  H   ASN A 234      13.520  44.902  52.572  1.00 18.17           H
ATOM   3468  HA  ASN A 234      12.913  46.884  50.993  1.00 21.91           H
ATOM   3469  HB2 ASN A 234      13.907  46.855  53.633  1.00 21.05           H
ATOM   3470  HB3 ASN A 234      13.597  48.226  52.890  1.00 21.05           H
ATOM   3471 HD21 ASN A 234      10.928  47.135  54.998  1.00 26.85           H
ATOM   3472 HD22 ASN A 234      12.398  47.229  55.220  1.00 26.85           H
ATOM   3473  N   ASN A 235      15.980  46.242  51.067  1.00 13.07           N
ATOM   3474  CA  ASN A 235      17.282  46.589  50.515  1.00 11.57           C
ATOM   3475  C   ASN A 235      17.793  45.478  49.592  1.00 12.92           C
ATOM   3476  O   ASN A 235      18.950  45.064  49.664  1.00 13.55           O
ATOM   3477  CB  ASN A 235      18.294  46.895  51.617  1.00 13.91           C
ATOM   3478  CG  ASN A 235      19.531  47.583  51.074  1.00 16.00           C
ATOM   3479  OD1 ASN A 235      19.440  48.320  50.093  1.00 13.96           O
ATOM   3480  ND2 ASN A 235      20.702  47.264  51.629  1.00 14.17           N
ATOM   3481  H   ASN A 235      15.951  45.455  51.412  1.00 15.68           H
ATOM   3482  HA  ASN A 235      17.184  47.391  49.978  1.00 13.88           H
ATOM   3483  HB2 ASN A 235      17.885  47.482  52.272  1.00 16.69           H
ATOM   3484  HB3 ASN A 235      18.569  46.065  52.037  1.00 16.69           H
ATOM   3485 HD21 ASN A 235      21.426  47.633  51.348  1.00 17.00           H
ATOM   3486 HD22 ASN A 235      20.732  46.689  52.268  1.00 17.00           H
ATOM   3487  N   SER A 236      16.924  44.998  48.699  1.00 11.54           N
ATOM   3488  CA  SER A 236      17.268  43.932  47.768  1.00 12.38           C
ATOM   3489  C   SER A 236      18.374  44.335  46.800  1.00 15.69           C
ATOM   3490  O   SER A 236      18.277  45.360  46.112  1.00 14.37           O
ATOM   3491  CB  SER A 236      16.044  43.534  46.975  1.00 11.81           C
ATOM   3492  OG  SER A 236      16.304  42.380  46.193  1.00 12.84           O
ATOM   3493  H   SER A 236      16.116  45.281  48.615  1.00 13.84           H
ATOM   3494  HA  SER A 236      17.570  43.158  48.267  1.00 14.85           H
ATOM   3495  HB2 SER A 236      15.318  43.342  47.589  1.00 14.18           H
ATOM   3496  HB3 SER A 236      15.797  44.264  46.387  1.00 14.18           H
ATOM   3497  HG  SER A 236      16.520  41.739  46.691  1.00 15.41           H
ATOM   3498  N   SER A 237      19.401  43.499  46.724  1.00 14.59           N
ATOM   3499  CA  SER A 237      20.424  43.621  45.688  1.00 13.35           C
ATOM   3500  C   SER A 237      19.828  43.199  44.354  1.00 12.45           C
ATOM   3501  O   SER A 237      19.374  42.069  44.218  1.00 13.09           O
ATOM   3502  CB  SER A 237      21.645  42.734  45.968  1.00 13.81           C
ATOM   3503  OG  SER A 237      22.122  42.786  47.276  1.00 11.65           O1-
ATOM   3504  H   SER A 237      19.531  42.844  47.265  1.00 17.51           H
ATOM   3505  HA  SER A 237      20.716  44.543  45.622  1.00 16.02           H
ATOM   3506  HB2 SER A 237      21.403  41.816  45.770  1.00 16.57           H
ATOM   3507  HB3 SER A 237      22.361  43.010  45.374  1.00 16.57           H
ATOM   3508  N   ARG A 238      19.810  44.098  43.380  1.00 12.11           N
ATOM   3509  CA  ARG A 238      19.298  43.774  42.054  1.00 11.74           C
ATOM   3510  C   ARG A 238      20.437  43.530  41.051  1.00 14.80           C
ATOM   3511  O   ARG A 238      20.227  43.545  39.834  1.00 11.95           O
ATOM   3512  CB  ARG A 238      18.374  44.878  41.573  1.00 11.95           C
ATOM   3513  CG  ARG A 238      17.367  45.309  42.617  1.00 13.03           C
ATOM   3514  CD  ARG A 238      16.595  44.143  43.254  1.00 14.62           C
ATOM   3515  NE  ARG A 238      15.867  43.377  42.257  1.00 14.50           N
ATOM   3516  CZ  ARG A 238      15.460  42.119  42.420  1.00 12.80           C
ATOM   3517  NH1 ARG A 238      15.732  41.451  43.543  1.00 15.91           N
ATOM   3518  NH2 ARG A 238      14.821  41.503  41.447  1.00 14.16           N1+
ATOM   3519  H   ARG A 238      20.089  44.907  43.461  1.00 14.53           H
ATOM   3520  HA  ARG A 238      18.777  42.958  42.112  1.00 14.08           H
ATOM   3521  HB2 ARG A 238      18.907  45.653  41.335  1.00 14.34           H
ATOM   3522  HB3 ARG A 238      17.884  44.564  40.798  1.00 14.34           H
ATOM   3523  HG2 ARG A 238      17.833  45.778  43.326  1.00 15.63           H
ATOM   3524  HG3 ARG A 238      16.720  45.901  42.201  1.00 15.63           H
ATOM   3525  HD2 ARG A 238      17.220  43.549  43.697  1.00 17.54           H
ATOM   3526  HD3 ARG A 238      15.955  44.495  43.894  1.00 17.54           H
ATOM   3527  HE  ARG A 238      15.686  43.763  41.510  1.00 17.40           H
ATOM   3528 HH11 ARG A 238      16.156  41.839  44.182  1.00 19.09           H
ATOM   3529 HH12 ARG A 238      15.469  40.637  43.634  1.00 19.09           H
ATOM   3530 HH21 ARG A 238      14.643  41.921  40.717  1.00 16.99           H
ATOM   3531 HH22 ARG A 238      14.561  40.690  41.552  1.00 16.99           H
ATOM   3532  N   PHE A 239      21.638  43.301  41.569  1.00 12.42           N
ATOM   3533  CA  PHE A 239      22.788  42.817  40.838  1.00 11.61           C
ATOM   3534  C   PHE A 239      23.571  41.924  41.790  1.00 13.78           C
ATOM   3535  O   PHE A 239      23.555  42.137  43.003  1.00 12.57           O
ATOM   3536  CB  PHE A 239      23.697  43.972  40.368  1.00 13.41           C
ATOM   3537  CG  PHE A 239      24.413  44.639  41.492  1.00 13.72           C
ATOM   3538  CD1 PHE A 239      23.746  45.465  42.361  1.00 14.69           C
ATOM   3539  CD2 PHE A 239      25.750  44.380  41.713  1.00 15.28           C
ATOM   3540  CE1 PHE A 239      24.413  46.038  43.452  1.00 14.70           C
ATOM   3541  CE2 PHE A 239      26.423  44.942  42.798  1.00 15.48           C
ATOM   3542  CZ  PHE A 239      25.771  45.764  43.657  1.00 15.05           C
ATOM   3543  H   PHE A 239      21.814  43.430  42.401  1.00 14.91           H
ATOM   3544  HA  PHE A 239      22.505  42.297  40.070  1.00 13.93           H
ATOM   3545  HB2 PHE A 239      24.362  43.621  39.755  1.00 16.09           H
ATOM   3546  HB3 PHE A 239      23.153  44.639  39.920  1.00 16.09           H
ATOM   3547  HD1 PHE A 239      22.841  45.635  42.234  1.00 17.63           H
ATOM   3548  HD2 PHE A 239      26.205  43.806  41.140  1.00 18.34           H
ATOM   3549  HE1 PHE A 239      23.958  46.605  44.032  1.00 17.64           H
ATOM   3550  HE2 PHE A 239      27.327  44.764  42.924  1.00 18.58           H
ATOM   3551  HZ  PHE A 239      26.226  46.155  44.367  1.00 18.06           H
ATOM   3552  N   GLY A 240      24.210  40.923  41.245  1.00 14.73           N
ATOM   3553  CA  GLY A 240      25.128  40.108  42.008  1.00 17.48           C
ATOM   3554  C   GLY A 240      26.556  40.619  41.889  1.00 15.30           C
ATOM   3555  O   GLY A 240      26.890  41.387  40.987  1.00 14.55           O
ATOM   3556  H   GLY A 240      24.131  40.687  40.422  1.00 17.68           H
ATOM   3557  HA2 GLY A 240      24.872  40.117  42.944  1.00 20.98           H
ATOM   3558  HA3 GLY A 240      25.098  39.193  41.687  1.00 20.98           H
ATOM   3559  N   LYS A 241      27.387  40.230  42.854  1.00 14.96           N
ATOM   3560  CA  LYS A 241      28.778  40.651  42.829  1.00 12.09           C
ATOM   3561  C   LYS A 241      29.675  39.602  43.471  1.00 14.15           C
ATOM   3562  O   LYS A 241      29.259  38.800  44.325  1.00 13.12           O
ATOM   3563  CB  LYS A 241      28.992  41.996  43.541  1.00 16.91           C
ATOM   3564  CG  LYS A 241      28.703  41.965  45.044  1.00 20.80           C
ATOM   3565  CD  LYS A 241      28.712  43.403  45.618  1.00 26.07           C
ATOM   3566  CE  LYS A 241      28.429  43.464  47.142  1.00 37.80           C
ATOM   3567  NZ  LYS A 241      26.988  43.156  47.491  1.00 35.27           N1+
ATOM   3568  H   LYS A 241      27.171  39.731  43.521  1.00 17.96           H
ATOM   3569  HA  LYS A 241      29.057  40.756  41.906  1.00 14.51           H
ATOM   3570  HB2 LYS A 241      29.916  42.266  43.424  1.00 20.30           H
ATOM   3571  HB3 LYS A 241      28.404  42.656  43.141  1.00 20.30           H
ATOM   3572  HG2 LYS A 241      27.827  41.577  45.198  1.00 24.96           H
ATOM   3573  HG3 LYS A 241      29.388  41.448  45.495  1.00 24.96           H
ATOM   3574  HD2 LYS A 241      29.585  43.797  45.462  1.00 31.28           H
ATOM   3575  HD3 LYS A 241      28.030  43.925  45.168  1.00 31.28           H
ATOM   3576  HE2 LYS A 241      28.991  42.815  47.594  1.00 45.35           H
ATOM   3577  HE3 LYS A 241      28.630  44.357  47.464  1.00 45.35           H
ATOM   3578  HZ1 LYS A 241      26.448  43.743  47.096  1.00 42.33           H
ATOM   3579  HZ2 LYS A 241      26.777  42.337  47.214  1.00 42.33           H
ATOM   3580  HZ3 LYS A 241      26.872  43.203  48.372  1.00 42.33           H
ATOM   3581  N   PHE A 242      30.920  39.623  43.027  1.00 18.70           N
ATOM   3582  CA  PHE A 242      31.990  38.826  43.602  1.00 17.17           C
ATOM   3583  C   PHE A 242      33.090  39.809  43.962  1.00 18.31           C
ATOM   3584  O   PHE A 242      33.594  40.519  43.083  1.00 17.78           O
ATOM   3585  CB  PHE A 242      32.448  37.782  42.592  1.00 17.49           C
ATOM   3586  CG  PHE A 242      33.501  36.829  43.111  1.00 15.45           C
ATOM   3587  CD1 PHE A 242      33.185  35.861  44.050  1.00 19.91           C
ATOM   3588  CD2 PHE A 242      34.800  36.879  42.596  1.00 24.83           C
ATOM   3589  CE1 PHE A 242      34.153  34.958  44.497  1.00 17.53           C
ATOM   3590  CE2 PHE A 242      35.759  35.982  43.017  1.00 22.51           C
ATOM   3591  CZ  PHE A 242      35.440  35.015  43.957  1.00 20.37           C
ATOM   3592  H   PHE A 242      31.179  40.110  42.368  1.00 22.44           H
ATOM   3593  HA  PHE A 242      31.683  38.380  44.407  1.00 20.61           H
ATOM   3594  HB2 PHE A 242      31.681  37.254  42.322  1.00 20.99           H
ATOM   3595  HB3 PHE A 242      32.819  38.238  41.820  1.00 20.99           H
ATOM   3596  HD1 PHE A 242      32.321  35.815  44.392  1.00 23.89           H
ATOM   3597  HD2 PHE A 242      35.014  37.513  41.950  1.00 29.80           H
ATOM   3598  HE1 PHE A 242      33.937  34.312  45.130  1.00 21.04           H
ATOM   3599  HE2 PHE A 242      36.622  36.029  42.673  1.00 27.01           H
ATOM   3600  HZ  PHE A 242      36.095  34.429  44.259  1.00 24.45           H
ATOM   3601  N   ILE A 243      33.377  39.934  45.249  1.00 17.17           N
ATOM   3602  CA  ILE A 243      34.345  40.916  45.739  1.00 19.77           C
ATOM   3603  C   ILE A 243      35.655  40.176  45.976  1.00 18.45           C
ATOM   3604  O   ILE A 243      35.719  39.332  46.875  1.00 19.05           O
ATOM   3605  CB  ILE A 243      33.896  41.581  47.045  1.00 22.87           C
ATOM   3606  CG1 ILE A 243      32.481  42.134  46.967  1.00 30.33           C
ATOM   3607  CG2 ILE A 243      34.945  42.650  47.489  1.00 26.96           C
ATOM   3608  CD1 ILE A 243      32.358  43.272  46.056  1.00 32.44           C
ATOM   3609  H   ILE A 243      33.021  39.458  45.871  1.00 20.60           H
ATOM   3610  HA  ILE A 243      34.487  41.603  45.069  1.00 23.72           H
ATOM   3611  HB  ILE A 243      33.890  40.890  47.727  1.00 27.45           H
ATOM   3612 HG12 ILE A 243      31.886  41.435  46.653  1.00 36.39           H
ATOM   3613 HG13 ILE A 243      32.208  42.428  47.850  1.00 36.39           H
ATOM   3614 HG21 ILE A 243      34.647  43.061  48.316  1.00 32.35           H
ATOM   3615 HG22 ILE A 243      35.801  42.214  47.626  1.00 32.35           H
ATOM   3616 HG23 ILE A 243      35.023  43.323  46.795  1.00 32.35           H
ATOM   3617 HD11 ILE A 243      31.436  43.575  46.052  1.00 38.93           H
ATOM   3618 HD12 ILE A 243      32.940  43.986  46.361  1.00 38.93           H
ATOM   3619 HD13 ILE A 243      32.617  42.992  45.164  1.00 38.93           H
ATOM   3620  N   GLU A 244      36.712  40.514  45.217  1.00 18.67           N
ATOM   3621  CA  GLU A 244      38.053  39.977  45.466  1.00 20.42           C
ATOM   3622  C   GLU A 244      38.773  40.913  46.419  1.00 23.05           C
ATOM   3623  O   GLU A 244      39.143  42.027  46.028  1.00 24.74           O
ATOM   3624  CB  GLU A 244      38.886  39.868  44.183  1.00 27.58           C
ATOM   3625  CG  GLU A 244      38.439  38.899  43.163  1.00 37.37           C
ATOM   3626  CD  GLU A 244      39.483  38.739  42.042  1.00 44.78           C
ATOM   3627  OE1 GLU A 244      40.539  39.442  42.055  1.00 42.60           O
ATOM   3628  OE2 GLU A 244      39.239  37.883  41.171  1.00 50.54           O1-
ATOM   3629  H   GLU A 244      36.673  41.056  44.550  1.00 22.41           H
ATOM   3630  HA  GLU A 244      37.988  39.100  45.875  1.00 24.50           H
ATOM   3631  HB2 GLU A 244      38.900  40.740  43.759  1.00 33.09           H
ATOM   3632  HB3 GLU A 244      39.790  39.621  44.433  1.00 33.09           H
ATOM   3633  HG2 GLU A 244      38.306  38.033  43.580  1.00 44.84           H
ATOM   3634  HG3 GLU A 244      37.612  39.211  42.765  1.00 44.84           H
ATOM   3635  N   ILE A 245      38.990  40.466  47.648  1.00 20.57           N
ATOM   3636  CA  ILE A 245      39.876  41.173  48.573  1.00 19.62           C
ATOM   3637  C   ILE A 245      41.292  40.643  48.326  1.00 22.63           C
ATOM   3638  O   ILE A 245      41.534  39.438  48.435  1.00 21.02           O
ATOM   3639  CB  ILE A 245      39.451  40.972  50.035  1.00 19.96           C
ATOM   3640  CG1 ILE A 245      38.001  41.439  50.233  1.00 25.69           C
ATOM   3641  CG2 ILE A 245      40.410  41.723  51.017  1.00 24.31           C
ATOM   3642  CD1 ILE A 245      37.806  42.991  50.011  1.00 30.00           C
ATOM   3643  H   ILE A 245      38.637  39.753  47.976  1.00 24.69           H
ATOM   3644  HA  ILE A 245      39.862  42.123  48.375  1.00 23.55           H
ATOM   3645  HB  ILE A 245      39.494  40.024  50.235  1.00 23.96           H
ATOM   3646 HG12 ILE A 245      37.432  40.974  49.600  1.00 30.83           H
ATOM   3647 HG13 ILE A 245      37.725  41.231  51.139  1.00 30.83           H
ATOM   3648 HG21 ILE A 245      40.110  41.572  51.927  1.00 29.17           H
ATOM   3649 HG22 ILE A 245      41.310  41.379  50.904  1.00 29.17           H
ATOM   3650 HG23 ILE A 245      40.390  42.671  50.814  1.00 29.17           H
ATOM   3651 HD11 ILE A 245      36.872  43.215  50.151  1.00 36.00           H
ATOM   3652 HD12 ILE A 245      38.361  43.473  50.644  1.00 36.00           H
ATOM   3653 HD13 ILE A 245      38.067  43.215  49.104  1.00 36.00           H
ATOM   3654  N   GLN A 246      42.216  41.532  47.963  1.00 22.02           N
ATOM   3655  CA  GLN A 246      43.541  41.136  47.471  1.00 20.58           C
ATOM   3656  C   GLN A 246      44.598  41.334  48.560  1.00 19.89           C
ATOM   3657  O   GLN A 246      44.566  42.326  49.301  1.00 20.93           O
ATOM   3658  CB  GLN A 246      43.894  41.967  46.239  1.00 20.41           C
ATOM   3659  CG  GLN A 246      42.927  41.694  45.081  1.00 22.36           C
ATOM   3660  CD  GLN A 246      42.985  42.762  44.042  1.00 24.40           C
ATOM   3661  OE1 GLN A 246      43.580  43.818  44.256  1.00 29.62           O
ATOM   3662  NE2 GLN A 246      42.341  42.515  42.913  1.00 30.82           N
ATOM   3663  H   GLN A 246      42.100  42.384  47.992  1.00 26.42           H
ATOM   3664  HA  GLN A 246      43.528  40.200  47.220  1.00 24.69           H
ATOM   3665  HB2 GLN A 246      43.842  42.909  46.463  1.00 24.50           H
ATOM   3666  HB3 GLN A 246      44.790  41.740  45.946  1.00 24.50           H
ATOM   3667  HG2 GLN A 246      43.162  40.852  44.661  1.00 26.83           H
ATOM   3668  HG3 GLN A 246      42.021  41.655  45.425  1.00 26.83           H
ATOM   3669 HE21 GLN A 246      41.921  41.771  42.812  1.00 36.98           H
ATOM   3670 HE22 GLN A 246      42.342  43.098  42.281  1.00 36.98           H
ATOM   3671  N   PHE A 247      45.554  40.407  48.628  1.00 21.01           N
ATOM   3672  CA  PHE A 247      46.578  40.434  49.674  1.00 20.14           C
ATOM   3673  C   PHE A 247      47.959  40.271  49.051  1.00 22.19           C
ATOM   3674  O   PHE A 247      48.114  39.565  48.060  1.00 22.25           O
ATOM   3675  CB  PHE A 247      46.389  39.311  50.692  1.00 19.63           C
ATOM   3676  CG  PHE A 247      45.046  39.303  51.344  1.00 18.44           C
ATOM   3677  CD1 PHE A 247      43.972  38.652  50.743  1.00 24.45           C
ATOM   3678  CD2 PHE A 247      44.846  39.921  52.554  1.00 18.20           C
ATOM   3679  CE1 PHE A 247      42.717  38.621  51.374  1.00 18.97           C
ATOM   3680  CE2 PHE A 247      43.611  39.907  53.166  1.00 22.16           C
ATOM   3681  CZ  PHE A 247      42.540  39.265  52.561  1.00 23.89           C
ATOM   3682  H   PHE A 247      45.632  39.750  48.078  1.00 25.21           H
ATOM   3683  HA  PHE A 247      46.546  41.284  50.140  1.00 24.17           H
ATOM   3684  HB2 PHE A 247      46.504  38.459  50.242  1.00 23.56           H
ATOM   3685  HB3 PHE A 247      47.056  39.407  51.390  1.00 23.56           H
ATOM   3686  HD1 PHE A 247      44.091  38.218  49.929  1.00 29.34           H
ATOM   3687  HD2 PHE A 247      45.555  40.361  52.965  1.00 21.84           H
ATOM   3688  HE1 PHE A 247      42.000  38.194  50.964  1.00 22.77           H
ATOM   3689  HE2 PHE A 247      43.493  40.336  53.982  1.00 26.59           H
ATOM   3690  HZ  PHE A 247      41.709  39.250  52.979  1.00 28.67           H
ATOM   3691  N   ASN A 248      48.966  40.912  49.648  1.00 26.13           N
ATOM   3692  CA  ASN A 248      50.326  40.668  49.184  1.00 29.44           C
ATOM   3693  C   ASN A 248      50.852  39.393  49.830  1.00 30.45           C
ATOM   3694  O   ASN A 248      50.164  38.745  50.624  1.00 26.95           O
ATOM   3695  CB  ASN A 248      51.234  41.872  49.454  1.00 29.44           C
ATOM   3696  CG  ASN A 248      51.419  42.175  50.946  1.00 26.79           C
ATOM   3697  OD1 ASN A 248      51.206  41.327  51.807  1.00 24.22           O
ATOM   3698  ND2 ASN A 248      51.848  43.401  51.243  1.00 36.46           N
ATOM   3699  H   ASN A 248      48.892  41.471  50.298  1.00 31.36           H
ATOM   3700  HA  ASN A 248      50.305  40.525  48.225  1.00 35.33           H
ATOM   3701  HB2 ASN A 248      52.109  41.695  49.076  1.00 35.32           H
ATOM   3702  HB3 ASN A 248      50.846  42.657  49.037  1.00 35.32           H
ATOM   3703 HD21 ASN A 248      51.969  43.627  52.063  1.00 43.75           H
ATOM   3704 HD22 ASN A 248      52.003  43.966  50.613  1.00 43.75           H
ATOM   3705  N   SER A 249      52.093  39.023  49.460  1.00 30.66           N
ATOM   3706  CA  SER A 249      52.704  37.789  49.948  1.00 32.58           C
ATOM   3707  C   SER A 249      52.767  37.750  51.461  1.00 33.97           C
ATOM   3708  O   SER A 249      52.751  36.668  52.057  1.00 42.67           O
ATOM   3709  CB  SER A 249      54.123  37.650  49.382  1.00 47.08           C
ATOM   3710  OG  SER A 249      54.139  37.824  47.977  1.00 47.69           O
ATOM   3711  H   SER A 249      52.594  39.475  48.927  1.00 36.79           H
ATOM   3712  HA  SER A 249      52.180  37.031  49.645  1.00 39.10           H
ATOM   3713  HB2 SER A 249      54.691  38.324  49.788  1.00 56.50           H
ATOM   3714  HB3 SER A 249      54.460  36.765  49.593  1.00 56.50           H
ATOM   3715  HG  SER A 249      54.923  37.745  47.686  1.00 57.23           H
ATOM   3716  N   ALA A 250      52.851  38.915  52.097  1.00 31.88           N
ATOM   3717  CA  ALA A 250      52.938  38.988  53.541  1.00 36.75           C
ATOM   3718  C   ALA A 250      51.581  38.899  54.220  1.00 36.10           C
ATOM   3719  O   ALA A 250      51.517  38.784  55.446  1.00 35.15           O
ATOM   3720  CB  ALA A 250      53.637  40.289  53.932  1.00 34.88           C
ATOM   3721  H   ALA A 250      52.859  39.681  51.706  1.00 38.26           H
ATOM   3722  HA  ALA A 250      53.480  38.250  53.861  1.00 44.10           H
ATOM   3723  HB1 ALA A 250      53.695  40.338  54.899  1.00 41.86           H
ATOM   3724  HB2 ALA A 250      54.526  40.297  53.546  1.00 41.86           H
ATOM   3725  HB3 ALA A 250      53.121  41.038  53.593  1.00 41.86           H
ATOM   3726  N   GLY A 251      50.494  38.930  53.471  1.00 32.11           N
ATOM   3727  CA  GLY A 251      49.204  38.806  54.091  1.00 26.09           C
ATOM   3728  C   GLY A 251      48.534  40.112  54.414  1.00 23.26           C
ATOM   3729  O   GLY A 251      47.459  40.100  55.038  1.00 26.82           O
ATOM   3730  H   GLY A 251      50.481  39.021  52.616  1.00 38.53           H
ATOM   3731  HA2 GLY A 251      48.617  38.307  53.502  1.00 31.31           H
ATOM   3732  HA3 GLY A 251      49.297  38.305  54.917  1.00 31.31           H
ATOM   3733  N   PHE A 252      49.109  41.241  54.014  1.00 24.89           N
ATOM   3734  CA  PHE A 252      48.433  42.508  54.212  1.00 23.44           C
ATOM   3735  C   PHE A 252      47.522  42.782  53.027  1.00 23.19           C
ATOM   3736  O   PHE A 252      47.823  42.401  51.896  1.00 23.26           O
ATOM   3737  CB  PHE A 252      49.409  43.668  54.359  1.00 27.69           C
ATOM   3738  CG  PHE A 252      50.218  43.598  55.598  1.00 37.86           C
ATOM   3739  CD1 PHE A 252      49.669  43.986  56.807  1.00 38.09           C
ATOM   3740  CD2 PHE A 252      51.518  43.124  55.567  1.00 42.37           C
ATOM   3741  CE1 PHE A 252      50.416  43.922  57.972  1.00 38.20           C
ATOM   3742  CE2 PHE A 252      52.262  43.057  56.736  1.00 48.44           C
ATOM   3743  CZ  PHE A 252      51.699  43.459  57.933  1.00 35.47           C
ATOM   3744  H   PHE A 252      49.877  41.297  53.631  1.00 29.87           H
ATOM   3745  HA  PHE A 252      47.889  42.462  55.014  1.00 28.13           H
ATOM   3746  HB2 PHE A 252      50.019  43.663  53.604  1.00 33.23           H
ATOM   3747  HB3 PHE A 252      48.910  44.499  54.375  1.00 33.23           H
ATOM   3748  HD1 PHE A 252      48.795  44.304  56.837  1.00 45.70           H
ATOM   3749  HD2 PHE A 252      51.896  42.857  54.760  1.00 50.84           H
ATOM   3750  HE1 PHE A 252      50.041  44.188  58.781  1.00 45.84           H
ATOM   3751  HE2 PHE A 252      53.137  42.744  56.714  1.00 58.13           H
ATOM   3752  HZ  PHE A 252      52.198  43.414  58.717  1.00 42.57           H
ATOM   3753  N   ILE A 253      46.425  43.489  53.296  1.00 22.81           N
ATOM   3754  CA  ILE A 253      45.549  43.920  52.210  1.00 26.49           C
ATOM   3755  C   ILE A 253      46.295  44.852  51.276  1.00 24.20           C
ATOM   3756  O   ILE A 253      46.926  45.826  51.702  1.00 29.16           O
ATOM   3757  CB  ILE A 253      44.296  44.611  52.755  1.00 28.44           C
ATOM   3758  CG1 ILE A 253      43.397  43.589  53.451  1.00 40.17           C
ATOM   3759  CG2 ILE A 253      43.512  45.266  51.599  1.00 33.21           C
ATOM   3760  H   ILE A 253      46.171  43.728  54.082  1.00 27.37           H
ATOM   3761  HA  ILE A 253      45.268  43.143  51.701  1.00 31.79           H
ATOM   3762  HB  ILE A 253      44.558  45.294  53.392  1.00 34.13           H
ATOM   3763 HG11 ILE A 253      43.098  42.936  52.799  1.00 48.20           H
ATOM   3764 HG13 ILE A 253      42.634  44.049  53.834  1.00 48.20           H
ATOM   3765 HG21 ILE A 253      44.080  45.921  51.165  1.00 39.86           H
ATOM   3766 HG22 ILE A 253      43.253  44.579  50.965  1.00 39.86           H
ATOM   3767 HG23 ILE A 253      42.722  45.699  51.959  1.00 39.86           H
ATOM   3768  N   SER A 254      46.196  44.576  49.989  1.00 22.29           N
ATOM   3769  CA  SER A 254      46.861  45.366  48.980  1.00 28.69           C
ATOM   3770  C   SER A 254      45.904  45.966  47.963  1.00 31.40           C
ATOM   3771  O   SER A 254      46.321  46.822  47.181  1.00 23.46           O
ATOM   3772  CB  SER A 254      47.895  44.506  48.263  1.00 23.15           C
ATOM   3773  OG  SER A 254      47.293  43.363  47.662  1.00 32.07           O
ATOM   3774  H   SER A 254      45.738  43.922  49.670  1.00 26.74           H
ATOM   3775  HA  SER A 254      47.330  46.096  49.413  1.00 34.43           H
ATOM   3776  HB2 SER A 254      48.320  45.037  47.571  1.00 27.78           H
ATOM   3777  HB3 SER A 254      48.558  44.210  48.906  1.00 27.78           H
ATOM   3778  HG  SER A 254      46.717  43.604  47.100  1.00 38.49           H
ATOM   3779  N   GLY A 255      44.647  45.543  47.953  1.00 25.73           N
ATOM   3780  CA  GLY A 255      43.660  46.126  47.074  1.00 30.39           C
ATOM   3781  C   GLY A 255      42.393  45.291  47.085  1.00 26.52           C
ATOM   3782  O   GLY A 255      42.230  44.378  47.903  1.00 22.65           O
ATOM   3783  H   GLY A 255      44.343  44.913  48.453  1.00 30.88           H
ATOM   3784  HA2 GLY A 255      43.446  47.026  47.366  1.00 36.47           H
ATOM   3785  HA3 GLY A 255      44.005  46.163  46.168  1.00 36.47           H
ATOM   3786  N   ALA A 256      41.533  45.585  46.112  1.00 25.38           N
ATOM   3787  CA  ALA A 256      40.259  44.888  45.965  1.00 23.06           C
ATOM   3788  C   ALA A 256      39.715  45.174  44.578  1.00 26.10           C
ATOM   3789  O   ALA A 256      40.053  46.196  43.963  1.00 23.44           O
ATOM   3790  CB  ALA A 256      39.262  45.304  47.043  1.00 24.39           C
ATOM   3791  H   ALA A 256      41.667  46.192  45.518  1.00 30.46           H
ATOM   3792  HA  ALA A 256      40.408  43.933  46.042  1.00 27.67           H
ATOM   3793  HB1 ALA A 256      38.432  44.819  46.909  1.00 29.26           H
ATOM   3794  HB2 ALA A 256      39.632  45.092  47.914  1.00 29.26           H
ATOM   3795  HB3 ALA A 256      39.103  46.258  46.975  1.00 29.26           H
ATOM   3796  N   SER A 257      38.929  44.218  44.071  1.00 20.16           N
ATOM   3797  CA  SER A 257      38.291  44.286  42.768  1.00 23.46           C
ATOM   3798  C   SER A 257      36.871  43.745  42.879  1.00 21.29           C
ATOM   3799  O   SER A 257      36.641  42.701  43.500  1.00 20.63           O
ATOM   3800  CB  SER A 257      39.067  43.489  41.723  1.00 27.84           C
ATOM   3801  OG  SER A 257      38.495  43.654  40.435  1.00 26.15           O
ATOM   3802  H   SER A 257      38.747  43.489  44.491  1.00 24.19           H
ATOM   3803  HA  SER A 257      38.246  45.211  42.478  1.00 28.15           H
ATOM   3804  HB2 SER A 257      39.984  43.802  41.704  1.00 33.41           H
ATOM   3805  HB3 SER A 257      39.042  42.549  41.961  1.00 33.41           H
ATOM   3806  HG  SER A 257      38.510  44.465  40.216  1.00 31.38           H
ATOM   3807  N   ILE A 258      35.926  44.496  42.329  1.00 17.72           N
ATOM   3808  CA  ILE A 258      34.503  44.144  42.334  1.00 17.48           C
ATOM   3809  C   ILE A 258      34.136  43.651  40.945  1.00 17.95           C
ATOM   3810  O   ILE A 258      34.198  44.413  39.971  1.00 20.91           O
ATOM   3811  CB  ILE A 258      33.625  45.345  42.711  1.00 19.33           C
ATOM   3812  CG1 ILE A 258      33.929  45.843  44.124  1.00 21.86           C
ATOM   3813  CG2 ILE A 258      32.119  45.006  42.570  1.00 21.00           C
ATOM   3814  CD1 ILE A 258      33.521  47.289  44.342  1.00 32.95           C
ATOM   3815  H   ILE A 258      36.086  45.242  41.932  1.00 21.27           H
ATOM   3816  HA  ILE A 258      34.344  43.429  42.970  1.00 20.97           H
ATOM   3817  HB  ILE A 258      33.826  46.065  42.093  1.00 23.20           H
ATOM   3818 HG12 ILE A 258      33.445  45.297  44.762  1.00 26.23           H
ATOM   3819 HG13 ILE A 258      34.883  45.774  44.284  1.00 26.23           H
ATOM   3820 HG21 ILE A 258      31.596  45.785  42.816  1.00 25.20           H
ATOM   3821 HG22 ILE A 258      31.936  44.762  41.649  1.00 25.20           H
ATOM   3822 HG23 ILE A 258      31.906  44.265  43.158  1.00 25.20           H
ATOM   3823 HD11 ILE A 258      33.739  47.544  45.252  1.00 39.54           H
ATOM   3824 HD12 ILE A 258      34.004  47.851  43.715  1.00 39.54           H
ATOM   3825 HD13 ILE A 258      32.566  47.373  44.194  1.00 39.54           H
ATOM   3826  N   GLN A 259      33.766  42.387  40.842  1.00 17.18           N
ATOM   3827  CA  GLN A 259      33.086  41.871  39.653  1.00 16.45           C
ATOM   3828  C   GLN A 259      31.587  42.051  39.881  1.00 18.32           C
ATOM   3829  O   GLN A 259      31.007  41.393  40.755  1.00 15.93           O
ATOM   3830  CB  GLN A 259      33.414  40.400  39.422  1.00 20.08           C
ATOM   3831  CG  GLN A 259      32.712  39.745  38.206  1.00 24.09           C
ATOM   3832  CD  GLN A 259      33.112  40.413  36.911  1.00 27.30           C
ATOM   3833  OE1 GLN A 259      34.289  40.463  36.573  1.00 34.05           O
ATOM   3834  NE2 GLN A 259      32.140  41.004  36.216  1.00 28.88           N
ATOM   3835  H   GLN A 259      33.898  41.795  41.451  1.00 20.62           H
ATOM   3836  HA  GLN A 259      33.350  42.381  38.871  1.00 19.75           H
ATOM   3837  HB2 GLN A 259      34.370  40.317  39.286  1.00 24.10           H
ATOM   3838  HB3 GLN A 259      33.154  39.900  40.212  1.00 24.10           H
ATOM   3839  HG2 GLN A 259      32.965  38.809  38.156  1.00 28.91           H
ATOM   3840  HG3 GLN A 259      31.751  39.828  38.307  1.00 28.91           H
ATOM   3841 HE21 GLN A 259      31.332  40.992  36.511  1.00 34.66           H
ATOM   3842 HE22 GLN A 259      32.321  41.397  35.473  1.00 34.66           H
ATOM   3843  N   SER A 260      30.954  42.931  39.120  1.00 15.88           N
ATOM   3844  CA  SER A 260      29.498  43.015  39.163  1.00 15.14           C
ATOM   3845  C   SER A 260      28.910  42.201  38.021  1.00 18.58           C
ATOM   3846  O   SER A 260      29.530  42.021  36.968  1.00 17.30           O
ATOM   3847  CB  SER A 260      29.004  44.460  39.100  1.00 14.97           C
ATOM   3848  OG  SER A 260      29.289  45.071  37.855  1.00 21.02           O
ATOM   3849  H   SER A 260      31.333  43.482  38.579  1.00 19.05           H
ATOM   3850  HA  SER A 260      29.185  42.629  39.996  1.00 18.16           H
ATOM   3851  HB2 SER A 260      28.043  44.467  39.237  1.00 17.97           H
ATOM   3852  HB3 SER A 260      29.438  44.969  39.803  1.00 17.97           H
ATOM   3853  HG  SER A 260      28.917  44.646  37.234  1.00 25.23           H
ATOM   3854  N   TYR A 261      27.727  41.658  38.261  1.00 18.45           N
ATOM   3855  CA  TYR A 261      27.003  40.878  37.274  1.00 15.33           C
ATOM   3856  C   TYR A 261      25.778  41.672  36.829  1.00 17.82           C
ATOM   3857  O   TYR A 261      25.520  42.781  37.309  1.00 16.27           O
ATOM   3858  CB  TYR A 261      26.648  39.499  37.856  1.00 15.99           C
ATOM   3859  CG  TYR A 261      27.866  38.735  38.287  1.00 16.27           C
ATOM   3860  CD1 TYR A 261      28.836  38.341  37.365  1.00 18.79           C
ATOM   3861  CD2 TYR A 261      28.071  38.409  39.628  1.00 15.18           C
ATOM   3862  CE1 TYR A 261      29.996  37.638  37.792  1.00 16.12           C
ATOM   3863  CE2 TYR A 261      29.221  37.738  40.042  1.00 16.75           C
ATOM   3864  CZ  TYR A 261      30.170  37.348  39.130  1.00 21.09           C
ATOM   3865  OH  TYR A 261      31.309  36.659  39.568  1.00 20.99           O
ATOM   3866  H   TYR A 261      27.312  41.730  39.011  1.00 22.13           H
ATOM   3867  HA  TYR A 261      27.570  40.741  36.500  1.00 18.40           H
ATOM   3868  HB2 TYR A 261      26.077  39.618  38.631  1.00 19.19           H
ATOM   3869  HB3 TYR A 261      26.188  38.978  37.180  1.00 19.19           H
ATOM   3870  HD1 TYR A 261      28.725  38.545  36.464  1.00 22.55           H
ATOM   3871  HD2 TYR A 261      27.445  38.674  40.263  1.00 18.22           H
ATOM   3872  HE1 TYR A 261      30.640  37.381  37.172  1.00 19.34           H
ATOM   3873  HE2 TYR A 261      29.335  37.531  40.941  1.00 20.10           H
ATOM   3874  HH  TYR A 261      31.806  36.481  38.915  1.00 25.19           H
ATOM   3875  N   LEU A 262      25.041  41.097  35.888  1.00 14.38           N
ATOM   3876  CA  LEU A 262      23.968  41.800  35.203  1.00 13.24           C
ATOM   3877  C   LEU A 262      23.032  42.491  36.189  1.00 14.42           C
ATOM   3878  O   LEU A 262      22.562  41.887  37.149  1.00 15.51           O
ATOM   3879  CB  LEU A 262      23.173  40.813  34.330  1.00 13.90           C
ATOM   3880  CG  LEU A 262      23.908  40.261  33.089  1.00 17.12           C
ATOM   3881  CD1 LEU A 262      23.124  39.112  32.442  1.00 15.16           C
ATOM   3882  CD2 LEU A 262      24.162  41.391  32.121  1.00 19.84           C
ATOM   3883  H   LEU A 262      25.146  40.285  35.625  1.00 17.26           H
ATOM   3884  HA  LEU A 262      24.350  42.477  34.623  1.00 15.88           H
ATOM   3885  HB2 LEU A 262      22.923  40.054  34.879  1.00 16.68           H
ATOM   3886  HB3 LEU A 262      22.372  41.261  34.016  1.00 16.68           H
ATOM   3887  HG  LEU A 262      24.769  39.910  33.367  1.00 20.55           H
ATOM   3888 HD11 LEU A 262      23.614  38.792  31.668  1.00 18.20           H
ATOM   3889 HD12 LEU A 262      23.021  38.397  33.088  1.00 18.20           H
ATOM   3890 HD13 LEU A 262      22.252  39.440  32.169  1.00 18.20           H
ATOM   3891 HD21 LEU A 262      24.624  41.042  31.343  1.00 23.80           H
ATOM   3892 HD22 LEU A 262      23.312  41.777  31.857  1.00 23.80           H
ATOM   3893 HD23 LEU A 262      24.709  42.063  32.558  1.00 23.80           H
ATOM   3894  N   LEU A 263      22.753  43.759  35.917  1.00 15.82           N
ATOM   3895  CA  LEU A 263      21.806  44.569  36.681  1.00 17.39           C
ATOM   3896  C   LEU A 263      20.371  44.425  36.161  1.00 16.67           C
ATOM   3897  O   LEU A 263      20.137  44.364  34.950  1.00 13.18           O
ATOM   3898  CB  LEU A 263      22.251  46.034  36.598  1.00 16.83           C
ATOM   3899  CG  LEU A 263      21.401  47.066  37.340  1.00 13.71           C
ATOM   3900  CD1 LEU A 263      21.538  46.902  38.854  1.00 15.15           C
ATOM   3901  CD2 LEU A 263      21.703  48.505  36.941  1.00 16.41           C
ATOM   3902  H   LEU A 263      23.115  44.192  35.268  1.00 18.98           H
ATOM   3903  HA  LEU A 263      21.824  44.294  37.611  1.00 20.86           H
ATOM   3904  HB2 LEU A 263      23.150  46.095  36.956  1.00 20.20           H
ATOM   3905  HB3 LEU A 263      22.262  46.292  35.663  1.00 20.20           H
ATOM   3906  HG  LEU A 263      20.471  46.901  37.120  1.00 16.45           H
ATOM   3907 HD11 LEU A 263      20.989  47.569  39.294  1.00 18.18           H
ATOM   3908 HD12 LEU A 263      21.241  46.012  39.102  1.00 18.18           H
ATOM   3909 HD13 LEU A 263      22.468  47.022  39.101  1.00 18.18           H
ATOM   3910 HD21 LEU A 263      21.129  49.100  37.449  1.00 19.69           H
ATOM   3911 HD22 LEU A 263      22.634  48.697  37.134  1.00 19.69           H
ATOM   3912 HD23 LEU A 263      21.532  48.611  35.992  1.00 19.69           H
ATOM   3913  N   GLU A 264      19.405  44.377  37.083  1.00 12.30           N
ATOM   3914  CA  GLU A 264      17.991  44.407  36.711  1.00 14.55           C
ATOM   3915  C   GLU A 264      17.551  45.790  36.208  1.00 15.80           C
ATOM   3916  O   GLU A 264      16.806  46.514  36.874  1.00 13.37           O
ATOM   3917  CB  GLU A 264      17.151  43.980  37.899  1.00 14.36           C
ATOM   3918  CG  GLU A 264      15.661  43.760  37.628  1.00 15.97           C
ATOM   3919  CD  GLU A 264      14.835  43.808  38.944  1.00 17.70           C
ATOM   3920  OE1 GLU A 264      15.172  44.613  39.815  1.00 18.19           O
ATOM   3921  OE2 GLU A 264      13.895  43.023  39.106  1.00 19.85           O1-
ATOM   3922  H   GLU A 264      19.544  44.327  37.930  1.00 14.76           H
ATOM   3923  HA  GLU A 264      17.842  43.769  35.996  1.00 17.46           H
ATOM   3924  HB2 GLU A 264      17.509  43.145  38.240  1.00 17.24           H
ATOM   3925  HB3 GLU A 264      17.222  44.663  38.584  1.00 17.24           H
ATOM   3926  HG2 GLU A 264      15.335  44.458  37.038  1.00 19.16           H
ATOM   3927  HG3 GLU A 264      15.534  42.889  37.220  1.00 19.16           H
ATOM   3928  N   LYS A 265      17.979  46.136  34.994  1.00 13.22           N
ATOM   3929  CA  LYS A 265      17.696  47.448  34.421  1.00 13.71           C
ATOM   3930  C   LYS A 265      16.225  47.709  34.257  1.00 12.30           C
ATOM   3931  O   LYS A 265      15.796  48.869  34.223  1.00 15.70           O
ATOM   3932  CB  LYS A 265      18.319  47.571  33.033  1.00 21.62           C
ATOM   3933  CG  LYS A 265      19.775  47.419  32.946  1.00 27.78           C
ATOM   3934  CD  LYS A 265      20.269  47.598  31.422  1.00 18.49           C
ATOM   3935  CE  LYS A 265      19.497  46.872  30.336  1.00 34.74           C
ATOM   3936  NZ  LYS A 265      20.108  47.136  28.940  1.00 33.64           N1+
ATOM   3937  H   LYS A 265      18.439  45.623  34.479  1.00 15.87           H
ATOM   3938  HA  LYS A 265      18.070  48.138  34.991  1.00 16.46           H
ATOM   3939  HB2 LYS A 265      17.926  46.892  32.464  1.00 25.95           H
ATOM   3940  HB3 LYS A 265      18.102  48.449  32.681  1.00 25.95           H
ATOM   3941  HG2 LYS A 265      20.204  48.098  33.490  1.00 33.33           H
ATOM   3942  HG3 LYS A 265      20.026  46.533  33.249  1.00 33.33           H
ATOM   3943  HD2 LYS A 265      20.239  48.543  31.207  1.00 22.19           H
ATOM   3944  HD3 LYS A 265      21.188  47.291  31.369  1.00 22.19           H
ATOM   3945  HE2 LYS A 265      19.525  45.918  30.506  1.00 41.69           H
ATOM   3946  HE3 LYS A 265      18.580  47.186  30.331  1.00 41.69           H
ATOM   3947  HZ1 LYS A 265      20.091  48.007  28.760  1.00 40.37           H
ATOM   3948  HZ2 LYS A 265      20.952  46.852  28.919  1.00 40.37           H
ATOM   3949  HZ3 LYS A 265      19.642  46.702  28.318  1.00 40.37           H
ATOM   3950  N   SER A 266      15.445  46.669  34.043  1.00 13.75           N
ATOM   3951  CA  SER A 266      14.015  46.867  33.837  1.00 14.12           C
ATOM   3952  C   SER A 266      13.366  47.602  35.007  1.00 14.67           C
ATOM   3953  O   SER A 266      12.340  48.258  34.821  1.00 12.80           O
ATOM   3954  CB  SER A 266      13.324  45.528  33.607  1.00 17.79           C
ATOM   3955  OG  SER A 266      13.564  44.674  34.707  1.00 22.29           O
ATOM   3956  H   SER A 266      15.707  45.851  34.011  1.00 16.50           H
ATOM   3957  HA  SER A 266      13.887  47.407  33.042  1.00 16.95           H
ATOM   3958  HB2 SER A 266      12.369  45.672  33.517  1.00 21.35           H
ATOM   3959  HB3 SER A 266      13.679  45.119  32.802  1.00 21.35           H
ATOM   3960  HG  SER A 266      13.185  43.934  34.585  1.00 26.75           H
ATOM   3961  N   ARG A 267      13.935  47.514  36.209  1.00 14.15           N
ATOM   3962  CA  ARG A 267      13.320  48.170  37.357  1.00 12.78           C
ATOM   3963  C   ARG A 267      13.317  49.688  37.206  1.00 16.12           C
ATOM   3964  O   ARG A 267      12.449  50.336  37.786  1.00 16.25           O
ATOM   3965  CB  ARG A 267      14.042  47.777  38.666  1.00 13.13           C
ATOM   3966  CG  ARG A 267      13.589  48.483  39.956  1.00 11.71           C
ATOM   3967  CD  ARG A 267      14.212  47.839  41.193  1.00 16.51           C
ATOM   3968  NE  ARG A 267      13.803  46.451  41.205  1.00 13.60           N
ATOM   3969  CZ  ARG A 267      12.665  46.011  41.719  1.00 13.90           C
ATOM   3970  NH1 ARG A 267      11.838  46.829  42.364  1.00 14.67           N
ATOM   3971  NH2 ARG A 267      12.355  44.746  41.569  1.00 16.17           N1+
ATOM   3972  H   ARG A 267      14.662  47.089  36.383  1.00 16.98           H
ATOM   3973  HA  ARG A 267      12.398  47.877  37.427  1.00 15.34           H
ATOM   3974  HB2 ARG A 267      13.917  46.825  38.804  1.00 15.76           H
ATOM   3975  HB3 ARG A 267      14.987  47.962  38.556  1.00 15.76           H
ATOM   3976  HG2 ARG A 267      13.865  49.413  39.925  1.00 14.05           H
ATOM   3977  HG3 ARG A 267      12.624  48.421  40.033  1.00 14.05           H
ATOM   3978  HD2 ARG A 267      15.180  47.883  41.141  1.00 19.81           H
ATOM   3979  HD3 ARG A 267      13.885  48.273  41.996  1.00 19.81           H
ATOM   3980  HE  ARG A 267      14.334  45.873  40.854  1.00 16.32           H
ATOM   3981 HH11 ARG A 267      12.028  47.665  42.435  1.00 17.61           H
ATOM   3982 HH12 ARG A 267      11.109  46.523  42.704  1.00 17.61           H
ATOM   3983 HH21 ARG A 267      12.902  44.214  41.172  1.00 19.41           H
ATOM   3984 HH22 ARG A 267      11.643  44.432  41.936  1.00 19.41           H
ATOM   3985  N   VAL A 268      14.235  50.261  36.402  1.00 14.23           N
ATOM   3986  CA  VAL A 268      14.265  51.712  36.225  1.00 14.68           C
ATOM   3987  C   VAL A 268      12.943  52.207  35.669  1.00 12.24           C
ATOM   3988  O   VAL A 268      12.473  53.287  36.032  1.00 14.59           O
ATOM   3989  CB  VAL A 268      15.440  52.152  35.323  1.00 14.78           C
ATOM   3990  CG1 VAL A 268      15.485  53.676  35.253  1.00 15.72           C
ATOM   3991  CG2 VAL A 268      16.790  51.654  35.882  1.00 14.59           C
ATOM   3992  H   VAL A 268      14.836  49.834  35.959  1.00 17.08           H
ATOM   3993  HA  VAL A 268      14.391  52.126  37.093  1.00 17.62           H
ATOM   3994  HB  VAL A 268      15.321  51.800  34.428  1.00 17.73           H
ATOM   3995 HG11 VAL A 268      16.225  53.944  34.686  1.00 18.86           H
ATOM   3996 HG12 VAL A 268      14.649  53.999  34.882  1.00 18.86           H
ATOM   3997 HG13 VAL A 268      15.609  54.030  36.148  1.00 18.86           H
ATOM   3998 HG21 VAL A 268      17.503  51.947  35.294  1.00 17.51           H
ATOM   3999 HG22 VAL A 268      16.919  52.023  36.770  1.00 17.51           H
ATOM   4000 HG23 VAL A 268      16.774  50.685  35.926  1.00 17.51           H
ATOM   4001  N   VAL A 269      12.317  51.436  34.784  1.00 11.81           N
ATOM   4002  CA  VAL A 269      11.133  51.909  34.079  1.00 13.28           C
ATOM   4003  C   VAL A 269       9.844  51.287  34.585  1.00 16.29           C
ATOM   4004  O   VAL A 269       8.773  51.802  34.250  1.00 20.63           O
ATOM   4005  CB  VAL A 269      11.252  51.700  32.551  1.00 16.17           C
ATOM   4006  CG1 VAL A 269      12.530  52.315  32.073  1.00 16.69           C
ATOM   4007  CG2 VAL A 269      11.205  50.220  32.202  1.00 19.05           C
ATOM   4008  H   VAL A 269      12.558  50.637  34.575  1.00 14.18           H
ATOM   4009  HA  VAL A 269      11.061  52.865  34.228  1.00 15.94           H
ATOM   4010  HB  VAL A 269      10.513  52.143  32.106  1.00 19.41           H
ATOM   4011 HG11 VAL A 269      12.604  52.184  31.115  1.00 20.02           H
ATOM   4012 HG12 VAL A 269      12.519  53.263  32.277  1.00 20.02           H
ATOM   4013 HG13 VAL A 269      13.274  51.888  32.525  1.00 20.02           H
ATOM   4014 HG21 VAL A 269      11.282  50.120  31.240  1.00 22.86           H
ATOM   4015 HG22 VAL A 269      11.942  49.768  32.642  1.00 22.86           H
ATOM   4016 HG23 VAL A 269      10.361  49.851  32.507  1.00 22.86           H
ATOM   4017  N   PHE A 270       9.901  50.240  35.409  1.00 16.22           N
ATOM   4018  CA  PHE A 270       8.694  49.575  35.910  1.00 15.62           C
ATOM   4019  C   PHE A 270       8.948  49.003  37.296  1.00 17.90           C
ATOM   4020  O   PHE A 270       9.989  48.391  37.513  1.00 13.99           O
ATOM   4021  CB  PHE A 270       8.266  48.443  34.964  1.00 18.92           C
ATOM   4022  CG  PHE A 270       7.221  47.546  35.560  1.00 23.83           C
ATOM   4023  CD1 PHE A 270       5.902  47.899  35.516  1.00 27.32           C
ATOM   4024  CD2 PHE A 270       7.578  46.384  36.235  1.00 23.45           C
ATOM   4025  CE1 PHE A 270       4.923  47.075  36.110  1.00 28.98           C
ATOM   4026  CE2 PHE A 270       6.609  45.581  36.824  1.00 29.39           C
ATOM   4027  CZ  PHE A 270       5.287  45.940  36.750  1.00 27.10           C
ATOM   4028  H   PHE A 270      10.633  49.891  35.696  1.00 19.46           H
ATOM   4029  HA  PHE A 270       7.970  50.218  35.969  1.00 18.75           H
ATOM   4030  HB2 PHE A 270       7.900  48.831  34.154  1.00 22.71           H
ATOM   4031  HB3 PHE A 270       9.041  47.900  34.751  1.00 22.71           H
ATOM   4032  HD1 PHE A 270       5.646  48.679  35.079  1.00 32.79           H
ATOM   4033  HD2 PHE A 270       8.473  46.140  36.288  1.00 28.14           H
ATOM   4034  HE1 PHE A 270       4.025  47.313  36.064  1.00 34.78           H
ATOM   4035  HE2 PHE A 270       6.855  44.797  37.260  1.00 35.27           H
ATOM   4036  HZ  PHE A 270       4.638  45.398  37.136  1.00 32.52           H
ATOM   4037  N   GLN A 271       8.003  49.195  38.223  1.00 15.56           N
ATOM   4038  CA  GLN A 271       8.030  48.538  39.529  1.00 15.45           C
ATOM   4039  C   GLN A 271       6.626  48.033  39.869  1.00 21.67           C
ATOM   4040  O   GLN A 271       5.634  48.744  39.676  1.00 19.73           O
ATOM   4041  CB  GLN A 271       8.525  49.481  40.635  1.00 18.55           C
ATOM   4042  CG  GLN A 271       9.731  50.363  40.314  1.00 18.16           C
ATOM   4043  CD  GLN A 271       9.354  51.585  39.486  1.00 20.68           C
ATOM   4044  OE1 GLN A 271       8.297  52.168  39.668  1.00 24.27           O
ATOM   4045  NE2 GLN A 271      10.223  51.979  38.598  1.00 16.10           N
ATOM   4046  H   GLN A 271       7.324  49.713  38.114  1.00 18.67           H
ATOM   4047  HA  GLN A 271       8.627  47.774  39.491  1.00 18.55           H
ATOM   4048  HB2 GLN A 271       7.795  50.073  40.875  1.00 22.26           H
ATOM   4049  HB3 GLN A 271       8.763  48.942  41.406  1.00 22.26           H
ATOM   4050  HG2 GLN A 271      10.128  50.672  41.143  1.00 21.79           H
ATOM   4051  HG3 GLN A 271      10.376  49.844  39.808  1.00 21.79           H
ATOM   4052 HE21 GLN A 271      10.965  51.553  38.504  1.00 19.32           H
ATOM   4053 HE22 GLN A 271      10.055  52.664  38.107  1.00 19.32           H
ATOM   4054  N   SER A 272       6.557  46.791  40.328  1.00 16.45           N
ATOM   4055  CA  SER A 272       5.348  46.203  40.870  1.00 20.05           C
ATOM   4056  C   SER A 272       4.842  46.971  42.099  1.00 15.22           C
ATOM   4057  O   SER A 272       5.586  47.662  42.798  1.00 16.09           O
ATOM   4058  CB  SER A 272       5.613  44.743  41.258  1.00 21.40           C
ATOM   4059  OG  SER A 272       5.869  43.969  40.098  1.00 32.85           O
ATOM   4060  H   SER A 272       7.227  46.251  40.334  1.00 19.74           H
ATOM   4061  HA  SER A 272       4.652  46.218  40.193  1.00 24.06           H
ATOM   4062  HB2 SER A 272       6.386  44.705  41.842  1.00 25.68           H
ATOM   4063  HB3 SER A 272       4.833  44.388  41.712  1.00 25.68           H
ATOM   4064  HG  SER A 272       6.541  44.269  39.694  1.00 39.42           H
ATOM   4065  N   GLU A 273       3.555  46.771  42.388  1.00 19.82           N
ATOM   4066  CA  GLU A 273       2.909  47.387  43.545  1.00 17.60           C
ATOM   4067  C   GLU A 273       3.693  47.160  44.828  1.00 14.53           C
ATOM   4068  O   GLU A 273       4.073  46.033  45.139  1.00 18.36           O
ATOM   4069  CB  GLU A 273       1.493  46.821  43.715  1.00 24.28           C
ATOM   4070  CG  GLU A 273       0.617  47.775  44.493  1.00 28.82           C
ATOM   4071  CD  GLU A 273      -0.749  47.205  44.857  1.00 50.23           C
ATOM   4072  OE1 GLU A 273      -0.932  45.964  44.834  1.00 49.77           O
ATOM   4073  OE2 GLU A 273      -1.637  48.021  45.176  1.00 51.17           O1-
ATOM   4074  H   GLU A 273       3.029  46.275  41.923  1.00 23.79           H
ATOM   4075  HA  GLU A 273       2.837  48.343  43.399  1.00 21.11           H
ATOM   4076  HB2 GLU A 273       1.094  46.683  42.842  1.00 29.13           H
ATOM   4077  HB3 GLU A 273       1.538  45.983  44.202  1.00 29.13           H
ATOM   4078  HG2 GLU A 273       1.069  48.012  45.318  1.00 34.58           H
ATOM   4079  HG3 GLU A 273       0.472  48.572  43.958  1.00 34.58           H
ATOM   4080  N   THR A 274       3.882  48.243  45.590  1.00 15.05           N
ATOM   4081  CA  THR A 274       4.565  48.381  46.878  1.00 16.80           C
ATOM   4082  C   THR A 274       6.090  48.408  46.752  1.00 20.58           C
ATOM   4083  O   THR A 274       6.759  48.725  47.741  1.00 16.16           O
ATOM   4084  CB  THR A 274       4.181  47.289  47.912  1.00 20.58           C
ATOM   4085  OG1 THR A 274       4.855  46.047  47.633  1.00 20.29           O
ATOM   4086  CG2 THR A 274       2.634  47.070  47.902  1.00 21.31           C
ATOM   4087  H   THR A 274       3.579  49.007  45.337  1.00 18.06           H
ATOM   4088  HA  THR A 274       4.300  49.233  47.260  1.00 20.16           H
ATOM   4089  HB  THR A 274       4.434  47.592  48.798  1.00 24.69           H
ATOM   4090  HG1 THR A 274       4.645  45.772  46.867  1.00 24.35           H
ATOM   4091 HG21 THR A 274       2.392  46.387  48.548  1.00 25.58           H
ATOM   4092 HG22 THR A 274       2.181  47.896  48.132  1.00 25.58           H
ATOM   4093 HG23 THR A 274       2.345  46.787  47.021  1.00 25.58           H
ATOM   4094  N   GLU A 275       6.667  48.118  45.581  1.00 16.11           N
ATOM   4095  CA  GLU A 275       8.113  48.145  45.421  1.00 17.78           C
ATOM   4096  C   GLU A 275       8.583  49.573  45.154  1.00 17.48           C
ATOM   4097  O   GLU A 275       7.780  50.489  44.929  1.00 17.76           O
ATOM   4098  CB  GLU A 275       8.526  47.184  44.294  1.00 14.84           C
ATOM   4099  CG  GLU A 275       8.128  45.727  44.596  1.00 15.41           C
ATOM   4100  CD  GLU A 275       8.938  44.679  43.848  1.00 21.88           C
ATOM   4101  OE1 GLU A 275       9.735  45.045  42.942  1.00 20.89           O
ATOM   4102  OE2 GLU A 275       8.798  43.475  44.218  1.00 21.87           O1-
ATOM   4103  H   GLU A 275       6.237  47.903  44.868  1.00 19.33           H
ATOM   4104  HA  GLU A 275       8.529  47.840  46.243  1.00 21.34           H
ATOM   4105  HB2 GLU A 275       8.088  47.452  43.471  1.00 17.81           H
ATOM   4106  HB3 GLU A 275       9.490  47.217  44.185  1.00 17.81           H
ATOM   4107  HG2 GLU A 275       8.244  45.565  45.545  1.00 18.49           H
ATOM   4108  HG3 GLU A 275       7.197  45.604  44.355  1.00 18.49           H
ATOM   4109  N   ARG A 276       9.899  49.758  45.151  1.00 15.53           N
ATOM   4110  CA  ARG A 276      10.510  51.016  44.741  1.00 14.76           C
ATOM   4111  C   ARG A 276      11.435  50.791  43.545  1.00 15.70           C
ATOM   4112  O   ARG A 276      11.888  49.680  43.291  1.00 12.86           O
ATOM   4113  CB  ARG A 276      11.312  51.667  45.861  1.00 14.38           C
ATOM   4114  CG  ARG A 276      10.458  52.220  47.034  1.00 16.51           C
ATOM   4115  CD  ARG A 276      11.104  53.410  47.739  1.00 16.12           C
ATOM   4116  NE  ARG A 276      12.518  53.321  48.001  1.00 15.66           N
ATOM   4117  CZ  ARG A 276      13.157  54.265  48.683  1.00 15.50           C
ATOM   4118  NH1 ARG A 276      12.478  55.334  49.150  1.00 16.85           N
ATOM   4119  NH2 ARG A 276      14.455  54.173  48.893  1.00 16.99           N1+
ATOM   4120  H   ARG A 276      10.468  49.158  45.387  1.00 18.64           H
ATOM   4121  HA  ARG A 276       9.813  51.634  44.470  1.00 17.71           H
ATOM   4122  HB2 ARG A 276      11.923  51.009  46.227  1.00 17.26           H
ATOM   4123  HB3 ARG A 276      11.815  52.408  45.490  1.00 17.26           H
ATOM   4124  HG2 ARG A 276       9.598  52.508  46.689  1.00 19.81           H
ATOM   4125  HG3 ARG A 276      10.332  51.516  47.690  1.00 19.81           H
ATOM   4126  HD2 ARG A 276      10.963  54.198  47.191  1.00 19.35           H
ATOM   4127  HD3 ARG A 276      10.661  53.531  48.593  1.00 19.35           H
ATOM   4128  HE  ARG A 276      12.986  52.792  47.510  1.00 18.79           H
ATOM   4129 HH11 ARG A 276      11.632  55.400  49.008  1.00 20.22           H
ATOM   4130 HH12 ARG A 276      12.890  55.946  49.591  1.00 20.22           H
ATOM   4131 HH21 ARG A 276      14.891  53.492  48.599  1.00 20.38           H
ATOM   4132 HH22 ARG A 276      14.863  54.784  49.340  1.00 20.38           H
ATOM   4133  N   ASN A 277      11.702  51.879  42.823  1.00 16.96           N
ATOM   4134  CA  ASN A 277      12.848  51.993  41.939  1.00 13.49           C
ATOM   4135  C   ASN A 277      14.124  51.948  42.786  1.00 14.25           C
ATOM   4136  O   ASN A 277      14.092  51.805  44.011  1.00 15.27           O
ATOM   4137  CB  ASN A 277      12.726  53.296  41.126  1.00 15.12           C
ATOM   4138  CG  ASN A 277      13.361  53.227  39.752  1.00 15.46           C
ATOM   4139  OD1 ASN A 277      14.404  52.626  39.548  1.00 14.82           O
ATOM   4140  ND2 ASN A 277      12.723  53.885  38.800  1.00 14.52           N
ATOM   4141  H   ASN A 277      11.212  52.585  42.834  1.00 20.36           H
ATOM   4142  HA  ASN A 277      12.860  51.244  41.322  1.00 16.19           H
ATOM   4143  HB2 ASN A 277      11.786  53.503  41.008  1.00 18.14           H
ATOM   4144  HB3 ASN A 277      13.160  54.012  41.617  1.00 18.14           H
ATOM   4145 HD21 ASN A 277      13.031  53.886  37.997  1.00 17.42           H
ATOM   4146 HD22 ASN A 277      12.000  54.313  38.983  1.00 17.42           H
ATOM   4147  N   TYR A 278      15.274  52.085  42.132  1.00 13.39           N
ATOM   4148  CA  TYR A 278      16.542  52.087  42.853  1.00 14.83           C
ATOM   4149  C   TYR A 278      16.576  53.244  43.846  1.00 13.62           C
ATOM   4150  O   TYR A 278      15.972  54.295  43.631  1.00 14.27           O
ATOM   4151  CB  TYR A 278      17.718  52.147  41.859  1.00 13.04           C
ATOM   4152  CG  TYR A 278      17.829  50.855  41.093  1.00 14.65           C
ATOM   4153  CD1 TYR A 278      18.421  49.747  41.677  1.00 14.04           C
ATOM   4154  CD2 TYR A 278      17.317  50.727  39.809  1.00 12.49           C
ATOM   4155  CE1 TYR A 278      18.495  48.578  41.018  1.00 13.88           C
ATOM   4156  CE2 TYR A 278      17.378  49.521  39.142  1.00 12.67           C
ATOM   4157  CZ  TYR A 278      17.964  48.439  39.784  1.00 13.45           C
ATOM   4158  OH  TYR A 278      18.077  47.199  39.207  1.00 18.43           O
ATOM   4159  H   TYR A 278      15.346  52.177  41.280  1.00 16.06           H
ATOM   4160  HA  TYR A 278      16.619  51.261  43.355  1.00 17.80           H
ATOM   4161  HB2 TYR A 278      17.571  52.868  41.227  1.00 15.64           H
ATOM   4162  HB3 TYR A 278      18.546  52.288  42.346  1.00 15.64           H
ATOM   4163  HD1 TYR A 278      18.764  49.811  42.539  1.00 16.85           H
ATOM   4164  HD2 TYR A 278      16.900  51.454  39.406  1.00 14.99           H
ATOM   4165  HE1 TYR A 278      18.881  47.842  41.435  1.00 16.66           H
ATOM   4166  HE2 TYR A 278      17.025  49.432  38.286  1.00 15.20           H
ATOM   4167  HH  TYR A 278      17.722  47.202  38.446  1.00 22.12           H
ATOM   4168  N   HIS A 279      17.258  53.014  44.978  1.00 16.17           N
ATOM   4169  CA  HIS A 279      17.269  53.989  46.071  1.00 15.23           C
ATOM   4170  C   HIS A 279      17.700  55.378  45.616  1.00 17.70           C
ATOM   4171  O   HIS A 279      17.159  56.378  46.097  1.00 15.77           O
ATOM   4172  CB  HIS A 279      18.222  53.563  47.192  1.00 13.08           C
ATOM   4173  CG  HIS A 279      17.915  52.249  47.818  1.00 14.53           C
ATOM   4174  ND1 HIS A 279      16.647  51.868  48.202  1.00 16.07           N
ATOM   4175  CD2 HIS A 279      18.747  51.252  48.200  1.00 17.07           C
ATOM   4176  CE1 HIS A 279      16.708  50.678  48.765  1.00 16.30           C
ATOM   4177  NE2 HIS A 279      17.979  50.289  48.787  1.00 16.87           N
ATOM   4178  H   HIS A 279      17.719  52.304  45.134  1.00 19.41           H
ATOM   4179  HA  HIS A 279      16.376  54.057  46.443  1.00 18.27           H
ATOM   4180  HB2 HIS A 279      18.192  54.234  47.892  1.00 15.70           H
ATOM   4181  HB3 HIS A 279      19.120  53.512  46.830  1.00 15.70           H
ATOM   4182  HD2 HIS A 279      19.670  51.229  48.088  1.00 20.48           H
ATOM   4183  HE1 HIS A 279      15.986  50.196  49.097  1.00 19.56           H
ATOM   4184  HE2 HIS A 279      18.266  49.540  49.096  1.00 20.25           H
ATOM   4185  N   ILE A 280      18.707  55.459  44.736  1.00 18.22           N
ATOM   4186  CA  ILE A 280      19.307  56.741  44.363  1.00 17.33           C
ATOM   4187  C   ILE A 280      18.283  57.755  43.877  1.00 17.53           C
ATOM   4188  O   ILE A 280      18.435  58.964  44.112  1.00 18.29           O
ATOM   4189  CB  ILE A 280      20.414  56.536  43.314  1.00 18.77           C
ATOM   4190  CG1 ILE A 280      21.204  57.843  43.121  1.00 16.65           C
ATOM   4191  CG2 ILE A 280      19.853  56.011  41.950  1.00 17.95           C
ATOM   4192  CD1 ILE A 280      22.084  58.197  44.314  1.00 19.00           C
ATOM   4193  H   ILE A 280      19.060  54.781  44.342  1.00 21.87           H
ATOM   4194  HA  ILE A 280      19.728  57.117  45.152  1.00 20.79           H
ATOM   4195  HB  ILE A 280      21.027  55.868  43.658  1.00 22.52           H
ATOM   4196 HG12 ILE A 280      21.777  57.751  42.344  1.00 19.98           H
ATOM   4197 HG13 ILE A 280      20.577  58.571  42.985  1.00 19.98           H
ATOM   4198 HG21 ILE A 280      20.589  55.900  41.328  1.00 21.54           H
ATOM   4199 HG22 ILE A 280      19.413  55.160  42.097  1.00 21.54           H
ATOM   4200 HG23 ILE A 280      19.219  56.656  41.600  1.00 21.54           H
ATOM   4201 HD11 ILE A 280      22.550  59.027  44.127  1.00 22.81           H
ATOM   4202 HD12 ILE A 280      21.524  58.302  45.099  1.00 22.81           H
ATOM   4203 HD13 ILE A 280      22.724  57.482  44.458  1.00 22.81           H
ATOM   4204  N   PHE A 281      17.236  57.309  43.200  1.00 17.42           N
ATOM   4205  CA  PHE A 281      16.225  58.253  42.734  1.00 15.65           C
ATOM   4206  C   PHE A 281      15.577  58.977  43.908  1.00 19.64           C
ATOM   4207  O   PHE A 281      15.364  60.196  43.869  1.00 18.59           O
ATOM   4208  CB  PHE A 281      15.166  57.532  41.903  1.00 17.51           C
ATOM   4209  CG  PHE A 281      15.688  57.026  40.593  1.00 19.76           C
ATOM   4210  CD1 PHE A 281      15.906  57.915  39.546  1.00 16.85           C
ATOM   4211  CD2 PHE A 281      15.995  55.687  40.406  1.00 17.36           C
ATOM   4212  CE1 PHE A 281      16.400  57.479  38.330  1.00 14.52           C
ATOM   4213  CE2 PHE A 281      16.502  55.240  39.160  1.00 14.16           C
ATOM   4214  CZ  PHE A 281      16.705  56.149  38.144  1.00 16.41           C
ATOM   4215  H   PHE A 281      17.086  56.486  43.000  1.00 20.90           H
ATOM   4216  HA  PHE A 281      16.650  58.918  42.169  1.00 18.78           H
ATOM   4217  HB2 PHE A 281      14.835  56.772  42.407  1.00 21.02           H
ATOM   4218  HB3 PHE A 281      14.439  58.147  41.718  1.00 21.02           H
ATOM   4219  HD1 PHE A 281      15.709  58.817  39.663  1.00 20.23           H
ATOM   4220  HD2 PHE A 281      15.861  55.079  41.098  1.00 20.83           H
ATOM   4221  HE1 PHE A 281      16.536  58.087  37.639  1.00 17.42           H
ATOM   4222  HE2 PHE A 281      16.704  54.341  39.033  1.00 16.99           H
ATOM   4223  HZ  PHE A 281      17.032  55.859  37.323  1.00 19.70           H
ATOM   4224  N   TYR A 282      15.253  58.235  44.958  1.00 15.99           N
ATOM   4225  CA  TYR A 282      14.597  58.831  46.111  1.00 18.26           C
ATOM   4226  C   TYR A 282      15.587  59.645  46.930  1.00 19.06           C
ATOM   4227  O   TYR A 282      15.212  60.685  47.494  1.00 20.81           O
ATOM   4228  CB  TYR A 282      13.939  57.730  46.959  1.00 17.36           C
ATOM   4229  CG  TYR A 282      13.069  56.837  46.117  1.00 14.47           C
ATOM   4230  CD1 TYR A 282      13.589  55.686  45.535  1.00 14.87           C
ATOM   4231  CD2 TYR A 282      11.749  57.187  45.822  1.00 15.42           C
ATOM   4232  CE1 TYR A 282      12.815  54.884  44.718  1.00 15.06           C
ATOM   4233  CE2 TYR A 282      10.952  56.382  45.021  1.00 14.69           C
ATOM   4234  CZ  TYR A 282      11.492  55.226  44.465  1.00 14.30           C
ATOM   4235  OH  TYR A 282      10.734  54.425  43.641  1.00 14.74           O
ATOM   4236  H   TYR A 282      15.401  57.391  45.028  1.00 19.19           H
ATOM   4237  HA  TYR A 282      13.899  59.430  45.803  1.00 21.91           H
ATOM   4238  HB2 TYR A 282      14.629  57.184  47.368  1.00 20.83           H
ATOM   4239  HB3 TYR A 282      13.385  58.139  47.642  1.00 20.83           H
ATOM   4240  HD1 TYR A 282      14.472  55.450  45.702  1.00 17.84           H
ATOM   4241  HD2 TYR A 282      11.387  57.957  46.197  1.00 18.51           H
ATOM   4242  HE1 TYR A 282      13.175  54.110  44.349  1.00 18.07           H
ATOM   4243  HE2 TYR A 282      10.071  56.622  44.843  1.00 17.63           H
ATOM   4244  HH  TYR A 282       9.958  54.739  43.569  1.00 17.69           H
ATOM   4245  N   GLN A 283      16.842  59.196  46.984  1.00 16.14           N
ATOM   4246  CA  GLN A 283      17.891  59.922  47.692  1.00 17.67           C
ATOM   4247  C   GLN A 283      18.115  61.294  47.063  1.00 23.59           C
ATOM   4248  O   GLN A 283      18.210  62.313  47.765  1.00 19.05           O
ATOM   4249  CB  GLN A 283      19.196  59.123  47.680  1.00 20.64           C
ATOM   4250  CG  GLN A 283      19.181  57.885  48.505  1.00 19.62           C
ATOM   4251  CD  GLN A 283      20.527  57.198  48.545  1.00 17.70           C
ATOM   4252  OE1 GLN A 283      21.551  57.756  48.154  1.00 20.86           O
ATOM   4253  NE2 GLN A 283      20.536  55.976  49.060  1.00 20.94           N
ATOM   4254  H   GLN A 283      17.111  58.467  46.614  1.00 19.37           H
ATOM   4255  HA  GLN A 283      17.623  60.051  48.615  1.00 21.21           H
ATOM   4256  HB2 GLN A 283      19.390  58.863  46.766  1.00 24.76           H
ATOM   4257  HB3 GLN A 283      19.908  59.690  48.015  1.00 24.76           H
ATOM   4258  HG2 GLN A 283      18.934  58.114  49.415  1.00 23.55           H
ATOM   4259  HG3 GLN A 283      18.537  57.263  48.132  1.00 23.55           H
ATOM   4260 HE21 GLN A 283      19.806  55.625  49.346  1.00 25.13           H
ATOM   4261 HE22 GLN A 283      21.273  55.536  49.109  1.00 25.13           H
ATOM   4262  N   LEU A 284      18.174  61.344  45.734  1.00 20.08           N
ATOM   4263  CA  LEU A 284      18.365  62.614  45.044  1.00 17.47           C
ATOM   4264  C   LEU A 284      17.205  63.565  45.314  1.00 21.29           C
ATOM   4265  O   LEU A 284      17.407  64.728  45.698  1.00 23.36           O
ATOM   4266  CB  LEU A 284      18.528  62.392  43.551  1.00 19.28           C
ATOM   4267  CG  LEU A 284      18.706  63.660  42.686  1.00 21.23           C
ATOM   4268  CD1 LEU A 284      19.970  64.377  43.038  1.00 21.15           C
ATOM   4269  CD2 LEU A 284      18.730  63.332  41.167  1.00 20.42           C
ATOM   4270  H   LEU A 284      18.106  60.662  45.214  1.00 24.10           H
ATOM   4271  HA  LEU A 284      19.176  63.032  45.374  1.00 20.97           H
ATOM   4272  HB2 LEU A 284      19.309  61.835  43.410  1.00 23.13           H
ATOM   4273  HB3 LEU A 284      17.740  61.929  43.225  1.00 23.13           H
ATOM   4274  HG  LEU A 284      17.964  64.262  42.850  1.00 25.48           H
ATOM   4275 HD11 LEU A 284      20.052  65.166  42.479  1.00 25.38           H
ATOM   4276 HD12 LEU A 284      19.936  64.636  43.973  1.00 25.38           H
ATOM   4277 HD13 LEU A 284      20.722  63.784  42.886  1.00 25.38           H
ATOM   4278 HD21 LEU A 284      18.843  64.155  40.668  1.00 24.50           H
ATOM   4279 HD22 LEU A 284      19.469  62.730  40.987  1.00 24.50           H
ATOM   4280 HD23 LEU A 284      17.892  62.909  40.923  1.00 24.50           H
ATOM   4281  N   LEU A 285      15.977  63.093  45.131  1.00 19.45           N
ATOM   4282  CA  LEU A 285      14.856  64.003  45.235  1.00 22.38           C
ATOM   4283  C   LEU A 285      14.676  64.494  46.664  1.00 26.16           C
ATOM   4284  O   LEU A 285      14.215  65.622  46.876  1.00 22.03           O
ATOM   4285  CB  LEU A 285      13.594  63.332  44.715  1.00 19.61           C
ATOM   4286  CG  LEU A 285      13.582  62.993  43.210  1.00 20.22           C
ATOM   4287  CD1 LEU A 285      12.195  62.537  42.831  1.00 19.78           C
ATOM   4288  CD2 LEU A 285      14.030  64.182  42.352  1.00 25.26           C
ATOM   4289  H   LEU A 285      15.774  62.277  44.951  1.00 23.34           H
ATOM   4290  HA  LEU A 285      15.031  64.777  44.677  1.00 26.86           H
ATOM   4291  HB2 LEU A 285      13.468  62.501  45.200  1.00 23.53           H
ATOM   4292  HB3 LEU A 285      12.842  63.921  44.885  1.00 23.53           H
ATOM   4293  HG  LEU A 285      14.195  62.258  43.046  1.00 24.27           H
ATOM   4294 HD11 LEU A 285      12.180  62.322  41.886  1.00 23.74           H
ATOM   4295 HD12 LEU A 285      11.968  61.751  43.353  1.00 23.74           H
ATOM   4296 HD13 LEU A 285      11.566  63.251  43.019  1.00 23.74           H
ATOM   4297 HD21 LEU A 285      14.007  63.923  41.418  1.00 30.31           H
ATOM   4298 HD22 LEU A 285      13.426  64.925  42.505  1.00 30.31           H
ATOM   4299 HD23 LEU A 285      14.933  64.431  42.605  1.00 30.31           H
ATOM   4300  N   ALA A 286      15.053  63.678  47.645  1.00 21.89           N
ATOM   4301  CA  ALA A 286      14.910  64.047  49.053  1.00 26.79           C
ATOM   4302  C   ALA A 286      16.083  64.874  49.556  1.00 26.06           C
ATOM   4303  O   ALA A 286      15.925  65.674  50.490  1.00 27.40           O
ATOM   4304  CB  ALA A 286      14.787  62.785  49.915  1.00 20.83           C
ATOM   4305  H   ALA A 286      15.397  62.900  47.521  1.00 26.27           H
ATOM   4306  HA  ALA A 286      14.100  64.570  49.164  1.00 32.15           H
ATOM   4307  HB1 ALA A 286      14.693  63.046  50.844  1.00 25.00           H
ATOM   4308  HB2 ALA A 286      14.007  62.284  49.631  1.00 25.00           H
ATOM   4309  HB3 ALA A 286      15.586  62.247  49.801  1.00 25.00           H
ATOM   4310  N   GLY A 287      17.262  64.682  48.986  1.00 23.85           N
ATOM   4311  CA  GLY A 287      18.473  65.209  49.583  1.00 27.20           C
ATOM   4312  C   GLY A 287      19.103  66.368  48.848  1.00 26.59           C
ATOM   4313  O   GLY A 287      20.036  66.979  49.358  1.00 31.01           O
ATOM   4314  H   GLY A 287      17.387  64.249  48.253  1.00 28.62           H
ATOM   4315  HA2 GLY A 287      18.275  65.502  50.486  1.00 32.65           H
ATOM   4316  HA3 GLY A 287      19.131  64.498  49.636  1.00 32.65           H
ATOM   4317  N   ALA A 288      18.614  66.685  47.651  1.00 28.26           N
ATOM   4318  CA  ALA A 288      19.304  67.639  46.790  1.00 30.78           C
ATOM   4319  C   ALA A 288      19.206  69.051  47.351  1.00 37.89           C
ATOM   4320  O   ALA A 288      18.215  69.416  47.981  1.00 31.00           O
ATOM   4321  CB  ALA A 288      18.714  67.640  45.393  1.00 25.77           C
ATOM   4322  H   ALA A 288      17.890  66.364  47.317  1.00 33.91           H
ATOM   4323  HA  ALA A 288      20.241  67.398  46.728  1.00 36.94           H
ATOM   4324  HB1 ALA A 288      19.194  68.283  44.848  1.00 30.93           H
ATOM   4325  HB2 ALA A 288      18.803  66.752  45.013  1.00 30.93           H
ATOM   4326  HB3 ALA A 288      17.777  67.885  45.447  1.00 30.93           H
ATOM   4327  N   THR A 289      20.245  69.847  47.077  1.00 40.41           N
ATOM   4328  CA  THR A 289      20.261  71.256  47.451  1.00 51.99           C
ATOM   4329  C   THR A 289      19.068  71.985  46.840  1.00 54.12           C
ATOM   4330  O   THR A 289      18.408  71.510  45.895  1.00 42.37           O
ATOM   4331  CB  THR A 289      21.581  71.917  47.015  1.00 45.82           C
ATOM   4332  OG1 THR A 289      21.837  71.662  45.625  1.00 50.67           O
ATOM   4333  CG2 THR A 289      22.770  71.366  47.834  1.00 48.10           C
ATOM   4334  H   THR A 289      20.957  69.588  46.671  1.00 48.49           H
ATOM   4335  HA  THR A 289      20.195  71.328  48.416  1.00 62.39           H
ATOM   4336  HB  THR A 289      21.526  72.874  47.161  1.00 54.99           H
ATOM   4337  HG1 THR A 289      22.558  72.025  45.395  1.00 60.80           H
ATOM   4338 HG21 THR A 289      23.594  71.791  47.548  1.00 57.72           H
ATOM   4339 HG22 THR A 289      22.633  71.545  48.777  1.00 57.72           H
ATOM   4340 HG23 THR A 289      22.847  70.408  47.702  1.00 57.72           H
ATOM   4341  N   ALA A 290      18.795  73.162  47.399  1.00 42.71           N
ATOM   4342  CA  ALA A 290      17.555  73.865  47.085  1.00 47.18           C
ATOM   4343  C   ALA A 290      17.508  74.250  45.617  1.00 44.00           C
ATOM   4344  O   ALA A 290      16.489  74.059  44.939  1.00 56.34           O
ATOM   4345  H   ALA A 290      19.306  73.570  47.957  1.00 51.26           H
ATOM   4346  N   GLU A 291      18.600  74.795  45.110  1.00 44.10           N
ATOM   4347  CA  GLU A 291      18.714  75.101  43.703  1.00 46.63           C
ATOM   4348  C   GLU A 291      19.469  74.026  42.956  1.00 50.70           C
ATOM   4349  O   GLU A 291      19.586  74.113  41.728  1.00 49.38           O
ATOM   4350  H   GLU A 291      19.298  74.998  45.569  1.00 52.92           H
ATOM   4351  N   GLU A 292      20.019  73.031  43.661  1.00 46.69           N
ATOM   4352  CA  GLU A 292      20.326  71.777  42.991  1.00 38.73           C
ATOM   4353  C   GLU A 292      19.066  71.285  42.292  1.00 27.37           C
ATOM   4354  O   GLU A 292      19.091  70.905  41.119  1.00 30.82           O
ATOM   4355  H   GLU A 292      20.215  73.059  44.498  1.00 56.03           H
ATOM   4356  N   LYS A 293      17.943  71.314  43.010  1.00 26.60           N
ATOM   4357  CA  LYS A 293      16.680  70.864  42.453  1.00 34.90           C
ATOM   4358  C   LYS A 293      16.210  71.792  41.349  1.00 41.61           C
ATOM   4359  O   LYS A 293      15.550  71.333  40.413  1.00 30.09           O
ATOM   4360  CB  LYS A 293      15.614  70.735  43.551  1.00 39.64           C
ATOM   4361  CG  LYS A 293      15.823  69.519  44.508  1.00 46.01           C
ATOM   4362  CD  LYS A 293      14.558  69.078  45.306  1.00 45.46           C
ATOM   4363  CE  LYS A 293      13.777  67.927  44.623  1.00 39.19           C
ATOM   4364  NZ  LYS A 293      12.619  67.363  45.411  1.00 39.41           N1+
ATOM   4365  H   LYS A 293      17.891  71.591  43.822  1.00 31.91           H
ATOM   4366  HA  LYS A 293      16.809  69.985  42.063  1.00 41.88           H
ATOM   4367  HB2 LYS A 293      15.624  71.541  44.091  1.00 47.57           H
ATOM   4368  HB3 LYS A 293      14.745  70.634  43.131  1.00 47.57           H
ATOM   4369  HG2 LYS A 293      16.115  68.760  43.981  1.00 55.21           H
ATOM   4370  HG3 LYS A 293      16.509  69.750  45.153  1.00 55.21           H
ATOM   4371  HD2 LYS A 293      14.831  68.772  46.185  1.00 54.55           H
ATOM   4372  HD3 LYS A 293      13.959  69.836  45.391  1.00 54.55           H
ATOM   4373  HE2 LYS A 293      13.423  68.255  43.781  1.00 47.02           H
ATOM   4374  HE3 LYS A 293      14.394  67.199  44.451  1.00 47.02           H
ATOM   4375  HZ1 LYS A 293      12.226  66.711  44.951  1.00 47.30           H
ATOM   4376  HZ2 LYS A 293      12.910  67.036  46.186  1.00 47.30           H
ATOM   4377  HZ3 LYS A 293      12.021  68.003  45.573  1.00 47.30           H
ATOM   4378  N   LYS A 294      16.570  73.081  41.418  1.00 41.60           N
ATOM   4379  CA  LYS A 294      16.214  74.016  40.353  1.00 35.74           C
ATOM   4380  C   LYS A 294      17.080  73.794  39.121  1.00 28.75           C
ATOM   4381  O   LYS A 294      16.579  73.744  37.992  1.00 35.38           O
ATOM   4382  H   LYS A 294      17.015  73.431  42.065  1.00 49.92           H
ATOM   4383  N   ALA A 295      18.382  73.629  39.313  1.00 29.82           N
ATOM   4384  CA  ALA A 295      19.248  73.369  38.175  1.00 35.31           C
ATOM   4385  C   ALA A 295      18.892  72.065  37.450  1.00 38.95           C
ATOM   4386  O   ALA A 295      19.159  71.941  36.250  1.00 34.62           O
ATOM   4387  CB  ALA A 295      20.699  73.337  38.636  1.00 37.22           C
ATOM   4388  H   ALA A 295      18.781  73.662  40.074  1.00 35.78           H
ATOM   4389  HA  ALA A 295      19.155  74.095  37.540  1.00 42.37           H
ATOM   4390  HB1 ALA A 295      21.268  73.163  37.870  1.00 44.66           H
ATOM   4391  HB2 ALA A 295      20.924  74.195  39.028  1.00 44.66           H
ATOM   4392  HB3 ALA A 295      20.805  72.633  39.295  1.00 44.66           H
ATOM   4393  N   LEU A 296      18.313  71.075  38.146  1.00 34.75           N
ATOM   4394  CA  LEU A 296      17.974  69.797  37.511  1.00 35.40           C
ATOM   4395  C   LEU A 296      16.502  69.669  37.185  1.00 28.64           C
ATOM   4396  O   LEU A 296      16.083  68.613  36.700  1.00 27.13           O
ATOM   4397  CB  LEU A 296      18.385  68.619  38.397  1.00 28.44           C
ATOM   4398  CG  LEU A 296      19.871  68.508  38.675  1.00 32.83           C
ATOM   4399  CD1 LEU A 296      20.114  67.512  39.781  1.00 30.16           C
ATOM   4400  CD2 LEU A 296      20.621  68.131  37.443  1.00 29.93           C
ATOM   4401  H   LEU A 296      18.109  71.120  38.980  1.00 41.71           H
ATOM   4402  HA  LEU A 296      18.467  69.725  36.679  1.00 42.48           H
ATOM   4403  HB2 LEU A 296      17.934  68.704  39.251  1.00 34.13           H
ATOM   4404  HB3 LEU A 296      18.107  67.796  37.964  1.00 34.13           H
ATOM   4405  HG  LEU A 296      20.201  69.371  38.972  1.00 39.39           H
ATOM   4406 HD11 LEU A 296      21.068  67.452  39.948  1.00 36.19           H
ATOM   4407 HD12 LEU A 296      19.657  67.812  40.582  1.00 36.19           H
ATOM   4408 HD13 LEU A 296      19.771  66.647  39.508  1.00 36.19           H
ATOM   4409 HD21 LEU A 296      21.565  68.069  37.655  1.00 35.92           H
ATOM   4410 HD22 LEU A 296      20.295  67.274  37.126  1.00 35.92           H
ATOM   4411 HD23 LEU A 296      20.477  68.811  36.766  1.00 35.92           H
ATOM   4412  N   HIS A 297      15.710  70.698  37.470  1.00 28.96           N
ATOM   4413  CA  HIS A 297      14.293  70.729  37.138  1.00 30.54           C
ATOM   4414  C   HIS A 297      13.522  69.632  37.869  1.00 26.78           C
ATOM   4415  O   HIS A 297      12.575  69.051  37.328  1.00 25.13           O
ATOM   4416  CB  HIS A 297      14.077  70.618  35.626  1.00 29.24           C
ATOM   4417  CG  HIS A 297      14.768  71.683  34.826  1.00 38.62           C
ATOM   4418  ND1 HIS A 297      14.141  72.849  34.445  1.00 55.30           N
ATOM   4419  CD2 HIS A 297      16.020  71.747  34.313  1.00 46.27           C
ATOM   4420  CE1 HIS A 297      14.978  73.590  33.739  1.00 48.95           C
ATOM   4421  NE2 HIS A 297      16.127  72.944  33.646  1.00 48.61           N
ATOM   4422  H   HIS A 297      15.982  71.411  37.868  1.00 34.75           H
ATOM   4423  HA  HIS A 297      13.929  71.582  37.424  1.00 36.65           H
ATOM   4424  HB2 HIS A 297      13.127  70.681  35.442  1.00 35.09           H
ATOM   4425  HB3 HIS A 297      14.412  69.759  35.326  1.00 35.09           H
ATOM   4426  HD2 HIS A 297      16.686  71.103  34.400  1.00 55.53           H
ATOM   4427  HE1 HIS A 297      14.792  74.425  33.375  1.00 58.75           H
ATOM   4428  HE2 HIS A 297      16.828  73.228  33.236  1.00 58.33           H
ATOM   4429  N   LEU A 298      13.910  69.363  39.112  1.00 30.31           N
ATOM   4430  CA  LEU A 298      13.317  68.275  39.884  1.00 27.30           C
ATOM   4431  C   LEU A 298      12.178  68.752  40.767  1.00 30.73           C
ATOM   4432  O   LEU A 298      12.253  69.823  41.344  1.00 36.07           O
ATOM   4433  CB  LEU A 298      14.334  67.641  40.821  1.00 27.95           C
ATOM   4434  CG  LEU A 298      15.743  67.284  40.367  1.00 34.49           C
ATOM   4435  CD1 LEU A 298      16.672  67.160  41.593  1.00 42.72           C
ATOM   4436  CD2 LEU A 298      15.745  66.045  39.625  1.00 34.91           C
ATOM   4437  H   LEU A 298      14.520  69.799  39.534  1.00 36.37           H
ATOM   4438  HA  LEU A 298      12.980  67.592  39.283  1.00 32.76           H
ATOM   4439  HB2 LEU A 298      14.441  68.245  41.573  1.00 33.54           H
ATOM   4440  HB3 LEU A 298      13.941  66.815  41.147  1.00 33.54           H
ATOM   4441  HG  LEU A 298      16.084  67.986  39.792  1.00 41.39           H
ATOM   4442 HD11 LEU A 298      17.565  66.933  41.289  1.00 51.26           H
ATOM   4443 HD12 LEU A 298      16.688  68.009  42.063  1.00 51.26           H
ATOM   4444 HD13 LEU A 298      16.333  66.464  42.177  1.00 51.26           H
ATOM   4445 HD21 LEU A 298      16.654  65.844  39.350  1.00 41.89           H
ATOM   4446 HD22 LEU A 298      15.407  65.336  40.195  1.00 41.89           H
ATOM   4447 HD23 LEU A 298      15.177  66.143  38.845  1.00 41.89           H
ATOM   4448  N   ALA A 299      11.185  67.881  40.952  1.00 31.04           N
ATOM   4449  CA  ALA A 299      10.104  68.022  41.920  1.00 28.70           C
ATOM   4450  C   ALA A 299      10.146  66.821  42.866  1.00 26.02           C
ATOM   4451  O   ALA A 299      11.219  66.242  43.072  1.00 28.82           O
ATOM   4452  CB  ALA A 299       8.752  68.112  41.206  1.00 30.81           C
ATOM   4453  H   ALA A 299      11.117  67.156  40.494  1.00 37.25           H
ATOM   4454  HA  ALA A 299      10.234  68.830  42.440  1.00 34.44           H
ATOM   4455  HB1 ALA A 299       8.050  68.205  41.869  1.00 36.97           H
ATOM   4456  HB2 ALA A 299       8.757  68.884  40.618  1.00 36.97           H
ATOM   4457  HB3 ALA A 299       8.614  67.303  40.688  1.00 36.97           H
ATOM   4458  N   GLY A 300       9.001  66.406  43.407  1.00 26.27           N
ATOM   4459  CA  GLY A 300       8.949  65.243  44.270  1.00 28.46           C
ATOM   4460  C   GLY A 300       8.667  63.967  43.483  1.00 30.83           C
ATOM   4461  O   GLY A 300       8.311  64.013  42.305  1.00 24.21           O
ATOM   4462  H   GLY A 300       8.239  66.787  43.284  1.00 31.53           H
ATOM   4463  HA2 GLY A 300       9.796  65.142  44.731  1.00 34.15           H
ATOM   4464  HA3 GLY A 300       8.248  65.360  44.931  1.00 34.15           H
ATOM   4465  N   PRO A 301       8.795  62.803  44.127  1.00 27.06           N
ATOM   4466  CA  PRO A 301       8.680  61.540  43.369  1.00 25.79           C
ATOM   4467  C   PRO A 301       7.332  61.361  42.716  1.00 25.07           C
ATOM   4468  O   PRO A 301       7.228  60.737  41.647  1.00 20.34           O
ATOM   4469  CB  PRO A 301       8.959  60.458  44.436  1.00 26.52           C
ATOM   4470  CG  PRO A 301       8.858  61.152  45.780  1.00 27.17           C
ATOM   4471  CD  PRO A 301       9.186  62.592  45.535  1.00 27.45           C
ATOM   4472  HA  PRO A 301       9.369  61.497  42.688  1.00 30.95           H
ATOM   4473  HB2 PRO A 301       8.295  59.755  44.365  1.00 31.82           H
ATOM   4474  HB3 PRO A 301       9.851  60.098  44.305  1.00 31.82           H
ATOM   4475  HG2 PRO A 301       7.955  61.063  46.122  1.00 32.61           H
ATOM   4476  HG3 PRO A 301       9.495  60.758  46.396  1.00 32.61           H
ATOM   4477  HD2 PRO A 301       8.663  63.162  46.120  1.00 32.95           H
ATOM   4478  HD3 PRO A 301      10.138  62.745  45.647  1.00 32.95           H
ATOM   4479  N   GLU A 302       6.284  61.917  43.320  1.00 21.49           N
ATOM   4480  CA  GLU A 302       4.943  61.773  42.780  1.00 21.42           C
ATOM   4481  C   GLU A 302       4.822  62.378  41.379  1.00 19.47           C
ATOM   4482  O   GLU A 302       3.895  62.041  40.635  1.00 22.76           O
ATOM   4483  CB  GLU A 302       3.945  62.423  43.753  1.00 30.59           C
ATOM   4484  H   GLU A 302       6.326  62.381  44.043  1.00 25.79           H
ATOM   4485  HA  GLU A 302       4.728  60.829  42.717  1.00 25.70           H
ATOM   4486  HB1 GLU A 302       4.020  61.991  44.618  1.00 36.71           H
ATOM   4487  HB3 GLU A 302       3.047  62.314  43.404  1.00 36.71           H
ATOM   4488  N   SER A 303       5.739  63.265  41.028  1.00 20.66           N
ATOM   4489  CA  SER A 303       5.774  63.974  39.757  1.00 26.02           C
ATOM   4490  C   SER A 303       6.411  63.174  38.628  1.00 23.86           C
ATOM   4491  O   SER A 303       6.433  63.656  37.491  1.00 20.14           O
ATOM   4492  CB  SER A 303       6.562  65.271  39.948  1.00 26.69           C
ATOM   4493  OG  SER A 303       5.830  66.141  40.780  1.00 37.16           O
ATOM   4494  H   SER A 303       6.392  63.485  41.543  1.00 24.80           H
ATOM   4495  HA  SER A 303       4.869  64.203  39.494  1.00 31.22           H
ATOM   4496  HB2 SER A 303       7.415  65.071  40.365  1.00 32.03           H
ATOM   4497  HB3 SER A 303       6.701  65.693  39.085  1.00 32.03           H
ATOM   4498  HG  SER A 303       6.254  66.857  40.891  1.00 44.59           H
ATOM   4499  N   PHE A 304       6.965  61.995  38.906  1.00 18.44           N
ATOM   4500  CA  PHE A 304       7.731  61.247  37.909  1.00 16.67           C
ATOM   4501  C   PHE A 304       7.131  59.869  37.671  1.00 15.96           C
ATOM   4502  O   PHE A 304       6.961  59.080  38.614  1.00 19.11           O
ATOM   4503  CB  PHE A 304       9.180  61.149  38.338  1.00 19.30           C
ATOM   4504  CG  PHE A 304       9.866  62.470  38.361  1.00 19.33           C
ATOM   4505  CD1 PHE A 304      10.203  63.117  37.190  1.00 15.79           C
ATOM   4506  CD2 PHE A 304      10.149  63.085  39.565  1.00 21.69           C
ATOM   4507  CE1 PHE A 304      10.826  64.358  37.225  1.00 21.32           C
ATOM   4508  CE2 PHE A 304      10.773  64.309  39.595  1.00 24.97           C
ATOM   4509  CZ  PHE A 304      11.116  64.941  38.432  1.00 23.39           C
ATOM   4510  H   PHE A 304       6.912  61.604  39.670  1.00 22.13           H
ATOM   4511  HA  PHE A 304       7.703  61.730  37.069  1.00 20.01           H
ATOM   4512  HB2 PHE A 304       9.220  60.774  39.231  1.00 23.16           H
ATOM   4513  HB3 PHE A 304       9.654  60.575  37.716  1.00 23.16           H
ATOM   4514  HD1 PHE A 304      10.011  62.720  36.372  1.00 18.95           H
ATOM   4515  HD2 PHE A 304       9.926  62.661  40.362  1.00 26.03           H
ATOM   4516  HE1 PHE A 304      11.059  64.785  36.432  1.00 25.59           H
ATOM   4517  HE2 PHE A 304      10.966  64.709  40.412  1.00 29.96           H
ATOM   4518  HZ  PHE A 304      11.534  65.772  38.459  1.00 28.06           H
ATOM   4519  N   ASN A 305       6.815  59.586  36.396  1.00 18.23           N
ATOM   4520  CA  ASN A 305       6.204  58.314  36.026  1.00 16.71           C
ATOM   4521  C   ASN A 305       7.027  57.116  36.505  1.00 19.22           C
ATOM   4522  O   ASN A 305       6.452  56.082  36.843  1.00 15.49           O
ATOM   4523  CB  ASN A 305       6.000  58.221  34.509  1.00 18.36           C
ATOM   4524  CG  ASN A 305       4.866  59.116  34.025  1.00 37.80           C
ATOM   4525  OD1 ASN A 305       3.897  59.395  34.770  1.00 32.90           O
ATOM   4526  ND2 ASN A 305       4.974  59.577  32.772  1.00 35.11           N
ATOM   4527  H   ASN A 305       6.948  60.117  35.733  1.00 21.87           H
ATOM   4528  HA  ASN A 305       5.331  58.257  36.444  1.00 20.06           H
ATOM   4529  HB2 ASN A 305       6.815  58.498  34.062  1.00 22.04           H
ATOM   4530  HB3 ASN A 305       5.784  57.306  34.273  1.00 22.04           H
ATOM   4531 HD21 ASN A 305       4.362  60.087  32.447  1.00 42.13           H
ATOM   4532 HD22 ASN A 305       5.655  59.364  32.292  1.00 42.13           H
ATOM   4533  N   TYR A 306       8.354  57.238  36.554  1.00 16.65           N
ATOM   4534  CA  TYR A 306       9.207  56.125  36.963  1.00 15.15           C
ATOM   4535  C   TYR A 306       9.256  55.935  38.484  1.00 16.96           C
ATOM   4536  O   TYR A 306       9.852  54.957  38.952  1.00 14.64           O
ATOM   4537  CB  TYR A 306      10.601  56.372  36.412  1.00 12.19           C
ATOM   4538  CG  TYR A 306      10.779  56.149  34.940  1.00 15.47           C
ATOM   4539  CD1 TYR A 306       9.845  55.434  34.187  1.00 17.25           C
ATOM   4540  CD2 TYR A 306      11.918  56.638  34.283  1.00 15.59           C
ATOM   4541  CE1 TYR A 306      10.046  55.213  32.838  1.00 15.34           C
ATOM   4542  CE2 TYR A 306      12.112  56.423  32.936  1.00 16.61           C
ATOM   4543  CZ  TYR A 306      11.186  55.695  32.227  1.00 16.14           C
ATOM   4544  OH  TYR A 306      11.401  55.471  30.885  1.00 16.98           O
ATOM   4545  H   TYR A 306       8.785  57.955  36.355  1.00 19.98           H
ATOM   4546  HA  TYR A 306       8.868  55.306  36.568  1.00 18.18           H
ATOM   4547  HB2 TYR A 306      10.842  57.293  36.596  1.00 14.63           H
ATOM   4548  HB3 TYR A 306      11.218  55.780  36.870  1.00 14.63           H
ATOM   4549  HD1 TYR A 306       9.087  55.090  34.601  1.00 20.70           H
ATOM   4550  HD2 TYR A 306      12.556  57.113  34.766  1.00 18.71           H
ATOM   4551  HE1 TYR A 306       9.424  54.727  32.346  1.00 18.41           H
ATOM   4552  HE2 TYR A 306      12.878  56.742  32.516  1.00 19.94           H
ATOM   4553  HH  TYR A 306      10.764  55.030  30.561  1.00 20.38           H
ATOM   4554  N   LEU A 307       8.631  56.834  39.258  1.00 17.02           N
ATOM   4555  CA  LEU A 307       8.571  56.744  40.715  1.00 17.80           C
ATOM   4556  C   LEU A 307       7.151  56.770  41.281  1.00 18.27           C
ATOM   4557  O   LEU A 307       6.990  56.659  42.503  1.00 20.39           O
ATOM   4558  CB  LEU A 307       9.358  57.897  41.346  1.00 15.63           C
ATOM   4559  CG  LEU A 307      10.783  58.123  40.847  1.00 18.24           C
ATOM   4560  CD1 LEU A 307      11.433  59.312  41.507  1.00 21.05           C
ATOM   4561  CD2 LEU A 307      11.619  56.853  41.113  1.00 16.09           C
ATOM   4562  H   LEU A 307       8.224  57.524  38.946  1.00 20.42           H
ATOM   4563  HA  LEU A 307       8.986  55.913  40.994  1.00 21.36           H
ATOM   4564  HB2 LEU A 307       8.867  58.718  41.187  1.00 18.75           H
ATOM   4565  HB3 LEU A 307       9.412  57.737  42.301  1.00 18.75           H
ATOM   4566  HG  LEU A 307      10.765  58.279  39.890  1.00 21.89           H
ATOM   4567 HD11 LEU A 307      12.333  59.413  41.159  1.00 25.26           H
ATOM   4568 HD12 LEU A 307      10.911  60.106  41.312  1.00 25.26           H
ATOM   4569 HD13 LEU A 307      11.463  59.163  42.465  1.00 25.26           H
ATOM   4570 HD21 LEU A 307      12.524  56.999  40.795  1.00 19.31           H
ATOM   4571 HD22 LEU A 307      11.628  56.674  42.066  1.00 19.31           H
ATOM   4572 HD23 LEU A 307      11.219  56.107  40.640  1.00 19.31           H
ATOM   4573  N   ASN A 308       6.117  56.942  40.461  1.00 16.77           N
ATOM   4574  CA  ASN A 308       4.795  57.198  41.018  1.00 23.85           C
ATOM   4575  C   ASN A 308       3.799  56.113  40.664  1.00 24.69           C
ATOM   4576  O   ASN A 308       2.598  56.321  40.791  1.00 26.60           O
ATOM   4577  CB  ASN A 308       4.280  58.571  40.577  1.00 20.15           C
ATOM   4578  CG  ASN A 308       3.948  58.645  39.096  1.00 20.06           C
ATOM   4579  OD1 ASN A 308       3.889  57.640  38.411  1.00 21.33           O
ATOM   4580  ND2 ASN A 308       3.747  59.864  38.600  1.00 24.70           N
ATOM   4581  H   ASN A 308       6.153  56.916  39.602  1.00 20.12           H
ATOM   4582  HA  ASN A 308       4.871  57.215  41.984  1.00 28.62           H
ATOM   4583  HB2 ASN A 308       3.473  58.777  41.073  1.00 24.19           H
ATOM   4584  HB3 ASN A 308       4.961  59.236  40.763  1.00 24.19           H
ATOM   4585 HD21 ASN A 308       3.556  59.963  37.768  1.00 29.64           H
ATOM   4586 HD22 ASN A 308       3.807  60.552  39.113  1.00 29.64           H
ATOM   4587  N   GLN A 309       4.268  54.951  40.247  1.00 18.85           N
ATOM   4588  CA  GLN A 309       3.366  53.898  39.818  1.00 21.74           C
ATOM   4589  C   GLN A 309       3.180  52.810  40.869  1.00 22.94           C
ATOM   4590  O   GLN A 309       2.104  52.223  40.943  1.00 21.73           O
ATOM   4591  CB  GLN A 309       3.856  53.281  38.491  1.00 29.06           C
ATOM   4592  CG  GLN A 309       5.363  52.816  38.503  1.00 44.37           C
ATOM   4593  CD  GLN A 309       5.929  52.307  37.132  1.00 40.40           C
ATOM   4594  OE1 GLN A 309       5.823  51.116  36.818  1.00 27.44           O
ATOM   4595  NE2 GLN A 309       6.589  53.199  36.364  1.00 30.87           N
ATOM   4596  H   GLN A 309       5.102  54.745  40.202  1.00 22.62           H
ATOM   4597  HA  GLN A 309       2.495  54.291  39.651  1.00 26.09           H
ATOM   4598  HB2 GLN A 309       3.310  52.505  38.289  1.00 34.87           H
ATOM   4599  HB3 GLN A 309       3.758  53.942  37.787  1.00 34.87           H
ATOM   4600  HG2 GLN A 309       5.913  53.565  38.784  1.00 53.25           H
ATOM   4601  HG3 GLN A 309       5.455  52.091  39.142  1.00 53.25           H
ATOM   4602 HE21 GLN A 309       6.685  54.010  36.633  1.00 37.05           H
ATOM   4603 HE22 GLN A 309       6.914  52.956  35.605  1.00 37.05           H
ATOM   4604  N   SER A 310       4.173  52.552  41.710  1.00 20.66           N
ATOM   4605  CA  SER A 310       4.087  51.447  42.667  1.00 18.19           C
ATOM   4606  C   SER A 310       3.228  51.771  43.889  1.00 20.82           C
ATOM   4607  O   SER A 310       2.784  50.852  44.578  1.00 19.69           O
ATOM   4608  CB  SER A 310       5.480  51.090  43.155  1.00 18.36           C
ATOM   4609  OG  SER A 310       5.934  52.123  44.013  1.00 16.88           O
ATOM   4610  H   SER A 310       4.906  52.999  41.751  1.00 24.80           H
ATOM   4611  HA  SER A 310       3.710  50.670  42.226  1.00 21.83           H
ATOM   4612  HB2 SER A 310       5.446  50.254  43.646  1.00 22.03           H
ATOM   4613  HB3 SER A 310       6.079  51.014  42.396  1.00 22.03           H
ATOM   4614  HG  SER A 310       6.705  51.945  44.295  1.00 20.25           H
ATOM   4615  N   GLY A 311       3.028  53.044  44.186  1.00 19.46           N
ATOM   4616  CA  GLY A 311       2.314  53.477  45.367  1.00 25.01           C
ATOM   4617  C   GLY A 311       3.204  53.623  46.571  1.00 23.87           C
ATOM   4618  O   GLY A 311       2.706  53.957  47.648  1.00 23.33           O
ATOM   4619  H   GLY A 311       3.308  53.696  43.699  1.00 23.36           H
ATOM   4620  HA2 GLY A 311       1.893  54.333  45.192  1.00 30.01           H
ATOM   4621  HA3 GLY A 311       1.620  52.832  45.577  1.00 30.01           H
ATOM   4622  N   CYS A 312       4.498  53.342  46.435  1.00 22.97           N
ATOM   4623  CA  CYS A 312       5.448  53.402  47.543  1.00 23.53           C
ATOM   4624  C   CYS A 312       6.634  54.273  47.162  1.00 19.29           C
ATOM   4625  O   CYS A 312       7.352  53.965  46.201  1.00 18.86           O
ATOM   4626  CB  CYS A 312       5.927  52.001  47.920  1.00 23.98           C
ATOM   4627  SG  CYS A 312       7.303  52.091  49.093  1.00 21.87           S
ATOM   4628  H   CYS A 312       4.859  53.107  45.690  1.00 27.56           H
ATOM   4629  HA  CYS A 312       5.015  53.795  48.317  1.00 28.24           H
ATOM   4630  HB2 CYS A 312       5.200  51.512  48.337  1.00 28.78           H
ATOM   4631  HB3 CYS A 312       6.232  51.539  47.124  1.00 28.78           H
ATOM   4632  HG  CYS A 312       6.936  52.661  50.083  1.00 26.25           H
ATOM   4633  N   VAL A 313       6.836  55.358  47.903  1.00 17.45           N
ATOM   4634  CA  VAL A 313       8.010  56.200  47.732  1.00 17.82           C
ATOM   4635  C   VAL A 313       8.899  56.252  48.953  1.00 19.79           C
ATOM   4636  O   VAL A 313       9.965  56.867  48.871  1.00 17.79           O
ATOM   4637  CB  VAL A 313       7.633  57.632  47.303  1.00 16.81           C
ATOM   4638  CG1 VAL A 313       6.840  57.562  46.017  1.00 21.27           C
ATOM   4639  CG2 VAL A 313       6.856  58.359  48.402  1.00 25.27           C
ATOM   4640  H   VAL A 313       6.299  55.630  48.518  1.00 20.94           H
ATOM   4641  HA  VAL A 313       8.542  55.823  47.014  1.00 21.39           H
ATOM   4642  HB  VAL A 313       8.445  58.134  47.127  1.00 20.18           H
ATOM   4643 HG11 VAL A 313       6.601  58.462  45.745  1.00 25.53           H
ATOM   4644 HG12 VAL A 313       7.384  57.142  45.333  1.00 25.53           H
ATOM   4645 HG13 VAL A 313       6.038  57.038  46.170  1.00 25.53           H
ATOM   4646 HG21 VAL A 313       6.637  59.253  48.096  1.00 30.32           H
ATOM   4647 HG22 VAL A 313       6.042  57.866  48.592  1.00 30.32           H
ATOM   4648 HG23 VAL A 313       7.407  58.407  49.199  1.00 30.32           H
ATOM   4649  N   ASP A 314       8.512  55.617  50.076  1.00 21.64           N
ATOM   4650  CA  ASP A 314       9.255  55.653  51.337  1.00 24.15           C
ATOM   4651  C   ASP A 314       9.437  54.230  51.845  1.00 17.03           C
ATOM   4652  O   ASP A 314       8.608  53.351  51.584  1.00 24.54           O
ATOM   4653  CB  ASP A 314       8.532  56.428  52.459  1.00 25.58           C
ATOM   4654  CG  ASP A 314       8.157  57.819  52.079  1.00 37.54           C
ATOM   4655  OD1 ASP A 314       6.954  58.131  52.227  1.00 46.58           O
ATOM   4656  OD2 ASP A 314       9.036  58.594  51.624  1.00 46.85           O1-
ATOM   4657  H   ASP A 314       7.795  55.145  50.125  1.00 25.96           H
ATOM   4658  HA  ASP A 314      10.129  56.050  51.194  1.00 28.98           H
ATOM   4659  HB2 ASP A 314       7.719  55.954  52.693  1.00 30.70           H
ATOM   4660  HB3 ASP A 314       9.117  56.479  53.232  1.00 30.70           H
ATOM   4661  N   ILE A 315      10.544  54.008  52.545  1.00 19.57           N
ATOM   4662  CA  ILE A 315      10.816  52.745  53.224  1.00 23.65           C
ATOM   4663  C   ILE A 315      10.823  53.008  54.724  1.00 28.18           C
ATOM   4664  O   ILE A 315      11.542  53.895  55.205  1.00 24.33           O
ATOM   4665  CB  ILE A 315      12.160  52.135  52.788  1.00 25.13           C
ATOM   4666  CG1 ILE A 315      12.156  51.784  51.305  1.00 17.20           C
ATOM   4667  CG2 ILE A 315      12.486  50.899  53.652  1.00 27.51           C
ATOM   4668  CD1 ILE A 315      13.575  51.416  50.721  1.00 23.93           C
ATOM   4669  H   ILE A 315      11.170  54.589  52.644  1.00 23.48           H
ATOM   4670  HA  ILE A 315      10.110  52.111  53.024  1.00 28.38           H
ATOM   4671  HB  ILE A 315      12.853  52.797  52.938  1.00 30.15           H
ATOM   4672 HG12 ILE A 315      11.574  51.020  51.168  1.00 20.64           H
ATOM   4673 HG13 ILE A 315      11.821  52.545  50.807  1.00 20.64           H
ATOM   4674 HG21 ILE A 315      13.334  50.528  53.364  1.00 33.01           H
ATOM   4675 HG22 ILE A 315      12.540  51.170  54.582  1.00 33.01           H
ATOM   4676 HG23 ILE A 315      11.781  50.242  53.539  1.00 33.01           H
ATOM   4677 HD11 ILE A 315      13.483  51.207  49.778  1.00 28.71           H
ATOM   4678 HD12 ILE A 315      14.169  52.173  50.836  1.00 28.71           H
ATOM   4679 HD13 ILE A 315      13.922  50.646  51.199  1.00 28.71           H
ATOM   4680  N   LYS A 316      10.046  52.222  55.462  1.00 28.97           N
ATOM   4681  CA  LYS A 316       9.980  52.370  56.914  1.00 32.95           C
ATOM   4682  C   LYS A 316      11.372  52.307  57.528  1.00 26.27           C
ATOM   4683  O   LYS A 316      12.135  51.374  57.282  1.00 27.10           O
ATOM   4684  CB  LYS A 316       9.091  51.278  57.514  1.00 42.51           C
ATOM   4685  H   LYS A 316       9.547  51.596  55.148  1.00 34.76           H
ATOM   4686  HA  LYS A 316       9.591  53.232  57.130  1.00 39.54           H
ATOM   4687  HB1 LYS A 316       8.196  51.364  57.150  1.00 51.01           H
ATOM   4688  HB3 LYS A 316       9.069  51.384  58.478  1.00 51.01           H
ATOM   4689  N   GLY A 317      11.705  53.329  58.302  1.00 29.07           N
ATOM   4690  CA  GLY A 317      12.959  53.366  59.014  1.00 29.77           C
ATOM   4691  C   GLY A 317      14.118  53.922  58.232  1.00 33.63           C
ATOM   4692  O   GLY A 317      15.238  53.912  58.744  1.00 28.06           O
ATOM   4693  H   GLY A 317      11.210  54.021  58.430  1.00 34.88           H
ATOM   4694  HA2 GLY A 317      12.851  53.907  59.812  1.00 35.72           H
ATOM   4695  HA3 GLY A 317      13.191  52.466  59.291  1.00 35.72           H
ATOM   4696  N   VAL A 318      13.887  54.415  57.008  1.00 28.65           N
ATOM   4697  CA  VAL A 318      14.947  54.908  56.140  1.00 25.95           C
ATOM   4698  C   VAL A 318      14.677  56.376  55.824  1.00 21.17           C
ATOM   4699  O   VAL A 318      13.563  56.745  55.426  1.00 21.86           O
ATOM   4700  CB  VAL A 318      15.031  54.065  54.848  1.00 30.96           C
ATOM   4701  CG1 VAL A 318      16.036  54.621  53.916  1.00 23.20           C
ATOM   4702  CG2 VAL A 318      15.366  52.601  55.191  1.00 28.49           C
ATOM   4703  H   VAL A 318      13.104  54.471  56.657  1.00 34.37           H
ATOM   4704  HA  VAL A 318      15.798  54.846  56.603  1.00 31.14           H
ATOM   4705  HB  VAL A 318      14.169  54.080  54.404  1.00 37.15           H
ATOM   4706 HG11 VAL A 318      16.063  54.070  53.118  1.00 27.85           H
ATOM   4707 HG12 VAL A 318      15.783  55.528  53.684  1.00 27.85           H
ATOM   4708 HG13 VAL A 318      16.903  54.619  54.350  1.00 27.85           H
ATOM   4709 HG21 VAL A 318      15.414  52.088  54.369  1.00 34.19           H
ATOM   4710 HG22 VAL A 318      16.219  52.572  55.650  1.00 34.19           H
ATOM   4711 HG23 VAL A 318      14.669  52.244  55.764  1.00 34.19           H
ATOM   4712  N   SER A 319      15.682  57.202  56.024  1.00 21.83           N
ATOM   4713  CA  SER A 319      15.663  58.593  55.595  1.00 28.09           C
ATOM   4714  C   SER A 319      16.465  58.668  54.311  1.00 19.71           C
ATOM   4715  O   SER A 319      17.696  58.586  54.340  1.00 20.17           O
ATOM   4716  CB  SER A 319      16.275  59.521  56.642  1.00 26.74           C
ATOM   4717  OG  SER A 319      16.615  60.752  56.038  1.00 24.06           O
ATOM   4718  H   SER A 319      16.412  56.977  56.419  1.00 26.19           H
ATOM   4719  HA  SER A 319      14.751  58.873  55.416  1.00 33.71           H
ATOM   4720  HB2 SER A 319      15.629  59.678  57.348  1.00 32.09           H
ATOM   4721  HB3 SER A 319      17.076  59.111  57.005  1.00 32.09           H
ATOM   4722  HG  SER A 319      16.952  61.268  56.608  1.00 28.87           H
ATOM   4723  N   ASP A 320      15.768  58.837  53.187  1.00 24.42           N
ATOM   4724  CA  ASP A 320      16.471  58.958  51.920  1.00 23.73           C
ATOM   4725  C   ASP A 320      17.353  60.198  51.881  1.00 23.15           C
ATOM   4726  O   ASP A 320      18.415  60.169  51.253  1.00 21.40           O
ATOM   4727  CB  ASP A 320      15.458  58.942  50.772  1.00 20.11           C
ATOM   4728  CG  ASP A 320      14.860  57.562  50.561  1.00 23.27           C
ATOM   4729  OD1 ASP A 320      15.630  56.571  50.357  1.00 23.62           O
ATOM   4730  OD2 ASP A 320      13.622  57.461  50.616  1.00 22.55           O1-
ATOM   4731  H   ASP A 320      14.911  58.882  53.134  1.00 29.31           H
ATOM   4732  HA  ASP A 320      17.048  58.186  51.812  1.00 28.48           H
ATOM   4733  HB2 ASP A 320      14.736  59.557  50.975  1.00 24.13           H
ATOM   4734  HB3 ASP A 320      15.902  59.207  49.951  1.00 24.13           H
ATOM   4735  N   SER A 321      16.974  61.285  52.570  1.00 24.06           N
ATOM   4736  CA  SER A 321      17.869  62.450  52.597  1.00 22.70           C
ATOM   4737  C   SER A 321      19.155  62.149  53.351  1.00 23.36           C
ATOM   4738  O   SER A 321      20.253  62.541  52.918  1.00 25.62           O
ATOM   4739  CB  SER A 321      17.165  63.664  53.219  1.00 28.17           C
ATOM   4740  OG  SER A 321      16.725  63.346  54.526  1.00 39.28           O
ATOM   4741  H   SER A 321      16.240  61.372  53.010  1.00 28.87           H
ATOM   4742  HA  SER A 321      18.107  62.681  51.685  1.00 27.24           H
ATOM   4743  HB2 SER A 321      17.788  64.406  53.264  1.00 33.80           H
ATOM   4744  HB3 SER A 321      16.398  63.903  52.674  1.00 33.80           H
ATOM   4745  HG  SER A 321      16.187  62.701  54.499  1.00 47.14           H
ATOM   4746  N   GLU A 322      19.061  61.454  54.482  1.00 26.17           N
ATOM   4747  CA  GLU A 322      20.295  61.084  55.173  1.00 28.40           C
ATOM   4748  C   GLU A 322      21.120  60.107  54.348  1.00 23.63           C
ATOM   4749  O   GLU A 322      22.359  60.190  54.329  1.00 22.76           O
ATOM   4750  CB  GLU A 322      19.976  60.508  56.555  1.00 27.08           C
ATOM   4751  CG  GLU A 322      19.918  61.609  57.677  1.00 40.24           C
ATOM   4752  H   GLU A 322      18.331  61.195  54.856  1.00 31.40           H
ATOM   4753  HA  GLU A 322      20.829  61.883  55.303  1.00 34.09           H
ATOM   4754  HB2 GLU A 322      20.665  59.870  56.797  1.00 32.50           H
ATOM   4755  HB3 GLU A 322      19.113  60.068  56.522  1.00 32.50           H
ATOM   4756  HG1 GLU A 322      19.219  62.245  57.459  1.00 48.29           H
ATOM   4757  HG3 GLU A 322      19.727  61.183  58.527  1.00 48.29           H
ATOM   4758  N   GLU A 323      20.465  59.144  53.698  1.00 24.59           N
ATOM   4759  CA  GLU A 323      21.202  58.208  52.838  1.00 22.94           C
ATOM   4760  C   GLU A 323      21.910  58.947  51.718  1.00 19.06           C
ATOM   4761  O   GLU A 323      23.041  58.603  51.353  1.00 24.31           O
ATOM   4762  CB  GLU A 323      20.251  57.150  52.263  1.00 19.84           C
ATOM   4763  CG  GLU A 323      19.651  56.185  53.282  1.00 23.47           C
ATOM   4764  CD  GLU A 323      20.690  55.441  54.155  1.00 29.11           C
ATOM   4765  OE1 GLU A 323      21.859  55.304  53.754  1.00 33.11           O
ATOM   4766  OE2 GLU A 323      20.328  55.008  55.267  1.00 35.89           O1-
ATOM   4767  H   GLU A 323      19.616  59.011  53.734  1.00 29.51           H
ATOM   4768  HA  GLU A 323      21.874  57.752  53.369  1.00 27.53           H
ATOM   4769  HB2 GLU A 323      19.514  57.605  51.825  1.00 23.81           H
ATOM   4770  HB3 GLU A 323      20.738  56.621  51.612  1.00 23.81           H
ATOM   4771  HG2 GLU A 323      19.071  56.684  53.878  1.00 28.17           H
ATOM   4772  HG3 GLU A 323      19.133  55.515  52.808  1.00 28.17           H
ATOM   4773  N   PHE A 324      21.258  59.961  51.133  1.00 23.61           N
ATOM   4774  CA  PHE A 324      21.917  60.714  50.067  1.00 19.04           C
ATOM   4775  C   PHE A 324      23.227  61.321  50.561  1.00 28.82           C
ATOM   4776  O   PHE A 324      24.253  61.272  49.865  1.00 24.67           O
ATOM   4777  CB  PHE A 324      20.990  61.816  49.532  1.00 24.53           C
ATOM   4778  CG  PHE A 324      21.465  62.437  48.230  1.00 23.68           C
ATOM   4779  CD1 PHE A 324      21.802  61.630  47.131  1.00 22.58           C
ATOM   4780  CD2 PHE A 324      21.559  63.818  48.089  1.00 32.06           C
ATOM   4781  CE1 PHE A 324      22.219  62.194  45.937  1.00 26.44           C
ATOM   4782  CE2 PHE A 324      21.984  64.382  46.876  1.00 34.45           C
ATOM   4783  CZ  PHE A 324      22.308  63.562  45.808  1.00 33.46           C
ATOM   4784  H   PHE A 324      20.462  60.223  51.329  1.00 28.33           H
ATOM   4785  HA  PHE A 324      22.122  60.112  49.335  1.00 22.85           H
ATOM   4786  HB2 PHE A 324      20.111  61.437  49.376  1.00 29.44           H
ATOM   4787  HB3 PHE A 324      20.930  62.523  50.193  1.00 29.44           H
ATOM   4788  HD1 PHE A 324      21.740  60.705  47.206  1.00 27.10           H
ATOM   4789  HD2 PHE A 324      21.337  64.372  48.803  1.00 38.48           H
ATOM   4790  HE1 PHE A 324      22.441  61.646  45.219  1.00 31.72           H
ATOM   4791  HE2 PHE A 324      22.047  65.306  46.789  1.00 41.34           H
ATOM   4792  HZ  PHE A 324      22.596  63.935  45.006  1.00 40.15           H
ATOM   4793  N   LYS A 325      23.220  61.888  51.773  1.00 25.95           N
ATOM   4794  CA  LYS A 325      24.459  62.433  52.319  1.00 25.94           C
ATOM   4795  C   LYS A 325      25.505  61.336  52.490  1.00 19.74           C
ATOM   4796  O   LYS A 325      26.682  61.537  52.196  1.00 23.95           O
ATOM   4797  CB  LYS A 325      24.164  63.145  53.651  1.00 29.08           C
ATOM   4798  CG  LYS A 325      25.344  63.888  54.238  1.00 41.31           C
ATOM   4799  H   LYS A 325      22.532  61.967  52.282  1.00 31.14           H
ATOM   4800  HA  LYS A 325      24.813  63.091  51.701  1.00 31.12           H
ATOM   4801  HB2 LYS A 325      23.881  62.482  54.300  1.00 34.90           H
ATOM   4802  HB3 LYS A 325      23.452  63.788  53.508  1.00 34.90           H
ATOM   4803  HG1 LYS A 325      25.663  64.537  53.591  1.00 49.57           H
ATOM   4804  HG3 LYS A 325      25.061  64.340  55.049  1.00 49.57           H
ATOM   4805  N   ILE A 326      25.099  60.160  52.938  1.00 25.28           N
ATOM   4806  CA  ILE A 326      26.056  59.060  53.055  1.00 21.94           C
ATOM   4807  C   ILE A 326      26.589  58.667  51.680  1.00 25.01           C
ATOM   4808  O   ILE A 326      27.782  58.384  51.509  1.00 24.43           O
ATOM   4809  CB  ILE A 326      25.394  57.875  53.774  1.00 24.98           C
ATOM   4810  CG1 ILE A 326      25.198  58.247  55.258  1.00 30.68           C
ATOM   4811  CG2 ILE A 326      26.245  56.612  53.624  1.00 29.95           C
ATOM   4812  CD1 ILE A 326      24.203  57.368  55.979  1.00 34.35           C
ATOM   4813  H   ILE A 326      24.296  59.970  53.178  1.00 30.33           H
ATOM   4814  HA  ILE A 326      26.808  59.353  53.593  1.00 26.33           H
ATOM   4815  HB  ILE A 326      24.525  57.714  53.375  1.00 29.98           H
ATOM   4816 HG12 ILE A 326      26.049  58.168  55.715  1.00 36.81           H
ATOM   4817 HG13 ILE A 326      24.879  59.161  55.311  1.00 36.81           H
ATOM   4818 HG21 ILE A 326      25.807  55.880  54.085  1.00 35.94           H
ATOM   4819 HG22 ILE A 326      26.335  56.402  52.681  1.00 35.94           H
ATOM   4820 HG23 ILE A 326      27.120  56.772  54.012  1.00 35.94           H
ATOM   4821 HD11 ILE A 326      24.134  57.661  56.901  1.00 41.22           H
ATOM   4822 HD12 ILE A 326      23.341  57.443  55.542  1.00 41.22           H
ATOM   4823 HD13 ILE A 326      24.512  56.449  55.946  1.00 41.22           H
ATOM   4824  N   THR A 327      25.720  58.638  50.675  1.00 23.03           N
ATOM   4825  CA  THR A 327      26.190  58.282  49.330  1.00 23.66           C
ATOM   4826  C   THR A 327      27.220  59.280  48.815  1.00 22.31           C
ATOM   4827  O   THR A 327      28.264  58.883  48.279  1.00 22.24           O
ATOM   4828  CB  THR A 327      24.992  58.177  48.384  1.00 18.49           C
ATOM   4829  OG1 THR A 327      24.125  57.146  48.882  1.00 19.06           O
ATOM   4830  CG2 THR A 327      25.434  57.850  46.953  1.00 23.94           C
ATOM   4831  H   THR A 327      24.880  58.814  50.735  1.00 27.64           H
ATOM   4832  HA  THR A 327      26.615  57.410  49.368  1.00 28.40           H
ATOM   4833  HB  THR A 327      24.515  59.022  48.372  1.00 22.19           H
ATOM   4834  HG1 THR A 327      23.456  57.065  48.381  1.00 22.87           H
ATOM   4835 HG21 THR A 327      24.660  57.789  46.372  1.00 28.73           H
ATOM   4836 HG22 THR A 327      26.023  58.546  46.621  1.00 28.73           H
ATOM   4837 HG23 THR A 327      25.907  57.003  46.938  1.00 28.73           H
ATOM   4838  N   ARG A 328      26.960  60.581  49.003  1.00 26.86           N
ATOM   4839  CA  ARG A 328      27.898  61.601  48.533  1.00 30.02           C
ATOM   4840  C   ARG A 328      29.215  61.557  49.303  1.00 25.95           C
ATOM   4841  O   ARG A 328      30.289  61.771  48.722  1.00 26.06           O
ATOM   4842  CB  ARG A 328      27.292  62.988  48.667  1.00 28.38           C
ATOM   4843  CG  ARG A 328      26.116  63.267  47.769  1.00 32.30           C
ATOM   4844  CD  ARG A 328      26.120  64.717  47.372  1.00 47.92           C
ATOM   4845  NE  ARG A 328      24.942  65.443  47.826  1.00 54.52           N
ATOM   4846  CZ  ARG A 328      24.686  66.700  47.480  1.00 51.45           C
ATOM   4847  NH1 ARG A 328      25.541  67.350  46.688  1.00 52.15           N
ATOM   4848  NH2 ARG A 328      23.580  67.301  47.916  1.00 49.97           N1+
ATOM   4849  H   ARG A 328      26.259  60.892  49.393  1.00 32.23           H
ATOM   4850  HA  ARG A 328      28.092  61.446  47.595  1.00 36.02           H
ATOM   4851  HB2 ARG A 328      26.994  63.106  49.583  1.00 34.05           H
ATOM   4852  HB3 ARG A 328      27.977  63.644  48.462  1.00 34.05           H
ATOM   4853  HG2 ARG A 328      26.182  62.725  46.966  1.00 38.76           H
ATOM   4854  HG3 ARG A 328      25.291  63.077  48.242  1.00 38.76           H
ATOM   4855  HD2 ARG A 328      26.901  65.145  47.757  1.00 57.50           H
ATOM   4856  HD3 ARG A 328      26.153  64.778  46.405  1.00 57.50           H
ATOM   4857  HE  ARG A 328      24.475  65.096  48.459  1.00 65.42           H
ATOM   4858 HH11 ARG A 328      26.250  66.955  46.405  1.00 62.58           H
ATOM   4859 HH12 ARG A 328      25.382  68.164  46.461  1.00 62.58           H
[truncated: 635,888 more chars]
