# Supplementary material for: High-throughput quantum-mechanics/molecular-mechanics (ONIOM) macromolecular crystallographic refinement with PHENIX/DivCon: the impact of mixed Hamiltonian methods on ligand and protein structure
Source: Acta Crystallogr D Struct Biol. 2018 Oct 29;74(Pt 11):1063–77. doi: 10.1107/S2059798318012913 (PMC6213575; doi:10.1107/S2059798318012913)
Supplement: Supplementary file 4 [file d-74-01063-sup4.gz › results_PHENIX/1YVF-H_refine_001.pdb]

REMARK Date 2017-01-10 Time 18:53:12 EST -0500 (1484092392.30 s)
REMARK PHENIX refinement
REMARK 
REMARK ****************** INPUT FILES AND LABELS ******************************
REMARK Reflections:
REMARK   file name      : 1YVF.sf
REMARK   labels         : ['r1yvfAsf,wavelength_id=1,_refln.intensity_meas,_refln.intensity_sigma']
REMARK R-free flags:
REMARK   file name      : None
REMARK   label          : R-free-flags
REMARK   test_flag_value: 1
REMARK Model file name(s): 
REMARK   /scratch/oleg/2711122.gondor.quantumbioinc.com/1YVF-H.pdb
REMARK 
REMARK ******************** REFINEMENT SUMMARY: QUICK FACTS *******************
REMARK Start: r_work = 0.2403 r_free = 0.2357 bonds = 0.011 angles = 1.505
REMARK Final: r_work = 0.2059 r_free = 0.2547 bonds = 0.014 angles = 1.333
REMARK ************************************************************************
REMARK 
REMARK ****************** REFINEMENT STATISTICS STEP BY STEP ******************
REMARK leading digit, like 1_, means number of macro-cycle                     
REMARK 0    : statistics at the very beginning when nothing is done yet        
REMARK 1_bss: bulk solvent correction and/or (anisotropic) scaling             
REMARK 1_xyz: refinement of coordinates                                        
REMARK 1_adp: refinement of ADPs (Atomic Displacement Parameters)              
REMARK 1_occ: refinement of occupancies                                        
REMARK ------------------------------------------------------------------------
REMARK  stage       r-work r-free bonds angles b_min b_max b_ave n_water shift
REMARK       0    : 0.4607 0.5536 0.011  1.50  20.3  92.9  50.9 684      0.000
REMARK       1_bss: 0.2403 0.2357 0.011  1.50  23.9  96.4  54.5 684      0.000
REMARK 1_settarget: 0.2403 0.2357 0.011  1.50  23.9  96.4  54.5 684      0.000
REMARK       1_nqh: 0.2403 0.2358 0.011  1.50  23.9  96.4  54.5 684      0.001
REMARK    1_weight: 0.2403 0.2358 0.011  1.50  23.9  96.4  54.5 684      0.001
REMARK    1_checkH: 0.2408 0.2362 0.011  1.50  23.9  96.4  54.5 684      0.455
REMARK    1_xyzrec: 0.2276 0.2491 0.014  1.28  23.9  96.4  54.5 684      0.531
REMARK    1_checkH: 0.2276 0.2489 0.014  1.28  23.9  96.4  54.5 684      0.531
REMARK   1_regHxyz: 0.2281 0.2488 0.014  1.28  23.9  96.4  54.5 684      0.539
REMARK       1_adp: 0.2164 0.2495 0.014  1.28  28.4 100.8  55.1 684      0.539
REMARK   1_regHadp: 0.2155 0.2492 0.014  1.28  28.4 100.8  55.1 684      0.539
REMARK       1_occ: 0.2154 0.2490 0.014  1.28  28.4 100.8  55.1 684      0.539
REMARK       2_bss: 0.2169 0.2486 0.014  1.28  28.4 100.8  55.1 684      0.539
REMARK 2_settarget: 0.2169 0.2486 0.014  1.28  28.4 100.8  55.1 684      0.539
REMARK 2_updatecdl: 0.2169 0.2486 0.014  1.29  28.4 100.8  55.1 684      0.539
REMARK       2_nqh: 0.2169 0.2486 0.014  1.29  28.4 100.8  55.1 684      0.539
REMARK    2_weight: 0.2169 0.2486 0.014  1.29  28.4 100.8  55.1 684      0.539
REMARK    2_checkH: 0.2169 0.2486 0.014  1.29  28.4 100.8  55.1 684      0.539
REMARK    2_xyzrec: 0.2133 0.2515 0.014  1.27  28.4 100.8  55.1 684      0.557
REMARK    2_checkH: 0.2134 0.2518 0.014  1.27  28.4 100.8  55.1 684      0.558
REMARK   2_regHxyz: 0.2136 0.2519 0.014  1.27  28.4 100.8  55.1 684      0.559
REMARK       2_adp: 0.2096 0.2523 0.014  1.27  25.6 112.2  55.7 684      0.559
REMARK   2_regHadp: 0.2099 0.2528 0.014  1.27  25.6 112.2  55.7 684      0.559
REMARK       2_occ: 0.2099 0.2528 0.014  1.27  25.6 112.2  55.7 684      0.559
REMARK       3_bss: 0.2098 0.2527 0.014  1.27  25.6 112.2  55.7 684      0.559
REMARK 3_settarget: 0.2098 0.2527 0.014  1.27  25.6 112.2  55.7 684      0.559
REMARK 3_updatecdl: 0.2098 0.2527 0.014  1.28  25.6 112.2  55.7 684      0.559
REMARK       3_nqh: 0.2099 0.2527 0.014  1.28  25.6 112.2  55.7 684      0.560
REMARK    3_weight: 0.2099 0.2527 0.014  1.28  25.6 112.2  55.7 684      0.560
REMARK    3_checkH: 0.2099 0.2527 0.014  1.28  25.6 112.2  55.7 684      0.560
REMARK    3_xyzrec: 0.2058 0.2550 0.014  1.33  25.6 112.2  55.7 684      0.580
REMARK    3_checkH: 0.2058 0.2546 0.014  1.33  25.6 112.2  55.7 684      0.579
REMARK   3_regHxyz: 0.2062 0.2549 0.014  1.33  25.6 112.2  55.7 684      0.579
REMARK       3_adp: 0.2061 0.2549 0.014  1.33  23.5 111.4  55.6 684      0.579
REMARK   3_regHadp: 0.2061 0.2549 0.014  1.33  23.5 111.4  55.6 684      0.579
REMARK       3_occ: 0.2061 0.2549 0.014  1.33  23.5 111.4  55.6 684      0.579
REMARK         end: 0.2059 0.2547 0.014  1.33  23.5 111.4  55.6 684      0.579
REMARK ------------------------------------------------------------------------
REMARK MODEL CONTENT.
REMARK  ELEMENT        ATOM RECORD COUNT   OCCUPANCY SUM
REMARK        C                     2803         2803.00
REMARK        H                     4933         4933.00
REMARK        O                     1002         1002.00
REMARK        N                      780          780.00
REMARK        P                        1            1.00
REMARK        S                       33           33.00
REMARK     Cl1-                        1            0.52
REMARK       Br                        1            1.00
REMARK      O1-                       55           55.00
REMARK    TOTAL                     9609         9608.52
REMARK -----------------------------------------------------------------------
REMARK r_free_flags.md5.hexdigest de3c85687b59b8a6f8a795869d4a4267
REMARK 
REMARK IF THIS FILE IS FOR PDB DEPOSITION: REMOVE ALL FROM THIS LINE UP.
REMARK   3
REMARK   3 REFINEMENT.
REMARK   3   PROGRAM     : PHENIX (1.11.1_2575: ???)
REMARK   3   AUTHORS     : Adams,Afonine,Bunkoczi,Burnley,Chen,Dar,Davis,
REMARK   3               : Draizen,Echols,Gildea,Gros,Grosse-Kunstleve,Headd,
REMARK   3               : Hintze,Hung,Ioerger,Liebschner,McCoy,McKee,Moriarty,
REMARK   3               : Oeffner,Poon,Read,Richardson,Richardson,Sacchettini,
REMARK   3               : Sauter,Sobolev,Storoni,Terwilliger,Williams,Zwart
REMARK   3
REMARK   3  REFINEMENT TARGET : ML
REMARK   3  
REMARK   3  DATA USED IN REFINEMENT.
REMARK   3   RESOLUTION RANGE HIGH (ANGSTROMS) : 2.496   
REMARK   3   RESOLUTION RANGE LOW  (ANGSTROMS) : 49.107  
REMARK   3   MIN(FOBS/SIGMA_FOBS)              : 1.35  
REMARK   3   COMPLETENESS FOR RANGE        (%) : 98.22 
REMARK   3   NUMBER OF REFLECTIONS             : 31566     
REMARK   3   NUMBER OF REFLECTIONS (NON-ANOMALOUS) : 31566     
REMARK   3  
REMARK   3  FIT TO DATA USED IN REFINEMENT.
REMARK   3   R VALUE     (WORKING + TEST SET) : 0.2090
REMARK   3   R VALUE            (WORKING SET) : 0.2059
REMARK   3   FREE R VALUE                     : 0.2547
REMARK   3   FREE R VALUE TEST SET SIZE   (%) : 6.35  
REMARK   3   FREE R VALUE TEST SET COUNT      : 2005      
REMARK   3  
REMARK   3  FIT TO DATA USED IN REFINEMENT (IN BINS).
REMARK   3   BIN  RESOLUTION RANGE  COMPL.    NWORK NFREE   RWORK  RFREE  CCWORK CCFREE
REMARK   3     1 49.1160 -  6.0114    0.89     2063   134  0.1796 0.2194   0.921  0.887
REMARK   3     2  6.0114 -  4.7727    0.98     2158   148  0.1725 0.2173   0.924  0.866
REMARK   3     3  4.7727 -  4.1697    0.96     2107   142  0.1565 0.1944   0.934  0.897
REMARK   3     4  4.1697 -  3.7887    0.98     2119   145  0.1870 0.2175   0.916  0.856
REMARK   3     5  3.7887 -  3.5172    1.00     2148   144  0.2094 0.2540   0.902  0.857
REMARK   3     6  3.5172 -  3.3099    0.99     2118   143  0.2218 0.2924   0.895  0.763
REMARK   3     7  3.3099 -  3.1441    0.99     2120   143  0.2467 0.2948   0.871  0.789
REMARK   3     8  3.1441 -  3.0073    1.00     2115   143  0.2481 0.2917   0.864  0.808
REMARK   3     9  3.0073 -  2.8915    0.99     2125   144  0.2576 0.3387   0.874  0.745
REMARK   3    10  2.8915 -  2.7918    1.00     2104   143  0.2477 0.3180   0.872  0.809
REMARK   3    11  2.7918 -  2.7045    1.00     2104   147  0.2579 0.2944   0.871  0.754
REMARK   3    12  2.7045 -  2.6272    1.00     2101   145  0.2560 0.3343   0.871  0.712
REMARK   3    13  2.6272 -  2.5580    0.99     2102   144  0.2641 0.3430   0.860  0.707
REMARK   3    14  2.5580 -  2.4956    0.98     2077   140  0.2720 0.3255   0.861  0.803
REMARK   3  
REMARK   3  BULK SOLVENT MODELLING.
REMARK   3   METHOD USED        : FLAT BULK SOLVENT MODEL
REMARK   3   SOLVENT RADIUS     : 1.11    
REMARK   3   SHRINKAGE RADIUS   : 0.90    
REMARK   3   GRID STEP FACTOR   : 4.00    
REMARK   3  
REMARK   3  ERROR ESTIMATES.
REMARK   3   COORDINATE ERROR (MAXIMUM-LIKELIHOOD BASED)     : 0.33    
REMARK   3   PHASE ERROR (DEGREES, MAXIMUM-LIKELIHOOD BASED) : 27.43   
REMARK   3  
REMARK   3  STRUCTURE FACTORS CALCULATION ALGORITHM : FFT
REMARK   3  
REMARK   3  RESTRAINTS LIBRARY
REMARK   3    GEOSTD + MON.LIB. + CDL v1.2
REMARK   3  
REMARK   3  DEVIATIONS FROM IDEAL VALUES.
REMARK   3                 RMSD     MAX  COUNT
REMARK   3   BOND      :  0.014   0.123   4539
REMARK   3   ANGLE     :  1.333  12.724   6149
REMARK   3   CHIRALITY :  0.057   0.287    688
REMARK   3   PLANARITY :  0.009   0.080    779
REMARK   3   DIHEDRAL  : 17.186 179.699   2741
REMARK   3   MIN NONBONDED DISTANCE : 1.832 
REMARK   3  
REMARK   3  MOLPROBITY STATISTICS.
REMARK   3   ALL-ATOM CLASHSCORE : 12.33
REMARK   3   RAMACHANDRAN PLOT:
REMARK   3     OUTLIERS : 1.96  %
REMARK   3     ALLOWED  : 7.12  %
REMARK   3     FAVORED  : 90.93 %
REMARK   3   ROTAMER OUTLIERS : 3.12 %
REMARK   3   CBETA DEVIATIONS : 0
REMARK   3   PEPTIDE PLANE:
REMARK   3     CIS-PROLINE     : 0
REMARK   3     CIS-GENERAL     : 0
REMARK   3     TWISTED PROLINE : 0
REMARK   3     TWISTED GENERAL : 0
REMARK   3  
REMARK   3  ATOMIC DISPLACEMENT PARAMETERS.
REMARK   3   WILSON B : 47.62
REMARK   3   RMS(B_ISO_OR_EQUIVALENT_BONDED) : 6.38
REMARK   3   ATOMS          NUMBER OF ATOMS
REMARK   3                    ISO.  ANISO. 
REMARK   3    ALL         :   9609       0
REMARK   3    ALL (NO H)  :   4676       0
REMARK   3    SOLVENT     :    228       0
REMARK   3    NON-SOLVENT :   4448       0
REMARK   3    HYDROGENS   :   4933       0
REMARK   3
HELIX    1   1 SER A   27  LEU A   30  1               Generated by MOE    4
HELIX    2   2 HIS A   34  LEU A   36  5               Generated by MOE    3
HELIX    3   3 ALA A   45  VAL A   52  1               Generated by MOE    8
HELIX    4   4 ASP A   62  ALA A   75  1               Generated by MOE   14
HELIX    5   5 VAL A   85  LYS A   90  1               Generated by MOE    6
HELIX    6   6 ALA A  105  ARG A  109  1               Generated by MOE    5
HELIX    7   7 SER A  113  GLU A  128  1               Generated by MOE   16
HELIX    8   8 LEU A  165  LEU A  175  1               Generated by MOE   11
HELIX    9   9 LEU A  182  MET A  187  1               Generated by MOE    6
HELIX   10  10 GLY A  188  SER A  190  5               Generated by MOE    3
HELIX   11  11 GLY A  192  GLN A  194  5               Generated by MOE    3
HELIX   12  12 PRO A  197  LYS A  209  1               Generated by MOE   13
HELIX   13  13 PHE A  224  THR A  227  1               Generated by MOE    4
HELIX   14  14 GLU A  230  TYR A  240  1               Generated by MOE   11
HELIX   15  15 PRO A  247  ARG A  259  1               Generated by MOE   13
HELIX   16  16 THR A  287  ALA A  306  1               Generated by MOE   20
HELIX   17  17 THR A  329  ARG A  345  1               Generated by MOE   17
HELIX   18  18 LEU A  360  LEU A  362  5               Generated by MOE    3
HELIX   19  19 THR A  389  ALA A  400  1               Generated by MOE   12
HELIX   20  20 TRP A  408  MET A  414  1               Generated by MOE    7
HELIX   21  21 LEU A  419  MET A  423  1               Generated by MOE    5
HELIX   22  22 LEU A  425  LEU A  434  1               Generated by MOE   10
HELIX   23  23 PRO A  456  ASP A  458  5               Generated by MOE    3
HELIX   24  24 LEU A  459  HIS A  467  1               Generated by MOE    9
HELIX   25  25 LEU A  469  PHE A  472  5               Generated by MOE    4
HELIX   26  26 PRO A  479  LEU A  492  1               Generated by MOE   14
HELIX   27  27 LEU A  497  LEU A  512  1               Generated by MOE   16
HELIX   28  28 ALA A  518  TYR A  524  1               Generated by MOE    7
HELIX   29  29 ASN A  527  ALA A  529  5               Generated by MOE    3
HELIX   30  30 PRO A  540  ALA A  542  5               Generated by MOE    3
HELIX   31  31 GLY A  549  PHE A  551  5               Generated by MOE    3
SHEET    1       SER A   1  MET A   2                  Generated by MOE
SHEET    2       TYR A   4  TRP A   6                  Generated by MOE
SHEET    3       VAL A  37  SER A  39                  Generated by MOE
SHEET    4       ASP A  55  ARG A  56                  Generated by MOE
SHEET    5       THR A 136  THR A 137                  Generated by MOE
SHEET    6       ILE A 138  ALA A 140                  Generated by MOE
SHEET    7       VAL A 144  CYS A 146                  Generated by MOE
SHEET    8       LEU A 159  PRO A 163                  Generated by MOE
SHEET    9       PRO A 214  TYR A 219                  Generated by MOE
SHEET   10       GLY A 264  PRO A 265                  Generated by MOE
SHEET   11       MET A 266  THR A 267                  Generated by MOE
SHEET   12       ASN A 273  ARG A 277                  Generated by MOE
SHEET   13       GLN A 309  LEU A 314                  Generated by MOE
SHEET   14       VAL A 315  VAL A 315                  Generated by MOE
SHEET   15       ASN A 316  ASN A 316                  Generated by MOE
SHEET   16       ASP A 319  GLU A 325                  Generated by MOE
SHEET   17       ASN A 369  HIS A 374                  Generated by MOE
SHEET   18       ARG A 380  THR A 385                  Generated by MOE
SHEET   19       LEU A 443  LEU A 443                  Generated by MOE
SHEET   20       ASP A 444  ASP A 444                  Generated by MOE
SHEET   21       CYS A 445  ILE A 447                  Generated by MOE
SHEET   22       ALA A 450  ALA A 450                  Generated by MOE
SHEET   23       CYS A 451  TYR A 452                  Generated by MOE
SHEET   24       SER A 453  ILE A 454                  Generated by MOE
SHEET   25       TYR A 561  HIS A 562                  Generated by MOE
CRYST1   90.879   90.879  188.516  90.00  90.00 120.00 P 32 2 1
SCALE1      0.011004  0.006353  0.000000        0.00000
SCALE2      0.000000  0.012706  0.000000        0.00000
SCALE3      0.000000  0.000000  0.005305        0.00000
ATOM      1  N   MET A   0     -10.688  35.427  23.255  1.00 69.80           N
ATOM      2  CA  MET A   0     -10.343  34.172  23.942  1.00 83.99           C
ATOM      3  C   MET A   0      -8.869  34.122  24.448  1.00 77.69           C
ATOM      4  O   MET A   0      -8.133  33.130  24.259  1.00 73.86           O
ATOM      5  CB  MET A   0     -10.621  32.981  23.008  1.00 91.32           C
ATOM      6  CG  MET A   0     -12.084  32.580  22.955  1.00 89.37           C
ATOM      7  SD  MET A   0     -12.560  31.705  24.482  1.00111.34           S
ATOM      8  CE  MET A   0     -12.152  30.005  24.046  1.00 83.76           C
ATOM      9  H1  MET A   0     -10.517  36.169  23.840  1.00 83.76           H
ATOM     10  H2  MET A   0     -11.617  35.416  23.016  1.00 83.76           H
ATOM     11  HA  MET A   0     -10.928  34.077  24.709  1.00100.79           H
ATOM     12  HB2 MET A   0     -10.114  32.215  23.318  1.00109.58           H
ATOM     13  HB3 MET A   0     -10.345  33.217  22.109  1.00109.58           H
ATOM     14  HG2 MET A   0     -12.230  31.986  22.202  1.00107.25           H
ATOM     15  HG3 MET A   0     -12.635  33.374  22.872  1.00107.25           H
ATOM     16  HE1 MET A   0     -12.672  29.746  23.270  1.00100.52           H
ATOM     17  HE2 MET A   0     -11.205  29.950  23.844  1.00100.52           H
ATOM     18  HE3 MET A   0     -12.365  29.428  24.796  1.00100.52           H
ATOM     19  N   SER A   1      -8.461  35.188  25.122  1.00 54.70           N
ATOM     20  CA  SER A   1      -7.091  35.352  25.561  1.00 60.13           C
ATOM     21  C   SER A   1      -7.023  35.143  27.060  1.00 51.54           C
ATOM     22  O   SER A   1      -7.792  35.759  27.806  1.00 47.36           O
ATOM     23  CB  SER A   1      -6.577  36.750  25.212  1.00 66.57           C
ATOM     24  OG  SER A   1      -7.206  37.741  26.005  1.00 55.99           O
ATOM     25  H   SER A   1      -8.974  35.842  25.341  1.00 65.64           H
ATOM     26  HA  SER A   1      -6.525  34.694  25.128  1.00 72.16           H
ATOM     27  HB2 SER A   1      -5.620  36.782  25.369  1.00 79.89           H
ATOM     28  HB3 SER A   1      -6.765  36.929  24.277  1.00 79.89           H
ATOM     29  HG  SER A   1      -7.052  37.598  26.818  1.00 67.19           H
ATOM     30  N   MET A   2      -6.116  34.272  27.483  1.00 47.40           N
ATOM     31  CA  MET A   2      -5.799  34.152  28.895  1.00 44.48           C
ATOM     32  C   MET A   2      -5.278  35.467  29.422  1.00 38.65           C
ATOM     33  O   MET A   2      -4.571  36.192  28.724  1.00 49.45           O
ATOM     34  CB  MET A   2      -4.749  33.076  29.119  1.00 47.69           C
ATOM     35  CG  MET A   2      -5.210  31.694  28.778  1.00 44.92           C
ATOM     36  SD  MET A   2      -6.666  31.182  29.695  1.00 54.97           S
ATOM     37  CE  MET A   2      -6.119  31.220  31.356  1.00 40.81           C
ATOM     38  H   MET A   2      -5.672  33.740  26.973  1.00 56.88           H
ATOM     39  HA  MET A   2      -6.599  33.904  29.384  1.00 53.38           H
ATOM     40  HB2 MET A   2      -3.976  33.274  28.568  1.00 57.23           H
ATOM     41  HB3 MET A   2      -4.494  33.079  30.055  1.00 57.23           H
ATOM     42  HG2 MET A   2      -5.426  31.660  27.833  1.00 53.91           H
ATOM     43  HG3 MET A   2      -4.497  31.067  28.976  1.00 53.91           H
ATOM     44  HE1 MET A   2      -6.850  30.953  31.935  1.00 48.97           H
ATOM     45  HE2 MET A   2      -5.375  30.605  31.457  1.00 48.97           H
ATOM     46  HE3 MET A   2      -5.835  32.121  31.574  1.00 48.97           H
ATOM     47  N   SER A   3      -5.670  35.780  30.661  1.00 45.48           N
ATOM     48  CA  SER A   3      -5.196  36.980  31.349  1.00 47.69           C
ATOM     49  C   SER A   3      -3.713  36.887  31.725  1.00 40.77           C
ATOM     50  O   SER A   3      -3.049  37.913  31.826  1.00 44.22           O
ATOM     51  CB  SER A   3      -6.042  37.239  32.620  1.00 33.17           C
ATOM     52  OG  SER A   3      -6.206  36.071  33.394  1.00 34.46           O
ATOM     53  H   SER A   3      -6.215  35.306  31.127  1.00 54.58           H
ATOM     54  HA  SER A   3      -5.306  37.743  30.759  1.00 57.23           H
ATOM     55  HB2 SER A   3      -5.597  37.911  33.160  1.00 39.81           H
ATOM     56  HB3 SER A   3      -6.917  37.561  32.352  1.00 39.81           H
ATOM     57  HG  SER A   3      -6.667  36.240  34.075  1.00 41.35           H
ATOM     58  N   TYR A   4      -3.201  35.686  31.961  1.00 36.60           N
ATOM     59  CA  TYR A   4      -1.830  35.435  32.372  1.00 40.12           C
ATOM     60  C   TYR A   4      -1.471  34.079  31.791  1.00 46.21           C
ATOM     61  O   TYR A   4      -2.348  33.216  31.639  1.00 40.60           O
ATOM     62  CB  TYR A   4      -1.617  35.410  33.920  1.00 37.50           C
ATOM     63  CG  TYR A   4      -1.799  36.762  34.625  1.00 38.53           C
ATOM     64  CD1 TYR A   4      -2.948  37.047  35.335  1.00 36.24           C
ATOM     65  CD2 TYR A   4      -0.837  37.757  34.538  1.00 36.66           C
ATOM     66  CE1 TYR A   4      -3.134  38.285  35.956  1.00 35.09           C
ATOM     67  CE2 TYR A   4      -1.012  39.024  35.151  1.00 37.74           C
ATOM     68  CZ  TYR A   4      -2.176  39.272  35.866  1.00 39.11           C
ATOM     69  OH  TYR A   4      -2.410  40.478  36.503  1.00 38.85           O
ATOM     70  H   TYR A   4      -3.659  34.961  31.884  1.00 43.92           H
ATOM     71  HA  TYR A   4      -1.244  36.106  31.986  1.00 48.15           H
ATOM     72  HB2 TYR A   4      -2.253  34.790  34.309  1.00 45.00           H
ATOM     73  HB3 TYR A   4      -0.714  35.106  34.102  1.00 45.00           H
ATOM     74  HD1 TYR A   4      -3.612  36.399  35.404  1.00 43.49           H
ATOM     75  HD2 TYR A   4      -0.060  37.594  34.052  1.00 43.99           H
ATOM     76  HE1 TYR A   4      -3.916  38.447  36.433  1.00 42.10           H
ATOM     77  HE2 TYR A   4      -0.351  39.675  35.086  1.00 45.29           H
ATOM     78  HH  TYR A   4      -3.154  40.458  36.892  1.00 46.62           H
ATOM     79  N   THR A   5      -0.186  33.915  31.439  1.00 43.36           N
ATOM     80  CA  THR A   5       0.470  32.609  31.378  1.00 41.75           C
ATOM     81  C   THR A   5       1.547  32.564  32.447  1.00 39.34           C
ATOM     82  O   THR A   5       2.063  33.600  32.870  1.00 36.84           O
ATOM     83  CB  THR A   5       1.074  32.297  29.981  1.00 40.05           C
ATOM     84  OG1 THR A   5       2.001  33.330  29.540  1.00 39.79           O
ATOM     85  CG2 THR A   5      -0.064  32.193  29.001  1.00 43.36           C
ATOM     86  H   THR A   5       0.334  34.566  31.227  1.00 52.03           H
ATOM     87  HA  THR A   5      -0.182  31.921  31.582  1.00 50.10           H
ATOM     88  HB  THR A   5       1.532  31.443  30.011  1.00 48.06           H
ATOM     89  HG1 THR A   5       2.636  33.398  30.085  1.00 47.74           H
ATOM     90 HG21 THR A   5       0.279  31.998  28.115  1.00 52.03           H
ATOM     91 HG22 THR A   5      -0.668  31.483  29.269  1.00 52.03           H
ATOM     92 HG23 THR A   5      -0.554  33.030  28.972  1.00 52.03           H
ATOM     93  N   TRP A   6       1.896  31.353  32.872  1.00 38.60           N
ATOM     94  CA  TRP A   6       2.840  31.182  33.950  1.00 33.41           C
ATOM     95  C   TRP A   6       3.904  30.164  33.580  1.00 42.90           C
ATOM     96  O   TRP A   6       3.615  29.150  32.955  1.00 41.49           O
ATOM     97  CB  TRP A   6       2.119  30.752  35.184  1.00 38.79           C
ATOM     98  CG  TRP A   6       1.079  31.760  35.648  1.00 46.25           C
ATOM     99  CD1 TRP A   6      -0.290  31.649  35.536  1.00 37.31           C
ATOM    100  CD2 TRP A   6       1.324  33.029  36.281  1.00 36.78           C
ATOM    101  NE1 TRP A   6      -0.880  32.757  36.038  1.00 38.27           N
ATOM    102  CE2 TRP A   6       0.074  33.606  36.539  1.00 34.84           C
ATOM    103  CE3 TRP A   6       2.484  33.727  36.665  1.00 44.59           C
ATOM    104  CZ2 TRP A   6      -0.059  34.863  37.149  1.00 40.61           C
ATOM    105  CZ3 TRP A   6       2.353  34.974  37.274  1.00 39.19           C
ATOM    106  CH2 TRP A   6       1.095  35.522  37.512  1.00 45.20           C
ATOM    107  H   TRP A   6       1.594  30.616  32.547  1.00 46.32           H
ATOM    108  HA  TRP A   6       3.278  32.029  34.131  1.00 40.09           H
ATOM    109  HB2 TRP A   6       1.665  29.913  35.008  1.00 46.55           H
ATOM    110  HB3 TRP A   6       2.763  30.636  35.901  1.00 46.55           H
ATOM    111  HD1 TRP A   6      -0.740  30.927  35.159  1.00 44.77           H
ATOM    112  HE1 TRP A   6      -1.730  32.883  36.090  1.00 45.93           H
ATOM    113  HE3 TRP A   6       3.325  33.359  36.519  1.00 53.51           H
ATOM    114  HZ2 TRP A   6      -0.896  35.240  37.296  1.00 48.73           H
ATOM    115  HZ3 TRP A   6       3.114  35.437  37.542  1.00 47.03           H
ATOM    116  HH2 TRP A   6       1.033  36.356  37.921  1.00 54.24           H
ATOM    117  N   THR A   7       5.142  30.430  33.972  1.00 44.50           N
ATOM    118  CA  THR A   7       6.222  29.493  33.694  1.00 42.67           C
ATOM    119  C   THR A   7       6.357  28.413  34.744  1.00 43.90           C
ATOM    120  O   THR A   7       6.999  27.399  34.480  1.00 49.76           O
ATOM    121  CB  THR A   7       7.569  30.217  33.626  1.00 48.91           C
ATOM    122  OG1 THR A   7       7.844  30.832  34.911  1.00 44.53           O
ATOM    123  CG2 THR A   7       7.566  31.269  32.498  1.00 38.66           C
ATOM    124  H   THR A   7       5.383  31.138  34.397  1.00 53.40           H
ATOM    125  HA  THR A   7       6.062  29.066  32.837  1.00 51.21           H
ATOM    126  HB  THR A   7       8.265  29.571  33.431  1.00 58.69           H
ATOM    127  HG1 THR A   7       8.582  31.233  34.886  1.00 53.44           H
ATOM    128 HG21 THR A   7       8.423  31.722  32.465  1.00 46.39           H
ATOM    129 HG22 THR A   7       7.403  30.839  31.644  1.00 46.39           H
ATOM    130 HG23 THR A   7       6.869  31.925  32.658  1.00 46.39           H
ATOM    131  N   GLY A   8       5.808  28.612  35.933  1.00 46.24           N
ATOM    132  CA  GLY A   8       6.071  27.723  37.041  1.00 43.56           C
ATOM    133  C   GLY A   8       7.009  28.326  38.044  1.00 51.27           C
ATOM    134  O   GLY A   8       7.117  27.831  39.178  1.00 45.94           O
ATOM    135  H   GLY A   8       5.275  29.260  36.121  1.00 55.49           H
ATOM    136  HA2 GLY A   8       5.237  27.509  37.489  1.00 52.27           H
ATOM    137  HA3 GLY A   8       6.463  26.900  36.709  1.00 52.27           H
ATOM    138  N   ALA A   9       7.682  29.393  37.674  1.00 43.23           N
ATOM    139  CA  ALA A   9       8.476  30.071  38.664  1.00 43.68           C
ATOM    140  C   ALA A   9       7.568  30.664  39.723  1.00 45.61           C
ATOM    141  O   ALA A   9       6.524  31.248  39.425  1.00 54.90           O
ATOM    142  CB  ALA A   9       9.323  31.167  38.037  1.00 43.73           C
ATOM    143  H   ALA A   9       7.696  29.735  36.885  1.00 51.87           H
ATOM    144  HA  ALA A   9       9.069  29.434  39.091  1.00 52.41           H
ATOM    145  HB1 ALA A   9       9.843  31.600  38.732  1.00 52.48           H
ATOM    146  HB2 ALA A   9       9.915  30.771  37.378  1.00 52.48           H
ATOM    147  HB3 ALA A   9       8.738  31.813  37.610  1.00 52.48           H
ATOM    148  N   LEU A  10       8.003  30.529  40.957  1.00 37.46           N
ATOM    149  CA  LEU A  10       7.331  31.098  42.097  1.00 33.71           C
ATOM    150  C   LEU A  10       7.489  32.604  42.156  1.00 44.81           C
ATOM    151  O   LEU A  10       8.502  33.178  41.732  1.00 50.63           O
ATOM    152  CB  LEU A  10       7.920  30.508  43.381  1.00 36.87           C
ATOM    153  CG  LEU A  10       7.997  28.978  43.367  1.00 39.88           C
ATOM    154  CD1 LEU A  10       8.818  28.446  44.578  1.00 54.29           C
ATOM    155  CD2 LEU A  10       6.634  28.376  43.333  1.00 49.47           C
ATOM    156  H   LEU A  10       8.715  30.094  41.165  1.00 44.96           H
ATOM    157  HA  LEU A  10       6.386  30.884  42.061  1.00 40.45           H
ATOM    158  HB2 LEU A  10       8.819  30.851  43.501  1.00 44.25           H
ATOM    159  HB3 LEU A  10       7.364  30.771  44.131  1.00 44.25           H
ATOM    160  HG  LEU A  10       8.458  28.701  42.559  1.00 47.86           H
ATOM    161 HD11 LEU A  10       8.847  27.477  44.538  1.00 65.15           H
ATOM    162 HD12 LEU A  10       9.718  28.806  44.532  1.00 65.15           H
ATOM    163 HD13 LEU A  10       8.389  28.731  45.400  1.00 65.15           H
ATOM    164 HD21 LEU A  10       6.716  27.409  43.325  1.00 59.36           H
ATOM    165 HD22 LEU A  10       6.145  28.660  44.121  1.00 59.36           H
ATOM    166 HD23 LEU A  10       6.176  28.676  42.533  1.00 59.36           H
ATOM    167  N   ILE A  11       6.479  33.233  42.731  1.00 37.96           N
ATOM    168  CA  ILE A  11       6.532  34.635  43.093  1.00 37.28           C
ATOM    169  C   ILE A  11       7.229  34.721  44.446  1.00 49.31           C
ATOM    170  O   ILE A  11       6.807  34.100  45.433  1.00 47.03           O
ATOM    171  CB  ILE A  11       5.118  35.247  43.125  1.00 38.20           C
ATOM    172  CG1 ILE A  11       4.495  35.121  41.731  1.00 46.31           C
ATOM    173  CG2 ILE A  11       5.092  36.728  43.614  1.00 33.56           C
ATOM    174  CD1 ILE A  11       3.084  35.731  41.578  1.00 48.02           C
ATOM    175  H   ILE A  11       5.731  32.856  42.926  1.00 45.55           H
ATOM    176  HA  ILE A  11       7.062  35.120  42.441  1.00 44.74           H
ATOM    177  HB  ILE A  11       4.581  34.722  43.740  1.00 45.84           H
ATOM    178 HG12 ILE A  11       5.075  35.566  41.094  1.00 55.57           H
ATOM    179 HG13 ILE A  11       4.430  34.179  41.507  1.00 55.57           H
ATOM    180 HG21 ILE A  11       4.175  37.045  43.608  1.00 40.27           H
ATOM    181 HG22 ILE A  11       5.451  36.769  44.513  1.00 40.27           H
ATOM    182 HG23 ILE A  11       5.632  37.266  43.015  1.00 40.27           H
ATOM    183 HD11 ILE A  11       2.781  35.600  40.666  1.00 57.63           H
ATOM    184 HD12 ILE A  11       2.481  35.288  42.194  1.00 57.63           H
ATOM    185 HD13 ILE A  11       3.127  36.679  41.780  1.00 57.63           H
ATOM    186  N   THR A  12       8.294  35.462  44.479  1.00 48.68           N
ATOM    187  CA  THR A  12       9.232  35.456  45.560  1.00 43.67           C
ATOM    188  C   THR A  12       9.232  36.802  46.245  1.00 41.11           C
ATOM    189  O   THR A  12       8.899  37.817  45.644  1.00 40.39           O
ATOM    190  CB  THR A  12      10.626  35.157  45.007  1.00 49.15           C
ATOM    191  OG1 THR A  12      10.968  36.143  44.018  1.00 43.64           O
ATOM    192  CG2 THR A  12      10.648  33.761  44.360  1.00 42.29           C
ATOM    193  H   THR A  12       8.509  36.009  43.851  1.00 58.42           H
ATOM    194  HA  THR A  12       8.993  34.771  46.204  1.00 52.40           H
ATOM    195  HB  THR A  12      11.275  35.177  45.727  1.00 58.98           H
ATOM    196  HG1 THR A  12      10.964  36.909  44.362  1.00 52.36           H
ATOM    197 HG21 THR A  12      11.532  33.572  44.010  1.00 50.75           H
ATOM    198 HG22 THR A  12      10.419  33.087  45.019  1.00 50.75           H
ATOM    199 HG23 THR A  12      10.006  33.722  43.634  1.00 50.75           H
ATOM    200  N   PRO A  13       9.576  36.869  47.505  1.00 43.09           N
ATOM    201  CA  PRO A  13       9.719  38.177  48.131  1.00 50.61           C
ATOM    202  C   PRO A  13      11.152  38.654  48.002  1.00 51.37           C
ATOM    203  O   PRO A  13      12.046  37.920  47.577  1.00 54.63           O
ATOM    204  CB  PRO A  13       9.358  37.898  49.569  1.00 44.06           C
ATOM    205  CG  PRO A  13       9.862  36.536  49.737  1.00 39.40           C
ATOM    206  CD  PRO A  13       9.596  35.812  48.508  1.00 38.53           C
ATOM    207  HA  PRO A  13       9.107  38.824  47.746  1.00 60.73           H
ATOM    208  HB2 PRO A  13       9.814  38.519  50.158  1.00 52.87           H
ATOM    209  HB3 PRO A  13       8.396  37.937  49.689  1.00 52.87           H
ATOM    210  HG2 PRO A  13      10.816  36.567  49.907  1.00 47.28           H
ATOM    211  HG3 PRO A  13       9.402  36.114  50.480  1.00 47.28           H
ATOM    212  HD2 PRO A  13      10.311  35.182  48.324  1.00 46.24           H
ATOM    213  HD3 PRO A  13       8.734  35.371  48.554  1.00 46.24           H
ATOM    214  N   CYS A  14      11.334  39.913  48.353  1.00 54.97           N
ATOM    215  CA  CYS A  14      12.651  40.491  48.532  1.00 69.37           C
ATOM    216  C   CYS A  14      12.967  40.608  50.019  1.00 72.73           C
ATOM    217  O   CYS A  14      13.790  39.858  50.562  1.00 75.08           O
ATOM    218  CB  CYS A  14      12.688  41.857  47.830  1.00 66.42           C
ATOM    219  SG  CYS A  14      11.286  42.842  48.286  1.00 86.18           S
ATOM    220  H   CYS A  14      10.693  40.468  48.498  1.00 65.96           H
ATOM    221  HA  CYS A  14      13.316  39.917  48.121  1.00 83.24           H
ATOM    222  HB2 CYS A  14      13.493  42.331  48.091  1.00 79.70           H
ATOM    223  HB3 CYS A  14      12.669  41.725  46.869  1.00 79.70           H
ATOM    224  HG  CYS A  14      11.350  43.898  47.719  1.00103.41           H
ATOM    225  N   ALA A  15      12.249  41.478  50.714  1.00 63.98           N
ATOM    226  CA  ALA A  15      12.410  41.626  52.147  1.00 78.32           C
ATOM    227  C   ALA A  15      11.806  40.425  52.895  1.00 73.07           C
ATOM    228  O   ALA A  15      11.246  39.485  52.310  1.00 65.62           O
ATOM    229  CB  ALA A  15      11.783  42.949  52.592  1.00 70.47           C
ATOM    230  H   ALA A  15      11.656  41.999  50.373  1.00 76.78           H
ATOM    231  HA  ALA A  15      13.357  41.660  52.354  1.00 93.99           H
ATOM    232  HB1 ALA A  15      11.894  43.043  53.551  1.00 84.56           H
ATOM    233  HB2 ALA A  15      12.229  43.679  52.134  1.00 84.56           H
ATOM    234  HB3 ALA A  15      10.840  42.943  52.366  1.00 84.56           H
ATOM    235  N   ALA A  16      11.947  40.452  54.215  1.00 78.71           N
ATOM    236  CA  ALA A  16      11.408  39.407  55.066  1.00 72.62           C
ATOM    237  C   ALA A  16       9.953  39.733  55.331  1.00 61.99           C
ATOM    238  O   ALA A  16       9.573  40.904  55.429  1.00 67.17           O
ATOM    239  CB  ALA A  16      12.171  39.318  56.386  1.00 61.84           C
ATOM    240  H   ALA A  16      12.357  41.075  54.644  1.00 94.45           H
ATOM    241  HA  ALA A  16      11.461  38.551  54.612  1.00 87.14           H
ATOM    242  HB1 ALA A  16      11.784  38.611  56.926  1.00 74.21           H
ATOM    243  HB2 ALA A  16      13.102  39.119  56.199  1.00 74.21           H
ATOM    244  HB3 ALA A  16      12.100  40.167  56.849  1.00 74.21           H
ATOM    245  N   GLU A  17       9.146  38.689  55.463  1.00 58.14           N
ATOM    246  CA  GLU A  17       7.697  38.823  55.488  1.00 65.49           C
ATOM    247  C   GLU A  17       7.162  38.368  56.836  1.00 50.21           C
ATOM    248  O   GLU A  17       7.288  37.196  57.193  1.00 42.83           O
ATOM    249  CB  GLU A  17       7.063  38.028  54.334  1.00 61.57           C
ATOM    250  CG  GLU A  17       7.313  38.658  52.919  1.00 48.37           C
ATOM    251  CD  GLU A  17       6.733  37.806  51.788  1.00 53.71           C
ATOM    252  OE1 GLU A  17       6.935  36.557  51.872  1.00 45.76           O
ATOM    253  OE2 GLU A  17       6.083  38.367  50.846  1.00 54.71           O1-
ATOM    254  H   GLU A  17       9.419  37.877  55.541  1.00 69.76           H
ATOM    255  HA  GLU A  17       7.464  39.757  55.373  1.00 78.59           H
ATOM    256  HB2 GLU A  17       7.434  37.132  54.330  1.00 73.88           H
ATOM    257  HB3 GLU A  17       6.104  37.986  54.474  1.00 73.88           H
ATOM    258  HG2 GLU A  17       6.894  39.532  52.882  1.00 58.04           H
ATOM    259  HG3 GLU A  17       8.269  38.740  52.774  1.00 58.04           H
ATOM    260  N   GLU A  18       6.554  39.308  57.564  1.00 55.56           N
ATOM    261  CA  GLU A  18       5.927  39.047  58.864  1.00 69.38           C
ATOM    262  C   GLU A  18       4.472  38.592  58.682  1.00 64.34           C
ATOM    263  O   GLU A  18       3.593  39.417  58.415  1.00 62.24           O
ATOM    264  CB  GLU A  18       5.959  40.301  59.746  1.00 74.38           C
ATOM    265  CG  GLU A  18       7.324  40.907  60.037  1.00 76.22           C
ATOM    266  CD  GLU A  18       8.141  40.046  60.988  1.00 89.63           C
ATOM    267  OE1 GLU A  18       7.542  39.612  62.001  1.00 94.02           O
ATOM    268  OE2 GLU A  18       9.354  39.789  60.718  1.00 89.88           O1-
ATOM    269  H   GLU A  18       6.490  40.129  57.317  1.00 66.67           H
ATOM    270  HA  GLU A  18       6.413  38.341  59.318  1.00 83.26           H
ATOM    271  HB2 GLU A  18       5.428  40.988  59.313  1.00 89.25           H
ATOM    272  HB3 GLU A  18       5.557  40.078  60.600  1.00 89.25           H
ATOM    273  HG2 GLU A  18       7.818  40.993  59.207  1.00 91.46           H
ATOM    274  HG3 GLU A  18       7.204  41.778  60.446  1.00 91.46           H
ATOM    275  N   SER A  19       4.209  37.291  58.880  1.00 62.80           N
ATOM    276  CA  SER A  19       2.846  36.770  58.936  1.00 52.93           C
ATOM    277  C   SER A  19       2.076  37.259  60.167  1.00 61.95           C
ATOM    278  O   SER A  19       0.990  37.842  60.046  1.00 56.75           O
ATOM    279  CB  SER A  19       2.897  35.251  58.929  1.00 59.47           C
ATOM    280  OG  SER A  19       1.699  34.706  59.448  1.00 78.41           O
ATOM    281  H   SER A  19       4.814  36.689  58.985  1.00 75.36           H
ATOM    282  HA  SER A  19       2.364  37.059  58.145  1.00 63.52           H
ATOM    283  HB2 SER A  19       3.015  34.943  58.017  1.00 71.36           H
ATOM    284  HB3 SER A  19       3.641  34.957  59.478  1.00 71.36           H
ATOM    285  HG  SER A  19       1.738  33.867  59.440  1.00 94.10           H
ATOM    286  N   LYS A  20       2.579  36.980  61.366  1.00 72.26           N
ATOM    287  CA  LYS A  20       1.818  37.246  62.580  1.00 54.81           C
ATOM    288  C   LYS A  20       2.214  38.574  63.201  1.00 60.85           C
ATOM    289  O   LYS A  20       3.245  39.184  62.888  1.00 62.97           O
ATOM    290  CB  LYS A  20       2.015  36.154  63.626  1.00 64.05           C
ATOM    291  CG  LYS A  20       1.769  34.717  63.162  1.00 74.41           C
ATOM    292  CD  LYS A  20       1.840  33.740  64.370  1.00 83.16           C
ATOM    293  CE  LYS A  20       1.420  32.302  64.039  1.00 78.80           C
ATOM    294  NZ  LYS A  20       1.040  31.532  65.272  1.00 85.20           N1+
ATOM    295  H   LYS A  20       3.356  36.637  61.502  1.00 86.71           H
ATOM    296  HA  LYS A  20       0.874  37.286  62.360  1.00 65.78           H
ATOM    297  HB2 LYS A  20       2.930  36.200  63.945  1.00 76.86           H
ATOM    298  HB3 LYS A  20       1.409  36.326  64.363  1.00 76.86           H
ATOM    299  HG2 LYS A  20       0.886  34.652  62.765  1.00 89.29           H
ATOM    300  HG3 LYS A  20       2.450  34.463  62.520  1.00 89.29           H
ATOM    301  HD2 LYS A  20       2.753  33.713  64.696  1.00 99.79           H
ATOM    302  HD3 LYS A  20       1.252  34.066  65.069  1.00 99.79           H
ATOM    303  HE2 LYS A  20       0.652  32.322  63.446  1.00 94.56           H
ATOM    304  HE3 LYS A  20       2.160  31.843  63.612  1.00 94.56           H
ATOM    305  HZ1 LYS A  20       0.801  30.703  65.051  1.00102.24           H
ATOM    306  HZ2 LYS A  20       1.731  31.494  65.832  1.00102.24           H
ATOM    307  HZ3 LYS A  20       0.357  31.930  65.681  1.00102.24           H
ATOM    308  N   LEU A  21       1.401  38.978  64.135  1.00 63.58           N
ATOM    309  CA  LEU A  21       1.622  40.139  64.975  1.00 62.22           C
ATOM    310  C   LEU A  21       2.682  39.834  66.050  1.00 69.55           C
ATOM    311  O   LEU A  21       2.781  38.697  66.526  1.00 66.11           O
ATOM    312  CB  LEU A  21       0.300  40.518  65.617  1.00 71.79           C
ATOM    313  CG  LEU A  21       0.002  41.940  66.049  1.00 73.56           C
ATOM    314  CD1 LEU A  21       0.233  42.869  64.918  1.00 67.78           C
ATOM    315  CD2 LEU A  21      -1.478  41.977  66.463  1.00 67.37           C
ATOM    316  H   LEU A  21       0.664  38.574  64.319  1.00 76.29           H
ATOM    317  HA  LEU A  21       1.931  40.881  64.433  1.00 74.66           H
ATOM    318  HB2 LEU A  21      -0.400  40.276  64.990  1.00 86.15           H
ATOM    319  HB3 LEU A  21       0.202  39.971  66.411  1.00 86.15           H
ATOM    320  HG  LEU A  21       0.559  42.194  66.801  1.00 88.27           H
ATOM    321 HD11 LEU A  21       0.039  43.774  65.209  1.00 81.34           H
ATOM    322 HD12 LEU A  21       1.160  42.802  64.641  1.00 81.34           H
ATOM    323 HD13 LEU A  21      -0.351  42.624  64.184  1.00 81.34           H
ATOM    324 HD21 LEU A  21      -1.704  42.877  66.747  1.00 80.85           H
ATOM    325 HD22 LEU A  21      -2.025  41.722  65.704  1.00 80.85           H
ATOM    326 HD23 LEU A  21      -1.616  41.355  67.194  1.00 80.85           H
ATOM    327  N   PRO A  22       3.482  40.838  66.469  1.00 79.36           N
ATOM    328  CA  PRO A  22       4.628  40.592  67.376  1.00 74.76           C
ATOM    329  C   PRO A  22       4.269  40.396  68.856  1.00 93.13           C
ATOM    330  O   PRO A  22       3.665  39.373  69.201  1.00 93.51           O
ATOM    331  CB  PRO A  22       5.482  41.853  67.159  1.00 83.63           C
ATOM    332  CG  PRO A  22       4.453  42.885  66.901  1.00 85.46           C
ATOM    333  CD  PRO A  22       3.480  42.223  65.975  1.00 86.52           C
ATOM    334  HA  PRO A  22       5.128  39.819  67.072  1.00 89.71           H
ATOM    335  HB2 PRO A  22       5.991  42.056  67.959  1.00100.36           H
ATOM    336  HB3 PRO A  22       6.063  41.736  66.391  1.00100.36           H
ATOM    337  HG2 PRO A  22       4.022  43.134  67.733  1.00102.55           H
ATOM    338  HG3 PRO A  22       4.860  43.657  66.478  1.00102.55           H
ATOM    339  HD2 PRO A  22       2.598  42.617  66.067  1.00103.82           H
ATOM    340  HD3 PRO A  22       3.798  42.260  65.060  1.00103.82           H
ATOM    341  N   ILE A  23       4.634  41.347  69.740  1.00103.93           N
ATOM    342  CA  ILE A  23       4.502  41.185  71.199  1.00 96.03           C
ATOM    343  C   ILE A  23       4.421  42.536  71.926  1.00 95.40           C
ATOM    344  O   ILE A  23       4.726  42.630  73.125  1.00 96.80           O
ATOM    345  CB  ILE A  23       5.670  40.335  71.768  1.00 95.32           C
ATOM    346  CG1 ILE A  23       5.204  39.532  72.995  1.00 85.28           C
ATOM    347  CG2 ILE A  23       6.968  41.188  72.053  1.00 84.14           C
ATOM    348  CD1 ILE A  23       4.220  38.386  72.651  1.00 89.83           C
ATOM    349  H   ILE A  23       4.966  42.106  69.511  1.00124.72           H
ATOM    350  HA  ILE A  23       3.678  40.706  71.381  1.00115.24           H
ATOM    351  HB  ILE A  23       5.906  39.689  71.084  1.00114.38           H
ATOM    352 HG12 ILE A  23       5.980  39.139  73.425  1.00102.34           H
ATOM    353 HG13 ILE A  23       4.756  40.133  73.611  1.00102.34           H
ATOM    354 HG21 ILE A  23       7.658  40.604  72.405  1.00100.96           H
ATOM    355 HG22 ILE A  23       7.267  41.592  71.224  1.00100.96           H
ATOM    356 HG23 ILE A  23       6.755  41.878  72.701  1.00100.96           H
ATOM    357 HD11 ILE A  23       3.972  37.928  73.469  1.00107.79           H
ATOM    358 HD12 ILE A  23       3.432  38.763  72.230  1.00107.79           H
ATOM    359 HD13 ILE A  23       4.656  37.768  72.044  1.00107.79           H
ATOM    360  N   ASN A  24       3.984  43.583  71.223  1.00 90.24           N
ATOM    361  CA  ASN A  24       3.885  44.919  71.801  1.00 84.40           C
ATOM    362  C   ASN A  24       2.926  44.934  72.998  1.00 85.83           C
ATOM    363  O   ASN A  24       2.038  44.088  73.132  1.00 91.90           O
ATOM    364  CB  ASN A  24       3.415  45.902  70.727  1.00 76.88           C
ATOM    365  CG  ASN A  24       3.714  47.347  71.061  1.00 76.15           C
ATOM    366  OD1 ASN A  24       3.004  47.973  71.835  1.00 79.77           O
ATOM    367  ND2 ASN A  24       4.743  47.898  70.429  1.00 80.08           N
ATOM    368  H   ASN A  24       3.737  43.542  70.400  1.00108.29           H
ATOM    369  HA  ASN A  24       4.760  45.201  72.110  1.00101.28           H
ATOM    370  HB2 ASN A  24       3.861  45.691  69.892  1.00 92.25           H
ATOM    371  HB3 ASN A  24       2.455  45.814  70.620  1.00 92.25           H
ATOM    372 HD21 ASN A  24       4.954  48.718  70.584  1.00 96.10           H
ATOM    373 HD22 ASN A  24       5.199  47.437  69.865  1.00 96.10           H
ATOM    374  N   ALA A  25       3.112  45.927  73.875  1.00 84.89           N
ATOM    375  CA  ALA A  25       2.211  46.156  75.002  1.00 86.85           C
ATOM    376  C   ALA A  25       1.293  47.360  74.798  1.00 82.06           C
ATOM    377  O   ALA A  25       0.277  47.461  75.498  1.00 67.22           O
ATOM    378  CB  ALA A  25       3.010  46.348  76.303  1.00 74.17           C
ATOM    379  H   ALA A  25       3.764  46.486  73.835  1.00101.86           H
ATOM    380  HA  ALA A  25       1.649  45.373  75.114  1.00104.23           H
ATOM    381  HB1 ALA A  25       2.391  46.498  77.034  1.00 89.01           H
ATOM    382  HB2 ALA A  25       3.534  45.549  76.472  1.00 89.01           H
ATOM    383  HB3 ALA A  25       3.596  47.114  76.203  1.00 89.01           H
ATOM    384  N   LEU A  26       1.651  48.284  73.880  1.00 88.59           N
ATOM    385  CA  LEU A  26       0.720  49.294  73.354  1.00 89.85           C
ATOM    386  C   LEU A  26      -0.261  48.701  72.344  1.00 84.95           C
ATOM    387  O   LEU A  26      -1.406  49.167  72.262  1.00 80.74           O
ATOM    388  CB  LEU A  26       1.467  50.456  72.667  1.00 87.34           C
ATOM    389  CG  LEU A  26       2.194  51.557  73.455  1.00 93.15           C
ATOM    390  CD1 LEU A  26       3.203  52.340  72.544  1.00 85.52           C
ATOM    391  CD2 LEU A  26       1.180  52.508  74.139  1.00 87.24           C
ATOM    392  H   LEU A  26       2.441  48.342  73.545  1.00106.30           H
ATOM    393  HA  LEU A  26       0.206  49.662  74.090  1.00107.82           H
ATOM    394  HB2 LEU A  26       2.136  50.057  72.090  1.00104.80           H
ATOM    395  HB3 LEU A  26       0.819  50.914  72.109  1.00104.80           H
ATOM    396  HG  LEU A  26       2.711  51.135  74.159  1.00111.78           H
ATOM    397 HD11 LEU A  26       3.642  53.024  73.074  1.00102.63           H
ATOM    398 HD12 LEU A  26       3.861  51.718  72.196  1.00102.63           H
ATOM    399 HD13 LEU A  26       2.715  52.750  71.813  1.00102.63           H
ATOM    400 HD21 LEU A  26       1.667  53.190  74.627  1.00104.69           H
ATOM    401 HD22 LEU A  26       0.626  52.920  73.458  1.00104.69           H
ATOM    402 HD23 LEU A  26       0.628  51.994  74.749  1.00104.69           H
ATOM    403  N   SER A  27       0.177  47.716  71.541  1.00 84.83           N
ATOM    404  CA  SER A  27      -0.742  47.022  70.639  1.00 86.41           C
ATOM    405  C   SER A  27      -1.862  46.340  71.419  1.00 79.62           C
ATOM    406  O   SER A  27      -3.021  46.331  70.973  1.00 73.37           O
ATOM    407  CB  SER A  27       0.019  46.003  69.785  1.00 80.59           C
ATOM    408  OG  SER A  27       0.505  44.904  70.555  1.00 88.34           O
ATOM    409  H   SER A  27       0.990  47.439  71.503  1.00101.79           H
ATOM    410  HA  SER A  27      -1.146  47.670  70.042  1.00103.69           H
ATOM    411  HB2 SER A  27      -0.579  45.663  69.101  1.00 96.71           H
ATOM    412  HB3 SER A  27       0.773  46.448  69.369  1.00 96.71           H
ATOM    413  HG  SER A  27       0.916  44.365  70.059  1.00106.01           H
ATOM    414  N   ASN A  28      -1.535  45.766  72.590  1.00 72.68           N
ATOM    415  CA  ASN A  28      -2.566  45.239  73.489  1.00 72.00           C
ATOM    416  C   ASN A  28      -3.389  46.331  74.167  1.00 71.29           C
ATOM    417  O   ASN A  28      -4.495  46.049  74.651  1.00 63.42           O
ATOM    418  CB  ASN A  28      -1.933  44.355  74.543  1.00 80.86           C
ATOM    419  CG  ASN A  28      -1.556  43.006  73.994  1.00 82.73           C
ATOM    420  OD1 ASN A  28      -2.102  41.968  74.401  1.00 77.75           O
ATOM    421  ND2 ASN A  28      -0.640  43.013  73.028  1.00 83.29           N
ATOM    422  H   ASN A  28      -0.731  45.673  72.881  1.00 87.21           H
ATOM    423  HA  ASN A  28      -3.176  44.690  72.972  1.00 86.40           H
ATOM    424  HB2 ASN A  28      -1.129  44.782  74.876  1.00 97.03           H
ATOM    425  HB3 ASN A  28      -2.565  44.220  75.267  1.00 97.03           H
ATOM    426 HD21 ASN A  28      -0.383  42.272  72.674  1.00 99.95           H
ATOM    427 HD22 ASN A  28      -0.305  43.757  72.758  1.00 99.95           H
ATOM    428  N   SER A  29      -2.886  47.570  74.202  1.00 74.00           N
ATOM    429  CA  SER A  29      -3.715  48.708  74.595  1.00 80.21           C
ATOM    430  C   SER A  29      -4.818  48.974  73.579  1.00 80.73           C
ATOM    431  O   SER A  29      -5.841  49.582  73.935  1.00 76.35           O
ATOM    432  CB  SER A  29      -2.867  49.986  74.782  1.00 84.87           C
ATOM    433  OG  SER A  29      -2.791  50.820  73.616  1.00 80.50           O
ATOM    434  H   SER A  29      -2.074  47.774  74.004  1.00 88.80           H
ATOM    435  HA  SER A  29      -4.138  48.506  75.444  1.00 96.26           H
ATOM    436  HB2 SER A  29      -3.254  50.506  75.504  1.00101.84           H
ATOM    437  HB3 SER A  29      -1.966  49.720  75.025  1.00101.84           H
ATOM    438  HG  SER A  29      -2.448  50.393  72.979  1.00 96.60           H
ATOM    439  N   LEU A  30      -4.623  48.545  72.325  1.00 79.72           N
ATOM    440  CA  LEU A  30      -5.660  48.629  71.314  1.00 59.65           C
ATOM    441  C   LEU A  30      -6.405  47.308  71.182  1.00 55.52           C
ATOM    442  O   LEU A  30      -7.623  47.275  71.322  1.00 59.34           O
ATOM    443  CB  LEU A  30      -5.066  49.042  69.974  1.00 60.49           C
ATOM    444  CG  LEU A  30      -6.136  49.446  68.925  1.00 56.92           C
ATOM    445  CD1 LEU A  30      -6.909  50.712  69.340  1.00 51.60           C
ATOM    446  CD2 LEU A  30      -5.536  49.638  67.522  1.00 59.52           C
ATOM    447  H   LEU A  30      -3.888  48.200  72.042  1.00 95.67           H
ATOM    448  HA  LEU A  30      -6.301  49.307  71.578  1.00 71.58           H
ATOM    449  HB2 LEU A  30      -4.481  49.804  70.112  1.00 72.59           H
ATOM    450  HB3 LEU A  30      -4.559  48.299  69.612  1.00 72.59           H
ATOM    451  HG  LEU A  30      -6.782  48.726  68.863  1.00 68.30           H
ATOM    452 HD11 LEU A  30      -7.562  50.922  68.655  1.00 61.92           H
ATOM    453 HD12 LEU A  30      -7.357  50.546  70.185  1.00 61.92           H
ATOM    454 HD13 LEU A  30      -6.283  51.447  69.436  1.00 61.92           H
ATOM    455 HD21 LEU A  30      -6.244  49.888  66.908  1.00 71.42           H
ATOM    456 HD22 LEU A  30      -4.866  50.338  67.558  1.00 71.42           H
ATOM    457 HD23 LEU A  30      -5.129  48.804  67.237  1.00 71.42           H
ATOM    458  N   LEU A  31      -5.707  46.217  70.944  1.00 60.24           N
ATOM    459  CA  LEU A  31      -6.369  44.982  70.531  1.00 67.82           C
ATOM    460  C   LEU A  31      -5.727  43.801  71.235  1.00 61.18           C
ATOM    461  O   LEU A  31      -4.508  43.679  71.281  1.00 63.69           O
ATOM    462  CB  LEU A  31      -6.315  44.766  68.977  1.00 58.11           C
ATOM    463  CG  LEU A  31      -6.692  43.381  68.432  1.00 57.87           C
ATOM    464  CD1 LEU A  31      -7.163  43.517  67.025  1.00 60.04           C
ATOM    465  CD2 LEU A  31      -5.573  42.329  68.444  1.00 67.24           C
ATOM    466  H   LEU A  31      -4.852  46.157  71.012  1.00 72.29           H
ATOM    467  HA  LEU A  31      -7.302  45.020  70.796  1.00 81.38           H
ATOM    468  HB2 LEU A  31      -6.917  45.405  68.565  1.00 69.73           H
ATOM    469  HB3 LEU A  31      -5.409  44.949  68.682  1.00 69.73           H
ATOM    470  HG  LEU A  31      -7.429  43.032  68.956  1.00 69.44           H
ATOM    471 HD11 LEU A  31      -7.399  42.639  66.685  1.00 72.04           H
ATOM    472 HD12 LEU A  31      -7.938  44.099  67.007  1.00 72.04           H
ATOM    473 HD13 LEU A  31      -6.450  43.898  66.489  1.00 72.04           H
ATOM    474 HD21 LEU A  31      -5.917  41.498  68.081  1.00 80.68           H
ATOM    475 HD22 LEU A  31      -4.834  42.647  67.901  1.00 80.68           H
ATOM    476 HD23 LEU A  31      -5.277  42.194  69.358  1.00 80.68           H
ATOM    477  N   ARG A  32      -6.555  42.893  71.716  1.00 60.81           N
ATOM    478  CA  ARG A  32      -6.091  41.843  72.594  1.00 63.30           C
ATOM    479  C   ARG A  32      -6.151  40.476  71.933  1.00 63.18           C
ATOM    480  O   ARG A  32      -5.363  39.590  72.293  1.00 53.13           O
ATOM    481  CB  ARG A  32      -6.934  41.907  73.891  1.00 72.21           C
ATOM    482  CG  ARG A  32      -6.521  41.051  75.085  1.00 82.87           C
ATOM    483  CD  ARG A  32      -7.366  41.353  76.382  1.00 77.60           C
ATOM    484  NE  ARG A  32      -8.786  40.950  76.328  1.00 78.66           N
ATOM    485  CZ  ARG A  32      -9.233  39.685  76.275  1.00 90.04           C
ATOM    486  NH1 ARG A  32      -8.372  38.662  76.238  1.00 90.04           N
ATOM    487  NH2 ARG A  32     -10.549  39.429  76.237  1.00 81.01           N1+
ATOM    488  H   ARG A  32      -7.397  42.863  71.547  1.00 72.98           H
ATOM    489  HA  ARG A  32      -5.167  42.018  72.831  1.00 75.96           H
ATOM    490  HB2 ARG A  32      -6.936  42.828  74.196  1.00 86.66           H
ATOM    491  HB3 ARG A  32      -7.842  41.650  73.666  1.00 86.66           H
ATOM    492  HG2 ARG A  32      -6.643  40.116  74.860  1.00 99.45           H
ATOM    493  HG3 ARG A  32      -5.589  41.224  75.289  1.00 99.45           H
ATOM    494  HD2 ARG A  32      -6.960  40.885  77.128  1.00 93.12           H
ATOM    495  HD3 ARG A  32      -7.342  42.308  76.548  1.00 93.12           H
ATOM    496  HE  ARG A  32      -9.375  41.577  76.331  1.00 94.39           H
ATOM    497 HH11 ARG A  32      -7.526  38.811  76.262  1.00108.05           H
ATOM    498 HH12 ARG A  32      -8.666  37.854  76.199  1.00108.05           H
ATOM    499 HH21 ARG A  32     -11.114  40.078  76.255  1.00 97.22           H
ATOM    500 HH22 ARG A  32     -10.828  38.617  76.195  1.00 97.22           H
ATOM    501  N   HIS A  33      -7.021  40.302  70.936  1.00 61.05           N
ATOM    502  CA  HIS A  33      -7.105  39.040  70.206  1.00 63.44           C
ATOM    503  C   HIS A  33      -6.095  39.061  69.049  1.00 67.58           C
ATOM    504  O   HIS A  33      -6.422  38.996  67.861  1.00 69.58           O
ATOM    505  CB  HIS A  33      -8.526  38.797  69.696  1.00 71.49           C
ATOM    506  CG  HIS A  33      -9.575  38.668  70.762  1.00 76.68           C
ATOM    507  ND1 HIS A  33     -10.071  39.750  71.464  1.00 73.89           N
ATOM    508  CD2 HIS A  33     -10.277  37.592  71.192  1.00 78.97           C
ATOM    509  CE1 HIS A  33     -11.000  39.343  72.308  1.00 72.12           C
ATOM    510  NE2 HIS A  33     -11.144  38.037  72.164  1.00 80.38           N
ATOM    511  H   HIS A  33      -7.575  40.902  70.665  1.00 73.26           H
ATOM    512  HA  HIS A  33      -6.869  38.311  70.800  1.00 76.13           H
ATOM    513  HB2 HIS A  33      -8.532  37.976  69.180  1.00 85.78           H
ATOM    514  HB3 HIS A  33      -8.779  39.540  69.126  1.00 85.78           H
ATOM    515  HD1 HIS A  33      -9.802  40.562  71.378  1.00 88.67           H
ATOM    516  HD2 HIS A  33     -10.175  36.714  70.903  1.00 94.77           H
ATOM    517  HE1 HIS A  33     -11.472  39.882  72.900  1.00 86.54           H
ATOM    518  N   HIS A  34      -4.828  39.169  69.422  1.00 63.69           N
ATOM    519  CA  HIS A  34      -3.779  39.329  68.428  1.00 62.82           C
ATOM    520  C   HIS A  34      -3.758  38.178  67.428  1.00 61.73           C
ATOM    521  O   HIS A  34      -3.175  38.324  66.357  1.00 61.87           O
ATOM    522  CB  HIS A  34      -2.417  39.471  69.125  1.00 62.95           C
ATOM    523  CG  HIS A  34      -2.080  38.317  70.012  1.00 69.57           C
ATOM    524  ND1 HIS A  34      -1.686  37.093  69.513  1.00 80.23           N
ATOM    525  CD2 HIS A  34      -2.125  38.178  71.360  1.00 61.56           C
ATOM    526  CE1 HIS A  34      -1.478  36.256  70.518  1.00 73.26           C
ATOM    527  NE2 HIS A  34      -1.747  36.889  71.648  1.00 68.68           N
ATOM    528  H   HIS A  34      -4.551  39.153  70.236  1.00 76.43           H
ATOM    529  HA  HIS A  34      -3.944  40.146  67.932  1.00 75.39           H
ATOM    530  HB2 HIS A  34      -2.426  40.273  69.670  1.00 75.54           H
ATOM    531  HB3 HIS A  34      -1.725  39.539  68.449  1.00 75.54           H
ATOM    532  HD1 HIS A  34      -1.581  36.905  68.681  1.00 96.28           H
ATOM    533  HD2 HIS A  34      -2.364  38.834  71.974  1.00 73.88           H
ATOM    534  HE1 HIS A  34      -1.199  35.372  70.442  1.00 87.91           H
ATOM    535  N   ASN A  35      -4.402  37.051  67.722  1.00 65.20           N
ATOM    536  CA  ASN A  35      -4.349  35.914  66.802  1.00 67.70           C
ATOM    537  C   ASN A  35      -5.309  36.010  65.640  1.00 59.29           C
ATOM    538  O   ASN A  35      -5.348  35.080  64.825  1.00 52.70           O
ATOM    539  CB  ASN A  35      -4.688  34.623  67.511  1.00 62.85           C
ATOM    540  CG  ASN A  35      -3.877  34.426  68.694  1.00 77.94           C
ATOM    541  OD1 ASN A  35      -2.665  34.197  68.583  1.00 74.43           O
ATOM    542  ND2 ASN A  35      -4.515  34.545  69.880  1.00 85.78           N
ATOM    543  H   ASN A  35      -4.868  36.919  68.432  1.00 78.24           H
ATOM    544  HA  ASN A  35      -3.451  35.836  66.446  1.00 81.24           H
ATOM    545  HB2 ASN A  35      -5.619  34.643  67.783  1.00 75.42           H
ATOM    546  HB3 ASN A  35      -4.532  33.878  66.909  1.00 75.42           H
ATOM    547 HD21 ASN A  35      -4.080  34.437  70.614  1.00102.93           H
ATOM    548 HD22 ASN A  35      -5.355  34.727  69.900  1.00102.93           H
ATOM    549  N   LEU A  36      -6.146  37.041  65.629  1.00 63.46           N
ATOM    550  CA  LEU A  36      -7.116  37.272  64.571  1.00 64.19           C
ATOM    551  C   LEU A  36      -6.570  38.181  63.482  1.00 66.45           C
ATOM    552  O   LEU A  36      -7.103  38.189  62.364  1.00 59.84           O
ATOM    553  CB  LEU A  36      -8.377  37.898  65.166  1.00 62.61           C
ATOM    554  CG  LEU A  36      -9.140  37.062  66.198  1.00 59.81           C
ATOM    555  CD1 LEU A  36     -10.468  37.726  66.484  1.00 50.52           C
ATOM    556  CD2 LEU A  36      -9.366  35.619  65.730  1.00 53.90           C
ATOM    557  H   LEU A  36      -6.169  37.640  66.245  1.00 76.15           H
ATOM    558  HA  LEU A  36      -7.358  36.424  64.167  1.00 77.03           H
ATOM    559  HB2 LEU A  36      -8.127  38.729  65.599  1.00 75.13           H
ATOM    560  HB3 LEU A  36      -8.992  38.088  64.440  1.00 75.13           H
ATOM    561  HG  LEU A  36      -8.631  37.035  67.023  1.00 71.77           H
ATOM    562 HD11 LEU A  36     -10.951  37.196  67.138  1.00 60.62           H
ATOM    563 HD12 LEU A  36     -10.307  38.616  66.834  1.00 60.62           H
ATOM    564 HD13 LEU A  36     -10.977  37.780  65.661  1.00 60.62           H
ATOM    565 HD21 LEU A  36      -9.851  35.137  66.418  1.00 64.68           H
ATOM    566 HD22 LEU A  36      -9.882  35.632  64.909  1.00 64.68           H
ATOM    567 HD23 LEU A  36      -8.506  35.199  65.575  1.00 64.68           H
ATOM    568  N   VAL A  37      -5.546  38.959  63.820  1.00 58.94           N
ATOM    569  CA  VAL A  37      -4.848  39.832  62.894  1.00 51.49           C
ATOM    570  C   VAL A  37      -3.827  39.015  62.120  1.00 62.10           C
ATOM    571  O   VAL A  37      -3.249  38.060  62.660  1.00 58.11           O
ATOM    572  CB  VAL A  37      -4.199  40.967  63.685  1.00 46.29           C
ATOM    573  CG1 VAL A  37      -3.629  41.991  62.803  1.00 54.40           C
ATOM    574  CG2 VAL A  37      -5.250  41.574  64.620  1.00 62.12           C
ATOM    575  H   VAL A  37      -5.227  38.996  64.618  1.00 70.72           H
ATOM    576  HA  VAL A  37      -5.480  40.214  62.266  1.00 61.79           H
ATOM    577  HB  VAL A  37      -3.483  40.605  64.230  1.00 55.54           H
ATOM    578 HG11 VAL A  37      -3.229  42.688  63.346  1.00 65.28           H
ATOM    579 HG12 VAL A  37      -2.953  41.581  62.240  1.00 65.28           H
ATOM    580 HG13 VAL A  37      -4.336  42.363  62.253  1.00 65.28           H
ATOM    581 HG21 VAL A  37      -4.843  42.296  65.125  1.00 74.54           H
ATOM    582 HG22 VAL A  37      -5.986  41.916  64.089  1.00 74.54           H
ATOM    583 HG23 VAL A  37      -5.569  40.886  65.225  1.00 74.54           H
ATOM    584  N   TYR A  38      -3.629  39.362  60.842  1.00 54.36           N
ATOM    585  CA  TYR A  38      -2.642  38.663  60.035  1.00 45.84           C
ATOM    586  C   TYR A  38      -2.282  39.490  58.822  1.00 51.03           C
ATOM    587  O   TYR A  38      -3.061  40.336  58.361  1.00 52.25           O
ATOM    588  CB  TYR A  38      -3.157  37.293  59.624  1.00 46.28           C
ATOM    589  CG  TYR A  38      -4.194  37.298  58.537  1.00 60.62           C
ATOM    590  CD1 TYR A  38      -3.832  37.129  57.220  1.00 54.14           C
ATOM    591  CD2 TYR A  38      -5.542  37.464  58.825  1.00 61.67           C
ATOM    592  CE1 TYR A  38      -4.771  37.130  56.211  1.00 57.44           C
ATOM    593  CE2 TYR A  38      -6.501  37.471  57.821  1.00 56.09           C
ATOM    594  CZ  TYR A  38      -6.102  37.300  56.515  1.00 64.97           C
ATOM    595  OH  TYR A  38      -7.027  37.290  55.502  1.00 66.36           O
ATOM    596  H   TYR A  38      -4.049  39.989  60.431  1.00 65.24           H
ATOM    597  HA  TYR A  38      -1.837  38.535  60.561  1.00 55.01           H
ATOM    598  HB2 TYR A  38      -2.407  36.764  59.309  1.00 55.54           H
ATOM    599  HB3 TYR A  38      -3.551  36.867  60.401  1.00 55.54           H
ATOM    600  HD1 TYR A  38      -2.934  37.014  57.006  1.00 64.97           H
ATOM    601  HD2 TYR A  38      -5.808  37.581  59.709  1.00 74.00           H
ATOM    602  HE1 TYR A  38      -4.506  37.013  55.328  1.00 68.93           H
ATOM    603  HE2 TYR A  38      -7.400  37.583  58.029  1.00 67.31           H
ATOM    604  HH  TYR A  38      -7.798  37.403  55.816  1.00 79.63           H
ATOM    605  N   SER A  39      -1.083  39.224  58.303  1.00 49.80           N
ATOM    606  CA  SER A  39      -0.626  39.821  57.059  1.00 48.47           C
ATOM    607  C   SER A  39      -0.529  38.733  56.006  1.00 49.11           C
ATOM    608  O   SER A  39      -0.205  37.580  56.325  1.00 50.51           O
ATOM    609  CB  SER A  39       0.710  40.550  57.218  1.00 54.12           C
ATOM    610  OG  SER A  39       0.942  41.414  56.095  1.00 51.12           O
ATOM    611  H   SER A  39      -0.510  38.693  58.663  1.00 59.76           H
ATOM    612  HA  SER A  39      -1.284  40.468  56.760  1.00 58.16           H
ATOM    613  HB2 SER A  39       0.687  41.082  58.029  1.00 64.95           H
ATOM    614  HB3 SER A  39       1.425  39.895  57.269  1.00 64.95           H
ATOM    615  HG  SER A  39       1.676  41.812  56.186  1.00 61.35           H
ATOM    616  N   THR A  40      -0.909  39.092  54.776  1.00 45.27           N
ATOM    617  CA  THR A  40      -0.633  38.251  53.616  1.00 59.82           C
ATOM    618  C   THR A  40       0.870  38.234  53.324  1.00 50.48           C
ATOM    619  O   THR A  40       1.603  39.147  53.688  1.00 53.48           O
ATOM    620  CB  THR A  40      -1.390  38.742  52.359  1.00 51.07           C
ATOM    621  OG1 THR A  40      -0.971  40.070  52.032  1.00 51.45           O
ATOM    622  CG2 THR A  40      -2.910  38.743  52.567  1.00 50.73           C
ATOM    623  H   THR A  40      -1.328  39.820  54.590  1.00 54.32           H
ATOM    624  HA  THR A  40      -0.916  37.342  53.805  1.00 71.78           H
ATOM    625  HB  THR A  40      -1.188  38.153  51.615  1.00 61.28           H
ATOM    626  HG1 THR A  40      -0.145  40.081  51.877  1.00 61.74           H
ATOM    627 HG21 THR A  40      -3.355  39.055  51.763  1.00 60.88           H
ATOM    628 HG22 THR A  40      -3.218  37.845  52.769  1.00 60.88           H
ATOM    629 HG23 THR A  40      -3.143  39.329  53.304  1.00 60.88           H
ATOM    630  N   THR A  41       1.316  37.161  52.675  1.00 49.75           N
ATOM    631  CA  THR A  41       2.698  36.989  52.236  1.00 54.50           C
ATOM    632  C   THR A  41       2.743  36.204  50.931  1.00 56.32           C
ATOM    633  O   THR A  41       1.819  35.453  50.607  1.00 53.60           O
ATOM    634  CB  THR A  41       3.530  36.197  53.244  1.00 53.67           C
ATOM    635  OG1 THR A  41       3.293  34.799  53.015  1.00 54.48           O
ATOM    636  CG2 THR A  41       3.187  36.572  54.679  1.00 51.10           C
ATOM    637  H   THR A  41       0.815  36.493  52.469  1.00 59.70           H
ATOM    638  HA  THR A  41       3.112  37.856  52.098  1.00 65.40           H
ATOM    639  HB  THR A  41       4.470  36.387  53.099  1.00 64.41           H
ATOM    640  HG1 THR A  41       2.478  34.624  53.117  1.00 65.37           H
ATOM    641 HG21 THR A  41       3.729  36.055  55.295  1.00 61.32           H
ATOM    642 HG22 THR A  41       3.358  37.516  54.825  1.00 61.32           H
ATOM    643 HG23 THR A  41       2.250  36.391  54.854  1.00 61.32           H
ATOM    644  N   SER A  42       3.874  36.311  50.227  1.00 46.25           N
ATOM    645  CA  SER A  42       4.102  35.527  49.023  1.00 43.59           C
ATOM    646  C   SER A  42       3.928  34.028  49.225  1.00 44.35           C
ATOM    647  O   SER A  42       4.009  33.276  48.254  1.00 50.19           O
ATOM    648  CB  SER A  42       5.501  35.813  48.478  1.00 55.74           C
ATOM    649  OG  SER A  42       6.484  35.548  49.441  1.00 58.19           O
ATOM    650  H   SER A  42       4.524  36.835  50.431  1.00 55.50           H
ATOM    651  HA  SER A  42       3.463  35.806  48.348  1.00 52.30           H
ATOM    652  HB2 SER A  42       5.659  35.249  47.704  1.00 66.89           H
ATOM    653  HB3 SER A  42       5.554  36.747  48.223  1.00 66.89           H
ATOM    654  HG  SER A  42       6.361  36.030  50.117  1.00 69.83           H
ATOM    655  N   ARG A  43       3.673  33.574  50.458  1.00 47.99           N
ATOM    656  CA  ARG A  43       3.340  32.161  50.660  1.00 48.36           C
ATOM    657  C   ARG A  43       1.990  31.797  50.055  1.00 44.21           C
ATOM    658  O   ARG A  43       1.788  30.651  49.639  1.00 59.65           O
ATOM    659  CB  ARG A  43       3.344  31.810  52.164  1.00 60.68           C
ATOM    660  CG  ARG A  43       4.619  31.049  52.663  1.00 61.47           C
ATOM    661  CD  ARG A  43       4.641  30.732  54.166  1.00 61.10           C
ATOM    662  NE  ARG A  43       4.588  31.938  55.000  1.00 72.83           N
ATOM    663  CZ  ARG A  43       5.551  32.863  55.048  1.00 74.88           C
ATOM    664  NH1 ARG A  43       6.650  32.714  54.307  1.00 76.16           N
ATOM    665  NH2 ARG A  43       5.416  33.941  55.824  1.00 52.28           N1+
ATOM    666  H   ARG A  43       3.686  34.050  51.175  1.00 57.59           H
ATOM    667  HA  ARG A  43       4.016  31.616  50.227  1.00 58.03           H
ATOM    668  HB2 ARG A  43       3.276  32.634  52.673  1.00 72.82           H
ATOM    669  HB3 ARG A  43       2.576  31.249  52.352  1.00 72.82           H
ATOM    670  HG2 ARG A  43       4.683  30.208  52.186  1.00 73.77           H
ATOM    671  HG3 ARG A  43       5.399  31.593  52.468  1.00 73.77           H
ATOM    672  HD2 ARG A  43       3.872  30.182  54.384  1.00 73.31           H
ATOM    673  HD3 ARG A  43       5.460  30.257  54.376  1.00 73.31           H
ATOM    674  HE  ARG A  43       3.892  32.057  55.491  1.00 87.40           H
ATOM    675 HH11 ARG A  43       6.738  32.023  53.802  1.00 91.39           H
ATOM    676 HH12 ARG A  43       7.272  33.307  54.336  1.00 91.39           H
ATOM    677 HH21 ARG A  43       4.709  34.040  56.304  1.00 62.73           H
ATOM    678 HH22 ARG A  43       6.042  34.531  55.853  1.00 62.73           H
ATOM    679  N   SER A  44       1.055  32.735  50.010  1.00 48.98           N
ATOM    680  CA  SER A  44      -0.257  32.504  49.425  1.00 56.90           C
ATOM    681  C   SER A  44      -0.349  32.963  47.986  1.00 50.46           C
ATOM    682  O   SER A  44      -1.424  32.882  47.398  1.00 50.72           O
ATOM    683  CB  SER A  44      -1.335  33.219  50.246  1.00 52.47           C
ATOM    684  OG  SER A  44      -1.297  34.621  50.073  1.00 42.55           O
ATOM    685  H   SER A  44       1.159  33.532  50.318  1.00 58.77           H
ATOM    686  HA  SER A  44      -0.447  31.553  49.447  1.00 68.27           H
ATOM    687  HB2 SER A  44      -2.205  32.895  49.967  1.00 62.97           H
ATOM    688  HB3 SER A  44      -1.196  33.018  51.184  1.00 62.97           H
ATOM    689  HG  SER A  44      -0.550  34.921  50.314  1.00 51.06           H
ATOM    690  N   ALA A  45       0.738  33.463  47.409  1.00 53.44           N
ATOM    691  CA  ALA A  45       0.655  34.042  46.071  1.00 49.37           C
ATOM    692  C   ALA A  45       0.054  33.071  45.053  1.00 51.49           C
ATOM    693  O   ALA A  45      -0.676  33.485  44.144  1.00 45.67           O
ATOM    694  CB  ALA A  45       2.041  34.506  45.619  1.00 54.64           C
ATOM    695  H   ALA A  45       1.522  33.481  47.763  1.00 64.13           H
ATOM    696  HA  ALA A  45       0.081  34.823  46.106  1.00 59.24           H
ATOM    697  HB1 ALA A  45       1.971  34.888  44.730  1.00 65.57           H
ATOM    698  HB2 ALA A  45       2.368  35.174  46.241  1.00 65.57           H
ATOM    699  HB3 ALA A  45       2.640  33.744  45.606  1.00 65.57           H
ATOM    700  N   SER A  46       0.350  31.779  45.169  1.00 45.39           N
ATOM    701  CA  SER A  46      -0.117  30.866  44.133  1.00 49.65           C
ATOM    702  C   SER A  46      -1.636  30.723  44.138  1.00 52.91           C
ATOM    703  O   SER A  46      -2.239  30.442  43.098  1.00 49.17           O
ATOM    704  CB  SER A  46       0.529  29.502  44.305  1.00 42.97           C
ATOM    705  OG  SER A  46       0.012  28.863  45.453  1.00 60.85           O
ATOM    706  H   SER A  46       0.800  31.419  45.807  1.00 54.47           H
ATOM    707  HA  SER A  46       0.146  31.214  43.267  1.00 59.58           H
ATOM    708  HB2 SER A  46       0.337  28.958  43.525  1.00 51.57           H
ATOM    709  HB3 SER A  46       1.487  29.613  44.408  1.00 51.57           H
ATOM    710  HG  SER A  46       0.369  28.109  45.548  1.00 73.02           H
ATOM    711  N   LEU A  47      -2.270  30.866  45.288  1.00 46.18           N
ATOM    712  CA  LEU A  47      -3.720  30.818  45.293  1.00 55.04           C
ATOM    713  C   LEU A  47      -4.291  32.018  44.553  1.00 50.86           C
ATOM    714  O   LEU A  47      -5.288  31.905  43.835  1.00 40.60           O
ATOM    715  CB  LEU A  47      -4.250  30.776  46.729  1.00 42.67           C
ATOM    716  CG  LEU A  47      -3.784  29.632  47.642  1.00 54.27           C
ATOM    717  CD1 LEU A  47      -4.508  29.746  48.915  1.00 53.38           C
ATOM    718  CD2 LEU A  47      -4.022  28.262  47.075  1.00 58.68           C
ATOM    719  H   LEU A  47      -1.901  30.988  46.055  1.00 55.41           H
ATOM    720  HA  LEU A  47      -4.014  30.013  44.837  1.00 66.04           H
ATOM    721  HB2 LEU A  47      -3.995  31.604  47.164  1.00 51.21           H
ATOM    722  HB3 LEU A  47      -5.217  30.726  46.687  1.00 51.21           H
ATOM    723  HG  LEU A  47      -2.835  29.728  47.821  1.00 65.13           H
ATOM    724 HD11 LEU A  47      -4.225  29.030  49.504  1.00 64.05           H
ATOM    725 HD12 LEU A  47      -4.306  30.606  49.317  1.00 64.05           H
ATOM    726 HD13 LEU A  47      -5.460  29.678  48.743  1.00 64.05           H
ATOM    727 HD21 LEU A  47      -3.703  27.599  47.706  1.00 70.41           H
ATOM    728 HD22 LEU A  47      -4.973  28.145  46.923  1.00 70.41           H
ATOM    729 HD23 LEU A  47      -3.541  28.180  46.237  1.00 70.41           H
ATOM    730  N   ARG A  48      -3.698  33.185  44.740  1.00 43.84           N
ATOM    731  CA  ARG A  48      -4.141  34.312  43.953  1.00 43.95           C
ATOM    732  C   ARG A  48      -3.867  34.088  42.473  1.00 48.34           C
ATOM    733  O   ARG A  48      -4.644  34.555  41.637  1.00 54.22           O
ATOM    734  CB  ARG A  48      -3.476  35.586  44.444  1.00 40.59           C
ATOM    735  CG  ARG A  48      -3.821  36.775  43.611  1.00 46.39           C
ATOM    736  CD  ARG A  48      -5.236  37.165  43.820  1.00 44.49           C
ATOM    737  NE  ARG A  48      -5.484  37.482  45.221  1.00 53.96           N
ATOM    738  CZ  ARG A  48      -6.679  37.746  45.729  1.00 59.15           C
ATOM    739  NH1 ARG A  48      -7.747  37.741  44.939  1.00 66.95           N
ATOM    740  NH2 ARG A  48      -6.794  38.018  47.023  1.00 53.47           N1+
ATOM    741  H   ARG A  48      -3.060  33.345  45.295  1.00 52.61           H
ATOM    742  HA  ARG A  48      -5.100  34.415  44.065  1.00 52.74           H
ATOM    743  HB2 ARG A  48      -3.764  35.763  45.354  1.00 48.70           H
ATOM    744  HB3 ARG A  48      -2.513  35.470  44.418  1.00 48.70           H
ATOM    745  HG2 ARG A  48      -3.256  37.522  43.865  1.00 55.67           H
ATOM    746  HG3 ARG A  48      -3.697  36.559  42.674  1.00 55.67           H
ATOM    747  HD2 ARG A  48      -5.436  37.951  43.288  1.00 53.39           H
ATOM    748  HD3 ARG A  48      -5.815  36.429  43.566  1.00 53.39           H
ATOM    749  HE  ARG A  48      -4.809  37.500  45.753  1.00 64.75           H
ATOM    750 HH11 ARG A  48      -7.663  37.562  44.102  1.00 80.34           H
ATOM    751 HH12 ARG A  48      -8.524  37.913  45.265  1.00 80.34           H
ATOM    752 HH21 ARG A  48      -6.097  38.021  47.525  1.00 64.16           H
ATOM    753 HH22 ARG A  48      -7.567  38.193  47.358  1.00 64.16           H
ATOM    754  N   GLN A  49      -2.798  33.359  42.120  1.00 51.66           N
ATOM    755  CA  GLN A  49      -2.485  33.153  40.704  1.00 52.42           C
ATOM    756  C   GLN A  49      -3.628  32.427  40.017  1.00 47.95           C
ATOM    757  O   GLN A  49      -4.082  32.835  38.939  1.00 42.91           O
ATOM    758  CB  GLN A  49      -1.171  32.380  40.544  1.00 44.37           C
ATOM    759  CG  GLN A  49       0.070  33.283  40.753  1.00 45.82           C
ATOM    760  CD  GLN A  49       1.387  32.523  40.964  1.00 48.01           C
ATOM    761  OE1 GLN A  49       1.751  32.243  42.103  1.00 47.73           O
ATOM    762  NE2 GLN A  49       2.109  32.211  39.877  1.00 48.76           N
ATOM    763  H   GLN A  49      -2.253  32.982  42.669  1.00 61.99           H
ATOM    764  HA  GLN A  49      -2.378  34.017  40.275  1.00 62.90           H
ATOM    765  HB2 GLN A  49      -1.139  31.668  41.202  1.00 53.24           H
ATOM    766  HB3 GLN A  49      -1.127  32.009  39.649  1.00 53.24           H
ATOM    767  HG2 GLN A  49       0.178  33.846  39.971  1.00 54.98           H
ATOM    768  HG3 GLN A  49      -0.078  33.837  41.535  1.00 54.98           H
ATOM    769 HE21 GLN A  49       1.830  32.437  39.096  1.00 58.51           H
ATOM    770 HE22 GLN A  49       2.852  31.786  39.961  1.00 58.51           H
ATOM    771  N   LYS A  50      -4.129  31.369  40.661  1.00 39.04           N
ATOM    772  CA  LYS A  50      -5.311  30.656  40.188  1.00 47.95           C
ATOM    773  C   LYS A  50      -6.487  31.600  39.935  1.00 51.05           C
ATOM    774  O   LYS A  50      -7.016  31.664  38.814  1.00 49.74           O
ATOM    775  CB  LYS A  50      -5.700  29.590  41.192  1.00 42.56           C
ATOM    776  CG  LYS A  50      -5.382  28.170  40.776  1.00 63.26           C
ATOM    777  CD  LYS A  50      -4.096  27.655  41.461  1.00 81.04           C
ATOM    778  CE  LYS A  50      -3.778  26.191  41.107  1.00 84.31           C
ATOM    779  NZ  LYS A  50      -2.522  25.712  41.762  1.00 87.61           N1+
ATOM    780  H   LYS A  50      -3.795  31.043  41.383  1.00 46.84           H
ATOM    781  HA  LYS A  50      -5.098  30.215  39.351  1.00 57.54           H
ATOM    782  HB2 LYS A  50      -5.230  29.764  42.023  1.00 51.07           H
ATOM    783  HB3 LYS A  50      -6.657  29.643  41.342  1.00 51.07           H
ATOM    784  HG2 LYS A  50      -6.116  27.590  41.032  1.00 75.92           H
ATOM    785  HG3 LYS A  50      -5.249  28.140  39.816  1.00 75.92           H
ATOM    786  HD2 LYS A  50      -3.346  28.202  41.178  1.00 97.25           H
ATOM    787  HD3 LYS A  50      -4.204  27.714  42.423  1.00 97.25           H
ATOM    788  HE2 LYS A  50      -4.508  25.626  41.404  1.00101.17           H
ATOM    789  HE3 LYS A  50      -3.665  26.114  40.146  1.00101.17           H
ATOM    790  HZ1 LYS A  50      -2.366  24.865  41.539  1.00105.14           H
ATOM    791  HZ2 LYS A  50      -1.833  26.212  41.502  1.00105.14           H
ATOM    792  HZ3 LYS A  50      -2.601  25.768  42.647  1.00105.14           H
ATOM    793  N   LYS A  51      -6.888  32.362  40.964  1.00 39.34           N
ATOM    794  CA  LYS A  51      -8.035  33.271  40.849  1.00 44.33           C
ATOM    795  C   LYS A  51      -7.935  34.213  39.646  1.00 46.76           C
ATOM    796  O   LYS A  51      -8.915  34.392  38.910  1.00 44.57           O
ATOM    797  CB  LYS A  51      -8.191  34.102  42.119  1.00 42.25           C
ATOM    798  CG  LYS A  51      -8.713  33.312  43.244  1.00 55.91           C
ATOM    799  CD  LYS A  51      -8.842  34.158  44.512  1.00 68.98           C
ATOM    800  CE  LYS A  51      -9.343  33.332  45.727  1.00 60.81           C
ATOM    801  NZ  LYS A  51      -9.625  34.272  46.877  1.00 81.17           N1+
ATOM    802  H   LYS A  51      -6.512  32.369  41.738  1.00 47.21           H
ATOM    803  HA  LYS A  51      -8.841  32.742  40.742  1.00 53.20           H
ATOM    804  HB2 LYS A  51      -7.324  34.455  42.375  1.00 50.70           H
ATOM    805  HB3 LYS A  51      -8.810  34.829  41.948  1.00 50.70           H
ATOM    806  HG2 LYS A  51      -9.592  32.972  43.015  1.00 67.09           H
ATOM    807  HG3 LYS A  51      -8.107  32.578  43.428  1.00 67.09           H
ATOM    808  HD2 LYS A  51      -7.973  34.527  44.736  1.00 82.77           H
ATOM    809  HD3 LYS A  51      -9.476  34.874  44.352  1.00 82.77           H
ATOM    810  HE2 LYS A  51     -10.163  32.869  45.494  1.00 72.97           H
ATOM    811  HE3 LYS A  51      -8.658  32.702  46.001  1.00 72.97           H
ATOM    812  HZ1 LYS A  51      -9.914  33.811  47.582  1.00 97.41           H
ATOM    813  HZ2 LYS A  51      -8.884  34.709  47.101  1.00 97.41           H
ATOM    814  HZ3 LYS A  51     -10.249  34.861  46.641  1.00 97.41           H
ATOM    815  N   VAL A  52      -6.780  34.875  39.470  1.00 40.12           N
ATOM    816  CA  VAL A  52      -6.648  35.932  38.468  1.00 41.49           C
ATOM    817  C   VAL A  52      -6.434  35.400  37.063  1.00 46.10           C
ATOM    818  O   VAL A  52      -6.418  36.192  36.107  1.00 34.73           O
ATOM    819  CB  VAL A  52      -5.470  36.866  38.778  1.00 47.84           C
ATOM    820  CG1 VAL A  52      -5.633  37.408  40.168  1.00 37.72           C
ATOM    821  CG2 VAL A  52      -4.119  36.107  38.626  1.00 48.41           C
ATOM    822  H   VAL A  52      -6.062  34.727  39.921  1.00 48.15           H
ATOM    823  HA  VAL A  52      -7.458  36.465  38.465  1.00 49.79           H
ATOM    824  HB  VAL A  52      -5.476  37.610  38.156  1.00 57.41           H
ATOM    825 HG11 VAL A  52      -4.889  37.999  40.365  1.00 45.26           H
ATOM    826 HG12 VAL A  52      -6.468  37.899  40.219  1.00 45.26           H
ATOM    827 HG13 VAL A  52      -5.645  36.669  40.795  1.00 45.26           H
ATOM    828 HG21 VAL A  52      -3.391  36.716  38.826  1.00 58.09           H
ATOM    829 HG22 VAL A  52      -4.105  35.359  39.243  1.00 58.09           H
ATOM    830 HG23 VAL A  52      -4.039  35.785  37.714  1.00 58.09           H
ATOM    831  N   THR A  53      -6.277  34.087  36.906  1.00 42.74           N
ATOM    832  CA  THR A  53      -5.905  33.501  35.630  1.00 45.61           C
ATOM    833  C   THR A  53      -7.126  32.839  35.003  1.00 49.86           C
ATOM    834  O   THR A  53      -7.539  31.754  35.425  1.00 37.25           O
ATOM    835  CB  THR A  53      -4.778  32.482  35.819  1.00 42.79           C
ATOM    836  OG1 THR A  53      -3.644  33.141  36.373  1.00 42.61           O
ATOM    837  CG2 THR A  53      -4.375  31.821  34.491  1.00 33.73           C
ATOM    838  H   THR A  53      -6.382  33.510  37.535  1.00 51.29           H
ATOM    839  HA  THR A  53      -5.592  34.198  35.032  1.00 54.74           H
ATOM    840  HB  THR A  53      -5.074  31.787  36.428  1.00 51.35           H
ATOM    841  HG1 THR A  53      -3.842  33.480  37.115  1.00 51.14           H
ATOM    842 HG21 THR A  53      -3.662  31.181  34.642  1.00 40.48           H
ATOM    843 HG22 THR A  53      -5.137  31.358  34.107  1.00 40.48           H
ATOM    844 HG23 THR A  53      -4.068  32.495  33.865  1.00 40.48           H
ATOM    845  N   PHE A  54      -7.663  33.456  33.955  1.00 45.05           N
ATOM    846  CA  PHE A  54      -8.759  32.823  33.258  1.00 42.78           C
ATOM    847  C   PHE A  54      -8.871  33.378  31.848  1.00 45.59           C
ATOM    848  O   PHE A  54      -8.299  34.418  31.519  1.00 47.84           O
ATOM    849  CB  PHE A  54     -10.052  33.023  34.026  1.00 40.55           C
ATOM    850  CG  PHE A  54     -10.266  34.432  34.485  1.00 45.67           C
ATOM    851  CD1 PHE A  54     -10.821  35.390  33.623  1.00 37.64           C
ATOM    852  CD2 PHE A  54      -9.933  34.807  35.785  1.00 42.97           C
ATOM    853  CE1 PHE A  54     -11.050  36.686  34.069  1.00 41.33           C
ATOM    854  CE2 PHE A  54     -10.151  36.128  36.239  1.00 39.97           C
ATOM    855  CZ  PHE A  54     -10.699  37.062  35.383  1.00 35.28           C
ATOM    856  H   PHE A  54      -7.416  34.218  33.640  1.00 54.06           H
ATOM    857  HA  PHE A  54      -8.589  31.870  33.195  1.00 51.34           H
ATOM    858  HB2 PHE A  54     -10.797  32.780  33.455  1.00 48.66           H
ATOM    859  HB3 PHE A  54     -10.040  32.454  34.812  1.00 48.66           H
ATOM    860  HD1 PHE A  54     -11.058  35.150  32.756  1.00 45.17           H
ATOM    861  HD2 PHE A  54      -9.567  34.178  36.364  1.00 51.56           H
ATOM    862  HE1 PHE A  54     -11.412  37.316  33.490  1.00 49.59           H
ATOM    863  HE2 PHE A  54      -9.922  36.368  37.108  1.00 47.97           H
ATOM    864  HZ  PHE A  54     -10.843  37.934  35.674  1.00 42.33           H
ATOM    865  N   ASP A  55      -9.617  32.651  31.013  1.00 53.66           N
ATOM    866  CA  ASP A  55      -9.944  33.119  29.673  1.00 50.53           C
ATOM    867  C   ASP A  55     -10.975  34.258  29.709  1.00 44.01           C
ATOM    868  O   ASP A  55     -11.879  34.282  30.546  1.00 47.02           O
ATOM    869  CB  ASP A  55     -10.457  31.939  28.844  1.00 64.23           C
ATOM    870  CG  ASP A  55     -10.139  32.083  27.358  1.00 68.92           C
ATOM    871  OD1 ASP A  55      -9.978  31.039  26.663  1.00 81.61           O
ATOM    872  OD2 ASP A  55     -10.015  33.246  26.908  1.00 67.82           O1-
ATOM    873  H   ASP A  55      -9.945  31.880  31.204  1.00 64.39           H
ATOM    874  HA  ASP A  55      -9.139  33.456  29.250  1.00 60.63           H
ATOM    875  HB2 ASP A  55     -10.040  31.124  29.163  1.00 77.07           H
ATOM    876  HB3 ASP A  55     -11.420  31.880  28.941  1.00 77.07           H
ATOM    877  N   ARG A  56     -10.787  35.253  28.851  1.00 46.19           N
ATOM    878  CA  ARG A  56     -11.721  36.367  28.735  1.00 48.23           C
ATOM    879  C   ARG A  56     -12.461  36.263  27.409  1.00 47.02           C
ATOM    880  O   ARG A  56     -11.840  36.076  26.358  1.00 57.67           O
ATOM    881  CB  ARG A  56     -11.013  37.731  28.841  1.00 40.66           C
ATOM    882  CG  ARG A  56     -10.558  38.066  30.304  1.00 37.65           C
ATOM    883  CD  ARG A  56      -9.171  37.455  30.662  1.00 34.33           C
ATOM    884  NE  ARG A  56      -8.202  37.803  29.629  1.00 41.67           N
ATOM    885  CZ  ARG A  56      -7.680  39.008  29.438  1.00 38.93           C
ATOM    886  NH1 ARG A  56      -7.940  40.033  30.245  1.00 36.93           N
ATOM    887  NH2 ARG A  56      -6.880  39.188  28.415  1.00 46.50           N1+
ATOM    888  H   ARG A  56     -10.115  35.307  28.317  1.00 55.43           H
ATOM    889  HA  ARG A  56     -12.373  36.310  29.450  1.00 57.87           H
ATOM    890  HB2 ARG A  56     -10.224  37.722  28.276  1.00 48.80           H
ATOM    891  HB3 ARG A  56     -11.622  38.427  28.550  1.00 48.80           H
ATOM    892  HG2 ARG A  56     -10.496  39.029  30.402  1.00 45.19           H
ATOM    893  HG3 ARG A  56     -11.212  37.711  30.926  1.00 45.19           H
ATOM    894  HD2 ARG A  56      -8.864  37.816  31.509  1.00 41.20           H
ATOM    895  HD3 ARG A  56      -9.242  36.489  30.708  1.00 41.20           H
ATOM    896  HE  ARG A  56      -7.947  37.175  29.099  1.00 50.01           H
ATOM    897 HH11 ARG A  56      -8.480  39.933  30.907  1.00 44.32           H
ATOM    898 HH12 ARG A  56      -7.576  40.798  30.099  1.00 44.32           H
ATOM    899 HH21 ARG A  56      -6.690  38.528  27.897  1.00 55.80           H
ATOM    900 HH22 ARG A  56      -6.504  39.952  28.294  1.00 55.80           H
ATOM    901  N   LEU A  57     -13.784  36.374  27.475  1.00 49.70           N
ATOM    902  CA  LEU A  57     -14.653  36.424  26.306  1.00 42.75           C
ATOM    903  C   LEU A  57     -15.302  37.786  26.286  1.00 45.13           C
ATOM    904  O   LEU A  57     -15.835  38.228  27.315  1.00 51.81           O
ATOM    905  CB  LEU A  57     -15.727  35.335  26.367  1.00 54.17           C
ATOM    906  CG  LEU A  57     -16.978  35.579  25.516  1.00 68.19           C
ATOM    907  CD1 LEU A  57     -17.450  34.214  25.036  1.00 74.17           C
ATOM    908  CD2 LEU A  57     -18.138  36.380  26.244  1.00 62.20           C
ATOM    909  H   LEU A  57     -14.217  36.423  28.217  1.00 59.64           H
ATOM    910  HA  LEU A  57     -14.130  36.309  25.497  1.00 51.30           H
ATOM    911  HB2 LEU A  57     -15.333  34.501  26.069  1.00 65.01           H
ATOM    912  HB3 LEU A  57     -16.017  35.244  27.288  1.00 65.01           H
ATOM    913  HG  LEU A  57     -16.721  36.090  24.733  1.00 81.82           H
ATOM    914 HD11 LEU A  57     -18.244  34.328  24.491  1.00 89.01           H
ATOM    915 HD12 LEU A  57     -16.745  33.803  24.511  1.00 89.01           H
ATOM    916 HD13 LEU A  57     -17.653  33.661  25.806  1.00 89.01           H
ATOM    917 HD21 LEU A  57     -18.882  36.484  25.630  1.00 74.64           H
ATOM    918 HD22 LEU A  57     -18.421  35.883  27.027  1.00 74.64           H
ATOM    919 HD23 LEU A  57     -17.802  37.251  26.508  1.00 74.64           H
ATOM    920  N   GLN A  58     -15.276  38.442  25.124  1.00 46.13           N
ATOM    921  CA  GLN A  58     -15.719  39.827  25.039  1.00 47.62           C
ATOM    922  C   GLN A  58     -16.480  40.028  23.741  1.00 43.74           C
ATOM    923  O   GLN A  58     -15.955  39.770  22.661  1.00 49.66           O
ATOM    924  CB  GLN A  58     -14.538  40.800  25.140  1.00 35.03           C
ATOM    925  CG  GLN A  58     -14.958  42.260  25.113  1.00 43.18           C
ATOM    926  CD  GLN A  58     -13.819  43.172  25.555  1.00 41.30           C
ATOM    927  OE1 GLN A  58     -12.722  43.094  25.030  1.00 45.96           O
ATOM    928  NE2 GLN A  58     -14.076  44.023  26.532  1.00 39.94           N
ATOM    929  H   GLN A  58     -15.008  38.108  24.378  1.00 55.36           H
ATOM    930  HA  GLN A  58     -16.324  40.011  25.774  1.00 57.14           H
ATOM    931  HB2 GLN A  58     -14.069  40.640  25.974  1.00 42.04           H
ATOM    932  HB3 GLN A  58     -13.940  40.647  24.391  1.00 42.04           H
ATOM    933  HG2 GLN A  58     -15.211  42.504  24.209  1.00 51.82           H
ATOM    934  HG3 GLN A  58     -15.705  42.390  25.718  1.00 51.82           H
ATOM    935 HE21 GLN A  58     -14.858  44.044  26.888  1.00 47.93           H
ATOM    936 HE22 GLN A  58     -13.461  44.556  26.811  1.00 47.93           H
ATOM    937  N   VAL A  59     -17.718  40.491  23.854  1.00 46.05           N
ATOM    938  CA  VAL A  59     -18.557  40.755  22.711  1.00 36.09           C
ATOM    939  C   VAL A  59     -19.152  42.135  22.864  1.00 44.19           C
ATOM    940  O   VAL A  59     -20.012  42.358  23.726  1.00 50.29           O
ATOM    941  CB  VAL A  59     -19.676  39.737  22.556  1.00 49.27           C
ATOM    942  CG1 VAL A  59     -20.382  40.039  21.256  1.00 47.23           C
ATOM    943  CG2 VAL A  59     -19.136  38.343  22.538  1.00 48.85           C
ATOM    944  H   VAL A  59     -18.099  40.662  24.606  1.00 55.27           H
ATOM    945  HA  VAL A  59     -18.018  40.742  21.905  1.00 43.30           H
ATOM    946  HB  VAL A  59     -20.308  39.823  23.287  1.00 59.12           H
ATOM    947 HG11 VAL A  59     -21.102  39.402  21.132  1.00 56.67           H
ATOM    948 HG12 VAL A  59     -20.739  40.940  21.293  1.00 56.67           H
ATOM    949 HG13 VAL A  59     -19.745  39.965  20.527  1.00 56.67           H
ATOM    950 HG21 VAL A  59     -19.873  37.720  22.439  1.00 58.62           H
ATOM    951 HG22 VAL A  59     -18.523  38.252  21.792  1.00 58.62           H
ATOM    952 HG23 VAL A  59     -18.670  38.174  23.372  1.00 58.62           H
ATOM    953  N   LEU A  60     -18.731  43.036  22.003  1.00 41.21           N
ATOM    954  CA  LEU A  60     -19.145  44.423  21.943  1.00 43.52           C
ATOM    955  C   LEU A  60     -20.437  44.558  21.150  1.00 43.54           C
ATOM    956  O   LEU A  60     -20.836  43.661  20.401  1.00 40.35           O
ATOM    957  CB  LEU A  60     -18.023  45.243  21.288  1.00 37.68           C
ATOM    958  CG  LEU A  60     -16.631  44.988  21.896  1.00 40.97           C
ATOM    959  CD1 LEU A  60     -15.617  45.950  21.365  1.00 37.95           C
ATOM    960  CD2 LEU A  60     -16.689  45.147  23.472  1.00 47.75           C
ATOM    961  H   LEU A  60     -18.156  42.848  21.391  1.00 49.45           H
ATOM    962  HA  LEU A  60     -19.294  44.760  22.841  1.00 52.22           H
ATOM    963  HB2 LEU A  60     -17.981  45.017  20.346  1.00 45.22           H
ATOM    964  HB3 LEU A  60     -18.224  46.186  21.391  1.00 45.22           H
ATOM    965  HG  LEU A  60     -16.343  44.086  21.685  1.00 49.17           H
ATOM    966 HD11 LEU A  60     -14.757  45.758  21.770  1.00 45.54           H
ATOM    967 HD12 LEU A  60     -15.560  45.848  20.402  1.00 45.54           H
ATOM    968 HD13 LEU A  60     -15.893  46.853  21.587  1.00 45.54           H
ATOM    969 HD21 LEU A  60     -15.806  44.984  23.838  1.00 57.30           H
ATOM    970 HD22 LEU A  60     -16.975  46.048  23.688  1.00 57.30           H
ATOM    971 HD23 LEU A  60     -17.320  44.504  23.831  1.00 57.30           H
ATOM    972  N   ASP A  61     -21.099  45.695  21.331  1.00 41.87           N
ATOM    973  CA  ASP A  61     -22.360  45.947  20.657  1.00 41.98           C
ATOM    974  C   ASP A  61     -22.599  47.447  20.512  1.00 47.26           C
ATOM    975  O   ASP A  61     -21.764  48.287  20.864  1.00 49.56           O
ATOM    976  CB  ASP A  61     -23.525  45.275  21.393  1.00 33.06           C
ATOM    977  CG  ASP A  61     -23.641  45.689  22.851  1.00 41.34           C
ATOM    978  OD1 ASP A  61     -23.982  44.781  23.623  1.00 46.21           O
ATOM    979  OD2 ASP A  61     -23.412  46.872  23.238  1.00 38.67           O1-
ATOM    980  H   ASP A  61     -20.836  46.336  21.841  1.00 50.24           H
ATOM    981  HA  ASP A  61     -22.316  45.568  19.765  1.00 50.38           H
ATOM    982  HB2 ASP A  61     -24.355  45.512  20.949  1.00 39.67           H
ATOM    983  HB3 ASP A  61     -23.400  44.313  21.366  1.00 39.67           H
ATOM    984  N   ASP A  62     -23.770  47.779  19.981  1.00 44.26           N
ATOM    985  CA  ASP A  62     -24.043  49.162  19.633  1.00 40.26           C
ATOM    986  C   ASP A  62     -23.997  50.057  20.843  1.00 39.83           C
ATOM    987  O   ASP A  62     -23.488  51.181  20.769  1.00 42.69           O
ATOM    988  CB  ASP A  62     -25.412  49.266  18.956  1.00 54.41           C
ATOM    989  CG  ASP A  62     -25.431  48.658  17.558  1.00 55.21           C
ATOM    990  OD1 ASP A  62     -24.446  48.842  16.801  1.00 54.09           O
ATOM    991  OD2 ASP A  62     -26.439  47.995  17.217  1.00 63.66           O1-
ATOM    992  H   ASP A  62     -24.412  47.231  19.816  1.00 53.11           H
ATOM    993  HA  ASP A  62     -23.371  49.470  19.004  1.00 48.31           H
ATOM    994  HB2 ASP A  62     -26.067  48.796  19.495  1.00 65.29           H
ATOM    995  HB3 ASP A  62     -25.656  50.202  18.879  1.00 65.29           H
ATOM    996  N   HIS A  63     -24.551  49.595  21.961  1.00 37.15           N
ATOM    997  CA  HIS A  63     -24.517  50.403  23.169  1.00 44.37           C
ATOM    998  C   HIS A  63     -23.089  50.738  23.557  1.00 43.68           C
ATOM    999  O   HIS A  63     -22.786  51.867  23.955  1.00 38.28           O
ATOM   1000  CB  HIS A  63     -25.191  49.658  24.309  1.00 44.57           C
ATOM   1001  CG  HIS A  63     -26.674  49.585  24.201  1.00 49.03           C
ATOM   1002  ND1 HIS A  63     -27.472  50.703  24.073  1.00 47.52           N
ATOM   1003  CD2 HIS A  63     -27.511  48.520  24.241  1.00 52.95           C
ATOM   1004  CE1 HIS A  63     -28.740  50.328  24.035  1.00 54.39           C
ATOM   1005  NE2 HIS A  63     -28.792  49.008  24.123  1.00 53.24           N
ATOM   1006  H   HIS A  63     -24.942  48.834  22.044  1.00 44.58           H
ATOM   1007  HA  HIS A  63     -24.998  51.232  23.017  1.00 53.24           H
ATOM   1008  HB2 HIS A  63     -24.977  50.106  25.142  1.00 53.48           H
ATOM   1009  HB3 HIS A  63     -24.851  48.749  24.330  1.00 53.48           H
ATOM   1010  HD2 HIS A  63     -27.265  47.627  24.323  1.00 63.54           H
ATOM   1011  HE1 HIS A  63     -29.471  50.895  23.940  1.00 65.26           H
ATOM   1012  HE2 HIS A  63     -29.509  48.534  24.115  1.00 63.89           H
ATOM   1013  N   TYR A  64     -22.200  49.757  23.442  1.00 40.66           N
ATOM   1014  CA  TYR A  64     -20.781  49.980  23.660  1.00 43.39           C
ATOM   1015  C   TYR A  64     -20.232  51.063  22.715  1.00 48.36           C
ATOM   1016  O   TYR A  64     -19.705  52.104  23.158  1.00 41.04           O
ATOM   1017  CB  TYR A  64     -20.072  48.637  23.480  1.00 41.95           C
ATOM   1018  CG  TYR A  64     -18.625  48.697  23.798  1.00 49.94           C
ATOM   1019  CD1 TYR A  64     -18.188  48.464  25.086  1.00 41.95           C
ATOM   1020  CD2 TYR A  64     -17.684  48.988  22.816  1.00 41.72           C
ATOM   1021  CE1 TYR A  64     -16.873  48.528  25.409  1.00 41.14           C
ATOM   1022  CE2 TYR A  64     -16.339  49.043  23.131  1.00 37.88           C
ATOM   1023  CZ  TYR A  64     -15.937  48.813  24.423  1.00 48.54           C
ATOM   1024  OH  TYR A  64     -14.596  48.864  24.735  1.00 46.53           O
ATOM   1025  H   TYR A  64     -22.398  48.945  23.236  1.00 48.79           H
ATOM   1026  HA  TYR A  64     -20.641  50.277  24.573  1.00 52.07           H
ATOM   1027  HB2 TYR A  64     -20.482  47.984  24.068  1.00 50.34           H
ATOM   1028  HB3 TYR A  64     -20.164  48.354  22.556  1.00 50.34           H
ATOM   1029  HD1 TYR A  64     -18.810  48.275  25.750  1.00 50.35           H
ATOM   1030  HD2 TYR A  64     -17.961  49.145  21.942  1.00 50.06           H
ATOM   1031  HE1 TYR A  64     -16.597  48.365  26.282  1.00 49.36           H
ATOM   1032  HE2 TYR A  64     -15.712  49.237  22.472  1.00 45.46           H
ATOM   1033  HH  TYR A  64     -14.148  49.045  24.049  1.00 55.84           H
ATOM   1034  N   ARG A  65     -20.373  50.852  21.401  1.00 36.34           N
ATOM   1035  CA  ARG A  65     -19.868  51.855  20.466  1.00 39.55           C
ATOM   1036  C   ARG A  65     -20.497  53.210  20.723  1.00 42.98           C
ATOM   1037  O   ARG A  65     -19.814  54.237  20.628  1.00 48.07           O
ATOM   1038  CB  ARG A  65     -20.092  51.424  19.016  1.00 46.37           C
ATOM   1039  CG  ARG A  65     -19.598  50.038  18.744  1.00 45.31           C
ATOM   1040  CD  ARG A  65     -19.930  49.544  17.399  1.00 47.77           C
ATOM   1041  NE  ARG A  65     -19.803  48.081  17.420  1.00 54.08           N
ATOM   1042  CZ  ARG A  65     -20.813  47.230  17.334  1.00 49.80           C
ATOM   1043  NH1 ARG A  65     -22.046  47.686  17.188  1.00 50.15           N
ATOM   1044  NH2 ARG A  65     -20.580  45.923  17.375  1.00 60.15           N1+
ATOM   1045  H   ARG A  65     -20.743  50.165  21.040  1.00 43.61           H
ATOM   1046  HA  ARG A  65     -18.912  51.947  20.599  1.00 47.46           H
ATOM   1047  HB2 ARG A  65     -21.042  51.447  18.822  1.00 55.64           H
ATOM   1048  HB3 ARG A  65     -19.618  52.032  18.428  1.00 55.64           H
ATOM   1049  HG2 ARG A  65     -18.632  50.028  18.833  1.00 54.37           H
ATOM   1050  HG3 ARG A  65     -19.995  49.433  19.389  1.00 54.37           H
ATOM   1051  HD2 ARG A  65     -20.845  49.778  17.176  1.00 57.32           H
ATOM   1052  HD3 ARG A  65     -19.309  49.906  16.749  1.00 57.32           H
ATOM   1053  HE  ARG A  65     -19.011  47.752  17.493  1.00 64.90           H
ATOM   1054 HH11 ARG A  65     -22.191  48.533  17.164  1.00 60.18           H
ATOM   1055 HH12 ARG A  65     -22.704  47.135  17.127  1.00 60.18           H
ATOM   1056 HH21 ARG A  65     -19.776  45.632  17.464  1.00 72.18           H
ATOM   1057 HH22 ARG A  65     -21.233  45.367  17.309  1.00 72.18           H
ATOM   1058  N   ASP A  66     -21.790  53.251  21.055  1.00 35.49           N
ATOM   1059  CA  ASP A  66     -22.419  54.555  21.248  1.00 43.37           C
ATOM   1060  C   ASP A  66     -21.813  55.279  22.442  1.00 46.22           C
ATOM   1061  O   ASP A  66     -21.478  56.466  22.361  1.00 47.29           O
ATOM   1062  CB  ASP A  66     -23.926  54.402  21.419  1.00 53.60           C
ATOM   1063  CG  ASP A  66     -24.616  53.992  20.148  1.00 51.79           C
ATOM   1064  OD1 ASP A  66     -24.061  54.223  19.054  1.00 63.29           O
ATOM   1065  OD2 ASP A  66     -25.729  53.435  20.236  1.00 62.00           O1-
ATOM   1066  H   ASP A  66     -22.303  52.570  21.170  1.00 42.59           H
ATOM   1067  HA  ASP A  66     -22.262  55.098  20.460  1.00 52.04           H
ATOM   1068  HB2 ASP A  66     -24.101  53.722  22.088  1.00 64.32           H
ATOM   1069  HB3 ASP A  66     -24.299  55.251  21.703  1.00 64.32           H
ATOM   1070  N   VAL A  67     -21.623  54.575  23.559  1.00 44.34           N
ATOM   1071  CA  VAL A  67     -21.060  55.253  24.709  1.00 42.95           C
ATOM   1072  C   VAL A  67     -19.628  55.640  24.431  1.00 45.44           C
ATOM   1073  O   VAL A  67     -19.182  56.747  24.768  1.00 43.04           O
ATOM   1074  CB  VAL A  67     -21.157  54.373  25.956  1.00 42.81           C
ATOM   1075  CG1 VAL A  67     -20.429  55.048  27.138  1.00 37.59           C
ATOM   1076  CG2 VAL A  67     -22.636  54.129  26.278  1.00 43.08           C
ATOM   1077  H   VAL A  67     -21.804  53.742  23.668  1.00 53.21           H
ATOM   1078  HA  VAL A  67     -21.564  56.066  24.875  1.00 51.55           H
ATOM   1079  HB  VAL A  67     -20.735  53.517  25.783  1.00 51.37           H
ATOM   1080 HG11 VAL A  67     -20.500  54.478  27.919  1.00 45.10           H
ATOM   1081 HG12 VAL A  67     -19.497  55.174  26.903  1.00 45.10           H
ATOM   1082 HG13 VAL A  67     -20.845  55.907  27.315  1.00 45.10           H
ATOM   1083 HG21 VAL A  67     -22.698  53.571  27.068  1.00 51.69           H
ATOM   1084 HG22 VAL A  67     -23.068  54.982  26.439  1.00 51.69           H
ATOM   1085 HG23 VAL A  67     -23.053  53.683  25.524  1.00 51.69           H
ATOM   1086  N   LEU A  68     -18.875  54.729  23.831  1.00 37.58           N
ATOM   1087  CA  LEU A  68     -17.490  55.035  23.557  1.00 43.70           C
ATOM   1088  C   LEU A  68     -17.360  56.331  22.761  1.00 54.00           C
ATOM   1089  O   LEU A  68     -16.572  57.220  23.113  1.00 49.30           O
ATOM   1090  CB  LEU A  68     -16.882  53.877  22.793  1.00 44.20           C
ATOM   1091  CG  LEU A  68     -15.469  54.228  22.317  1.00 42.30           C
ATOM   1092  CD1 LEU A  68     -14.599  54.802  23.428  1.00 46.83           C
ATOM   1093  CD2 LEU A  68     -14.824  53.012  21.790  1.00 39.76           C
ATOM   1094  H   LEU A  68     -19.136  53.949  23.580  1.00 45.10           H
ATOM   1095  HA  LEU A  68     -17.010  55.138  24.393  1.00 52.44           H
ATOM   1096  HB2 LEU A  68     -16.827  53.101  23.372  1.00 53.04           H
ATOM   1097  HB3 LEU A  68     -17.428  53.680  22.015  1.00 53.04           H
ATOM   1098  HG  LEU A  68     -15.522  54.880  21.601  1.00 50.76           H
ATOM   1099 HD11 LEU A  68     -13.721  55.004  23.068  1.00 56.20           H
ATOM   1100 HD12 LEU A  68     -15.012  55.612  23.765  1.00 56.20           H
ATOM   1101 HD13 LEU A  68     -14.523  54.147  24.139  1.00 56.20           H
ATOM   1102 HD21 LEU A  68     -13.930  53.234  21.489  1.00 47.72           H
ATOM   1103 HD22 LEU A  68     -14.781  52.347  22.495  1.00 47.72           H
ATOM   1104 HD23 LEU A  68     -15.349  52.673  21.048  1.00 47.72           H
ATOM   1105  N   LYS A  69     -18.151  56.455  21.685  1.00 49.30           N
ATOM   1106  CA  LYS A  69     -18.111  57.651  20.850  1.00 45.93           C
ATOM   1107  C   LYS A  69     -18.382  58.898  21.662  1.00 50.46           C
ATOM   1108  O   LYS A  69     -17.735  59.934  21.462  1.00 54.83           O
ATOM   1109  CB  LYS A  69     -19.131  57.528  19.733  1.00 47.97           C
ATOM   1110  CG  LYS A  69     -19.267  58.764  18.923  1.00 61.09           C
ATOM   1111  CD  LYS A  69     -20.184  58.507  17.730  1.00 75.26           C
ATOM   1112  CE  LYS A  69     -20.179  59.693  16.778  1.00 69.90           C
ATOM   1113  NZ  LYS A  69     -21.333  59.625  15.832  1.00 69.96           N1+
ATOM   1114  H   LYS A  69     -18.715  55.861  21.423  1.00 59.16           H
ATOM   1115  HA  LYS A  69     -17.231  57.734  20.450  1.00 55.11           H
ATOM   1116  HB2 LYS A  69     -18.861  56.811  19.139  1.00 57.56           H
ATOM   1117  HB3 LYS A  69     -19.997  57.328  20.120  1.00 57.56           H
ATOM   1118  HG2 LYS A  69     -19.656  59.467  19.466  1.00 73.30           H
ATOM   1119  HG3 LYS A  69     -18.396  59.033  18.591  1.00 73.30           H
ATOM   1120  HD2 LYS A  69     -19.874  57.726  17.247  1.00 90.32           H
ATOM   1121  HD3 LYS A  69     -21.092  58.372  18.045  1.00 90.32           H
ATOM   1122  HE2 LYS A  69     -20.250  60.515  17.288  1.00 83.88           H
ATOM   1123  HE3 LYS A  69     -19.359  59.686  16.261  1.00 83.88           H
ATOM   1124  HZ1 LYS A  69     -21.316  60.325  15.282  1.00 83.95           H
ATOM   1125  HZ2 LYS A  69     -21.288  58.878  15.351  1.00 83.95           H
ATOM   1126  HZ3 LYS A  69     -22.098  59.632  16.286  1.00 83.95           H
ATOM   1127  N   GLU A  70     -19.345  58.825  22.573  1.00 42.54           N
ATOM   1128  CA  GLU A  70     -19.655  59.980  23.395  1.00 45.05           C
ATOM   1129  C   GLU A  70     -18.471  60.355  24.255  1.00 46.68           C
ATOM   1130  O   GLU A  70     -18.241  61.539  24.526  1.00 50.88           O
ATOM   1131  CB  GLU A  70     -20.874  59.667  24.260  1.00 48.50           C
ATOM   1132  CG  GLU A  70     -22.098  59.204  23.468  1.00 47.50           C
ATOM   1133  CD  GLU A  70     -23.319  58.822  24.353  1.00 56.87           C
ATOM   1134  OE1 GLU A  70     -24.350  58.430  23.772  1.00 54.23           O
ATOM   1135  OE2 GLU A  70     -23.256  58.920  25.608  1.00 48.03           O1-
ATOM   1136  H   GLU A  70     -19.825  58.129  22.731  1.00 51.05           H
ATOM   1137  HA  GLU A  70     -19.870  60.734  22.824  1.00 54.06           H
ATOM   1138  HB2 GLU A  70     -20.640  58.961  24.883  1.00 58.20           H
ATOM   1139  HB3 GLU A  70     -21.123  60.467  24.749  1.00 58.20           H
ATOM   1140  HG2 GLU A  70     -22.375  59.920  22.876  1.00 57.00           H
ATOM   1141  HG3 GLU A  70     -21.855  58.423  22.947  1.00 57.00           H
ATOM   1142  N   MET A  71     -17.732  59.350  24.731  1.00 51.35           N
ATOM   1143  CA  MET A  71     -16.609  59.607  25.615  1.00 46.41           C
ATOM   1144  C   MET A  71     -15.507  60.295  24.834  1.00 45.02           C
ATOM   1145  O   MET A  71     -15.030  61.370  25.221  1.00 50.09           O
ATOM   1146  CB  MET A  71     -16.110  58.285  26.227  1.00 46.50           C
ATOM   1147  CG  MET A  71     -17.066  57.613  27.212  1.00 45.57           C
ATOM   1148  SD  MET A  71     -16.555  55.954  27.757  1.00 49.14           S
ATOM   1149  CE  MET A  71     -15.176  56.448  28.806  1.00 40.63           C
ATOM   1150  H   MET A  71     -17.864  58.519  24.556  1.00 61.61           H
ATOM   1151  HA  MET A  71     -16.897  60.186  26.338  1.00 55.69           H
ATOM   1152  HB2 MET A  71     -15.946  57.657  25.506  1.00 55.80           H
ATOM   1153  HB3 MET A  71     -15.281  58.460  26.699  1.00 55.80           H
ATOM   1154  HG2 MET A  71     -17.140  58.171  28.002  1.00 54.68           H
ATOM   1155  HG3 MET A  71     -17.936  57.527  26.790  1.00 54.68           H
ATOM   1156  HE1 MET A  71     -14.773  55.655  29.192  1.00 48.75           H
ATOM   1157  HE2 MET A  71     -14.523  56.922  28.267  1.00 48.75           H
ATOM   1158  HE3 MET A  71     -15.507  57.027  29.510  1.00 48.75           H
ATOM   1159  N   LYS A  72     -15.139  59.711  23.690  1.00 42.43           N
ATOM   1160  CA  LYS A  72     -14.161  60.333  22.778  1.00 52.25           C
ATOM   1161  C   LYS A  72     -14.504  61.777  22.469  1.00 47.61           C
ATOM   1162  O   LYS A  72     -13.644  62.662  22.513  1.00 53.01           O
ATOM   1163  CB  LYS A  72     -14.089  59.577  21.467  1.00 39.07           C
ATOM   1164  CG  LYS A  72     -13.517  58.186  21.596  1.00 46.09           C
ATOM   1165  CD  LYS A  72     -13.156  57.636  20.290  1.00 45.79           C
ATOM   1166  CE  LYS A  72     -12.528  56.264  20.481  1.00 59.37           C
ATOM   1167  NZ  LYS A  72     -12.325  55.523  19.216  1.00 50.88           N1+
ATOM   1168  H   LYS A  72     -15.439  58.953  23.416  1.00 50.91           H
ATOM   1169  HA  LYS A  72     -13.283  60.312  23.190  1.00 62.70           H
ATOM   1170  HB2 LYS A  72     -14.985  59.497  21.103  1.00 46.88           H
ATOM   1171  HB3 LYS A  72     -13.528  60.073  20.851  1.00 46.88           H
ATOM   1172  HG2 LYS A  72     -12.718  58.218  22.145  1.00 55.31           H
ATOM   1173  HG3 LYS A  72     -14.179  57.603  21.999  1.00 55.31           H
ATOM   1174  HD2 LYS A  72     -13.952  57.540  19.743  1.00 54.95           H
ATOM   1175  HD3 LYS A  72     -12.510  58.216  19.857  1.00 54.95           H
ATOM   1176  HE2 LYS A  72     -11.661  56.373  20.904  1.00 71.24           H
ATOM   1177  HE3 LYS A  72     -13.106  55.731  21.049  1.00 71.24           H
ATOM   1178  HZ1 LYS A  72     -11.957  54.730  19.384  1.00 61.06           H
ATOM   1179  HZ2 LYS A  72     -13.107  55.398  18.809  1.00 61.06           H
ATOM   1180  HZ3 LYS A  72     -11.788  55.983  18.676  1.00 61.06           H
ATOM   1181  N   ALA A  73     -15.755  62.032  22.125  1.00 48.84           N
ATOM   1182  CA  ALA A  73     -16.163  63.410  21.918  1.00 51.02           C
ATOM   1183  C   ALA A  73     -15.727  64.281  23.080  1.00 52.04           C
ATOM   1184  O   ALA A  73     -15.060  65.303  22.896  1.00 56.44           O
ATOM   1185  CB  ALA A  73     -17.667  63.466  21.725  1.00 50.73           C
ATOM   1186  H   ALA A  73     -16.372  61.444  22.008  1.00 58.61           H
ATOM   1187  HA  ALA A  73     -15.742  63.749  21.112  1.00 61.23           H
ATOM   1188  HB1 ALA A  73     -17.934  64.389  21.588  1.00 60.88           H
ATOM   1189  HB2 ALA A  73     -17.906  62.933  20.951  1.00 60.88           H
ATOM   1190  HB3 ALA A  73     -18.100  63.111  22.518  1.00 60.88           H
ATOM   1191  N   LYS A  74     -16.044  63.860  24.298  1.00 56.43           N
ATOM   1192  CA  LYS A  74     -15.691  64.677  25.447  1.00 48.52           C
ATOM   1193  C   LYS A  74     -14.188  64.737  25.642  1.00 46.27           C
ATOM   1194  O   LYS A  74     -13.657  65.736  26.132  1.00 44.55           O
ATOM   1195  CB  LYS A  74     -16.370  64.113  26.688  1.00 56.58           C
ATOM   1196  CG  LYS A  74     -17.882  64.415  26.797  1.00 53.47           C
ATOM   1197  CD  LYS A  74     -18.396  63.736  28.094  1.00 81.37           C
ATOM   1198  CE  LYS A  74     -19.929  63.808  28.354  1.00 82.53           C
ATOM   1199  NZ  LYS A  74     -20.321  63.126  29.689  1.00 74.85           N1+
ATOM   1200  H   LYS A  74     -16.453  63.126  24.482  1.00 67.72           H
ATOM   1201  HA  LYS A  74     -16.015  65.581  25.309  1.00 58.22           H
ATOM   1202  HB2 LYS A  74     -16.264  63.149  26.686  1.00 67.90           H
ATOM   1203  HB3 LYS A  74     -15.940  64.487  27.472  1.00 67.90           H
ATOM   1204  HG2 LYS A  74     -18.027  65.372  26.861  1.00 64.17           H
ATOM   1205  HG3 LYS A  74     -18.352  64.040  26.035  1.00 64.17           H
ATOM   1206  HD2 LYS A  74     -18.154  62.798  28.061  1.00 97.65           H
ATOM   1207  HD3 LYS A  74     -17.956  64.155  28.850  1.00 97.65           H
ATOM   1208  HE2 LYS A  74     -20.201  64.738  28.398  1.00 99.03           H
ATOM   1209  HE3 LYS A  74     -20.396  63.357  27.634  1.00 99.03           H
ATOM   1210  HZ1 LYS A  74     -21.201  63.182  29.812  1.00 89.82           H
ATOM   1211  HZ2 LYS A  74     -20.086  62.267  29.673  1.00 89.82           H
ATOM   1212  HZ3 LYS A  74     -19.908  63.526  30.368  1.00 89.82           H
ATOM   1213  N   ALA A  75     -13.482  63.682  25.271  1.00 55.00           N
ATOM   1214  CA  ALA A  75     -12.045  63.710  25.459  1.00 54.75           C
ATOM   1215  C   ALA A  75     -11.388  64.701  24.511  1.00 59.60           C
ATOM   1216  O   ALA A  75     -10.407  65.359  24.886  1.00 57.26           O
ATOM   1217  CB  ALA A  75     -11.486  62.306  25.275  1.00 48.78           C
ATOM   1218  H   ALA A  75     -13.797  62.963  24.920  1.00 66.00           H
ATOM   1219  HA  ALA A  75     -11.852  63.993  26.367  1.00 65.70           H
ATOM   1220  HB1 ALA A  75     -10.524  62.331  25.402  1.00 58.54           H
ATOM   1221  HB2 ALA A  75     -11.891  61.717  25.929  1.00 58.54           H
ATOM   1222  HB3 ALA A  75     -11.694  61.999  24.379  1.00 58.54           H
ATOM   1223  N   SER A  76     -11.942  64.865  23.305  1.00 52.59           N
ATOM   1224  CA  SER A  76     -11.345  65.771  22.328  1.00 50.56           C
ATOM   1225  C   SER A  76     -11.369  67.213  22.782  1.00 52.11           C
ATOM   1226  O   SER A  76     -10.754  68.058  22.126  1.00 62.57           O
ATOM   1227  CB  SER A  76     -12.062  65.681  20.989  1.00 48.49           C
ATOM   1228  OG  SER A  76     -13.235  66.458  21.082  1.00 73.19           O
ATOM   1229  H   SER A  76     -12.655  64.467  23.034  1.00 63.11           H
ATOM   1230  HA  SER A  76     -10.419  65.518  22.189  1.00 60.67           H
ATOM   1231  HB2 SER A  76     -11.491  66.035  20.289  1.00 58.18           H
ATOM   1232  HB3 SER A  76     -12.296  64.758  20.806  1.00 58.18           H
ATOM   1233  HG  SER A  76     -13.727  66.162  21.695  1.00 87.83           H
ATOM   1234  N   THR A  77     -12.039  67.510  23.886  1.00 52.64           N
ATOM   1235  CA  THR A  77     -12.043  68.836  24.490  1.00 55.14           C
ATOM   1236  C   THR A  77     -10.965  69.024  25.550  1.00 48.79           C
ATOM   1237  O   THR A  77     -11.023  70.007  26.286  1.00 63.40           O
ATOM   1238  CB  THR A  77     -13.407  69.102  25.122  1.00 53.23           C
ATOM   1239  OG1 THR A  77     -13.545  68.321  26.322  1.00 53.79           O
ATOM   1240  CG2 THR A  77     -14.530  68.744  24.124  1.00 60.90           C
ATOM   1241  H   THR A  77     -12.516  66.940  24.319  1.00 63.17           H
ATOM   1242  HA  THR A  77     -11.900  69.499  23.797  1.00 66.17           H
ATOM   1243  HB  THR A  77     -13.481  70.044  25.342  1.00 63.87           H
ATOM   1244  HG1 THR A  77     -13.480  67.503  26.141  1.00 64.55           H
ATOM   1245 HG21 THR A  77     -15.397  68.913  24.526  1.00 73.08           H
ATOM   1246 HG22 THR A  77     -14.444  69.282  23.321  1.00 73.08           H
ATOM   1247 HG23 THR A  77     -14.473  67.806  23.883  1.00 73.08           H
ATOM   1248  N   VAL A  78     -10.004  68.111  25.655  1.00 60.74           N
ATOM   1249  CA  VAL A  78      -8.990  68.116  26.715  1.00 67.76           C
ATOM   1250  C   VAL A  78      -7.609  68.382  26.128  1.00 52.36           C
ATOM   1251  O   VAL A  78      -7.211  67.747  25.146  1.00 52.11           O
ATOM   1252  CB  VAL A  78      -8.970  66.766  27.469  1.00 54.39           C
ATOM   1253  CG1 VAL A  78      -7.695  66.659  28.277  1.00 55.61           C
ATOM   1254  CG2 VAL A  78     -10.192  66.633  28.367  1.00 70.02           C
ATOM   1255  H   VAL A  78      -9.913  67.455  25.106  1.00 72.89           H
ATOM   1256  HA  VAL A  78      -9.193  68.819  27.352  1.00 81.31           H
ATOM   1257  HB  VAL A  78      -8.985  66.040  26.826  1.00 65.27           H
ATOM   1258 HG11 VAL A  78      -7.690  65.810  28.747  1.00 66.73           H
ATOM   1259 HG12 VAL A  78      -6.936  66.708  27.675  1.00 66.73           H
ATOM   1260 HG13 VAL A  78      -7.662  67.390  28.913  1.00 66.73           H
ATOM   1261 HG21 VAL A  78     -10.154  65.780  28.827  1.00 84.03           H
ATOM   1262 HG22 VAL A  78     -10.189  67.358  29.013  1.00 84.03           H
ATOM   1263 HG23 VAL A  78     -10.992  66.680  27.821  1.00 84.03           H
ATOM   1264  N   LYS A  79      -6.833  69.231  26.797  1.00 57.80           N
ATOM   1265  CA  LYS A  79      -5.473  69.522  26.356  1.00 62.64           C
ATOM   1266  C   LYS A  79      -4.501  69.186  27.463  1.00 57.98           C
ATOM   1267  O   LYS A  79      -4.606  69.695  28.577  1.00 57.87           O
ATOM   1268  CB  LYS A  79      -5.289  70.981  25.927  1.00 71.63           C
ATOM   1269  CG  LYS A  79      -3.970  71.218  25.127  1.00 76.97           C
ATOM   1270  CD  LYS A  79      -3.950  72.599  24.436  1.00 80.60           C
ATOM   1271  CE  LYS A  79      -2.601  72.918  23.769  1.00 81.86           C
ATOM   1272  NZ  LYS A  79      -1.442  72.842  24.731  1.00 84.47           N1+
ATOM   1273  H   LYS A  79      -7.071  69.651  27.509  1.00 69.35           H
ATOM   1274  HA  LYS A  79      -5.263  68.959  25.594  1.00 75.17           H
ATOM   1275  HB2 LYS A  79      -6.033  71.240  25.360  1.00 85.95           H
ATOM   1276  HB3 LYS A  79      -5.264  71.542  26.718  1.00 85.95           H
ATOM   1277  HG2 LYS A  79      -3.217  71.174  25.736  1.00 92.36           H
ATOM   1278  HG3 LYS A  79      -3.887  70.536  24.442  1.00 92.36           H
ATOM   1279  HD2 LYS A  79      -4.635  72.617  23.749  1.00 96.72           H
ATOM   1280  HD3 LYS A  79      -4.127  73.285  25.098  1.00 96.72           H
ATOM   1281  HE2 LYS A  79      -2.442  72.280  23.056  1.00 98.23           H
ATOM   1282  HE3 LYS A  79      -2.633  73.818  23.409  1.00 98.23           H
ATOM   1283  HZ1 LYS A  79      -0.683  73.033  24.308  1.00101.36           H
ATOM   1284  HZ2 LYS A  79      -1.558  73.424  25.394  1.00101.36           H
ATOM   1285  HZ3 LYS A  79      -1.385  72.022  25.073  1.00101.36           H
ATOM   1286  N   ALA A  80      -3.545  68.354  27.141  1.00 62.39           N
ATOM   1287  CA  ALA A  80      -2.640  67.837  28.130  1.00 65.42           C
ATOM   1288  C   ALA A  80      -1.219  68.146  27.707  1.00 58.66           C
ATOM   1289  O   ALA A  80      -0.891  68.145  26.520  1.00 59.18           O
ATOM   1290  CB  ALA A  80      -2.863  66.342  28.271  1.00 59.68           C
ATOM   1291  H   ALA A  80      -3.396  68.068  26.344  1.00 74.87           H
ATOM   1292  HA  ALA A  80      -2.811  68.260  28.986  1.00 78.50           H
ATOM   1293  HB1 ALA A  80      -2.251  65.993  28.939  1.00 71.61           H
ATOM   1294  HB2 ALA A  80      -3.779  66.184  28.547  1.00 71.61           H
ATOM   1295  HB3 ALA A  80      -2.697  65.916  27.416  1.00 71.61           H
ATOM   1296  N   LYS A  81      -0.376  68.382  28.688  1.00 60.96           N
ATOM   1297  CA  LYS A  81       1.007  68.726  28.429  1.00 67.31           C
ATOM   1298  C   LYS A  81       1.924  67.573  28.799  1.00 62.53           C
ATOM   1299  O   LYS A  81       1.546  66.659  29.530  1.00 63.49           O
ATOM   1300  CB  LYS A  81       1.404  69.974  29.218  1.00 63.88           C
ATOM   1301  CG  LYS A  81       1.235  69.823  30.719  1.00 74.14           C
ATOM   1302  CD  LYS A  81       1.815  71.010  31.482  1.00 72.72           C
ATOM   1303  CE  LYS A  81       1.666  70.781  32.966  1.00 76.25           C
ATOM   1304  NZ  LYS A  81       2.371  71.800  33.817  1.00 91.84           N1+
ATOM   1305  H   LYS A  81      -0.580  68.350  29.523  1.00 73.16           H
ATOM   1306  HA  LYS A  81       1.119  68.913  27.484  1.00 80.78           H
ATOM   1307  HB2 LYS A  81       2.337  70.172  29.043  1.00 76.66           H
ATOM   1308  HB3 LYS A  81       0.850  70.717  28.930  1.00 76.66           H
ATOM   1309  HG2 LYS A  81       0.289  69.762  30.928  1.00 88.97           H
ATOM   1310  HG3 LYS A  81       1.695  69.021  31.012  1.00 88.97           H
ATOM   1311  HD2 LYS A  81       2.758  71.100  31.276  1.00 87.27           H
ATOM   1312  HD3 LYS A  81       1.334  71.818  31.244  1.00 87.27           H
ATOM   1313  HE2 LYS A  81       0.723  70.809  33.192  1.00 91.50           H
ATOM   1314  HE3 LYS A  81       2.031  69.909  33.185  1.00 91.50           H
ATOM   1315  HZ1 LYS A  81       2.248  71.613  34.679  1.00110.21           H
ATOM   1316  HZ2 LYS A  81       3.244  71.791  33.641  1.00110.21           H
ATOM   1317  HZ3 LYS A  81       2.050  72.612  33.648  1.00110.21           H
ATOM   1318  N   LEU A  82       3.139  67.622  28.268  1.00 65.31           N
ATOM   1319  CA  LEU A  82       4.200  66.772  28.770  1.00 54.70           C
ATOM   1320  C   LEU A  82       4.734  67.362  30.052  1.00 59.17           C
ATOM   1321  O   LEU A  82       4.664  68.571  30.270  1.00 63.89           O
ATOM   1322  CB  LEU A  82       5.364  66.670  27.788  1.00 56.08           C
ATOM   1323  CG  LEU A  82       5.312  65.770  26.572  1.00 63.78           C
ATOM   1324  CD1 LEU A  82       6.533  65.989  25.756  1.00 58.39           C
ATOM   1325  CD2 LEU A  82       5.278  64.321  26.972  1.00 53.35           C
ATOM   1326  H   LEU A  82       3.371  68.137  27.620  1.00 78.37           H
ATOM   1327  HA  LEU A  82       3.858  65.882  28.950  1.00 65.64           H
ATOM   1328  HB2 LEU A  82       5.529  67.565  27.452  1.00 67.30           H
ATOM   1329  HB3 LEU A  82       6.139  66.387  28.297  1.00 67.30           H
ATOM   1330  HG  LEU A  82       4.530  65.973  26.036  1.00 76.54           H
ATOM   1331 HD11 LEU A  82       6.500  65.412  24.977  1.00 70.06           H
ATOM   1332 HD12 LEU A  82       6.565  66.918  25.479  1.00 70.06           H
ATOM   1333 HD13 LEU A  82       7.313  65.776  26.292  1.00 70.06           H
ATOM   1334 HD21 LEU A  82       5.245  63.773  26.172  1.00 64.02           H
ATOM   1335 HD22 LEU A  82       6.077  64.116  27.482  1.00 64.02           H
ATOM   1336 HD23 LEU A  82       4.489  64.163  27.514  1.00 64.02           H
ATOM   1337  N   LEU A  83       5.293  66.502  30.894  1.00 58.40           N
ATOM   1338  CA  LEU A  83       6.030  66.944  32.064  1.00 60.64           C
ATOM   1339  C   LEU A  83       7.522  66.900  31.754  1.00 64.39           C
ATOM   1340  O   LEU A  83       8.017  65.912  31.200  1.00 66.05           O
ATOM   1341  CB  LEU A  83       5.725  66.069  33.283  1.00 62.66           C
ATOM   1342  CG  LEU A  83       4.421  66.177  34.086  1.00 56.50           C
ATOM   1343  CD1 LEU A  83       4.571  65.319  35.286  1.00 56.02           C
ATOM   1344  CD2 LEU A  83       4.076  67.555  34.498  1.00 66.50           C
ATOM   1345  H   LEU A  83       5.257  65.647  30.807  1.00 70.08           H
ATOM   1346  HA  LEU A  83       5.786  67.859  32.273  1.00 72.77           H
ATOM   1347  HB2 LEU A  83       5.774  65.148  32.985  1.00 75.19           H
ATOM   1348  HB3 LEU A  83       6.440  66.220  33.921  1.00 75.19           H
ATOM   1349  HG  LEU A  83       3.689  65.828  33.554  1.00 67.80           H
ATOM   1350 HD11 LEU A  83       3.758  65.369  35.812  1.00 67.23           H
ATOM   1351 HD12 LEU A  83       4.725  64.405  35.002  1.00 67.23           H
ATOM   1352 HD13 LEU A  83       5.324  65.636  35.808  1.00 67.23           H
ATOM   1353 HD21 LEU A  83       3.245  67.537  34.997  1.00 79.80           H
ATOM   1354 HD22 LEU A  83       4.789  67.906  35.055  1.00 79.80           H
ATOM   1355 HD23 LEU A  83       3.974  68.105  33.705  1.00 79.80           H
ATOM   1356  N   SER A  84       8.221  67.978  32.095  1.00 71.34           N
ATOM   1357  CA  SER A  84       9.676  67.964  32.155  1.00 67.95           C
ATOM   1358  C   SER A  84      10.152  66.868  33.086  1.00 63.86           C
ATOM   1359  O   SER A  84       9.511  66.577  34.097  1.00 72.42           O
ATOM   1360  CB  SER A  84      10.188  69.287  32.692  1.00 68.87           C
ATOM   1361  OG  SER A  84      10.165  69.252  34.109  1.00 72.90           O
ATOM   1362  H   SER A  84       7.871  68.737  32.298  1.00 85.60           H
ATOM   1363  HA  SER A  84      10.046  67.814  31.271  1.00 81.54           H
ATOM   1364  HB2 SER A  84      11.098  69.427  32.389  1.00 82.64           H
ATOM   1365  HB3 SER A  84       9.615  70.005  32.379  1.00 82.64           H
ATOM   1366  HG  SER A  84      10.446  69.981  34.419  1.00 87.48           H
ATOM   1367  N   VAL A  85      11.308  66.284  32.764  1.00 66.15           N
ATOM   1368  CA  VAL A  85      11.926  65.280  33.636  1.00 54.50           C
ATOM   1369  C   VAL A  85      11.945  65.768  35.076  1.00 64.94           C
ATOM   1370  O   VAL A  85      11.725  65.002  36.025  1.00 61.65           O
ATOM   1371  CB  VAL A  85      13.348  64.977  33.138  1.00 61.33           C
ATOM   1372  CG1 VAL A  85      14.045  63.947  34.029  1.00 59.04           C
ATOM   1373  CG2 VAL A  85      13.304  64.525  31.702  1.00 58.08           C
ATOM   1374  H   VAL A  85      11.755  66.451  32.048  1.00 79.38           H
ATOM   1375  HA  VAL A  85      11.408  64.460  33.599  1.00 65.39           H
ATOM   1376  HB  VAL A  85      13.869  65.795  33.173  1.00 73.59           H
ATOM   1377 HG11 VAL A  85      14.937  63.783  33.684  1.00 70.85           H
ATOM   1378 HG12 VAL A  85      14.099  64.296  34.933  1.00 70.85           H
ATOM   1379 HG13 VAL A  85      13.531  63.124  34.022  1.00 70.85           H
ATOM   1380 HG21 VAL A  85      14.208  64.339  31.403  1.00 69.70           H
ATOM   1381 HG22 VAL A  85      12.762  63.723  31.641  1.00 69.70           H
ATOM   1382 HG23 VAL A  85      12.915  65.231  31.162  1.00 69.70           H
ATOM   1383  N   GLU A  86      12.256  67.046  35.274  1.00 74.61           N
ATOM   1384  CA  GLU A  86      12.337  67.547  36.637  1.00 73.39           C
ATOM   1385  C   GLU A  86      10.974  67.438  37.318  1.00 67.77           C
ATOM   1386  O   GLU A  86      10.856  66.867  38.409  1.00 65.77           O
ATOM   1387  CB  GLU A  86      12.877  68.986  36.633  1.00 74.36           C
ATOM   1388  CG  GLU A  86      12.931  69.643  38.040  1.00 81.07           C
ATOM   1389  CD  GLU A  86      13.662  70.999  38.091  1.00 81.53           C
ATOM   1390  OE1 GLU A  86      13.293  71.830  38.959  1.00 74.75           O
ATOM   1391  OE2 GLU A  86      14.596  71.236  37.277  1.00 86.28           O1-
ATOM   1392  H   GLU A  86      12.420  67.624  34.658  1.00 89.53           H
ATOM   1393  HA  GLU A  86      12.962  66.997  37.135  1.00 88.06           H
ATOM   1394  HB2 GLU A  86      13.778  68.980  36.274  1.00 89.24           H
ATOM   1395  HB3 GLU A  86      12.304  69.533  36.072  1.00 89.24           H
ATOM   1396  HG2 GLU A  86      12.023  69.788  38.349  1.00 97.29           H
ATOM   1397  HG3 GLU A  86      13.389  69.039  38.646  1.00 97.29           H
ATOM   1398  N   GLU A  87       9.926  67.956  36.673  1.00 64.38           N
ATOM   1399  CA  GLU A  87       8.591  67.893  37.255  1.00 63.78           C
ATOM   1400  C   GLU A  87       8.205  66.458  37.595  1.00 60.15           C
ATOM   1401  O   GLU A  87       7.849  66.148  38.736  1.00 63.94           O
ATOM   1402  CB  GLU A  87       7.589  68.507  36.292  1.00 66.30           C
ATOM   1403  CG  GLU A  87       7.561  70.041  36.317  1.00 71.85           C
ATOM   1404  CD  GLU A  87       6.668  70.634  35.229  1.00 62.74           C
ATOM   1405  OE1 GLU A  87       6.167  71.774  35.382  1.00 68.69           O
ATOM   1406  OE2 GLU A  87       6.473  69.949  34.208  1.00 64.52           O1-
ATOM   1407  H   GLU A  87       9.964  68.345  35.906  1.00 77.25           H
ATOM   1408  HA  GLU A  87       8.577  68.411  38.075  1.00 76.54           H
ATOM   1409  HB2 GLU A  87       7.813  68.230  35.390  1.00 79.56           H
ATOM   1410  HB3 GLU A  87       6.702  68.191  36.522  1.00 79.56           H
ATOM   1411  HG2 GLU A  87       7.224  70.337  37.177  1.00 86.22           H
ATOM   1412  HG3 GLU A  87       8.462  70.376  36.181  1.00 86.22           H
ATOM   1413  N   ALA A  88       8.308  65.561  36.620  1.00 59.05           N
ATOM   1414  CA  ALA A  88       8.058  64.143  36.872  1.00 60.55           C
ATOM   1415  C   ALA A  88       8.905  63.613  38.019  1.00 48.80           C
ATOM   1416  O   ALA A  88       8.412  62.888  38.886  1.00 56.15           O
ATOM   1417  CB  ALA A  88       8.322  63.328  35.597  1.00 57.47           C
ATOM   1418  H   ALA A  88       8.520  65.744  35.807  1.00 70.86           H
ATOM   1419  HA  ALA A  88       7.125  64.027  37.112  1.00 72.66           H
ATOM   1420  HB1 ALA A  88       8.151  62.391  35.781  1.00 68.97           H
ATOM   1421  HB2 ALA A  88       7.730  63.640  34.895  1.00 68.97           H
ATOM   1422  HB3 ALA A  88       9.246  63.450  35.330  1.00 68.97           H
ATOM   1423  N   CYS A  89      10.195  63.938  38.022  1.00 58.11           N
ATOM   1424  CA  CYS A  89      11.084  63.416  39.050  1.00 54.40           C
ATOM   1425  C   CYS A  89      10.568  63.764  40.431  1.00 53.95           C
ATOM   1426  O   CYS A  89      10.705  62.966  41.365  1.00 47.95           O
ATOM   1427  CB  CYS A  89      12.505  63.955  38.814  1.00 54.86           C
ATOM   1428  SG  CYS A  89      13.571  62.871  37.814  1.00 54.80           S
ATOM   1429  H   CYS A  89      10.574  64.453  37.447  1.00 69.73           H
ATOM   1430  HA  CYS A  89      11.116  62.449  38.977  1.00 65.28           H
ATOM   1431  HB2 CYS A  89      12.441  64.808  38.356  1.00 65.83           H
ATOM   1432  HB3 CYS A  89      12.936  64.079  39.674  1.00 65.83           H
ATOM   1433  HG  CYS A  89      14.648  63.385  37.694  1.00 65.76           H
ATOM   1434  N   LYS A  90       9.914  64.922  40.564  1.00 54.73           N
ATOM   1435  CA  LYS A  90       9.451  65.380  41.871  1.00 65.03           C
ATOM   1436  C   LYS A  90       8.176  64.661  42.329  1.00 61.41           C
ATOM   1437  O   LYS A  90       7.923  64.571  43.542  1.00 58.41           O
ATOM   1438  CB  LYS A  90       9.236  66.892  41.826  1.00 61.33           C
ATOM   1439  CG  LYS A  90      10.527  67.716  42.143  1.00 79.75           C
ATOM   1440  CD  LYS A  90      10.267  68.878  43.116  1.00 84.63           C
ATOM   1441  CE  LYS A  90       9.183  69.848  42.560  1.00 85.03           C
ATOM   1442  NZ  LYS A  90       8.936  71.048  43.415  1.00 75.87           N1+
ATOM   1443  H   LYS A  90       9.727  65.455  39.915  1.00 65.67           H
ATOM   1444  HA  LYS A  90      10.143  65.200  42.527  1.00 78.04           H
ATOM   1445  HB2 LYS A  90       8.936  67.139  40.937  1.00 73.60           H
ATOM   1446  HB3 LYS A  90       8.561  67.132  42.480  1.00 73.60           H
ATOM   1447  HG2 LYS A  90      11.185  67.128  42.546  1.00 95.70           H
ATOM   1448  HG3 LYS A  90      10.875  68.087  41.318  1.00 95.70           H
ATOM   1449  HD2 LYS A  90       9.953  68.524  43.963  1.00101.55           H
ATOM   1450  HD3 LYS A  90      11.088  69.379  43.244  1.00101.55           H
ATOM   1451  HE2 LYS A  90       9.466  70.162  41.686  1.00102.04           H
ATOM   1452  HE3 LYS A  90       8.346  69.365  42.479  1.00102.04           H
ATOM   1453  HZ1 LYS A  90       8.310  71.561  43.045  1.00 91.04           H
ATOM   1454  HZ2 LYS A  90       8.662  70.794  44.223  1.00 91.04           H
ATOM   1455  HZ3 LYS A  90       9.685  71.522  43.499  1.00 91.04           H
ATOM   1456  N   LEU A  91       7.374  64.148  41.383  1.00 55.88           N
ATOM   1457  CA  LEU A  91       6.231  63.297  41.693  1.00 58.01           C
ATOM   1458  C   LEU A  91       6.619  61.891  42.116  1.00 52.51           C
ATOM   1459  O   LEU A  91       5.709  61.079  42.300  1.00 53.82           O
ATOM   1460  CB  LEU A  91       5.281  63.182  40.491  1.00 54.40           C
ATOM   1461  CG  LEU A  91       4.700  64.479  39.960  1.00 58.32           C
ATOM   1462  CD1 LEU A  91       4.231  64.318  38.500  1.00 48.69           C
ATOM   1463  CD2 LEU A  91       3.588  64.903  40.899  1.00 53.66           C
ATOM   1464  H   LEU A  91       7.479  64.286  40.541  1.00 67.06           H
ATOM   1465  HA  LEU A  91       5.735  63.698  42.424  1.00 69.61           H
ATOM   1466  HB2 LEU A  91       5.764  62.764  39.761  1.00 65.28           H
ATOM   1467  HB3 LEU A  91       4.535  62.616  40.747  1.00 65.28           H
ATOM   1468  HG  LEU A  91       5.386  65.164  39.980  1.00 69.98           H
ATOM   1469 HD11 LEU A  91       3.866  65.162  38.192  1.00 58.43           H
ATOM   1470 HD12 LEU A  91       4.989  64.065  37.952  1.00 58.43           H
ATOM   1471 HD13 LEU A  91       3.549  63.629  38.462  1.00 58.43           H
ATOM   1472 HD21 LEU A  91       3.202  65.733  40.577  1.00 64.39           H
ATOM   1473 HD22 LEU A  91       2.911  64.209  40.920  1.00 64.39           H
ATOM   1474 HD23 LEU A  91       3.957  65.032  41.787  1.00 64.39           H
ATOM   1475  N   THR A  92       7.936  61.576  42.268  1.00 52.15           N
ATOM   1476  CA  THR A  92       8.343  60.217  42.651  1.00 54.38           C
ATOM   1477  C   THR A  92       8.416  60.077  44.173  1.00 57.80           C
ATOM   1478  O   THR A  92       8.977  60.953  44.834  1.00 56.99           O
ATOM   1479  CB  THR A  92       9.690  59.881  42.030  1.00 48.77           C
ATOM   1480  OG1 THR A  92       9.609  60.108  40.628  1.00 47.79           O
ATOM   1481  CG2 THR A  92      10.116  58.401  42.306  1.00 47.03           C
ATOM   1482  H   THR A  92       8.589  62.125  42.155  1.00 62.58           H
ATOM   1483  HA  THR A  92       7.689  59.582  42.319  1.00 65.26           H
ATOM   1484  HB  THR A  92      10.367  60.464  42.407  1.00 58.53           H
ATOM   1485  HG1 THR A  92       9.421  60.913  40.478  1.00 57.35           H
ATOM   1486 HG21 THR A  92      10.977  58.223  41.897  1.00 56.44           H
ATOM   1487 HG22 THR A  92      10.184  58.249  43.262  1.00 56.44           H
ATOM   1488 HG23 THR A  92       9.458  57.792  41.936  1.00 56.44           H
ATOM   1489  N   PRO A  93       7.865  59.009  44.762  1.00 66.17           N
ATOM   1490  CA  PRO A  93       7.911  58.835  46.245  1.00 62.83           C
ATOM   1491  C   PRO A  93       9.286  58.441  46.747  1.00 58.81           C
ATOM   1492  O   PRO A  93       9.855  57.423  46.318  1.00 51.94           O
ATOM   1493  CB  PRO A  93       6.902  57.702  46.519  1.00 53.61           C
ATOM   1494  CG  PRO A  93       5.940  57.820  45.423  1.00 64.64           C
ATOM   1495  CD  PRO A  93       6.733  58.270  44.188  1.00 58.14           C
ATOM   1496  HA  PRO A  93       7.620  59.645  46.692  1.00 75.39           H
ATOM   1497  HB2 PRO A  93       7.354  56.844  46.494  1.00 64.33           H
ATOM   1498  HB3 PRO A  93       6.471  57.844  47.376  1.00 64.33           H
ATOM   1499  HG2 PRO A  93       5.526  56.958  45.263  1.00 77.57           H
ATOM   1500  HG3 PRO A  93       5.269  58.481  45.653  1.00 77.57           H
ATOM   1501  HD2 PRO A  93       7.050  57.500  43.690  1.00 69.77           H
ATOM   1502  HD3 PRO A  93       6.193  58.855  43.633  1.00 69.77           H
ATOM   1503  N   PRO A  94       9.786  59.169  47.743  1.00 56.24           N
ATOM   1504  CA  PRO A  94      11.076  58.873  48.350  1.00 48.10           C
ATOM   1505  C   PRO A  94      11.381  57.419  48.539  1.00 53.35           C
ATOM   1506  O   PRO A  94      12.541  57.021  48.505  1.00 56.67           O
ATOM   1507  CB  PRO A  94      10.949  59.547  49.713  1.00 52.24           C
ATOM   1508  CG  PRO A  94      10.113  60.670  49.468  1.00 60.62           C
ATOM   1509  CD  PRO A  94       9.088  60.230  48.485  1.00 61.66           C
ATOM   1510  HA  PRO A  94      11.792  59.293  47.848  1.00 57.71           H
ATOM   1511  HB2 PRO A  94      10.535  58.938  50.344  1.00 62.68           H
ATOM   1512  HB3 PRO A  94      11.824  59.828  50.025  1.00 62.68           H
ATOM   1513  HG2 PRO A  94       9.692  60.945  50.297  1.00 72.74           H
ATOM   1514  HG3 PRO A  94      10.645  61.394  49.102  1.00 72.74           H
ATOM   1515  HD2 PRO A  94       8.311  59.871  48.942  1.00 73.99           H
ATOM   1516  HD3 PRO A  94       8.850  60.960  47.892  1.00 73.99           H
ATOM   1517  N   HIS A  95      10.377  56.615  48.805  1.00 58.71           N
ATOM   1518  CA  HIS A  95      10.632  55.210  49.062  1.00 63.36           C
ATOM   1519  C   HIS A  95      10.475  54.344  47.824  1.00 57.15           C
ATOM   1520  O   HIS A  95      10.768  53.146  47.886  1.00 53.69           O
ATOM   1521  CB  HIS A  95       9.717  54.711  50.182  1.00 67.93           C
ATOM   1522  CG  HIS A  95       8.299  55.169  50.059  1.00 72.63           C
ATOM   1523  ND1 HIS A  95       7.872  56.406  50.501  1.00 73.81           N
ATOM   1524  CD2 HIS A  95       7.206  54.550  49.548  1.00 78.61           C
ATOM   1525  CE1 HIS A  95       6.575  56.528  50.268  1.00 83.03           C
ATOM   1526  NE2 HIS A  95       6.147  55.417  49.687  1.00 82.69           N
ATOM   1527  H   HIS A  95       9.550  56.848  48.844  1.00 70.46           H
ATOM   1528  HA  HIS A  95      11.547  55.115  49.369  1.00 76.03           H
ATOM   1529  HB2 HIS A  95      10.059  55.034  51.031  1.00 81.51           H
ATOM   1530  HB3 HIS A  95       9.717  53.741  50.176  1.00 81.51           H
ATOM   1531  HD2 HIS A  95       7.178  53.700  49.172  1.00 94.33           H
ATOM   1532  HE1 HIS A  95       6.053  57.270  50.472  1.00 99.63           H
ATOM   1533  HE2 HIS A  95       5.339  55.262  49.439  1.00 99.23           H
ATOM   1534  N   SER A  96      10.061  54.920  46.697  1.00 50.64           N
ATOM   1535  CA  SER A  96       9.725  54.108  45.541  1.00 48.76           C
ATOM   1536  C   SER A  96      10.829  53.100  45.229  1.00 47.99           C
ATOM   1537  O   SER A  96      12.005  53.307  45.538  1.00 60.07           O
ATOM   1538  CB  SER A  96       9.446  55.005  44.335  1.00 48.02           C
ATOM   1539  OG  SER A  96       9.172  54.208  43.185  1.00 55.14           O
ATOM   1540  H   SER A  96       9.969  55.768  46.581  1.00 60.77           H
ATOM   1541  HA  SER A  96       8.915  53.610  45.734  1.00 58.52           H
ATOM   1542  HB2 SER A  96       8.677  55.564  44.525  1.00 57.62           H
ATOM   1543  HB3 SER A  96      10.225  55.556  44.162  1.00 57.62           H
ATOM   1544  HG  SER A  96       9.019  54.703  42.523  1.00 66.17           H
ATOM   1545  N   ALA A  97      10.439  51.979  44.642  1.00 45.84           N
ATOM   1546  CA  ALA A  97      11.390  50.913  44.380  1.00 49.41           C
ATOM   1547  C   ALA A  97      12.551  51.441  43.550  1.00 53.92           C
ATOM   1548  O   ALA A  97      12.357  52.219  42.612  1.00 49.31           O
ATOM   1549  CB  ALA A  97      10.724  49.762  43.630  1.00 42.11           C
ATOM   1550  H   ALA A  97       9.635  51.812  44.388  1.00 55.00           H
ATOM   1551  HA  ALA A  97      11.738  50.575  45.220  1.00 59.30           H
ATOM   1552  HB1 ALA A  97      11.382  49.068  43.470  1.00 50.53           H
ATOM   1553  HB2 ALA A  97       9.998  49.412  44.170  1.00 50.53           H
ATOM   1554  HB3 ALA A  97      10.380  50.093  42.786  1.00 50.53           H
ATOM   1555  N   LYS A  98      13.759  51.015  43.907  1.00 49.76           N
ATOM   1556  CA  LYS A  98      14.947  51.480  43.203  1.00 57.54           C
ATOM   1557  C   LYS A  98      14.978  50.888  41.797  1.00 54.81           C
ATOM   1558  O   LYS A  98      14.585  49.731  41.574  1.00 47.20           O
ATOM   1559  CB  LYS A  98      16.239  51.087  43.941  1.00 46.09           C
ATOM   1560  CG  LYS A  98      16.455  49.577  44.018  1.00 48.30           C
ATOM   1561  CD  LYS A  98      17.743  49.130  44.732  1.00 50.95           C
ATOM   1562  CE  LYS A  98      17.723  47.558  44.900  1.00 71.64           C
ATOM   1563  NZ  LYS A  98      18.998  46.826  45.344  1.00 75.70           N1+
ATOM   1564  H   LYS A  98      13.917  50.463  44.548  1.00 59.71           H
ATOM   1565  HA  LYS A  98      14.920  52.447  43.127  1.00 69.05           H
ATOM   1566  HB2 LYS A  98      16.997  51.473  43.475  1.00 55.30           H
ATOM   1567  HB3 LYS A  98      16.199  51.430  44.848  1.00 55.30           H
ATOM   1568  HG2 LYS A  98      15.707  49.184  44.494  1.00 57.96           H
ATOM   1569  HG3 LYS A  98      16.485  49.224  43.115  1.00 57.96           H
ATOM   1570  HD2 LYS A  98      18.516  49.376  44.200  1.00 61.14           H
ATOM   1571  HD3 LYS A  98      17.788  49.536  45.612  1.00 61.14           H
ATOM   1572  HE2 LYS A  98      17.039  47.342  45.553  1.00 85.96           H
ATOM   1573  HE3 LYS A  98      17.469  47.176  44.045  1.00 85.96           H
ATOM   1574  HZ1 LYS A  98      18.843  45.951  45.397  1.00 90.84           H
ATOM   1575  HZ2 LYS A  98      19.651  46.970  44.757  1.00 90.84           H
ATOM   1576  HZ3 LYS A  98      19.256  47.123  46.143  1.00 90.84           H
ATOM   1577  N   SER A  99      15.465  51.692  40.859  1.00 51.05           N
ATOM   1578  CA  SER A  99      15.816  51.181  39.544  1.00 55.15           C
ATOM   1579  C   SER A  99      16.791  50.024  39.647  1.00 50.83           C
ATOM   1580  O   SER A  99      17.649  49.969  40.533  1.00 59.65           O
ATOM   1581  CB  SER A  99      16.421  52.274  38.660  1.00 54.19           C
ATOM   1582  OG  SER A  99      16.746  51.717  37.396  1.00 52.35           O
ATOM   1583  H   SER A  99      15.601  52.535  40.960  1.00 61.26           H
ATOM   1584  HA  SER A  99      15.012  50.856  39.108  1.00 66.17           H
ATOM   1585  HB2 SER A  99      15.773  52.987  38.540  1.00 65.03           H
ATOM   1586  HB3 SER A  99      17.227  52.616  39.077  1.00 65.03           H
ATOM   1587  HG  SER A  99      16.054  51.412  37.030  1.00 62.82           H
ATOM   1588  N   LYS A 100      16.605  49.079  38.746  1.00 48.05           N
ATOM   1589  CA  LYS A 100      17.476  47.950  38.496  1.00 45.78           C
ATOM   1590  C   LYS A 100      18.712  48.369  37.713  1.00 59.47           C
ATOM   1591  O   LYS A 100      19.622  47.555  37.475  1.00 50.63           O
ATOM   1592  CB  LYS A 100      16.660  46.906  37.716  1.00 67.07           C
ATOM   1593  CG  LYS A 100      17.279  45.538  37.529  1.00 77.26           C
ATOM   1594  CD  LYS A 100      16.449  44.646  36.560  1.00 62.28           C
ATOM   1595  CE  LYS A 100      16.822  43.131  36.794  1.00 72.88           C
ATOM   1596  NZ  LYS A 100      16.282  42.116  35.795  1.00 87.33           N1+
ATOM   1597  H   LYS A 100      15.920  49.074  38.225  1.00 57.66           H
ATOM   1598  HA  LYS A 100      17.757  47.560  39.339  1.00 54.93           H
ATOM   1599  HB2 LYS A 100      15.818  46.776  38.179  1.00 80.49           H
ATOM   1600  HB3 LYS A 100      16.485  47.262  36.831  1.00 80.49           H
ATOM   1601  HG2 LYS A 100      18.169  45.640  37.158  1.00 92.71           H
ATOM   1602  HG3 LYS A 100      17.324  45.090  38.388  1.00 92.71           H
ATOM   1603  HD2 LYS A 100      15.503  44.764  36.736  1.00 74.73           H
ATOM   1604  HD3 LYS A 100      16.659  44.878  35.642  1.00 74.73           H
ATOM   1605  HE2 LYS A 100      17.788  43.054  36.783  1.00 87.45           H
ATOM   1606  HE3 LYS A 100      16.492  42.873  37.669  1.00 87.45           H
ATOM   1607  HZ1 LYS A 100      16.550  41.298  36.019  1.00104.79           H
ATOM   1608  HZ2 LYS A 100      15.392  42.139  35.790  1.00104.79           H
ATOM   1609  HZ3 LYS A 100      16.581  42.305  34.979  1.00104.79           H
ATOM   1610  N   PHE A 101      18.741  49.615  37.259  1.00 56.88           N
ATOM   1611  CA  PHE A 101      19.893  50.156  36.554  1.00 60.40           C
ATOM   1612  C   PHE A 101      20.788  50.965  37.479  1.00 70.63           C
ATOM   1613  O   PHE A 101      21.420  51.932  37.038  1.00 51.55           O
ATOM   1614  CB  PHE A 101      19.410  50.974  35.359  1.00 60.67           C
ATOM   1615  CG  PHE A 101      18.638  50.141  34.384  1.00 62.14           C
ATOM   1616  CD1 PHE A 101      17.270  50.260  34.283  1.00 59.48           C
ATOM   1617  CD2 PHE A 101      19.277  49.157  33.643  1.00 57.34           C
ATOM   1618  CE1 PHE A 101      16.565  49.447  33.441  1.00 52.75           C
ATOM   1619  CE2 PHE A 101      18.586  48.361  32.792  1.00 55.60           C
ATOM   1620  CZ  PHE A 101      17.218  48.494  32.693  1.00 54.89           C
ATOM   1621  H   PHE A 101      18.095  50.176  37.348  1.00 68.26           H
ATOM   1622  HA  PHE A 101      20.419  49.418  36.210  1.00 72.48           H
ATOM   1623  HB2 PHE A 101      18.831  51.686  35.674  1.00 72.80           H
ATOM   1624  HB3 PHE A 101      20.178  51.347  34.897  1.00 72.80           H
ATOM   1625  HD1 PHE A 101      16.822  50.896  34.793  1.00 71.37           H
ATOM   1626  HD2 PHE A 101      20.199  49.058  33.714  1.00 68.80           H
ATOM   1627  HE1 PHE A 101      15.643  49.547  33.363  1.00 63.30           H
ATOM   1628  HE2 PHE A 101      19.031  47.717  32.290  1.00 66.72           H
ATOM   1629  HZ  PHE A 101      16.740  47.955  32.105  1.00 65.86           H
ATOM   1630  N   GLY A 102      20.841  50.567  38.762  1.00 70.79           N
ATOM   1631  CA  GLY A 102      21.715  51.157  39.746  1.00 54.78           C
ATOM   1632  C   GLY A 102      21.450  52.630  39.957  1.00 60.69           C
ATOM   1633  O   GLY A 102      22.219  53.480  39.519  1.00 67.70           O
ATOM   1634  H   GLY A 102      20.356  49.932  39.081  1.00 84.94           H
ATOM   1635  HA2 GLY A 102      21.599  50.701  40.594  1.00 65.73           H
ATOM   1636  HA3 GLY A 102      22.637  51.049  39.464  1.00 65.73           H
ATOM   1637  N   TYR A 103      20.355  52.927  40.641  1.00 64.37           N
ATOM   1638  CA  TYR A 103      20.056  54.233  41.215  1.00 57.68           C
ATOM   1639  C   TYR A 103      18.647  54.122  41.777  1.00 61.85           C
ATOM   1640  O   TYR A 103      17.888  53.246  41.355  1.00 63.85           O
ATOM   1641  CB  TYR A 103      20.154  55.378  40.209  1.00 57.01           C
ATOM   1642  CG  TYR A 103      19.104  55.351  39.127  1.00 56.67           C
ATOM   1643  CD1 TYR A 103      17.917  56.051  39.270  1.00 58.68           C
ATOM   1644  CD2 TYR A 103      19.308  54.633  37.963  1.00 62.10           C
ATOM   1645  CE1 TYR A 103      16.964  56.024  38.303  1.00 53.35           C
ATOM   1646  CE2 TYR A 103      18.362  54.601  36.972  1.00 65.53           C
ATOM   1647  CZ  TYR A 103      17.191  55.292  37.145  1.00 60.57           C
ATOM   1648  OH  TYR A 103      16.270  55.229  36.127  1.00 61.74           O
ATOM   1649  H   TYR A 103      19.734  52.352  40.794  1.00 77.24           H
ATOM   1650  HA  TYR A 103      20.666  54.413  41.947  1.00 69.22           H
ATOM   1651  HB2 TYR A 103      20.064  56.218  40.685  1.00 68.42           H
ATOM   1652  HB3 TYR A 103      21.022  55.338  39.778  1.00 68.42           H
ATOM   1653  HD1 TYR A 103      17.764  56.536  40.048  1.00 70.41           H
ATOM   1654  HD2 TYR A 103      20.101  54.161  37.852  1.00 74.52           H
ATOM   1655  HE1 TYR A 103      16.170  56.495  38.413  1.00 64.01           H
ATOM   1656  HE2 TYR A 103      18.510  54.110  36.196  1.00 78.63           H
ATOM   1657  HH  TYR A 103      16.562  54.747  35.504  1.00 74.09           H
ATOM   1658  N   GLY A 104      18.274  54.995  42.700  1.00 56.01           N
ATOM   1659  CA  GLY A 104      17.040  54.813  43.419  1.00 53.41           C
ATOM   1660  C   GLY A 104      16.251  56.082  43.564  1.00 56.15           C
ATOM   1661  O   GLY A 104      16.494  57.086  42.881  1.00 51.16           O
ATOM   1662  H   GLY A 104      18.719  55.697  42.923  1.00 67.21           H
ATOM   1663  HA2 GLY A 104      16.490  54.163  42.954  1.00 64.09           H
ATOM   1664  HA3 GLY A 104      17.233  54.471  44.306  1.00 64.09           H
ATOM   1665  N   ALA A 105      15.303  56.021  44.497  1.00 61.10           N
ATOM   1666  CA  ALA A 105      14.312  57.076  44.645  1.00 59.82           C
ATOM   1667  C   ALA A 105      14.959  58.412  44.976  1.00 58.05           C
ATOM   1668  O   ALA A 105      14.519  59.459  44.479  1.00 53.97           O
ATOM   1669  CB  ALA A 105      13.314  56.670  45.730  1.00 66.76           C
ATOM   1670  H   ALA A 105      15.214  55.375  45.058  1.00 73.32           H
ATOM   1671  HA  ALA A 105      13.827  57.174  43.811  1.00 71.78           H
ATOM   1672  HB1 ALA A 105      12.653  57.372  45.829  1.00 80.11           H
ATOM   1673  HB2 ALA A 105      12.881  55.842  45.467  1.00 80.11           H
ATOM   1674  HB3 ALA A 105      13.791  56.543  46.565  1.00 80.11           H
ATOM   1675  N   LYS A 106      15.995  58.409  45.827  1.00 55.64           N
ATOM   1676  CA  LYS A 106      16.619  59.684  46.184  1.00 62.86           C
ATOM   1677  C   LYS A 106      17.382  60.245  45.002  1.00 57.64           C
ATOM   1678  O   LYS A 106      17.236  61.424  44.662  1.00 59.77           O
ATOM   1679  CB  LYS A 106      17.546  59.547  47.390  1.00 68.99           C
ATOM   1680  CG  LYS A 106      17.995  60.956  47.936  1.00 82.47           C
ATOM   1681  CD  LYS A 106      18.722  60.881  49.316  1.00 90.26           C
ATOM   1682  CE  LYS A 106      18.932  62.250  49.963  1.00 79.71           C
ATOM   1683  NZ  LYS A 106      19.177  62.097  51.422  1.00 88.63           N1+
ATOM   1684  H   LYS A 106      16.340  57.713  46.196  1.00 66.76           H
ATOM   1685  HA  LYS A 106      15.923  60.318  46.416  1.00 75.44           H
ATOM   1686  HB2 LYS A 106      17.080  59.080  48.102  1.00 82.78           H
ATOM   1687  HB3 LYS A 106      18.340  59.054  47.130  1.00 82.78           H
ATOM   1688  HG2 LYS A 106      18.606  61.360  47.299  1.00 98.97           H
ATOM   1689  HG3 LYS A 106      17.211  61.517  48.042  1.00 98.97           H
ATOM   1690  HD2 LYS A 106      18.190  60.343  49.923  1.00108.32           H
ATOM   1691  HD3 LYS A 106      19.593  60.473  49.191  1.00108.32           H
ATOM   1692  HE2 LYS A 106      19.704  62.682  49.564  1.00 95.65           H
ATOM   1693  HE3 LYS A 106      18.137  62.792  49.839  1.00 95.65           H
ATOM   1694  HZ1 LYS A 106      19.299  62.896  51.795  1.00106.35           H
ATOM   1695  HZ2 LYS A 106      18.479  61.701  51.808  1.00106.35           H
ATOM   1696  HZ3 LYS A 106      19.903  61.601  51.558  1.00106.35           H
ATOM   1697  N   ASP A 107      18.166  59.395  44.337  1.00 54.69           N
ATOM   1698  CA  ASP A 107      18.875  59.812  43.135  1.00 59.60           C
ATOM   1699  C   ASP A 107      17.914  60.447  42.130  1.00 66.76           C
ATOM   1700  O   ASP A 107      18.184  61.532  41.589  1.00 64.08           O
ATOM   1701  CB  ASP A 107      19.603  58.605  42.549  1.00 55.71           C
ATOM   1702  CG  ASP A 107      20.473  57.913  43.585  1.00 59.61           C
ATOM   1703  OD1 ASP A 107      20.506  56.659  43.670  1.00 53.70           O
ATOM   1704  OD2 ASP A 107      21.107  58.657  44.355  1.00 73.60           O1-
ATOM   1705  H   ASP A 107      18.301  58.576  44.563  1.00 65.62           H
ATOM   1706  HA  ASP A 107      19.540  60.476  43.374  1.00 71.52           H
ATOM   1707  HB2 ASP A 107      18.950  57.964  42.226  1.00 66.85           H
ATOM   1708  HB3 ASP A 107      20.173  58.898  41.822  1.00 66.85           H
ATOM   1709  N   VAL A 108      16.756  59.810  41.908  1.00 60.98           N
ATOM   1710  CA  VAL A 108      15.727  60.408  41.053  1.00 65.23           C
ATOM   1711  C   VAL A 108      15.250  61.751  41.622  1.00 56.33           C
ATOM   1712  O   VAL A 108      15.103  62.732  40.892  1.00 49.34           O
ATOM   1713  CB  VAL A 108      14.550  59.427  40.866  1.00 63.59           C
ATOM   1714  CG1 VAL A 108      13.386  60.117  40.143  1.00 47.97           C
ATOM   1715  CG2 VAL A 108      15.004  58.160  40.118  1.00 56.21           C
ATOM   1716  H   VAL A 108      16.547  59.043  42.236  1.00 73.18           H
ATOM   1717  HA  VAL A 108      16.111  60.579  40.178  1.00 78.27           H
ATOM   1718  HB  VAL A 108      14.233  59.154  41.741  1.00 76.31           H
ATOM   1719 HG11 VAL A 108      12.660  59.483  40.037  1.00 57.57           H
ATOM   1720 HG12 VAL A 108      13.090  60.874  40.673  1.00 57.57           H
ATOM   1721 HG13 VAL A 108      13.691  60.421  39.273  1.00 57.57           H
ATOM   1722 HG21 VAL A 108      14.244  57.565  40.017  1.00 67.46           H
ATOM   1723 HG22 VAL A 108      15.344  58.413  39.246  1.00 67.46           H
ATOM   1724 HG23 VAL A 108      15.701  57.723  40.632  1.00 67.46           H
ATOM   1725  N   ARG A 109      14.941  61.798  42.922  1.00 54.23           N
ATOM   1726  CA  ARG A 109      14.325  63.001  43.498  1.00 63.58           C
ATOM   1727  C   ARG A 109      15.299  64.185  43.569  1.00 64.50           C
ATOM   1728  O   ARG A 109      14.873  65.352  43.539  1.00 55.62           O
ATOM   1729  CB  ARG A 109      13.778  62.686  44.902  1.00 61.40           C
ATOM   1730  CG  ARG A 109      12.391  61.993  44.966  1.00 57.78           C
ATOM   1731  CD  ARG A 109      11.693  62.070  46.371  1.00 56.44           C
ATOM   1732  NE  ARG A 109      11.256  63.426  46.743  1.00 55.76           N
ATOM   1733  CZ  ARG A 109      10.253  64.108  46.173  1.00 60.42           C
ATOM   1734  NH1 ARG A 109       9.545  63.572  45.169  1.00 57.54           N
ATOM   1735  NH2 ARG A 109       9.957  65.353  46.592  1.00 59.93           N1+
ATOM   1736  H   ARG A 109      15.075  61.161  43.483  1.00 65.08           H
ATOM   1737  HA  ARG A 109      13.576  63.266  42.940  1.00 76.29           H
ATOM   1738  HB2 ARG A 109      14.411  62.104  45.350  1.00 73.68           H
ATOM   1739  HB3 ARG A 109      13.705  63.520  45.392  1.00 73.68           H
ATOM   1740  HG2 ARG A 109      11.802  62.415  44.321  1.00 69.33           H
ATOM   1741  HG3 ARG A 109      12.502  61.055  44.744  1.00 69.33           H
ATOM   1742  HD2 ARG A 109      10.910  61.498  46.363  1.00 67.73           H
ATOM   1743  HD3 ARG A 109      12.317  61.764  47.047  1.00 67.73           H
ATOM   1744  HE  ARG A 109      11.681  63.814  47.382  1.00 66.91           H
ATOM   1745 HH11 ARG A 109       9.728  62.780  44.889  1.00 69.05           H
ATOM   1746 HH12 ARG A 109       8.904  64.018  44.809  1.00 69.05           H
ATOM   1747 HH21 ARG A 109      10.404  65.708  47.236  1.00 71.92           H
ATOM   1748 HH22 ARG A 109       9.311  65.788  46.227  1.00 71.92           H
ATOM   1749  N   SER A 110      16.597  63.905  43.689  1.00 61.91           N
ATOM   1750  CA  SER A 110      17.646  64.914  43.694  1.00 65.34           C
ATOM   1751  C   SER A 110      18.200  65.200  42.293  1.00 69.46           C
ATOM   1752  O   SER A 110      19.288  65.776  42.162  1.00 67.00           O
ATOM   1753  CB  SER A 110      18.780  64.462  44.615  1.00 63.71           C
ATOM   1754  OG  SER A 110      19.587  63.458  44.002  1.00 77.15           O
ATOM   1755  H   SER A 110      16.900  63.105  43.773  1.00 74.29           H
ATOM   1756  HA  SER A 110      17.285  65.742  44.047  1.00 78.41           H
ATOM   1757  HB2 SER A 110      19.338  65.228  44.824  1.00 76.45           H
ATOM   1758  HB3 SER A 110      18.397  64.102  45.431  1.00 76.45           H
ATOM   1759  HG  SER A 110      19.118  62.786  43.817  1.00 92.58           H
ATOM   1760  N   LEU A 111      17.483  64.803  41.248  1.00 66.98           N
ATOM   1761  CA  LEU A 111      17.913  65.065  39.881  1.00 56.56           C
ATOM   1762  C   LEU A 111      19.343  64.606  39.644  1.00 55.61           C
ATOM   1763  O   LEU A 111      20.100  65.240  38.917  1.00 59.15           O
ATOM   1764  CB  LEU A 111      17.760  66.542  39.560  1.00 55.95           C
ATOM   1765  CG  LEU A 111      16.338  67.108  39.718  1.00 58.33           C
ATOM   1766  CD1 LEU A 111      16.251  68.487  39.093  1.00 55.08           C
ATOM   1767  CD2 LEU A 111      15.285  66.199  39.092  1.00 62.56           C
ATOM   1768  H   LEU A 111      16.739  64.376  41.305  1.00 80.38           H
ATOM   1769  HA  LEU A 111      17.340  64.571  39.274  1.00 67.88           H
ATOM   1770  HB2 LEU A 111      18.342  67.047  40.150  1.00 67.13           H
ATOM   1771  HB3 LEU A 111      18.030  66.686  38.639  1.00 67.13           H
ATOM   1772  HG  LEU A 111      16.136  67.194  40.662  1.00 70.00           H
ATOM   1773 HD11 LEU A 111      15.349  68.827  39.202  1.00 66.10           H
ATOM   1774 HD12 LEU A 111      16.882  69.075  39.538  1.00 66.10           H
ATOM   1775 HD13 LEU A 111      16.468  68.421  38.150  1.00 66.10           H
ATOM   1776 HD21 LEU A 111      14.410  66.597  39.218  1.00 75.07           H
ATOM   1777 HD22 LEU A 111      15.473  66.104  38.145  1.00 75.07           H
ATOM   1778 HD23 LEU A 111      15.319  65.332  39.526  1.00 75.07           H
ATOM   1779  N   SER A 112      19.716  63.482  40.247  1.00 63.52           N
ATOM   1780  CA  SER A 112      21.076  63.001  40.111  1.00 49.47           C
ATOM   1781  C   SER A 112      21.413  62.814  38.652  1.00 65.01           C
ATOM   1782  O   SER A 112      20.543  62.577  37.810  1.00 65.52           O
ATOM   1783  CB  SER A 112      21.290  61.685  40.868  1.00 60.37           C
ATOM   1784  OG  SER A 112      21.406  60.544  40.023  1.00 53.10           O
ATOM   1785  H   SER A 112      19.206  62.988  40.733  1.00 76.23           H
ATOM   1786  HA  SER A 112      21.684  63.662  40.478  1.00 59.37           H
ATOM   1787  HB2 SER A 112      22.104  61.762  41.391  1.00 72.44           H
ATOM   1788  HB3 SER A 112      20.536  61.549  41.464  1.00 72.44           H
ATOM   1789  HG  SER A 112      21.522  59.853  40.486  1.00 63.71           H
ATOM   1790  N   SER A 113      22.698  62.938  38.356  1.00 69.01           N
ATOM   1791  CA  SER A 113      23.133  62.821  36.978  1.00 67.73           C
ATOM   1792  C   SER A 113      22.799  61.441  36.430  1.00 67.03           C
ATOM   1793  O   SER A 113      22.237  61.309  35.331  1.00 64.11           O
ATOM   1794  CB  SER A 113      24.639  63.103  36.874  1.00 70.60           C
ATOM   1795  OG  SER A 113      24.934  64.457  37.201  1.00 87.64           O
ATOM   1796  H   SER A 113      23.326  63.088  38.924  1.00 82.82           H
ATOM   1797  HA  SER A 113      22.665  63.480  36.441  1.00 81.27           H
ATOM   1798  HB2 SER A 113      25.111  62.521  37.489  1.00 84.72           H
ATOM   1799  HB3 SER A 113      24.929  62.929  35.965  1.00 84.72           H
ATOM   1800  HG  SER A 113      25.760  64.594  37.139  1.00105.17           H
ATOM   1801  N   ARG A 114      23.154  60.392  37.169  1.00 51.03           N
ATOM   1802  CA  ARG A 114      22.955  59.057  36.625  1.00 62.58           C
ATOM   1803  C   ARG A 114      21.484  58.821  36.306  1.00 66.61           C
ATOM   1804  O   ARG A 114      21.137  58.359  35.214  1.00 59.08           O
ATOM   1805  CB  ARG A 114      23.459  58.017  37.606  1.00 49.30           C
ATOM   1806  CG  ARG A 114      23.547  56.635  37.032  1.00 56.29           C
ATOM   1807  CD  ARG A 114      24.263  55.741  38.040  1.00 64.57           C
ATOM   1808  NE  ARG A 114      24.599  54.415  37.519  1.00 73.60           N
ATOM   1809  CZ  ARG A 114      25.294  53.499  38.210  1.00 95.27           C
ATOM   1810  NH1 ARG A 114      25.717  53.781  39.455  1.00 85.82           N
ATOM   1811  NH2 ARG A 114      25.573  52.305  37.659  1.00 90.12           N1+
ATOM   1812  H   ARG A 114      23.499  60.424  37.957  1.00 61.24           H
ATOM   1813  HA  ARG A 114      23.461  58.969  35.803  1.00 75.09           H
ATOM   1814  HB2 ARG A 114      24.346  58.272  37.903  1.00 59.16           H
ATOM   1815  HB3 ARG A 114      22.855  57.985  38.364  1.00 59.16           H
ATOM   1816  HG2 ARG A 114      22.657  56.284  36.878  1.00 67.55           H
ATOM   1817  HG3 ARG A 114      24.060  56.652  36.208  1.00 67.55           H
ATOM   1818  HD2 ARG A 114      25.089  56.172  38.309  1.00 77.49           H
ATOM   1819  HD3 ARG A 114      23.688  55.619  38.812  1.00 77.49           H
ATOM   1820  HE  ARG A 114      24.437  54.255  36.690  1.00 88.32           H
ATOM   1821 HH11 ARG A 114      25.541  54.546  39.807  1.00102.98           H
ATOM   1822 HH12 ARG A 114      26.163  53.196  39.901  1.00102.98           H
ATOM   1823 HH21 ARG A 114      25.301  52.125  36.863  1.00108.14           H
ATOM   1824 HH22 ARG A 114      26.016  51.719  38.105  1.00108.14           H
ATOM   1825  N   ALA A 115      20.600  59.175  37.236  1.00 55.86           N
ATOM   1826  CA  ALA A 115      19.192  58.854  37.061  1.00 67.67           C
ATOM   1827  C   ALA A 115      18.616  59.600  35.861  1.00 59.45           C
ATOM   1828  O   ALA A 115      18.005  59.000  34.975  1.00 57.17           O
ATOM   1829  CB  ALA A 115      18.412  59.171  38.350  1.00 62.64           C
ATOM   1830  H   ALA A 115      20.788  59.593  37.963  1.00 67.03           H
ATOM   1831  HA  ALA A 115      19.107  57.903  36.888  1.00 81.20           H
ATOM   1832  HB1 ALA A 115      17.477  58.951  38.214  1.00 75.16           H
ATOM   1833  HB2 ALA A 115      18.776  58.641  39.076  1.00 75.16           H
ATOM   1834  HB3 ALA A 115      18.505  60.115  38.550  1.00 75.16           H
ATOM   1835  N   VAL A 116      18.810  60.917  35.808  1.00 56.88           N
ATOM   1836  CA  VAL A 116      18.256  61.687  34.701  1.00 57.26           C
ATOM   1837  C   VAL A 116      18.821  61.261  33.353  1.00 60.57           C
ATOM   1838  O   VAL A 116      18.209  61.537  32.315  1.00 61.32           O
ATOM   1839  CB  VAL A 116      18.495  63.184  34.931  1.00 58.66           C
ATOM   1840  CG1 VAL A 116      17.926  63.581  36.291  1.00 53.74           C
ATOM   1841  CG2 VAL A 116      19.980  63.506  34.841  1.00 72.14           C
ATOM   1842  H   VAL A 116      19.248  61.378  36.386  1.00 68.25           H
ATOM   1843  HA  VAL A 116      17.297  61.543  34.674  1.00 68.71           H
ATOM   1844  HB  VAL A 116      18.031  63.692  34.246  1.00 70.39           H
ATOM   1845 HG11 VAL A 116      18.079  64.529  36.432  1.00 64.48           H
ATOM   1846 HG12 VAL A 116      16.975  63.394  36.302  1.00 64.48           H
ATOM   1847 HG13 VAL A 116      18.373  63.067  36.982  1.00 64.48           H
ATOM   1848 HG21 VAL A 116      20.106  64.456  34.989  1.00 86.57           H
ATOM   1849 HG22 VAL A 116      20.454  62.999  35.519  1.00 86.57           H
ATOM   1850 HG23 VAL A 116      20.303  63.263  33.959  1.00 86.57           H
ATOM   1851  N   ASN A 117      19.984  60.609  33.337  1.00 53.61           N
ATOM   1852  CA  ASN A 117      20.523  60.097  32.080  1.00 62.58           C
ATOM   1853  C   ASN A 117      19.736  58.886  31.629  1.00 57.15           C
ATOM   1854  O   ASN A 117      19.274  58.814  30.485  1.00 51.79           O
ATOM   1855  CB  ASN A 117      22.002  59.705  32.226  1.00 71.90           C
ATOM   1856  CG  ASN A 117      22.918  60.895  32.486  1.00 77.09           C
ATOM   1857  OD1 ASN A 117      23.886  60.808  33.266  1.00 76.78           O
ATOM   1858  ND2 ASN A 117      22.617  62.013  31.833  1.00 66.78           N
ATOM   1859  H   ASN A 117      20.471  60.452  34.028  1.00 64.33           H
ATOM   1860  HA  ASN A 117      20.453  60.781  31.396  1.00 75.10           H
ATOM   1861  HB2 ASN A 117      22.092  59.091  32.972  1.00 86.28           H
ATOM   1862  HB3 ASN A 117      22.296  59.275  31.408  1.00 86.28           H
ATOM   1863 HD21 ASN A 117      23.099  62.717  31.941  1.00 80.14           H
ATOM   1864 HD22 ASN A 117      21.940  62.032  31.303  1.00 80.14           H
ATOM   1865  N   HIS A 118      19.597  57.909  32.522  1.00 59.50           N
ATOM   1866  CA  HIS A 118      18.873  56.700  32.178  1.00 65.43           C
ATOM   1867  C   HIS A 118      17.430  57.001  31.827  1.00 57.15           C
ATOM   1868  O   HIS A 118      16.885  56.412  30.895  1.00 53.18           O
ATOM   1869  CB  HIS A 118      18.915  55.729  33.328  1.00 56.04           C
ATOM   1870  CG  HIS A 118      18.307  54.415  32.992  1.00 62.38           C
ATOM   1871  ND1 HIS A 118      17.011  54.093  33.317  1.00 57.09           N
ATOM   1872  CD2 HIS A 118      18.818  53.341  32.353  1.00 60.76           C
ATOM   1873  CE1 HIS A 118      16.751  52.874  32.887  1.00 65.21           C
ATOM   1874  NE2 HIS A 118      17.832  52.393  32.304  1.00 61.25           N
ATOM   1875  H   HIS A 118      19.909  57.925  33.323  1.00 71.40           H
ATOM   1876  HA  HIS A 118      19.292  56.283  31.410  1.00 78.52           H
ATOM   1877  HB2 HIS A 118      18.425  56.103  34.077  1.00 67.25           H
ATOM   1878  HB3 HIS A 118      19.839  55.576  33.579  1.00 67.25           H
ATOM   1879  HD2 HIS A 118      19.680  53.260  32.012  1.00 72.92           H
ATOM   1880  HE1 HIS A 118      15.943  52.424  32.987  1.00 78.25           H
ATOM   1881  HE2 HIS A 118      17.904  51.614  31.947  1.00 73.49           H
ATOM   1882  N   ILE A 119      16.797  57.904  32.571  1.00 45.95           N
ATOM   1883  CA  ILE A 119      15.440  58.330  32.246  1.00 52.23           C
ATOM   1884  C   ILE A 119      15.401  58.910  30.845  1.00 56.47           C
ATOM   1885  O   ILE A 119      14.544  58.555  30.021  1.00 58.51           O
ATOM   1886  CB  ILE A 119      14.929  59.346  33.284  1.00 57.41           C
ATOM   1887  CG1 ILE A 119      14.732  58.677  34.651  1.00 47.98           C
ATOM   1888  CG2 ILE A 119      13.612  59.980  32.836  1.00 51.40           C
ATOM   1889  CD1 ILE A 119      14.514  59.688  35.759  1.00 48.89           C
ATOM   1890  H   ILE A 119      17.131  58.284  33.267  1.00 55.14           H
ATOM   1891  HA  ILE A 119      14.853  57.558  32.268  1.00 62.68           H
ATOM   1892  HB  ILE A 119      15.592  60.049  33.378  1.00 68.90           H
ATOM   1893 HG12 ILE A 119      13.954  58.099  34.612  1.00 57.58           H
ATOM   1894 HG13 ILE A 119      15.523  58.158  34.868  1.00 57.58           H
ATOM   1895 HG21 ILE A 119      13.321  60.613  33.511  1.00 61.68           H
ATOM   1896 HG22 ILE A 119      13.753  60.437  31.992  1.00 61.68           H
ATOM   1897 HG23 ILE A 119      12.947  59.282  32.727  1.00 61.68           H
ATOM   1898 HD11 ILE A 119      14.395  59.216  36.598  1.00 58.67           H
ATOM   1899 HD12 ILE A 119      15.288  60.269  35.812  1.00 58.67           H
ATOM   1900 HD13 ILE A 119      13.721  60.210  35.557  1.00 58.67           H
ATOM   1901  N   ARG A 120      16.322  59.819  30.543  1.00 59.74           N
ATOM   1902  CA  ARG A 120      16.311  60.373  29.199  1.00 50.15           C
ATOM   1903  C   ARG A 120      16.523  59.288  28.157  1.00 44.97           C
ATOM   1904  O   ARG A 120      15.901  59.334  27.100  1.00 46.34           O
ATOM   1905  CB  ARG A 120      17.334  61.475  29.074  1.00 48.37           C
ATOM   1906  CG  ARG A 120      16.886  62.697  29.809  1.00 53.87           C
ATOM   1907  CD  ARG A 120      17.965  63.766  29.839  1.00 54.82           C
ATOM   1908  NE  ARG A 120      17.584  65.001  30.552  1.00 58.65           N
ATOM   1909  CZ  ARG A 120      16.626  65.860  30.163  1.00 70.89           C
ATOM   1910  NH1 ARG A 120      15.883  65.637  29.077  1.00 62.31           N
ATOM   1911  NH2 ARG A 120      16.378  66.950  30.885  1.00 81.11           N1+
ATOM   1912  H   ARG A 120      16.934  60.118  31.069  1.00 71.69           H
ATOM   1913  HA  ARG A 120      15.440  60.766  29.036  1.00 60.18           H
ATOM   1914  HB2 ARG A 120      18.176  61.179  29.455  1.00 58.04           H
ATOM   1915  HB3 ARG A 120      17.449  61.704  28.138  1.00 58.04           H
ATOM   1916  HG2 ARG A 120      16.106  63.067  29.367  1.00 64.64           H
ATOM   1917  HG3 ARG A 120      16.671  62.458  30.724  1.00 64.64           H
ATOM   1918  HD2 ARG A 120      18.750  63.402  30.279  1.00 65.78           H
ATOM   1919  HD3 ARG A 120      18.186  64.009  28.926  1.00 65.78           H
ATOM   1920  HE  ARG A 120      18.011  65.187  31.275  1.00 70.38           H
ATOM   1921 HH11 ARG A 120      16.026  64.940  28.594  1.00 74.77           H
ATOM   1922 HH12 ARG A 120      15.271  66.198  28.852  1.00 74.77           H
ATOM   1923 HH21 ARG A 120      16.839  67.111  31.593  1.00 97.33           H
ATOM   1924 HH22 ARG A 120      15.758  67.495  30.643  1.00 97.33           H
ATOM   1925  N   SER A 121      17.320  58.267  28.455  1.00 46.54           N
ATOM   1926  CA  SER A 121      17.496  57.195  27.483  1.00 40.76           C
ATOM   1927  C   SER A 121      16.216  56.386  27.297  1.00 52.32           C
ATOM   1928  O   SER A 121      15.806  56.094  26.154  1.00 57.06           O
ATOM   1929  CB  SER A 121      18.641  56.281  27.906  1.00 39.24           C
ATOM   1930  OG  SER A 121      18.223  55.278  28.795  1.00 50.84           O
ATOM   1931  H   SER A 121      17.757  58.172  29.190  1.00 55.85           H
ATOM   1932  HA  SER A 121      17.728  57.585  26.626  1.00 48.91           H
ATOM   1933  HB2 SER A 121      19.011  55.860  27.114  1.00 47.08           H
ATOM   1934  HB3 SER A 121      19.323  56.817  28.340  1.00 47.08           H
ATOM   1935  HG  SER A 121      17.903  55.625  29.490  1.00 61.01           H
ATOM   1936  N   VAL A 122      15.608  55.964  28.419  1.00 53.43           N
ATOM   1937  CA  VAL A 122      14.335  55.235  28.419  1.00 52.98           C
ATOM   1938  C   VAL A 122      13.309  55.980  27.576  1.00 50.09           C
ATOM   1939  O   VAL A 122      12.624  55.401  26.725  1.00 48.69           O
ATOM   1940  CB  VAL A 122      13.858  55.045  29.875  1.00 61.22           C
ATOM   1941  CG1 VAL A 122      12.477  54.471  29.958  1.00 47.15           C
ATOM   1942  CG2 VAL A 122      14.823  54.142  30.606  1.00 53.66           C
ATOM   1943  H   VAL A 122      15.925  56.093  29.208  1.00 64.12           H
ATOM   1944  HA  VAL A 122      14.469  54.358  28.027  1.00 63.57           H
ATOM   1945  HB  VAL A 122      13.854  55.906  30.322  1.00 73.46           H
ATOM   1946 HG11 VAL A 122      12.231  54.375  30.892  1.00 56.58           H
ATOM   1947 HG12 VAL A 122      11.858  55.073  29.514  1.00 56.58           H
ATOM   1948 HG13 VAL A 122      12.468  53.605  29.522  1.00 56.58           H
ATOM   1949 HG21 VAL A 122      14.517  54.027  31.519  1.00 64.39           H
ATOM   1950 HG22 VAL A 122      14.853  53.283  30.156  1.00 64.39           H
ATOM   1951 HG23 VAL A 122      15.703  54.551  30.600  1.00 64.39           H
ATOM   1952  N   TRP A 123      13.220  57.287  27.781  1.00 44.92           N
ATOM   1953  CA  TRP A 123      12.284  58.071  27.008  1.00 51.58           C
ATOM   1954  C   TRP A 123      12.605  58.005  25.530  1.00 58.06           C
ATOM   1955  O   TRP A 123      11.718  57.775  24.697  1.00 61.47           O
ATOM   1956  CB  TRP A 123      12.326  59.498  27.468  1.00 52.31           C
ATOM   1957  CG  TRP A 123      11.394  60.329  26.738  1.00 56.41           C
ATOM   1958  CD1 TRP A 123      11.652  61.073  25.652  1.00 61.51           C
ATOM   1959  CD2 TRP A 123      10.020  60.505  27.035  1.00 64.62           C
ATOM   1960  NE1 TRP A 123      10.531  61.738  25.247  1.00 65.74           N
ATOM   1961  CE2 TRP A 123       9.509  61.413  26.093  1.00 61.79           C
ATOM   1962  CE3 TRP A 123       9.173  60.007  28.027  1.00 51.24           C
ATOM   1963  CZ2 TRP A 123       8.189  61.825  26.096  1.00 62.40           C
ATOM   1964  CZ3 TRP A 123       7.871  60.418  28.034  1.00 53.23           C
ATOM   1965  CH2 TRP A 123       7.383  61.323  27.074  1.00 53.01           C
ATOM   1966  H   TRP A 123      13.684  57.734  28.352  1.00 53.90           H
ATOM   1967  HA  TRP A 123      11.386  57.730  27.143  1.00 61.90           H
ATOM   1968  HB2 TRP A 123      12.094  59.537  28.409  1.00 62.78           H
ATOM   1969  HB3 TRP A 123      13.219  59.851  27.330  1.00 62.78           H
ATOM   1970  HD1 TRP A 123      12.485  61.140  25.243  1.00 73.82           H
ATOM   1971  HE1 TRP A 123      10.478  62.275  24.577  1.00 78.89           H
ATOM   1972  HE3 TRP A 123       9.492  59.423  28.677  1.00 61.48           H
ATOM   1973  HZ2 TRP A 123       7.863  62.414  25.453  1.00 74.88           H
ATOM   1974  HZ3 TRP A 123       7.295  60.095  28.689  1.00 63.87           H
ATOM   1975  HH2 TRP A 123       6.487  61.573  27.098  1.00 63.61           H
ATOM   1976  N   LYS A 124      13.868  58.253  25.180  1.00 55.94           N
ATOM   1977  CA  LYS A 124      14.266  58.201  23.779  1.00 61.27           C
ATOM   1978  C   LYS A 124      13.920  56.844  23.186  1.00 57.48           C
ATOM   1979  O   LYS A 124      13.416  56.741  22.047  1.00 50.85           O
ATOM   1980  CB  LYS A 124      15.771  58.483  23.653  1.00 64.06           C
ATOM   1981  CG  LYS A 124      16.289  58.563  22.195  1.00 68.92           C
ATOM   1982  CD  LYS A 124      17.591  59.419  22.067  1.00 72.78           C
ATOM   1983  CE  LYS A 124      18.197  59.311  20.699  1.00 67.88           C
ATOM   1984  NZ  LYS A 124      18.746  57.918  20.414  1.00 71.36           N1+
ATOM   1985  H   LYS A 124      14.503  58.450  25.726  1.00 67.13           H
ATOM   1986  HA  LYS A 124      13.785  58.882  23.284  1.00 73.53           H
ATOM   1987  HB2 LYS A 124      15.964  59.332  24.080  1.00 76.87           H
ATOM   1988  HB3 LYS A 124      16.258  57.774  24.099  1.00 76.87           H
ATOM   1989  HG2 LYS A 124      16.486  57.667  21.879  1.00 82.70           H
ATOM   1990  HG3 LYS A 124      15.606  58.970  21.638  1.00 82.70           H
ATOM   1991  HD2 LYS A 124      17.378  60.351  22.232  1.00 87.33           H
ATOM   1992  HD3 LYS A 124      18.244  59.105  22.713  1.00 87.33           H
ATOM   1993  HE2 LYS A 124      17.517  59.508  20.035  1.00 81.45           H
ATOM   1994  HE3 LYS A 124      18.928  59.944  20.624  1.00 81.45           H
ATOM   1995  HZ1 LYS A 124      19.096  57.891  19.596  1.00 85.63           H
ATOM   1996  HZ2 LYS A 124      19.378  57.714  21.006  1.00 85.63           H
ATOM   1997  HZ3 LYS A 124      18.092  57.316  20.469  1.00 85.63           H
ATOM   1998  N   ASP A 125      14.149  55.790  23.967  1.00 50.14           N
ATOM   1999  CA  ASP A 125      13.816  54.461  23.482  1.00 48.99           C
ATOM   2000  C   ASP A 125      12.313  54.290  23.275  1.00 52.85           C
ATOM   2001  O   ASP A 125      11.891  53.520  22.405  1.00 46.91           O
ATOM   2002  CB  ASP A 125      14.327  53.436  24.453  1.00 48.37           C
ATOM   2003  CG  ASP A 125      13.970  52.073  24.037  1.00 45.66           C
ATOM   2004  OD1 ASP A 125      12.788  51.744  24.125  1.00 55.21           O
ATOM   2005  OD2 ASP A 125      14.853  51.323  23.624  1.00 49.38           O1-
ATOM   2006  H   ASP A 125      14.487  55.818  24.757  1.00 60.17           H
ATOM   2007  HA  ASP A 125      14.256  54.315  22.630  1.00 58.79           H
ATOM   2008  HB2 ASP A 125      15.294  53.495  24.501  1.00 58.05           H
ATOM   2009  HB3 ASP A 125      13.937  53.600  25.326  1.00 58.05           H
ATOM   2010  N   LEU A 126      11.477  54.976  24.063  1.00 52.20           N
ATOM   2011  CA  LEU A 126      10.039  54.856  23.830  1.00 55.06           C
ATOM   2012  C   LEU A 126       9.678  55.400  22.463  1.00 47.75           C
ATOM   2013  O   LEU A 126       8.906  54.777  21.731  1.00 46.04           O
ATOM   2014  CB  LEU A 126       9.238  55.570  24.929  1.00 48.33           C
ATOM   2015  CG  LEU A 126       9.222  54.793  26.264  1.00 50.82           C
ATOM   2016  CD1 LEU A 126       8.561  55.583  27.369  1.00 53.77           C
ATOM   2017  CD2 LEU A 126       8.557  53.430  26.134  1.00 53.00           C
ATOM   2018  H   LEU A 126      11.706  55.495  24.710  1.00 62.65           H
ATOM   2019  HA  LEU A 126       9.796  53.917  23.849  1.00 66.07           H
ATOM   2020  HB2 LEU A 126       9.634  56.440  25.093  1.00 58.00           H
ATOM   2021  HB3 LEU A 126       8.320  55.675  24.632  1.00 58.00           H
ATOM   2022  HG  LEU A 126      10.141  54.638  26.534  1.00 60.98           H
ATOM   2023 HD11 LEU A 126       8.575  55.057  28.184  1.00 64.52           H
ATOM   2024 HD12 LEU A 126       9.050  56.411  27.501  1.00 64.52           H
ATOM   2025 HD13 LEU A 126       7.645  55.776  27.115  1.00 64.52           H
ATOM   2026 HD21 LEU A 126       8.574  52.986  26.996  1.00 63.60           H
ATOM   2027 HD22 LEU A 126       7.640  53.552  25.842  1.00 63.60           H
ATOM   2028 HD23 LEU A 126       9.044  52.903  25.481  1.00 63.60           H
ATOM   2029  N   LEU A 127      10.258  56.549  22.097  1.00 52.95           N
ATOM   2030  CA  LEU A 127       9.999  57.164  20.800  1.00 53.06           C
ATOM   2031  C   LEU A 127      10.505  56.331  19.645  1.00 44.05           C
ATOM   2032  O   LEU A 127       9.910  56.369  18.565  1.00 54.69           O
ATOM   2033  CB  LEU A 127      10.650  58.538  20.716  1.00 44.50           C
ATOM   2034  CG  LEU A 127      10.267  59.486  21.852  1.00 56.86           C
ATOM   2035  CD1 LEU A 127      10.968  60.829  21.728  1.00 56.30           C
ATOM   2036  CD2 LEU A 127       8.767  59.688  21.877  1.00 59.93           C
ATOM   2037  H   LEU A 127      10.808  56.991  22.589  1.00 63.54           H
ATOM   2038  HA  LEU A 127       9.042  57.278  20.691  1.00 63.67           H
ATOM   2039  HB2 LEU A 127      11.613  58.427  20.737  1.00 53.40           H
ATOM   2040  HB3 LEU A 127      10.386  58.956  19.882  1.00 53.40           H
ATOM   2041  HG  LEU A 127      10.529  59.088  22.697  1.00 68.23           H
ATOM   2042 HD11 LEU A 127      10.697  61.396  22.467  1.00 67.56           H
ATOM   2043 HD12 LEU A 127      11.928  60.688  21.754  1.00 67.56           H
ATOM   2044 HD13 LEU A 127      10.717  61.240  20.886  1.00 67.56           H
ATOM   2045 HD21 LEU A 127       8.542  60.291  22.603  1.00 71.92           H
ATOM   2046 HD22 LEU A 127       8.487  60.070  21.030  1.00 71.92           H
ATOM   2047 HD23 LEU A 127       8.335  58.831  22.013  1.00 71.92           H
ATOM   2048  N   GLU A 128      11.582  55.584  19.820  1.00 51.68           N
ATOM   2049  CA  GLU A 128      12.153  54.947  18.637  1.00 46.00           C
ATOM   2050  C   GLU A 128      11.749  53.505  18.475  1.00 44.66           C
ATOM   2051  O   GLU A 128      11.787  52.976  17.354  1.00 58.54           O
ATOM   2052  CB  GLU A 128      13.682  55.026  18.659  1.00 50.90           C
ATOM   2053  CG  GLU A 128      14.187  56.382  19.075  1.00 62.34           C
ATOM   2054  CD  GLU A 128      15.641  56.616  18.712  1.00 68.70           C
ATOM   2055  OE1 GLU A 128      16.458  55.666  18.788  1.00 58.80           O
ATOM   2056  OE2 GLU A 128      15.956  57.766  18.357  1.00 79.98           O1-
ATOM   2057  H   GLU A 128      11.985  55.433  20.565  1.00 62.02           H
ATOM   2058  HA  GLU A 128      11.847  55.426  17.851  1.00 55.20           H
ATOM   2059  HB2 GLU A 128      14.023  54.372  19.289  1.00 61.07           H
ATOM   2060  HB3 GLU A 128      14.021  54.839  17.769  1.00 61.07           H
ATOM   2061  HG2 GLU A 128      13.656  57.064  18.634  1.00 74.81           H
ATOM   2062  HG3 GLU A 128      14.102  56.468  20.037  1.00 74.81           H
ATOM   2063  N   ASP A 129      11.388  52.852  19.558  1.00 50.62           N
ATOM   2064  CA  ASP A 129      10.898  51.488  19.516  1.00 45.83           C
ATOM   2065  C   ASP A 129       9.495  51.534  20.080  1.00 53.59           C
ATOM   2066  O   ASP A 129       9.253  52.143  21.129  1.00 54.07           O
ATOM   2067  CB  ASP A 129      11.798  50.547  20.323  1.00 39.20           C
ATOM   2068  CG  ASP A 129      11.250  49.177  20.422  1.00 45.99           C
ATOM   2069  OD1 ASP A 129      12.002  48.266  20.826  1.00 44.42           O
ATOM   2070  OD2 ASP A 129      10.054  49.003  20.088  1.00 49.74           O1-
ATOM   2071  H   ASP A 129      11.417  53.183  20.351  1.00 60.75           H
ATOM   2072  HA  ASP A 129      10.859  51.177  18.598  1.00 54.99           H
ATOM   2073  HB2 ASP A 129      12.665  50.493  19.892  1.00 47.04           H
ATOM   2074  HB3 ASP A 129      11.895  50.897  21.222  1.00 47.04           H
ATOM   2075  N   THR A 130       8.576  50.907  19.374  1.00 49.72           N
ATOM   2076  CA  THR A 130       7.163  50.959  19.695  1.00 48.81           C
ATOM   2077  C   THR A 130       6.599  49.577  19.848  1.00 43.86           C
ATOM   2078  O   THR A 130       5.385  49.433  19.891  1.00 53.41           O
ATOM   2079  CB  THR A 130       6.362  51.644  18.598  1.00 47.47           C
ATOM   2080  OG1 THR A 130       6.341  50.770  17.461  1.00 40.36           O
ATOM   2081  CG2 THR A 130       6.968  52.975  18.242  1.00 52.02           C
ATOM   2082  H   THR A 130       8.752  50.429  18.681  1.00 59.67           H
ATOM   2083  HA  THR A 130       7.033  51.443  20.525  1.00 58.58           H
ATOM   2084  HB  THR A 130       5.454  51.793  18.907  1.00 56.97           H
ATOM   2085  HG1 THR A 130       5.904  51.122  16.836  1.00 48.43           H
ATOM   2086 HG21 THR A 130       6.447  53.400  17.542  1.00 62.43           H
ATOM   2087 HG22 THR A 130       6.980  53.553  19.020  1.00 62.43           H
ATOM   2088 HG23 THR A 130       7.877  52.851  17.927  1.00 62.43           H
ATOM   2089  N   ASP A 131       7.438  48.563  19.876  1.00 41.39           N
ATOM   2090  CA  ASP A 131       6.904  47.218  19.874  1.00 38.48           C
ATOM   2091  C   ASP A 131       7.550  46.322  20.875  1.00 47.84           C
ATOM   2092  O   ASP A 131       6.983  45.266  21.145  1.00 47.22           O
ATOM   2093  CB  ASP A 131       7.046  46.571  18.490  1.00 51.15           C
ATOM   2094  CG  ASP A 131       6.662  47.498  17.390  1.00 51.87           C
ATOM   2095  OD1 ASP A 131       5.450  47.706  17.243  1.00 53.43           O
ATOM   2096  OD2 ASP A 131       7.569  48.053  16.724  1.00 56.69           O1-
ATOM   2097  H   ASP A 131       8.296  48.620  19.896  1.00 49.67           H
ATOM   2098  HA  ASP A 131       5.958  47.260  20.084  1.00 46.18           H
ATOM   2099  HB2 ASP A 131       7.970  46.309  18.355  1.00 61.38           H
ATOM   2100  HB3 ASP A 131       6.469  45.793  18.443  1.00 61.38           H
ATOM   2101  N   THR A 132       8.709  46.650  21.420  1.00 47.45           N
ATOM   2102  CA  THR A 132       9.366  45.665  22.249  1.00 44.38           C
ATOM   2103  C   THR A 132       8.695  45.672  23.616  1.00 44.20           C
ATOM   2104  O   THR A 132       8.636  46.727  24.265  1.00 40.32           O
ATOM   2105  CB  THR A 132      10.871  45.901  22.361  1.00 54.53           C
ATOM   2106  OG1 THR A 132      11.428  46.139  21.036  1.00 46.98           O
ATOM   2107  CG2 THR A 132      11.493  44.624  22.967  1.00 40.54           C
ATOM   2108  H   THR A 132       9.119  47.400  21.330  1.00 56.94           H
ATOM   2109  HA  THR A 132       9.233  44.787  21.857  1.00 53.25           H
ATOM   2110  HB  THR A 132      11.051  46.655  22.944  1.00 65.44           H
ATOM   2111  HG1 THR A 132      12.256  46.270  21.091  1.00 56.37           H
ATOM   2112 HG21 THR A 132      12.453  44.733  23.055  1.00 48.65           H
ATOM   2113 HG22 THR A 132      11.113  44.454  23.843  1.00 48.65           H
ATOM   2114 HG23 THR A 132      11.314  43.863  22.392  1.00 48.65           H
ATOM   2115  N   PRO A 133       8.138  44.551  24.063  1.00 44.19           N
ATOM   2116  CA  PRO A 133       7.517  44.528  25.392  1.00 40.52           C
ATOM   2117  C   PRO A 133       8.516  44.906  26.469  1.00 44.04           C
ATOM   2118  O   PRO A 133       9.610  44.353  26.545  1.00 43.60           O
ATOM   2119  CB  PRO A 133       7.044  43.085  25.547  1.00 38.43           C
ATOM   2120  CG  PRO A 133       6.949  42.534  24.135  1.00 47.13           C
ATOM   2121  CD  PRO A 133       8.009  43.261  23.343  1.00 38.45           C
ATOM   2122  HA  PRO A 133       6.755  45.127  25.425  1.00 48.63           H
ATOM   2123  HB2 PRO A 133       7.692  42.584  26.067  1.00 46.12           H
ATOM   2124  HB3 PRO A 133       6.176  43.072  25.979  1.00 46.12           H
ATOM   2125  HG2 PRO A 133       7.125  41.580  24.145  1.00 56.56           H
ATOM   2126  HG3 PRO A 133       6.068  42.716  23.773  1.00 56.56           H
ATOM   2127  HD2 PRO A 133       8.846  42.772  23.370  1.00 46.14           H
ATOM   2128  HD3 PRO A 133       7.710  43.409  22.433  1.00 46.14           H
ATOM   2129  N   ILE A 134       8.116  45.875  27.282  1.00 42.48           N
ATOM   2130  CA  ILE A 134       8.886  46.362  28.406  1.00 38.98           C
ATOM   2131  C   ILE A 134       8.775  45.393  29.572  1.00 43.73           C
ATOM   2132  O   ILE A 134       7.693  44.903  29.891  1.00 44.33           O
ATOM   2133  CB  ILE A 134       8.371  47.752  28.797  1.00 40.88           C
ATOM   2134  CG1 ILE A 134       8.715  48.743  27.689  1.00 38.97           C
ATOM   2135  CG2 ILE A 134       8.895  48.153  30.180  1.00 40.47           C
ATOM   2136  CD1 ILE A 134       8.185  50.206  27.886  1.00 40.83           C
ATOM   2137  H   ILE A 134       7.364  46.282  27.192  1.00 50.97           H
ATOM   2138  HA  ILE A 134       9.820  46.437  28.153  1.00 46.77           H
ATOM   2139  HB  ILE A 134       7.404  47.701  28.854  1.00 49.06           H
ATOM   2140 HG12 ILE A 134       9.680  48.793  27.614  1.00 46.77           H
ATOM   2141 HG13 ILE A 134       8.343  48.411  26.857  1.00 46.77           H
ATOM   2142 HG21 ILE A 134       8.555  49.034  30.402  1.00 48.56           H
ATOM   2143 HG22 ILE A 134       8.589  47.505  30.833  1.00 48.56           H
ATOM   2144 HG23 ILE A 134       9.864  48.168  30.157  1.00 48.56           H
ATOM   2145 HD11 ILE A 134       8.460  50.745  27.128  1.00 49.00           H
ATOM   2146 HD12 ILE A 134       7.217  50.185  27.944  1.00 49.00           H
ATOM   2147 HD13 ILE A 134       8.558  50.569  28.704  1.00 49.00           H
ATOM   2148  N   GLN A 135       9.882  45.162  30.262  1.00 52.07           N
ATOM   2149  CA  GLN A 135       9.893  44.185  31.348  1.00 50.79           C
ATOM   2150  C   GLN A 135       9.220  44.741  32.600  1.00 39.51           C
ATOM   2151  O   GLN A 135       9.318  45.935  32.902  1.00 43.88           O
ATOM   2152  CB  GLN A 135      11.336  43.788  31.660  1.00 62.19           C
ATOM   2153  CG  GLN A 135      11.516  42.588  32.576  1.00 61.62           C
ATOM   2154  CD  GLN A 135      11.520  41.290  31.818  1.00 65.98           C
ATOM   2155  OE1 GLN A 135      10.472  40.652  31.678  1.00 68.55           O
ATOM   2156  NE2 GLN A 135      12.694  40.869  31.346  1.00 51.84           N
ATOM   2157  H   GLN A 135      10.636  45.553  30.126  1.00 62.48           H
ATOM   2158  HA  GLN A 135       9.411  43.390  31.070  1.00 60.95           H
ATOM   2159  HB2 GLN A 135      11.783  43.583  30.824  1.00 74.63           H
ATOM   2160  HB3 GLN A 135      11.774  44.543  32.083  1.00 74.63           H
ATOM   2161  HG2 GLN A 135      12.364  42.668  33.041  1.00 73.94           H
ATOM   2162  HG3 GLN A 135      10.787  42.563  33.215  1.00 73.94           H
ATOM   2163 HE21 GLN A 135      13.404  41.336  31.481  1.00 62.21           H
ATOM   2164 HE22 GLN A 135      12.742  40.132  30.906  1.00 62.21           H
ATOM   2165  N   THR A 136       8.576  43.840  33.353  1.00 39.76           N
ATOM   2166  CA  THR A 136       7.899  44.164  34.606  1.00 42.67           C
ATOM   2167  C   THR A 136       8.210  43.133  35.673  1.00 30.89           C
ATOM   2168  O   THR A 136       8.598  41.992  35.403  1.00 35.07           O
ATOM   2169  CB  THR A 136       6.359  44.203  34.487  1.00 36.81           C
ATOM   2170  OG1 THR A 136       5.885  42.876  34.290  1.00 36.55           O
ATOM   2171  CG2 THR A 136       5.926  45.031  33.328  1.00 42.03           C
ATOM   2172  H   THR A 136       8.519  43.007  33.147  1.00 47.72           H
ATOM   2173  HA  THR A 136       8.203  45.030  34.920  1.00 51.21           H
ATOM   2174  HB  THR A 136       5.975  44.573  35.297  1.00 44.17           H
ATOM   2175  HG1 THR A 136       6.215  42.555  33.587  1.00 43.86           H
ATOM   2176 HG21 THR A 136       4.957  45.041  33.273  1.00 50.44           H
ATOM   2177 HG22 THR A 136       6.245  45.941  33.433  1.00 50.44           H
ATOM   2178 HG23 THR A 136       6.285  44.663  32.506  1.00 50.44           H
ATOM   2179  N   THR A 137       7.965  43.553  36.902  1.00 38.87           N
ATOM   2180  CA  THR A 137       8.158  42.717  38.074  1.00 38.82           C
ATOM   2181  C   THR A 137       6.818  42.458  38.737  1.00 35.81           C
ATOM   2182  O   THR A 137       5.978  43.363  38.824  1.00 42.46           O
ATOM   2183  CB  THR A 137       9.095  43.415  39.049  1.00 45.48           C
ATOM   2184  OG1 THR A 137      10.198  43.970  38.315  1.00 43.36           O
ATOM   2185  CG2 THR A 137       9.613  42.449  40.081  1.00 37.21           C
ATOM   2186  H   THR A 137       7.678  44.342  37.088  1.00 46.65           H
ATOM   2187  HA  THR A 137       8.550  41.868  37.814  1.00 46.59           H
ATOM   2188  HB  THR A 137       8.618  44.126  39.505  1.00 54.57           H
ATOM   2189  HG1 THR A 137      10.726  44.360  38.840  1.00 52.03           H
ATOM   2190 HG21 THR A 137      10.208  42.907  40.695  1.00 44.65           H
ATOM   2191 HG22 THR A 137       8.873  42.070  40.581  1.00 44.65           H
ATOM   2192 HG23 THR A 137      10.100  41.730  39.647  1.00 44.65           H
ATOM   2193  N   ILE A 138       6.638  41.234  39.231  1.00 45.07           N
ATOM   2194  CA  ILE A 138       5.436  40.820  39.951  1.00 40.94           C
ATOM   2195  C   ILE A 138       5.824  40.458  41.371  1.00 40.50           C
ATOM   2196  O   ILE A 138       6.689  39.603  41.574  1.00 45.24           O
ATOM   2197  CB  ILE A 138       4.769  39.617  39.272  1.00 43.26           C
ATOM   2198  CG1 ILE A 138       3.446  39.295  39.940  1.00 42.50           C
ATOM   2199  CG2 ILE A 138       5.717  38.441  39.259  1.00 40.90           C
ATOM   2200  CD1 ILE A 138       2.775  38.134  39.267  1.00 50.77           C
ATOM   2201  H   ILE A 138       7.220  40.605  39.158  1.00 54.08           H
ATOM   2202  HA  ILE A 138       4.802  41.554  39.978  1.00 49.13           H
ATOM   2203  HB  ILE A 138       4.585  39.860  38.351  1.00 51.91           H
ATOM   2204 HG12 ILE A 138       3.602  39.061  40.868  1.00 51.00           H
ATOM   2205 HG13 ILE A 138       2.859  40.064  39.879  1.00 51.00           H
ATOM   2206 HG21 ILE A 138       5.282  37.690  38.827  1.00 49.08           H
ATOM   2207 HG22 ILE A 138       6.518  38.686  38.769  1.00 49.08           H
ATOM   2208 HG23 ILE A 138       5.946  38.211  40.173  1.00 49.08           H
ATOM   2209 HD11 ILE A 138       1.935  37.953  39.716  1.00 60.93           H
ATOM   2210 HD12 ILE A 138       2.613  38.359  38.338  1.00 60.93           H
ATOM   2211 HD13 ILE A 138       3.355  37.359  39.324  1.00 60.93           H
ATOM   2212  N   MET A 139       5.162  41.076  42.339  1.00 36.33           N
ATOM   2213  CA  MET A 139       5.329  40.778  43.744  1.00 37.26           C
ATOM   2214  C   MET A 139       3.968  40.469  44.344  1.00 44.56           C
ATOM   2215  O   MET A 139       2.928  40.845  43.794  1.00 48.74           O
ATOM   2216  CB  MET A 139       5.962  41.968  44.477  1.00 46.41           C
ATOM   2217  CG  MET A 139       7.392  42.420  44.009  1.00 42.40           C
ATOM   2218  SD  MET A 139       8.627  41.167  44.312  1.00 53.27           S
ATOM   2219  CE  MET A 139       8.630  41.195  46.129  1.00 48.06           C
ATOM   2220  H   MET A 139       4.587  41.698  42.194  1.00 43.60           H
ATOM   2221  HA  MET A 139       5.911  40.008  43.845  1.00 44.71           H
ATOM   2222  HB2 MET A 139       5.373  42.732  44.374  1.00 55.69           H
ATOM   2223  HB3 MET A 139       6.028  41.741  45.418  1.00 55.69           H
ATOM   2224  HG2 MET A 139       7.372  42.600  43.056  1.00 50.88           H
ATOM   2225  HG3 MET A 139       7.648  43.220  44.494  1.00 50.88           H
ATOM   2226  HE1 MET A 139       9.273  40.545  46.453  1.00 57.67           H
ATOM   2227  HE2 MET A 139       8.876  42.083  46.430  1.00 57.67           H
ATOM   2228  HE3 MET A 139       7.742  40.970  46.449  1.00 57.67           H
ATOM   2229  N   ALA A 140       3.988  39.746  45.465  1.00 45.75           N
ATOM   2230  CA  ALA A 140       2.830  39.604  46.341  1.00 40.43           C
ATOM   2231  C   ALA A 140       2.772  40.775  47.304  1.00 35.58           C
ATOM   2232  O   ALA A 140       3.785  41.106  47.912  1.00 47.54           O
ATOM   2233  CB  ALA A 140       2.916  38.313  47.138  1.00 44.04           C
ATOM   2234  H   ALA A 140       4.680  39.318  45.743  1.00 54.90           H
ATOM   2235  HA  ALA A 140       2.017  39.593  45.812  1.00 48.51           H
ATOM   2236  HB1 ALA A 140       2.136  38.244  47.711  1.00 52.85           H
ATOM   2237  HB2 ALA A 140       2.943  37.564  46.523  1.00 52.85           H
ATOM   2238  HB3 ALA A 140       3.723  38.329  47.677  1.00 52.85           H
ATOM   2239  N   LYS A 141       1.601  41.403  47.432  1.00 48.91           N
ATOM   2240  CA  LYS A 141       1.400  42.487  48.401  1.00 47.49           C
ATOM   2241  C   LYS A 141       1.260  41.943  49.809  1.00 50.50           C
ATOM   2242  O   LYS A 141       0.849  40.799  50.032  1.00 54.19           O
ATOM   2243  CB  LYS A 141       0.155  43.300  48.086  1.00 49.39           C
ATOM   2244  CG  LYS A 141       0.153  43.915  46.653  1.00 56.61           C
ATOM   2245  CD  LYS A 141      -0.890  45.054  46.474  1.00 63.91           C
ATOM   2246  CE  LYS A 141      -0.288  46.444  46.731  1.00 69.77           C
ATOM   2247  NZ  LYS A 141       0.096  46.660  48.167  1.00 74.52           N1+
ATOM   2248  H   LYS A 141       0.902  41.219  46.965  1.00 58.69           H
ATOM   2249  HA  LYS A 141       2.166  43.082  48.379  1.00 56.99           H
ATOM   2250  HB2 LYS A 141      -0.622  42.725  48.164  1.00 59.27           H
ATOM   2251  HB3 LYS A 141       0.089  44.029  48.722  1.00 59.27           H
ATOM   2252  HG2 LYS A 141       1.032  44.282  46.468  1.00 67.94           H
ATOM   2253  HG3 LYS A 141      -0.054  43.217  46.012  1.00 67.94           H
ATOM   2254  HD2 LYS A 141      -1.228  45.036  45.565  1.00 76.70           H
ATOM   2255  HD3 LYS A 141      -1.617  44.921  47.102  1.00 76.70           H
ATOM   2256  HE2 LYS A 141       0.511  46.546  46.190  1.00 83.72           H
ATOM   2257  HE3 LYS A 141      -0.940  47.120  46.491  1.00 83.72           H
ATOM   2258  HZ1 LYS A 141       0.439  47.474  48.270  1.00 89.43           H
ATOM   2259  HZ2 LYS A 141      -0.621  46.580  48.688  1.00 89.43           H
ATOM   2260  HZ3 LYS A 141       0.702  46.057  48.414  1.00 89.43           H
ATOM   2261  N   ASN A 142       1.622  42.762  50.768  1.00 52.10           N
ATOM   2262  CA  ASN A 142       1.568  42.342  52.164  1.00 49.63           C
ATOM   2263  C   ASN A 142       0.655  43.311  52.886  1.00 44.85           C
ATOM   2264  O   ASN A 142       1.043  44.441  53.183  1.00 43.77           O
ATOM   2265  CB  ASN A 142       2.962  42.264  52.766  1.00 53.05           C
ATOM   2266  CG  ASN A 142       3.724  41.028  52.255  1.00 63.31           C
ATOM   2267  OD1 ASN A 142       3.121  40.073  51.748  1.00 65.17           O
ATOM   2268  ND2 ASN A 142       5.029  41.046  52.379  1.00 60.27           N
ATOM   2269  H   ASN A 142       1.903  43.565  50.647  1.00 62.52           H
ATOM   2270  HA  ASN A 142       1.169  41.460  52.215  1.00 59.56           H
ATOM   2271  HB2 ASN A 142       3.464  43.055  52.516  1.00 63.66           H
ATOM   2272  HB3 ASN A 142       2.891  42.200  53.731  1.00 63.66           H
ATOM   2273 HD21 ASN A 142       5.496  40.377  52.108  1.00 72.33           H
ATOM   2274 HD22 ASN A 142       5.417  41.727  52.732  1.00 72.33           H
ATOM   2275  N   GLU A 143      -0.576  42.877  53.112  1.00 46.73           N
ATOM   2276  CA  GLU A 143      -1.559  43.712  53.761  1.00 43.40           C
ATOM   2277  C   GLU A 143      -2.244  42.924  54.877  1.00 48.82           C
ATOM   2278  O   GLU A 143      -2.329  41.686  54.854  1.00 47.26           O
ATOM   2279  CB  GLU A 143      -2.574  44.241  52.758  1.00 42.35           C
ATOM   2280  CG  GLU A 143      -2.021  44.516  51.373  1.00 57.52           C
ATOM   2281  CD  GLU A 143      -3.127  44.579  50.326  1.00 52.92           C
ATOM   2282  OE1 GLU A 143      -3.551  45.695  49.970  1.00 51.89           O
ATOM   2283  OE2 GLU A 143      -3.593  43.496  49.899  1.00 52.34           O1-
ATOM   2284  H   GLU A 143      -0.864  42.096  52.896  1.00 56.08           H
ATOM   2285  HA  GLU A 143      -1.111  44.473  54.163  1.00 52.08           H
ATOM   2286  HB2 GLU A 143      -3.285  43.587  52.665  1.00 50.82           H
ATOM   2287  HB3 GLU A 143      -2.940  45.072  53.098  1.00 50.82           H
ATOM   2288  HG2 GLU A 143      -1.559  45.368  51.377  1.00 69.02           H
ATOM   2289  HG3 GLU A 143      -1.410  43.804  51.126  1.00 69.02           H
ATOM   2290  N   VAL A 144      -2.728  43.665  55.860  1.00 44.52           N
ATOM   2291  CA  VAL A 144      -3.223  43.090  57.098  1.00 52.74           C
ATOM   2292  C   VAL A 144      -4.738  43.028  57.065  1.00 48.18           C
ATOM   2293  O   VAL A 144      -5.410  43.990  56.665  1.00 38.74           O
ATOM   2294  CB  VAL A 144      -2.714  43.903  58.299  1.00 46.88           C
ATOM   2295  CG1 VAL A 144      -3.358  43.435  59.584  1.00 51.21           C
ATOM   2296  CG2 VAL A 144      -1.230  43.750  58.355  1.00 38.49           C
ATOM   2297  H   VAL A 144      -2.780  44.523  55.834  1.00 53.42           H
ATOM   2298  HA  VAL A 144      -2.887  42.184  57.183  1.00 63.29           H
ATOM   2299  HB  VAL A 144      -2.924  44.841  58.171  1.00 56.26           H
ATOM   2300 HG11 VAL A 144      -3.017  43.967  60.320  1.00 61.45           H
ATOM   2301 HG12 VAL A 144      -4.319  43.546  59.513  1.00 61.45           H
ATOM   2302 HG13 VAL A 144      -3.142  42.500  59.722  1.00 61.45           H
ATOM   2303 HG21 VAL A 144      -0.889  44.258  59.109  1.00 46.19           H
ATOM   2304 HG22 VAL A 144      -1.014  42.811  58.463  1.00 46.19           H
ATOM   2305 HG23 VAL A 144      -0.847  44.086  57.530  1.00 46.19           H
ATOM   2306  N   PHE A 145      -5.266  41.889  57.513  1.00 47.36           N
ATOM   2307  CA  PHE A 145      -6.695  41.617  57.570  1.00 55.53           C
ATOM   2308  C   PHE A 145      -7.037  40.909  58.889  1.00 52.77           C
ATOM   2309  O   PHE A 145      -6.161  40.542  59.682  1.00 46.95           O
ATOM   2310  CB  PHE A 145      -7.151  40.760  56.365  1.00 51.82           C
ATOM   2311  CG  PHE A 145      -6.849  41.373  55.038  1.00 46.11           C
ATOM   2312  CD1 PHE A 145      -5.769  40.940  54.313  1.00 49.27           C
ATOM   2313  CD2 PHE A 145      -7.645  42.384  54.507  1.00 49.77           C
ATOM   2314  CE1 PHE A 145      -5.473  41.496  53.097  1.00 47.43           C
ATOM   2315  CE2 PHE A 145      -7.347  42.949  53.281  1.00 48.07           C
ATOM   2316  CZ  PHE A 145      -6.269  42.515  52.581  1.00 44.65           C
ATOM   2317  H   PHE A 145      -4.790  41.233  57.802  1.00 56.83           H
ATOM   2318  HA  PHE A 145      -7.180  42.457  57.544  1.00 66.64           H
ATOM   2319  HB2 PHE A 145      -6.701  39.902  56.404  1.00 62.19           H
ATOM   2320  HB3 PHE A 145      -8.111  40.630  56.419  1.00 62.19           H
ATOM   2321  HD1 PHE A 145      -5.227  40.266  54.654  1.00 59.13           H
ATOM   2322  HD2 PHE A 145      -8.379  42.690  54.988  1.00 59.72           H
ATOM   2323  HE1 PHE A 145      -4.735  41.195  52.617  1.00 56.92           H
ATOM   2324  HE2 PHE A 145      -7.885  43.626  52.938  1.00 57.68           H
ATOM   2325  HZ  PHE A 145      -6.071  42.887  51.752  1.00 53.57           H
ATOM   2326  N   CYS A 146      -8.335  40.706  59.105  1.00 57.28           N
ATOM   2327  CA  CYS A 146      -8.865  40.050  60.291  1.00 55.79           C
ATOM   2328  C   CYS A 146      -9.362  38.669  59.916  1.00 55.61           C
ATOM   2329  O   CYS A 146     -10.129  38.526  58.964  1.00 55.53           O
ATOM   2330  CB  CYS A 146     -10.004  40.863  60.908  1.00 60.51           C
ATOM   2331  SG  CYS A 146     -10.595  40.109  62.473  1.00 65.86           S
ATOM   2332  H   CYS A 146      -8.949  40.950  58.555  1.00 68.73           H
ATOM   2333  HA  CYS A 146      -8.161  39.956  60.951  1.00 66.95           H
ATOM   2334  HB2 CYS A 146      -9.688  41.759  61.103  1.00 72.61           H
ATOM   2335  HB3 CYS A 146     -10.747  40.895  60.287  1.00 72.61           H
ATOM   2336  HG  CYS A 146     -10.993  39.000  62.247  1.00 79.03           H
ATOM   2337  N   VAL A 147      -8.942  37.652  60.667  1.00 62.63           N
ATOM   2338  CA  VAL A 147      -9.388  36.305  60.329  1.00 74.17           C
ATOM   2339  C   VAL A 147     -10.882  36.258  60.531  1.00 73.75           C
ATOM   2340  O   VAL A 147     -11.417  36.849  61.472  1.00 63.43           O
ATOM   2341  CB  VAL A 147      -8.713  35.200  61.162  1.00 75.33           C
ATOM   2342  CG1 VAL A 147      -9.417  33.858  60.917  1.00 76.57           C
ATOM   2343  CG2 VAL A 147      -7.240  35.039  60.800  1.00 72.12           C
ATOM   2344  H   VAL A 147      -8.420  37.710  61.348  1.00 75.15           H
ATOM   2345  HA  VAL A 147      -9.203  36.133  59.392  1.00 89.01           H
ATOM   2346  HB  VAL A 147      -8.779  35.416  62.106  1.00 90.40           H
ATOM   2347 HG11 VAL A 147      -8.982  33.172  61.448  1.00 91.88           H
ATOM   2348 HG12 VAL A 147     -10.348  33.938  61.178  1.00 91.88           H
ATOM   2349 HG13 VAL A 147      -9.355  33.637  59.975  1.00 91.88           H
ATOM   2350 HG21 VAL A 147      -6.856  34.336  61.347  1.00 86.54           H
ATOM   2351 HG22 VAL A 147      -7.170  34.805  59.862  1.00 86.54           H
ATOM   2352 HG23 VAL A 147      -6.781  35.877  60.968  1.00 86.54           H
ATOM   2353  N   GLN A 148     -11.552  35.584  59.659  1.00 78.68           N
ATOM   2354  CA  GLN A 148     -12.981  35.510  59.866  1.00 82.26           C
ATOM   2355  C   GLN A 148     -13.499  34.281  59.123  1.00 91.90           C
ATOM   2356  O   GLN A 148     -13.442  34.229  57.880  1.00 87.08           O
ATOM   2357  CB  GLN A 148     -13.640  36.824  59.436  1.00 85.89           C
ATOM   2358  CG  GLN A 148     -13.440  37.256  57.980  1.00 80.48           C
ATOM   2359  CD  GLN A 148     -13.862  38.717  57.738  1.00 91.16           C
ATOM   2360  OE1 GLN A 148     -13.689  39.586  58.620  1.00 90.71           O
ATOM   2361  NE2 GLN A 148     -14.414  38.991  56.537  1.00 85.41           N
ATOM   2362  H   GLN A 148     -11.240  35.176  58.969  1.00 94.42           H
ATOM   2363  HA  GLN A 148     -13.157  35.383  60.812  1.00 98.71           H
ATOM   2364  HB2 GLN A 148     -14.596  36.745  59.582  1.00103.07           H
ATOM   2365  HB3 GLN A 148     -13.290  37.535  59.996  1.00103.07           H
ATOM   2366  HG2 GLN A 148     -12.501  37.171  57.751  1.00 96.57           H
ATOM   2367  HG3 GLN A 148     -13.976  36.688  57.405  1.00 96.57           H
ATOM   2368 HE21 GLN A 148     -14.513  38.364  55.956  1.00102.49           H
ATOM   2369 HE22 GLN A 148     -14.666  39.792  56.352  1.00102.49           H
ATOM   2370  N   PRO A 149     -13.948  33.251  59.863  1.00 94.12           N
ATOM   2371  CA  PRO A 149     -14.364  31.990  59.215  1.00 87.88           C
ATOM   2372  C   PRO A 149     -15.636  32.080  58.372  1.00 92.54           C
ATOM   2373  O   PRO A 149     -15.764  31.301  57.415  1.00 87.28           O
ATOM   2374  CB  PRO A 149     -14.545  31.041  60.412  1.00 84.49           C
ATOM   2375  CG  PRO A 149     -13.603  31.564  61.428  1.00 84.09           C
ATOM   2376  CD  PRO A 149     -13.726  33.056  61.310  1.00 76.07           C
ATOM   2377  HA  PRO A 149     -13.644  31.655  58.657  1.00105.45           H
ATOM   2378  HB2 PRO A 149     -15.460  31.084  60.732  1.00101.39           H
ATOM   2379  HB3 PRO A 149     -14.310  30.136  60.155  1.00101.39           H
ATOM   2380  HG2 PRO A 149     -13.871  31.265  62.311  1.00100.91           H
ATOM   2381  HG3 PRO A 149     -12.701  31.274  61.222  1.00100.91           H
ATOM   2382  HD2 PRO A 149     -14.489  33.375  61.817  1.00 91.28           H
ATOM   2383  HD3 PRO A 149     -12.904  33.488  61.589  1.00 91.28           H
ATOM   2384  N   GLU A 150     -16.578  32.989  58.688  1.00 91.10           N
ATOM   2385  CA  GLU A 150     -17.784  33.196  57.865  1.00 87.47           C
ATOM   2386  C   GLU A 150     -17.464  33.128  56.372  1.00 91.56           C
ATOM   2387  O   GLU A 150     -18.272  32.638  55.572  1.00 93.39           O
ATOM   2388  CB  GLU A 150     -18.459  34.550  58.161  1.00 86.45           C
ATOM   2389  CG  GLU A 150     -18.288  35.062  59.588  1.00 89.94           C
ATOM   2390  CD  GLU A 150     -17.010  35.854  59.744  1.00 91.83           C
ATOM   2391  OE1 GLU A 150     -16.855  36.790  58.919  1.00 97.61           O
ATOM   2392  OE2 GLU A 150     -16.168  35.535  60.641  1.00 77.23           O1-
ATOM   2393  H   GLU A 150     -16.541  33.499  59.379  1.00109.31           H
ATOM   2394  HA  GLU A 150     -18.423  32.494  58.065  1.00104.97           H
ATOM   2395  HB2 GLU A 150     -18.085  35.217  57.564  1.00103.74           H
ATOM   2396  HB3 GLU A 150     -19.411  34.462  57.994  1.00103.74           H
ATOM   2397  HG2 GLU A 150     -19.033  35.641  59.812  1.00107.93           H
ATOM   2398  HG3 GLU A 150     -18.254  34.308  60.197  1.00107.93           H
ATOM   2399  N   LYS A 151     -16.298  33.650  55.986  1.00 86.35           N
ATOM   2400  CA  LYS A 151     -15.822  33.545  54.616  1.00 83.70           C
ATOM   2401  C   LYS A 151     -14.986  32.288  54.375  1.00 82.39           C
ATOM   2402  O   LYS A 151     -14.874  31.848  53.227  1.00 76.59           O
ATOM   2403  CB  LYS A 151     -15.026  34.811  54.263  1.00 89.12           C
ATOM   2404  CG  LYS A 151     -15.920  36.032  53.906  1.00 85.59           C
ATOM   2405  CD  LYS A 151     -16.882  36.413  55.030  1.00 80.54           C
ATOM   2406  CE  LYS A 151     -17.845  37.506  54.622  1.00 83.94           C
ATOM   2407  NZ  LYS A 151     -18.888  37.719  55.698  1.00103.94           N1+
ATOM   2408  H   LYS A 151     -15.763  34.074  56.508  1.00103.61           H
ATOM   2409  HA  LYS A 151     -16.589  33.505  54.024  1.00100.43           H
ATOM   2410  HB2 LYS A 151     -14.477  35.058  55.023  1.00106.94           H
ATOM   2411  HB3 LYS A 151     -14.462  34.623  53.496  1.00106.94           H
ATOM   2412  HG2 LYS A 151     -15.351  36.797  53.726  1.00102.71           H
ATOM   2413  HG3 LYS A 151     -16.447  35.819  53.120  1.00102.71           H
ATOM   2414  HD2 LYS A 151     -17.401  35.633  55.281  1.00 96.65           H
ATOM   2415  HD3 LYS A 151     -16.370  36.732  55.790  1.00 96.65           H
ATOM   2416  HE2 LYS A 151     -17.359  38.335  54.497  1.00100.73           H
ATOM   2417  HE3 LYS A 151     -18.296  37.250  53.803  1.00100.73           H
ATOM   2418  HZ1 LYS A 151     -19.451  38.362  55.452  1.00124.73           H
ATOM   2419  HZ2 LYS A 151     -19.347  36.967  55.829  1.00124.73           H
ATOM   2420  HZ3 LYS A 151     -18.494  37.955  56.460  1.00124.73           H
ATOM   2421  N   GLY A 152     -14.432  31.683  55.428  1.00 93.04           N
ATOM   2422  CA  GLY A 152     -13.677  30.445  55.322  1.00 93.96           C
ATOM   2423  C   GLY A 152     -12.177  30.660  55.469  1.00100.64           C
ATOM   2424  O   GLY A 152     -11.372  30.033  54.765  1.00 84.02           O
ATOM   2425  H   GLY A 152     -14.485  31.983  56.233  1.00111.65           H
ATOM   2426  HA2 GLY A 152     -13.967  29.830  56.013  1.00112.76           H
ATOM   2427  HA3 GLY A 152     -13.845  30.038  54.457  1.00112.76           H
ATOM   2428  N   GLY A 153     -11.790  31.565  56.376  1.00 95.30           N
ATOM   2429  CA  GLY A 153     -10.392  31.762  56.701  1.00 85.09           C
ATOM   2430  C   GLY A 153      -9.797  33.019  56.094  1.00 92.65           C
ATOM   2431  O   GLY A 153     -10.294  34.120  56.360  1.00 92.64           O
ATOM   2432  H   GLY A 153     -12.327  32.074  56.813  1.00114.36           H
ATOM   2433  HA2 GLY A 153     -10.294  31.816  57.665  1.00102.11           H
ATOM   2434  HA3 GLY A 153      -9.880  31.001  56.385  1.00102.11           H
ATOM   2435  N   ARG A 154      -8.755  32.869  55.261  1.00 82.78           N
ATOM   2436  CA  ARG A 154      -7.821  33.951  54.965  1.00 73.85           C
ATOM   2437  C   ARG A 154      -7.780  34.321  53.489  1.00 63.77           C
ATOM   2438  O   ARG A 154      -7.879  33.477  52.590  1.00 60.24           O
ATOM   2439  CB  ARG A 154      -6.411  33.591  55.421  1.00 68.98           C
ATOM   2440  CG  ARG A 154      -6.245  33.518  56.928  1.00 63.49           C
ATOM   2441  CD  ARG A 154      -5.363  32.346  57.337  1.00 68.81           C
ATOM   2442  NE  ARG A 154      -5.094  32.285  58.777  1.00 73.04           N
ATOM   2443  CZ  ARG A 154      -4.343  33.163  59.437  1.00 73.93           C
ATOM   2444  NH1 ARG A 154      -3.806  34.194  58.790  1.00 77.02           N
ATOM   2445  NH2 ARG A 154      -4.140  33.022  60.746  1.00 66.95           N1+
ATOM   2446  H   ARG A 154      -8.572  32.135  54.852  1.00 99.34           H
ATOM   2447  HA  ARG A 154      -8.097  34.739  55.458  1.00 88.62           H
ATOM   2448  HB2 ARG A 154      -6.177  32.723  55.056  1.00 82.78           H
ATOM   2449  HB3 ARG A 154      -5.795  34.263  55.089  1.00 82.78           H
ATOM   2450  HG2 ARG A 154      -5.831  34.335  57.245  1.00 76.18           H
ATOM   2451  HG3 ARG A 154      -7.115  33.401  57.341  1.00 76.18           H
ATOM   2452  HD2 ARG A 154      -5.802  31.520  57.082  1.00 82.58           H
ATOM   2453  HD3 ARG A 154      -4.511  32.421  56.879  1.00 82.58           H
ATOM   2454  HE  ARG A 154      -5.444  31.640  59.225  1.00 87.65           H
ATOM   2455 HH11 ARG A 154      -3.933  34.285  57.945  1.00 92.42           H
ATOM   2456 HH12 ARG A 154      -3.324  34.765  59.217  1.00 92.42           H
ATOM   2457 HH21 ARG A 154      -4.491  32.360  61.168  1.00 80.34           H
ATOM   2458 HH22 ARG A 154      -3.662  33.597  61.171  1.00 80.34           H
ATOM   2459  N   LYS A 155      -7.591  35.594  53.262  1.00 64.75           N
ATOM   2460  CA  LYS A 155      -7.488  36.108  51.903  1.00 57.29           C
ATOM   2461  C   LYS A 155      -6.084  35.848  51.385  1.00 50.78           C
ATOM   2462  O   LYS A 155      -5.114  36.129  52.099  1.00 48.46           O
ATOM   2463  CB  LYS A 155      -7.782  37.601  51.878  1.00 51.65           C
ATOM   2464  CG  LYS A 155      -8.999  37.971  52.744  1.00 58.80           C
ATOM   2465  CD  LYS A 155      -9.163  39.455  52.888  1.00 56.34           C
ATOM   2466  CE  LYS A 155      -9.921  40.081  51.744  1.00 66.25           C
ATOM   2467  NZ  LYS A 155     -11.382  39.688  51.728  1.00 74.70           N1+
ATOM   2468  H   LYS A 155      -7.518  36.193  53.874  1.00 77.70           H
ATOM   2469  HA  LYS A 155      -8.124  35.653  51.329  1.00 68.75           H
ATOM   2470  HB2 LYS A 155      -7.012  38.082  52.219  1.00 61.97           H
ATOM   2471  HB3 LYS A 155      -7.968  37.873  50.966  1.00 61.97           H
ATOM   2472  HG2 LYS A 155      -9.802  37.617  52.330  1.00 70.56           H
ATOM   2473  HG3 LYS A 155      -8.885  37.592  53.630  1.00 70.56           H
ATOM   2474  HD2 LYS A 155      -9.650  39.640  53.706  1.00 67.61           H
ATOM   2475  HD3 LYS A 155      -8.285  39.866  52.925  1.00 67.61           H
ATOM   2476  HE2 LYS A 155      -9.870  41.047  51.822  1.00 79.50           H
ATOM   2477  HE3 LYS A 155      -9.524  39.794  50.907  1.00 79.50           H
ATOM   2478  HZ1 LYS A 155     -11.794  40.077  51.041  1.00 89.64           H
ATOM   2479  HZ2 LYS A 155     -11.459  38.805  51.649  1.00 89.64           H
ATOM   2480  HZ3 LYS A 155     -11.775  39.947  52.483  1.00 89.64           H
ATOM   2481  N   PRO A 156      -5.929  35.280  50.182  1.00 54.82           N
ATOM   2482  CA  PRO A 156      -4.600  35.250  49.573  1.00 51.18           C
ATOM   2483  C   PRO A 156      -4.087  36.656  49.326  1.00 45.89           C
ATOM   2484  O   PRO A 156      -4.811  37.655  49.402  1.00 47.61           O
ATOM   2485  CB  PRO A 156      -4.818  34.485  48.265  1.00 48.70           C
ATOM   2486  CG  PRO A 156      -5.972  33.659  48.504  1.00 57.15           C
ATOM   2487  CD  PRO A 156      -6.874  34.481  49.381  1.00 52.28           C
ATOM   2488  HA  PRO A 156      -3.976  34.766  50.135  1.00 61.41           H
ATOM   2489  HB2 PRO A 156      -4.987  35.112  47.544  1.00 58.45           H
ATOM   2490  HB3 PRO A 156      -4.039  33.940  48.071  1.00 58.45           H
ATOM   2491  HG2 PRO A 156      -6.407  33.454  47.662  1.00 68.58           H
ATOM   2492  HG3 PRO A 156      -5.702  32.845  48.958  1.00 68.58           H
ATOM   2493  HD2 PRO A 156      -7.435  35.060  48.842  1.00 62.74           H
ATOM   2494  HD3 PRO A 156      -7.403  33.906  49.956  1.00 62.74           H
ATOM   2495  N   ALA A 157      -2.797  36.721  49.075  1.00 49.36           N
ATOM   2496  CA  ALA A 157      -2.152  37.989  48.806  1.00 46.34           C
ATOM   2497  C   ALA A 157      -2.649  38.589  47.489  1.00 44.88           C
ATOM   2498  O   ALA A 157      -2.961  37.880  46.528  1.00 46.28           O
ATOM   2499  CB  ALA A 157      -0.642  37.781  48.776  1.00 49.80           C
ATOM   2500  H   ALA A 157      -2.268  36.044  49.054  1.00 59.24           H
ATOM   2501  HA  ALA A 157      -2.360  38.612  49.520  1.00 55.60           H
ATOM   2502  HB1 ALA A 157      -0.210  38.630  48.596  1.00 59.76           H
ATOM   2503  HB2 ALA A 157      -0.354  37.439  49.637  1.00 59.76           H
ATOM   2504  HB3 ALA A 157      -0.425  37.144  48.078  1.00 59.76           H
ATOM   2505  N   ARG A 158      -2.715  39.907  47.451  1.00 36.18           N
ATOM   2506  CA  ARG A 158      -2.863  40.598  46.188  1.00 48.82           C
ATOM   2507  C   ARG A 158      -1.520  40.654  45.456  1.00 49.51           C
ATOM   2508  O   ARG A 158      -0.448  40.605  46.065  1.00 47.69           O
ATOM   2509  CB  ARG A 158      -3.388  42.002  46.412  1.00 52.26           C
ATOM   2510  CG  ARG A 158      -4.733  41.978  46.991  1.00 49.26           C
ATOM   2511  CD  ARG A 158      -5.503  43.172  46.534  1.00 62.01           C
ATOM   2512  NE  ARG A 158      -5.008  44.422  47.104  1.00 58.96           N
ATOM   2513  CZ  ARG A 158      -5.209  45.622  46.560  1.00 73.18           C
ATOM   2514  NH1 ARG A 158      -5.873  45.735  45.410  1.00 70.82           N
ATOM   2515  NH2 ARG A 158      -4.739  46.715  47.163  1.00 68.86           N1+
ATOM   2516  H   ARG A 158      -2.676  40.422  48.139  1.00 43.42           H
ATOM   2517  HA  ARG A 158      -3.496  40.119  45.630  1.00 58.59           H
ATOM   2518  HB2 ARG A 158      -2.800  42.471  47.025  1.00 62.72           H
ATOM   2519  HB3 ARG A 158      -3.430  42.469  45.563  1.00 62.72           H
ATOM   2520  HG2 ARG A 158      -5.199  41.179  46.698  1.00 59.12           H
ATOM   2521  HG3 ARG A 158      -4.671  42.002  47.959  1.00 59.12           H
ATOM   2522  HD2 ARG A 158      -5.440  43.238  45.568  1.00 74.41           H
ATOM   2523  HD3 ARG A 158      -6.431  43.070  46.798  1.00 74.41           H
ATOM   2524  HE  ARG A 158      -4.607  44.387  47.864  1.00 70.75           H
ATOM   2525 HH11 ARG A 158      -6.182  45.033  45.022  1.00 84.98           H
ATOM   2526 HH12 ARG A 158      -5.997  46.511  45.060  1.00 84.98           H
ATOM   2527 HH21 ARG A 158      -4.304  46.645  47.902  1.00 82.63           H
ATOM   2528 HH22 ARG A 158      -4.858  47.488  46.806  1.00 82.63           H
ATOM   2529  N   LEU A 159      -1.588  40.768  44.137  1.00 43.23           N
ATOM   2530  CA  LEU A 159      -0.409  40.876  43.305  1.00 33.38           C
ATOM   2531  C   LEU A 159      -0.283  42.306  42.827  1.00 44.61           C
ATOM   2532  O   LEU A 159      -1.267  43.049  42.775  1.00 39.88           O
ATOM   2533  CB  LEU A 159      -0.469  39.954  42.119  1.00 35.81           C
ATOM   2534  CG  LEU A 159      -0.773  38.520  42.517  1.00 44.02           C
ATOM   2535  CD1 LEU A 159      -0.712  37.602  41.320  1.00 48.09           C
ATOM   2536  CD2 LEU A 159       0.209  38.062  43.563  1.00 52.08           C
ATOM   2537  H   LEU A 159      -2.325  40.786  43.695  1.00 51.88           H
ATOM   2538  HA  LEU A 159       0.378  40.655  43.827  1.00 40.06           H
ATOM   2539  HB2 LEU A 159      -1.169  40.254  41.518  1.00 42.97           H
ATOM   2540  HB3 LEU A 159       0.388  39.965  41.664  1.00 42.97           H
ATOM   2541  HG  LEU A 159      -1.666  38.473  42.894  1.00 52.83           H
ATOM   2542 HD11 LEU A 159      -0.910  36.696  41.607  1.00 57.71           H
ATOM   2543 HD12 LEU A 159      -1.366  37.892  40.665  1.00 57.71           H
ATOM   2544 HD13 LEU A 159       0.179  37.640  40.938  1.00 57.71           H
ATOM   2545 HD21 LEU A 159       0.004  37.146  43.808  1.00 62.50           H
ATOM   2546 HD22 LEU A 159       1.106  38.114  43.198  1.00 62.50           H
ATOM   2547 HD23 LEU A 159       0.134  38.638  44.340  1.00 62.50           H
ATOM   2548  N   ILE A 160       0.956  42.680  42.522  1.00 37.30           N
ATOM   2549  CA  ILE A 160       1.301  44.027  42.084  1.00 41.36           C
ATOM   2550  C   ILE A 160       2.305  43.853  40.941  1.00 44.01           C
ATOM   2551  O   ILE A 160       3.305  43.144  41.094  1.00 40.96           O
ATOM   2552  CB  ILE A 160       1.870  44.879  43.242  1.00 38.57           C
ATOM   2553  CG1 ILE A 160       2.177  46.322  42.839  1.00 39.72           C
ATOM   2554  CG2 ILE A 160       3.080  44.238  43.823  1.00 43.78           C
ATOM   2555  CD1 ILE A 160       0.925  47.121  42.318  1.00 38.17           C
ATOM   2556  H   ILE A 160       1.635  42.154  42.563  1.00 44.75           H
ATOM   2557  HA  ILE A 160       0.510  44.468  41.737  1.00 49.63           H
ATOM   2558  HB  ILE A 160       1.194  44.910  43.938  1.00 46.28           H
ATOM   2559 HG12 ILE A 160       2.529  46.793  43.610  1.00 47.66           H
ATOM   2560 HG13 ILE A 160       2.838  46.314  42.130  1.00 47.66           H
ATOM   2561 HG21 ILE A 160       3.415  44.793  44.545  1.00 52.53           H
ATOM   2562 HG22 ILE A 160       2.841  43.362  44.163  1.00 52.53           H
ATOM   2563 HG23 ILE A 160       3.755  44.152  43.132  1.00 52.53           H
ATOM   2564 HD11 ILE A 160       1.201  48.021  42.085  1.00 45.80           H
ATOM   2565 HD12 ILE A 160       0.567  46.671  41.538  1.00 45.80           H
ATOM   2566 HD13 ILE A 160       0.257  47.151  43.020  1.00 45.80           H
ATOM   2567  N   VAL A 161       1.991  44.407  39.773  1.00 35.68           N
ATOM   2568  CA  VAL A 161       2.803  44.230  38.575  1.00 43.87           C
ATOM   2569  C   VAL A 161       3.234  45.618  38.109  1.00 45.25           C
ATOM   2570  O   VAL A 161       2.387  46.484  37.848  1.00 45.18           O
ATOM   2571  CB  VAL A 161       2.040  43.479  37.484  1.00 40.04           C
ATOM   2572  CG1 VAL A 161       2.902  43.324  36.281  1.00 45.09           C
ATOM   2573  CG2 VAL A 161       1.633  42.124  38.000  1.00 36.82           C
ATOM   2574  H   VAL A 161       1.298  44.901  39.649  1.00 42.82           H
ATOM   2575  HA  VAL A 161       3.598  43.721  38.797  1.00 52.65           H
ATOM   2576  HB  VAL A 161       1.243  43.974  37.238  1.00 48.05           H
ATOM   2577 HG11 VAL A 161       2.407  42.846  35.597  1.00 54.10           H
ATOM   2578 HG12 VAL A 161       3.151  44.203  35.956  1.00 54.10           H
ATOM   2579 HG13 VAL A 161       3.697  42.824  36.524  1.00 54.10           H
ATOM   2580 HG21 VAL A 161       1.149  41.654  37.303  1.00 44.19           H
ATOM   2581 HG22 VAL A 161       2.429  41.627  38.244  1.00 44.19           H
ATOM   2582 HG23 VAL A 161       1.064  42.241  38.777  1.00 44.19           H
ATOM   2583  N   PHE A 162       4.541  45.851  38.061  1.00 38.22           N
ATOM   2584  CA  PHE A 162       5.050  47.214  37.871  1.00 38.94           C
ATOM   2585  C   PHE A 162       6.335  47.193  37.050  1.00 38.25           C
ATOM   2586  O   PHE A 162       7.060  46.186  37.034  1.00 36.08           O
ATOM   2587  CB  PHE A 162       5.327  47.919  39.213  1.00 44.14           C
ATOM   2588  CG  PHE A 162       6.220  47.123  40.119  1.00 48.06           C
ATOM   2589  CD1 PHE A 162       7.553  47.460  40.287  1.00 47.56           C
ATOM   2590  CD2 PHE A 162       5.740  45.987  40.749  1.00 43.30           C
ATOM   2591  CE1 PHE A 162       8.363  46.701  41.074  1.00 45.97           C
ATOM   2592  CE2 PHE A 162       6.567  45.226  41.552  1.00 49.25           C
ATOM   2593  CZ  PHE A 162       7.873  45.580  41.707  1.00 49.82           C
ATOM   2594  H   PHE A 162       5.150  45.249  38.135  1.00 45.86           H
ATOM   2595  HA  PHE A 162       4.391  47.735  37.387  1.00 46.73           H
ATOM   2596  HB2 PHE A 162       5.760  48.770  39.040  1.00 52.97           H
ATOM   2597  HB3 PHE A 162       4.486  48.063  39.673  1.00 52.97           H
ATOM   2598  HD1 PHE A 162       7.897  48.210  39.858  1.00 57.07           H
ATOM   2599  HD2 PHE A 162       4.850  45.739  40.637  1.00 51.96           H
ATOM   2600  HE1 PHE A 162       9.253  46.944  41.189  1.00 55.17           H
ATOM   2601  HE2 PHE A 162       6.235  44.470  41.980  1.00 59.10           H
ATOM   2602  HZ  PHE A 162       8.430  45.074  42.254  1.00 59.78           H
ATOM   2603  N   PRO A 163       6.608  48.264  36.313  1.00 38.30           N
ATOM   2604  CA  PRO A 163       7.861  48.382  35.565  1.00 46.11           C
ATOM   2605  C   PRO A 163       8.945  49.129  36.345  1.00 45.07           C
ATOM   2606  O   PRO A 163       8.703  49.725  37.402  1.00 41.19           O
ATOM   2607  CB  PRO A 163       7.433  49.192  34.338  1.00 39.17           C
ATOM   2608  CG  PRO A 163       6.448  50.125  34.875  1.00 34.67           C
ATOM   2609  CD  PRO A 163       5.675  49.313  35.915  1.00 34.72           C
ATOM   2610  HA  PRO A 163       8.187  47.510  35.290  1.00 55.33           H
ATOM   2611  HB2 PRO A 163       8.196  49.666  33.971  1.00 47.01           H
ATOM   2612  HB3 PRO A 163       7.033  48.607  33.677  1.00 47.01           H
ATOM   2613  HG2 PRO A 163       6.899  50.876  35.291  1.00 41.61           H
ATOM   2614  HG3 PRO A 163       5.859  50.426  34.165  1.00 41.61           H
ATOM   2615  HD2 PRO A 163       5.450  49.869  36.677  1.00 41.66           H
ATOM   2616  HD3 PRO A 163       4.882  48.923  35.515  1.00 41.66           H
ATOM   2617  N   ASP A 164      10.140  49.137  35.756  1.00 48.32           N
ATOM   2618  CA  ASP A 164      11.292  49.741  36.389  1.00 35.56           C
ATOM   2619  C   ASP A 164      11.112  51.250  36.567  1.00 42.92           C
ATOM   2620  O   ASP A 164      10.415  51.914  35.800  1.00 42.84           O
ATOM   2621  CB  ASP A 164      12.554  49.480  35.593  1.00 50.17           C
ATOM   2622  CG  ASP A 164      13.785  50.023  36.301  1.00 58.16           C
ATOM   2623  OD1 ASP A 164      14.260  51.151  35.966  1.00 47.50           O
ATOM   2624  OD2 ASP A 164      14.193  49.355  37.276  1.00 49.35           O1-
ATOM   2625  H   ASP A 164      10.304  48.795  34.984  1.00 57.99           H
ATOM   2626  HA  ASP A 164      11.409  49.349  37.269  1.00 42.67           H
ATOM   2627  HB2 ASP A 164      12.667  48.523  35.478  1.00 60.21           H
ATOM   2628  HB3 ASP A 164      12.483  49.915  34.729  1.00 60.21           H
ATOM   2629  N   LEU A 165      11.771  51.779  37.609  1.00 42.60           N
ATOM   2630  CA  LEU A 165      11.712  53.196  37.959  1.00 37.56           C
ATOM   2631  C   LEU A 165      11.914  54.108  36.759  1.00 40.62           C
ATOM   2632  O   LEU A 165      11.257  55.156  36.638  1.00 41.13           O
ATOM   2633  CB  LEU A 165      12.776  53.463  39.032  1.00 43.79           C
ATOM   2634  CG  LEU A 165      12.872  54.868  39.615  1.00 49.16           C
ATOM   2635  CD1 LEU A 165      11.515  55.336  40.092  1.00 40.93           C
ATOM   2636  CD2 LEU A 165      13.883  54.884  40.735  1.00 49.20           C
ATOM   2637  H   LEU A 165      12.271  51.320  38.137  1.00 51.11           H
ATOM   2638  HA  LEU A 165      10.842  53.391  38.342  1.00 45.08           H
ATOM   2639  HB2 LEU A 165      12.609  52.861  39.773  1.00 52.55           H
ATOM   2640  HB3 LEU A 165      13.643  53.258  38.647  1.00 52.55           H
ATOM   2641  HG  LEU A 165      13.176  55.478  38.925  1.00 58.99           H
ATOM   2642 HD11 LEU A 165      11.601  56.230  40.458  1.00 49.11           H
ATOM   2643 HD12 LEU A 165      10.901  55.343  39.341  1.00 49.11           H
ATOM   2644 HD13 LEU A 165      11.194  54.728  40.776  1.00 49.11           H
ATOM   2645 HD21 LEU A 165      13.935  55.782  41.099  1.00 59.04           H
ATOM   2646 HD22 LEU A 165      13.599  54.264  41.424  1.00 59.04           H
ATOM   2647 HD23 LEU A 165      14.747  54.618  40.384  1.00 59.04           H
ATOM   2648  N   GLY A 166      12.806  53.732  35.842  1.00 44.36           N
ATOM   2649  CA  GLY A 166      13.004  54.577  34.675  1.00 38.54           C
ATOM   2650  C   GLY A 166      11.733  54.751  33.871  1.00 40.21           C
ATOM   2651  O   GLY A 166      11.292  55.880  33.595  1.00 44.12           O
ATOM   2652  H   GLY A 166      13.289  53.021  35.871  1.00 53.24           H
ATOM   2653  HA2 GLY A 166      13.312  55.452  34.957  1.00 46.25           H
ATOM   2654  HA3 GLY A 166      13.679  54.182  34.101  1.00 46.25           H
ATOM   2655  N   VAL A 167      11.126  53.627  33.484  1.00 39.84           N
ATOM   2656  CA  VAL A 167       9.798  53.629  32.869  1.00 42.87           C
ATOM   2657  C   VAL A 167       8.825  54.506  33.659  1.00 45.37           C
ATOM   2658  O   VAL A 167       8.209  55.433  33.111  1.00 44.82           O
ATOM   2659  CB  VAL A 167       9.287  52.183  32.742  1.00 42.02           C
ATOM   2660  CG1 VAL A 167       7.960  52.150  32.053  1.00 40.19           C
ATOM   2661  CG2 VAL A 167      10.294  51.346  31.984  1.00 37.54           C
ATOM   2662  H   VAL A 167      11.467  52.842  33.569  1.00 47.81           H
ATOM   2663  HA  VAL A 167       9.869  53.998  31.975  1.00 51.45           H
ATOM   2664  HB  VAL A 167       9.180  51.802  33.627  1.00 50.43           H
ATOM   2665 HG11 VAL A 167       7.663  51.229  31.986  1.00 48.23           H
ATOM   2666 HG12 VAL A 167       7.323  52.667  32.570  1.00 48.23           H
ATOM   2667 HG13 VAL A 167       8.056  52.532  31.166  1.00 48.23           H
ATOM   2668 HG21 VAL A 167       9.959  50.439  31.912  1.00 45.05           H
ATOM   2669 HG22 VAL A 167      10.417  51.725  31.100  1.00 45.05           H
ATOM   2670 HG23 VAL A 167      11.135  51.351  32.467  1.00 45.05           H
ATOM   2671  N   ARG A 168       8.697  54.250  34.971  1.00 44.45           N
ATOM   2672  CA  ARG A 168       7.660  54.920  35.756  1.00 40.87           C
ATOM   2673  C   ARG A 168       7.754  56.429  35.653  1.00 42.15           C
ATOM   2674  O   ARG A 168       6.731  57.125  35.650  1.00 44.41           O
ATOM   2675  CB  ARG A 168       7.760  54.515  37.216  1.00 46.39           C
ATOM   2676  CG  ARG A 168       7.600  53.046  37.484  1.00 45.66           C
ATOM   2677  CD  ARG A 168       7.040  52.867  38.896  1.00 46.33           C
ATOM   2678  NE  ARG A 168       8.017  53.088  39.968  1.00 49.70           N
ATOM   2679  CZ  ARG A 168       8.987  52.233  40.275  1.00 40.27           C
ATOM   2680  NH1 ARG A 168       9.819  52.497  41.274  1.00 46.17           N
ATOM   2681  NH2 ARG A 168       9.132  51.114  39.573  1.00 40.57           N1+
ATOM   2682  H   ARG A 168       9.190  53.704  35.417  1.00 53.34           H
ATOM   2683  HA  ARG A 168       6.788  54.650  35.427  1.00 49.05           H
ATOM   2684  HB2 ARG A 168       8.631  54.779  37.550  1.00 55.66           H
ATOM   2685  HB3 ARG A 168       7.068  54.979  37.713  1.00 55.66           H
ATOM   2686  HG2 ARG A 168       6.976  52.661  36.849  1.00 54.79           H
ATOM   2687  HG3 ARG A 168       8.463  52.606  37.431  1.00 54.79           H
ATOM   2688  HD2 ARG A 168       6.313  53.497  39.025  1.00 55.60           H
ATOM   2689  HD3 ARG A 168       6.706  51.960  38.985  1.00 55.60           H
ATOM   2690  HE  ARG A 168       7.903  53.769  40.482  1.00 59.64           H
ATOM   2691 HH11 ARG A 168       9.732  53.224  41.726  1.00 55.41           H
ATOM   2692 HH12 ARG A 168      10.453  51.948  41.462  1.00 55.41           H
ATOM   2693 HH21 ARG A 168       8.591  50.938  38.928  1.00 48.68           H
ATOM   2694 HH22 ARG A 168       9.763  50.563  39.768  1.00 48.68           H
ATOM   2695  N   VAL A 169       8.978  56.965  35.594  1.00 47.71           N
ATOM   2696  CA  VAL A 169       9.114  58.417  35.449  1.00 54.86           C
ATOM   2697  C   VAL A 169       8.718  58.851  34.047  1.00 44.55           C
ATOM   2698  O   VAL A 169       8.174  59.955  33.851  1.00 41.45           O
ATOM   2699  CB  VAL A 169      10.547  58.890  35.760  1.00 58.27           C
ATOM   2700  CG1 VAL A 169      10.592  60.408  35.775  1.00 50.99           C
ATOM   2701  CG2 VAL A 169      11.044  58.361  37.063  1.00 49.97           C
ATOM   2702  H   VAL A 169       9.718  56.528  35.634  1.00 57.25           H
ATOM   2703  HA  VAL A 169       8.514  58.851  36.075  1.00 65.84           H
ATOM   2704  HB  VAL A 169      11.143  58.578  35.061  1.00 69.92           H
ATOM   2705 HG11 VAL A 169      11.497  60.695  35.971  1.00 61.19           H
ATOM   2706 HG12 VAL A 169      10.321  60.739  34.904  1.00 61.19           H
ATOM   2707 HG13 VAL A 169       9.985  60.735  36.457  1.00 61.19           H
ATOM   2708 HG21 VAL A 169      11.945  58.686  37.212  1.00 59.96           H
ATOM   2709 HG22 VAL A 169      10.459  58.670  37.772  1.00 59.96           H
ATOM   2710 HG23 VAL A 169      11.042  57.392  37.030  1.00 59.96           H
ATOM   2711  N   CYS A 170       8.988  58.013  33.048  1.00 46.05           N
ATOM   2712  CA  CYS A 170       8.528  58.335  31.694  1.00 48.45           C
ATOM   2713  C   CYS A 170       7.004  58.359  31.619  1.00 47.70           C
ATOM   2714  O   CYS A 170       6.413  59.267  31.010  1.00 44.20           O
ATOM   2715  CB  CYS A 170       9.107  57.339  30.689  1.00 59.88           C
ATOM   2716  SG  CYS A 170      10.868  57.572  30.338  1.00 54.92           S
ATOM   2717  H   CYS A 170       9.421  57.274  33.120  1.00 55.26           H
ATOM   2718  HA  CYS A 170       8.850  59.218  31.456  1.00 58.14           H
ATOM   2719  HB2 CYS A 170       8.993  56.441  31.039  1.00 71.85           H
ATOM   2720  HB3 CYS A 170       8.626  57.427  29.851  1.00 71.85           H
ATOM   2721  HG  CYS A 170      11.489  57.450  31.357  1.00 65.90           H
ATOM   2722  N   GLU A 171       6.351  57.355  32.222  1.00 48.25           N
ATOM   2723  CA  GLU A 171       4.897  57.375  32.356  1.00 45.19           C
ATOM   2724  C   GLU A 171       4.435  58.738  32.837  1.00 44.98           C
ATOM   2725  O   GLU A 171       3.552  59.372  32.234  1.00 43.38           O
ATOM   2726  CB  GLU A 171       4.441  56.291  33.345  1.00 52.33           C
ATOM   2727  CG  GLU A 171       4.444  54.910  32.800  1.00 49.42           C
ATOM   2728  CD  GLU A 171       3.817  53.910  33.755  1.00 44.57           C
ATOM   2729  OE1 GLU A 171       4.550  53.193  34.495  1.00 35.83           O
ATOM   2730  OE2 GLU A 171       2.566  53.818  33.704  1.00 40.02           O1-
ATOM   2731  H   GLU A 171       6.728  56.658  32.557  1.00 57.90           H
ATOM   2732  HA  GLU A 171       4.489  57.198  31.494  1.00 54.23           H
ATOM   2733  HB2 GLU A 171       5.034  56.304  34.113  1.00 62.79           H
ATOM   2734  HB3 GLU A 171       3.536  56.493  33.629  1.00 62.79           H
ATOM   2735  HG2 GLU A 171       3.937  54.895  31.973  1.00 59.31           H
ATOM   2736  HG3 GLU A 171       5.359  54.636  32.635  1.00 59.31           H
ATOM   2737  N   LYS A 172       5.023  59.209  33.939  1.00 41.87           N
ATOM   2738  CA  LYS A 172       4.615  60.507  34.478  1.00 43.36           C
ATOM   2739  C   LYS A 172       4.716  61.604  33.423  1.00 49.84           C
ATOM   2740  O   LYS A 172       3.812  62.445  33.284  1.00 46.69           O
ATOM   2741  CB  LYS A 172       5.480  60.856  35.687  1.00 48.37           C
ATOM   2742  CG  LYS A 172       5.244  59.998  36.901  1.00 50.97           C
ATOM   2743  CD  LYS A 172       6.198  60.331  38.001  1.00 47.81           C
ATOM   2744  CE  LYS A 172       5.854  59.612  39.317  1.00 49.63           C
ATOM   2745  NZ  LYS A 172       5.847  58.101  39.276  1.00 49.85           N1+
ATOM   2746  H   LYS A 172       5.643  58.809  34.381  1.00 50.24           H
ATOM   2747  HA  LYS A 172       3.692  60.454  34.771  1.00 52.03           H
ATOM   2748  HB2 LYS A 172       6.413  60.762  35.438  1.00 58.05           H
ATOM   2749  HB3 LYS A 172       5.301  61.776  35.940  1.00 58.05           H
ATOM   2750  HG2 LYS A 172       4.342  60.143  37.226  1.00 61.17           H
ATOM   2751  HG3 LYS A 172       5.369  59.066  36.663  1.00 61.17           H
ATOM   2752  HD2 LYS A 172       7.092  60.064  37.737  1.00 57.38           H
ATOM   2753  HD3 LYS A 172       6.171  61.287  38.165  1.00 57.38           H
ATOM   2754  HE2 LYS A 172       6.503  59.878  39.987  1.00 59.55           H
ATOM   2755  HE3 LYS A 172       4.970  59.896  39.597  1.00 59.55           H
ATOM   2756  HZ1 LYS A 172       5.638  57.776  40.078  1.00 59.83           H
ATOM   2757  HZ2 LYS A 172       5.246  57.816  38.684  1.00 59.83           H
ATOM   2758  HZ3 LYS A 172       6.650  57.799  39.042  1.00 59.83           H
ATOM   2759  N   MET A 173       5.827  61.611  32.671  1.00 54.01           N
ATOM   2760  CA  MET A 173       6.047  62.641  31.654  1.00 52.73           C
ATOM   2761  C   MET A 173       4.972  62.598  30.583  1.00 54.13           C
ATOM   2762  O   MET A 173       4.396  63.636  30.215  1.00 43.72           O
ATOM   2763  CB  MET A 173       7.440  62.470  31.059  1.00 56.47           C
ATOM   2764  CG  MET A 173       8.512  62.895  32.078  1.00 58.66           C
ATOM   2765  SD  MET A 173      10.177  62.958  31.429  1.00 61.32           S
ATOM   2766  CE  MET A 173      10.454  61.211  31.234  1.00 55.65           C
ATOM   2767  H   MET A 173       6.462  61.033  32.732  1.00 64.82           H
ATOM   2768  HA  MET A 173       6.018  63.510  32.084  1.00 63.28           H
ATOM   2769  HB2 MET A 173       7.583  61.538  30.831  1.00 67.77           H
ATOM   2770  HB3 MET A 173       7.526  63.029  30.271  1.00 67.77           H
ATOM   2771  HG2 MET A 173       8.292  63.780  32.408  1.00 70.39           H
ATOM   2772  HG3 MET A 173       8.507  62.262  32.813  1.00 70.39           H
ATOM   2773  HE1 MET A 173      11.346  61.071  30.878  1.00 66.78           H
ATOM   2774  HE2 MET A 173      10.372  60.780  32.099  1.00 66.78           H
ATOM   2775  HE3 MET A 173       9.793  60.853  30.621  1.00 66.78           H
ATOM   2776  N   ALA A 174       4.676  61.401  30.083  1.00 42.69           N
ATOM   2777  CA  ALA A 174       3.695  61.295  29.027  1.00 34.63           C
ATOM   2778  C   ALA A 174       2.265  61.443  29.485  1.00 41.70           C
ATOM   2779  O   ALA A 174       1.438  61.864  28.688  1.00 47.47           O
ATOM   2780  CB  ALA A 174       3.840  59.948  28.336  1.00 46.83           C
ATOM   2781  H   ALA A 174       5.023  60.655  30.335  1.00 51.23           H
ATOM   2782  HA  ALA A 174       3.868  61.987  28.369  1.00 41.56           H
ATOM   2783  HB1 ALA A 174       3.179  59.884  27.629  1.00 56.20           H
ATOM   2784  HB2 ALA A 174       4.732  59.880  27.963  1.00 56.20           H
ATOM   2785  HB3 ALA A 174       3.698  59.243  28.988  1.00 56.20           H
ATOM   2786  N   LEU A 175       1.933  61.093  30.716  1.00 46.49           N
ATOM   2787  CA  LEU A 175       0.533  60.814  30.993  1.00 47.17           C
ATOM   2788  C   LEU A 175      -0.016  61.379  32.300  1.00 42.02           C
ATOM   2789  O   LEU A 175      -1.238  61.415  32.461  1.00 42.80           O
ATOM   2790  CB  LEU A 175       0.349  59.295  30.960  1.00 47.32           C
ATOM   2791  CG  LEU A 175       0.107  58.704  29.560  1.00 41.99           C
ATOM   2792  CD1 LEU A 175       0.272  57.176  29.458  1.00 32.93           C
ATOM   2793  CD2 LEU A 175      -1.280  59.080  29.159  1.00 38.88           C
ATOM   2794  H   LEU A 175       2.470  61.011  31.382  1.00 55.78           H
ATOM   2795  HA  LEU A 175       0.001  61.186  30.273  1.00 56.61           H
ATOM   2796  HB2 LEU A 175       1.147  58.878  31.320  1.00 56.79           H
ATOM   2797  HB3 LEU A 175      -0.415  59.064  31.511  1.00 56.79           H
ATOM   2798  HG  LEU A 175       0.723  59.115  28.933  1.00 50.39           H
ATOM   2799 HD11 LEU A 175       0.101  56.900  28.544  1.00 39.51           H
ATOM   2800 HD12 LEU A 175       1.178  56.939  29.711  1.00 39.51           H
ATOM   2801 HD13 LEU A 175      -0.361  56.750  30.057  1.00 39.51           H
ATOM   2802 HD21 LEU A 175      -1.461  58.720  28.277  1.00 46.65           H
ATOM   2803 HD22 LEU A 175      -1.905  58.712  29.803  1.00 46.65           H
ATOM   2804 HD23 LEU A 175      -1.352  60.047  29.143  1.00 46.65           H
ATOM   2805  N   TYR A 176       0.828  61.885  33.193  1.00 47.07           N
ATOM   2806  CA  TYR A 176       0.368  62.466  34.443  1.00 43.12           C
ATOM   2807  C   TYR A 176      -0.753  63.486  34.260  1.00 48.71           C
ATOM   2808  O   TYR A 176      -1.761  63.438  34.973  1.00 56.14           O
ATOM   2809  CB  TYR A 176       1.542  63.111  35.146  1.00 52.24           C
ATOM   2810  CG  TYR A 176       1.122  63.686  36.435  1.00 52.57           C
ATOM   2811  CD1 TYR A 176       1.109  62.906  37.573  1.00 50.90           C
ATOM   2812  CD2 TYR A 176       0.679  65.002  36.514  1.00 55.88           C
ATOM   2813  CE1 TYR A 176       0.687  63.433  38.786  1.00 46.28           C
ATOM   2814  CE2 TYR A 176       0.265  65.536  37.709  1.00 53.22           C
ATOM   2815  CZ  TYR A 176       0.265  64.744  38.832  1.00 46.40           C
ATOM   2816  OH  TYR A 176      -0.141  65.282  40.016  1.00 61.40           O
ATOM   2817  H   TYR A 176       1.682  61.903  33.094  1.00 56.48           H
ATOM   2818  HA  TYR A 176       0.033  61.757  35.013  1.00 51.74           H
ATOM   2819  HB2 TYR A 176       2.223  62.442  35.315  1.00 62.69           H
ATOM   2820  HB3 TYR A 176       1.897  63.824  34.593  1.00 62.69           H
ATOM   2821  HD1 TYR A 176       1.392  62.021  37.529  1.00 61.08           H
ATOM   2822  HD2 TYR A 176       0.677  65.532  35.750  1.00 67.06           H
ATOM   2823  HE1 TYR A 176       0.688  62.910  39.555  1.00 55.53           H
ATOM   2824  HE2 TYR A 176      -0.021  66.420  37.757  1.00 63.86           H
ATOM   2825  HH  TYR A 176      -0.083  64.709  40.627  1.00 73.68           H
ATOM   2826  N   ASP A 177      -0.591  64.431  33.326  1.00 51.72           N
ATOM   2827  CA  ASP A 177      -1.620  65.459  33.082  1.00 56.54           C
ATOM   2828  C   ASP A 177      -2.893  64.848  32.512  1.00 56.58           C
ATOM   2829  O   ASP A 177      -4.008  65.309  32.807  1.00 56.41           O
ATOM   2830  CB  ASP A 177      -1.085  66.524  32.116  1.00 54.34           C
ATOM   2831  CG  ASP A 177      -1.785  67.875  32.252  1.00 61.00           C
ATOM   2832  OD1 ASP A 177      -1.899  68.597  31.238  1.00 76.05           O
ATOM   2833  OD2 ASP A 177      -2.221  68.232  33.363  1.00 68.93           O1-
ATOM   2834  H   ASP A 177       0.102  64.501  32.821  1.00 62.07           H
ATOM   2835  HA  ASP A 177      -1.842  65.894  33.920  1.00 67.85           H
ATOM   2836  HB2 ASP A 177      -0.140  66.659  32.290  1.00 65.21           H
ATOM   2837  HB3 ASP A 177      -1.211  66.214  31.205  1.00 65.21           H
ATOM   2838  N   VAL A 178      -2.738  63.815  31.690  1.00 51.14           N
ATOM   2839  CA  VAL A 178      -3.891  63.108  31.150  1.00 48.67           C
ATOM   2840  C   VAL A 178      -4.700  62.485  32.290  1.00 51.03           C
ATOM   2841  O   VAL A 178      -5.913  62.700  32.424  1.00 45.97           O
ATOM   2842  CB  VAL A 178      -3.420  62.051  30.133  1.00 42.92           C
ATOM   2843  CG1 VAL A 178      -4.619  61.365  29.424  1.00 40.77           C
ATOM   2844  CG2 VAL A 178      -2.478  62.713  29.094  1.00 49.01           C
ATOM   2845  H   VAL A 178      -1.979  63.505  31.431  1.00 61.36           H
ATOM   2846  HA  VAL A 178      -4.462  63.740  30.686  1.00 58.41           H
ATOM   2847  HB  VAL A 178      -2.916  61.366  30.600  1.00 51.51           H
ATOM   2848 HG11 VAL A 178      -4.280  60.709  28.794  1.00 48.92           H
ATOM   2849 HG12 VAL A 178      -5.172  60.928  30.091  1.00 48.92           H
ATOM   2850 HG13 VAL A 178      -5.136  62.038  28.955  1.00 48.92           H
ATOM   2851 HG21 VAL A 178      -2.187  62.040  28.458  1.00 58.81           H
ATOM   2852 HG22 VAL A 178      -2.962  63.416  28.633  1.00 58.81           H
ATOM   2853 HG23 VAL A 178      -1.711  63.086  29.556  1.00 58.81           H
ATOM   2854  N   VAL A 179      -4.034  61.720  33.149  1.00 43.09           N
ATOM   2855  CA  VAL A 179      -4.784  60.941  34.118  1.00 50.07           C
ATOM   2856  C   VAL A 179      -5.305  61.812  35.240  1.00 50.75           C
ATOM   2857  O   VAL A 179      -6.054  61.326  36.092  1.00 48.76           O
ATOM   2858  CB  VAL A 179      -3.934  59.790  34.695  1.00 40.79           C
ATOM   2859  CG1 VAL A 179      -3.429  58.888  33.565  1.00 38.28           C
ATOM   2860  CG2 VAL A 179      -2.820  60.323  35.506  1.00 40.73           C
ATOM   2861  H   VAL A 179      -3.179  61.637  33.190  1.00 51.71           H
ATOM   2862  HA  VAL A 179      -5.550  60.546  33.673  1.00 60.08           H
ATOM   2863  HB  VAL A 179      -4.492  59.251  35.277  1.00 48.94           H
ATOM   2864 HG11 VAL A 179      -2.897  58.172  33.946  1.00 45.94           H
ATOM   2865 HG12 VAL A 179      -4.190  58.520  33.091  1.00 45.94           H
ATOM   2866 HG13 VAL A 179      -2.886  59.417  32.959  1.00 45.94           H
ATOM   2867 HG21 VAL A 179      -2.302  59.581  35.856  1.00 48.88           H
ATOM   2868 HG22 VAL A 179      -2.260  60.881  34.944  1.00 48.88           H
ATOM   2869 HG23 VAL A 179      -3.183  60.847  36.236  1.00 48.88           H
ATOM   2870  N   SER A 180      -4.917  63.085  35.255  1.00 47.34           N
ATOM   2871  CA  SER A 180      -5.386  64.031  36.244  1.00 41.18           C
ATOM   2872  C   SER A 180      -6.496  64.938  35.748  1.00 46.05           C
ATOM   2873  O   SER A 180      -7.132  65.625  36.564  1.00 50.79           O
ATOM   2874  CB  SER A 180      -4.209  64.873  36.705  1.00 45.82           C
ATOM   2875  OG  SER A 180      -3.148  64.021  37.068  1.00 49.06           O
ATOM   2876  H   SER A 180      -4.370  63.425  34.685  1.00 56.81           H
ATOM   2877  HA  SER A 180      -5.722  63.542  37.012  1.00 49.41           H
ATOM   2878  HB2 SER A 180      -3.923  65.451  35.980  1.00 54.99           H
ATOM   2879  HB3 SER A 180      -4.473  65.402  37.474  1.00 54.99           H
ATOM   2880  HG  SER A 180      -2.916  63.554  36.410  1.00 58.87           H
ATOM   2881  N   THR A 181      -6.749  64.943  34.449  1.00 49.36           N
ATOM   2882  CA  THR A 181      -7.735  65.776  33.788  1.00 46.76           C
ATOM   2883  C   THR A 181      -8.723  65.000  32.922  1.00 53.63           C
ATOM   2884  O   THR A 181      -9.910  65.355  32.886  1.00 50.48           O
ATOM   2885  CB  THR A 181      -6.960  66.776  32.950  1.00 59.69           C
ATOM   2886  OG1 THR A 181      -6.217  67.626  33.823  1.00 63.43           O
ATOM   2887  CG2 THR A 181      -7.901  67.644  32.150  1.00 62.64           C
ATOM   2888  H   THR A 181      -6.330  64.435  33.896  1.00 59.23           H
ATOM   2889  HA  THR A 181      -8.239  66.266  34.457  1.00 56.11           H
ATOM   2890  HB  THR A 181      -6.361  66.312  32.344  1.00 71.62           H
ATOM   2891  HG1 THR A 181      -5.781  68.187  33.376  1.00 76.12           H
ATOM   2892 HG21 THR A 181      -7.395  68.279  31.619  1.00 75.17           H
ATOM   2893 HG22 THR A 181      -8.437  67.094  31.558  1.00 75.17           H
ATOM   2894 HG23 THR A 181      -8.490  68.131  32.747  1.00 75.17           H
ATOM   2895  N   LEU A 182      -8.264  63.975  32.193  1.00 51.39           N
ATOM   2896  CA  LEU A 182      -9.146  63.299  31.241  1.00 55.06           C
ATOM   2897  C   LEU A 182     -10.375  62.684  31.920  1.00 51.96           C
ATOM   2898  O   LEU A 182     -11.499  62.876  31.419  1.00 50.27           O
ATOM   2899  CB  LEU A 182      -8.325  62.270  30.440  1.00 39.81           C
ATOM   2900  CG  LEU A 182      -9.142  61.496  29.420  1.00 44.03           C
ATOM   2901  CD1 LEU A 182      -9.736  62.433  28.359  1.00 55.03           C
ATOM   2902  CD2 LEU A 182      -8.325  60.404  28.742  1.00 47.59           C
ATOM   2903  H   LEU A 182      -7.465  63.660  32.232  1.00 61.67           H
ATOM   2904  HA  LEU A 182      -9.471  63.959  30.609  1.00 66.07           H
ATOM   2905  HB2 LEU A 182      -7.620  62.735  29.964  1.00 47.77           H
ATOM   2906  HB3 LEU A 182      -7.939  61.629  31.058  1.00 47.77           H
ATOM   2907  HG  LEU A 182      -9.881  61.066  29.878  1.00 52.83           H
ATOM   2908 HD11 LEU A 182     -10.249  61.908  27.726  1.00 66.04           H
ATOM   2909 HD12 LEU A 182     -10.312  63.080  28.797  1.00 66.04           H
ATOM   2910 HD13 LEU A 182      -9.013  62.890  27.902  1.00 66.04           H
ATOM   2911 HD21 LEU A 182      -8.888  59.941  28.102  1.00 57.10           H
ATOM   2912 HD22 LEU A 182      -7.572  60.811  28.286  1.00 57.10           H
ATOM   2913 HD23 LEU A 182      -8.008  59.783  29.416  1.00 57.10           H
ATOM   2914  N   PRO A 183     -10.257  61.980  33.046  1.00 56.27           N
ATOM   2915  CA  PRO A 183     -11.442  61.357  33.650  1.00 56.39           C
ATOM   2916  C   PRO A 183     -12.603  62.306  33.934  1.00 55.30           C
ATOM   2917  O   PRO A 183     -13.730  62.034  33.505  1.00 46.46           O
ATOM   2918  CB  PRO A 183     -10.891  60.778  34.956  1.00 56.26           C
ATOM   2919  CG  PRO A 183      -9.463  60.540  34.660  1.00 57.35           C
ATOM   2920  CD  PRO A 183      -9.038  61.668  33.813  1.00 54.83           C
ATOM   2921  HA  PRO A 183     -11.756  60.630  33.090  1.00 67.67           H
ATOM   2922  HB2 PRO A 183     -10.995  61.422  35.673  1.00 67.52           H
ATOM   2923  HB3 PRO A 183     -11.345  59.947  35.166  1.00 67.52           H
ATOM   2924  HG2 PRO A 183      -8.958  60.526  35.488  1.00 68.81           H
ATOM   2925  HG3 PRO A 183      -9.365  59.701  34.185  1.00 68.81           H
ATOM   2926  HD2 PRO A 183      -8.778  62.426  34.360  1.00 65.79           H
ATOM   2927  HD3 PRO A 183      -8.323  61.395  33.217  1.00 65.79           H
ATOM   2928  N   GLN A 184     -12.397  63.391  34.687  1.00 48.94           N
ATOM   2929  CA  GLN A 184     -13.546  64.254  34.924  1.00 55.15           C
ATOM   2930  C   GLN A 184     -14.103  64.802  33.623  1.00 54.87           C
ATOM   2931  O   GLN A 184     -15.319  65.008  33.511  1.00 55.53           O
ATOM   2932  CB  GLN A 184     -13.208  65.405  35.862  1.00 63.70           C
ATOM   2933  CG  GLN A 184     -14.374  66.412  36.012  1.00 62.02           C
ATOM   2934  CD  GLN A 184     -14.163  67.272  37.222  1.00 81.06           C
ATOM   2935  OE1 GLN A 184     -13.395  66.900  38.129  1.00 71.95           O
ATOM   2936  NE2 GLN A 184     -14.814  68.441  37.251  1.00 92.44           N
ATOM   2937  H   GLN A 184     -11.655  63.633  35.048  1.00 58.73           H
ATOM   2938  HA  GLN A 184     -14.245  63.729  35.345  1.00 66.18           H
ATOM   2939  HB2 GLN A 184     -13.005  65.047  36.741  1.00 76.44           H
ATOM   2940  HB3 GLN A 184     -12.440  65.883  35.513  1.00 76.44           H
ATOM   2941  HG2 GLN A 184     -14.410  66.984  35.230  1.00 74.42           H
ATOM   2942  HG3 GLN A 184     -15.208  65.928  36.119  1.00 74.42           H
ATOM   2943 HE21 GLN A 184     -15.323  68.666  36.595  1.00110.92           H
ATOM   2944 HE22 GLN A 184     -14.724  68.967  37.925  1.00110.92           H
ATOM   2945  N   ALA A 185     -13.246  65.018  32.624  1.00 49.00           N
ATOM   2946  CA  ALA A 185     -13.722  65.552  31.359  1.00 46.06           C
ATOM   2947  C   ALA A 185     -14.736  64.619  30.714  1.00 49.95           C
ATOM   2948  O   ALA A 185     -15.782  65.059  30.220  1.00 49.93           O
ATOM   2949  CB  ALA A 185     -12.530  65.783  30.436  1.00 57.28           C
ATOM   2950  H   ALA A 185     -12.400  64.866  32.656  1.00 58.80           H
ATOM   2951  HA  ALA A 185     -14.154  66.407  31.515  1.00 55.28           H
ATOM   2952  HB1 ALA A 185     -12.849  66.140  29.592  1.00 68.73           H
ATOM   2953  HB2 ALA A 185     -11.925  66.415  30.855  1.00 68.73           H
ATOM   2954  HB3 ALA A 185     -12.077  64.938  30.289  1.00 68.73           H
ATOM   2955  N   VAL A 186     -14.433  63.322  30.690  1.00 44.92           N
ATOM   2956  CA  VAL A 186     -15.287  62.385  29.969  1.00 52.95           C
ATOM   2957  C   VAL A 186     -16.567  62.067  30.737  1.00 55.94           C
ATOM   2958  O   VAL A 186     -17.650  61.998  30.141  1.00 52.90           O
ATOM   2959  CB  VAL A 186     -14.493  61.111  29.648  1.00 58.53           C
ATOM   2960  CG1 VAL A 186     -15.369  60.086  28.972  1.00 57.48           C
ATOM   2961  CG2 VAL A 186     -13.365  61.453  28.750  1.00 46.87           C
ATOM   2962  H   VAL A 186     -13.752  62.966  31.076  1.00 53.91           H
ATOM   2963  HA  VAL A 186     -15.545  62.789  29.126  1.00 63.54           H
ATOM   2964  HB  VAL A 186     -14.138  60.730  30.465  1.00 70.23           H
ATOM   2965 HG11 VAL A 186     -14.840  59.295  28.782  1.00 68.98           H
ATOM   2966 HG12 VAL A 186     -16.103  59.859  29.564  1.00 68.98           H
ATOM   2967 HG13 VAL A 186     -15.713  60.460  28.146  1.00 68.98           H
ATOM   2968 HG21 VAL A 186     -12.866  60.646  28.549  1.00 56.24           H
ATOM   2969 HG22 VAL A 186     -13.719  61.836  27.932  1.00 56.24           H
ATOM   2970 HG23 VAL A 186     -12.791  62.096  29.195  1.00 56.24           H
ATOM   2971  N   MET A 187     -16.476  61.841  32.055  1.00 54.68           N
ATOM   2972  CA  MET A 187     -17.595  61.279  32.823  1.00 60.70           C
ATOM   2973  C   MET A 187     -18.254  62.250  33.796  1.00 47.77           C
ATOM   2974  O   MET A 187     -19.235  61.874  34.434  1.00 46.97           O
ATOM   2975  CB  MET A 187     -17.176  60.012  33.598  1.00 52.71           C
ATOM   2976  CG  MET A 187     -15.737  59.836  33.918  1.00 54.11           C
ATOM   2977  SD  MET A 187     -15.261  58.103  34.193  1.00 54.97           S
ATOM   2978  CE  MET A 187     -15.168  57.700  32.503  1.00 60.06           C
ATOM   2979  H   MET A 187     -15.777  62.006  32.528  1.00 65.62           H
ATOM   2980  HA  MET A 187     -18.273  61.002  32.186  1.00 72.84           H
ATOM   2981  HB2 MET A 187     -17.655  60.007  34.442  1.00 63.25           H
ATOM   2982  HB3 MET A 187     -17.446  59.241  33.076  1.00 63.25           H
ATOM   2983  HG2 MET A 187     -15.208  60.175  33.179  1.00 64.93           H
ATOM   2984  HG3 MET A 187     -15.532  60.332  34.726  1.00 64.93           H
ATOM   2985  HE1 MET A 187     -14.915  56.768  32.414  1.00 72.08           H
ATOM   2986  HE2 MET A 187     -16.036  57.848  32.095  1.00 72.08           H
ATOM   2987  HE3 MET A 187     -14.503  58.266  32.080  1.00 72.08           H
ATOM   2988  N   GLY A 188     -17.774  63.485  33.904  1.00 49.16           N
ATOM   2989  CA  GLY A 188     -18.470  64.479  34.696  1.00 41.27           C
ATOM   2990  C   GLY A 188     -18.689  64.024  36.125  1.00 54.05           C
ATOM   2991  O   GLY A 188     -17.798  63.478  36.771  1.00 46.43           O
ATOM   2992  H   GLY A 188     -17.053  63.767  33.530  1.00 58.99           H
ATOM   2993  HA2 GLY A 188     -17.954  65.301  34.710  1.00 49.52           H
ATOM   2994  HA3 GLY A 188     -19.334  64.665  34.296  1.00 49.52           H
ATOM   2995  N   SER A 189     -19.901  64.269  36.629  1.00 59.67           N
ATOM   2996  CA  SER A 189     -20.252  63.932  38.006  1.00 45.34           C
ATOM   2997  C   SER A 189     -20.083  62.458  38.311  1.00 47.52           C
ATOM   2998  O   SER A 189     -19.912  62.098  39.474  1.00 46.84           O
ATOM   2999  CB  SER A 189     -21.695  64.312  38.265  1.00 43.54           C
ATOM   3000  OG  SER A 189     -22.526  63.736  37.275  1.00 49.25           O
ATOM   3001  H   SER A 189     -20.542  64.634  36.187  1.00 71.61           H
ATOM   3002  HA  SER A 189     -19.689  64.437  38.614  1.00 54.41           H
ATOM   3003  HB2 SER A 189     -21.960  63.981  39.138  1.00 52.25           H
ATOM   3004  HB3 SER A 189     -21.781  65.278  38.233  1.00 52.25           H
ATOM   3005  HG  SER A 189     -23.328  63.945  37.416  1.00 59.10           H
ATOM   3006  N   SER A 190     -20.142  61.582  37.305  1.00 47.01           N
ATOM   3007  CA  SER A 190     -19.903  60.178  37.611  1.00 42.47           C
ATOM   3008  C   SER A 190     -18.459  59.877  38.004  1.00 46.56           C
ATOM   3009  O   SER A 190     -18.196  58.773  38.501  1.00 44.11           O
ATOM   3010  CB  SER A 190     -20.296  59.290  36.432  1.00 44.55           C
ATOM   3011  OG  SER A 190     -21.678  59.455  36.120  1.00 58.54           O
ATOM   3012  H   SER A 190     -20.308  61.764  36.481  1.00 56.41           H
ATOM   3013  HA  SER A 190     -20.465  59.929  38.362  1.00 50.96           H
ATOM   3014  HB2 SER A 190     -19.766  59.537  35.658  1.00 53.46           H
ATOM   3015  HB3 SER A 190     -20.133  58.363  36.665  1.00 53.46           H
ATOM   3016  HG  SER A 190     -22.149  59.245  36.783  1.00 70.24           H
ATOM   3017  N   TYR A 191     -17.518  60.807  37.831  1.00 41.53           N
ATOM   3018  CA  TYR A 191     -16.125  60.531  38.169  1.00 48.33           C
ATOM   3019  C   TYR A 191     -15.927  60.755  39.661  1.00 40.45           C
ATOM   3020  O   TYR A 191     -15.860  61.897  40.121  1.00 40.98           O
ATOM   3021  CB  TYR A 191     -15.149  61.378  37.362  1.00 47.76           C
ATOM   3022  CG  TYR A 191     -13.688  61.073  37.691  1.00 47.42           C
ATOM   3023  CD1 TYR A 191     -13.198  59.806  37.541  1.00 45.53           C
ATOM   3024  CD2 TYR A 191     -12.820  62.059  38.158  1.00 48.65           C
ATOM   3025  CE1 TYR A 191     -11.913  59.507  37.825  1.00 43.45           C
ATOM   3026  CE2 TYR A 191     -11.522  61.768  38.445  1.00 45.60           C
ATOM   3027  CZ  TYR A 191     -11.074  60.469  38.261  1.00 47.88           C
ATOM   3028  OH  TYR A 191      -9.784  60.054  38.508  1.00 45.54           O
ATOM   3029  H   TYR A 191     -17.660  61.597  37.523  1.00 49.84           H
ATOM   3030  HA  TYR A 191     -15.936  59.599  37.980  1.00 58.00           H
ATOM   3031  HB2 TYR A 191     -15.287  61.205  36.417  1.00 57.31           H
ATOM   3032  HB3 TYR A 191     -15.311  62.315  37.554  1.00 57.31           H
ATOM   3033  HD1 TYR A 191     -13.762  59.134  37.232  1.00 54.64           H
ATOM   3034  HD2 TYR A 191     -13.131  62.929  38.268  1.00 58.39           H
ATOM   3035  HE1 TYR A 191     -11.601  58.639  37.705  1.00 52.14           H
ATOM   3036  HE2 TYR A 191     -10.944  62.431  38.747  1.00 54.71           H
ATOM   3037  HH  TYR A 191      -9.710  59.234  38.344  1.00 54.64           H
ATOM   3038  N   GLY A 192     -15.774  59.648  40.393  1.00 44.35           N
ATOM   3039  CA  GLY A 192     -15.772  59.707  41.854  1.00 43.53           C
ATOM   3040  C   GLY A 192     -14.618  60.487  42.442  1.00 44.66           C
ATOM   3041  O   GLY A 192     -14.772  61.151  43.469  1.00 48.52           O
ATOM   3042  H   GLY A 192     -15.672  58.858  40.070  1.00 53.21           H
ATOM   3043  HA2 GLY A 192     -16.597  60.116  42.156  1.00 52.24           H
ATOM   3044  HA3 GLY A 192     -15.735  58.804  42.207  1.00 52.24           H
ATOM   3045  N   PHE A 193     -13.447  60.422  41.812  1.00 44.85           N
ATOM   3046  CA  PHE A 193     -12.262  60.949  42.497  1.00 49.68           C
ATOM   3047  C   PHE A 193     -12.215  62.474  42.531  1.00 47.75           C
ATOM   3048  O   PHE A 193     -11.318  63.034  43.168  1.00 58.12           O
ATOM   3049  CB  PHE A 193     -10.977  60.410  41.868  1.00 45.56           C
ATOM   3050  CG  PHE A 193     -10.755  58.935  42.086  1.00 40.03           C
ATOM   3051  CD1 PHE A 193     -10.932  58.041  41.061  1.00 37.26           C
ATOM   3052  CD2 PHE A 193     -10.317  58.449  43.311  1.00 43.64           C
ATOM   3053  CE1 PHE A 193     -10.706  56.669  41.233  1.00 45.65           C
ATOM   3054  CE2 PHE A 193     -10.085  57.067  43.488  1.00 41.68           C
ATOM   3055  CZ  PHE A 193     -10.319  56.175  42.453  1.00 30.03           C
ATOM   3056  H   PHE A 193     -13.311  60.096  41.028  1.00 53.82           H
ATOM   3057  HA  PHE A 193     -12.284  60.642  43.416  1.00 59.62           H
ATOM   3058  HB2 PHE A 193     -11.009  60.565  40.911  1.00 54.68           H
ATOM   3059  HB3 PHE A 193     -10.221  60.882  42.252  1.00 54.68           H
ATOM   3060  HD1 PHE A 193     -11.218  58.352  40.232  1.00 44.71           H
ATOM   3061  HD2 PHE A 193     -10.180  59.035  44.020  1.00 52.37           H
ATOM   3062  HE1 PHE A 193     -10.856  56.084  40.526  1.00 54.78           H
ATOM   3063  HE2 PHE A 193      -9.814  56.747  44.318  1.00 50.02           H
ATOM   3064  HZ  PHE A 193     -10.157  55.267  42.565  1.00 36.04           H
ATOM   3065  N   GLN A 194     -13.182  63.159  41.944  1.00 41.91           N
ATOM   3066  CA  GLN A 194     -13.252  64.611  42.043  1.00 39.90           C
ATOM   3067  C   GLN A 194     -13.815  65.105  43.372  1.00 52.27           C
ATOM   3068  O   GLN A 194     -13.937  66.325  43.551  1.00 54.12           O
ATOM   3069  CB  GLN A 194     -14.137  65.148  40.916  1.00 42.55           C
ATOM   3070  CG  GLN A 194     -15.636  64.927  41.115  1.00 46.09           C
ATOM   3071  CD  GLN A 194     -16.433  65.320  39.880  1.00 50.79           C
ATOM   3072  OE1 GLN A 194     -16.706  66.505  39.635  1.00 47.58           O
ATOM   3073  NE2 GLN A 194     -16.814  64.326  39.094  1.00 49.13           N
ATOM   3074  H   GLN A 194     -13.814  62.808  41.479  1.00 50.29           H
ATOM   3075  HA  GLN A 194     -12.363  64.982  41.934  1.00 47.88           H
ATOM   3076  HB2 GLN A 194     -13.990  66.103  40.836  1.00 51.05           H
ATOM   3077  HB3 GLN A 194     -13.884  64.709  40.089  1.00 51.05           H
ATOM   3078  HG2 GLN A 194     -15.799  63.988  41.295  1.00 55.30           H
ATOM   3079  HG3 GLN A 194     -15.942  65.468  41.859  1.00 55.30           H
ATOM   3080 HE21 GLN A 194     -16.608  63.516  39.295  1.00 58.96           H
ATOM   3081 HE22 GLN A 194     -17.268  64.490  38.382  1.00 58.96           H
ATOM   3082  N   TYR A 195     -14.177  64.194  44.279  1.00 52.10           N
ATOM   3083  CA  TYR A 195     -14.982  64.489  45.454  1.00 46.00           C
ATOM   3084  C   TYR A 195     -14.170  64.221  46.705  1.00 53.38           C
ATOM   3085  O   TYR A 195     -13.412  63.243  46.786  1.00 55.06           O
ATOM   3086  CB  TYR A 195     -16.280  63.648  45.502  1.00 47.05           C
ATOM   3087  CG  TYR A 195     -17.252  63.842  44.327  1.00 45.13           C
ATOM   3088  CD1 TYR A 195     -17.677  62.763  43.567  1.00 43.30           C
ATOM   3089  CD2 TYR A 195     -17.738  65.106  43.981  1.00 46.65           C
ATOM   3090  CE1 TYR A 195     -18.559  62.940  42.496  1.00 54.88           C
ATOM   3091  CE2 TYR A 195     -18.614  65.280  42.905  1.00 42.35           C
ATOM   3092  CZ  TYR A 195     -19.016  64.201  42.184  1.00 51.35           C
ATOM   3093  OH  TYR A 195     -19.886  64.382  41.143  1.00 56.54           O
ATOM   3094  H   TYR A 195     -13.955  63.364  44.227  1.00 62.52           H
ATOM   3095  HA  TYR A 195     -15.228  65.427  45.446  1.00 55.20           H
ATOM   3096  HB2 TYR A 195     -16.035  62.710  45.523  1.00 56.46           H
ATOM   3097  HB3 TYR A 195     -16.760  63.874  46.314  1.00 56.46           H
ATOM   3098  HD1 TYR A 195     -17.372  61.909  43.772  1.00 51.96           H
ATOM   3099  HD2 TYR A 195     -17.467  65.848  44.471  1.00 55.98           H
ATOM   3100  HE1 TYR A 195     -18.838  62.207  41.997  1.00 65.85           H
ATOM   3101  HE2 TYR A 195     -18.931  66.128  42.692  1.00 50.82           H
ATOM   3102  HH  TYR A 195     -20.058  63.644  40.780  1.00 67.85           H
ATOM   3103  N   SER A 196     -14.319  65.116  47.663  1.00 51.04           N
ATOM   3104  CA  SER A 196     -13.846  64.885  49.008  1.00 56.10           C
ATOM   3105  C   SER A 196     -14.948  64.138  49.756  1.00 57.06           C
ATOM   3106  O   SER A 196     -16.059  63.937  49.252  1.00 47.78           O
ATOM   3107  CB  SER A 196     -13.497  66.214  49.659  1.00 49.46           C
ATOM   3108  OG  SER A 196     -14.670  66.957  49.923  1.00 55.41           O
ATOM   3109  H   SER A 196     -14.698  65.880  47.554  1.00 61.25           H
ATOM   3110  HA  SER A 196     -13.052  64.329  48.986  1.00 67.32           H
ATOM   3111  HB2 SER A 196     -13.033  66.046  50.495  1.00 59.35           H
ATOM   3112  HB3 SER A 196     -12.928  66.722  49.059  1.00 59.35           H
ATOM   3113  HG  SER A 196     -15.081  67.107  49.206  1.00 66.50           H
ATOM   3114  N   PRO A 197     -14.676  63.699  50.947  1.00 46.60           N
ATOM   3115  CA  PRO A 197     -15.687  62.974  51.722  1.00 52.10           C
ATOM   3116  C   PRO A 197     -17.008  63.720  51.802  1.00 48.39           C
ATOM   3117  O   PRO A 197     -18.052  63.219  51.378  1.00 49.20           O
ATOM   3118  CB  PRO A 197     -15.013  62.835  53.087  1.00 57.97           C
ATOM   3119  CG  PRO A 197     -13.516  62.715  52.706  1.00 55.21           C
ATOM   3120  CD  PRO A 197     -13.350  63.670  51.570  1.00 49.31           C
ATOM   3121  HA  PRO A 197     -15.836  62.093  51.344  1.00 62.52           H
ATOM   3122  HB2 PRO A 197     -15.177  63.627  53.623  1.00 69.57           H
ATOM   3123  HB3 PRO A 197     -15.326  62.034  53.535  1.00 69.57           H
ATOM   3124  HG2 PRO A 197     -12.963  62.975  53.459  1.00 66.26           H
ATOM   3125  HG3 PRO A 197     -13.319  61.808  52.427  1.00 66.26           H
ATOM   3126  HD2 PRO A 197     -13.112  64.550  51.900  1.00 59.18           H
ATOM   3127  HD3 PRO A 197     -12.690  63.335  50.942  1.00 59.18           H
ATOM   3128  N   LYS A 198     -16.929  64.946  52.309  1.00 51.27           N
ATOM   3129  CA  LYS A 198     -18.046  65.884  52.269  1.00 47.93           C
ATOM   3130  C   LYS A 198     -18.778  65.848  50.934  1.00 44.76           C
ATOM   3131  O   LYS A 198     -20.004  65.801  50.884  1.00 52.28           O
ATOM   3132  CB  LYS A 198     -17.504  67.304  52.548  1.00 60.11           C
ATOM   3133  CG  LYS A 198     -18.500  68.408  52.659  1.00 59.45           C
ATOM   3134  CD  LYS A 198     -17.921  69.602  53.473  1.00 57.67           C
ATOM   3135  CE  LYS A 198     -19.074  70.319  54.372  1.00 88.10           C
ATOM   3136  NZ  LYS A 198     -19.789  69.570  55.585  1.00 65.71           N1+
ATOM   3137  H   LYS A 198     -16.226  65.264  52.689  1.00 61.53           H
ATOM   3138  HA  LYS A 198     -18.679  65.657  52.968  1.00 57.52           H
ATOM   3139  HB2 LYS A 198     -17.012  67.279  53.384  1.00 72.14           H
ATOM   3140  HB3 LYS A 198     -16.897  67.541  51.829  1.00 72.14           H
ATOM   3141  HG2 LYS A 198     -18.729  68.725  51.772  1.00 71.34           H
ATOM   3142  HG3 LYS A 198     -19.291  68.082  53.116  1.00 71.34           H
ATOM   3143  HD2 LYS A 198     -17.227  69.278  54.069  1.00 69.20           H
ATOM   3144  HD3 LYS A 198     -17.558  70.262  52.861  1.00 69.20           H
ATOM   3145  HE2 LYS A 198     -18.681  71.122  54.749  1.00105.72           H
ATOM   3146  HE3 LYS A 198     -19.783  70.583  53.766  1.00105.72           H
ATOM   3147  HZ1 LYS A 198     -20.389  70.107  55.963  1.00 78.85           H
ATOM   3148  HZ2 LYS A 198     -20.201  68.838  55.289  1.00 78.85           H
ATOM   3149  HZ3 LYS A 198     -19.185  69.335  56.195  1.00 78.85           H
ATOM   3150  N   GLN A 199     -18.043  65.896  49.835  1.00 59.47           N
ATOM   3151  CA  GLN A 199     -18.690  65.992  48.536  1.00 48.20           C
ATOM   3152  C   GLN A 199     -19.266  64.650  48.096  1.00 51.98           C
ATOM   3153  O   GLN A 199     -20.366  64.594  47.535  1.00 51.48           O
ATOM   3154  CB  GLN A 199     -17.686  66.519  47.524  1.00 57.35           C
ATOM   3155  CG  GLN A 199     -17.386  68.018  47.669  1.00 53.47           C
ATOM   3156  CD  GLN A 199     -16.049  68.381  47.065  1.00 61.96           C
ATOM   3157  OE1 GLN A 199     -15.031  68.359  47.752  1.00 66.08           O
ATOM   3158  NE2 GLN A 199     -16.039  68.682  45.770  1.00 69.63           N
ATOM   3159  H   GLN A 199     -17.183  65.874  49.811  1.00 71.36           H
ATOM   3160  HA  GLN A 199     -19.421  66.627  48.593  1.00 57.84           H
ATOM   3161  HB2 GLN A 199     -16.851  66.038  47.632  1.00 68.82           H
ATOM   3162  HB3 GLN A 199     -18.036  66.373  46.631  1.00 68.82           H
ATOM   3163  HG2 GLN A 199     -18.073  68.528  47.213  1.00 64.17           H
ATOM   3164  HG3 GLN A 199     -17.366  68.250  48.611  1.00 64.17           H
ATOM   3165 HE21 GLN A 199     -16.771  68.664  45.319  1.00 83.55           H
ATOM   3166 HE22 GLN A 199     -15.300  68.895  45.384  1.00 83.55           H
ATOM   3167  N   ARG A 200     -18.557  63.553  48.351  1.00 51.06           N
ATOM   3168  CA  ARG A 200     -19.131  62.246  48.059  1.00 50.64           C
ATOM   3169  C   ARG A 200     -20.456  62.052  48.808  1.00 54.34           C
ATOM   3170  O   ARG A 200     -21.483  61.753  48.191  1.00 49.20           O
ATOM   3171  CB  ARG A 200     -18.131  61.134  48.396  1.00 42.18           C
ATOM   3172  CG  ARG A 200     -18.467  59.836  47.697  1.00 41.31           C
ATOM   3173  CD  ARG A 200     -17.496  58.711  48.024  1.00 38.84           C
ATOM   3174  NE  ARG A 200     -18.019  57.446  47.546  1.00 39.74           N
ATOM   3175  CZ  ARG A 200     -17.858  56.935  46.330  1.00 42.74           C
ATOM   3176  NH1 ARG A 200     -17.143  57.572  45.401  1.00 49.02           N
ATOM   3177  NH2 ARG A 200     -18.406  55.753  46.057  1.00 42.47           N1+
ATOM   3178  H   ARG A 200     -17.763  63.538  48.683  1.00 61.28           H
ATOM   3179  HA  ARG A 200     -19.319  62.195  47.109  1.00 60.77           H
ATOM   3180  HB2 ARG A 200     -17.244  61.408  48.115  1.00 50.61           H
ATOM   3181  HB3 ARG A 200     -18.143  60.974  49.353  1.00 50.61           H
ATOM   3182  HG2 ARG A 200     -19.354  59.553  47.969  1.00 49.57           H
ATOM   3183  HG3 ARG A 200     -18.445  59.980  46.738  1.00 49.57           H
ATOM   3184  HD2 ARG A 200     -16.646  58.879  47.587  1.00 46.60           H
ATOM   3185  HD3 ARG A 200     -17.379  58.653  48.985  1.00 46.60           H
ATOM   3186  HE  ARG A 200     -18.478  56.981  48.105  1.00 47.69           H
ATOM   3187 HH11 ARG A 200     -16.787  58.334  45.580  1.00 58.82           H
ATOM   3188 HH12 ARG A 200     -17.046  57.225  44.620  1.00 58.82           H
ATOM   3189 HH21 ARG A 200     -18.863  55.342  46.658  1.00 50.97           H
ATOM   3190 HH22 ARG A 200     -18.309  55.404  45.277  1.00 50.97           H
ATOM   3191  N   VAL A 201     -20.460  62.220  50.143  1.00 50.01           N
ATOM   3192  CA  VAL A 201     -21.716  62.131  50.913  1.00 47.82           C
ATOM   3193  C   VAL A 201     -22.815  62.968  50.260  1.00 48.78           C
ATOM   3194  O   VAL A 201     -23.907  62.480  49.971  1.00 55.18           O
ATOM   3195  CB  VAL A 201     -21.504  62.575  52.368  1.00 45.77           C
ATOM   3196  CG1 VAL A 201     -22.817  62.641  53.080  1.00 56.41           C
ATOM   3197  CG2 VAL A 201     -20.623  61.616  53.119  1.00 56.70           C
ATOM   3198  H   VAL A 201     -19.762  62.383  50.619  1.00 60.01           H
ATOM   3199  HA  VAL A 201     -22.012  61.207  50.923  1.00 57.39           H
ATOM   3200  HB  VAL A 201     -21.095  63.454  52.387  1.00 54.92           H
ATOM   3201 HG11 VAL A 201     -22.666  62.922  53.996  1.00 67.70           H
ATOM   3202 HG12 VAL A 201     -23.389  63.280  52.627  1.00 67.70           H
ATOM   3203 HG13 VAL A 201     -23.228  61.762  53.067  1.00 67.70           H
ATOM   3204 HG21 VAL A 201     -20.516  61.933  54.029  1.00 68.04           H
ATOM   3205 HG22 VAL A 201     -21.040  60.740  53.120  1.00 68.04           H
ATOM   3206 HG23 VAL A 201     -19.759  61.571  52.680  1.00 68.04           H
ATOM   3207  N   GLU A 202     -22.555  64.252  50.044  1.00 46.55           N
ATOM   3208  CA  GLU A 202     -23.560  65.097  49.409  1.00 53.63           C
ATOM   3209  C   GLU A 202     -24.043  64.491  48.092  1.00 57.84           C
ATOM   3210  O   GLU A 202     -25.250  64.489  47.797  1.00 55.29           O
ATOM   3211  CB  GLU A 202     -22.985  66.509  49.186  1.00 57.04           C
ATOM   3212  CG  GLU A 202     -23.859  67.525  48.278  1.00 62.34           C
ATOM   3213  CD  GLU A 202     -23.229  68.946  48.105  1.00 63.91           C
ATOM   3214  OE1 GLU A 202     -21.989  69.056  47.942  1.00 63.37           O
ATOM   3215  OE2 GLU A 202     -23.970  69.960  48.150  1.00 65.18           O1-
ATOM   3216  H   GLU A 202     -21.822  64.651  50.250  1.00 55.86           H
ATOM   3217  HA  GLU A 202     -24.325  65.176  50.000  1.00 64.36           H
ATOM   3218  HB2 GLU A 202     -22.870  66.927  50.054  1.00 68.44           H
ATOM   3219  HB3 GLU A 202     -22.119  66.417  48.759  1.00 68.44           H
ATOM   3220  HG2 GLU A 202     -23.963  67.140  47.394  1.00 74.81           H
ATOM   3221  HG3 GLU A 202     -24.730  67.638  48.690  1.00 74.81           H
ATOM   3222  N   PHE A 203     -23.118  63.974  47.277  1.00 51.60           N
ATOM   3223  CA  PHE A 203     -23.503  63.575  45.924  1.00 50.07           C
ATOM   3224  C   PHE A 203     -24.405  62.352  45.945  1.00 45.86           C
ATOM   3225  O   PHE A 203     -25.398  62.286  45.201  1.00 44.47           O
ATOM   3226  CB  PHE A 203     -22.273  63.285  45.077  1.00 49.17           C
ATOM   3227  CG  PHE A 203     -22.606  62.852  43.686  1.00 47.74           C
ATOM   3228  CD1 PHE A 203     -22.423  61.547  43.270  1.00 48.34           C
ATOM   3229  CD2 PHE A 203     -23.149  63.748  42.806  1.00 48.87           C
ATOM   3230  CE1 PHE A 203     -22.742  61.166  41.980  1.00 51.42           C
ATOM   3231  CE2 PHE A 203     -23.471  63.361  41.510  1.00 52.57           C
ATOM   3232  CZ  PHE A 203     -23.270  62.067  41.109  1.00 47.11           C
ATOM   3233  H   PHE A 203     -22.291  63.847  47.476  1.00 61.92           H
ATOM   3234  HA  PHE A 203     -23.991  64.302  45.507  1.00 60.08           H
ATOM   3235  HB2 PHE A 203     -21.735  64.090  45.018  1.00 59.01           H
ATOM   3236  HB3 PHE A 203     -21.762  62.576  45.496  1.00 59.01           H
ATOM   3237  HD1 PHE A 203     -22.059  60.924  43.857  1.00 58.01           H
ATOM   3238  HD2 PHE A 203     -23.285  64.629  43.071  1.00 58.64           H
ATOM   3239  HE1 PHE A 203     -22.606  60.286  41.710  1.00 61.70           H
ATOM   3240  HE2 PHE A 203     -23.832  63.980  40.917  1.00 63.09           H
ATOM   3241  HZ  PHE A 203     -23.488  61.807  40.243  1.00 56.54           H
ATOM   3242  N   LEU A 204     -24.047  61.360  46.756  1.00 48.73           N
ATOM   3243  CA  LEU A 204     -24.923  60.219  47.009  1.00 53.57           C
ATOM   3244  C   LEU A 204     -26.286  60.660  47.558  1.00 48.80           C
ATOM   3245  O   LEU A 204     -27.341  60.312  47.005  1.00 48.87           O
ATOM   3246  CB  LEU A 204     -24.239  59.263  47.984  1.00 47.46           C
ATOM   3247  CG  LEU A 204     -22.948  58.642  47.482  1.00 43.00           C
ATOM   3248  CD1 LEU A 204     -22.149  58.083  48.626  1.00 38.24           C
ATOM   3249  CD2 LEU A 204     -23.258  57.542  46.556  1.00 45.75           C
ATOM   3250  H   LEU A 204     -23.296  61.324  47.174  1.00 58.48           H
ATOM   3251  HA  LEU A 204     -25.074  59.744  46.177  1.00 64.28           H
ATOM   3252  HB2 LEU A 204     -24.031  59.749  48.797  1.00 56.96           H
ATOM   3253  HB3 LEU A 204     -24.851  58.539  48.186  1.00 56.96           H
ATOM   3254  HG  LEU A 204     -22.416  59.307  47.018  1.00 51.60           H
ATOM   3255 HD11 LEU A 204     -21.331  57.693  48.279  1.00 45.88           H
ATOM   3256 HD12 LEU A 204     -21.937  58.800  49.244  1.00 45.88           H
ATOM   3257 HD13 LEU A 204     -22.675  57.403  49.076  1.00 45.88           H
ATOM   3258 HD21 LEU A 204     -22.428  57.152  46.241  1.00 54.90           H
ATOM   3259 HD22 LEU A 204     -23.781  56.873  47.026  1.00 54.90           H
ATOM   3260 HD23 LEU A 204     -23.765  57.893  45.807  1.00 54.90           H
ATOM   3261  N   VAL A 205     -26.288  61.432  48.646  1.00 45.86           N
ATOM   3262  CA  VAL A 205     -27.554  61.766  49.297  1.00 47.93           C
ATOM   3263  C   VAL A 205     -28.464  62.503  48.330  1.00 47.45           C
ATOM   3264  O   VAL A 205     -29.611  62.096  48.114  1.00 50.50           O
ATOM   3265  CB  VAL A 205     -27.304  62.560  50.593  1.00 47.39           C
ATOM   3266  CG1 VAL A 205     -28.593  62.936  51.264  1.00 55.12           C
ATOM   3267  CG2 VAL A 205     -26.530  61.704  51.504  1.00 44.13           C
ATOM   3268  H   VAL A 205     -25.589  61.768  49.018  1.00 55.03           H
ATOM   3269  HA  VAL A 205     -27.999  60.940  49.543  1.00 57.52           H
ATOM   3270  HB  VAL A 205     -26.796  63.364  50.402  1.00 56.87           H
ATOM   3271 HG11 VAL A 205     -28.394  63.433  52.073  1.00 66.15           H
ATOM   3272 HG12 VAL A 205     -29.115  63.485  50.658  1.00 66.15           H
ATOM   3273 HG13 VAL A 205     -29.082  62.128  51.483  1.00 66.15           H
ATOM   3274 HG21 VAL A 205     -26.363  62.189  52.327  1.00 52.96           H
ATOM   3275 HG22 VAL A 205     -27.040  60.900  51.690  1.00 52.96           H
ATOM   3276 HG23 VAL A 205     -25.689  61.471  51.080  1.00 52.96           H
ATOM   3277  N   ASN A 206     -27.949  63.552  47.676  1.00 52.34           N
ATOM   3278  CA  ASN A 206     -28.782  64.343  46.762  1.00 51.90           C
ATOM   3279  C   ASN A 206     -29.326  63.490  45.616  1.00 50.80           C
ATOM   3280  O   ASN A 206     -30.472  63.678  45.181  1.00 54.41           O
ATOM   3281  CB  ASN A 206     -27.991  65.548  46.216  1.00 49.69           C
ATOM   3282  CG  ASN A 206     -27.606  66.583  47.315  1.00 60.27           C
ATOM   3283  OD1 ASN A 206     -28.125  66.559  48.443  1.00 63.62           O
ATOM   3284  ND2 ASN A 206     -26.690  67.492  46.973  1.00 62.87           N
ATOM   3285  H   ASN A 206     -27.136  63.822  47.742  1.00 62.80           H
ATOM   3286  HA  ASN A 206     -29.541  64.690  47.257  1.00 62.28           H
ATOM   3287  HB2 ASN A 206     -27.171  65.227  45.809  1.00 59.63           H
ATOM   3288  HB3 ASN A 206     -28.532  66.005  45.553  1.00 59.63           H
ATOM   3289 HD21 ASN A 206     -26.441  68.087  47.542  1.00 75.45           H
ATOM   3290 HD22 ASN A 206     -26.348  67.483  46.184  1.00 75.45           H
ATOM   3291  N   THR A 207     -28.528  62.547  45.118  1.00 48.60           N
ATOM   3292  CA  THR A 207     -28.956  61.721  43.989  1.00 50.67           C
ATOM   3293  C   THR A 207     -30.075  60.778  44.403  1.00 45.26           C
ATOM   3294  O   THR A 207     -31.080  60.638  43.701  1.00 51.95           O
ATOM   3295  CB  THR A 207     -27.753  60.930  43.460  1.00 47.23           C
ATOM   3296  OG1 THR A 207     -26.745  61.844  43.016  1.00 52.33           O
ATOM   3297  CG2 THR A 207     -28.148  59.980  42.313  1.00 49.05           C
ATOM   3298  H   THR A 207     -27.741  62.366  45.412  1.00 58.32           H
ATOM   3299  HA  THR A 207     -29.284  62.293  43.278  1.00 60.81           H
ATOM   3300  HB  THR A 207     -27.391  60.391  44.181  1.00 56.67           H
ATOM   3301  HG1 THR A 207     -26.498  62.332  43.654  1.00 62.79           H
ATOM   3302 HG21 THR A 207     -27.367  59.496  42.001  1.00 58.86           H
ATOM   3303 HG22 THR A 207     -28.811  59.344  42.623  1.00 58.86           H
ATOM   3304 HG23 THR A 207     -28.519  60.489  41.575  1.00 58.86           H
ATOM   3305  N   TRP A 208     -29.892  60.107  45.537  1.00 46.74           N
ATOM   3306  CA  TRP A 208     -30.918  59.234  46.114  1.00 58.28           C
ATOM   3307  C   TRP A 208     -32.230  59.979  46.343  1.00 51.96           C
ATOM   3308  O   TRP A 208     -33.310  59.509  45.956  1.00 46.18           O
ATOM   3309  CB  TRP A 208     -30.384  58.685  47.433  1.00 49.46           C
ATOM   3310  CG  TRP A 208     -31.225  57.704  48.069  1.00 56.41           C
ATOM   3311  CD1 TRP A 208     -32.123  57.925  49.065  1.00 41.91           C
ATOM   3312  CD2 TRP A 208     -31.253  56.302  47.795  1.00 53.40           C
ATOM   3313  NE1 TRP A 208     -32.717  56.760  49.411  1.00 48.84           N
ATOM   3314  CE2 TRP A 208     -32.195  55.739  48.663  1.00 44.79           C
ATOM   3315  CE3 TRP A 208     -30.565  55.466  46.903  1.00 49.75           C
ATOM   3316  CZ2 TRP A 208     -32.491  54.388  48.669  1.00 46.67           C
ATOM   3317  CZ3 TRP A 208     -30.857  54.094  46.910  1.00 49.66           C
ATOM   3318  CH2 TRP A 208     -31.803  53.575  47.788  1.00 50.87           C
ATOM   3319  H   TRP A 208     -29.169  60.141  46.002  1.00 56.09           H
ATOM   3320  HA  TRP A 208     -31.086  58.490  45.515  1.00 69.94           H
ATOM   3321  HB2 TRP A 208     -29.523  58.269  47.268  1.00 59.35           H
ATOM   3322  HB3 TRP A 208     -30.275  59.423  48.052  1.00 59.35           H
ATOM   3323  HD1 TRP A 208     -32.313  58.755  49.439  1.00 50.29           H
ATOM   3324  HE1 TRP A 208     -33.316  56.672  50.022  1.00 58.60           H
ATOM   3325  HE3 TRP A 208     -29.927  55.813  46.322  1.00 59.70           H
ATOM   3326  HZ2 TRP A 208     -33.125  54.037  49.251  1.00 56.01           H
ATOM   3327  HZ3 TRP A 208     -30.411  53.526  46.326  1.00 59.59           H
ATOM   3328  HH2 TRP A 208     -31.987  52.664  47.772  1.00 61.04           H
ATOM   3329  N   LYS A 209     -32.146  61.142  46.998  1.00 47.73           N
ATOM   3330  CA  LYS A 209     -33.324  61.959  47.289  1.00 54.00           C
ATOM   3331  C   LYS A 209     -33.966  62.584  46.056  1.00 52.10           C
ATOM   3332  O   LYS A 209     -35.151  62.925  46.113  1.00 53.62           O
ATOM   3333  CB  LYS A 209     -32.972  63.071  48.279  1.00 47.33           C
ATOM   3334  CG  LYS A 209     -32.762  62.554  49.670  1.00 50.06           C
ATOM   3335  CD  LYS A 209     -32.670  63.660  50.712  1.00 51.91           C
ATOM   3336  CE  LYS A 209     -32.388  63.002  52.044  1.00 57.65           C
ATOM   3337  NZ  LYS A 209     -32.317  63.992  53.158  1.00 80.20           N1+
ATOM   3338  H   LYS A 209     -31.410  61.480  47.286  1.00 57.28           H
ATOM   3339  HA  LYS A 209     -33.991  61.395  47.710  1.00 64.80           H
ATOM   3340  HB2 LYS A 209     -32.153  63.504  47.991  1.00 56.80           H
ATOM   3341  HB3 LYS A 209     -33.697  63.715  48.303  1.00 56.80           H
ATOM   3342  HG2 LYS A 209     -33.507  61.981  49.908  1.00 60.07           H
ATOM   3343  HG3 LYS A 209     -31.934  62.049  49.696  1.00 60.07           H
ATOM   3344  HD2 LYS A 209     -31.941  64.262  50.495  1.00 62.29           H
ATOM   3345  HD3 LYS A 209     -33.513  64.138  50.767  1.00 62.29           H
ATOM   3346  HE2 LYS A 209     -33.098  62.373  52.244  1.00 69.18           H
ATOM   3347  HE3 LYS A 209     -31.536  62.540  51.996  1.00 69.18           H
ATOM   3348  HZ1 LYS A 209     -32.150  63.574  53.925  1.00 96.25           H
ATOM   3349  HZ2 LYS A 209     -31.667  64.579  53.001  1.00 96.25           H
ATOM   3350  HZ3 LYS A 209     -33.090  64.427  53.227  1.00 96.25           H
ATOM   3351  N   ALA A 210     -33.222  62.774  44.957  1.00 56.28           N
ATOM   3352  CA  ALA A 210     -33.823  63.320  43.739  1.00 52.49           C
ATOM   3353  C   ALA A 210     -34.763  62.331  43.068  1.00 55.89           C
ATOM   3354  O   ALA A 210     -35.635  62.740  42.299  1.00 63.93           O
ATOM   3355  CB  ALA A 210     -32.744  63.715  42.732  1.00 56.06           C
ATOM   3356  H   ALA A 210     -32.383  62.597  44.895  1.00 67.54           H
ATOM   3357  HA  ALA A 210     -34.331  64.115  43.964  1.00 62.99           H
ATOM   3358  HB1 ALA A 210     -33.170  64.072  41.938  1.00 67.28           H
ATOM   3359  HB2 ALA A 210     -32.171  64.388  43.132  1.00 67.28           H
ATOM   3360  HB3 ALA A 210     -32.223  62.929  42.504  1.00 67.28           H
ATOM   3361  N   LYS A 211     -34.603  61.043  43.349  1.00 59.59           N
ATOM   3362  CA  LYS A 211     -35.430  60.025  42.737  1.00 51.71           C
ATOM   3363  C   LYS A 211     -36.778  59.993  43.423  1.00 50.27           C
ATOM   3364  O   LYS A 211     -36.882  60.274  44.611  1.00 59.66           O
ATOM   3365  CB  LYS A 211     -34.741  58.667  42.849  1.00 49.46           C
ATOM   3366  CG  LYS A 211     -33.889  58.300  41.632  1.00 58.43           C
ATOM   3367  CD  LYS A 211     -32.810  59.290  41.303  1.00 57.08           C
ATOM   3368  CE  LYS A 211     -31.954  58.733  40.220  1.00 59.93           C
ATOM   3369  NZ  LYS A 211     -31.007  59.683  39.633  1.00 60.74           N1+
ATOM   3370  H   LYS A 211     -34.016  60.735  43.896  1.00 71.50           H
ATOM   3371  HA  LYS A 211     -35.562  60.231  41.798  1.00 62.05           H
ATOM   3372  HB2 LYS A 211     -34.161  58.675  43.626  1.00 59.35           H
ATOM   3373  HB3 LYS A 211     -35.420  57.982  42.953  1.00 59.35           H
ATOM   3374  HG2 LYS A 211     -33.462  57.445  41.799  1.00 70.12           H
ATOM   3375  HG3 LYS A 211     -34.468  58.229  40.857  1.00 70.12           H
ATOM   3376  HD2 LYS A 211     -33.209  60.118  40.991  1.00 68.50           H
ATOM   3377  HD3 LYS A 211     -32.260  59.448  42.086  1.00 68.50           H
ATOM   3378  HE2 LYS A 211     -31.441  57.993  40.581  1.00 71.92           H
ATOM   3379  HE3 LYS A 211     -32.528  58.413  39.506  1.00 71.92           H
ATOM   3380  HZ1 LYS A 211     -30.531  59.284  38.996  1.00 72.89           H
ATOM   3381  HZ2 LYS A 211     -31.447  60.370  39.278  1.00 72.89           H
ATOM   3382  HZ3 LYS A 211     -30.454  59.987  40.260  1.00 72.89           H
ATOM   3383  N   LYS A 212     -37.823  59.683  42.663  1.00 56.83           N
ATOM   3384  CA  LYS A 212     -39.131  59.497  43.286  1.00 56.78           C
ATOM   3385  C   LYS A 212     -39.095  58.292  44.207  1.00 51.57           C
ATOM   3386  O   LYS A 212     -39.404  58.385  45.399  1.00 56.74           O
ATOM   3387  CB  LYS A 212     -40.251  59.292  42.240  1.00 68.99           C
ATOM   3388  CG  LYS A 212     -40.274  60.174  40.953  1.00 70.11           C
ATOM   3389  CD  LYS A 212     -41.009  59.402  39.812  1.00 76.39           C
ATOM   3390  CE  LYS A 212     -40.680  59.900  38.419  1.00 73.44           C
ATOM   3391  NZ  LYS A 212     -41.312  58.996  37.429  1.00 78.59           N1+
ATOM   3392  H   LYS A 212     -37.806  59.577  41.810  1.00 68.19           H
ATOM   3393  HA  LYS A 212     -39.349  60.280  43.816  1.00 68.14           H
ATOM   3394  HB2 LYS A 212     -40.207  58.370  41.942  1.00 82.78           H
ATOM   3395  HB3 LYS A 212     -41.099  59.435  42.688  1.00 82.78           H
ATOM   3396  HG2 LYS A 212     -40.753  60.999  41.130  1.00 84.14           H
ATOM   3397  HG3 LYS A 212     -39.366  60.360  40.667  1.00 84.14           H
ATOM   3398  HD2 LYS A 212     -40.761  58.466  39.858  1.00 91.66           H
ATOM   3399  HD3 LYS A 212     -41.967  59.494  39.940  1.00 91.66           H
ATOM   3400  HE2 LYS A 212     -41.035  60.794  38.297  1.00 88.13           H
ATOM   3401  HE3 LYS A 212     -39.720  59.889  38.284  1.00 88.13           H
ATOM   3402  HZ1 LYS A 212     -41.129  59.273  36.604  1.00 94.31           H
ATOM   3403  HZ2 LYS A 212     -41.001  58.168  37.532  1.00 94.31           H
ATOM   3404  HZ3 LYS A 212     -42.194  58.989  37.543  1.00 94.31           H
ATOM   3405  N   CYS A 213     -38.750  57.130  43.642  1.00 58.53           N
ATOM   3406  CA  CYS A 213     -38.600  55.870  44.367  1.00 52.83           C
ATOM   3407  C   CYS A 213     -37.202  55.318  44.112  1.00 56.81           C
ATOM   3408  O   CYS A 213     -37.006  54.567  43.139  1.00 48.40           O
ATOM   3409  CB  CYS A 213     -39.654  54.872  43.911  1.00 56.85           C
ATOM   3410  SG  CYS A 213     -39.728  53.403  44.929  1.00 63.53           S
ATOM   3411  H   CYS A 213     -38.590  57.049  42.801  1.00 70.23           H
ATOM   3412  HA  CYS A 213     -38.707  56.024  45.319  1.00 63.40           H
ATOM   3413  HB2 CYS A 213     -40.524  55.299  43.940  1.00 68.22           H
ATOM   3414  HB3 CYS A 213     -39.452  54.596  43.003  1.00 68.22           H
ATOM   3415  HG  CYS A 213     -40.580  52.674  44.502  1.00 76.24           H
ATOM   3416  N   PRO A 214     -36.211  55.635  44.967  1.00 56.57           N
ATOM   3417  CA  PRO A 214     -34.820  55.265  44.669  1.00 48.82           C
ATOM   3418  C   PRO A 214     -34.562  53.783  44.748  1.00 47.31           C
ATOM   3419  O   PRO A 214     -35.119  53.079  45.585  1.00 49.81           O
ATOM   3420  CB  PRO A 214     -34.009  55.994  45.751  1.00 48.94           C
ATOM   3421  CG  PRO A 214     -34.931  56.260  46.796  1.00 51.51           C
ATOM   3422  CD  PRO A 214     -36.252  56.564  46.105  1.00 44.22           C
ATOM   3423  HA  PRO A 214     -34.561  55.593  43.794  1.00 58.59           H
ATOM   3424  HB2 PRO A 214     -33.293  55.420  46.064  1.00 58.73           H
ATOM   3425  HB3 PRO A 214     -33.654  56.821  45.390  1.00 58.73           H
ATOM   3426  HG2 PRO A 214     -35.014  55.478  47.364  1.00 61.82           H
ATOM   3427  HG3 PRO A 214     -34.629  57.025  47.310  1.00 61.82           H
ATOM   3428  HD2 PRO A 214     -37.000  56.359  46.689  1.00 53.07           H
ATOM   3429  HD3 PRO A 214     -36.275  57.483  45.797  1.00 53.07           H
ATOM   3430  N   MET A 215     -33.688  53.323  43.858  1.00 51.00           N
ATOM   3431  CA  MET A 215     -33.166  51.966  43.900  1.00 45.60           C
ATOM   3432  C   MET A 215     -31.701  52.032  43.488  1.00 47.79           C
ATOM   3433  O   MET A 215     -31.367  52.634  42.461  1.00 46.32           O
ATOM   3434  CB  MET A 215     -33.965  51.047  42.990  1.00 37.38           C
ATOM   3435  CG  MET A 215     -33.475  49.602  42.937  1.00 52.02           C
ATOM   3436  SD  MET A 215     -31.933  49.344  41.998  1.00 46.57           S
ATOM   3437  CE  MET A 215     -32.461  48.494  40.533  1.00 51.15           C
ATOM   3438  H   MET A 215     -33.377  53.790  43.206  1.00 61.20           H
ATOM   3439  HA  MET A 215     -33.229  51.627  44.807  1.00 54.72           H
ATOM   3440  HB2 MET A 215     -34.885  51.033  43.297  1.00 44.85           H
ATOM   3441  HB3 MET A 215     -33.929  51.401  42.087  1.00 44.85           H
ATOM   3442  HG2 MET A 215     -33.319  49.296  43.845  1.00 62.42           H
ATOM   3443  HG3 MET A 215     -34.164  49.058  42.525  1.00 62.42           H
ATOM   3444  HE1 MET A 215     -31.688  48.319  39.974  1.00 61.38           H
ATOM   3445  HE2 MET A 215     -32.883  47.659  40.787  1.00 61.38           H
ATOM   3446  HE3 MET A 215     -33.095  49.053  40.056  1.00 61.38           H
ATOM   3447  N   GLY A 216     -30.832  51.432  44.302  1.00 46.68           N
ATOM   3448  CA  GLY A 216     -29.412  51.484  44.059  1.00 45.48           C
ATOM   3449  C   GLY A 216     -28.776  50.112  44.171  1.00 42.98           C
ATOM   3450  O   GLY A 216     -29.305  49.181  44.794  1.00 43.38           O
ATOM   3451  H   GLY A 216     -31.052  50.987  45.004  1.00 56.02           H
ATOM   3452  HA2 GLY A 216     -29.246  51.831  43.168  1.00 54.58           H
ATOM   3453  HA3 GLY A 216     -28.992  52.074  44.704  1.00 54.58           H
ATOM   3454  N   PHE A 217     -27.608  50.004  43.559  1.00 41.03           N
ATOM   3455  CA  PHE A 217     -26.838  48.779  43.685  1.00 45.17           C
ATOM   3456  C   PHE A 217     -25.386  49.093  43.426  1.00 42.39           C
ATOM   3457  O   PHE A 217     -25.043  49.996  42.654  1.00 43.13           O
ATOM   3458  CB  PHE A 217     -27.290  47.675  42.725  1.00 43.12           C
ATOM   3459  CG  PHE A 217     -27.111  48.020  41.275  1.00 47.59           C
ATOM   3460  CD1 PHE A 217     -27.997  48.857  40.642  1.00 41.28           C
ATOM   3461  CD2 PHE A 217     -26.050  47.487  40.532  1.00 50.85           C
ATOM   3462  CE1 PHE A 217     -27.846  49.155  39.307  1.00 53.18           C
ATOM   3463  CE2 PHE A 217     -25.894  47.809  39.198  1.00 44.13           C
ATOM   3464  CZ  PHE A 217     -26.785  48.652  38.592  1.00 46.98           C
ATOM   3465  H   PHE A 217     -27.243  50.613  43.074  1.00 49.23           H
ATOM   3466  HA  PHE A 217     -26.919  48.444  44.591  1.00 54.21           H
ATOM   3467  HB2 PHE A 217     -26.774  46.874  42.905  1.00 51.75           H
ATOM   3468  HB3 PHE A 217     -28.233  47.498  42.874  1.00 51.75           H
ATOM   3469  HD1 PHE A 217     -28.714  49.212  41.116  1.00 49.54           H
ATOM   3470  HD2 PHE A 217     -25.437  46.922  40.944  1.00 61.02           H
ATOM   3471  HE1 PHE A 217     -28.448  49.732  38.894  1.00 63.82           H
ATOM   3472  HE2 PHE A 217     -25.183  47.455  38.713  1.00 52.95           H
ATOM   3473  HZ  PHE A 217     -26.690  48.861  37.691  1.00 56.38           H
ATOM   3474  N   SER A 218     -24.555  48.322  44.078  1.00 40.04           N
ATOM   3475  CA  SER A 218     -23.157  48.238  43.753  1.00 42.63           C
ATOM   3476  C   SER A 218     -22.933  47.024  42.864  1.00 41.87           C
ATOM   3477  O   SER A 218     -23.610  46.002  43.004  1.00 43.70           O
ATOM   3478  CB  SER A 218     -22.339  48.136  45.031  1.00 34.43           C
ATOM   3479  OG  SER A 218     -22.633  46.959  45.751  1.00 37.39           O
ATOM   3480  H   SER A 218     -24.785  47.818  44.736  1.00 48.04           H
ATOM   3481  HA  SER A 218     -22.884  49.034  43.270  1.00 51.15           H
ATOM   3482  HB2 SER A 218     -21.397  48.134  44.800  1.00 41.32           H
ATOM   3483  HB3 SER A 218     -22.538  48.903  45.591  1.00 41.32           H
ATOM   3484  HG  SER A 218     -22.169  46.927  46.451  1.00 44.87           H
ATOM   3485  N   TYR A 219     -21.953  47.138  41.965  1.00 40.50           N
ATOM   3486  CA  TYR A 219     -21.540  46.037  41.093  1.00 35.01           C
ATOM   3487  C   TYR A 219     -20.118  45.616  41.468  1.00 33.67           C
ATOM   3488  O   TYR A 219     -19.182  46.415  41.410  1.00 34.57           O
ATOM   3489  CB  TYR A 219     -21.613  46.433  39.604  1.00 41.11           C
ATOM   3490  CG  TYR A 219     -21.434  45.278  38.663  1.00 41.63           C
ATOM   3491  CD1 TYR A 219     -22.484  44.413  38.418  1.00 33.96           C
ATOM   3492  CD2 TYR A 219     -20.222  45.029  38.038  1.00 36.38           C
ATOM   3493  CE1 TYR A 219     -22.345  43.331  37.597  1.00 36.87           C
ATOM   3494  CE2 TYR A 219     -20.093  43.948  37.158  1.00 39.53           C
ATOM   3495  CZ  TYR A 219     -21.155  43.109  36.945  1.00 34.83           C
ATOM   3496  OH  TYR A 219     -21.049  41.986  36.150  1.00 35.22           O
ATOM   3497  H   TYR A 219     -21.503  47.860  41.839  1.00 48.60           H
ATOM   3498  HA  TYR A 219     -22.129  45.279  41.235  1.00 42.01           H
ATOM   3499  HB2 TYR A 219     -22.481  46.829  39.428  1.00 49.33           H
ATOM   3500  HB3 TYR A 219     -20.913  47.079  39.418  1.00 49.33           H
ATOM   3501  HD1 TYR A 219     -23.297  44.555  38.846  1.00 40.75           H
ATOM   3502  HD2 TYR A 219     -19.504  45.604  38.173  1.00 43.66           H
ATOM   3503  HE1 TYR A 219     -23.068  42.765  37.450  1.00 44.24           H
ATOM   3504  HE2 TYR A 219     -19.277  43.778  36.747  1.00 47.43           H
ATOM   3505  HH  TYR A 219     -20.285  41.951  35.803  1.00 42.26           H
ATOM   3506  N   ASP A 220     -19.969  44.380  41.858  1.00 32.03           N
ATOM   3507  CA  ASP A 220     -18.690  43.799  42.213  1.00 35.48           C
ATOM   3508  C   ASP A 220     -18.238  42.901  41.068  1.00 41.09           C
ATOM   3509  O   ASP A 220     -18.834  41.844  40.807  1.00 37.70           O
ATOM   3510  CB  ASP A 220     -18.807  43.033  43.530  1.00 38.54           C
ATOM   3511  CG  ASP A 220     -17.602  42.150  43.803  1.00 52.48           C
ATOM   3512  OD1 ASP A 220     -16.450  42.687  43.781  1.00 47.59           O
ATOM   3513  OD2 ASP A 220     -17.811  40.930  44.063  1.00 54.17           O1-
ATOM   3514  H   ASP A 220     -20.622  43.826  41.931  1.00 38.44           H
ATOM   3515  HA  ASP A 220     -18.035  44.506  42.326  1.00 42.58           H
ATOM   3516  HB2 ASP A 220     -18.886  43.667  44.259  1.00 46.24           H
ATOM   3517  HB3 ASP A 220     -19.594  42.466  43.497  1.00 46.24           H
ATOM   3518  N   THR A 221     -17.186  43.340  40.378  1.00 33.90           N
ATOM   3519  CA  THR A 221     -16.629  42.598  39.262  1.00 40.12           C
ATOM   3520  C   THR A 221     -15.649  41.580  39.829  1.00 33.46           C
ATOM   3521  O   THR A 221     -14.801  41.943  40.625  1.00 36.16           O
ATOM   3522  CB  THR A 221     -15.907  43.556  38.296  1.00 38.88           C
ATOM   3523  OG1 THR A 221     -16.833  44.444  37.645  1.00 38.57           O
ATOM   3524  CG2 THR A 221     -15.146  42.812  37.263  1.00 44.37           C
ATOM   3525  H   THR A 221     -16.775  44.077  40.543  1.00 40.68           H
ATOM   3526  HA  THR A 221     -17.333  42.132  38.784  1.00 48.14           H
ATOM   3527  HB  THR A 221     -15.273  44.087  38.803  1.00 46.66           H
ATOM   3528  HG1 THR A 221     -17.239  44.906  38.217  1.00 46.28           H
ATOM   3529 HG21 THR A 221     -14.701  43.435  36.667  1.00 53.24           H
ATOM   3530 HG22 THR A 221     -14.479  42.248  37.684  1.00 53.24           H
ATOM   3531 HG23 THR A 221     -15.748  42.256  36.744  1.00 53.24           H
ATOM   3532  N   ARG A 222     -15.716  40.330  39.379  1.00 40.78           N
ATOM   3533  CA  ARG A 222     -14.688  39.367  39.760  1.00 45.37           C
ATOM   3534  C   ARG A 222     -13.367  39.844  39.163  1.00 46.79           C
ATOM   3535  O   ARG A 222     -13.304  40.130  37.976  1.00 43.75           O
ATOM   3536  CB  ARG A 222     -15.023  37.956  39.270  1.00 44.49           C
ATOM   3537  CG  ARG A 222     -13.960  36.889  39.667  1.00 51.76           C
ATOM   3538  CD  ARG A 222     -13.984  35.558  38.836  1.00 72.53           C
ATOM   3539  NE  ARG A 222     -14.153  35.785  37.382  1.00 77.06           N
ATOM   3540  CZ  ARG A 222     -13.874  34.909  36.399  1.00 70.57           C
ATOM   3541  NH1 ARG A 222     -13.356  33.690  36.643  1.00 63.87           N
ATOM   3542  NH2 ARG A 222     -14.111  35.267  35.137  1.00 67.37           N1+
ATOM   3543  H   ARG A 222     -16.331  40.020  38.863  1.00 48.93           H
ATOM   3544  HA  ARG A 222     -14.603  39.347  40.726  1.00 54.44           H
ATOM   3545  HB2 ARG A 222     -15.873  37.685  39.652  1.00 53.39           H
ATOM   3546  HB3 ARG A 222     -15.086  37.967  38.302  1.00 53.39           H
ATOM   3547  HG2 ARG A 222     -13.079  37.281  39.561  1.00 62.11           H
ATOM   3548  HG3 ARG A 222     -14.097  36.652  40.598  1.00 62.11           H
ATOM   3549  HD2 ARG A 222     -13.146  35.088  38.969  1.00 87.03           H
ATOM   3550  HD3 ARG A 222     -14.724  35.009  39.141  1.00 87.03           H
ATOM   3551  HE  ARG A 222     -14.460  36.551  37.143  1.00 92.48           H
ATOM   3552 HH11 ARG A 222     -13.203  33.442  37.452  1.00 76.64           H
ATOM   3553 HH12 ARG A 222     -13.184  33.157  35.990  1.00 76.64           H
ATOM   3554 HH21 ARG A 222     -14.435  36.045  34.964  1.00 80.84           H
ATOM   3555 HH22 ARG A 222     -13.926  34.726  34.494  1.00 80.84           H
ATOM   3556  N   CYS A 223     -12.339  39.969  40.001  1.00 43.19           N
ATOM   3557  CA  CYS A 223     -11.009  40.492  39.681  1.00 35.70           C
ATOM   3558  C   CYS A 223     -10.951  41.352  38.438  1.00 32.87           C
ATOM   3559  O   CYS A 223     -10.521  40.915  37.372  1.00 32.09           O
ATOM   3560  CB  CYS A 223     -10.002  39.352  39.549  1.00 38.47           C
ATOM   3561  SG  CYS A 223      -8.302  39.955  39.143  1.00 76.98           S
ATOM   3562  H   CYS A 223     -12.396  39.737  40.827  1.00 51.83           H
ATOM   3563  HA  CYS A 223     -10.718  41.045  40.422  1.00 42.85           H
ATOM   3564  HB2 CYS A 223      -9.958  38.869  40.389  1.00 46.17           H
ATOM   3565  HB3 CYS A 223     -10.289  38.757  38.838  1.00 46.17           H
ATOM   3566  HG  CYS A 223      -7.927  40.686  40.017  1.00 92.38           H
ATOM   3567  N   PHE A 224     -11.302  42.609  38.611  1.00 34.83           N
ATOM   3568  CA  PHE A 224     -11.493  43.490  37.490  1.00 31.17           C
ATOM   3569  C   PHE A 224     -10.237  43.580  36.631  1.00 37.03           C
ATOM   3570  O   PHE A 224     -10.310  43.423  35.409  1.00 35.42           O
ATOM   3571  CB  PHE A 224     -11.907  44.840  38.002  1.00 28.14           C
ATOM   3572  CG  PHE A 224     -12.181  45.830  36.923  1.00 40.32           C
ATOM   3573  CD1 PHE A 224     -11.134  46.446  36.238  1.00 32.03           C
ATOM   3574  CD2 PHE A 224     -13.505  46.149  36.579  1.00 38.93           C
ATOM   3575  CE1 PHE A 224     -11.403  47.386  35.250  1.00 39.59           C
ATOM   3576  CE2 PHE A 224     -13.777  47.064  35.592  1.00 32.87           C
ATOM   3577  CZ  PHE A 224     -12.727  47.690  34.921  1.00 34.24           C
ATOM   3578  H   PHE A 224     -11.437  42.977  39.377  1.00 41.79           H
ATOM   3579  HA  PHE A 224     -12.211  43.146  36.935  1.00 37.41           H
ATOM   3580  HB2 PHE A 224     -12.718  44.741  38.526  1.00 33.76           H
ATOM   3581  HB3 PHE A 224     -11.197  45.195  38.558  1.00 33.76           H
ATOM   3582  HD1 PHE A 224     -10.253  46.249  36.463  1.00 38.44           H
ATOM   3583  HD2 PHE A 224     -14.207  45.738  37.030  1.00 46.72           H
ATOM   3584  HE1 PHE A 224     -10.704  47.797  34.794  1.00 47.50           H
ATOM   3585  HE2 PHE A 224     -14.658  47.270  35.376  1.00 39.44           H
ATOM   3586  HZ  PHE A 224     -12.909  48.309  34.250  1.00 41.08           H
ATOM   3587  N   ASP A 225      -9.071  43.817  37.247  1.00 39.63           N
ATOM   3588  CA  ASP A 225      -7.848  43.963  36.445  1.00 39.35           C
ATOM   3589  C   ASP A 225      -7.717  42.811  35.473  1.00 32.06           C
ATOM   3590  O   ASP A 225      -7.294  42.985  34.331  1.00 31.83           O
ATOM   3591  CB  ASP A 225      -6.573  43.971  37.304  1.00 38.17           C
ATOM   3592  CG  ASP A 225      -6.456  45.152  38.237  1.00 23.50           C
ATOM   3593  OD1 ASP A 225      -7.017  46.241  38.032  1.00 31.31           O
ATOM   3594  OD2 ASP A 225      -5.710  44.981  39.202  1.00 38.77           O1-
ATOM   3595  H   ASP A 225      -8.962  43.894  38.097  1.00 47.55           H
ATOM   3596  HA  ASP A 225      -7.886  44.791  35.941  1.00 47.22           H
ATOM   3597  HB2 ASP A 225      -6.558  43.166  37.844  1.00 45.80           H
ATOM   3598  HB3 ASP A 225      -5.802  43.984  36.715  1.00 45.80           H
ATOM   3599  N   SER A 226      -8.018  41.601  35.933  1.00 29.40           N
ATOM   3600  CA  SER A 226      -7.855  40.456  35.056  1.00 33.25           C
ATOM   3601  C   SER A 226      -8.887  40.398  33.935  1.00 35.67           C
ATOM   3602  O   SER A 226      -8.679  39.677  32.971  1.00 34.13           O
ATOM   3603  CB  SER A 226      -7.941  39.175  35.856  1.00 39.84           C
ATOM   3604  OG  SER A 226      -6.819  38.980  36.681  1.00 41.05           O
ATOM   3605  H   SER A 226      -8.308  41.423  36.723  1.00 35.28           H
ATOM   3606  HA  SER A 226      -6.975  40.495  34.649  1.00 39.90           H
ATOM   3607  HB2 SER A 226      -8.734  39.210  36.415  1.00 47.81           H
ATOM   3608  HB3 SER A 226      -8.008  38.428  35.241  1.00 47.81           H
ATOM   3609  HG  SER A 226      -6.747  39.616  37.225  1.00 49.26           H
ATOM   3610  N   THR A 227      -9.994  41.103  34.043  1.00 34.66           N
ATOM   3611  CA  THR A 227     -10.993  41.090  32.993  1.00 40.31           C
ATOM   3612  C   THR A 227     -10.679  42.119  31.930  1.00 40.14           C
ATOM   3613  O   THR A 227     -11.318  42.124  30.869  1.00 35.43           O
ATOM   3614  CB  THR A 227     -12.394  41.376  33.580  1.00 40.93           C
ATOM   3615  OG1 THR A 227     -12.517  42.779  33.908  1.00 31.60           O
ATOM   3616  CG2 THR A 227     -12.611  40.583  34.859  1.00 36.77           C
ATOM   3617  H   THR A 227     -10.193  41.601  34.715  1.00 41.59           H
ATOM   3618  HA  THR A 227     -11.009  40.214  32.575  1.00 48.37           H
ATOM   3619  HB  THR A 227     -13.077  41.127  32.939  1.00 49.12           H
ATOM   3620  HG1 THR A 227     -11.935  42.994  34.474  1.00 37.93           H
ATOM   3621 HG21 THR A 227     -13.492  40.770  35.219  1.00 44.12           H
ATOM   3622 HG22 THR A 227     -12.540  39.634  34.676  1.00 44.12           H
ATOM   3623 HG23 THR A 227     -11.943  40.829  35.518  1.00 44.12           H
ATOM   3624  N   VAL A 228      -9.749  43.026  32.207  1.00 36.34           N
ATOM   3625  CA  VAL A 228      -9.436  44.047  31.222  1.00 39.43           C
ATOM   3626  C   VAL A 228      -8.718  43.363  30.057  1.00 36.50           C
ATOM   3627  O   VAL A 228      -7.701  42.696  30.255  1.00 34.09           O
ATOM   3628  CB  VAL A 228      -8.606  45.168  31.856  1.00 34.95           C
ATOM   3629  CG1 VAL A 228      -8.176  46.207  30.822  1.00 39.01           C
ATOM   3630  CG2 VAL A 228      -9.400  45.846  32.899  1.00 32.59           C
ATOM   3631  H   VAL A 228      -9.297  43.071  32.938  1.00 43.61           H
ATOM   3632  HA  VAL A 228     -10.260  44.432  30.887  1.00 47.32           H
ATOM   3633  HB  VAL A 228      -7.811  44.793  32.267  1.00 41.94           H
ATOM   3634 HG11 VAL A 228      -7.656  46.895  31.265  1.00 46.81           H
ATOM   3635 HG12 VAL A 228      -7.640  45.771  30.142  1.00 46.81           H
ATOM   3636 HG13 VAL A 228      -8.968  46.597  30.420  1.00 46.81           H
ATOM   3637 HG21 VAL A 228      -8.866  46.553  33.293  1.00 39.11           H
ATOM   3638 HG22 VAL A 228     -10.198  46.221  32.494  1.00 39.11           H
ATOM   3639 HG23 VAL A 228      -9.646  45.199  33.579  1.00 39.11           H
ATOM   3640  N   THR A 229      -9.276  43.481  28.851  1.00 40.15           N
ATOM   3641  CA  THR A 229      -8.712  42.841  27.662  1.00 49.13           C
ATOM   3642  C   THR A 229      -7.742  43.773  26.956  1.00 40.86           C
ATOM   3643  O   THR A 229      -7.727  45.000  27.161  1.00 36.23           O
ATOM   3644  CB  THR A 229      -9.777  42.435  26.636  1.00 33.31           C
ATOM   3645  OG1 THR A 229     -10.303  43.626  26.018  1.00 32.08           O
ATOM   3646  CG2 THR A 229     -10.861  41.668  27.294  1.00 37.03           C
ATOM   3647  H   THR A 229      -9.991  43.932  28.693  1.00 48.18           H
ATOM   3648  HA  THR A 229      -8.228  42.043  27.929  1.00 58.96           H
ATOM   3649  HB  THR A 229      -9.372  41.872  25.958  1.00 39.98           H
ATOM   3650  HG1 THR A 229     -10.889  43.422  25.452  1.00 38.50           H
ATOM   3651 HG21 THR A 229     -11.531  41.414  26.640  1.00 44.43           H
ATOM   3652 HG22 THR A 229     -10.499  40.865  27.701  1.00 44.43           H
ATOM   3653 HG23 THR A 229     -11.280  42.209  27.981  1.00 44.43           H
ATOM   3654  N   GLU A 230      -6.932  43.162  26.096  1.00 46.78           N
ATOM   3655  CA  GLU A 230      -6.017  43.946  25.278  1.00 48.32           C
ATOM   3656  C   GLU A 230      -6.804  44.953  24.475  1.00 38.90           C
ATOM   3657  O   GLU A 230      -6.433  46.133  24.396  1.00 39.75           O
ATOM   3658  CB  GLU A 230      -5.194  43.006  24.407  1.00 58.68           C
ATOM   3659  CG  GLU A 230      -4.190  42.110  25.266  1.00 39.52           C
ATOM   3660  CD  GLU A 230      -3.674  40.863  24.494  1.00 48.08           C
ATOM   3661  OE1 GLU A 230      -4.472  39.929  24.203  1.00 49.86           O
ATOM   3662  OE2 GLU A 230      -2.460  40.829  24.176  1.00 51.29           O1-
ATOM   3663  H   GLU A 230      -6.893  42.312  25.970  1.00 56.13           H
ATOM   3664  HA  GLU A 230      -5.408  44.431  25.857  1.00 57.98           H
ATOM   3665  HB2 GLU A 230      -5.792  42.412  23.926  1.00 70.42           H
ATOM   3666  HB3 GLU A 230      -4.670  43.530  23.780  1.00 70.42           H
ATOM   3667  HG2 GLU A 230      -3.422  42.647  25.514  1.00 47.42           H
ATOM   3668  HG3 GLU A 230      -4.648  41.799  26.063  1.00 47.42           H
ATOM   3669  N   ASN A 231      -7.975  44.552  24.011  1.00 32.45           N
ATOM   3670  CA  ASN A 231      -8.797  45.520  23.315  1.00 38.32           C
ATOM   3671  C   ASN A 231      -9.252  46.651  24.230  1.00 41.28           C
ATOM   3672  O   ASN A 231      -9.289  47.815  23.798  1.00 36.50           O
ATOM   3673  CB  ASN A 231      -9.993  44.846  22.648  1.00 44.30           C
ATOM   3674  CG  ASN A 231     -10.605  45.745  21.594  1.00 55.06           C
ATOM   3675  OD1 ASN A 231     -11.604  46.453  21.843  1.00 52.71           O
ATOM   3676  ND2 ASN A 231      -9.948  45.798  20.421  1.00 59.49           N
ATOM   3677  H   ASN A 231      -8.305  43.761  24.082  1.00 38.94           H
ATOM   3678  HA  ASN A 231      -8.263  45.919  22.611  1.00 45.98           H
ATOM   3679  HB2 ASN A 231      -9.702  44.026  22.218  1.00 53.16           H
ATOM   3680  HB3 ASN A 231     -10.670  44.655  23.316  1.00 53.16           H
ATOM   3681 HD21 ASN A 231     -10.246  46.291  19.783  1.00 71.39           H
ATOM   3682 HD22 ASN A 231      -9.230  45.338  20.310  1.00 71.39           H
ATOM   3683  N   ASP A 232      -9.594  46.357  25.499  1.00 35.10           N
ATOM   3684  CA  ASP A 232      -9.938  47.473  26.389  1.00 37.64           C
ATOM   3685  C   ASP A 232      -8.777  48.443  26.508  1.00 35.70           C
ATOM   3686  O   ASP A 232      -8.968  49.673  26.583  1.00 30.89           O
ATOM   3687  CB  ASP A 232     -10.334  47.003  27.807  1.00 38.13           C
ATOM   3688  CG  ASP A 232     -11.509  46.023  27.825  1.00 42.06           C
ATOM   3689  OD1 ASP A 232     -11.506  45.199  28.755  1.00 38.39           O
ATOM   3690  OD2 ASP A 232     -12.409  46.050  26.933  1.00 39.42           O1-
ATOM   3691  H   ASP A 232      -9.631  45.571  25.847  1.00 42.12           H
ATOM   3692  HA  ASP A 232     -10.692  47.953  26.013  1.00 45.17           H
ATOM   3693  HB2 ASP A 232      -9.572  46.561  28.214  1.00 45.75           H
ATOM   3694  HB3 ASP A 232     -10.585  47.777  28.335  1.00 45.75           H
ATOM   3695  N   ILE A 233      -7.563  47.913  26.586  1.00 31.09           N
ATOM   3696  CA  ILE A 233      -6.437  48.806  26.815  1.00 43.55           C
ATOM   3697  C   ILE A 233      -6.150  49.646  25.573  1.00 40.61           C
ATOM   3698  O   ILE A 233      -5.898  50.861  25.666  1.00 36.81           O
ATOM   3699  CB  ILE A 233      -5.230  47.996  27.282  1.00 41.09           C
ATOM   3700  CG1 ILE A 233      -5.659  47.335  28.597  1.00 36.77           C
ATOM   3701  CG2 ILE A 233      -4.057  48.906  27.415  1.00 38.74           C
ATOM   3702  CD1 ILE A 233      -4.641  46.465  29.211  1.00 39.92           C
ATOM   3703  H   ILE A 233      -7.369  47.078  26.514  1.00 37.30           H
ATOM   3704  HA  ILE A 233      -6.671  49.418  27.530  1.00 52.26           H
ATOM   3705  HB  ILE A 233      -5.031  47.309  26.627  1.00 49.30           H
ATOM   3706 HG12 ILE A 233      -5.875  48.031  29.237  1.00 44.12           H
ATOM   3707 HG13 ILE A 233      -6.445  46.792  28.428  1.00 44.12           H
ATOM   3708 HG21 ILE A 233      -3.291  48.391  27.712  1.00 46.49           H
ATOM   3709 HG22 ILE A 233      -3.871  49.309  26.552  1.00 46.49           H
ATOM   3710 HG23 ILE A 233      -4.265  49.595  28.065  1.00 46.49           H
ATOM   3711 HD11 ILE A 233      -4.999  46.093  30.032  1.00 47.90           H
ATOM   3712 HD12 ILE A 233      -4.422  45.751  28.592  1.00 47.90           H
ATOM   3713 HD13 ILE A 233      -3.850  46.992  29.403  1.00 47.90           H
ATOM   3714  N   ARG A 234      -6.240  49.034  24.388  1.00 36.49           N
ATOM   3715  CA  ARG A 234      -6.114  49.826  23.165  1.00 40.27           C
ATOM   3716  C   ARG A 234      -7.225  50.851  23.045  1.00 41.83           C
ATOM   3717  O   ARG A 234      -7.013  51.927  22.472  1.00 40.28           O
ATOM   3718  CB  ARG A 234      -6.126  48.913  21.959  1.00 38.05           C
ATOM   3719  CG  ARG A 234      -5.000  47.891  21.979  1.00 35.64           C
ATOM   3720  CD  ARG A 234      -4.710  47.336  20.556  1.00 47.46           C
ATOM   3721  NE  ARG A 234      -3.377  46.759  20.522  1.00 46.86           N
ATOM   3722  CZ  ARG A 234      -3.090  45.489  20.752  1.00 42.60           C
ATOM   3723  NH1 ARG A 234      -4.061  44.589  21.015  1.00 47.41           N
ATOM   3724  NH2 ARG A 234      -1.807  45.145  20.727  1.00 36.83           N1+
ATOM   3725  H   ARG A 234      -6.368  48.192  24.269  1.00 43.78           H
ATOM   3726  HA  ARG A 234      -5.267  50.299  23.178  1.00 48.33           H
ATOM   3727  HB2 ARG A 234      -6.967  48.431  21.937  1.00 45.66           H
ATOM   3728  HB3 ARG A 234      -6.030  49.449  21.156  1.00 45.66           H
ATOM   3729  HG2 ARG A 234      -4.192  48.312  22.311  1.00 42.76           H
ATOM   3730  HG3 ARG A 234      -5.251  47.148  22.549  1.00 42.76           H
ATOM   3731  HD2 ARG A 234      -5.354  46.644  20.338  1.00 56.95           H
ATOM   3732  HD3 ARG A 234      -4.752  48.058  19.909  1.00 56.95           H
ATOM   3733  HE  ARG A 234      -2.723  47.286  20.337  1.00 56.23           H
ATOM   3734 HH11 ARG A 234      -4.883  44.838  21.039  1.00 56.89           H
ATOM   3735 HH12 ARG A 234      -3.856  43.766  21.158  1.00 56.89           H
ATOM   3736 HH21 ARG A 234      -1.208  45.735  20.550  1.00 44.19           H
ATOM   3737 HH22 ARG A 234      -1.580  44.326  20.854  1.00 44.19           H
ATOM   3738  N   VAL A 235      -8.414  50.540  23.581  1.00 40.42           N
ATOM   3739  CA  VAL A 235      -9.513  51.501  23.555  1.00 38.32           C
ATOM   3740  C   VAL A 235      -9.209  52.683  24.451  1.00 36.21           C
ATOM   3741  O   VAL A 235      -9.488  53.836  24.104  1.00 42.14           O
ATOM   3742  CB  VAL A 235     -10.843  50.834  23.948  1.00 44.90           C
ATOM   3743  CG1 VAL A 235     -11.900  51.886  24.230  1.00 35.23           C
ATOM   3744  CG2 VAL A 235     -11.350  49.955  22.795  1.00 37.50           C
ATOM   3745  H   VAL A 235      -8.603  49.791  23.958  1.00 48.51           H
ATOM   3746  HA  VAL A 235      -9.610  51.836  22.650  1.00 45.98           H
ATOM   3747  HB  VAL A 235     -10.721  50.285  24.738  1.00 53.88           H
ATOM   3748 HG11 VAL A 235     -12.727  51.444  24.476  1.00 42.27           H
ATOM   3749 HG12 VAL A 235     -11.597  52.450  24.959  1.00 42.27           H
ATOM   3750 HG13 VAL A 235     -12.034  52.421  23.432  1.00 42.27           H
ATOM   3751 HG21 VAL A 235     -12.188  49.542  23.059  1.00 44.99           H
ATOM   3752 HG22 VAL A 235     -11.486  50.510  22.012  1.00 44.99           H
ATOM   3753 HG23 VAL A 235     -10.689  49.271  22.606  1.00 44.99           H
ATOM   3754  N   GLU A 236      -8.686  52.413  25.645  1.00 48.51           N
ATOM   3755  CA  GLU A 236      -8.224  53.490  26.508  1.00 40.98           C
ATOM   3756  C   GLU A 236      -7.250  54.373  25.764  1.00 43.26           C
ATOM   3757  O   GLU A 236      -7.359  55.605  25.779  1.00 39.53           O
ATOM   3758  CB  GLU A 236      -7.541  52.912  27.762  1.00 45.29           C
ATOM   3759  CG  GLU A 236      -8.468  52.060  28.658  1.00 45.25           C
ATOM   3760  CD  GLU A 236      -7.763  51.097  29.616  1.00 48.95           C
ATOM   3761  OE1 GLU A 236      -8.538  50.379  30.277  1.00 45.30           O
ATOM   3762  OE2 GLU A 236      -6.506  51.030  29.709  1.00 40.67           O1-
ATOM   3763  H   GLU A 236      -8.590  51.624  25.973  1.00 58.21           H
ATOM   3764  HA  GLU A 236      -8.979  54.030  26.789  1.00 49.17           H
ATOM   3765  HB2 GLU A 236      -6.803  52.348  27.481  1.00 54.35           H
ATOM   3766  HB3 GLU A 236      -7.205  53.646  28.299  1.00 54.35           H
ATOM   3767  HG2 GLU A 236      -9.009  52.659  29.196  1.00 54.31           H
ATOM   3768  HG3 GLU A 236      -9.045  51.530  28.086  1.00 54.31           H
ATOM   3769  N   GLU A 237      -6.272  53.747  25.118  1.00 47.55           N
ATOM   3770  CA  GLU A 237      -5.301  54.501  24.344  1.00 42.81           C
ATOM   3771  C   GLU A 237      -5.998  55.420  23.355  1.00 45.67           C
ATOM   3772  O   GLU A 237      -5.702  56.619  23.298  1.00 47.94           O
ATOM   3773  CB  GLU A 237      -4.352  53.539  23.638  1.00 41.52           C
ATOM   3774  CG  GLU A 237      -3.066  54.221  23.203  1.00 53.77           C
ATOM   3775  CD  GLU A 237      -2.841  54.224  21.718  1.00 53.58           C
ATOM   3776  OE1 GLU A 237      -3.133  53.195  21.085  1.00 58.65           O
ATOM   3777  OE2 GLU A 237      -2.365  55.248  21.193  1.00 53.98           O1-
ATOM   3778  H   GLU A 237      -6.152  52.896  25.112  1.00 57.06           H
ATOM   3779  HA  GLU A 237      -4.776  55.051  24.946  1.00 51.37           H
ATOM   3780  HB2 GLU A 237      -4.120  52.818  24.245  1.00 49.83           H
ATOM   3781  HB3 GLU A 237      -4.788  53.183  22.848  1.00 49.83           H
ATOM   3782  HG2 GLU A 237      -3.088  55.144  23.500  1.00 64.53           H
ATOM   3783  HG3 GLU A 237      -2.317  53.762  23.613  1.00 64.53           H
ATOM   3784  N   SER A 238      -6.992  54.909  22.629  1.00 38.09           N
ATOM   3785  CA  SER A 238      -7.597  55.771  21.621  1.00 40.17           C
ATOM   3786  C   SER A 238      -8.289  56.953  22.267  1.00 44.21           C
ATOM   3787  O   SER A 238      -8.317  58.053  21.698  1.00 45.56           O
ATOM   3788  CB  SER A 238      -8.569  54.981  20.734  1.00 46.64           C
ATOM   3789  OG  SER A 238      -9.871  54.905  21.272  1.00 57.65           O
ATOM   3790  H   SER A 238      -7.317  54.115  22.694  1.00 45.71           H
ATOM   3791  HA  SER A 238      -6.895  56.119  21.049  1.00 48.20           H
ATOM   3792  HB2 SER A 238      -8.618  55.415  19.868  1.00 55.97           H
ATOM   3793  HB3 SER A 238      -8.226  54.080  20.628  1.00 55.97           H
ATOM   3794  HG  SER A 238      -9.850  54.526  22.021  1.00 69.18           H
ATOM   3795  N   ILE A 239      -8.818  56.765  23.472  1.00 45.57           N
ATOM   3796  CA  ILE A 239      -9.413  57.892  24.169  1.00 40.38           C
ATOM   3797  C   ILE A 239      -8.344  58.894  24.569  1.00 45.91           C
ATOM   3798  O   ILE A 239      -8.558  60.110  24.515  1.00 49.68           O
ATOM   3799  CB  ILE A 239     -10.215  57.401  25.387  1.00 44.32           C
ATOM   3800  CG1 ILE A 239     -11.274  56.384  24.957  1.00 44.75           C
ATOM   3801  CG2 ILE A 239     -10.851  58.595  26.112  1.00 38.98           C
ATOM   3802  CD1 ILE A 239     -12.105  55.855  26.085  1.00 40.56           C
ATOM   3803  H   ILE A 239      -8.845  56.016  23.895  1.00 54.69           H
ATOM   3804  HA  ILE A 239     -10.030  58.341  23.569  1.00 48.46           H
ATOM   3805  HB  ILE A 239      -9.603  56.964  25.999  1.00 53.18           H
ATOM   3806 HG12 ILE A 239     -11.873  56.807  24.322  1.00 53.71           H
ATOM   3807 HG13 ILE A 239     -10.831  55.630  24.538  1.00 53.71           H
ATOM   3808 HG21 ILE A 239     -11.352  58.270  26.876  1.00 46.78           H
ATOM   3809 HG22 ILE A 239     -10.149  59.195  26.408  1.00 46.78           H
ATOM   3810 HG23 ILE A 239     -11.445  59.057  25.499  1.00 46.78           H
ATOM   3811 HD11 ILE A 239     -12.748  55.220  25.732  1.00 48.68           H
ATOM   3812 HD12 ILE A 239     -11.524  55.416  26.726  1.00 48.68           H
ATOM   3813 HD13 ILE A 239     -12.568  56.594  26.510  1.00 48.68           H
ATOM   3814  N   TYR A 240      -7.188  58.416  25.007  1.00 46.00           N
ATOM   3815  CA  TYR A 240      -6.151  59.356  25.387  1.00 42.66           C
ATOM   3816  C   TYR A 240      -5.765  60.194  24.182  1.00 50.33           C
ATOM   3817  O   TYR A 240      -5.612  61.416  24.275  1.00 47.54           O
ATOM   3818  CB  TYR A 240      -4.926  58.616  25.917  1.00 43.16           C
ATOM   3819  CG  TYR A 240      -5.129  57.699  27.085  1.00 48.75           C
ATOM   3820  CD1 TYR A 240      -6.068  57.948  28.068  1.00 46.65           C
ATOM   3821  CD2 TYR A 240      -4.357  56.557  27.191  1.00 44.17           C
ATOM   3822  CE1 TYR A 240      -6.205  57.088  29.124  1.00 43.33           C
ATOM   3823  CE2 TYR A 240      -4.490  55.684  28.233  1.00 39.72           C
ATOM   3824  CZ  TYR A 240      -5.414  55.943  29.203  1.00 41.70           C
ATOM   3825  OH  TYR A 240      -5.489  55.015  30.245  1.00 41.36           O
ATOM   3826  H   TYR A 240      -6.986  57.584  25.091  1.00 55.20           H
ATOM   3827  HA  TYR A 240      -6.482  59.946  26.082  1.00 51.19           H
ATOM   3828  HB2 TYR A 240      -4.563  58.080  25.194  1.00 51.79           H
ATOM   3829  HB3 TYR A 240      -4.268  59.276  26.185  1.00 51.79           H
ATOM   3830  HD1 TYR A 240      -6.596  58.712  28.022  1.00 55.98           H
ATOM   3831  HD2 TYR A 240      -3.724  56.379  26.533  1.00 53.01           H
ATOM   3832  HE1 TYR A 240      -6.837  57.261  29.784  1.00 51.99           H
ATOM   3833  HE2 TYR A 240      -3.954  54.926  28.283  1.00 47.66           H
ATOM   3834  HH  TYR A 240      -4.937  54.395  30.118  1.00 49.64           H
ATOM   3835  N   GLN A 241      -5.635  59.541  23.028  1.00 45.01           N
ATOM   3836  CA  GLN A 241      -5.242  60.217  21.804  1.00 46.64           C
ATOM   3837  C   GLN A 241      -6.279  61.230  21.348  1.00 54.00           C
ATOM   3838  O   GLN A 241      -5.954  62.092  20.525  1.00 55.67           O
ATOM   3839  CB  GLN A 241      -4.996  59.194  20.672  1.00 41.97           C
ATOM   3840  CG  GLN A 241      -3.858  58.190  20.942  1.00 48.95           C
ATOM   3841  CD  GLN A 241      -2.424  58.817  21.012  1.00 43.55           C
ATOM   3842  OE1 GLN A 241      -2.222  60.046  21.031  1.00 44.25           O
ATOM   3843  NE2 GLN A 241      -1.438  57.953  21.037  1.00 45.65           N
ATOM   3844  H   GLN A 241      -5.771  58.697  22.932  1.00 54.01           H
ATOM   3845  HA  GLN A 241      -4.411  60.692  21.962  1.00 55.97           H
ATOM   3846  HB2 GLN A 241      -5.810  58.685  20.534  1.00 50.36           H
ATOM   3847  HB3 GLN A 241      -4.774  59.678  19.861  1.00 50.36           H
ATOM   3848  HG2 GLN A 241      -4.027  57.752  21.790  1.00 58.73           H
ATOM   3849  HG3 GLN A 241      -3.853  57.530  20.231  1.00 58.73           H
ATOM   3850 HE21 GLN A 241      -1.605  57.110  21.014  1.00 54.78           H
ATOM   3851 HE22 GLN A 241      -0.625  58.230  21.075  1.00 54.78           H
ATOM   3852  N   CYS A 242      -7.529  61.132  21.806  1.00 46.78           N
ATOM   3853  CA  CYS A 242      -8.474  62.186  21.446  1.00 40.54           C
ATOM   3854  C   CYS A 242      -8.063  63.525  22.039  1.00 47.94           C
ATOM   3855  O   CYS A 242      -8.472  64.562  21.506  1.00 50.66           O
ATOM   3856  CB  CYS A 242      -9.914  61.814  21.861  1.00 40.83           C
ATOM   3857  SG  CYS A 242     -10.641  60.527  20.848  1.00 43.49           S
ATOM   3858  H   CYS A 242      -7.841  60.501  22.301  1.00 56.14           H
ATOM   3859  HA  CYS A 242      -8.468  62.283  20.481  1.00 48.65           H
ATOM   3860  HB2 CYS A 242      -9.905  61.501  22.779  1.00 49.00           H
ATOM   3861  HB3 CYS A 242     -10.475  62.602  21.788  1.00 49.00           H
ATOM   3862  HG  CYS A 242      -9.970  59.536  20.935  1.00 52.18           H
ATOM   3863  N   CYS A 243      -7.232  63.532  23.088  1.00 47.84           N
ATOM   3864  CA  CYS A 243      -6.761  64.771  23.698  1.00 52.75           C
ATOM   3865  C   CYS A 243      -5.902  65.572  22.737  1.00 59.82           C
ATOM   3866  O   CYS A 243      -5.409  65.049  21.741  1.00 60.60           O
ATOM   3867  CB  CYS A 243      -5.890  64.482  24.905  1.00 54.73           C
ATOM   3868  SG  CYS A 243      -6.748  63.687  26.205  1.00 64.56           S
ATOM   3869  H   CYS A 243      -6.927  62.822  23.465  1.00 57.41           H
ATOM   3870  HA  CYS A 243      -7.516  65.314  23.975  1.00 63.30           H
ATOM   3871  HB2 CYS A 243      -5.159  63.905  24.634  1.00 65.68           H
ATOM   3872  HB3 CYS A 243      -5.540  65.319  25.248  1.00 65.68           H
ATOM   3873  HG  CYS A 243      -7.179  62.640  25.806  1.00 77.47           H
ATOM   3874  N   ASP A 244      -5.626  66.833  23.099  1.00 65.65           N
ATOM   3875  CA  ASP A 244      -4.697  67.659  22.322  1.00 62.18           C
ATOM   3876  C   ASP A 244      -3.324  67.543  22.957  1.00 56.21           C
ATOM   3877  O   ASP A 244      -3.072  68.091  24.030  1.00 62.36           O
ATOM   3878  CB  ASP A 244      -5.141  69.112  22.245  1.00 63.09           C
ATOM   3879  CG  ASP A 244      -4.196  69.971  21.381  1.00 65.64           C
ATOM   3880  OD1 ASP A 244      -3.832  69.530  20.265  1.00 70.47           O
ATOM   3881  OD2 ASP A 244      -3.819  71.084  21.816  1.00 63.84           O1-
ATOM   3882  H   ASP A 244      -5.963  67.228  23.784  1.00 78.78           H
ATOM   3883  HA  ASP A 244      -4.642  67.312  21.418  1.00 74.62           H
ATOM   3884  HB2 ASP A 244      -6.027  69.152  21.852  1.00 75.70           H
ATOM   3885  HB3 ASP A 244      -5.156  69.487  23.139  1.00 75.70           H
ATOM   3886  N   LEU A 245      -2.436  66.830  22.276  1.00 59.90           N
ATOM   3887  CA  LEU A 245      -1.164  66.430  22.840  1.00 61.17           C
ATOM   3888  C   LEU A 245      -0.014  66.903  21.963  1.00 64.99           C
ATOM   3889  O   LEU A 245      -0.190  67.309  20.810  1.00 66.16           O
ATOM   3890  CB  LEU A 245      -1.099  64.903  22.998  1.00 58.50           C
ATOM   3891  CG  LEU A 245      -2.022  64.187  23.992  1.00 56.54           C
ATOM   3892  CD1 LEU A 245      -2.005  62.692  23.796  1.00 51.07           C
ATOM   3893  CD2 LEU A 245      -1.576  64.508  25.411  1.00 57.38           C
ATOM   3894  H   LEU A 245      -2.554  66.561  21.468  1.00 71.88           H
ATOM   3895  HA  LEU A 245      -1.062  66.831  23.717  1.00 73.41           H
ATOM   3896  HB2 LEU A 245      -1.280  64.514  22.128  1.00 70.20           H
ATOM   3897  HB3 LEU A 245      -0.192  64.676  23.256  1.00 70.20           H
ATOM   3898  HG  LEU A 245      -2.932  64.503  23.876  1.00 67.85           H
ATOM   3899 HD11 LEU A 245      -2.600  62.282  24.444  1.00 61.29           H
ATOM   3900 HD12 LEU A 245      -2.303  62.489  22.896  1.00 61.29           H
ATOM   3901 HD13 LEU A 245      -1.100  62.368  23.926  1.00 61.29           H
ATOM   3902 HD21 LEU A 245      -2.163  64.053  26.036  1.00 68.86           H
ATOM   3903 HD22 LEU A 245      -0.664  64.202  25.531  1.00 68.86           H
ATOM   3904 HD23 LEU A 245      -1.626  65.467  25.548  1.00 68.86           H
ATOM   3905  N   ALA A 246       1.172  66.824  22.541  1.00 64.96           N
ATOM   3906  CA  ALA A 246       2.406  67.042  21.816  1.00 63.71           C
ATOM   3907  C   ALA A 246       2.746  65.782  21.030  1.00 66.81           C
ATOM   3908  O   ALA A 246       2.516  64.672  21.513  1.00 71.16           O
ATOM   3909  CB  ALA A 246       3.545  67.366  22.774  1.00 55.24           C
ATOM   3910  H   ALA A 246       1.289  66.642  23.373  1.00 77.95           H
ATOM   3911  HA  ALA A 246       2.298  67.780  21.195  1.00 76.46           H
ATOM   3912  HB1 ALA A 246       4.357  67.506  22.262  1.00 66.29           H
ATOM   3913  HB2 ALA A 246       3.323  68.170  23.269  1.00 66.29           H
ATOM   3914  HB3 ALA A 246       3.664  66.622  23.386  1.00 66.29           H
ATOM   3915  N   PRO A 247       3.304  65.915  19.836  1.00 69.12           N
ATOM   3916  CA  PRO A 247       3.650  64.715  19.054  1.00 60.27           C
ATOM   3917  C   PRO A 247       4.544  63.776  19.807  1.00 58.43           C
ATOM   3918  O   PRO A 247       4.490  62.553  19.608  1.00 57.71           O
ATOM   3919  CB  PRO A 247       4.360  65.301  17.822  1.00 63.30           C
ATOM   3920  CG  PRO A 247       3.768  66.659  17.679  1.00 65.14           C
ATOM   3921  CD  PRO A 247       3.617  67.151  19.113  1.00 68.44           C
ATOM   3922  HA  PRO A 247       2.847  64.247  18.775  1.00 72.32           H
ATOM   3923  HB2 PRO A 247       5.314  65.355  17.985  1.00 75.97           H
ATOM   3924  HB3 PRO A 247       4.171  64.757  17.042  1.00 75.97           H
ATOM   3925  HG2 PRO A 247       4.370  67.230  17.179  1.00 78.17           H
ATOM   3926  HG3 PRO A 247       2.904  66.597  17.242  1.00 78.17           H
ATOM   3927  HD2 PRO A 247       4.450  67.531  19.432  1.00 82.13           H
ATOM   3928  HD3 PRO A 247       2.884  67.782  19.182  1.00 82.13           H
ATOM   3929  N   GLU A 248       5.396  64.325  20.663  1.00 52.06           N
ATOM   3930  CA  GLU A 248       6.266  63.488  21.460  1.00 52.06           C
ATOM   3931  C   GLU A 248       5.445  62.711  22.492  1.00 64.14           C
ATOM   3932  O   GLU A 248       5.668  61.507  22.709  1.00 54.88           O
ATOM   3933  CB  GLU A 248       7.337  64.390  22.086  1.00 52.75           C
ATOM   3934  CG  GLU A 248       8.616  63.673  22.533  1.00 65.92           C
ATOM   3935  CD  GLU A 248       9.796  64.617  22.846  1.00 55.10           C
ATOM   3936  OE1 GLU A 248       9.854  65.233  23.932  1.00 60.26           O
ATOM   3937  OE2 GLU A 248      10.695  64.716  21.995  1.00 67.97           O1-
ATOM   3938  H   GLU A 248       5.486  65.170  20.797  1.00 62.47           H
ATOM   3939  HA  GLU A 248       6.710  62.847  20.882  1.00 62.48           H
ATOM   3940  HB2 GLU A 248       7.592  65.062  21.434  1.00 63.30           H
ATOM   3941  HB3 GLU A 248       6.957  64.823  22.866  1.00 63.30           H
ATOM   3942  HG2 GLU A 248       8.422  63.165  23.337  1.00 79.10           H
ATOM   3943  HG3 GLU A 248       8.898  63.071  21.826  1.00 79.10           H
ATOM   3944  N   ALA A 249       4.444  63.371  23.092  1.00 55.80           N
ATOM   3945  CA  ALA A 249       3.582  62.694  24.054  1.00 56.56           C
ATOM   3946  C   ALA A 249       2.708  61.641  23.368  1.00 56.84           C
ATOM   3947  O   ALA A 249       2.451  60.569  23.930  1.00 51.06           O
ATOM   3948  CB  ALA A 249       2.720  63.723  24.786  1.00 59.50           C
ATOM   3949  H   ALA A 249       4.250  64.198  22.958  1.00 66.96           H
ATOM   3950  HA  ALA A 249       4.135  62.243  24.712  1.00 67.87           H
ATOM   3951  HB1 ALA A 249       2.152  63.263  25.423  1.00 71.40           H
ATOM   3952  HB2 ALA A 249       3.300  64.347  25.250  1.00 71.40           H
ATOM   3953  HB3 ALA A 249       2.176  64.197  24.137  1.00 71.40           H
ATOM   3954  N   ARG A 250       2.244  61.922  22.151  1.00 51.41           N
ATOM   3955  CA  ARG A 250       1.453  60.931  21.424  1.00 57.19           C
ATOM   3956  C   ARG A 250       2.217  59.633  21.211  1.00 52.31           C
ATOM   3957  O   ARG A 250       1.645  58.539  21.301  1.00 57.48           O
ATOM   3958  CB  ARG A 250       1.038  61.488  20.071  1.00 50.97           C
ATOM   3959  CG  ARG A 250       0.023  62.572  20.152  1.00 58.06           C
ATOM   3960  CD  ARG A 250      -0.620  62.834  18.795  1.00 59.68           C
ATOM   3961  NE  ARG A 250      -1.559  63.924  18.944  1.00 58.51           N
ATOM   3962  CZ  ARG A 250      -2.796  63.773  19.395  1.00 56.76           C
ATOM   3963  NH1 ARG A 250      -3.246  62.562  19.729  1.00 63.10           N
ATOM   3964  NH2 ARG A 250      -3.570  64.832  19.521  1.00 61.16           N1+
ATOM   3965  H   ARG A 250       2.370  62.663  21.732  1.00 61.69           H
ATOM   3966  HA  ARG A 250       0.649  60.731  21.929  1.00 68.63           H
ATOM   3967  HB2 ARG A 250       1.822  61.848  19.628  1.00 61.17           H
ATOM   3968  HB3 ARG A 250       0.661  60.769  19.540  1.00 61.17           H
ATOM   3969  HG2 ARG A 250      -0.675  62.313  20.774  1.00 69.67           H
ATOM   3970  HG3 ARG A 250       0.451  63.391  20.449  1.00 69.67           H
ATOM   3971  HD2 ARG A 250       0.059  63.090  18.151  1.00 71.61           H
ATOM   3972  HD3 ARG A 250      -1.099  62.044  18.498  1.00 71.61           H
ATOM   3973  HE  ARG A 250      -1.269  64.725  18.826  1.00 70.22           H
ATOM   3974 HH11 ARG A 250      -2.732  61.876  19.652  1.00 75.72           H
ATOM   3975 HH12 ARG A 250      -4.049  62.467  20.020  1.00 75.72           H
ATOM   3976 HH21 ARG A 250      -3.275  65.609  19.300  1.00 73.39           H
ATOM   3977 HH22 ARG A 250      -4.377  64.743  19.805  1.00 73.39           H
ATOM   3978  N   GLN A 251       3.498  59.730  20.873  1.00 52.66           N
ATOM   3979  CA  GLN A 251       4.268  58.548  20.510  1.00 52.30           C
ATOM   3980  C   GLN A 251       4.706  57.800  21.764  1.00 51.67           C
ATOM   3981  O   GLN A 251       4.798  56.555  21.763  1.00 54.66           O
ATOM   3982  CB  GLN A 251       5.473  58.997  19.651  1.00 49.15           C
ATOM   3983  CG  GLN A 251       6.498  57.937  19.283  1.00 47.38           C
ATOM   3984  CD  GLN A 251       6.090  57.115  18.091  1.00 56.99           C
ATOM   3985  OE1 GLN A 251       5.066  57.387  17.453  1.00 67.79           O
ATOM   3986  NE2 GLN A 251       6.892  56.105  17.769  1.00 53.84           N
ATOM   3987  H   GLN A 251       3.943  60.466  20.846  1.00 63.19           H
ATOM   3988  HA  GLN A 251       3.715  57.954  19.977  1.00 62.76           H
ATOM   3989  HB2 GLN A 251       5.131  59.363  18.820  1.00 58.98           H
ATOM   3990  HB3 GLN A 251       5.945  59.693  20.135  1.00 58.98           H
ATOM   3991  HG2 GLN A 251       7.340  58.371  19.073  1.00 56.86           H
ATOM   3992  HG3 GLN A 251       6.614  57.336  20.035  1.00 56.86           H
ATOM   3993 HE21 GLN A 251       7.600  55.953  18.234  1.00 64.61           H
ATOM   3994 HE22 GLN A 251       6.704  55.604  17.096  1.00 64.61           H
ATOM   3995  N   ALA A 252       4.961  58.537  22.849  1.00 47.55           N
ATOM   3996  CA  ALA A 252       5.238  57.869  24.116  1.00 52.70           C
ATOM   3997  C   ALA A 252       3.991  57.137  24.613  1.00 46.02           C
ATOM   3998  O   ALA A 252       4.074  56.010  25.137  1.00 40.81           O
ATOM   3999  CB  ALA A 252       5.730  58.897  25.133  1.00 48.65           C
ATOM   4000  H   ALA A 252       4.980  59.396  22.877  1.00 57.06           H
ATOM   4001  HA  ALA A 252       5.940  57.214  23.984  1.00 63.24           H
ATOM   4002  HB1 ALA A 252       5.912  58.447  25.973  1.00 58.38           H
ATOM   4003  HB2 ALA A 252       6.540  59.310  24.796  1.00 58.38           H
ATOM   4004  HB3 ALA A 252       5.043  59.569  25.260  1.00 58.38           H
ATOM   4005  N   ILE A 253       2.823  57.743  24.399  1.00 37.65           N
ATOM   4006  CA  ILE A 253       1.578  57.115  24.812  1.00 47.08           C
ATOM   4007  C   ILE A 253       1.286  55.904  23.946  1.00 46.91           C
ATOM   4008  O   ILE A 253       0.888  54.848  24.444  1.00 51.82           O
ATOM   4009  CB  ILE A 253       0.437  58.143  24.784  1.00 45.51           C
ATOM   4010  CG1 ILE A 253       0.626  59.094  25.955  1.00 42.07           C
ATOM   4011  CG2 ILE A 253      -0.971  57.465  24.833  1.00 39.78           C
ATOM   4012  CD1 ILE A 253      -0.383  60.202  25.989  1.00 54.84           C
ATOM   4013  H   ILE A 253       2.728  58.510  24.020  1.00 45.17           H
ATOM   4014  HA  ILE A 253       1.674  56.807  25.727  1.00 56.49           H
ATOM   4015  HB  ILE A 253       0.504  58.652  23.962  1.00 54.61           H
ATOM   4016 HG12 ILE A 253       0.548  58.593  26.782  1.00 50.49           H
ATOM   4017 HG13 ILE A 253       1.507  59.495  25.894  1.00 50.49           H
ATOM   4018 HG21 ILE A 253      -1.654  58.155  24.813  1.00 47.74           H
ATOM   4019 HG22 ILE A 253      -1.067  56.882  24.064  1.00 47.74           H
ATOM   4020 HG23 ILE A 253      -1.045  56.949  25.651  1.00 47.74           H
ATOM   4021 HD11 ILE A 253      -0.204  60.767  26.757  1.00 65.81           H
ATOM   4022 HD12 ILE A 253      -0.311  60.720  25.173  1.00 65.81           H
ATOM   4023 HD13 ILE A 253      -1.271  59.818  26.061  1.00 65.81           H
ATOM   4024  N   ARG A 254       1.511  56.004  22.655  1.00 46.82           N
ATOM   4025  CA  ARG A 254       1.286  54.828  21.831  1.00 49.59           C
ATOM   4026  C   ARG A 254       2.268  53.728  22.194  1.00 38.51           C
ATOM   4027  O   ARG A 254       1.917  52.540  22.227  1.00 42.90           O
ATOM   4028  CB  ARG A 254       1.379  55.201  20.345  1.00 53.39           C
ATOM   4029  CG  ARG A 254       1.261  54.010  19.404  1.00 60.00           C
ATOM   4030  CD  ARG A 254       0.040  53.083  19.718  1.00 61.06           C
ATOM   4031  NE  ARG A 254      -0.022  51.921  18.832  1.00 65.48           N
ATOM   4032  CZ  ARG A 254      -0.341  52.003  17.537  1.00 82.81           C
ATOM   4033  NH1 ARG A 254      -0.616  53.183  17.000  1.00 77.32           N
ATOM   4034  NH2 ARG A 254      -0.385  50.920  16.767  1.00 90.60           N1+
ATOM   4035  H   ARG A 254       1.781  56.707  22.240  1.00 56.18           H
ATOM   4036  HA  ARG A 254       0.391  54.494  21.999  1.00 59.50           H
ATOM   4037  HB2 ARG A 254       0.662  55.819  20.133  1.00 64.07           H
ATOM   4038  HB3 ARG A 254       2.236  55.624  20.181  1.00 64.07           H
ATOM   4039  HG2 ARG A 254       1.159  54.337  18.496  1.00 72.01           H
ATOM   4040  HG3 ARG A 254       2.066  53.475  19.473  1.00 72.01           H
ATOM   4041  HD2 ARG A 254       0.113  52.762  20.631  1.00 73.28           H
ATOM   4042  HD3 ARG A 254      -0.780  53.589  19.608  1.00 73.28           H
ATOM   4043  HE  ARG A 254       0.009  51.139  19.190  1.00 78.58           H
ATOM   4044 HH11 ARG A 254      -0.592  53.893  17.484  1.00 92.79           H
ATOM   4045 HH12 ARG A 254      -0.821  53.239  16.166  1.00 92.79           H
ATOM   4046 HH21 ARG A 254      -0.208  50.147  17.101  1.00108.72           H
ATOM   4047 HH22 ARG A 254      -0.591  50.992  15.935  1.00108.72           H
ATOM   4048  N   SER A 255       3.493  54.099  22.519  1.00 46.46           N
ATOM   4049  CA  SER A 255       4.505  53.076  22.764  1.00 46.58           C
ATOM   4050  C   SER A 255       4.387  52.456  24.162  1.00 44.46           C
ATOM   4051  O   SER A 255       4.514  51.228  24.311  1.00 36.08           O
ATOM   4052  CB  SER A 255       5.885  53.692  22.536  1.00 44.61           C
ATOM   4053  OG  SER A 255       6.856  52.677  22.583  1.00 49.77           O
ATOM   4054  H   SER A 255       3.764  54.910  22.603  1.00 55.75           H
ATOM   4055  HA  SER A 255       4.389  52.363  22.116  1.00 55.90           H
ATOM   4056  HB2 SER A 255       5.907  54.117  21.664  1.00 53.53           H
ATOM   4057  HB3 SER A 255       6.066  54.342  23.233  1.00 53.53           H
ATOM   4058  HG  SER A 255       7.620  53.004  22.459  1.00 59.72           H
ATOM   4059  N   LEU A 256       4.181  53.281  25.208  1.00 40.14           N
ATOM   4060  CA  LEU A 256       3.837  52.720  26.510  1.00 46.14           C
ATOM   4061  C   LEU A 256       2.617  51.803  26.403  1.00 43.64           C
ATOM   4062  O   LEU A 256       2.568  50.745  27.052  1.00 39.34           O
ATOM   4063  CB  LEU A 256       3.596  53.838  27.532  1.00 46.30           C
ATOM   4064  CG  LEU A 256       4.846  54.537  28.046  1.00 32.28           C
ATOM   4065  CD1 LEU A 256       4.481  55.809  28.746  1.00 38.15           C
ATOM   4066  CD2 LEU A 256       5.671  53.655  28.920  1.00 31.95           C
ATOM   4067  H   LEU A 256       4.233  54.139  25.183  1.00 48.17           H
ATOM   4068  HA  LEU A 256       4.582  52.185  26.826  1.00 55.36           H
ATOM   4069  HB2 LEU A 256       3.035  54.514  27.121  1.00 55.57           H
ATOM   4070  HB3 LEU A 256       3.139  53.460  28.299  1.00 55.57           H
ATOM   4071  HG  LEU A 256       5.394  54.777  27.283  1.00 38.74           H
ATOM   4072 HD11 LEU A 256       5.291  56.237  29.065  1.00 45.78           H
ATOM   4073 HD12 LEU A 256       4.022  56.392  28.121  1.00 45.78           H
ATOM   4074 HD13 LEU A 256       3.899  55.602  29.494  1.00 45.78           H
ATOM   4075 HD21 LEU A 256       6.451  54.148  29.219  1.00 38.34           H
ATOM   4076 HD22 LEU A 256       5.139  53.382  29.684  1.00 38.34           H
ATOM   4077 HD23 LEU A 256       5.946  52.876  28.412  1.00 38.34           H
ATOM   4078  N   THR A 257       1.646  52.164  25.547  1.00 42.98           N
ATOM   4079  CA  THR A 257       0.462  51.319  25.358  1.00 39.58           C
ATOM   4080  C   THR A 257       0.830  49.977  24.768  1.00 39.78           C
ATOM   4081  O   THR A 257       0.539  48.923  25.355  1.00 38.82           O
ATOM   4082  CB  THR A 257      -0.581  52.005  24.480  1.00 36.60           C
ATOM   4083  OG1 THR A 257      -1.222  53.069  25.220  1.00 42.15           O
ATOM   4084  CG2 THR A 257      -1.650  51.024  24.081  1.00 35.14           C
ATOM   4085  H   THR A 257       1.652  52.882  25.073  1.00 51.58           H
ATOM   4086  HA  THR A 257       0.056  51.158  26.224  1.00 47.49           H
ATOM   4087  HB  THR A 257      -0.162  52.360  23.680  1.00 43.92           H
ATOM   4088  HG1 THR A 257      -0.651  53.637  25.460  1.00 50.58           H
ATOM   4089 HG21 THR A 257      -2.311  51.463  23.523  1.00 42.17           H
ATOM   4090 HG22 THR A 257      -1.257  50.289  23.585  1.00 42.17           H
ATOM   4091 HG23 THR A 257      -2.089  50.672  24.871  1.00 42.17           H
ATOM   4092  N   GLU A 258       1.425  49.985  23.577  1.00 40.81           N
ATOM   4093  CA  GLU A 258       1.761  48.713  22.952  1.00 35.02           C
ATOM   4094  C   GLU A 258       2.842  47.962  23.723  1.00 36.70           C
ATOM   4095  O   GLU A 258       2.884  46.733  23.679  1.00 32.90           O
ATOM   4096  CB  GLU A 258       2.207  48.938  21.499  1.00 46.31           C
ATOM   4097  CG  GLU A 258       1.034  49.040  20.530  1.00 52.28           C
ATOM   4098  CD  GLU A 258       0.343  47.738  20.409  1.00 50.04           C
ATOM   4099  OE1 GLU A 258      -0.909  47.703  20.549  1.00 57.40           O
ATOM   4100  OE2 GLU A 258       1.075  46.737  20.237  1.00 45.39           O1-
ATOM   4101  H   GLU A 258       1.638  50.686  23.126  1.00 48.97           H
ATOM   4102  HA  GLU A 258       0.968  48.155  22.935  1.00 42.02           H
ATOM   4103  HB2 GLU A 258       2.711  49.765  21.448  1.00 55.58           H
ATOM   4104  HB3 GLU A 258       2.762  48.193  21.220  1.00 55.58           H
ATOM   4105  HG2 GLU A 258       0.399  49.695  20.860  1.00 62.74           H
ATOM   4106  HG3 GLU A 258       1.361  49.297  19.654  1.00 62.74           H
ATOM   4107  N   ARG A 259       3.722  48.656  24.436  1.00 38.41           N
ATOM   4108  CA  ARG A 259       4.841  47.955  25.048  1.00 44.66           C
ATOM   4109  C   ARG A 259       4.627  47.650  26.527  1.00 40.41           C
ATOM   4110  O   ARG A 259       5.159  46.650  27.022  1.00 35.81           O
ATOM   4111  CB  ARG A 259       6.131  48.766  24.842  1.00 45.95           C
ATOM   4112  CG  ARG A 259       6.538  48.860  23.364  1.00 45.39           C
ATOM   4113  CD  ARG A 259       7.782  49.748  23.189  1.00 47.74           C
ATOM   4114  NE  ARG A 259       8.979  49.179  23.833  1.00 49.96           N
ATOM   4115  CZ  ARG A 259      10.118  49.848  24.042  1.00 48.46           C
ATOM   4116  NH1 ARG A 259      10.252  51.114  23.656  1.00 47.07           N
ATOM   4117  NH2 ARG A 259      11.133  49.246  24.645  1.00 42.60           N1+
ATOM   4118  H   ARG A 259       3.696  49.504  24.577  1.00 46.10           H
ATOM   4119  HA  ARG A 259       4.956  47.107  24.592  1.00 53.59           H
ATOM   4120  HB2 ARG A 259       5.995  49.667  25.175  1.00 55.14           H
ATOM   4121  HB3 ARG A 259       6.855  48.339  25.327  1.00 55.14           H
ATOM   4122  HG2 ARG A 259       6.746  47.973  23.030  1.00 54.47           H
ATOM   4123  HG3 ARG A 259       5.810  49.250  22.854  1.00 54.47           H
ATOM   4124  HD2 ARG A 259       7.970  49.847  22.242  1.00 57.28           H
ATOM   4125  HD3 ARG A 259       7.611  50.616  23.587  1.00 57.28           H
ATOM   4126  HE  ARG A 259       8.942  48.360  24.093  1.00 59.95           H
ATOM   4127 HH11 ARG A 259       9.599  51.516  23.267  1.00 56.48           H
ATOM   4128 HH12 ARG A 259      10.991  51.530  23.796  1.00 56.48           H
ATOM   4129 HH21 ARG A 259      11.059  48.427  24.896  1.00 51.12           H
ATOM   4130 HH22 ARG A 259      11.869  49.672  24.775  1.00 51.12           H
ATOM   4131  N   LEU A 260       3.825  48.459  27.230  1.00 35.94           N
ATOM   4132  CA  LEU A 260       3.582  48.257  28.660  1.00 39.05           C
ATOM   4133  C   LEU A 260       2.125  47.916  28.963  1.00 36.74           C
ATOM   4134  O   LEU A 260       1.839  46.800  29.381  1.00 36.65           O
ATOM   4135  CB  LEU A 260       4.016  49.510  29.421  1.00 40.82           C
ATOM   4136  CG  LEU A 260       3.943  49.406  30.927  1.00 40.72           C
ATOM   4137  CD1 LEU A 260       4.799  48.233  31.423  1.00 45.69           C
ATOM   4138  CD2 LEU A 260       4.368  50.720  31.573  1.00 38.35           C
ATOM   4139  H   LEU A 260       3.408  49.134  26.898  1.00 43.12           H
ATOM   4140  HA  LEU A 260       4.129  47.518  28.968  1.00 46.86           H
ATOM   4141  HB2 LEU A 260       4.936  49.709  29.187  1.00 48.98           H
ATOM   4142  HB3 LEU A 260       3.446  50.247  29.152  1.00 48.98           H
ATOM   4143  HG  LEU A 260       3.024  49.233  31.184  1.00 48.87           H
ATOM   4144 HD11 LEU A 260       4.737  48.185  32.390  1.00 54.83           H
ATOM   4145 HD12 LEU A 260       4.467  47.412  31.028  1.00 54.83           H
ATOM   4146 HD13 LEU A 260       5.720  48.380  31.156  1.00 54.83           H
ATOM   4147 HD21 LEU A 260       4.313  50.630  32.537  1.00 46.02           H
ATOM   4148 HD22 LEU A 260       5.280  50.920  31.311  1.00 46.02           H
ATOM   4149 HD23 LEU A 260       3.774  51.426  31.272  1.00 46.02           H
ATOM   4150  N   TYR A 261       1.194  48.837  28.746  1.00 37.52           N
ATOM   4151  CA  TYR A 261      -0.175  48.682  29.219  1.00 34.69           C
ATOM   4152  C   TYR A 261      -0.858  47.425  28.702  1.00 34.68           C
ATOM   4153  O   TYR A 261      -1.511  46.727  29.481  1.00 35.81           O
ATOM   4154  CB  TYR A 261      -0.943  49.922  28.835  1.00 33.24           C
ATOM   4155  CG  TYR A 261      -0.285  51.110  29.463  1.00 39.71           C
ATOM   4156  CD1 TYR A 261       0.424  50.976  30.673  1.00 38.10           C
ATOM   4157  CD2 TYR A 261      -0.328  52.360  28.855  1.00 39.52           C
ATOM   4158  CE1 TYR A 261       1.059  52.061  31.262  1.00 36.11           C
ATOM   4159  CE2 TYR A 261       0.287  53.461  29.456  1.00 43.11           C
ATOM   4160  CZ  TYR A 261       0.988  53.294  30.639  1.00 41.39           C
ATOM   4161  OH  TYR A 261       1.606  54.367  31.192  1.00 42.51           O
ATOM   4162  H   TYR A 261       1.333  49.572  28.321  1.00 45.02           H
ATOM   4163  HA  TYR A 261      -0.163  48.631  30.188  1.00 41.63           H
ATOM   4164  HB2 TYR A 261      -0.931  50.031  27.872  1.00 39.89           H
ATOM   4165  HB3 TYR A 261      -1.854  49.859  29.164  1.00 39.89           H
ATOM   4166  HD1 TYR A 261       0.471  50.142  31.083  1.00 45.72           H
ATOM   4167  HD2 TYR A 261      -0.795  52.470  28.059  1.00 47.42           H
ATOM   4168  HE1 TYR A 261       1.524  51.961  32.061  1.00 43.33           H
ATOM   4169  HE2 TYR A 261       0.260  54.294  29.043  1.00 51.73           H
ATOM   4170  HH  TYR A 261       1.991  54.141  31.904  1.00 51.01           H
ATOM   4171  N   VAL A 262      -0.696  47.076  27.420  1.00 38.35           N
ATOM   4172  CA  VAL A 262      -1.462  45.932  26.907  1.00 35.53           C
ATOM   4173  C   VAL A 262      -0.993  44.591  27.445  1.00 36.62           C
ATOM   4174  O   VAL A 262      -1.764  43.620  27.411  1.00 39.68           O
ATOM   4175  CB  VAL A 262      -1.468  45.826  25.374  1.00 36.43           C
ATOM   4176  CG1 VAL A 262      -2.193  46.975  24.818  1.00 43.09           C
ATOM   4177  CG2 VAL A 262      -0.057  45.734  24.822  1.00 38.51           C
ATOM   4178  H   VAL A 262      -0.177  47.461  26.853  1.00 46.02           H
ATOM   4179  HA  VAL A 262      -2.384  46.042  27.187  1.00 42.64           H
ATOM   4180  HB  VAL A 262      -1.942  45.020  25.115  1.00 43.72           H
ATOM   4181 HG11 VAL A 262      -2.196  46.908  23.851  1.00 51.71           H
ATOM   4182 HG12 VAL A 262      -3.103  46.966  25.154  1.00 51.71           H
ATOM   4183 HG13 VAL A 262      -1.746  47.792  25.093  1.00 51.71           H
ATOM   4184 HG21 VAL A 262      -0.100  45.669  23.856  1.00 46.21           H
ATOM   4185 HG22 VAL A 262       0.434  46.530  25.079  1.00 46.21           H
ATOM   4186 HG23 VAL A 262       0.374  44.946  25.189  1.00 46.21           H
ATOM   4187  N   GLY A 263       0.239  44.482  27.910  1.00 34.70           N
ATOM   4188  CA  GLY A 263       0.756  43.180  28.269  1.00 36.90           C
ATOM   4189  C   GLY A 263       2.267  43.197  28.318  1.00 41.12           C
ATOM   4190  O   GLY A 263       2.903  44.243  28.183  1.00 35.40           O
ATOM   4191  H   GLY A 263       0.787  45.135  28.025  1.00 41.65           H
ATOM   4192  HA2 GLY A 263       0.418  42.921  29.140  1.00 44.28           H
ATOM   4193  HA3 GLY A 263       0.473  42.522  27.615  1.00 44.28           H
ATOM   4194  N   GLY A 264       2.822  42.010  28.529  1.00 38.07           N
ATOM   4195  CA  GLY A 264       4.249  41.894  28.628  1.00 49.45           C
ATOM   4196  C   GLY A 264       4.740  40.946  29.705  1.00 49.62           C
ATOM   4197  O   GLY A 264       4.031  40.597  30.647  1.00 43.79           O
ATOM   4198  H   GLY A 264       2.392  41.271  28.616  1.00 45.68           H
ATOM   4199  HA2 GLY A 264       4.599  41.586  27.777  1.00 59.34           H
ATOM   4200  HA3 GLY A 264       4.624  42.770  28.808  1.00 59.34           H
ATOM   4201  N   PRO A 265       5.997  40.545  29.584  1.00 52.08           N
ATOM   4202  CA  PRO A 265       6.554  39.515  30.467  1.00 41.65           C
ATOM   4203  C   PRO A 265       6.813  40.044  31.868  1.00 40.92           C
ATOM   4204  O   PRO A 265       6.995  41.245  32.096  1.00 38.12           O
ATOM   4205  CB  PRO A 265       7.864  39.146  29.766  1.00 45.16           C
ATOM   4206  CG  PRO A 265       8.289  40.510  29.196  1.00 41.51           C
ATOM   4207  CD  PRO A 265       7.016  41.142  28.705  1.00 45.41           C
ATOM   4208  HA  PRO A 265       5.972  38.740  30.506  1.00 49.98           H
ATOM   4209  HB2 PRO A 265       8.510  38.814  30.409  1.00 54.19           H
ATOM   4210  HB3 PRO A 265       7.700  38.502  29.059  1.00 54.19           H
ATOM   4211  HG2 PRO A 265       8.690  41.047  29.897  1.00 49.81           H
ATOM   4212  HG3 PRO A 265       8.912  40.379  28.464  1.00 49.81           H
ATOM   4213  HD2 PRO A 265       7.046  42.105  28.824  1.00 54.49           H
ATOM   4214  HD3 PRO A 265       6.851  40.901  27.780  1.00 54.49           H
ATOM   4215  N   MET A 266       6.803  39.118  32.822  1.00 35.41           N
ATOM   4216  CA  MET A 266       6.988  39.447  34.223  1.00 37.97           C
ATOM   4217  C   MET A 266       8.103  38.567  34.777  1.00 42.04           C
ATOM   4218  O   MET A 266       8.154  37.350  34.523  1.00 36.55           O
ATOM   4219  CB  MET A 266       5.682  39.226  35.057  1.00 38.16           C
ATOM   4220  CG  MET A 266       4.418  39.978  34.550  1.00 38.55           C
ATOM   4221  SD  MET A 266       2.909  39.407  35.481  1.00 39.18           S
ATOM   4222  CE  MET A 266       2.832  37.741  34.868  1.00 28.31           C
ATOM   4223  H   MET A 266       6.689  38.278  32.676  1.00 42.49           H
ATOM   4224  HA  MET A 266       7.245  40.379  34.302  1.00 45.56           H
ATOM   4225  HB2 MET A 266       5.475  38.278  35.055  1.00 45.79           H
ATOM   4226  HB3 MET A 266       5.847  39.518  35.967  1.00 45.79           H
ATOM   4227  HG2 MET A 266       4.527  40.931  34.696  1.00 46.26           H
ATOM   4228  HG3 MET A 266       4.286  39.792  33.607  1.00 46.26           H
ATOM   4229  HE1 MET A 266       2.072  37.292  35.271  1.00 33.97           H
ATOM   4230  HE2 MET A 266       2.729  37.765  33.903  1.00 33.97           H
ATOM   4231  HE3 MET A 266       3.652  37.280  35.102  1.00 33.97           H
ATOM   4232  N   THR A 267       8.980  39.182  35.551  1.00 33.94           N
ATOM   4233  CA  THR A 267       9.916  38.411  36.363  1.00 48.44           C
ATOM   4234  C   THR A 267       9.579  38.542  37.843  1.00 38.95           C
ATOM   4235  O   THR A 267       8.916  39.492  38.279  1.00 33.93           O
ATOM   4236  CB  THR A 267      11.367  38.854  36.116  1.00 40.96           C
ATOM   4237  OG1 THR A 267      11.442  40.291  36.227  1.00 47.38           O
ATOM   4238  CG2 THR A 267      11.836  38.386  34.706  1.00 48.10           C
ATOM   4239  H   THR A 267       9.057  40.035  35.628  1.00 40.72           H
ATOM   4240  HA  THR A 267       9.845  37.474  36.122  1.00 58.13           H
ATOM   4241  HB  THR A 267      11.945  38.449  36.781  1.00 49.15           H
ATOM   4242  HG1 THR A 267      12.230  40.549  36.094  1.00 56.86           H
ATOM   4243 HG21 THR A 267      12.751  38.667  34.552  1.00 57.72           H
ATOM   4244 HG22 THR A 267      11.788  37.419  34.646  1.00 57.72           H
ATOM   4245 HG23 THR A 267      11.267  38.773  34.022  1.00 57.72           H
ATOM   4246  N   ASN A 268      10.034  37.557  38.613  1.00 46.21           N
ATOM   4247  CA  ASN A 268       9.968  37.658  40.062  1.00 44.93           C
ATOM   4248  C   ASN A 268      11.148  38.506  40.562  1.00 47.38           C
ATOM   4249  O   ASN A 268      11.948  39.027  39.768  1.00 43.23           O
ATOM   4250  CB  ASN A 268       9.925  36.260  40.682  1.00 47.39           C
ATOM   4251  CG  ASN A 268      11.173  35.456  40.395  1.00 48.94           C
ATOM   4252  OD1 ASN A 268      12.244  36.016  40.190  1.00 46.43           O
ATOM   4253  ND2 ASN A 268      11.041  34.137  40.384  1.00 45.81           N
ATOM   4254  H   ASN A 268      10.383  36.826  38.322  1.00 55.45           H
ATOM   4255  HA  ASN A 268       9.148  38.116  40.307  1.00 53.92           H
ATOM   4256  HB2 ASN A 268       9.838  36.344  41.645  1.00 56.87           H
ATOM   4257  HB3 ASN A 268       9.166  35.776  40.321  1.00 56.87           H
ATOM   4258 HD21 ASN A 268      11.723  33.637  40.225  1.00 54.97           H
ATOM   4259 HD22 ASN A 268      10.273  33.780  40.537  1.00 54.97           H
ATOM   4260  N   SER A 269      11.239  38.652  41.904  1.00 46.84           N
ATOM   4261  CA  SER A 269      12.273  39.467  42.558  1.00 48.49           C
ATOM   4262  C   SER A 269      13.678  38.915  42.330  1.00 49.35           C
ATOM   4263  O   SER A 269      14.662  39.664  42.393  1.00 45.23           O
ATOM   4264  CB  SER A 269      12.013  39.542  44.067  1.00 43.88           C
ATOM   4265  OG  SER A 269      12.012  38.255  44.665  1.00 41.61           O
ATOM   4266  H   SER A 269      10.699  38.279  42.460  1.00 56.21           H
ATOM   4267  HA  SER A 269      12.241  40.368  42.200  1.00 58.19           H
ATOM   4268  HB2 SER A 269      12.709  40.078  44.479  1.00 52.66           H
ATOM   4269  HB3 SER A 269      11.148  39.956  44.216  1.00 52.66           H
ATOM   4270  HG  SER A 269      11.868  38.321  45.490  1.00 49.93           H
ATOM   4271  N   LYS A 270      13.789  37.607  42.114  1.00 48.44           N
ATOM   4272  CA  LYS A 270      15.015  36.919  41.732  1.00 43.26           C
ATOM   4273  C   LYS A 270      15.310  37.022  40.242  1.00 50.98           C
ATOM   4274  O   LYS A 270      16.158  36.286  39.734  1.00 54.70           O
ATOM   4275  CB  LYS A 270      14.911  35.434  42.133  1.00 54.08           C
ATOM   4276  CG  LYS A 270      14.885  35.197  43.680  1.00 44.38           C
ATOM   4277  CD  LYS A 270      14.772  33.695  44.052  1.00 51.82           C
ATOM   4278  CE  LYS A 270      14.851  33.506  45.588  1.00 64.81           C
ATOM   4279  NZ  LYS A 270      14.638  32.113  46.005  1.00 66.68           N1+
ATOM   4280  H   LYS A 270      13.123  37.068  42.188  1.00 58.13           H
ATOM   4281  HA  LYS A 270      15.761  37.310  42.214  1.00 51.91           H
ATOM   4282  HB2 LYS A 270      14.092  35.068  41.763  1.00 64.89           H
ATOM   4283  HB3 LYS A 270      15.676  34.959  41.773  1.00 64.89           H
ATOM   4284  HG2 LYS A 270      15.706  35.541  44.067  1.00 53.25           H
ATOM   4285  HG3 LYS A 270      14.121  35.658  44.059  1.00 53.25           H
ATOM   4286  HD2 LYS A 270      13.920  33.349  43.744  1.00 62.18           H
ATOM   4287  HD3 LYS A 270      15.504  33.205  43.645  1.00 62.18           H
ATOM   4288  HE2 LYS A 270      15.730  33.780  45.895  1.00 77.77           H
ATOM   4289  HE3 LYS A 270      14.168  34.053  46.009  1.00 77.77           H
ATOM   4290  HZ1 LYS A 270      14.691  32.049  46.891  1.00 80.01           H
ATOM   4291  HZ2 LYS A 270      13.833  31.837  45.743  1.00 80.01           H
ATOM   4292  HZ3 LYS A 270      15.257  31.588  45.640  1.00 80.01           H
ATOM   4293  N   GLY A 271      14.600  37.874  39.514  1.00 47.35           N
ATOM   4294  CA  GLY A 271      14.847  37.983  38.086  1.00 51.45           C
ATOM   4295  C   GLY A 271      14.580  36.754  37.243  1.00 50.63           C
ATOM   4296  O   GLY A 271      15.077  36.686  36.117  1.00 54.23           O
ATOM   4297  H   GLY A 271      13.982  38.391  39.816  1.00 56.82           H
ATOM   4298  HA2 GLY A 271      14.300  38.702  37.734  1.00 61.74           H
ATOM   4299  HA3 GLY A 271      15.776  38.230  37.954  1.00 61.74           H
ATOM   4300  N   GLN A 272      13.827  35.772  37.724  1.00 48.14           N
ATOM   4301  CA  GLN A 272      13.397  34.712  36.826  1.00 56.14           C
ATOM   4302  C   GLN A 272      12.102  35.059  36.094  1.00 52.15           C
ATOM   4303  O   GLN A 272      11.277  35.871  36.535  1.00 42.20           O
ATOM   4304  CB  GLN A 272      13.168  33.425  37.570  1.00 50.54           C
ATOM   4305  CG  GLN A 272      14.127  33.177  38.594  1.00 55.46           C
ATOM   4306  CD  GLN A 272      13.723  31.888  39.246  1.00 74.49           C
ATOM   4307  OE1 GLN A 272      13.218  30.965  38.560  1.00 70.53           O
ATOM   4308  NE2 GLN A 272      13.847  31.824  40.554  1.00 69.74           N
ATOM   4309  H   GLN A 272      13.559  35.697  38.537  1.00 57.76           H
ATOM   4310  HA  GLN A 272      14.088  34.559  36.163  1.00 67.36           H
ATOM   4311  HB2 GLN A 272      12.292  33.454  37.985  1.00 60.65           H
ATOM   4312  HB3 GLN A 272      13.210  32.688  36.940  1.00 60.65           H
ATOM   4313  HG2 GLN A 272      15.012  33.078  38.210  1.00 66.55           H
ATOM   4314  HG3 GLN A 272      14.106  33.889  39.253  1.00 66.55           H
ATOM   4315 HE21 GLN A 272      14.147  32.501  40.991  1.00 83.68           H
ATOM   4316 HE22 GLN A 272      13.628  31.105  40.972  1.00 83.68           H
ATOM   4317  N   ASN A 273      11.924  34.365  34.982  1.00 54.69           N
ATOM   4318  CA  ASN A 273      10.807  34.549  34.069  1.00 46.93           C
ATOM   4319  C   ASN A 273       9.535  34.021  34.734  1.00 37.56           C
ATOM   4320  O   ASN A 273       9.388  32.814  34.914  1.00 38.57           O
ATOM   4321  CB  ASN A 273      11.172  33.794  32.790  1.00 44.57           C
ATOM   4322  CG  ASN A 273      10.161  33.928  31.700  1.00 41.30           C
ATOM   4323  OD1 ASN A 273       9.320  34.835  31.680  1.00 46.24           O
ATOM   4324  ND2 ASN A 273      10.260  33.034  30.753  1.00 40.42           N
ATOM   4325  H   ASN A 273      12.465  33.749  34.722  1.00 65.62           H
ATOM   4326  HA  ASN A 273      10.694  35.490  33.863  1.00 56.31           H
ATOM   4327  HB2 ASN A 273      12.015  34.136  32.455  1.00 53.49           H
ATOM   4328  HB3 ASN A 273      11.259  32.851  32.998  1.00 53.49           H
ATOM   4329 HD21 ASN A 273       9.712  33.047  30.091  1.00 48.50           H
ATOM   4330 HD22 ASN A 273      10.873  32.433  30.792  1.00 48.50           H
ATOM   4331  N   CYS A 274       8.618  34.897  35.137  1.00 37.78           N
ATOM   4332  CA  CYS A 274       7.499  34.350  35.918  1.00 49.94           C
ATOM   4333  C   CYS A 274       6.275  34.037  35.027  1.00 52.13           C
ATOM   4334  O   CYS A 274       5.678  32.959  35.133  1.00 41.21           O
ATOM   4335  CB  CYS A 274       7.141  35.310  37.073  1.00 45.68           C
ATOM   4336  SG  CYS A 274       6.205  34.519  38.399  1.00 49.15           S
ATOM   4337  H   CYS A 274       8.610  35.744  34.989  1.00 45.34           H
ATOM   4338  HA  CYS A 274       7.786  33.514  36.317  1.00 59.93           H
ATOM   4339  HB2 CYS A 274       7.960  35.661  37.455  1.00 54.82           H
ATOM   4340  HB3 CYS A 274       6.603  36.037  36.721  1.00 54.82           H
ATOM   4341  HG  CYS A 274       6.858  33.623  38.858  1.00 58.98           H
ATOM   4342  N   GLY A 275       5.935  34.918  34.094  1.00 39.51           N
ATOM   4343  CA  GLY A 275       4.871  34.618  33.166  1.00 44.17           C
ATOM   4344  C   GLY A 275       4.595  35.819  32.291  1.00 38.74           C
ATOM   4345  O   GLY A 275       5.356  36.786  32.271  1.00 43.93           O
ATOM   4346  H   GLY A 275       6.303  35.687  33.983  1.00 47.42           H
ATOM   4347  HA2 GLY A 275       5.123  33.869  32.604  1.00 53.01           H
ATOM   4348  HA3 GLY A 275       4.062  34.390  33.652  1.00 53.01           H
ATOM   4349  N   TYR A 276       3.469  35.755  31.602  1.00 39.70           N
ATOM   4350  CA  TYR A 276       3.153  36.762  30.601  1.00 38.51           C
ATOM   4351  C   TYR A 276       1.763  37.328  30.847  1.00 35.37           C
ATOM   4352  O   TYR A 276       0.791  36.584  30.938  1.00 40.26           O
ATOM   4353  CB  TYR A 276       3.278  36.161  29.204  1.00 37.70           C
ATOM   4354  CG  TYR A 276       3.592  37.211  28.216  1.00 43.54           C
ATOM   4355  CD1 TYR A 276       4.898  37.441  27.819  1.00 47.52           C
ATOM   4356  CD2 TYR A 276       2.590  38.015  27.705  1.00 42.42           C
ATOM   4357  CE1 TYR A 276       5.189  38.433  26.934  1.00 40.36           C
ATOM   4358  CE2 TYR A 276       2.871  39.002  26.828  1.00 46.78           C
ATOM   4359  CZ  TYR A 276       4.173  39.211  26.429  1.00 45.36           C
ATOM   4360  OH  TYR A 276       4.451  40.215  25.534  1.00 41.56           O
ATOM   4361  H   TYR A 276       2.872  35.142  31.693  1.00 47.64           H
ATOM   4362  HA  TYR A 276       3.790  37.489  30.673  1.00 46.21           H
ATOM   4363  HB2 TYR A 276       3.995  35.507  29.197  1.00 45.24           H
ATOM   4364  HB3 TYR A 276       2.438  35.746  28.955  1.00 45.24           H
ATOM   4365  HD1 TYR A 276       5.583  36.914  28.163  1.00 57.03           H
ATOM   4366  HD2 TYR A 276       1.710  37.876  27.973  1.00 50.90           H
ATOM   4367  HE1 TYR A 276       6.068  38.577  26.664  1.00 48.43           H
ATOM   4368  HE2 TYR A 276       2.187  39.530  26.484  1.00 56.13           H
ATOM   4369  HH  TYR A 276       3.742  40.606  25.311  1.00 49.87           H
ATOM   4370  N   ARG A 277       1.698  38.637  31.008  1.00 34.83           N
ATOM   4371  CA  ARG A 277       0.471  39.368  31.296  1.00 40.73           C
ATOM   4372  C   ARG A 277      -0.230  39.862  30.021  1.00 44.28           C
ATOM   4373  O   ARG A 277       0.399  40.468  29.143  1.00 39.34           O
ATOM   4374  CB  ARG A 277       0.789  40.567  32.189  1.00 40.93           C
ATOM   4375  CG  ARG A 277      -0.351  41.578  32.276  1.00 39.68           C
ATOM   4376  CD  ARG A 277       0.010  42.688  33.220  1.00 44.03           C
ATOM   4377  NE  ARG A 277       1.077  43.444  32.612  1.00 42.35           N
ATOM   4378  CZ  ARG A 277       0.913  44.356  31.658  1.00 39.89           C
ATOM   4379  NH1 ARG A 277      -0.285  44.687  31.213  1.00 40.08           N
ATOM   4380  NH2 ARG A 277       1.968  44.965  31.161  1.00 40.63           N1+
ATOM   4381  H   ARG A 277       2.385  39.151  30.952  1.00 41.80           H
ATOM   4382  HA  ARG A 277      -0.142  38.787  31.773  1.00 48.88           H
ATOM   4383  HB2 ARG A 277       0.975  40.249  33.086  1.00 49.11           H
ATOM   4384  HB3 ARG A 277       1.567  41.025  31.834  1.00 49.11           H
ATOM   4385  HG2 ARG A 277      -0.513  41.959  31.399  1.00 47.61           H
ATOM   4386  HG3 ARG A 277      -1.149  41.138  32.608  1.00 47.61           H
ATOM   4387  HD2 ARG A 277      -0.753  43.271  33.356  1.00 52.84           H
ATOM   4388  HD3 ARG A 277       0.323  42.321  34.062  1.00 52.84           H
ATOM   4389  HE  ARG A 277       1.878  43.294  32.887  1.00 50.82           H
ATOM   4390 HH11 ARG A 277      -0.983  44.294  31.525  1.00 48.10           H
ATOM   4391 HH12 ARG A 277      -0.366  45.286  30.601  1.00 48.10           H
ATOM   4392 HH21 ARG A 277       2.754  44.767  31.449  1.00 48.76           H
ATOM   4393 HH22 ARG A 277       1.872  45.568  30.556  1.00 48.76           H
ATOM   4394  N   ARG A 278      -1.544  39.652  29.948  1.00 45.01           N
ATOM   4395  CA  ARG A 278      -2.370  40.152  28.860  1.00 44.62           C
ATOM   4396  C   ARG A 278      -3.598  40.828  29.415  1.00 47.26           C
ATOM   4397  O   ARG A 278      -4.684  40.778  28.833  1.00 44.03           O
ATOM   4398  CB  ARG A 278      -2.740  39.029  27.911  1.00 49.23           C
ATOM   4399  CG  ARG A 278      -1.526  38.390  27.339  1.00 49.80           C
ATOM   4400  CD  ARG A 278      -1.839  37.522  26.166  1.00 38.97           C
ATOM   4401  NE  ARG A 278      -0.611  37.259  25.439  1.00 40.52           N
ATOM   4402  CZ  ARG A 278       0.223  36.254  25.675  1.00 44.20           C
ATOM   4403  NH1 ARG A 278      -0.017  35.342  26.610  1.00 41.88           N
ATOM   4404  NH2 ARG A 278       1.321  36.159  24.949  1.00 47.09           N1+
ATOM   4405  H   ARG A 278      -1.988  39.208  30.536  1.00 54.01           H
ATOM   4406  HA  ARG A 278      -1.866  40.813  28.359  1.00 53.54           H
ATOM   4407  HB2 ARG A 278      -3.242  38.353  28.394  1.00 59.08           H
ATOM   4408  HB3 ARG A 278      -3.270  39.386  27.182  1.00 59.08           H
ATOM   4409  HG2 ARG A 278      -0.912  39.082  27.047  1.00 59.76           H
ATOM   4410  HG3 ARG A 278      -1.107  37.839  28.019  1.00 59.76           H
ATOM   4411  HD2 ARG A 278      -2.208  36.678  26.471  1.00 46.77           H
ATOM   4412  HD3 ARG A 278      -2.460  37.977  25.577  1.00 46.77           H
ATOM   4413  HE  ARG A 278      -0.406  37.800  24.802  1.00 48.63           H
ATOM   4414 HH11 ARG A 278      -0.726  35.399  27.093  1.00 50.26           H
ATOM   4415 HH12 ARG A 278       0.539  34.699  26.736  1.00 50.26           H
ATOM   4416 HH21 ARG A 278       1.482  36.740  24.336  1.00 56.50           H
ATOM   4417 HH22 ARG A 278       1.866  35.506  25.078  1.00 56.50           H
ATOM   4418  N   CYS A 279      -3.434  41.501  30.546  1.00 35.87           N
ATOM   4419  CA  CYS A 279      -4.526  42.207  31.175  1.00 38.37           C
ATOM   4420  C   CYS A 279      -3.952  43.452  31.808  1.00 42.11           C
ATOM   4421  O   CYS A 279      -2.794  43.792  31.586  1.00 35.02           O
ATOM   4422  CB  CYS A 279      -5.248  41.342  32.208  1.00 40.91           C
ATOM   4423  SG  CYS A 279      -4.192  40.787  33.544  1.00 35.12           S
ATOM   4424  H   CYS A 279      -2.688  41.561  30.970  1.00 43.05           H
ATOM   4425  HA  CYS A 279      -5.168  42.475  30.499  1.00 46.05           H
ATOM   4426  HB2 CYS A 279      -5.972  41.858  32.596  1.00 49.09           H
ATOM   4427  HB3 CYS A 279      -5.604  40.556  31.765  1.00 49.09           H
ATOM   4428  HG  CYS A 279      -3.295  40.134  33.088  1.00 42.14           H
ATOM   4429  N   ARG A 280      -4.789  44.135  32.582  1.00 34.88           N
ATOM   4430  CA  ARG A 280      -4.388  45.367  33.235  1.00 39.48           C
ATOM   4431  C   ARG A 280      -3.150  45.153  34.120  1.00 42.32           C
ATOM   4432  O   ARG A 280      -3.090  44.217  34.918  1.00 39.43           O
ATOM   4433  CB  ARG A 280      -5.544  45.887  34.098  1.00 41.44           C
ATOM   4434  CG  ARG A 280      -5.188  47.046  35.048  1.00 33.80           C
ATOM   4435  CD  ARG A 280      -5.050  48.352  34.210  1.00 36.50           C
ATOM   4436  NE  ARG A 280      -6.383  48.817  33.849  1.00 41.60           N
ATOM   4437  CZ  ARG A 280      -6.709  49.425  32.728  1.00 34.96           C
ATOM   4438  NH1 ARG A 280      -5.776  49.668  31.826  1.00 40.24           N
ATOM   4439  NH2 ARG A 280      -7.973  49.802  32.536  1.00 35.22           N1+
ATOM   4440  H   ARG A 280      -5.601  43.900  32.744  1.00 41.86           H
ATOM   4441  HA  ARG A 280      -4.176  46.036  32.565  1.00 47.38           H
ATOM   4442  HB2 ARG A 280      -6.250  46.199  33.510  1.00 49.73           H
ATOM   4443  HB3 ARG A 280      -5.874  45.155  34.642  1.00 49.73           H
ATOM   4444  HG2 ARG A 280      -5.895  47.166  35.701  1.00 40.55           H
ATOM   4445  HG3 ARG A 280      -4.341  46.864  35.486  1.00 40.55           H
ATOM   4446  HD2 ARG A 280      -4.612  49.037  34.739  1.00 43.79           H
ATOM   4447  HD3 ARG A 280      -4.551  48.171  33.398  1.00 43.79           H
ATOM   4448  HE  ARG A 280      -7.013  48.682  34.419  1.00 49.92           H
ATOM   4449 HH11 ARG A 280      -4.965  49.421  31.968  1.00 48.29           H
ATOM   4450 HH12 ARG A 280      -5.981  50.067  31.092  1.00 48.29           H
ATOM   4451 HH21 ARG A 280      -8.566  49.637  33.137  1.00 42.27           H
ATOM   4452 HH22 ARG A 280      -8.197  50.201  31.809  1.00 42.27           H
ATOM   4453  N   ALA A 281      -2.183  46.059  34.025  1.00 35.48           N
ATOM   4454  CA  ALA A 281      -1.119  46.074  35.009  1.00 42.12           C
ATOM   4455  C   ALA A 281      -1.612  46.785  36.256  1.00 41.13           C
ATOM   4456  O   ALA A 281      -2.124  47.918  36.189  1.00 35.29           O
ATOM   4457  CB  ALA A 281       0.120  46.763  34.466  1.00 42.10           C
ATOM   4458  H   ALA A 281      -2.122  46.660  33.413  1.00 42.58           H
ATOM   4459  HA  ALA A 281      -0.884  45.163  35.247  1.00 50.55           H
ATOM   4460  HB1 ALA A 281       0.810  46.756  35.148  1.00 50.52           H
ATOM   4461  HB2 ALA A 281       0.427  46.286  33.679  1.00 50.52           H
ATOM   4462  HB3 ALA A 281      -0.105  47.677  34.232  1.00 50.52           H
ATOM   4463  N   SER A 282      -1.478  46.106  37.397  1.00 37.72           N
ATOM   4464  CA  SER A 282      -1.940  46.709  38.648  1.00 35.13           C
ATOM   4465  C   SER A 282      -1.098  47.890  39.075  1.00 38.86           C
ATOM   4466  O   SER A 282      -1.572  48.707  39.862  1.00 40.64           O
ATOM   4467  CB  SER A 282      -1.931  45.694  39.792  1.00 39.09           C
ATOM   4468  OG  SER A 282      -0.991  44.668  39.538  1.00 39.59           O
ATOM   4469  H   SER A 282      -1.135  45.321  37.475  1.00 45.26           H
ATOM   4470  HA  SER A 282      -2.852  47.019  38.530  1.00 42.16           H
ATOM   4471  HB2 SER A 282      -1.691  46.147  40.616  1.00 46.91           H
ATOM   4472  HB3 SER A 282      -2.814  45.301  39.874  1.00 46.91           H
ATOM   4473  HG  SER A 282      -0.992  44.115  40.170  1.00 47.50           H
ATOM   4474  N   GLY A 283       0.144  47.985  38.593  1.00 49.45           N
ATOM   4475  CA  GLY A 283       1.102  48.935  39.124  1.00 41.83           C
ATOM   4476  C   GLY A 283       1.713  49.851  38.078  1.00 39.29           C
ATOM   4477  O   GLY A 283       2.934  49.937  37.964  1.00 38.09           O
ATOM   4478  H   GLY A 283       0.452  47.501  37.952  1.00 59.34           H
ATOM   4479  HA2 GLY A 283       0.664  49.489  39.790  1.00 50.20           H
ATOM   4480  HA3 GLY A 283       1.821  48.451  39.559  1.00 50.20           H
ATOM   4481  N   VAL A 284       0.872  50.592  37.365  1.00 36.93           N
ATOM   4482  CA  VAL A 284       1.302  51.572  36.391  1.00 33.25           C
ATOM   4483  C   VAL A 284       0.541  52.851  36.652  1.00 38.24           C
ATOM   4484  O   VAL A 284      -0.363  52.916  37.485  1.00 44.98           O
ATOM   4485  CB  VAL A 284       1.123  51.105  34.921  1.00 36.29           C
ATOM   4486  CG1 VAL A 284       2.078  49.984  34.627  1.00 36.92           C
ATOM   4487  CG2 VAL A 284      -0.315  50.688  34.578  1.00 37.96           C
ATOM   4488  H   VAL A 284       0.016  50.538  37.435  1.00 44.32           H
ATOM   4489  HA  VAL A 284       2.244  51.755  36.530  1.00 39.90           H
ATOM   4490  HB  VAL A 284       1.356  51.843  34.336  1.00 43.55           H
ATOM   4491 HG11 VAL A 284       1.958  49.700  33.707  1.00 44.30           H
ATOM   4492 HG12 VAL A 284       2.985  50.300  34.761  1.00 44.30           H
ATOM   4493 HG13 VAL A 284       1.892  49.246  35.228  1.00 44.30           H
ATOM   4494 HG21 VAL A 284      -0.350  50.411  33.649  1.00 45.55           H
ATOM   4495 HG22 VAL A 284      -0.576  49.953  35.154  1.00 45.55           H
ATOM   4496 HG23 VAL A 284      -0.904  51.445  34.720  1.00 45.55           H
ATOM   4497  N   LEU A 285       0.959  53.899  35.961  1.00 40.05           N
ATOM   4498  CA  LEU A 285       0.337  55.194  36.187  1.00 45.09           C
ATOM   4499  C   LEU A 285      -1.129  55.206  35.778  1.00 45.20           C
ATOM   4500  O   LEU A 285      -1.924  55.975  36.328  1.00 39.13           O
ATOM   4501  CB  LEU A 285       1.081  56.270  35.398  1.00 38.87           C
ATOM   4502  CG  LEU A 285       0.504  57.673  35.614  1.00 44.18           C
ATOM   4503  CD1 LEU A 285       0.247  57.880  37.106  1.00 37.34           C
ATOM   4504  CD2 LEU A 285       1.462  58.741  35.089  1.00 40.59           C
ATOM   4505  H   LEU A 285       1.584  53.890  35.370  1.00 48.06           H
ATOM   4506  HA  LEU A 285       0.392  55.415  37.130  1.00 54.11           H
ATOM   4507  HB2 LEU A 285       2.010  56.281  35.678  1.00 46.64           H
ATOM   4508  HB3 LEU A 285       1.023  56.065  34.452  1.00 46.64           H
ATOM   4509  HG  LEU A 285      -0.339  57.755  35.141  1.00 53.02           H
ATOM   4510 HD11 LEU A 285      -0.118  58.768  37.242  1.00 44.81           H
ATOM   4511 HD12 LEU A 285      -0.385  57.211  37.412  1.00 44.81           H
ATOM   4512 HD13 LEU A 285       1.085  57.789  37.586  1.00 44.81           H
ATOM   4513 HD21 LEU A 285       1.071  59.616  35.239  1.00 48.71           H
ATOM   4514 HD22 LEU A 285       2.305  58.669  35.563  1.00 48.71           H
ATOM   4515 HD23 LEU A 285       1.602  58.599  34.140  1.00 48.71           H
ATOM   4516  N   THR A 286      -1.483  54.429  34.773  1.00 39.11           N
ATOM   4517  CA  THR A 286      -2.801  54.492  34.152  1.00 45.04           C
ATOM   4518  C   THR A 286      -3.794  53.492  34.764  1.00 45.11           C
ATOM   4519  O   THR A 286      -4.915  53.351  34.253  1.00 38.91           O
ATOM   4520  CB  THR A 286      -2.678  54.232  32.627  1.00 31.75           C
ATOM   4521  OG1 THR A 286      -1.761  53.165  32.384  1.00 35.46           O
ATOM   4522  CG2 THR A 286      -2.182  55.442  31.920  1.00 37.87           C
ATOM   4523  H   THR A 286      -0.966  53.839  34.420  1.00 46.93           H
ATOM   4524  HA  THR A 286      -3.163  55.384  34.275  1.00 54.05           H
ATOM   4525  HB  THR A 286      -3.548  54.000  32.266  1.00 38.09           H
ATOM   4526  HG1 THR A 286      -1.695  53.025  31.558  1.00 42.55           H
ATOM   4527 HG21 THR A 286      -2.111  55.265  30.969  1.00 45.44           H
ATOM   4528 HG22 THR A 286      -2.796  56.181  32.058  1.00 45.44           H
ATOM   4529 HG23 THR A 286      -1.309  55.690  32.261  1.00 45.44           H
ATOM   4530  N   THR A 287      -3.390  52.761  35.805  1.00 41.77           N
ATOM   4531  CA  THR A 287      -4.265  51.766  36.411  1.00 45.42           C
ATOM   4532  C   THR A 287      -5.581  52.388  36.897  1.00 37.22           C
ATOM   4533  O   THR A 287      -6.659  51.988  36.456  1.00 43.97           O
ATOM   4534  CB  THR A 287      -3.516  51.056  37.534  1.00 43.13           C
ATOM   4535  OG1 THR A 287      -2.326  50.425  37.005  1.00 38.76           O
ATOM   4536  CG2 THR A 287      -4.373  49.998  38.113  1.00 34.95           C
ATOM   4537  H   THR A 287      -2.616  52.825  36.176  1.00 50.13           H
ATOM   4538  HA  THR A 287      -4.486  51.100  35.740  1.00 54.51           H
ATOM   4539  HB  THR A 287      -3.277  51.689  38.229  1.00 51.76           H
ATOM   4540  HG1 THR A 287      -2.537  49.862  36.418  1.00 46.51           H
ATOM   4541 HG21 THR A 287      -3.901  49.543  38.828  1.00 41.93           H
ATOM   4542 HG22 THR A 287      -5.186  50.388  38.470  1.00 41.93           H
ATOM   4543 HG23 THR A 287      -4.608  49.351  37.429  1.00 41.93           H
ATOM   4544  N   SER A 288      -5.531  53.394  37.762  1.00 38.93           N
ATOM   4545  CA  SER A 288      -6.780  54.019  38.215  1.00 42.07           C
ATOM   4546  C   SER A 288      -7.569  54.604  37.053  1.00 40.96           C
ATOM   4547  O   SER A 288      -8.773  54.355  36.912  1.00 42.25           O
ATOM   4548  CB  SER A 288      -6.504  55.127  39.229  1.00 39.70           C
ATOM   4549  OG  SER A 288      -7.690  55.857  39.578  1.00 46.60           O
ATOM   4550  H   SER A 288      -4.813  53.729  38.096  1.00 46.71           H
ATOM   4551  HA  SER A 288      -7.331  53.347  38.646  1.00 50.49           H
ATOM   4552  HB2 SER A 288      -6.137  54.727  40.033  1.00 47.64           H
ATOM   4553  HB3 SER A 288      -5.860  55.744  38.847  1.00 47.64           H
ATOM   4554  HG  SER A 288      -8.258  55.338  39.915  1.00 55.92           H
ATOM   4555  N   CYS A 289      -6.908  55.408  36.222  1.00 46.27           N
ATOM   4556  CA  CYS A 289      -7.601  56.122  35.150  1.00 32.45           C
ATOM   4557  C   CYS A 289      -8.186  55.146  34.154  1.00 33.97           C
ATOM   4558  O   CYS A 289      -9.348  55.263  33.775  1.00 34.58           O
ATOM   4559  CB  CYS A 289      -6.643  57.081  34.452  1.00 41.13           C
ATOM   4560  SG  CYS A 289      -7.335  57.959  32.997  1.00 46.31           S
ATOM   4561  H   CYS A 289      -6.062  55.558  36.258  1.00 55.52           H
ATOM   4562  HA  CYS A 289      -8.328  56.641  35.529  1.00 38.94           H
ATOM   4563  HB2 CYS A 289      -6.361  57.753  35.091  1.00 49.36           H
ATOM   4564  HB3 CYS A 289      -5.871  56.577  34.148  1.00 49.36           H
ATOM   4565  HG  CYS A 289      -6.492  58.678  32.538  1.00 55.57           H
ATOM   4566  N   GLY A 290      -7.400  54.156  33.735  1.00 38.99           N
ATOM   4567  CA  GLY A 290      -7.917  53.144  32.824  1.00 43.53           C
ATOM   4568  C   GLY A 290      -9.090  52.360  33.391  1.00 41.69           C
ATOM   4569  O   GLY A 290     -10.102  52.151  32.714  1.00 41.48           O
ATOM   4570  H   GLY A 290      -6.576  54.051  33.960  1.00 46.79           H
ATOM   4571  HA2 GLY A 290      -8.207  53.571  32.003  1.00 52.23           H
ATOM   4572  HA3 GLY A 290      -7.210  52.517  32.608  1.00 52.23           H
ATOM   4573  N   ASN A 291      -8.969  51.894  34.629  1.00 40.22           N
ATOM   4574  CA  ASN A 291     -10.049  51.082  35.186  1.00 40.36           C
ATOM   4575  C   ASN A 291     -11.324  51.907  35.292  1.00 38.32           C
ATOM   4576  O   ASN A 291     -12.403  51.474  34.872  1.00 33.43           O
ATOM   4577  CB  ASN A 291      -9.646  50.543  36.551  1.00 29.24           C
ATOM   4578  CG  ASN A 291      -8.730  49.323  36.451  1.00 35.16           C
ATOM   4579  OD1 ASN A 291      -8.624  48.716  35.382  1.00 31.08           O
ATOM   4580  ND2 ASN A 291      -8.091  48.939  37.572  1.00 27.38           N
ATOM   4581  H   ASN A 291      -8.299  52.026  35.152  1.00 48.27           H
ATOM   4582  HA  ASN A 291     -10.221  50.330  34.599  1.00 48.44           H
ATOM   4583  HB2 ASN A 291      -9.173  51.235  37.038  1.00 35.09           H
ATOM   4584  HB3 ASN A 291     -10.444  50.281  37.036  1.00 35.09           H
ATOM   4585 HD21 ASN A 291      -7.567  48.257  37.557  1.00 32.86           H
ATOM   4586 HD22 ASN A 291      -8.207  49.375  38.304  1.00 32.86           H
ATOM   4587  N   THR A 292     -11.195  53.126  35.799  1.00 34.08           N
ATOM   4588  CA  THR A 292     -12.339  54.017  35.884  1.00 34.43           C
ATOM   4589  C   THR A 292     -12.978  54.241  34.519  1.00 42.58           C
ATOM   4590  O   THR A 292     -14.205  54.200  34.393  1.00 42.57           O
ATOM   4591  CB  THR A 292     -11.910  55.346  36.473  1.00 35.91           C
ATOM   4592  OG1 THR A 292     -11.248  55.131  37.713  1.00 44.52           O
ATOM   4593  CG2 THR A 292     -13.110  56.250  36.695  1.00 39.55           C
ATOM   4594  H   THR A 292     -10.460  53.458  36.098  1.00 40.89           H
ATOM   4595  HA  THR A 292     -13.006  53.626  36.471  1.00 41.32           H
ATOM   4596  HB  THR A 292     -11.304  55.789  35.858  1.00 43.09           H
ATOM   4597  HG1 THR A 292     -10.569  54.650  37.597  1.00 53.43           H
ATOM   4598 HG21 THR A 292     -12.822  57.096  37.072  1.00 47.46           H
ATOM   4599 HG22 THR A 292     -13.560  56.416  35.852  1.00 47.46           H
ATOM   4600 HG23 THR A 292     -13.733  55.828  37.307  1.00 47.46           H
ATOM   4601  N   LEU A 293     -12.161  54.522  33.489  1.00 41.13           N
ATOM   4602  CA  LEU A 293     -12.706  54.749  32.155  1.00 39.81           C
ATOM   4603  C   LEU A 293     -13.398  53.509  31.668  1.00 34.51           C
ATOM   4604  O   LEU A 293     -14.487  53.573  31.097  1.00 36.20           O
ATOM   4605  CB  LEU A 293     -11.607  55.140  31.145  1.00 42.34           C
ATOM   4606  CG  LEU A 293     -11.141  56.598  31.163  1.00 41.51           C
ATOM   4607  CD1 LEU A 293      -9.889  56.786  30.297  1.00 40.54           C
ATOM   4608  CD2 LEU A 293     -12.264  57.451  30.743  1.00 38.66           C
ATOM   4609  H   LEU A 293     -11.305  54.584  33.542  1.00 49.36           H
ATOM   4610  HA  LEU A 293     -13.357  55.467  32.192  1.00 47.77           H
ATOM   4611  HB2 LEU A 293     -10.828  54.588  31.318  1.00 50.81           H
ATOM   4612  HB3 LEU A 293     -11.938  54.956  30.252  1.00 50.81           H
ATOM   4613  HG  LEU A 293     -10.909  56.840  32.073  1.00 49.81           H
ATOM   4614 HD11 LEU A 293      -9.620  57.717  30.330  1.00 48.65           H
ATOM   4615 HD12 LEU A 293      -9.179  56.224  30.643  1.00 48.65           H
ATOM   4616 HD13 LEU A 293     -10.097  56.533  29.384  1.00 48.65           H
ATOM   4617 HD21 LEU A 293     -11.977  58.377  30.752  1.00 46.39           H
ATOM   4618 HD22 LEU A 293     -12.536  57.197  29.847  1.00 46.39           H
ATOM   4619 HD23 LEU A 293     -13.002  57.327  31.361  1.00 46.39           H
ATOM   4620  N   THR A 294     -12.736  52.378  31.808  1.00 31.97           N
ATOM   4621  CA  THR A 294     -13.303  51.170  31.246  1.00 39.51           C
ATOM   4622  C   THR A 294     -14.502  50.700  32.057  1.00 37.14           C
ATOM   4623  O   THR A 294     -15.476  50.208  31.482  1.00 32.74           O
ATOM   4624  CB  THR A 294     -12.221  50.103  31.152  1.00 32.26           C
ATOM   4625  OG1 THR A 294     -11.216  50.570  30.262  1.00 34.93           O
ATOM   4626  CG2 THR A 294     -12.711  48.802  30.637  1.00 34.65           C
ATOM   4627  H   THR A 294     -11.982  52.282  32.210  1.00 38.36           H
ATOM   4628  HA  THR A 294     -13.611  51.359  30.346  1.00 47.41           H
ATOM   4629  HB  THR A 294     -11.833  49.959  32.029  1.00 38.72           H
ATOM   4630  HG1 THR A 294     -10.605  49.997  30.192  1.00 41.92           H
ATOM   4631 HG21 THR A 294     -11.981  48.164  30.599  1.00 41.58           H
ATOM   4632 HG22 THR A 294     -13.403  48.454  31.220  1.00 41.58           H
ATOM   4633 HG23 THR A 294     -13.077  48.915  29.746  1.00 41.58           H
ATOM   4634  N   CYS A 295     -14.459  50.846  33.384  1.00 39.45           N
ATOM   4635  CA  CYS A 295     -15.604  50.443  34.198  1.00 37.89           C
ATOM   4636  C   CYS A 295     -16.835  51.243  33.807  1.00 37.94           C
ATOM   4637  O   CYS A 295     -17.910  50.686  33.559  1.00 37.69           O
ATOM   4638  CB  CYS A 295     -15.307  50.644  35.671  1.00 34.30           C
ATOM   4639  SG  CYS A 295     -16.631  50.118  36.695  1.00 41.10           S
ATOM   4640  H   CYS A 295     -13.795  51.168  33.827  1.00 47.34           H
ATOM   4641  HA  CYS A 295     -15.789  49.503  34.048  1.00 45.47           H
ATOM   4642  HB2 CYS A 295     -14.519  50.129  35.909  1.00 41.16           H
ATOM   4643  HB3 CYS A 295     -15.152  51.587  35.838  1.00 41.16           H
ATOM   4644  HG  CYS A 295     -16.334  50.303  37.843  1.00 49.32           H
ATOM   4645  N   TYR A 296     -16.678  52.556  33.737  1.00 35.67           N
ATOM   4646  CA  TYR A 296     -17.742  53.428  33.273  1.00 37.98           C
ATOM   4647  C   TYR A 296     -18.216  53.044  31.875  1.00 44.43           C
ATOM   4648  O   TYR A 296     -19.415  53.112  31.586  1.00 44.11           O
ATOM   4649  CB  TYR A 296     -17.245  54.870  33.302  1.00 39.10           C
ATOM   4650  CG  TYR A 296     -18.125  55.901  32.649  1.00 51.16           C
ATOM   4651  CD1 TYR A 296     -18.919  56.739  33.411  1.00 44.71           C
ATOM   4652  CD2 TYR A 296     -18.111  56.085  31.273  1.00 40.92           C
ATOM   4653  CE1 TYR A 296     -19.705  57.692  32.814  1.00 48.20           C
ATOM   4654  CE2 TYR A 296     -18.892  57.032  30.684  1.00 34.16           C
ATOM   4655  CZ  TYR A 296     -19.677  57.835  31.454  1.00 42.86           C
ATOM   4656  OH  TYR A 296     -20.478  58.797  30.896  1.00 58.48           O
ATOM   4657  H   TYR A 296     -15.957  52.970  33.956  1.00 42.81           H
ATOM   4658  HA  TYR A 296     -18.498  53.357  33.878  1.00 45.58           H
ATOM   4659  HB2 TYR A 296     -17.135  55.133  34.229  1.00 46.91           H
ATOM   4660  HB3 TYR A 296     -16.385  54.902  32.856  1.00 46.91           H
ATOM   4661  HD1 TYR A 296     -18.938  56.641  34.335  1.00 53.65           H
ATOM   4662  HD2 TYR A 296     -17.576  55.539  30.744  1.00 49.10           H
ATOM   4663  HE1 TYR A 296     -20.246  58.243  33.331  1.00 57.84           H
ATOM   4664  HE2 TYR A 296     -18.882  57.137  29.760  1.00 40.99           H
ATOM   4665  HH  TYR A 296     -20.384  58.801  30.061  1.00 70.17           H
ATOM   4666  N   LEU A 297     -17.298  52.682  30.975  1.00 43.35           N
ATOM   4667  CA  LEU A 297     -17.718  52.498  29.593  1.00 41.76           C
ATOM   4668  C   LEU A 297     -18.644  51.307  29.510  1.00 40.29           C
ATOM   4669  O   LEU A 297     -19.753  51.403  28.972  1.00 32.85           O
ATOM   4670  CB  LEU A 297     -16.515  52.318  28.650  1.00 43.80           C
ATOM   4671  CG  LEU A 297     -16.732  51.853  27.173  1.00 40.80           C
ATOM   4672  CD1 LEU A 297     -17.818  52.695  26.516  1.00 42.01           C
ATOM   4673  CD2 LEU A 297     -15.444  51.925  26.330  1.00 40.66           C
ATOM   4674  H   LEU A 297     -16.464  52.543  31.133  1.00 52.03           H
ATOM   4675  HA  LEU A 297     -18.211  53.282  29.305  1.00 50.12           H
ATOM   4676  HB2 LEU A 297     -16.054  53.171  28.603  1.00 52.56           H
ATOM   4677  HB3 LEU A 297     -15.922  51.668  29.057  1.00 52.56           H
ATOM   4678  HG  LEU A 297     -17.032  50.931  27.177  1.00 48.95           H
ATOM   4679 HD11 LEU A 297     -17.940  52.394  25.601  1.00 50.41           H
ATOM   4680 HD12 LEU A 297     -18.644  52.588  27.013  1.00 50.41           H
ATOM   4681 HD13 LEU A 297     -17.544  53.625  26.524  1.00 50.41           H
ATOM   4682 HD21 LEU A 297     -15.640  51.626  25.429  1.00 48.79           H
ATOM   4683 HD22 LEU A 297     -15.129  52.842  26.314  1.00 48.79           H
ATOM   4684 HD23 LEU A 297     -14.772  51.352  26.731  1.00 48.79           H
ATOM   4685  N   LYS A 298     -18.212  50.187  30.080  1.00 30.97           N
ATOM   4686  CA  LYS A 298     -19.043  48.996  30.075  1.00 40.92           C
ATOM   4687  C   LYS A 298     -20.323  49.225  30.866  1.00 45.23           C
ATOM   4688  O   LYS A 298     -21.419  48.884  30.416  1.00 44.12           O
ATOM   4689  CB  LYS A 298     -18.261  47.833  30.653  1.00 35.35           C
ATOM   4690  CG  LYS A 298     -16.947  47.576  29.894  1.00 41.05           C
ATOM   4691  CD  LYS A 298     -16.098  46.410  30.488  1.00 41.78           C
ATOM   4692  CE  LYS A 298     -14.892  46.078  29.602  1.00 37.44           C
ATOM   4693  NZ  LYS A 298     -14.160  44.900  29.979  1.00 35.77           N1+
ATOM   4694  H   LYS A 298     -17.452  50.093  30.471  1.00 37.17           H
ATOM   4695  HA  LYS A 298     -19.284  48.778  29.161  1.00 49.11           H
ATOM   4696  HB2 LYS A 298     -18.041  48.026  31.578  1.00 42.42           H
ATOM   4697  HB3 LYS A 298     -18.801  47.029  30.600  1.00 42.42           H
ATOM   4698  HG2 LYS A 298     -17.156  47.351  28.974  1.00 49.26           H
ATOM   4699  HG3 LYS A 298     -16.407  48.381  29.922  1.00 49.26           H
ATOM   4700  HD2 LYS A 298     -15.769  46.668  31.363  1.00 50.14           H
ATOM   4701  HD3 LYS A 298     -16.650  45.616  30.558  1.00 50.14           H
ATOM   4702  HE2 LYS A 298     -15.205  45.949  28.693  1.00 44.93           H
ATOM   4703  HE3 LYS A 298     -14.276  46.826  29.630  1.00 44.93           H
ATOM   4704  HZ1 LYS A 298     -13.478  44.775  29.420  1.00 42.93           H
ATOM   4705  HZ2 LYS A 298     -13.843  44.991  30.806  1.00 42.93           H
ATOM   4706  HZ3 LYS A 298     -14.693  44.188  29.950  1.00 42.93           H
ATOM   4707  N   ALA A 299     -20.204  49.814  32.043  1.00 44.40           N
ATOM   4708  CA  ALA A 299     -21.360  49.901  32.920  1.00 48.43           C
ATOM   4709  C   ALA A 299     -22.409  50.815  32.317  1.00 44.83           C
ATOM   4710  O   ALA A 299     -23.607  50.545  32.412  1.00 42.82           O
ATOM   4711  CB  ALA A 299     -20.937  50.401  34.311  1.00 35.27           C
ATOM   4712  H   ALA A 299     -19.483  50.165  32.354  1.00 53.28           H
ATOM   4713  HA  ALA A 299     -21.749  49.018  33.021  1.00 58.11           H
ATOM   4714  HB1 ALA A 299     -21.722  50.451  34.880  1.00 42.32           H
ATOM   4715  HB2 ALA A 299     -20.295  49.780  34.688  1.00 42.32           H
ATOM   4716  HB3 ALA A 299     -20.536  51.279  34.222  1.00 42.32           H
ATOM   4717  N   ALA A 300     -21.982  51.892  31.676  1.00 45.28           N
ATOM   4718  CA  ALA A 300     -22.944  52.837  31.127  1.00 43.09           C
ATOM   4719  C   ALA A 300     -23.656  52.245  29.911  1.00 41.60           C
ATOM   4720  O   ALA A 300     -24.841  52.498  29.686  1.00 44.37           O
ATOM   4721  CB  ALA A 300     -22.236  54.131  30.750  1.00 43.03           C
ATOM   4722  H   ALA A 300     -21.157  52.097  31.545  1.00 54.34           H
ATOM   4723  HA  ALA A 300     -23.611  53.041  31.800  1.00 51.70           H
ATOM   4724  HB1 ALA A 300     -22.887  54.752  30.386  1.00 51.63           H
ATOM   4725  HB2 ALA A 300     -21.826  54.509  31.543  1.00 51.63           H
ATOM   4726  HB3 ALA A 300     -21.556  53.937  30.086  1.00 51.63           H
ATOM   4727  N   ALA A 301     -22.939  51.476  29.112  1.00 41.17           N
ATOM   4728  CA  ALA A 301     -23.567  50.711  28.048  1.00 49.69           C
ATOM   4729  C   ALA A 301     -24.527  49.669  28.601  1.00 44.27           C
ATOM   4730  O   ALA A 301     -25.583  49.399  28.006  1.00 38.20           O
ATOM   4731  CB  ALA A 301     -22.490  50.026  27.200  1.00 40.58           C
ATOM   4732  H   ALA A 301     -22.087  51.378  29.162  1.00 49.41           H
ATOM   4733  HA  ALA A 301     -24.069  51.312  27.475  1.00 59.63           H
ATOM   4734  HB1 ALA A 301     -22.920  49.519  26.494  1.00 48.69           H
ATOM   4735  HB2 ALA A 301     -21.912  50.704  26.816  1.00 48.69           H
ATOM   4736  HB3 ALA A 301     -21.973  49.432  27.766  1.00 48.69           H
ATOM   4737  N   ALA A 302     -24.142  49.030  29.697  1.00 40.12           N
ATOM   4738  CA  ALA A 302     -24.950  47.947  30.252  1.00 37.80           C
ATOM   4739  C   ALA A 302     -26.224  48.500  30.864  1.00 37.64           C
ATOM   4740  O   ALA A 302     -27.270  47.858  30.790  1.00 40.30           O
ATOM   4741  CB  ALA A 302     -24.147  47.154  31.291  1.00 42.58           C
ATOM   4742  H   ALA A 302     -23.424  49.200  30.138  1.00 48.14           H
ATOM   4743  HA  ALA A 302     -25.199  47.340  29.538  1.00 45.35           H
ATOM   4744  HB1 ALA A 302     -24.704  46.442  31.643  1.00 51.09           H
ATOM   4745  HB2 ALA A 302     -23.362  46.778  30.862  1.00 51.09           H
ATOM   4746  HB3 ALA A 302     -23.880  47.752  32.006  1.00 51.09           H
ATOM   4747  N   CYS A 303     -26.151  49.681  31.483  1.00 36.96           N
ATOM   4748  CA  CYS A 303     -27.359  50.360  31.924  1.00 47.95           C
ATOM   4749  C   CYS A 303     -28.365  50.420  30.790  1.00 47.93           C
ATOM   4750  O   CYS A 303     -29.564  50.237  31.003  1.00 47.32           O
ATOM   4751  CB  CYS A 303     -27.046  51.789  32.403  1.00 39.23           C
ATOM   4752  SG  CYS A 303     -26.150  51.920  33.979  1.00 47.55           S
ATOM   4753  H   CYS A 303     -25.421  50.102  31.656  1.00 44.35           H
ATOM   4754  HA  CYS A 303     -27.755  49.869  32.660  1.00 57.54           H
ATOM   4755  HB2 CYS A 303     -26.506  52.227  31.726  1.00 47.08           H
ATOM   4756  HB3 CYS A 303     -27.883  52.267  32.506  1.00 47.08           H
ATOM   4757  HG  CYS A 303     -25.095  51.358  33.877  1.00 57.06           H
ATOM   4758  N   ARG A 304     -27.881  50.655  29.572  1.00 45.91           N
ATOM   4759  CA  ARG A 304     -28.773  50.836  28.437  1.00 47.33           C
ATOM   4760  C   ARG A 304     -29.430  49.518  28.056  1.00 45.28           C
ATOM   4761  O   ARG A 304     -30.644  49.456  27.874  1.00 45.43           O
ATOM   4762  CB  ARG A 304     -28.007  51.435  27.269  1.00 46.90           C
ATOM   4763  CG  ARG A 304     -27.461  52.818  27.560  1.00 49.87           C
ATOM   4764  CD  ARG A 304     -26.973  53.477  26.260  1.00 48.69           C
ATOM   4765  NE  ARG A 304     -26.366  54.784  26.548  1.00 46.73           N
ATOM   4766  CZ  ARG A 304     -25.850  55.603  25.631  1.00 44.95           C
ATOM   4767  NH1 ARG A 304     -25.843  55.279  24.346  1.00 48.37           N
ATOM   4768  NH2 ARG A 304     -25.304  56.743  25.984  1.00 34.77           N1+
ATOM   4769  H   ARG A 304     -27.045  50.713  29.379  1.00 55.09           H
ATOM   4770  HA  ARG A 304     -29.474  51.459  28.684  1.00 56.80           H
ATOM   4771  HB2 ARG A 304     -27.257  50.858  27.054  1.00 56.28           H
ATOM   4772  HB3 ARG A 304     -28.601  51.504  26.505  1.00 56.28           H
ATOM   4773  HG2 ARG A 304     -28.161  53.369  27.942  1.00 59.84           H
ATOM   4774  HG3 ARG A 304     -26.711  52.748  28.172  1.00 59.84           H
ATOM   4775  HD2 ARG A 304     -26.304  52.912  25.842  1.00 58.43           H
ATOM   4776  HD3 ARG A 304     -27.725  53.611  25.663  1.00 58.43           H
ATOM   4777  HE  ARG A 304     -26.341  55.039  27.369  1.00 56.07           H
ATOM   4778 HH11 ARG A 304     -26.187  54.533  24.089  1.00 58.04           H
ATOM   4779 HH12 ARG A 304     -25.505  55.818  23.768  1.00 58.04           H
ATOM   4780 HH21 ARG A 304     -25.296  56.978  26.812  1.00 41.72           H
ATOM   4781 HH22 ARG A 304     -24.977  57.267  25.386  1.00 41.72           H
ATOM   4782  N   ALA A 305     -28.654  48.445  27.954  1.00 42.03           N
ATOM   4783  CA  ALA A 305     -29.251  47.133  27.749  1.00 38.67           C
ATOM   4784  C   ALA A 305     -30.292  46.822  28.818  1.00 43.97           C
ATOM   4785  O   ALA A 305     -31.297  46.162  28.542  1.00 46.14           O
ATOM   4786  CB  ALA A 305     -28.167  46.065  27.754  1.00 39.69           C
ATOM   4787  H   ALA A 305     -27.795  48.449  27.999  1.00 50.44           H
ATOM   4788  HA  ALA A 305     -29.691  47.115  26.884  1.00 46.40           H
ATOM   4789  HB1 ALA A 305     -28.579  45.198  27.617  1.00 47.62           H
ATOM   4790  HB2 ALA A 305     -27.539  46.251  27.039  1.00 47.62           H
ATOM   4791  HB3 ALA A 305     -27.711  46.084  28.609  1.00 47.62           H
ATOM   4792  N   ALA A 306     -30.051  47.254  30.052  1.00 44.70           N
ATOM   4793  CA  ALA A 306     -30.916  46.902  31.171  1.00 52.49           C
ATOM   4794  C   ALA A 306     -32.065  47.886  31.329  1.00 45.88           C
ATOM   4795  O   ALA A 306     -32.993  47.639  32.100  1.00 49.07           O
ATOM   4796  CB  ALA A 306     -30.085  46.839  32.475  1.00 52.40           C
ATOM   4797  H   ALA A 306     -29.388  47.757  30.268  1.00 53.64           H
ATOM   4798  HA  ALA A 306     -31.293  46.023  31.014  1.00 62.99           H
ATOM   4799  HB1 ALA A 306     -30.671  46.604  33.211  1.00 62.88           H
ATOM   4800  HB2 ALA A 306     -29.393  46.167  32.376  1.00 62.88           H
ATOM   4801  HB3 ALA A 306     -29.683  47.707  32.636  1.00 62.88           H
ATOM   4802  N   LYS A 307     -32.027  48.990  30.618  1.00 46.62           N
ATOM   4803  CA  LYS A 307     -33.120  49.953  30.642  1.00 51.76           C
ATOM   4804  C   LYS A 307     -33.374  50.434  32.060  1.00 48.22           C
ATOM   4805  O   LYS A 307     -34.507  50.523  32.507  1.00 50.67           O
ATOM   4806  CB  LYS A 307     -34.389  49.363  30.030  1.00 51.87           C
ATOM   4807  CG  LYS A 307     -34.256  48.939  28.545  1.00 44.23           C
ATOM   4808  CD  LYS A 307     -34.090  50.106  27.559  1.00 38.76           C
ATOM   4809  CE  LYS A 307     -35.017  51.277  27.841  1.00 49.12           C
ATOM   4810  NZ  LYS A 307     -34.919  52.358  26.778  1.00 62.40           N1+
ATOM   4811  H   LYS A 307     -31.374  49.213  30.104  1.00 55.94           H
ATOM   4812  HA  LYS A 307     -32.867  50.724  30.110  1.00 62.11           H
ATOM   4813  HB2 LYS A 307     -34.640  48.577  30.539  1.00 62.25           H
ATOM   4814  HB3 LYS A 307     -35.095  50.026  30.084  1.00 62.25           H
ATOM   4815  HG2 LYS A 307     -33.478  48.365  28.455  1.00 53.07           H
ATOM   4816  HG3 LYS A 307     -35.053  48.450  28.290  1.00 53.07           H
ATOM   4817  HD2 LYS A 307     -33.177  50.431  27.609  1.00 46.51           H
ATOM   4818  HD3 LYS A 307     -34.277  49.788  26.662  1.00 46.51           H
ATOM   4819  HE2 LYS A 307     -35.933  50.958  27.863  1.00 58.95           H
ATOM   4820  HE3 LYS A 307     -34.781  51.671  28.695  1.00 58.95           H
ATOM   4821  HZ1 LYS A 307     -35.473  53.027  26.973  1.00 74.88           H
ATOM   4822  HZ2 LYS A 307     -34.087  52.673  26.741  1.00 74.88           H
ATOM   4823  HZ3 LYS A 307     -35.137  52.024  25.983  1.00 74.88           H
ATOM   4824  N   LEU A 308     -32.306  50.737  32.780  1.00 51.54           N
ATOM   4825  CA  LEU A 308     -32.468  51.410  34.057  1.00 50.65           C
ATOM   4826  C   LEU A 308     -33.072  52.781  33.810  1.00 44.72           C
ATOM   4827  O   LEU A 308     -32.885  53.353  32.751  1.00 55.05           O
ATOM   4828  CB  LEU A 308     -31.117  51.542  34.778  1.00 50.40           C
ATOM   4829  CG  LEU A 308     -30.423  50.218  35.102  1.00 50.70           C
ATOM   4830  CD1 LEU A 308     -29.084  50.407  35.790  1.00 46.21           C
ATOM   4831  CD2 LEU A 308     -31.310  49.369  35.966  1.00 44.17           C
ATOM   4832  H   LEU A 308     -31.492  50.569  32.558  1.00 61.84           H
ATOM   4833  HA  LEU A 308     -33.072  50.901  34.620  1.00 60.78           H
ATOM   4834  HB2 LEU A 308     -30.517  52.056  34.215  1.00 60.48           H
ATOM   4835  HB3 LEU A 308     -31.259  52.010  35.615  1.00 60.48           H
ATOM   4836  HG  LEU A 308     -30.266  49.737  34.275  1.00 60.84           H
ATOM   4837 HD11 LEU A 308     -28.696  49.537  35.969  1.00 55.45           H
ATOM   4838 HD12 LEU A 308     -28.500  50.918  35.209  1.00 55.45           H
ATOM   4839 HD13 LEU A 308     -29.222  50.885  36.623  1.00 55.45           H
ATOM   4840 HD21 LEU A 308     -30.855  48.535  36.161  1.00 53.01           H
ATOM   4841 HD22 LEU A 308     -31.497  49.845  36.790  1.00 53.01           H
ATOM   4842 HD23 LEU A 308     -32.137  49.191  35.491  1.00 53.01           H
ATOM   4843  N   GLN A 309     -33.796  53.319  34.792  1.00 52.89           N
ATOM   4844  CA  GLN A 309     -34.502  54.583  34.624  1.00 46.60           C
ATOM   4845  C   GLN A 309     -33.798  55.693  35.398  1.00 55.92           C
ATOM   4846  O   GLN A 309     -33.571  55.563  36.610  1.00 49.31           O
ATOM   4847  CB  GLN A 309     -35.961  54.482  35.098  1.00 54.83           C
ATOM   4848  CG  GLN A 309     -36.851  53.507  34.349  1.00 49.44           C
ATOM   4849  CD  GLN A 309     -38.325  53.530  34.831  1.00 53.09           C
ATOM   4850  OE1 GLN A 309     -38.772  54.488  35.461  1.00 58.31           O
ATOM   4851  NE2 GLN A 309     -39.067  52.463  34.532  1.00 61.78           N
ATOM   4852  H   GLN A 309     -33.893  52.967  35.570  1.00 63.46           H
ATOM   4853  HA  GLN A 309     -34.505  54.824  33.685  1.00 55.93           H
ATOM   4854  HB2 GLN A 309     -35.960  54.212  36.030  1.00 65.79           H
ATOM   4855  HB3 GLN A 309     -36.367  55.360  35.019  1.00 65.79           H
ATOM   4856  HG2 GLN A 309     -36.842  53.733  33.406  1.00 59.33           H
ATOM   4857  HG3 GLN A 309     -36.509  52.608  34.477  1.00 59.33           H
ATOM   4858 HE21 GLN A 309     -38.723  51.808  34.093  1.00 74.14           H
ATOM   4859 HE22 GLN A 309     -39.891  52.429  34.778  1.00 74.14           H
ATOM   4860  N   ASP A 310     -33.501  56.798  34.699  1.00 50.08           N
ATOM   4861  CA  ASP A 310     -32.862  57.987  35.276  1.00 56.46           C
ATOM   4862  C   ASP A 310     -31.692  57.583  36.172  1.00 62.78           C
ATOM   4863  O   ASP A 310     -31.557  58.038  37.315  1.00 57.07           O
ATOM   4864  CB  ASP A 310     -33.872  58.840  36.062  1.00 58.52           C
ATOM   4865  CG  ASP A 310     -33.253  60.137  36.658  1.00 61.62           C
ATOM   4866  OD1 ASP A 310     -32.213  60.624  36.136  1.00 68.26           O
ATOM   4867  OD2 ASP A 310     -33.806  60.675  37.662  1.00 75.40           O1-
ATOM   4868  H   ASP A 310     -33.667  56.882  33.859  1.00 60.10           H
ATOM   4869  HA  ASP A 310     -32.510  58.533  34.556  1.00 67.75           H
ATOM   4870  HB2 ASP A 310     -34.593  59.099  35.468  1.00 70.22           H
ATOM   4871  HB3 ASP A 310     -34.223  58.313  36.797  1.00 70.22           H
ATOM   4872  N   CYS A 311     -30.835  56.712  35.650  1.00 54.92           N
ATOM   4873  CA  CYS A 311     -29.793  56.140  36.487  1.00 60.68           C
ATOM   4874  C   CYS A 311     -28.583  57.066  36.549  1.00 56.24           C
ATOM   4875  O   CYS A 311     -28.230  57.732  35.573  1.00 62.04           O
ATOM   4876  CB  CYS A 311     -29.375  54.758  35.983  1.00 53.99           C
ATOM   4877  SG  CYS A 311     -28.510  54.893  34.543  1.00 67.21           S
ATOM   4878  H   CYS A 311     -30.835  56.441  34.834  1.00 65.90           H
[truncated: 373,868 more chars]
