# Supplementary material for: High-throughput quantum-mechanics/molecular-mechanics (ONIOM) macromolecular crystallographic refinement with PHENIX/DivCon: the impact of mixed Hamiltonian methods on ligand and protein structure
Source: Acta Crystallogr D Struct Biol. 2018 Oct 29;74(Pt 11):1063–77. doi: 10.1107/S2059798318012913 (PMC6213575; doi:10.1107/S2059798318012913)
Supplement: Supplementary file 4 [file d-74-01063-sup4.gz › results_PHENIX/1YWR-H_refine_001.pdb]

REMARK Date 2017-01-10 Time 18:44:42 EST -0500 (1484091882.94 s)
REMARK PHENIX refinement
REMARK 
REMARK ****************** INPUT FILES AND LABELS ******************************
REMARK Reflections:
REMARK   file name      : 1YWR.sf
REMARK   labels         : ['r1ywrsf,wavelength_id=1,_refln.intensity_meas,_refln.intensity_sigma']
REMARK R-free flags:
REMARK   file name      : None
REMARK   label          : R-free-flags
REMARK   test_flag_value: 1
REMARK Model file name(s): 
REMARK   /scratch/oleg/2711123.gondor.quantumbioinc.com/1YWR-H.pdb
REMARK 
REMARK ******************** REFINEMENT SUMMARY: QUICK FACTS *******************
REMARK Start: r_work = 0.2188 r_free = 0.2228 bonds = 0.011 angles = 2.122
REMARK Final: r_work = 0.2106 r_free = 0.2569 bonds = 0.014 angles = 1.389
REMARK ************************************************************************
REMARK 
REMARK ****************** REFINEMENT STATISTICS STEP BY STEP ******************
REMARK leading digit, like 1_, means number of macro-cycle                     
REMARK 0    : statistics at the very beginning when nothing is done yet        
REMARK 1_bss: bulk solvent correction and/or (anisotropic) scaling             
REMARK 1_xyz: refinement of coordinates                                        
REMARK 1_adp: refinement of ADPs (Atomic Displacement Parameters)              
REMARK 1_occ: refinement of occupancies                                        
REMARK ------------------------------------------------------------------------
REMARK  stage       r-work r-free bonds angles b_min b_max b_ave n_water shift
REMARK       0    : 0.2878 0.3249 0.011  2.12  14.9 157.9  46.3 588      0.000
REMARK       1_bss: 0.2188 0.2228 0.011  2.12  16.5 159.5  47.8 588      0.000
REMARK 1_settarget: 0.2188 0.2228 0.011  2.12  16.5 159.5  47.8 588      0.000
REMARK       1_nqh: 0.2189 0.2229 0.011  2.12  16.5 159.5  47.8 588      0.002
REMARK    1_weight: 0.2189 0.2229 0.011  2.12  16.5 159.5  47.8 588      0.002
REMARK    1_checkH: 0.2198 0.2237 0.011  2.12  16.5 159.5  47.8 588      0.429
REMARK    1_xyzrec: 0.2136 0.2446 0.017  1.45  16.5 159.5  47.8 588      0.522
REMARK    1_checkH: 0.2136 0.2448 0.017  1.45  16.5 159.5  47.8 588      0.522
REMARK   1_regHxyz: 0.2140 0.2444 0.017  1.45  16.5 159.5  47.8 588      0.530
REMARK       1_adp: 0.2138 0.2571 0.017  1.45  19.9 154.6  48.6 588      0.530
REMARK   1_regHadp: 0.2141 0.2578 0.017  1.45  19.9 154.6  48.6 588      0.530
REMARK       2_bss: 0.2130 0.2563 0.017  1.45  20.1 154.8  48.8 588      0.530
REMARK 2_settarget: 0.2130 0.2563 0.017  1.45  20.1 154.8  48.8 588      0.530
REMARK 2_updatecdl: 0.2130 0.2563 0.017  1.45  20.1 154.8  48.8 588      0.530
REMARK       2_nqh: 0.2130 0.2563 0.017  1.45  20.1 154.8  48.8 588      0.530
REMARK    2_weight: 0.2130 0.2563 0.017  1.45  20.1 154.8  48.8 588      0.530
REMARK    2_checkH: 0.2130 0.2563 0.017  1.45  20.1 154.8  48.8 588      0.530
REMARK    2_xyzrec: 0.2123 0.2553 0.014  1.38  20.1 154.8  48.8 588      0.540
REMARK    2_checkH: 0.2124 0.2552 0.014  1.38  20.1 154.8  48.8 588      0.540
REMARK   2_regHxyz: 0.2128 0.2554 0.014  1.38  20.1 154.8  48.8 588      0.541
REMARK       2_adp: 0.2127 0.2528 0.014  1.38  22.5 151.9  48.4 588      0.541
REMARK   2_regHadp: 0.2132 0.2529 0.014  1.38  22.5 151.9  48.4 588      0.541
REMARK       3_bss: 0.2122 0.2535 0.014  1.38  22.3 151.8  48.3 588      0.541
REMARK 3_settarget: 0.2122 0.2535 0.014  1.38  22.3 151.8  48.3 588      0.541
REMARK 3_updatecdl: 0.2122 0.2535 0.014  1.39  22.3 151.8  48.3 588      0.541
REMARK       3_nqh: 0.2122 0.2535 0.014  1.39  22.3 151.8  48.3 588      0.541
REMARK    3_weight: 0.2122 0.2535 0.014  1.39  22.3 151.8  48.3 588      0.541
REMARK    3_checkH: 0.2123 0.2536 0.014  1.39  22.3 151.8  48.3 588      0.541
REMARK    3_xyzrec: 0.2099 0.2555 0.014  1.39  22.3 151.8  48.3 588      0.562
REMARK    3_checkH: 0.2098 0.2556 0.014  1.39  22.3 151.8  48.3 588      0.562
REMARK   3_regHxyz: 0.2103 0.2556 0.014  1.39  22.3 151.8  48.3 588      0.562
REMARK       3_adp: 0.2107 0.2575 0.014  1.39  21.6 150.1  48.0 588      0.562
REMARK   3_regHadp: 0.2108 0.2576 0.014  1.39  21.6 150.1  48.0 588      0.562
REMARK         end: 0.2106 0.2569 0.014  1.39  21.5 150.0  47.9 588      0.562
REMARK ------------------------------------------------------------------------
REMARK MODEL CONTENT.
REMARK  ELEMENT        ATOM RECORD COUNT   OCCUPANCY SUM
REMARK        C                     1775         1775.00
REMARK        F                        1            1.00
REMARK        H                     3154         3154.00
REMARK        O                      653          653.00
REMARK        N                      476          476.00
REMARK        S                       12           12.00
REMARK      O1-                       42           42.00
REMARK    TOTAL                     6113         6113.00
REMARK -----------------------------------------------------------------------
REMARK r_free_flags.md5.hexdigest 0062d576f6adb1168893273505424c15
REMARK 
REMARK IF THIS FILE IS FOR PDB DEPOSITION: REMOVE ALL FROM THIS LINE UP.
REMARK   3
REMARK   3 REFINEMENT.
REMARK   3   PROGRAM     : PHENIX (1.11.1_2575: ???)
REMARK   3   AUTHORS     : Adams,Afonine,Bunkoczi,Burnley,Chen,Dar,Davis,
REMARK   3               : Draizen,Echols,Gildea,Gros,Grosse-Kunstleve,Headd,
REMARK   3               : Hintze,Hung,Ioerger,Liebschner,McCoy,McKee,Moriarty,
REMARK   3               : Oeffner,Poon,Read,Richardson,Richardson,Sacchettini,
REMARK   3               : Sauter,Sobolev,Storoni,Terwilliger,Williams,Zwart
REMARK   3
REMARK   3  REFINEMENT TARGET : ML
REMARK   3  
REMARK   3  DATA USED IN REFINEMENT.
REMARK   3   RESOLUTION RANGE HIGH (ANGSTROMS) : 1.900   
REMARK   3   RESOLUTION RANGE LOW  (ANGSTROMS) : 33.591  
REMARK   3   MIN(FOBS/SIGMA_FOBS)              : 1.34  
REMARK   3   COMPLETENESS FOR RANGE        (%) : 97.09 
REMARK   3   NUMBER OF REFLECTIONS             : 29761     
REMARK   3   NUMBER OF REFLECTIONS (NON-ANOMALOUS) : 29761     
REMARK   3  
REMARK   3  FIT TO DATA USED IN REFINEMENT.
REMARK   3   R VALUE     (WORKING + TEST SET) : 0.2137
REMARK   3   R VALUE            (WORKING SET) : 0.2106
REMARK   3   FREE R VALUE                     : 0.2569
REMARK   3   FREE R VALUE TEST SET SIZE   (%) : 6.76  
REMARK   3   FREE R VALUE TEST SET COUNT      : 2012      
REMARK   3  
REMARK   3  FIT TO DATA USED IN REFINEMENT (IN BINS).
REMARK   3   BIN  RESOLUTION RANGE  COMPL.    NWORK NFREE   RWORK  RFREE  CCWORK CCFREE
REMARK   3     1 33.5959 -  4.5760    0.84     1836   136  0.2191 0.2522   0.851  0.823
REMARK   3     2  4.5760 -  3.6335    0.89     1849   128  0.1836 0.2207   0.887  0.846
REMARK   3     3  3.6335 -  3.1746    0.97     2002   148  0.1911 0.2309   0.902  0.851
REMARK   3     4  3.1746 -  2.8845    0.99     2026   149  0.2086 0.2826   0.895  0.826
REMARK   3     5  2.8845 -  2.6779    0.99     2014   145  0.2160 0.2956   0.894  0.830
REMARK   3     6  2.6779 -  2.5200    0.99     2024   143  0.2110 0.2713   0.889  0.801
REMARK   3     7  2.5200 -  2.3939    0.99     2016   149  0.2219 0.2424   0.877  0.844
REMARK   3     8  2.3939 -  2.2897    1.00     2014   143  0.2170 0.2580   0.880  0.803
REMARK   3     9  2.2897 -  2.2015    0.99     1996   141  0.2119 0.2875   0.881  0.785
REMARK   3    10  2.2015 -  2.1256    1.00     2024   146  0.2225 0.2701   0.874  0.783
REMARK   3    11  2.1256 -  2.0591    1.00     2024   139  0.2469 0.2883   0.858  0.764
REMARK   3    12  2.0591 -  2.0003    1.00     1979   153  0.2439 0.2900   0.844  0.777
REMARK   3    13  2.0003 -  1.9476    1.00     2009   148  0.2609 0.2824   0.820  0.744
REMARK   3    14  1.9476 -  1.9001    0.96     1936   144  0.3067 0.3317   0.789  0.751
REMARK   3  
REMARK   3  BULK SOLVENT MODELLING.
REMARK   3   METHOD USED        : FLAT BULK SOLVENT MODEL
REMARK   3   SOLVENT RADIUS     : 1.11    
REMARK   3   SHRINKAGE RADIUS   : 0.90    
REMARK   3   GRID STEP FACTOR   : 4.00    
REMARK   3  
REMARK   3  ERROR ESTIMATES.
REMARK   3   COORDINATE ERROR (MAXIMUM-LIKELIHOOD BASED)     : 0.23    
REMARK   3   PHASE ERROR (DEGREES, MAXIMUM-LIKELIHOOD BASED) : 24.89   
REMARK   3  
REMARK   3  STRUCTURE FACTORS CALCULATION ALGORITHM : FFT
REMARK   3  
REMARK   3  RESTRAINTS LIBRARY
REMARK   3    GEOSTD + MON.LIB. + CDL v1.2
REMARK   3  
REMARK   3  DEVIATIONS FROM IDEAL VALUES.
REMARK   3                 RMSD     MAX  COUNT
REMARK   3   BOND      :  0.014   0.127   2830
REMARK   3   ANGLE     :  1.389  13.719   3841
REMARK   3   CHIRALITY :  0.079   0.460    425
REMARK   3   PLANARITY :  0.008   0.036    490
REMARK   3   DIHEDRAL  : 21.614 179.891   1689
REMARK   3   MIN NONBONDED DISTANCE : 2.168 
REMARK   3  
REMARK   3  MOLPROBITY STATISTICS.
REMARK   3   ALL-ATOM CLASHSCORE : 10.88
REMARK   3   RAMACHANDRAN PLOT:
REMARK   3     OUTLIERS : 0.60  %
REMARK   3     ALLOWED  : 4.52  %
REMARK   3     FAVORED  : 94.88 %
REMARK   3   ROTAMER OUTLIERS : 18.46 %
REMARK   3   CBETA DEVIATIONS : 0
REMARK   3   PEPTIDE PLANE:
REMARK   3     CIS-PROLINE     : 0
REMARK   3     CIS-GENERAL     : 0
REMARK   3     TWISTED PROLINE : 0
REMARK   3     TWISTED GENERAL : 0
REMARK   3  
REMARK   3  ATOMIC DISPLACEMENT PARAMETERS.
REMARK   3   WILSON B : 34.75
REMARK   3   RMS(B_ISO_OR_EQUIVALENT_BONDED) : 6.21
REMARK   3   ATOMS          NUMBER OF ATOMS
REMARK   3                    ISO.  ANISO. 
REMARK   3    ALL         :   6113       0
REMARK   3    ALL (NO H)  :   2959       0
REMARK   3    SOLVENT     :    196       0
REMARK   3    NON-SOLVENT :   2763       0
REMARK   3    HYDROGENS   :   3154       0
REMARK   3
HELIX    1   1 ILE A   62  HIS A   77  1               Generated by MOE   16
HELIX    2   2 ASP A  124  SER A  143  1               Generated by MOE   20
HELIX    3   3 PRO A  153  ASN A  155  5               Generated by MOE    3
HELIX    4   4 THR A  185  TYR A  188  5               Generated by MOE    4
HELIX    5   5 PRO A  191  MET A  194  1               Generated by MOE    4
HELIX    6   6 VAL A  204  THR A  218  1               Generated by MOE   15
HELIX    7   7 HIS A  228  VAL A  239  1               Generated by MOE   12
HELIX    8   8 ALA A  244  LEU A  247  1               Generated by MOE    4
HELIX    9   9 GLU A  253  SER A  261  1               Generated by MOE    9
HELIX   10  10 PHE A  270  VAL A  273  1               Generated by MOE    4
HELIX   11  11 PRO A  279  MET A  288  1               Generated by MOE   10
HELIX   12  12 ALA A  299  ALA A  302  1               Generated by MOE    4
HELIX   13  13 ALA A  306  PHE A  308  5               Generated by MOE    3
HELIX   14  14 PRO A  314  ASP A  316  5               Generated by MOE    3
HELIX   15  15 SER A  326  SER A  329  5               Generated by MOE    4
HELIX   16  16 ILE A  334  ILE A  346  1               Generated by MOE   13
SHEET    1       PHE A   8  LEU A  13                  Generated by MOE
SHEET    2       THR A  16  PRO A  21                  Generated by MOE
SHEET    3       TYR A  24  SER A  32                  Generated by MOE
SHEET    4       GLY A  36  ASP A  43                  Generated by MOE
SHEET    5       HIS A  48  LEU A  55                  Generated by MOE
SHEET    6       ASP A  88  PHE A  90                  Generated by MOE
SHEET    7       TYR A 103  HIS A 107                  Generated by MOE
SHEET    8       ALA A 111  ASP A 112                  Generated by MOE
SHEET    9       LEU A 156  VAL A 158                  Generated by MOE
SHEET   10       LEU A 164  LYS A 165                  Generated by MOE
SHEET   11       ILE A 166  ILE A 166                  Generated by MOE
CRYST1   65.736   74.575   77.377  90.00  90.00  90.00 P 21 21 21
SCALE1      0.015212  0.000000  0.000000        0.00000
SCALE2      0.000000  0.013409  0.000000        0.00000
SCALE3      0.000000  0.000000  0.012924        0.00000
ATOM      1  N   ARG A   5      25.118   3.493   7.039  1.00 73.73           N
ATOM      2  CA  ARG A   5      24.434   2.828   8.142  1.00 70.51           C
ATOM      3  C   ARG A   5      24.782   3.544   9.440  1.00 66.03           C
ATOM      4  O   ARG A   5      25.876   4.092   9.588  1.00 60.74           O
ATOM      5  CB  ARG A   5      24.807   1.326   8.179  1.00 70.98           C
ATOM      6  CG  ARG A   5      24.529   0.544   9.487  1.00 69.32           C
ATOM      7  CD  ARG A   5      25.537  -0.597   9.631  1.00 63.77           C
ATOM      8  NE  ARG A   5      25.127  -1.710  10.503  1.00 61.07           N
ATOM      9  CZ  ARG A   5      25.580  -1.930  11.741  1.00 61.91           C
ATOM     10  NH1 ARG A   5      26.452  -1.107  12.315  1.00 67.45           N
ATOM     11  NH2 ARG A   5      25.152  -2.982  12.427  1.00 55.24           N1+
ATOM     12  H1  ARG A   5      24.765   3.175   6.205  1.00 88.50           H
ATOM     13  H2  ARG A   5      26.058   3.300   7.083  1.00 88.50           H
ATOM     14  HA  ARG A   5      23.476   2.897   8.009  1.00 84.63           H
ATOM     15  HB2 ARG A   5      25.757   1.250   8.001  1.00 85.19           H
ATOM     16  HB3 ARG A   5      24.315   0.879   7.473  1.00 85.19           H
ATOM     17  HG2 ARG A   5      23.636   0.166   9.457  1.00 83.20           H
ATOM     18  HG3 ARG A   5      24.623   1.138  10.248  1.00 83.20           H
ATOM     19  HD2 ARG A   5      26.360  -0.234   9.993  1.00 76.54           H
ATOM     20  HD3 ARG A   5      25.708  -0.967   8.751  1.00 76.54           H
ATOM     21  HE  ARG A   5      24.548  -2.264  10.190  1.00 73.30           H
ATOM     22 HH11 ARG A   5      26.744  -0.422  11.885  1.00 80.96           H
ATOM     23 HH12 ARG A   5      26.728  -1.263  13.115  1.00 80.96           H
ATOM     24 HH21 ARG A   5      25.435  -3.117  13.228  1.00 66.31           H
ATOM     25 HH22 ARG A   5      24.583  -3.522  12.075  1.00 66.31           H
ATOM     26  N   PRO A   6      23.839   3.595  10.371  1.00 61.58           N
ATOM     27  CA  PRO A   6      24.165   4.173  11.682  1.00 59.92           C
ATOM     28  C   PRO A   6      25.059   3.269  12.523  1.00 59.27           C
ATOM     29  O   PRO A   6      25.358   2.128  12.165  1.00 52.81           O
ATOM     30  CB  PRO A   6      22.790   4.375  12.338  1.00 55.30           C
ATOM     31  CG  PRO A   6      21.851   3.462  11.605  1.00 58.57           C
ATOM     32  CD  PRO A   6      22.397   3.318  10.215  1.00 57.67           C
ATOM     33  HA  PRO A   6      24.596   5.035  11.571  1.00 71.92           H
ATOM     34  HB2 PRO A   6      22.838   4.132  13.276  1.00 66.38           H
ATOM     35  HB3 PRO A   6      22.514   5.299  12.239  1.00 66.38           H
ATOM     36  HG2 PRO A   6      21.825   2.601  12.050  1.00 70.30           H
ATOM     37  HG3 PRO A   6      20.967   3.860  11.582  1.00 70.30           H
ATOM     38  HD2 PRO A   6      22.261   2.414   9.892  1.00 69.22           H
ATOM     39  HD3 PRO A   6      21.991   3.971   9.624  1.00 69.22           H
ATOM     40  N   THR A   7      25.446   3.769  13.682  1.00 49.20           N
ATOM     41  CA  THR A   7      26.184   2.992  14.656  1.00 51.81           C
ATOM     42  C   THR A   7      25.202   2.425  15.665  1.00 50.04           C
ATOM     43  O   THR A   7      24.302   3.122  16.133  1.00 49.76           O
ATOM     44  CB  THR A   7      27.235   3.857  15.347  1.00 54.57           C
ATOM     45  OG1 THR A   7      26.619   5.055  15.821  1.00 74.51           O
ATOM     46  CG2 THR A   7      28.320   4.230  14.361  1.00 46.22           C
ATOM     47  H   THR A   7      25.288   4.577  13.933  1.00 59.06           H
ATOM     48  HA  THR A   7      26.633   2.256  14.212  1.00 62.19           H
ATOM     49  HB  THR A   7      27.632   3.372  16.087  1.00 65.50           H
ATOM     50  HG1 THR A   7      27.189   5.539  16.204  1.00 89.43           H
ATOM     51 HG21 THR A   7      28.990   4.780  14.798  1.00 55.48           H
ATOM     52 HG22 THR A   7      28.745   3.429  14.018  1.00 55.48           H
ATOM     53 HG23 THR A   7      27.938   4.727  13.621  1.00 55.48           H
ATOM     54  N   PHE A   8      25.373   1.168  15.987  1.00 41.63           N
ATOM     55  CA  PHE A   8      24.475   0.468  16.883  1.00 48.24           C
ATOM     56  C   PHE A   8      25.147   0.263  18.236  1.00 52.55           C
ATOM     57  O   PHE A   8      26.374   0.307  18.361  1.00 68.83           O
ATOM     58  CB  PHE A   8      24.071  -0.896  16.293  1.00 50.62           C
ATOM     59  CG  PHE A   8      23.094  -0.832  15.137  1.00 48.35           C
ATOM     60  CD1 PHE A   8      23.456  -0.281  13.923  1.00 48.14           C
ATOM     61  CD2 PHE A   8      21.833  -1.385  15.261  1.00 42.13           C
ATOM     62  CE1 PHE A   8      22.560  -0.248  12.856  1.00 49.46           C
ATOM     63  CE2 PHE A   8      20.949  -1.363  14.204  1.00 38.87           C
ATOM     64  CZ  PHE A   8      21.306  -0.794  13.003  1.00 34.66           C
ATOM     65  H   PHE A   8      26.019   0.680  15.695  1.00 49.97           H
ATOM     66  HA  PHE A   8      23.672   0.996  17.014  1.00 57.90           H
ATOM     67  HB2 PHE A   8      24.871  -1.344  15.976  1.00 60.76           H
ATOM     68  HB3 PHE A   8      23.659  -1.425  16.995  1.00 60.76           H
ATOM     69  HD1 PHE A   8      24.303   0.089  13.821  1.00 57.78           H
ATOM     70  HD2 PHE A   8      21.578  -1.774  16.066  1.00 50.58           H
ATOM     71  HE1 PHE A   8      22.811   0.136  12.046  1.00 59.37           H
ATOM     72  HE2 PHE A   8      20.100  -1.727  14.306  1.00 46.66           H
ATOM     73  HZ  PHE A   8      20.702  -0.776  12.296  1.00 41.61           H
ATOM     74  N   TYR A   9      24.322   0.036  19.256  1.00 45.57           N
ATOM     75  CA  TYR A   9      24.811  -0.392  20.556  1.00 42.67           C
ATOM     76  C   TYR A   9      23.910  -1.479  21.101  1.00 49.20           C
ATOM     77  O   TYR A   9      22.692  -1.489  20.877  1.00 43.37           O
ATOM     78  CB  TYR A   9      24.928   0.811  21.545  1.00 48.36           C
ATOM     79  CG  TYR A   9      23.619   1.400  22.058  1.00 43.68           C
ATOM     80  CD1 TYR A   9      23.115   1.024  23.297  1.00 42.32           C
ATOM     81  CD2 TYR A   9      22.917   2.343  21.317  1.00 44.23           C
ATOM     82  CE1 TYR A   9      21.939   1.561  23.782  1.00 46.92           C
ATOM     83  CE2 TYR A   9      21.743   2.891  21.786  1.00 45.53           C
ATOM     84  CZ  TYR A   9      21.262   2.499  23.025  1.00 45.60           C
ATOM     85  OH  TYR A   9      20.091   3.031  23.500  1.00 44.22           O
ATOM     86  H   TYR A   9      23.467   0.125  19.216  1.00 54.70           H
ATOM     87  HA  TYR A   9      25.697  -0.770  20.446  1.00 51.22           H
ATOM     88  HB2 TYR A   9      25.434   0.518  22.320  1.00 58.05           H
ATOM     89  HB3 TYR A   9      25.409   1.525  21.099  1.00 58.05           H
ATOM     90  HD1 TYR A   9      23.576   0.398  23.807  1.00 50.80           H
ATOM     91  HD2 TYR A   9      23.246   2.609  20.489  1.00 53.09           H
ATOM     92  HE1 TYR A   9      21.609   1.300  24.611  1.00 56.33           H
ATOM     93  HE2 TYR A   9      21.281   3.519  21.279  1.00 54.66           H
ATOM     94  HH  TYR A   9      19.782   3.584  22.949  1.00 53.08           H
ATOM     95  N   ARG A  10      24.516  -2.398  21.827  1.00 40.11           N
ATOM     96  CA  ARG A  10      23.793  -3.571  22.268  1.00 51.50           C
ATOM     97  C   ARG A  10      23.536  -3.425  23.750  1.00 54.31           C
ATOM     98  O   ARG A  10      24.251  -2.724  24.467  1.00 60.14           O
ATOM     99  CB  ARG A  10      24.565  -4.867  21.918  1.00 61.83           C
ATOM    100  CG  ARG A  10      24.807  -5.856  23.059  1.00 74.63           C
ATOM    101  CD  ARG A  10      24.732  -7.294  22.606  1.00 81.69           C
ATOM    102  NE  ARG A  10      25.851  -7.742  21.776  1.00 89.75           N
ATOM    103  CZ  ARG A  10      25.760  -8.124  20.500  1.00 89.48           C
ATOM    104  NH1 ARG A  10      26.854  -8.526  19.855  1.00 90.95           N
ATOM    105  NH2 ARG A  10      24.594  -8.114  19.863  1.00 83.46           N1+
ATOM    106  H   ARG A  10      25.338  -2.367  22.076  1.00 48.15           H
ATOM    107  HA  ARG A  10      22.935  -3.602  21.816  1.00 61.81           H
ATOM    108  HB2 ARG A  10      24.067  -5.339  21.231  1.00 74.21           H
ATOM    109  HB3 ARG A  10      25.434  -4.616  21.568  1.00 74.21           H
ATOM    110  HG2 ARG A  10      25.690  -5.703  23.429  1.00 89.57           H
ATOM    111  HG3 ARG A  10      24.132  -5.722  23.743  1.00 89.57           H
ATOM    112  HD2 ARG A  10      24.705  -7.863  23.391  1.00 98.05           H
ATOM    113  HD3 ARG A  10      23.919  -7.412  22.090  1.00 98.05           H
ATOM    114  HE  ARG A  10      26.630  -7.761  22.139  1.00107.72           H
ATOM    115 HH11 ARG A  10      27.613  -8.533  20.259  1.00109.15           H
ATOM    116 HH12 ARG A  10      26.803  -8.768  19.032  1.00109.15           H
ATOM    117 HH21 ARG A  10      23.883  -7.859  20.274  1.00100.16           H
ATOM    118 HH22 ARG A  10      24.551  -8.361  19.041  1.00100.16           H
ATOM    119  N   GLN A  11      22.483  -4.083  24.200  1.00 45.92           N
ATOM    120  CA  GLN A  11      22.117  -4.015  25.599  1.00 44.72           C
ATOM    121  C   GLN A  11      21.099  -5.105  25.865  1.00 50.62           C
ATOM    122  O   GLN A  11      20.351  -5.489  24.966  1.00 52.78           O
ATOM    123  CB  GLN A  11      21.591  -2.613  25.906  1.00 55.53           C
ATOM    124  CG  GLN A  11      20.444  -2.544  26.814  1.00 55.71           C
ATOM    125  CD  GLN A  11      19.813  -1.172  26.788  1.00 62.47           C
ATOM    126  OE1 GLN A  11      19.924  -0.415  25.803  1.00 56.40           O
ATOM    127  NE2 GLN A  11      19.181  -0.820  27.885  1.00 55.61           N
ATOM    128  H   GLN A  11      21.967  -4.574  23.718  1.00 55.12           H
ATOM    129  HA  GLN A  11      22.898  -4.180  26.149  1.00 53.68           H
ATOM    130  HB2 GLN A  11      22.309  -2.099  26.307  1.00 66.66           H
ATOM    131  HB3 GLN A  11      21.324  -2.198  25.071  1.00 66.66           H
ATOM    132  HG2 GLN A  11      19.777  -3.193  26.540  1.00 66.86           H
ATOM    133  HG3 GLN A  11      20.740  -2.727  27.720  1.00 66.86           H
ATOM    134 HE21 GLN A  11      19.149  -1.359  28.554  1.00 66.75           H
ATOM    135 HE22 GLN A  11      18.800  -0.050  27.933  1.00 66.75           H
ATOM    136  N   GLU A  12      21.103  -5.636  27.080  1.00 49.20           N
ATOM    137  CA  GLU A  12      20.161  -6.682  27.464  1.00 57.48           C
ATOM    138  C   GLU A  12      19.095  -6.084  28.365  1.00 61.40           C
ATOM    139  O   GLU A  12      19.414  -5.452  29.377  1.00 52.25           O
ATOM    140  CB  GLU A  12      20.857  -7.855  28.164  1.00 56.67           C
ATOM    141  CG  GLU A  12      19.924  -8.704  29.035  1.00 66.87           C
ATOM    142  CD  GLU A  12      20.579  -9.999  29.543  1.00 75.15           C
ATOM    143  OE1 GLU A  12      21.793 -10.209  29.296  1.00 68.53           O
ATOM    144  OE2 GLU A  12      19.876 -10.799  30.199  1.00 78.08           O1-
ATOM    145  H   GLU A  12      21.645  -5.407  27.708  1.00 59.05           H
ATOM    146  HA  GLU A  12      19.725  -7.024  26.668  1.00 69.00           H
ATOM    147  HB2 GLU A  12      21.243  -8.436  27.490  1.00 68.02           H
ATOM    148  HB3 GLU A  12      21.558  -7.504  28.736  1.00 68.02           H
ATOM    149  HG2 GLU A  12      19.654  -8.183  29.808  1.00 80.26           H
ATOM    150  HG3 GLU A  12      19.144  -8.949  28.514  1.00 80.26           H
ATOM    151  N   LEU A  13      17.835  -6.280  27.980  1.00 67.47           N
ATOM    152  CA  LEU A  13      16.685  -5.715  28.670  1.00 73.50           C
ATOM    153  C   LEU A  13      15.725  -6.828  29.047  1.00 85.24           C
ATOM    154  O   LEU A  13      15.261  -7.573  28.174  1.00 76.07           O
ATOM    155  CB  LEU A  13      15.956  -4.712  27.783  1.00 66.63           C
ATOM    156  CG  LEU A  13      16.081  -3.209  27.974  1.00 64.62           C
ATOM    157  CD1 LEU A  13      16.628  -2.819  29.349  1.00 57.35           C
ATOM    158  CD2 LEU A  13      16.914  -2.663  26.833  1.00 59.52           C
ATOM    159  H   LEU A  13      17.617  -6.755  27.297  1.00 80.98           H
ATOM    160  HA  LEU A  13      16.976  -5.264  29.478  1.00 88.21           H
ATOM    161  HB2 LEU A  13      16.235  -4.888  26.871  1.00 79.98           H
ATOM    162  HB3 LEU A  13      15.009  -4.910  27.855  1.00 79.98           H
ATOM    163  HG  LEU A  13      15.197  -2.819  27.897  1.00 77.56           H
ATOM    164 HD11 LEU A  13      16.683  -1.852  29.404  1.00 68.84           H
ATOM    165 HD12 LEU A  13      16.030  -3.157  30.034  1.00 68.84           H
ATOM    166 HD13 LEU A  13      17.510  -3.208  29.459  1.00 68.84           H
ATOM    167 HD21 LEU A  13      17.005  -1.703  26.939  1.00 71.44           H
ATOM    168 HD22 LEU A  13      17.789  -3.082  26.852  1.00 71.44           H
ATOM    169 HD23 LEU A  13      16.470  -2.863  25.994  1.00 71.44           H
ATOM    170  N   ASN A  14      15.394  -6.914  30.336  1.00 90.90           N
ATOM    171  CA  ASN A  14      14.392  -7.867  30.789  1.00102.34           C
ATOM    172  C   ASN A  14      14.732  -9.267  30.285  1.00101.62           C
ATOM    173  O   ASN A  14      13.848 -10.097  30.056  1.00114.38           O
ATOM    174  CB  ASN A  14      12.996  -7.438  30.321  1.00108.36           C
ATOM    175  CG  ASN A  14      11.881  -7.964  31.210  1.00113.18           C
ATOM    176  OD1 ASN A  14      11.123  -7.188  31.796  1.00111.46           O
ATOM    177  ND2 ASN A  14      11.768  -9.286  31.304  1.00114.22           N
ATOM    178  H   ASN A  14      15.736  -6.433  30.962  1.00109.10           H
ATOM    179  HA  ASN A  14      14.390  -7.888  31.759  1.00122.82           H
ATOM    180  HB2 ASN A  14      12.947  -6.469  30.322  1.00130.05           H
ATOM    181  HB3 ASN A  14      12.847  -7.775  29.424  1.00130.05           H
ATOM    182 HD21 ASN A  14      11.152  -9.630  31.796  1.00137.08           H
ATOM    183 HD22 ASN A  14      12.310  -9.796  30.874  1.00137.08           H
ATOM    184  N   LYS A  15      16.029  -9.517  30.081  1.00 96.25           N
ATOM    185  CA  LYS A  15      16.593 -10.759  29.539  1.00 96.46           C
ATOM    186  C   LYS A  15      16.485 -10.820  28.018  1.00 86.16           C
ATOM    187  O   LYS A  15      16.823 -11.844  27.419  1.00 72.75           O
ATOM    188  CB  LYS A  15      15.939 -12.010  30.140  1.00 94.66           C
ATOM    189  CG  LYS A  15      16.903 -13.178  30.319  1.00 92.99           C
ATOM    190  CD  LYS A  15      17.411 -13.325  31.758  1.00 87.22           C
ATOM    191  CE  LYS A  15      17.448 -14.788  32.217  1.00 97.63           C
ATOM    192  NZ  LYS A  15      16.817 -15.781  31.264  1.00102.09           N1+
ATOM    193  H   LYS A  15      16.640  -8.939  30.261  1.00115.51           H
ATOM    194  HA  LYS A  15      17.536 -10.789  29.764  1.00115.77           H
ATOM    195  HB2 LYS A  15      15.577 -11.786  31.012  1.00113.60           H
ATOM    196  HB3 LYS A  15      15.224 -12.303  29.553  1.00113.60           H
ATOM    197  HG2 LYS A  15      16.450 -14.001  30.077  1.00111.60           H
ATOM    198  HG3 LYS A  15      17.672 -13.042  29.744  1.00111.60           H
ATOM    199  HD2 LYS A  15      18.311 -12.968  31.815  1.00104.68           H
ATOM    200  HD3 LYS A  15      16.821 -12.837  32.354  1.00104.68           H
ATOM    201  HE2 LYS A  15      18.374 -15.048  32.338  1.00117.18           H
ATOM    202  HE3 LYS A  15      16.978 -14.857  33.062  1.00117.18           H
ATOM    203  HZ1 LYS A  15      16.878 -16.604  31.599  1.00122.53           H
ATOM    204  HZ2 LYS A  15      15.959 -15.581  31.141  1.00122.53           H
ATOM    205  HZ3 LYS A  15      17.235 -15.757  30.479  1.00122.53           H
ATOM    206  N   THR A  16      16.037  -9.750  27.373  1.00 87.44           N
ATOM    207  CA  THR A  16      15.971  -9.648  25.919  1.00 78.33           C
ATOM    208  C   THR A  16      17.084  -8.711  25.469  1.00 71.37           C
ATOM    209  O   THR A  16      17.225  -7.610  26.012  1.00 65.63           O
ATOM    210  CB  THR A  16      14.606  -9.112  25.469  1.00 78.83           C
ATOM    211  OG1 THR A  16      13.576 -10.063  25.786  1.00 82.08           O
ATOM    212  CG2 THR A  16      14.581  -8.805  23.964  1.00 54.88           C
ATOM    213  H   THR A  16      15.754  -9.043  27.772  1.00104.95           H
ATOM    214  HA  THR A  16      16.113 -10.520  25.519  1.00 94.02           H
ATOM    215  HB  THR A  16      14.424  -8.285  25.943  1.00 94.61           H
ATOM    216  HG1 THR A  16      12.828  -9.770  25.540  1.00 98.52           H
ATOM    217 HG21 THR A  16      13.708  -8.468  23.709  1.00 65.87           H
ATOM    218 HG22 THR A  16      15.251  -8.137  23.751  1.00 65.87           H
ATOM    219 HG23 THR A  16      14.768  -9.611  23.459  1.00 65.87           H
ATOM    220  N   ILE A  17      17.869  -9.137  24.488  1.00 60.24           N
ATOM    221  CA  ILE A  17      18.904  -8.255  23.966  1.00 56.51           C
ATOM    222  C   ILE A  17      18.312  -7.364  22.879  1.00 60.26           C
ATOM    223  O   ILE A  17      17.398  -7.752  22.136  1.00 57.83           O
ATOM    224  CB  ILE A  17      20.126  -9.044  23.454  1.00 57.06           C
ATOM    225  CG1 ILE A  17      20.328  -8.927  21.941  1.00 58.86           C
ATOM    226  CG2 ILE A  17      20.077 -10.509  23.881  1.00 61.23           C
ATOM    227  CD1 ILE A  17      21.453  -8.010  21.597  1.00 61.58           C
ATOM    228  H   ILE A  17      17.826  -9.911  24.115  1.00 72.30           H
ATOM    229  HA  ILE A  17      19.209  -7.679  24.684  1.00 67.83           H
ATOM    230  HB  ILE A  17      20.909  -8.654  23.874  1.00 68.49           H
ATOM    231 HG12 ILE A  17      20.531  -9.804  21.578  1.00 70.65           H
ATOM    232 HG13 ILE A  17      19.519  -8.577  21.537  1.00 70.65           H
ATOM    233 HG21 ILE A  17      20.863 -10.963  23.537  1.00 73.50           H
ATOM    234 HG22 ILE A  17      20.065 -10.555  24.849  1.00 73.50           H
ATOM    235 HG23 ILE A  17      19.275 -10.916  23.519  1.00 73.50           H
ATOM    236 HD11 ILE A  17      21.542  -7.969  20.632  1.00 73.91           H
ATOM    237 HD12 ILE A  17      21.259  -7.128  21.950  1.00 73.91           H
ATOM    238 HD13 ILE A  17      22.271  -8.353  21.991  1.00 73.91           H
ATOM    239  N   TRP A  18      18.896  -6.175  22.761  1.00 53.85           N
ATOM    240  CA  TRP A  18      18.487  -5.134  21.835  1.00 49.91           C
ATOM    241  C   TRP A  18      19.747  -4.551  21.223  1.00 43.64           C
ATOM    242  O   TRP A  18      20.663  -4.180  21.953  1.00 47.08           O
ATOM    243  CB  TRP A  18      17.705  -4.041  22.561  1.00 47.89           C
ATOM    244  CG  TRP A  18      16.406  -4.481  23.027  1.00 54.84           C
ATOM    245  CD1 TRP A  18      16.139  -5.396  24.010  1.00 56.58           C
ATOM    246  CD2 TRP A  18      15.142  -4.024  22.542  1.00 47.86           C
ATOM    247  NE1 TRP A  18      14.779  -5.545  24.156  1.00 58.94           N
ATOM    248  CE2 TRP A  18      14.146  -4.710  23.268  1.00 49.94           C
ATOM    249  CE3 TRP A  18      14.761  -3.107  21.561  1.00 43.61           C
ATOM    250  CZ2 TRP A  18      12.794  -4.517  23.036  1.00 45.80           C
ATOM    251  CZ3 TRP A  18      13.417  -2.912  21.335  1.00 35.29           C
ATOM    252  CH2 TRP A  18      12.450  -3.606  22.068  1.00 44.79           C
ATOM    253  H   TRP A  18      19.572  -5.941  23.238  1.00 64.63           H
ATOM    254  HA  TRP A  18      17.935  -5.508  21.131  1.00 59.91           H
ATOM    255  HB2 TRP A  18      18.216  -3.748  23.332  1.00 57.48           H
ATOM    256  HB3 TRP A  18      17.568  -3.297  21.954  1.00 57.48           H
ATOM    257  HD1 TRP A  18      16.782  -5.855  24.501  1.00 67.91           H
ATOM    258  HE1 TRP A  18      14.390  -6.071  24.714  1.00 70.75           H
ATOM    259  HE3 TRP A  18      15.400  -2.646  21.066  1.00 52.35           H
ATOM    260  HZ2 TRP A  18      12.148  -4.973  23.526  1.00 54.98           H
ATOM    261  HZ3 TRP A  18      13.148  -2.304  20.685  1.00 42.37           H
ATOM    262  HH2 TRP A  18      11.550  -3.448  21.895  1.00 53.77           H
ATOM    263  N   GLU A  19      19.807  -4.502  19.907  1.00 43.45           N
ATOM    264  CA  GLU A  19      20.899  -3.867  19.179  1.00 41.81           C
ATOM    265  C   GLU A  19      20.286  -2.793  18.296  1.00 46.96           C
ATOM    266  O   GLU A  19      19.666  -3.098  17.276  1.00 43.74           O
ATOM    267  CB  GLU A  19      21.699  -4.879  18.345  1.00 41.63           C
ATOM    268  CG  GLU A  19      22.869  -4.223  17.618  1.00 48.39           C
ATOM    269  CD  GLU A  19      24.083  -5.166  17.413  1.00 69.34           C
ATOM    270  OE1 GLU A  19      23.972  -6.364  17.758  1.00 94.58           O
ATOM    271  OE2 GLU A  19      25.137  -4.714  16.901  1.00 52.92           O1-
ATOM    272  H   GLU A  19      19.208  -4.841  19.391  1.00 52.15           H
ATOM    273  HA  GLU A  19      21.503  -3.442  19.808  1.00 50.19           H
ATOM    274  HB2 GLU A  19      22.054  -5.566  18.932  1.00 49.97           H
ATOM    275  HB3 GLU A  19      21.115  -5.277  17.680  1.00 49.97           H
ATOM    276  HG2 GLU A  19      22.569  -3.930  16.744  1.00 58.08           H
ATOM    277  HG3 GLU A  19      23.170  -3.460  18.136  1.00 58.08           H
ATOM    278  N   VAL A  20      20.453  -1.525  18.670  1.00 45.46           N
ATOM    279  CA  VAL A  20      19.711  -0.468  17.990  1.00 40.56           C
ATOM    280  C   VAL A  20      20.668   0.659  17.646  1.00 41.75           C
ATOM    281  O   VAL A  20      21.721   0.824  18.283  1.00 40.23           O
ATOM    282  CB  VAL A  20      18.534   0.058  18.853  1.00 39.76           C
ATOM    283  CG1 VAL A  20      17.763  -1.074  19.421  1.00 39.32           C
ATOM    284  CG2 VAL A  20      19.015   0.955  20.041  1.00 39.93           C
ATOM    285  H   VAL A  20      20.975  -1.256  19.298  1.00 54.57           H
ATOM    286  HA  VAL A  20      19.346  -0.818  17.162  1.00 48.68           H
ATOM    287  HB  VAL A  20      17.938   0.584  18.296  1.00 47.73           H
ATOM    288 HG11 VAL A  20      17.034  -0.721  19.955  1.00 47.20           H
ATOM    289 HG12 VAL A  20      17.411  -1.612  18.695  1.00 47.20           H
ATOM    290 HG13 VAL A  20      18.351  -1.609  19.976  1.00 47.20           H
ATOM    291 HG21 VAL A  20      18.241   1.254  20.544  1.00 47.93           H
ATOM    292 HG22 VAL A  20      19.600   0.434  20.613  1.00 47.93           H
ATOM    293 HG23 VAL A  20      19.495   1.719  19.685  1.00 47.93           H
ATOM    294  N   PRO A  21      20.318   1.483  16.672  1.00 41.53           N
ATOM    295  CA  PRO A  21      21.190   2.622  16.364  1.00 43.27           C
ATOM    296  C   PRO A  21      21.282   3.577  17.552  1.00 44.89           C
ATOM    297  O   PRO A  21      20.373   3.675  18.381  1.00 37.49           O
ATOM    298  CB  PRO A  21      20.520   3.276  15.153  1.00 44.23           C
ATOM    299  CG  PRO A  21      19.561   2.164  14.577  1.00 38.37           C
ATOM    300  CD  PRO A  21      19.138   1.405  15.794  1.00 38.06           C
ATOM    301  HA  PRO A  21      22.078   2.316  16.121  1.00 51.94           H
ATOM    302  HB2 PRO A  21      20.015   4.053  15.438  1.00 53.10           H
ATOM    303  HB3 PRO A  21      21.194   3.522  14.500  1.00 53.10           H
ATOM    304  HG2 PRO A  21      18.798   2.577  14.142  1.00 46.06           H
ATOM    305  HG3 PRO A  21      20.047   1.593  13.962  1.00 46.06           H
ATOM    306  HD2 PRO A  21      18.376   1.835  16.213  1.00 45.68           H
ATOM    307  HD3 PRO A  21      18.946   0.482  15.568  1.00 45.68           H
ATOM    308  N   GLU A  22      22.427   4.266  17.623  1.00 39.32           N
ATOM    309  CA  GLU A  22      22.704   5.255  18.667  1.00 51.91           C
ATOM    310  C   GLU A  22      21.588   6.266  18.837  1.00 42.63           C
ATOM    311  O   GLU A  22      21.274   6.678  19.959  1.00 45.80           O
ATOM    312  CB  GLU A  22      23.979   6.006  18.302  1.00 53.50           C
ATOM    313  CG  GLU A  22      25.193   5.196  18.519  1.00 66.60           C
ATOM    314  CD  GLU A  22      25.802   5.497  19.847  1.00 79.48           C
ATOM    315  OE1 GLU A  22      26.774   6.293  19.839  1.00 85.57           O
ATOM    316  OE2 GLU A  22      25.286   4.976  20.872  1.00 66.82           O1-
ATOM    317  H   GLU A  22      23.073   4.174  17.063  1.00 47.19           H
ATOM    318  HA  GLU A  22      22.843   4.803  19.514  1.00 62.31           H
ATOM    319  HB2 GLU A  22      23.945   6.251  17.364  1.00 64.21           H
ATOM    320  HB3 GLU A  22      24.046   6.802  18.852  1.00 64.21           H
ATOM    321  HG2 GLU A  22      24.961   4.254  18.495  1.00 79.94           H
ATOM    322  HG3 GLU A  22      25.845   5.400  17.830  1.00 79.94           H
ATOM    323  N   ARG A  23      21.023   6.715  17.729  1.00 42.40           N
ATOM    324  CA  ARG A  23      19.959   7.712  17.780  1.00 46.47           C
ATOM    325  C   ARG A  23      18.878   7.384  18.803  1.00 42.37           C
ATOM    326  O   ARG A  23      18.267   8.308  19.349  1.00 40.01           O
ATOM    327  CB  ARG A  23      19.355   7.889  16.388  1.00 51.55           C
ATOM    328  CG  ARG A  23      17.994   7.279  16.149  1.00 47.29           C
ATOM    329  CD  ARG A  23      17.573   7.474  14.677  1.00 40.58           C
ATOM    330  NE  ARG A  23      16.401   8.312  14.553  1.00 42.85           N
ATOM    331  CZ  ARG A  23      15.752   8.521  13.415  1.00 47.02           C
ATOM    332  NH1 ARG A  23      16.141   7.929  12.295  1.00 46.61           N
ATOM    333  NH2 ARG A  23      14.702   9.310  13.406  1.00 49.70           N1+
ATOM    334  H   ARG A  23      21.234   6.462  16.934  1.00 50.90           H
ATOM    335  HA  ARG A  23      20.350   8.562  18.036  1.00 55.78           H
ATOM    336  HB2 ARG A  23      19.277   8.840  16.212  1.00 61.87           H
ATOM    337  HB3 ARG A  23      19.962   7.493  15.743  1.00 61.87           H
ATOM    338  HG2 ARG A  23      18.028   6.328  16.337  1.00 56.77           H
ATOM    339  HG3 ARG A  23      17.340   7.715  16.717  1.00 56.77           H
ATOM    340  HD2 ARG A  23      18.299   7.896  14.192  1.00 48.71           H
ATOM    341  HD3 ARG A  23      17.369   6.609  14.287  1.00 48.71           H
ATOM    342  HE  ARG A  23      16.131   8.732  15.253  1.00 51.44           H
ATOM    343 HH11 ARG A  23      16.830   7.413  12.298  1.00 55.94           H
ATOM    344 HH12 ARG A  23      15.711   8.068  11.564  1.00 55.94           H
ATOM    345 HH21 ARG A  23      14.444   9.690  14.133  1.00 59.66           H
ATOM    346 HH22 ARG A  23      14.271   9.443  12.674  1.00 59.66           H
ATOM    347  N   TYR A  24      18.651   6.101  19.129  1.00 40.91           N
ATOM    348  CA  TYR A  24      17.593   5.741  20.070  1.00 36.82           C
ATOM    349  C   TYR A  24      18.184   5.504  21.453  1.00 41.15           C
ATOM    350  O   TYR A  24      18.990   4.580  21.643  1.00 40.91           O
ATOM    351  CB  TYR A  24      16.812   4.505  19.614  1.00 34.09           C
ATOM    352  CG  TYR A  24      16.179   4.712  18.261  1.00 34.36           C
ATOM    353  CD1 TYR A  24      16.576   3.975  17.132  1.00 37.94           C
ATOM    354  CD2 TYR A  24      15.193   5.665  18.100  1.00 38.99           C
ATOM    355  CE1 TYR A  24      15.988   4.211  15.892  1.00 35.89           C
ATOM    356  CE2 TYR A  24      14.610   5.893  16.874  1.00 36.51           C
ATOM    357  CZ  TYR A  24      14.986   5.172  15.785  1.00 32.58           C
ATOM    358  OH  TYR A  24      14.371   5.471  14.596  1.00 34.30           O
ATOM    359  H   TYR A  24      19.093   5.432  18.820  1.00 49.11           H
ATOM    360  HA  TYR A  24      16.968   6.480  20.136  1.00 44.21           H
ATOM    361  HB2 TYR A  24      17.417   3.750  19.554  1.00 40.93           H
ATOM    362  HB3 TYR A  24      16.107   4.320  20.254  1.00 40.93           H
ATOM    363  HD1 TYR A  24      17.243   3.332  17.212  1.00 45.54           H
ATOM    364  HD2 TYR A  24      14.920   6.166  18.834  1.00 46.81           H
ATOM    365  HE1 TYR A  24      16.250   3.720  15.147  1.00 43.08           H
ATOM    366  HE2 TYR A  24      13.947   6.540  16.792  1.00 43.82           H
ATOM    367  HH  TYR A  24      14.691   4.997  13.980  1.00 41.17           H
ATOM    368  N   GLN A  25      17.720   6.294  22.425  1.00 44.83           N
ATOM    369  CA  GLN A  25      18.317   6.358  23.753  1.00 43.53           C
ATOM    370  C   GLN A  25      17.313   6.047  24.850  1.00 44.87           C
ATOM    371  O   GLN A  25      16.100   6.165  24.674  1.00 42.43           O
ATOM    372  CB  GLN A  25      18.919   7.736  23.973  1.00 45.23           C
ATOM    373  CG  GLN A  25      20.176   7.933  23.188  1.00 42.73           C
ATOM    374  CD  GLN A  25      21.276   7.061  23.701  1.00 48.26           C
ATOM    375  OE1 GLN A  25      21.422   6.871  24.920  1.00 48.22           O
ATOM    376  NE2 GLN A  25      22.033   6.475  22.787  1.00 46.37           N
ATOM    377  H   GLN A  25      17.043   6.816  22.331  1.00 53.81           H
ATOM    378  HA  GLN A  25      19.032   5.706  23.809  1.00 52.25           H
ATOM    379  HB2 GLN A  25      18.280   8.411  23.694  1.00 54.29           H
ATOM    380  HB3 GLN A  25      19.130   7.845  24.913  1.00 54.29           H
ATOM    381  HG2 GLN A  25      20.014   7.705  22.259  1.00 51.29           H
ATOM    382  HG3 GLN A  25      20.460   8.858  23.263  1.00 51.29           H
ATOM    383 HE21 GLN A  25      21.879   6.607  21.951  1.00 55.65           H
ATOM    384 HE22 GLN A  25      22.680   5.962  23.029  1.00 55.65           H
ATOM    385  N   ASN A  26      17.843   5.674  26.012  1.00 40.07           N
ATOM    386  CA  ASN A  26      17.023   5.362  27.188  1.00 47.09           C
ATOM    387  C   ASN A  26      15.886   4.374  26.896  1.00 53.30           C
ATOM    388  O   ASN A  26      14.729   4.587  27.278  1.00 44.40           O
ATOM    389  CB  ASN A  26      16.463   6.648  27.803  1.00 53.52           C
ATOM    390  CG  ASN A  26      16.906   6.825  29.246  1.00 66.19           C
ATOM    391  OD1 ASN A  26      16.295   6.278  30.193  1.00 61.50           O
ATOM    392  ND2 ASN A  26      18.003   7.557  29.421  1.00 58.04           N
ATOM    393  H   ASN A  26      18.688   5.591  26.149  1.00 48.10           H
ATOM    394  HA  ASN A  26      17.596   4.951  27.854  1.00 56.53           H
ATOM    395  HB2 ASN A  26      16.780   7.410  27.293  1.00 64.24           H
ATOM    396  HB3 ASN A  26      15.494   6.614  27.786  1.00 64.24           H
ATOM    397 HD21 ASN A  26      18.306   7.695  30.214  1.00 69.66           H
ATOM    398 HD22 ASN A  26      18.410   7.892  28.741  1.00 69.66           H
ATOM    399  N   LEU A  27      16.231   3.250  26.264  1.00 47.12           N
ATOM    400  CA  LEU A  27      15.271   2.181  26.102  1.00 47.35           C
ATOM    401  C   LEU A  27      14.761   1.728  27.470  1.00 54.52           C
ATOM    402  O   LEU A  27      15.543   1.537  28.415  1.00 50.54           O
ATOM    403  CB  LEU A  27      15.917   0.997  25.361  1.00 49.79           C
ATOM    404  CG  LEU A  27      16.456   1.007  23.917  1.00 49.94           C
ATOM    405  CD1 LEU A  27      15.657   0.058  23.085  1.00 50.31           C
ATOM    406  CD2 LEU A  27      16.549   2.370  23.269  1.00 44.44           C
ATOM    407  H   LEU A  27      17.006   3.091  25.927  1.00 56.56           H
ATOM    408  HA  LEU A  27      14.517   2.497  25.581  1.00 56.84           H
ATOM    409  HB2 LEU A  27      16.669   0.720  25.907  1.00 59.77           H
ATOM    410  HB3 LEU A  27      15.261   0.283  25.378  1.00 59.77           H
ATOM    411  HG  LEU A  27      17.360   0.655  23.943  1.00 59.94           H
ATOM    412 HD11 LEU A  27      16.001   0.068  22.177  1.00 60.39           H
ATOM    413 HD12 LEU A  27      15.737  -0.833  23.459  1.00 60.39           H
ATOM    414 HD13 LEU A  27      14.729   0.338  23.091  1.00 60.39           H
ATOM    415 HD21 LEU A  27      16.897   2.269  22.370  1.00 53.35           H
ATOM    416 HD22 LEU A  27      15.664   2.766  23.240  1.00 53.35           H
ATOM    417 HD23 LEU A  27      17.144   2.928  23.794  1.00 53.35           H
ATOM    418  N   SER A  28      13.453   1.515  27.559  1.00 46.07           N
ATOM    419  CA  SER A  28      12.789   1.208  28.811  1.00 44.55           C
ATOM    420  C   SER A  28      11.636   0.261  28.501  1.00 53.72           C
ATOM    421  O   SER A  28      10.710   0.653  27.769  1.00 46.49           O
ATOM    422  CB  SER A  28      12.283   2.493  29.483  1.00 52.86           C
ATOM    423  OG  SER A  28      11.607   2.214  30.689  1.00 54.01           O
ATOM    424  H   SER A  28      12.918   1.545  26.886  1.00 55.30           H
ATOM    425  HA  SER A  28      13.407   0.763  29.412  1.00 53.47           H
ATOM    426  HB2 SER A  28      13.042   3.066  29.674  1.00 63.45           H
ATOM    427  HB3 SER A  28      11.673   2.944  28.878  1.00 63.45           H
ATOM    428  HG  SER A  28      11.339   2.929  31.040  1.00 64.83           H
ATOM    429  N   PRO A  29      11.657  -0.980  29.007  1.00 48.17           N
ATOM    430  CA  PRO A  29      10.628  -1.948  28.616  1.00 53.70           C
ATOM    431  C   PRO A  29       9.240  -1.515  29.047  1.00 61.18           C
ATOM    432  O   PRO A  29       9.037  -0.933  30.117  1.00 55.48           O
ATOM    433  CB  PRO A  29      11.064  -3.236  29.321  1.00 53.72           C
ATOM    434  CG  PRO A  29      12.525  -3.098  29.395  1.00 60.30           C
ATOM    435  CD  PRO A  29      12.737  -1.654  29.750  1.00 57.68           C
ATOM    436  HA  PRO A  29      10.641  -2.086  27.656  1.00 64.45           H
ATOM    437  HB2 PRO A  29      10.673  -3.278  30.208  1.00 64.47           H
ATOM    438  HB3 PRO A  29      10.813  -4.008  28.790  1.00 64.47           H
ATOM    439  HG2 PRO A  29      12.877  -3.680  30.086  1.00 72.37           H
ATOM    440  HG3 PRO A  29      12.920  -3.304  28.533  1.00 72.37           H
ATOM    441  HD2 PRO A  29      12.629  -1.519  30.705  1.00 69.24           H
ATOM    442  HD3 PRO A  29      13.605  -1.351  29.440  1.00 69.24           H
ATOM    443  N   VAL A  30       8.276  -1.850  28.197  1.00 58.67           N
ATOM    444  CA  VAL A  30       6.931  -1.302  28.252  1.00 56.52           C
ATOM    445  C   VAL A  30       5.919  -2.437  28.129  1.00 59.49           C
ATOM    446  O   VAL A  30       4.822  -2.369  28.688  1.00 59.68           O
ATOM    447  CB  VAL A  30       6.786  -0.246  27.138  1.00 51.37           C
ATOM    448  CG1 VAL A  30       5.610  -0.527  26.280  1.00 61.15           C
ATOM    449  CG2 VAL A  30       6.760   1.150  27.698  1.00 59.22           C
ATOM    450  H   VAL A  30       8.384  -2.415  27.558  1.00 70.43           H
ATOM    451  HA  VAL A  30       6.796  -0.865  29.107  1.00 67.84           H
ATOM    452  HB  VAL A  30       7.570  -0.306  26.569  1.00 61.66           H
ATOM    453 HG11 VAL A  30       5.550   0.155  25.593  1.00 73.40           H
ATOM    454 HG12 VAL A  30       5.719  -1.400  25.872  1.00 73.40           H
ATOM    455 HG13 VAL A  30       4.810  -0.515  26.829  1.00 73.40           H
ATOM    456 HG21 VAL A  30       6.668   1.781  26.967  1.00 71.08           H
ATOM    457 HG22 VAL A  30       6.007   1.233  28.303  1.00 71.08           H
ATOM    458 HG23 VAL A  30       7.588   1.315  28.175  1.00 71.08           H
ATOM    459  N   GLY A  31       6.274  -3.492  27.403  1.00 62.65           N
ATOM    460  CA  GLY A  31       5.372  -4.622  27.256  1.00 69.14           C
ATOM    461  C   GLY A  31       6.070  -5.796  26.611  1.00 62.27           C
ATOM    462  O   GLY A  31       7.112  -5.657  25.956  1.00 45.05           O
ATOM    463  H   GLY A  31       7.024  -3.576  26.990  1.00 75.20           H
ATOM    464  HA2 GLY A  31       5.045  -4.895  28.127  1.00 82.98           H
ATOM    465  HA3 GLY A  31       4.616  -4.367  26.704  1.00 82.98           H
ATOM    466  N   SER A  32       5.474  -6.963  26.778  1.00 65.96           N
ATOM    467  CA  SER A  32       6.075  -8.091  26.089  1.00 70.07           C
ATOM    468  C   SER A  32       5.178  -9.311  26.174  1.00 67.66           C
ATOM    469  O   SER A  32       4.228  -9.370  26.958  1.00 68.26           O
ATOM    470  CB  SER A  32       7.452  -8.416  26.655  1.00 63.35           C
ATOM    471  OG  SER A  32       7.433  -9.711  27.196  1.00 60.81           O
ATOM    472  H   SER A  32       4.772  -7.125  27.248  1.00 79.17           H
ATOM    473  HA  SER A  32       6.183  -7.865  25.152  1.00 84.10           H
ATOM    474  HB2 SER A  32       8.110  -8.376  25.943  1.00 76.03           H
ATOM    475  HB3 SER A  32       7.672  -7.779  27.353  1.00 76.03           H
ATOM    476  HG  SER A  32       8.188  -9.902  27.512  1.00 72.99           H
ATOM    477  N   GLY A  33       5.526 -10.295  25.354  1.00 60.81           N
ATOM    478  CA  GLY A  33       4.878 -11.586  25.325  1.00 69.84           C
ATOM    479  C   GLY A  33       5.387 -12.404  24.153  1.00 70.44           C
ATOM    480  O   GLY A  33       6.542 -12.255  23.731  1.00 61.94           O
ATOM    481  H   GLY A  33       6.164 -10.228  24.782  1.00 72.99           H
ATOM    482  HA2 GLY A  33       5.062 -12.067  26.147  1.00 83.82           H
ATOM    483  HA3 GLY A  33       3.919 -11.472  25.236  1.00 83.82           H
ATOM    484  N   ALA A  34       4.512 -13.251  23.603  1.00 63.72           N
ATOM    485  CA  ALA A  34       4.915 -14.159  22.535  1.00 59.76           C
ATOM    486  C   ALA A  34       5.483 -13.388  21.347  1.00 60.26           C
ATOM    487  O   ALA A  34       6.555 -13.723  20.835  1.00 59.97           O
ATOM    488  CB  ALA A  34       3.709 -15.017  22.113  1.00 62.30           C
ATOM    489  H   ALA A  34       3.686 -13.317  23.831  1.00 76.49           H
ATOM    490  HA  ALA A  34       5.606 -14.753  22.867  1.00 71.73           H
ATOM    491  HB1 ALA A  34       3.983 -15.618  21.402  1.00 74.78           H
ATOM    492  HB2 ALA A  34       3.402 -15.528  22.878  1.00 74.78           H
ATOM    493  HB3 ALA A  34       3.001 -14.434  21.798  1.00 74.78           H
ATOM    494  N   TYR A  35       4.782 -12.322  20.934  1.00 61.10           N
ATOM    495  CA  TYR A  35       5.095 -11.539  19.734  1.00 57.97           C
ATOM    496  C   TYR A  35       6.513 -10.973  19.706  1.00 52.35           C
ATOM    497  O   TYR A  35       7.098 -10.788  18.624  1.00 44.66           O
ATOM    498  CB  TYR A  35       4.100 -10.379  19.636  1.00 56.02           C
ATOM    499  CG  TYR A  35       4.311  -9.333  20.698  1.00 57.27           C
ATOM    500  CD1 TYR A  35       5.126  -8.236  20.454  1.00 48.62           C
ATOM    501  CD2 TYR A  35       3.706  -9.441  21.940  1.00 58.74           C
ATOM    502  CE1 TYR A  35       5.336  -7.268  21.403  1.00 47.37           C
ATOM    503  CE2 TYR A  35       3.906  -8.478  22.914  1.00 57.95           C
ATOM    504  CZ  TYR A  35       4.722  -7.385  22.640  1.00 58.46           C
ATOM    505  OH  TYR A  35       4.936  -6.410  23.598  1.00 53.27           O
ATOM    506  H   TYR A  35       4.092 -12.024  21.353  1.00 73.33           H
ATOM    507  HA  TYR A  35       4.981 -12.100  18.951  1.00 69.57           H
ATOM    508  HB2 TYR A  35       4.199  -9.951  18.771  1.00 67.24           H
ATOM    509  HB3 TYR A  35       3.200 -10.727  19.732  1.00 67.24           H
ATOM    510  HD1 TYR A  35       5.537  -8.153  19.623  1.00 58.37           H
ATOM    511  HD2 TYR A  35       3.158 -10.171  22.121  1.00 70.50           H
ATOM    512  HE1 TYR A  35       5.884  -6.540  21.218  1.00 56.86           H
ATOM    513  HE2 TYR A  35       3.493  -8.558  23.744  1.00 69.56           H
ATOM    514  HH  TYR A  35       4.510  -6.597  24.298  1.00 63.94           H
ATOM    515  N   GLY A  36       7.073 -10.660  20.866  1.00 52.86           N
ATOM    516  CA  GLY A  36       8.288  -9.878  20.932  1.00 49.73           C
ATOM    517  C   GLY A  36       8.209  -8.942  22.120  1.00 50.03           C
ATOM    518  O   GLY A  36       7.560  -9.265  23.120  1.00 48.27           O
ATOM    519  H   GLY A  36       6.763 -10.893  21.634  1.00 63.44           H
ATOM    520  HA2 GLY A  36       9.056 -10.461  21.036  1.00 59.69           H
ATOM    521  HA3 GLY A  36       8.393  -9.354  20.122  1.00 59.69           H
ATOM    522  N   SER A  37       8.841  -7.780  22.012  1.00 42.34           N
ATOM    523  CA  SER A  37       8.903  -6.832  23.120  1.00 41.92           C
ATOM    524  C   SER A  37       8.929  -5.419  22.574  1.00 36.89           C
ATOM    525  O   SER A  37       9.454  -5.165  21.471  1.00 35.39           O
ATOM    526  CB  SER A  37      10.130  -7.052  23.990  1.00 43.24           C
ATOM    527  OG  SER A  37      10.299  -8.440  24.214  1.00 63.14           O
ATOM    528  H   SER A  37       9.246  -7.514  21.302  1.00 50.82           H
ATOM    529  HA  SER A  37       8.112  -6.932  23.674  1.00 50.32           H
ATOM    530  HB2 SER A  37      10.912  -6.702  23.536  1.00 51.90           H
ATOM    531  HB3 SER A  37      10.005  -6.603  24.841  1.00 51.90           H
ATOM    532  HG  SER A  37      10.975  -8.574  24.694  1.00 75.79           H
ATOM    533  N   VAL A  38       8.450  -4.492  23.410  1.00 35.18           N
ATOM    534  CA  VAL A  38       8.434  -3.065  23.094  1.00 30.81           C
ATOM    535  C   VAL A  38       9.161  -2.298  24.183  1.00 40.51           C
ATOM    536  O   VAL A  38       8.943  -2.559  25.373  1.00 38.18           O
ATOM    537  CB  VAL A  38       7.003  -2.548  22.960  1.00 30.00           C
ATOM    538  CG1 VAL A  38       7.002  -1.041  22.648  1.00 34.94           C
ATOM    539  CG2 VAL A  38       6.286  -3.357  21.858  1.00 35.99           C
ATOM    540  H   VAL A  38       8.122  -4.673  24.184  1.00 42.23           H
ATOM    541  HA  VAL A  38       8.894  -2.915  22.253  1.00 36.99           H
ATOM    542  HB  VAL A  38       6.532  -2.687  23.796  1.00 36.02           H
ATOM    543 HG11 VAL A  38       6.085  -0.736  22.568  1.00 41.94           H
ATOM    544 HG12 VAL A  38       7.446  -0.569  23.370  1.00 41.94           H
ATOM    545 HG13 VAL A  38       7.475  -0.891  21.815  1.00 41.94           H
ATOM    546 HG21 VAL A  38       5.377  -3.032  21.769  1.00 43.21           H
ATOM    547 HG22 VAL A  38       6.762  -3.241  21.021  1.00 43.21           H
ATOM    548 HG23 VAL A  38       6.280  -4.294  22.108  1.00 43.21           H
ATOM    549  N   CYS A  39      10.013  -1.353  23.760  1.00 35.88           N
ATOM    550  CA  CYS A  39      10.659  -0.365  24.617  1.00 39.16           C
ATOM    551  C   CYS A  39      10.209   1.021  24.209  1.00 36.55           C
ATOM    552  O   CYS A  39      10.154   1.327  23.011  1.00 37.80           O
ATOM    553  CB  CYS A  39      12.180  -0.419  24.498  1.00 44.09           C
ATOM    554  SG  CYS A  39      12.865  -1.874  25.354  1.00 46.25           S
ATOM    555  H   CYS A  39      10.238  -1.267  22.934  1.00 43.08           H
ATOM    556  HA  CYS A  39      10.410  -0.517  25.542  1.00 47.01           H
ATOM    557  HB2 CYS A  39      12.426  -0.474  23.561  1.00 52.93           H
ATOM    558  HB3 CYS A  39      12.561   0.377  24.899  1.00 52.93           H
ATOM    559  HG  CYS A  39      12.405  -2.868  24.864  1.00 55.51           H
ATOM    560  N   ALA A  40       9.861   1.840  25.204  1.00 35.34           N
ATOM    561  CA  ALA A  40       9.925   3.293  25.037  1.00 37.23           C
ATOM    562  C   ALA A  40      11.371   3.774  24.905  1.00 43.18           C
ATOM    563  O   ALA A  40      12.263   3.359  25.659  1.00 42.37           O
ATOM    564  CB  ALA A  40       9.258   3.972  26.218  1.00 37.96           C
ATOM    565  H   ALA A  40       9.587   1.582  25.978  1.00 42.42           H
ATOM    566  HA  ALA A  40       9.446   3.544  24.232  1.00 44.70           H
ATOM    567  HB1 ALA A  40       9.306   4.933  26.098  1.00 45.57           H
ATOM    568  HB2 ALA A  40       8.332   3.689  26.262  1.00 45.57           H
ATOM    569  HB3 ALA A  40       9.722   3.716  27.031  1.00 45.57           H
ATOM    570  N   ALA A  41      11.599   4.675  23.959  1.00 42.16           N
ATOM    571  CA  ALA A  41      12.919   5.229  23.717  1.00 40.41           C
ATOM    572  C   ALA A  41      12.821   6.717  23.394  1.00 37.83           C
ATOM    573  O   ALA A  41      11.768   7.229  23.032  1.00 40.74           O
ATOM    574  CB  ALA A  41      13.640   4.564  22.547  1.00 42.88           C
ATOM    575  H   ALA A  41      10.992   4.987  23.435  1.00 50.60           H
ATOM    576  HA  ALA A  41      13.463   5.123  24.513  1.00 48.51           H
ATOM    577  HB1 ALA A  41      14.511   4.976  22.438  1.00 51.47           H
ATOM    578  HB2 ALA A  41      13.743   3.618  22.737  1.00 51.47           H
ATOM    579  HB3 ALA A  41      13.113   4.685  21.742  1.00 51.47           H
ATOM    580  N   PHE A  42      13.958   7.390  23.456  1.00 33.50           N
ATOM    581  CA  PHE A  42      14.042   8.777  23.036  1.00 37.85           C
ATOM    582  C   PHE A  42      14.885   8.858  21.781  1.00 36.70           C
ATOM    583  O   PHE A  42      15.975   8.296  21.710  1.00 40.62           O
ATOM    584  CB  PHE A  42      14.588   9.681  24.153  1.00 43.35           C
ATOM    585  CG  PHE A  42      14.646  11.137  23.733  1.00 43.41           C
ATOM    586  CD1 PHE A  42      13.505  11.927  23.715  1.00 48.35           C
ATOM    587  CD2 PHE A  42      15.813  11.661  23.234  1.00 45.60           C
ATOM    588  CE1 PHE A  42      13.566  13.264  23.260  1.00 54.17           C
ATOM    589  CE2 PHE A  42      15.880  12.962  22.787  1.00 50.58           C
ATOM    590  CZ  PHE A  42      14.746  13.769  22.803  1.00 50.48           C
ATOM    591  H   PHE A  42      14.701   7.063  23.740  1.00 40.21           H
ATOM    592  HA  PHE A  42      13.150   9.090  22.814  1.00 45.44           H
ATOM    593  HB2 PHE A  42      14.010   9.613  24.929  1.00 52.04           H
ATOM    594  HB3 PHE A  42      15.487   9.397  24.381  1.00 52.04           H
ATOM    595  HD1 PHE A  42      12.699  11.583  24.028  1.00 58.04           H
ATOM    596  HD2 PHE A  42      16.579  11.134  23.218  1.00 54.73           H
ATOM    597  HE1 PHE A  42      12.805  13.797  23.275  1.00 65.02           H
ATOM    598  HE2 PHE A  42      16.688  13.304  22.478  1.00 60.71           H
ATOM    599  HZ  PHE A  42      14.795  14.649  22.507  1.00 60.59           H
ATOM    600  N   ASP A  43      14.336   9.480  20.783  1.00 31.68           N
ATOM    601  CA  ASP A  43      14.937   9.595  19.467  1.00 35.36           C
ATOM    602  C   ASP A  43      15.617  10.955  19.387  1.00 41.73           C
ATOM    603  O   ASP A  43      14.978  11.968  19.064  1.00 38.90           O
ATOM    604  CB  ASP A  43      13.889   9.491  18.378  1.00 35.14           C
ATOM    605  CG  ASP A  43      14.436   9.757  17.017  1.00 40.16           C
ATOM    606  OD1 ASP A  43      15.674   9.829  16.821  1.00 44.58           O
ATOM    607  OD2 ASP A  43      13.599   9.853  16.109  1.00 45.92           O1-
ATOM    608  H   ASP A  43      13.571   9.870  20.835  1.00 38.04           H
ATOM    609  HA  ASP A  43      15.601   8.899  19.340  1.00 42.45           H
ATOM    610  HB2 ASP A  43      13.519   8.594  18.382  1.00 42.18           H
ATOM    611  HB3 ASP A  43      13.189  10.139  18.552  1.00 42.18           H
ATOM    612  N   THR A  44      16.916  10.945  19.650  1.00 46.48           N
ATOM    613  CA  THR A  44      17.735  12.147  19.657  1.00 48.37           C
ATOM    614  C   THR A  44      17.732  12.865  18.323  1.00 49.39           C
ATOM    615  O   THR A  44      17.995  14.073  18.289  1.00 45.04           O
ATOM    616  CB  THR A  44      19.177  11.793  20.013  1.00 42.35           C
ATOM    617  OG1 THR A  44      19.701  10.932  19.005  1.00 44.87           O
ATOM    618  CG2 THR A  44      19.275  11.102  21.379  1.00 44.09           C
ATOM    619  H   THR A  44      17.359  10.230  19.833  1.00 55.79           H
ATOM    620  HA  THR A  44      17.398  12.758  20.330  1.00 58.07           H
ATOM    621  HB  THR A  44      19.706  12.606  20.046  1.00 50.84           H
ATOM    622  HG1 THR A  44      19.243  10.229  18.960  1.00 53.86           H
ATOM    623 HG21 THR A  44      20.201  10.890  21.577  1.00 52.92           H
ATOM    624 HG22 THR A  44      18.930  11.686  22.072  1.00 52.92           H
ATOM    625 HG23 THR A  44      18.759  10.281  21.373  1.00 52.92           H
ATOM    626  N   LYS A  45      17.460  12.171  17.221  1.00 46.38           N
ATOM    627  CA  LYS A  45      17.539  12.870  15.951  1.00 49.23           C
ATOM    628  C   LYS A  45      16.333  13.758  15.692  1.00 54.45           C
ATOM    629  O   LYS A  45      16.431  14.697  14.890  1.00 56.20           O
ATOM    630  CB  LYS A  45      17.711  11.885  14.797  1.00 49.13           C
ATOM    631  CG  LYS A  45      17.555  12.536  13.441  1.00 52.89           C
ATOM    632  CD  LYS A  45      17.965  11.622  12.290  1.00 60.36           C
ATOM    633  CE  LYS A  45      17.240  11.992  10.988  1.00 69.88           C
ATOM    634  NZ  LYS A  45      15.765  12.234  11.177  1.00 79.45           N1+
ATOM    635  H   LYS A  45      17.239  11.341  17.183  1.00 55.67           H
ATOM    636  HA  LYS A  45      18.322  13.442  15.964  1.00 59.09           H
ATOM    637  HB2 LYS A  45      18.599  11.497  14.842  1.00 58.98           H
ATOM    638  HB3 LYS A  45      17.040  11.189  14.874  1.00 58.98           H
ATOM    639  HG2 LYS A  45      16.625  12.778  13.313  1.00 63.48           H
ATOM    640  HG3 LYS A  45      18.112  13.329  13.406  1.00 63.48           H
ATOM    641  HD2 LYS A  45      18.920  11.706  12.140  1.00 72.45           H
ATOM    642  HD3 LYS A  45      17.740  10.705  12.513  1.00 72.45           H
ATOM    643  HE2 LYS A  45      17.631  12.804  10.630  1.00 83.87           H
ATOM    644  HE3 LYS A  45      17.344  11.267  10.353  1.00 83.87           H
ATOM    645  HZ1 LYS A  45      15.389  12.445  10.399  1.00 95.36           H
ATOM    646  HZ2 LYS A  45      15.375  11.501  11.498  1.00 95.36           H
ATOM    647  HZ3 LYS A  45      15.638  12.903  11.751  1.00 95.36           H
ATOM    648  N   THR A  46      15.208  13.509  16.356  1.00 49.99           N
ATOM    649  CA  THR A  46      14.027  14.337  16.139  1.00 51.53           C
ATOM    650  C   THR A  46      13.422  14.891  17.414  1.00 48.48           C
ATOM    651  O   THR A  46      12.444  15.641  17.334  1.00 54.26           O
ATOM    652  CB  THR A  46      12.945  13.540  15.401  1.00 58.47           C
ATOM    653  OG1 THR A  46      12.369  12.608  16.317  1.00 45.57           O
ATOM    654  CG2 THR A  46      13.550  12.793  14.200  1.00 57.25           C
ATOM    655  H   THR A  46      15.104  12.877  16.929  1.00 60.01           H
ATOM    656  HA  THR A  46      14.274  15.089  15.579  1.00 61.85           H
ATOM    657  HB  THR A  46      12.259  14.144  15.077  1.00 70.18           H
ATOM    658  HG1 THR A  46      12.960  12.085  16.605  1.00 54.70           H
ATOM    659 HG21 THR A  46      12.859  12.292  13.740  1.00 68.72           H
ATOM    660 HG22 THR A  46      13.946  13.427  13.581  1.00 68.72           H
ATOM    661 HG23 THR A  46      14.236  12.178  14.504  1.00 68.72           H
ATOM    662  N   GLY A  47      13.955  14.534  18.577  1.00 45.47           N
ATOM    663  CA  GLY A  47      13.451  15.013  19.839  1.00 46.47           C
ATOM    664  C   GLY A  47      12.152  14.382  20.282  1.00 55.53           C
ATOM    665  O   GLY A  47      11.602  14.783  21.312  1.00 50.82           O
ATOM    666  H   GLY A  47      14.626  14.001  18.654  1.00 54.58           H
ATOM    667  HA2 GLY A  47      14.114  14.847  20.527  1.00 55.79           H
ATOM    668  HA3 GLY A  47      13.313  15.971  19.779  1.00 55.79           H
ATOM    669  N   HIS A  48      11.657  13.395  19.540  1.00 55.49           N
ATOM    670  CA  HIS A  48      10.364  12.782  19.781  1.00 53.61           C
ATOM    671  C   HIS A  48      10.558  11.467  20.513  1.00 41.46           C
ATOM    672  O   HIS A  48      11.594  10.809  20.382  1.00 44.03           O
ATOM    673  CB  HIS A  48       9.622  12.574  18.459  1.00 61.54           C
ATOM    674  CG  HIS A  48       9.204  13.864  17.819  1.00 76.04           C
ATOM    675  ND1 HIS A  48       9.365  15.077  18.453  1.00 79.09           N
ATOM    676  CD2 HIS A  48       8.637  14.139  16.621  1.00 83.48           C
ATOM    677  CE1 HIS A  48       8.915  16.044  17.674  1.00 91.99           C
ATOM    678  NE2 HIS A  48       8.465  15.501  16.557  1.00 89.10           N
ATOM    679  H   HIS A  48      12.071  13.056  18.866  1.00 66.60           H
ATOM    680  HA  HIS A  48       9.831  13.367  20.342  1.00 64.34           H
ATOM    681  HB2 HIS A  48       8.823  12.049  18.625  1.00 73.87           H
ATOM    682  HB3 HIS A  48      10.204  12.107  17.840  1.00 73.87           H
ATOM    683  HD1 HIS A  48       9.705  15.187  19.235  1.00 94.93           H
ATOM    684  HD2 HIS A  48       8.403  13.521  15.965  1.00100.20           H
ATOM    685  HE1 HIS A  48       8.914  16.951  17.878  1.00110.40           H
ATOM    686  N   ARG A  49       9.582  11.115  21.328  1.00 38.34           N
ATOM    687  CA  ARG A  49       9.627   9.860  22.054  1.00 43.07           C
ATOM    688  C   ARG A  49       8.992   8.789  21.169  1.00 35.00           C
ATOM    689  O   ARG A  49       8.036   9.075  20.443  1.00 34.90           O
ATOM    690  CB  ARG A  49       8.915  10.008  23.391  1.00 54.14           C
ATOM    691  CG  ARG A  49       9.843   9.690  24.558  1.00 59.63           C
ATOM    692  CD  ARG A  49       9.185   9.916  25.901  1.00 58.22           C
ATOM    693  NE  ARG A  49       9.210   8.677  26.668  1.00 68.25           N
ATOM    694  CZ  ARG A  49      10.327   8.057  27.049  1.00 68.50           C
ATOM    695  NH1 ARG A  49      11.524   8.571  26.757  1.00 67.12           N
ATOM    696  NH2 ARG A  49      10.245   6.925  27.734  1.00 69.02           N1+
ATOM    697  H   ARG A  49       8.879  11.587  21.480  1.00 46.02           H
ATOM    698  HA  ARG A  49      10.550   9.614  22.222  1.00 51.70           H
ATOM    699  HB2 ARG A  49       8.606  10.922  23.489  1.00 64.98           H
ATOM    700  HB3 ARG A  49       8.165   9.394  23.423  1.00 64.98           H
ATOM    701  HG2 ARG A  49      10.109   8.758  24.507  1.00 71.57           H
ATOM    702  HG3 ARG A  49      10.624  10.262  24.506  1.00 71.57           H
ATOM    703  HD2 ARG A  49       9.671  10.596  26.393  1.00 69.89           H
ATOM    704  HD3 ARG A  49       8.261  10.182  25.772  1.00 69.89           H
ATOM    705  HE  ARG A  49       8.459   8.350  26.931  1.00 81.92           H
ATOM    706 HH11 ARG A  49      11.579   9.304  26.311  1.00 80.56           H
ATOM    707 HH12 ARG A  49      12.239   8.167  27.010  1.00 80.56           H
ATOM    708 HH21 ARG A  49       9.475   6.594  27.928  1.00 82.84           H
ATOM    709 HH22 ARG A  49      10.962   6.524  27.990  1.00 82.84           H
ATOM    710  N   VAL A  50       9.555   7.579  21.184  1.00 38.21           N
ATOM    711  CA  VAL A  50       9.153   6.551  20.228  1.00 29.33           C
ATOM    712  C   VAL A  50       8.960   5.247  20.973  1.00 33.52           C
ATOM    713  O   VAL A  50       9.388   5.076  22.118  1.00 28.01           O
ATOM    714  CB  VAL A  50      10.135   6.339  19.058  1.00 32.44           C
ATOM    715  CG1 VAL A  50      10.250   7.597  18.262  1.00 33.88           C
ATOM    716  CG2 VAL A  50      11.510   5.820  19.512  1.00 34.19           C
ATOM    717  H   VAL A  50      10.168   7.332  21.735  1.00 45.87           H
ATOM    718  HA  VAL A  50       8.296   6.801  19.848  1.00 35.22           H
ATOM    719  HB  VAL A  50       9.759   5.666  18.470  1.00 38.94           H
ATOM    720 HG11 VAL A  50      10.870   7.452  17.530  1.00 40.67           H
ATOM    721 HG12 VAL A  50       9.375   7.830  17.914  1.00 40.67           H
ATOM    722 HG13 VAL A  50      10.577   8.306  18.837  1.00 40.67           H
ATOM    723 HG21 VAL A  50      12.078   5.709  18.733  1.00 41.05           H
ATOM    724 HG22 VAL A  50      11.905   6.464  20.121  1.00 41.05           H
ATOM    725 HG23 VAL A  50      11.393   4.969  19.961  1.00 41.05           H
ATOM    726  N   ALA A  51       8.244   4.341  20.303  1.00 34.96           N
ATOM    727  CA  ALA A  51       8.107   2.962  20.731  1.00 33.52           C
ATOM    728  C   ALA A  51       8.852   2.107  19.719  1.00 31.08           C
ATOM    729  O   ALA A  51       8.671   2.285  18.502  1.00 31.44           O
ATOM    730  CB  ALA A  51       6.636   2.553  20.822  1.00 32.79           C
ATOM    731  H   ALA A  51       7.819   4.515  19.576  1.00 41.97           H
ATOM    732  HA  ALA A  51       8.518   2.846  21.602  1.00 40.24           H
ATOM    733  HB1 ALA A  51       6.583   1.628  21.109  1.00 39.36           H
ATOM    734  HB2 ALA A  51       6.188   3.126  21.464  1.00 39.36           H
ATOM    735  HB3 ALA A  51       6.227   2.652  19.948  1.00 39.36           H
ATOM    736  N   VAL A  52       9.714   1.229  20.231  1.00 29.72           N
ATOM    737  CA  VAL A  52      10.565   0.350  19.422  1.00 34.01           C
ATOM    738  C   VAL A  52      10.135  -1.076  19.706  1.00 32.80           C
ATOM    739  O   VAL A  52      10.176  -1.515  20.858  1.00 31.96           O
ATOM    740  CB  VAL A  52      12.064   0.516  19.743  1.00 35.93           C
ATOM    741  CG1 VAL A  52      12.923  -0.293  18.791  1.00 30.28           C
ATOM    742  CG2 VAL A  52      12.544   1.971  19.665  1.00 34.56           C
ATOM    743  H   VAL A  52       9.827   1.119  21.076  1.00 35.68           H
ATOM    744  HA  VAL A  52      10.426   0.536  18.480  1.00 40.83           H
ATOM    745  HB  VAL A  52      12.231   0.195  20.643  1.00 43.14           H
ATOM    746 HG11 VAL A  52      13.856  -0.165  19.022  1.00 36.35           H
ATOM    747 HG12 VAL A  52      12.687  -1.231  18.873  1.00 36.35           H
ATOM    748 HG13 VAL A  52      12.761   0.011  17.884  1.00 36.35           H
ATOM    749 HG21 VAL A  52      13.490   2.002  19.877  1.00 41.49           H
ATOM    750 HG22 VAL A  52      12.395   2.304  18.766  1.00 41.49           H
ATOM    751 HG23 VAL A  52      12.043   2.503  20.303  1.00 41.49           H
ATOM    752  N   LYS A  53       9.770  -1.819  18.661  1.00 29.57           N
ATOM    753  CA  LYS A  53       9.272  -3.174  18.843  1.00 30.24           C
ATOM    754  C   LYS A  53      10.285  -4.105  18.200  1.00 32.02           C
ATOM    755  O   LYS A  53      10.626  -3.935  17.028  1.00 28.73           O
ATOM    756  CB  LYS A  53       7.888  -3.351  18.226  1.00 29.64           C
ATOM    757  CG  LYS A  53       7.341  -4.782  18.356  1.00 27.47           C
ATOM    758  CD  LYS A  53       5.833  -4.931  18.292  1.00 41.90           C
ATOM    759  CE  LYS A  53       5.296  -4.914  16.911  1.00 40.12           C
ATOM    760  NZ  LYS A  53       3.848  -5.436  16.941  1.00 37.94           N1+
ATOM    761  H   LYS A  53       9.802  -1.560  17.841  1.00 35.50           H
ATOM    762  HA  LYS A  53       9.219  -3.378  19.789  1.00 36.30           H
ATOM    763  HB2 LYS A  53       7.267  -2.753  18.671  1.00 35.59           H
ATOM    764  HB3 LYS A  53       7.934  -3.135  17.282  1.00 35.59           H
ATOM    765  HG2 LYS A  53       7.714  -5.316  17.638  1.00 32.98           H
ATOM    766  HG3 LYS A  53       7.630  -5.142  19.209  1.00 32.98           H
ATOM    767  HD2 LYS A  53       5.584  -5.776  18.698  1.00 50.30           H
ATOM    768  HD3 LYS A  53       5.424  -4.198  18.779  1.00 50.30           H
ATOM    769  HE2 LYS A  53       5.295  -4.007  16.569  1.00 48.16           H
ATOM    770  HE3 LYS A  53       5.827  -5.496  16.344  1.00 48.16           H
ATOM    771  HZ1 LYS A  53       3.507  -5.434  16.119  1.00 45.55           H
ATOM    772  HZ2 LYS A  53       3.831  -6.267  17.259  1.00 45.55           H
ATOM    773  HZ3 LYS A  53       3.349  -4.916  17.463  1.00 45.55           H
ATOM    774  N   LYS A  54      10.804  -5.041  18.987  1.00 32.66           N
ATOM    775  CA  LYS A  54      11.683  -6.075  18.476  1.00 32.80           C
ATOM    776  C   LYS A  54      10.855  -7.335  18.280  1.00 27.85           C
ATOM    777  O   LYS A  54      10.271  -7.874  19.232  1.00 31.48           O
ATOM    778  CB  LYS A  54      12.858  -6.352  19.413  1.00 35.53           C
ATOM    779  CG  LYS A  54      13.673  -7.511  18.918  1.00 42.88           C
ATOM    780  CD  LYS A  54      14.920  -7.721  19.760  1.00 43.50           C
ATOM    781  CE  LYS A  54      15.754  -8.839  19.208  1.00 50.47           C
ATOM    782  NZ  LYS A  54      16.354  -9.600  20.329  1.00 53.22           N1+
ATOM    783  H   LYS A  54      10.658  -5.096  19.833  1.00 39.21           H
ATOM    784  HA  LYS A  54      12.036  -5.802  17.615  1.00 39.38           H
ATOM    785  HB2 LYS A  54      13.430  -5.570  19.453  1.00 42.65           H
ATOM    786  HB3 LYS A  54      12.521  -6.570  20.297  1.00 42.65           H
ATOM    787  HG2 LYS A  54      13.138  -8.319  18.961  1.00 51.47           H
ATOM    788  HG3 LYS A  54      13.949  -7.339  18.005  1.00 51.47           H
ATOM    789  HD2 LYS A  54      15.452  -6.910  19.756  1.00 52.22           H
ATOM    790  HD3 LYS A  54      14.661  -7.951  20.667  1.00 52.22           H
ATOM    791  HE2 LYS A  54      15.196  -9.438  18.689  1.00 60.58           H
ATOM    792  HE3 LYS A  54      16.468  -8.475  18.662  1.00 60.58           H
ATOM    793  HZ1 LYS A  54      16.852 -10.266  20.012  1.00 63.88           H
ATOM    794  HZ2 LYS A  54      16.867  -9.064  20.820  1.00 63.88           H
ATOM    795  HZ3 LYS A  54      15.713  -9.938  20.844  1.00 63.88           H
ATOM    796  N   LEU A  55      10.717  -7.735  17.038  1.00 31.56           N
ATOM    797  CA  LEU A  55       9.894  -8.888  16.750  1.00 30.33           C
ATOM    798  C   LEU A  55      10.552 -10.131  17.348  1.00 37.31           C
ATOM    799  O   LEU A  55      11.783 -10.253  17.384  1.00 39.31           O
ATOM    800  CB  LEU A  55       9.690  -9.028  15.255  1.00 31.14           C
ATOM    801  CG  LEU A  55       8.826  -7.936  14.631  1.00 35.22           C
ATOM    802  CD1 LEU A  55       8.745  -8.276  13.110  1.00 35.78           C
ATOM    803  CD2 LEU A  55       7.434  -7.942  15.264  1.00 38.61           C
ATOM    804  H   LEU A  55      11.081  -7.366  16.352  1.00 37.89           H
ATOM    805  HA  LEU A  55       9.025  -8.773  17.166  1.00 36.41           H
ATOM    806  HB2 LEU A  55      10.557  -9.002  14.821  1.00 37.38           H
ATOM    807  HB3 LEU A  55       9.262  -9.880  15.079  1.00 37.38           H
ATOM    808  HG  LEU A  55       9.236  -7.065  14.749  1.00 42.28           H
ATOM    809 HD11 LEU A  55       8.202  -7.607  12.666  1.00 42.95           H
ATOM    810 HD12 LEU A  55       9.641  -8.276  12.738  1.00 42.95           H
ATOM    811 HD13 LEU A  55       8.342  -9.153  13.004  1.00 42.95           H
ATOM    812 HD21 LEU A  55       6.899  -7.243  14.856  1.00 46.35           H
ATOM    813 HD22 LEU A  55       7.022  -8.807  15.111  1.00 46.35           H
ATOM    814 HD23 LEU A  55       7.520  -7.780  16.216  1.00 46.35           H
ATOM    815  N   SER A  56       9.720 -11.022  17.865  1.00 36.59           N
ATOM    816  CA  SER A  56      10.232 -12.108  18.697  1.00 46.46           C
ATOM    817  C   SER A  56      11.211 -13.009  17.948  1.00 49.64           C
ATOM    818  O   SER A  56      12.423 -12.965  18.194  1.00 68.12           O
ATOM    819  CB  SER A  56       9.096 -12.959  19.254  1.00 53.82           C
ATOM    820  OG  SER A  56       9.655 -14.059  19.966  1.00 62.33           O
ATOM    821  H   SER A  56       8.867 -11.025  17.753  1.00 43.93           H
ATOM    822  HA  SER A  56      10.706 -11.722  19.450  1.00 55.77           H
ATOM    823  HB2 SER A  56       8.558 -12.424  19.859  1.00 64.60           H
ATOM    824  HB3 SER A  56       8.553 -13.291  18.522  1.00 64.60           H
ATOM    825  HG  SER A  56       9.042 -14.540  20.280  1.00 74.81           H
ATOM    826  N   ARG A  57      10.701 -13.829  17.038  1.00 40.33           N
ATOM    827  CA  ARG A  57      11.506 -14.844  16.341  1.00 48.76           C
ATOM    828  C   ARG A  57      11.081 -14.805  14.877  1.00 41.47           C
ATOM    829  O   ARG A  57      10.453 -15.741  14.363  1.00 39.92           O
ATOM    830  CB  ARG A  57      11.316 -16.252  16.930  1.00 48.35           C
ATOM    831  CG  ARG A  57      11.444 -16.371  18.458  1.00 59.59           C
ATOM    832  CD  ARG A  57      12.174 -17.661  18.888  1.00 61.56           C
ATOM    833  NE  ARG A  57      11.936 -18.031  20.289  1.00 68.38           N
ATOM    834  CZ  ARG A  57      11.138 -19.022  20.713  1.00 65.89           C
ATOM    835  NH1 ARG A  57      10.447 -19.796  19.873  1.00 59.37           N
ATOM    836  NH2 ARG A  57      11.014 -19.243  22.015  1.00 76.27           N1+
ATOM    837  H   ARG A  57       9.875 -13.822  16.797  1.00 48.41           H
ATOM    838  HA  ARG A  57      12.446 -14.610  16.397  1.00 58.53           H
ATOM    839  HB2 ARG A  57      10.430 -16.565  16.690  1.00 58.03           H
ATOM    840  HB3 ARG A  57      11.982 -16.838  16.538  1.00 58.03           H
ATOM    841  HG2 ARG A  57      11.948 -15.614  18.795  1.00 71.53           H
ATOM    842  HG3 ARG A  57      10.557 -16.382  18.851  1.00 71.53           H
ATOM    843  HD2 ARG A  57      11.868 -18.394  18.331  1.00 73.89           H
ATOM    844  HD3 ARG A  57      13.128 -17.534  18.771  1.00 73.89           H
ATOM    845  HE  ARG A  57      12.344 -17.571  20.890  1.00 82.07           H
ATOM    846 HH11 ARG A  57      10.509 -19.671  19.024  1.00 71.26           H
ATOM    847 HH12 ARG A  57       9.943 -20.421  20.180  1.00 71.26           H
ATOM    848 HH21 ARG A  57      11.448 -18.758  22.576  1.00 91.54           H
ATOM    849 HH22 ARG A  57      10.504 -19.876  22.297  1.00 91.54           H
ATOM    850  N   PRO A  58      11.404 -13.717  14.189  1.00 40.32           N
ATOM    851  CA  PRO A  58      10.673 -13.348  12.967  1.00 41.32           C
ATOM    852  C   PRO A  58      10.724 -14.361  11.857  1.00 39.03           C
ATOM    853  O   PRO A  58       9.808 -14.374  11.026  1.00 35.30           O
ATOM    854  CB  PRO A  58      11.378 -12.063  12.534  1.00 35.96           C
ATOM    855  CG  PRO A  58      12.716 -12.089  13.255  1.00 39.15           C
ATOM    856  CD  PRO A  58      12.493 -12.763  14.508  1.00 39.58           C
ATOM    857  HA  PRO A  58       9.747 -13.149  13.176  1.00 49.60           H
ATOM    858  HB2 PRO A  58      11.505 -12.067  11.573  1.00 43.17           H
ATOM    859  HB3 PRO A  58      10.855 -11.294  12.809  1.00 43.17           H
ATOM    860  HG2 PRO A  58      13.362 -12.576  12.719  1.00 46.99           H
ATOM    861  HG3 PRO A  58      13.019 -11.180  13.408  1.00 46.99           H
ATOM    862  HD2 PRO A  58      13.291 -13.240  14.783  1.00 47.52           H
ATOM    863  HD3 PRO A  58      12.202 -12.132  15.185  1.00 47.52           H
ATOM    864  N   PHE A  59      11.783 -15.157  11.762  1.00 38.67           N
ATOM    865  CA  PHE A  59      11.934 -16.085  10.641  1.00 34.82           C
ATOM    866  C   PHE A  59      12.109 -17.530  11.105  1.00 42.39           C
ATOM    867  O   PHE A  59      12.747 -18.338  10.429  1.00 42.27           O
ATOM    868  CB  PHE A  59      13.096 -15.653   9.771  1.00 41.63           C
ATOM    869  CG  PHE A  59      13.033 -14.238   9.403  1.00 43.10           C
ATOM    870  CD1 PHE A  59      12.030 -13.794   8.560  1.00 37.95           C
ATOM    871  CD2 PHE A  59      13.943 -13.320   9.930  1.00 36.82           C
ATOM    872  CE1 PHE A  59      11.926 -12.460   8.233  1.00 38.78           C
ATOM    873  CE2 PHE A  59      13.852 -11.962   9.588  1.00 40.42           C
ATOM    874  CZ  PHE A  59      12.849 -11.535   8.732  1.00 40.31           C
ATOM    875  H   PHE A  59      12.428 -15.181  12.331  1.00 46.42           H
ATOM    876  HA  PHE A  59      11.131 -16.047  10.098  1.00 41.80           H
ATOM    877  HB2 PHE A  59      13.924 -15.800  10.254  1.00 49.97           H
ATOM    878  HB3 PHE A  59      13.091 -16.176   8.954  1.00 49.97           H
ATOM    879  HD1 PHE A  59      11.413 -14.401   8.220  1.00 45.55           H
ATOM    880  HD2 PHE A  59      14.617 -13.610  10.501  1.00 44.21           H
ATOM    881  HE1 PHE A  59      11.255 -12.177   7.654  1.00 46.56           H
ATOM    882  HE2 PHE A  59      14.465 -11.352   9.931  1.00 48.52           H
ATOM    883  HZ  PHE A  59      12.781 -10.636   8.503  1.00 48.39           H
ATOM    884  N   GLN A  60      11.478 -17.880  12.215  1.00 43.97           N
ATOM    885  CA  GLN A  60      11.658 -19.194  12.803  1.00 47.24           C
ATOM    886  C   GLN A  60      10.929 -20.289  12.045  1.00 51.97           C
ATOM    887  O   GLN A  60      11.297 -21.464  12.166  1.00 43.45           O
ATOM    888  CB  GLN A  60      11.144 -19.173  14.217  1.00 44.68           C
ATOM    889  CG  GLN A  60      11.395 -20.454  14.960  1.00 47.10           C
ATOM    890  CD  GLN A  60      10.846 -20.353  16.320  1.00 42.27           C
ATOM    891  OE1 GLN A  60      11.552 -20.561  17.309  1.00 52.55           O
ATOM    892  NE2 GLN A  60       9.567 -19.997  16.407  1.00 42.73           N
ATOM    893  H   GLN A  60      10.938 -17.371  12.650  1.00 52.78           H
ATOM    894  HA  GLN A  60      12.603 -19.412  12.823  1.00 56.71           H
ATOM    895  HB2 GLN A  60      11.584 -18.457  14.701  1.00 53.63           H
ATOM    896  HB3 GLN A  60      10.186 -19.021  14.201  1.00 53.63           H
ATOM    897  HG2 GLN A  60      10.956 -21.188  14.502  1.00 56.53           H
ATOM    898  HG3 GLN A  60      12.350 -20.613  15.023  1.00 56.53           H
ATOM    899 HE21 GLN A  60       9.115 -19.841  15.692  1.00 51.29           H
ATOM    900 HE22 GLN A  60       9.193 -19.922  17.177  1.00 51.29           H
ATOM    901  N   SER A  61       9.857 -19.932  11.341  1.00 37.10           N
ATOM    902  CA  SER A  61       9.050 -20.848  10.565  1.00 43.48           C
ATOM    903  C   SER A  61       8.466 -20.080   9.384  1.00 46.17           C
ATOM    904  O   SER A  61       8.612 -18.866   9.263  1.00 33.14           O
ATOM    905  CB  SER A  61       7.932 -21.460  11.402  1.00 43.22           C
ATOM    906  OG  SER A  61       7.067 -20.439  11.828  1.00 44.28           O
ATOM    907  H   SER A  61       9.571 -19.122  11.302  1.00 44.53           H
ATOM    908  HA  SER A  61       9.608 -21.564  10.223  1.00 52.19           H
ATOM    909  HB2 SER A  61       7.438 -22.096  10.862  1.00 51.88           H
ATOM    910  HB3 SER A  61       8.315 -21.901  12.176  1.00 51.88           H
ATOM    911  HG  SER A  61       7.489 -19.880  12.291  1.00 53.16           H
ATOM    912  N   ILE A  62       7.793 -20.811   8.505  1.00 37.82           N
ATOM    913  CA  ILE A  62       7.178 -20.173   7.350  1.00 37.58           C
ATOM    914  C   ILE A  62       6.089 -19.222   7.814  1.00 34.27           C
ATOM    915  O   ILE A  62       5.906 -18.138   7.257  1.00 36.76           O
ATOM    916  CB  ILE A  62       6.628 -21.234   6.382  1.00 41.76           C
ATOM    917  CG1 ILE A  62       5.963 -20.571   5.192  1.00 40.81           C
ATOM    918  CG2 ILE A  62       5.635 -22.199   7.142  1.00 51.47           C
ATOM    919  CD1 ILE A  62       4.517 -20.229   5.370  1.00 47.68           C
ATOM    920  H   ILE A  62       7.679 -21.662   8.552  1.00 45.39           H
ATOM    921  HA  ILE A  62       7.850 -19.655   6.878  1.00 45.11           H
ATOM    922  HB  ILE A  62       7.374 -21.763   6.056  1.00 50.13           H
ATOM    923 HG12 ILE A  62       6.434 -19.746   4.997  1.00 48.99           H
ATOM    924 HG13 ILE A  62       6.028 -21.169   4.431  1.00 48.99           H
ATOM    925 HG21 ILE A  62       5.299 -22.861   6.518  1.00 61.78           H
ATOM    926 HG22 ILE A  62       6.112 -22.637   7.864  1.00 61.78           H
ATOM    927 HG23 ILE A  62       4.900 -21.677   7.500  1.00 61.78           H
ATOM    928 HD11 ILE A  62       4.189 -19.813   4.557  1.00 57.24           H
ATOM    929 HD12 ILE A  62       4.021 -21.043   5.548  1.00 57.24           H
ATOM    930 HD13 ILE A  62       4.428 -19.616   6.116  1.00 57.24           H
ATOM    931  N   ILE A  63       5.342 -19.614   8.838  1.00 31.54           N
ATOM    932  CA  ILE A  63       4.239 -18.783   9.284  1.00 40.12           C
ATOM    933  C   ILE A  63       4.754 -17.515   9.994  1.00 31.47           C
ATOM    934  O   ILE A  63       4.161 -16.425   9.863  1.00 28.55           O
ATOM    935  CB  ILE A  63       3.275 -19.589  10.172  1.00 37.81           C
ATOM    936  CG1 ILE A  63       3.789 -19.811  11.577  1.00 48.86           C
ATOM    937  CG2 ILE A  63       2.873 -20.933   9.527  1.00 54.05           C
ATOM    938  CD1 ILE A  63       3.083 -18.868  12.577  1.00 56.49           C
ATOM    939  H   ILE A  63       5.450 -20.343   9.282  1.00 37.87           H
ATOM    940  HA  ILE A  63       3.740 -18.494   8.505  1.00 48.16           H
ATOM    941  HB  ILE A  63       2.464 -19.063  10.251  1.00 45.39           H
ATOM    942 HG12 ILE A  63       3.612 -20.727  11.843  1.00 58.64           H
ATOM    943 HG13 ILE A  63       4.741 -19.629  11.604  1.00 58.64           H
ATOM    944 HG21 ILE A  63       2.267 -21.401  10.124  1.00 64.88           H
ATOM    945 HG22 ILE A  63       2.433 -20.758   8.681  1.00 64.88           H
ATOM    946 HG23 ILE A  63       3.671 -21.465   9.382  1.00 64.88           H
ATOM    947 HD11 ILE A  63       3.433 -19.034  13.466  1.00 67.81           H
ATOM    948 HD12 ILE A  63       3.256 -17.949  12.319  1.00 67.81           H
ATOM    949 HD13 ILE A  63       2.130 -19.044  12.558  1.00 67.81           H
ATOM    950  N   HIS A  64       5.826 -17.634  10.780  1.00 32.05           N
ATOM    951  CA  HIS A  64       6.464 -16.439  11.354  1.00 33.28           C
ATOM    952  C   HIS A  64       6.978 -15.520  10.269  1.00 29.20           C
ATOM    953  O   HIS A  64       6.806 -14.298  10.317  1.00 29.58           O
ATOM    954  CB  HIS A  64       7.640 -16.828  12.242  1.00 35.48           C
ATOM    955  CG  HIS A  64       7.253 -17.204  13.630  1.00 35.44           C
ATOM    956  ND1 HIS A  64       7.986 -16.823  14.729  1.00 43.01           N
ATOM    957  CD2 HIS A  64       6.210 -17.918  14.101  1.00 43.42           C
ATOM    958  CE1 HIS A  64       7.411 -17.285  15.822  1.00 47.48           C
ATOM    959  NE2 HIS A  64       6.330 -17.954  15.468  1.00 41.19           N
ATOM    960  H   HIS A  64       6.200 -18.379  10.995  1.00 38.48           H
ATOM    961  HA  HIS A  64       5.818 -15.953  11.891  1.00 39.95           H
ATOM    962  HB2 HIS A  64       8.250 -16.075  12.298  1.00 42.59           H
ATOM    963  HB3 HIS A  64       8.093 -17.588  11.845  1.00 42.59           H
ATOM    964  HD1 HIS A  64       8.706 -16.354  14.707  1.00 51.63           H
ATOM    965  HD2 HIS A  64       5.535 -18.310  13.596  1.00 52.12           H
ATOM    966  HE1 HIS A  64       7.716 -17.164  16.692  1.00 56.99           H
ATOM    967  N   ALA A  65       7.727 -16.068   9.341  1.00 26.40           N
ATOM    968  CA  ALA A  65       8.312 -15.230   8.314  1.00 27.85           C
ATOM    969  C   ALA A  65       7.224 -14.457   7.574  1.00 25.19           C
ATOM    970  O   ALA A  65       7.403 -13.272   7.256  1.00 25.79           O
ATOM    971  CB  ALA A  65       9.111 -16.081   7.363  1.00 30.67           C
ATOM    972  H   ALA A  65       7.912 -16.906   9.280  1.00 31.70           H
ATOM    973  HA  ALA A  65       8.913 -14.590   8.727  1.00 33.44           H
ATOM    974  HB1 ALA A  65       9.498 -15.512   6.680  1.00 36.82           H
ATOM    975  HB2 ALA A  65       9.814 -16.531   7.857  1.00 36.82           H
ATOM    976  HB3 ALA A  65       8.522 -16.735   6.955  1.00 36.82           H
ATOM    977  N   LYS A  66       6.091 -15.130   7.288  1.00 28.22           N
ATOM    978  CA  LYS A  66       5.018 -14.514   6.519  1.00 31.48           C
ATOM    979  C   LYS A  66       4.311 -13.462   7.362  1.00 28.74           C
ATOM    980  O   LYS A  66       4.059 -12.362   6.889  1.00 25.05           O
ATOM    981  CB  LYS A  66       4.008 -15.559   6.015  1.00 33.32           C
ATOM    982  CG  LYS A  66       3.030 -15.033   4.936  1.00 32.95           C
ATOM    983  CD  LYS A  66       2.023 -16.109   4.476  1.00 31.34           C
ATOM    984  CE  LYS A  66       1.060 -15.509   3.452  1.00 41.40           C
ATOM    985  NZ  LYS A  66       0.208 -16.542   2.773  1.00 37.08           N1+
ATOM    986  H   LYS A  66       5.931 -15.939   7.532  1.00 33.88           H
ATOM    987  HA  LYS A  66       5.400 -14.070   5.746  1.00 37.79           H
ATOM    988  HB2 LYS A  66       4.497 -16.304   5.633  1.00 40.00           H
ATOM    989  HB3 LYS A  66       3.479 -15.867   6.767  1.00 40.00           H
ATOM    990  HG2 LYS A  66       2.528 -14.287   5.299  1.00 39.55           H
ATOM    991  HG3 LYS A  66       3.538 -14.747   4.160  1.00 39.55           H
ATOM    992  HD2 LYS A  66       2.499 -16.845   4.060  1.00 37.63           H
ATOM    993  HD3 LYS A  66       1.510 -16.422   5.238  1.00 37.63           H
ATOM    994  HE2 LYS A  66       0.470 -14.883   3.902  1.00 49.70           H
ATOM    995  HE3 LYS A  66       1.573 -15.048   2.769  1.00 49.70           H
ATOM    996  HZ1 LYS A  66      -0.336 -16.150   2.187  1.00 44.51           H
ATOM    997  HZ2 LYS A  66       0.724 -17.126   2.344  1.00 44.51           H
ATOM    998  HZ3 LYS A  66      -0.281 -16.976   3.376  1.00 44.51           H
ATOM    999  N   ARG A  67       4.125 -13.734   8.648  1.00 26.30           N
ATOM   1000  CA  ARG A  67       3.515 -12.741   9.524  1.00 26.83           C
ATOM   1001  C   ARG A  67       4.437 -11.526   9.709  1.00 26.28           C
ATOM   1002  O   ARG A  67       3.972 -10.389   9.805  1.00 26.66           O
ATOM   1003  CB  ARG A  67       3.178 -13.400  10.859  1.00 32.72           C
ATOM   1004  CG  ARG A  67       2.823 -12.482  11.953  1.00 52.59           C
ATOM   1005  CD  ARG A  67       1.734 -11.466  11.572  1.00 68.85           C
ATOM   1006  NE  ARG A  67       0.580 -11.609  12.452  1.00 82.71           N
ATOM   1007  CZ  ARG A  67       0.613 -11.317  13.749  1.00 93.09           C
ATOM   1008  NH1 ARG A  67      -0.470 -11.479  14.498  1.00110.21           N
ATOM   1009  NH2 ARG A  67       1.733 -10.868  14.303  1.00 92.58           N1+
ATOM   1010  H   ARG A  67       4.339 -14.472   9.034  1.00 31.58           H
ATOM   1011  HA  ARG A  67       2.687 -12.432   9.124  1.00 32.21           H
ATOM   1012  HB2 ARG A  67       2.424 -13.996  10.725  1.00 39.28           H
ATOM   1013  HB3 ARG A  67       3.947 -13.914  11.150  1.00 39.28           H
ATOM   1014  HG2 ARG A  67       2.496 -13.001  12.704  1.00 63.13           H
ATOM   1015  HG3 ARG A  67       3.614 -11.986  12.215  1.00 63.13           H
ATOM   1016  HD2 ARG A  67       2.083 -10.566  11.665  1.00 82.64           H
ATOM   1017  HD3 ARG A  67       1.447 -11.626  10.659  1.00 82.64           H
ATOM   1018  HE  ARG A  67      -0.188 -11.745  12.089  1.00 99.27           H
ATOM   1019 HH11 ARG A  67      -1.198 -11.768  14.144  1.00132.27           H
ATOM   1020 HH12 ARG A  67      -0.446 -11.286  15.336  1.00132.27           H
ATOM   1021 HH21 ARG A  67       2.439 -10.764  13.823  1.00111.11           H
ATOM   1022 HH22 ARG A  67       1.752 -10.679  15.142  1.00111.11           H
ATOM   1023  N   THR A  68       5.742 -11.759   9.758  1.00 28.91           N
ATOM   1024  CA  THR A  68       6.701 -10.661   9.817  1.00 31.55           C
ATOM   1025  C   THR A  68       6.571  -9.769   8.596  1.00 29.50           C
ATOM   1026  O   THR A  68       6.501  -8.540   8.716  1.00 25.34           O
ATOM   1027  CB  THR A  68       8.111 -11.243   9.922  1.00 32.87           C
ATOM   1028  OG1 THR A  68       8.229 -11.927  11.169  1.00 28.17           O
ATOM   1029  CG2 THR A  68       9.171 -10.185   9.883  1.00 28.69           C
ATOM   1030  H   THR A  68       6.099 -12.541   9.758  1.00 34.71           H
ATOM   1031  HA  THR A  68       6.530 -10.125  10.608  1.00 37.87           H
ATOM   1032  HB  THR A  68       8.264 -11.864   9.193  1.00 39.46           H
ATOM   1033  HG1 THR A  68       8.999 -12.254  11.245  1.00 33.82           H
ATOM   1034 HG21 THR A  68      10.049 -10.592   9.952  1.00 34.45           H
ATOM   1035 HG22 THR A  68       9.117  -9.692   9.049  1.00 34.45           H
ATOM   1036 HG23 THR A  68       9.051  -9.567  10.622  1.00 34.45           H
ATOM   1037  N   TYR A  69       6.600 -10.378   7.394  1.00 27.25           N
ATOM   1038  CA  TYR A  69       6.428  -9.619   6.156  1.00 28.88           C
ATOM   1039  C   TYR A  69       5.106  -8.864   6.142  1.00 23.63           C
ATOM   1040  O   TYR A  69       5.055  -7.694   5.735  1.00 25.83           O
ATOM   1041  CB  TYR A  69       6.514 -10.574   4.966  1.00 27.35           C
ATOM   1042  CG  TYR A  69       6.352  -9.905   3.643  1.00 28.07           C
ATOM   1043  CD1 TYR A  69       5.182 -10.093   2.888  1.00 26.92           C
ATOM   1044  CD2 TYR A  69       7.349  -9.108   3.128  1.00 32.04           C
ATOM   1045  CE1 TYR A  69       5.023  -9.487   1.683  1.00 31.13           C
ATOM   1046  CE2 TYR A  69       7.192  -8.482   1.903  1.00 32.75           C
ATOM   1047  CZ  TYR A  69       6.020  -8.695   1.192  1.00 37.08           C
ATOM   1048  OH  TYR A  69       5.835  -8.123  -0.022  1.00 35.97           O
ATOM   1049  H   TYR A  69       6.717 -11.222   7.277  1.00 32.72           H
ATOM   1050  HA  TYR A  69       7.146  -8.971   6.078  1.00 34.67           H
ATOM   1051  HB2 TYR A  69       7.383 -11.006   4.975  1.00 32.83           H
ATOM   1052  HB3 TYR A  69       5.815 -11.240   5.049  1.00 32.83           H
ATOM   1053  HD1 TYR A  69       4.502 -10.631   3.223  1.00 32.32           H
ATOM   1054  HD2 TYR A  69       8.128  -8.973   3.617  1.00 38.46           H
ATOM   1055  HE1 TYR A  69       4.245  -9.620   1.191  1.00 37.37           H
ATOM   1056  HE2 TYR A  69       7.867  -7.946   1.555  1.00 39.32           H
ATOM   1057  HH  TYR A  69       6.506  -7.660  -0.227  1.00 43.18           H
ATOM   1058  N   ARG A  70       4.031  -9.535   6.568  1.00 24.42           N
ATOM   1059  CA  ARG A  70       2.689  -8.961   6.602  1.00 27.78           C
ATOM   1060  C   ARG A  70       2.656  -7.727   7.498  1.00 25.05           C
ATOM   1061  O   ARG A  70       2.101  -6.684   7.142  1.00 24.24           O
ATOM   1062  CB  ARG A  70       1.709 -10.035   7.130  1.00 26.30           C
ATOM   1063  CG  ARG A  70       0.295  -9.500   7.403  1.00 28.85           C
ATOM   1064  CD  ARG A  70      -0.633 -10.532   8.047  1.00 30.09           C
ATOM   1065  NE  ARG A  70      -0.807 -11.698   7.158  1.00 27.86           N
ATOM   1066  CZ  ARG A  70      -0.419 -12.941   7.436  1.00 34.08           C
ATOM   1067  NH1 ARG A  70       0.171 -13.272   8.573  1.00 36.52           N
ATOM   1068  NH2 ARG A  70      -0.610 -13.878   6.533  1.00 37.62           N1+
ATOM   1069  H   ARG A  70       4.059 -10.348   6.848  1.00 29.32           H
ATOM   1070  HA  ARG A  70       2.419  -8.705   5.706  1.00 33.35           H
ATOM   1071  HB2 ARG A  70       1.636 -10.743   6.471  1.00 31.58           H
ATOM   1072  HB3 ARG A  70       2.056 -10.394   7.961  1.00 31.58           H
ATOM   1073  HG2 ARG A  70       0.357  -8.741   8.004  1.00 34.63           H
ATOM   1074  HG3 ARG A  70      -0.104  -9.224   6.563  1.00 34.63           H
ATOM   1075  HD2 ARG A  70      -0.246 -10.838   8.882  1.00 36.13           H
ATOM   1076  HD3 ARG A  70      -1.502 -10.132   8.203  1.00 36.13           H
ATOM   1077  HE  ARG A  70      -1.190 -11.563   6.399  1.00 33.45           H
ATOM   1078 HH11 ARG A  70       0.315 -12.673   9.173  1.00 43.84           H
ATOM   1079 HH12 ARG A  70       0.406 -14.088   8.714  1.00 43.84           H
ATOM   1080 HH21 ARG A  70      -0.995 -13.686   5.789  1.00 45.16           H
ATOM   1081 HH22 ARG A  70      -0.375 -14.689   6.699  1.00 45.16           H
ATOM   1082  N   GLU A  71       3.193  -7.858   8.711  1.00 25.00           N
ATOM   1083  CA  GLU A  71       3.199  -6.720   9.636  1.00 28.75           C
ATOM   1084  C   GLU A  71       4.003  -5.541   9.059  1.00 25.84           C
ATOM   1085  O   GLU A  71       3.551  -4.393   9.107  1.00 22.72           O
ATOM   1086  CB  GLU A  71       3.760  -7.109  11.028  1.00 29.33           C
ATOM   1087  CG  GLU A  71       3.702  -5.909  11.953  1.00 32.74           C
ATOM   1088  CD  GLU A  71       3.832  -6.218  13.423  1.00 37.57           C
ATOM   1089  OE1 GLU A  71       4.292  -7.315  13.787  1.00 33.26           O
ATOM   1090  OE2 GLU A  71       3.503  -5.320  14.213  1.00 37.10           O1-
ATOM   1091  H   GLU A  71       3.552  -8.576   9.018  1.00 30.01           H
ATOM   1092  HA  GLU A  71       2.285  -6.419   9.762  1.00 34.52           H
ATOM   1093  HB2 GLU A  71       3.223  -7.821  11.409  1.00 35.21           H
ATOM   1094  HB3 GLU A  71       4.685  -7.388  10.940  1.00 35.21           H
ATOM   1095  HG2 GLU A  71       4.423  -5.304  11.718  1.00 39.31           H
ATOM   1096  HG3 GLU A  71       2.850  -5.463  11.824  1.00 39.31           H
ATOM   1097  N   LEU A  72       5.211  -5.792   8.558  1.00 26.53           N
ATOM   1098  CA  LEU A  72       5.986  -4.717   7.948  1.00 25.25           C
ATOM   1099  C   LEU A  72       5.270  -4.070   6.764  1.00 25.53           C
ATOM   1100  O   LEU A  72       5.303  -2.858   6.603  1.00 27.85           O
ATOM   1101  CB  LEU A  72       7.346  -5.269   7.486  1.00 27.16           C
ATOM   1102  CG  LEU A  72       8.574  -4.347   7.506  1.00 33.87           C
ATOM   1103  CD1 LEU A  72       9.560  -4.698   6.439  1.00 30.34           C
ATOM   1104  CD2 LEU A  72       8.375  -2.865   7.533  1.00 28.35           C
ATOM   1105  H   LEU A  72       5.598  -6.560   8.558  1.00 31.85           H
ATOM   1106  HA  LEU A  72       6.150  -4.029   8.612  1.00 30.32           H
ATOM   1107  HB2 LEU A  72       7.560  -6.030   8.048  1.00 32.60           H
ATOM   1108  HB3 LEU A  72       7.242  -5.575   6.571  1.00 32.60           H
ATOM   1109  HG  LEU A  72       9.031  -4.546   8.338  1.00 40.67           H
ATOM   1110 HD11 LEU A  72      10.313  -4.089   6.494  1.00 36.43           H
ATOM   1111 HD12 LEU A  72       9.860  -5.610   6.575  1.00 36.43           H
ATOM   1112 HD13 LEU A  72       9.130  -4.616   5.573  1.00 36.43           H
ATOM   1113 HD21 LEU A  72       9.243  -2.430   7.543  1.00 34.04           H
ATOM   1114 HD22 LEU A  72       7.881  -2.598   6.743  1.00 34.04           H
ATOM   1115 HD23 LEU A  72       7.877  -2.628   8.331  1.00 34.04           H
ATOM   1116  N   ARG A  73       4.697  -4.868   5.870  1.00 27.72           N
ATOM   1117  CA  ARG A  73       3.938  -4.305   4.744  1.00 27.82           C
ATOM   1118  C   ARG A  73       2.754  -3.452   5.214  1.00 29.06           C
ATOM   1119  O   ARG A  73       2.523  -2.339   4.705  1.00 26.64           O
ATOM   1120  CB  ARG A  73       3.467  -5.453   3.849  1.00 27.99           C
ATOM   1121  CG  ARG A  73       4.578  -6.009   2.929  1.00 33.37           C
ATOM   1122  CD  ARG A  73       4.938  -5.103   1.743  1.00 34.75           C
ATOM   1123  NE  ARG A  73       3.748  -4.677   1.008  1.00 43.75           N
ATOM   1124  CZ  ARG A  73       3.009  -5.470   0.227  1.00 46.82           C
ATOM   1125  NH1 ARG A  73       3.333  -6.745   0.029  1.00 50.04           N
ATOM   1126  NH2 ARG A  73       1.935  -4.990  -0.360  1.00 49.12           N1+
ATOM   1127  H   ARG A  73       4.728  -5.727   5.886  1.00 33.28           H
ATOM   1128  HA  ARG A  73       4.525  -3.738   4.220  1.00 33.41           H
ATOM   1129  HB2 ARG A  73       3.154  -6.180   4.410  1.00 33.61           H
ATOM   1130  HB3 ARG A  73       2.744  -5.136   3.286  1.00 33.61           H
ATOM   1131  HG2 ARG A  73       5.382  -6.136   3.456  1.00 40.06           H
ATOM   1132  HG3 ARG A  73       4.286  -6.861   2.570  1.00 40.06           H
ATOM   1133  HD2 ARG A  73       5.391  -4.311   2.071  1.00 41.72           H
ATOM   1134  HD3 ARG A  73       5.513  -5.590   1.132  1.00 41.72           H
ATOM   1135  HE  ARG A  73       3.506  -3.855   1.084  1.00 52.52           H
ATOM   1136 HH11 ARG A  73       4.026  -7.077   0.413  1.00 60.06           H
ATOM   1137 HH12 ARG A  73       2.846  -7.237  -0.481  1.00 60.06           H
ATOM   1138 HH21 ARG A  73       1.716  -4.166  -0.249  1.00 58.96           H
ATOM   1139 HH22 ARG A  73       1.465  -5.493  -0.876  1.00 58.96           H
ATOM   1140  N   LEU A  74       2.017  -3.927   6.219  1.00 27.15           N
ATOM   1141  CA  LEU A  74       0.884  -3.168   6.743  1.00 30.64           C
ATOM   1142  C   LEU A  74       1.338  -1.834   7.321  1.00 31.27           C
ATOM   1143  O   LEU A  74       0.788  -0.769   6.998  1.00 29.52           O
ATOM   1144  CB  LEU A  74       0.169  -3.982   7.829  1.00 29.20           C
ATOM   1145  CG  LEU A  74      -1.217  -4.662   7.809  1.00 45.28           C
ATOM   1146  CD1 LEU A  74      -2.047  -4.581   6.521  1.00 33.43           C
ATOM   1147  CD2 LEU A  74      -1.076  -6.065   8.316  1.00 35.39           C
ATOM   1148  H   LEU A  74       2.151  -4.681   6.612  1.00 32.60           H
ATOM   1149  HA  LEU A  74       0.254  -2.993   6.026  1.00 36.78           H
ATOM   1150  HB2 LEU A  74       0.782  -4.701   8.047  1.00 35.06           H
ATOM   1151  HB3 LEU A  74       0.132  -3.393   8.599  1.00 35.06           H
ATOM   1152  HG  LEU A  74      -1.749  -4.203   8.477  1.00 54.35           H
ATOM   1153 HD11 LEU A  74      -2.886  -5.049   6.656  1.00 40.13           H
ATOM   1154 HD12 LEU A  74      -2.218  -3.649   6.313  1.00 40.13           H
ATOM   1155 HD13 LEU A  74      -1.549  -4.996   5.799  1.00 40.13           H
ATOM   1156 HD21 LEU A  74      -1.946  -6.494   8.304  1.00 42.48           H
ATOM   1157 HD22 LEU A  74      -0.461  -6.548   7.741  1.00 42.48           H
ATOM   1158 HD23 LEU A  74      -0.731  -6.040   9.222  1.00 42.48           H
ATOM   1159  N   LEU A  75       2.315  -1.888   8.224  1.00 24.28           N
ATOM   1160  CA  LEU A  75       2.823  -0.686   8.858  1.00 24.02           C
ATOM   1161  C   LEU A  75       3.452   0.307   7.872  1.00 28.67           C
ATOM   1162  O   LEU A  75       3.339   1.516   8.085  1.00 28.65           O
ATOM   1163  CB  LEU A  75       3.832  -1.072   9.956  1.00 27.23           C
ATOM   1164  CG  LEU A  75       3.255  -1.669  11.235  1.00 30.19           C
ATOM   1165  CD1 LEU A  75       4.416  -1.990  12.187  1.00 32.37           C
ATOM   1166  CD2 LEU A  75       2.295  -0.720  11.899  1.00 41.19           C
ATOM   1167  H   LEU A  75       2.698  -2.613   8.485  1.00 29.15           H
ATOM   1168  HA  LEU A  75       2.083  -0.233   9.291  1.00 28.84           H
ATOM   1169  HB2 LEU A  75       4.447  -1.725   9.586  1.00 32.70           H
ATOM   1170  HB3 LEU A  75       4.325  -0.275  10.208  1.00 32.70           H
ATOM   1171  HG  LEU A  75       2.786  -2.493  11.028  1.00 36.24           H
ATOM   1172 HD11 LEU A  75       4.058  -2.371  13.004  1.00 38.86           H
ATOM   1173 HD12 LEU A  75       5.010  -2.626  11.758  1.00 38.86           H
ATOM   1174 HD13 LEU A  75       4.896  -1.171  12.387  1.00 38.86           H
ATOM   1175 HD21 LEU A  75       1.950  -1.134  12.706  1.00 49.44           H
ATOM   1176 HD22 LEU A  75       2.764   0.099  12.122  1.00 49.44           H
ATOM   1177 HD23 LEU A  75       1.566  -0.530  11.288  1.00 49.44           H
ATOM   1178  N   LYS A  76       4.127  -0.153   6.824  1.00 24.38           N
ATOM   1179  CA  LYS A  76       4.678   0.763   5.840  1.00 30.53           C
ATOM   1180  C   LYS A  76       3.575   1.476   5.063  1.00 29.65           C
ATOM   1181  O   LYS A  76       3.798   2.563   4.525  1.00 30.39           O
ATOM   1182  CB  LYS A  76       5.595  -0.009   4.873  1.00 27.62           C
ATOM   1183  CG  LYS A  76       6.967  -0.273   5.439  1.00 34.95           C
ATOM   1184  CD  LYS A  76       7.874  -0.984   4.456  1.00 31.41           C
ATOM   1185  CE  LYS A  76       8.389  -0.030   3.356  1.00 42.43           C
ATOM   1186  NZ  LYS A  76       9.401  -0.761   2.501  1.00 49.29           N1+
ATOM   1187  H   LYS A  76       4.277  -0.984   6.663  1.00 29.27           H
ATOM   1188  HA  LYS A  76       5.212   1.434   6.293  1.00 36.66           H
ATOM   1189  HB2 LYS A  76       5.187  -0.864   4.668  1.00 33.16           H
ATOM   1190  HB3 LYS A  76       5.702   0.510   4.060  1.00 33.16           H
ATOM   1191  HG2 LYS A  76       7.382   0.572   5.673  1.00 41.96           H
ATOM   1192  HG3 LYS A  76       6.883  -0.832   6.227  1.00 41.96           H
ATOM   1193  HD2 LYS A  76       8.641  -1.341   4.931  1.00 37.71           H
ATOM   1194  HD3 LYS A  76       7.381  -1.701   4.028  1.00 37.71           H
ATOM   1195  HE2 LYS A  76       7.651   0.250   2.793  1.00 50.93           H
ATOM   1196  HE3 LYS A  76       8.822   0.737   3.763  1.00 50.93           H
ATOM   1197  HZ1 LYS A  76       9.706  -0.221   1.862  1.00 59.16           H
ATOM   1198  HZ2 LYS A  76      10.085  -1.031   3.003  1.00 59.16           H
ATOM   1199  HZ3 LYS A  76       9.023  -1.472   2.123  1.00 59.16           H
ATOM   1200  N   HIS A  77       2.406   0.900   5.006  1.00 33.56           N
ATOM   1201  CA  HIS A  77       1.334   1.413   4.173  1.00 37.04           C
ATOM   1202  C   HIS A  77       0.430   2.423   4.876  1.00 36.66           C
ATOM   1203  O   HIS A  77      -0.113   3.315   4.223  1.00 33.10           O
ATOM   1204  CB  HIS A  77       0.464   0.255   3.693  1.00 39.50           C
ATOM   1205  CG  HIS A  77      -0.620   0.699   2.753  1.00 44.59           C
ATOM   1206  ND1 HIS A  77      -1.893   0.991   3.181  1.00 49.52           N
ATOM   1207  CD2 HIS A  77      -0.598   0.965   1.426  1.00 42.97           C
ATOM   1208  CE1 HIS A  77      -2.624   1.375   2.152  1.00 47.54           C
ATOM   1209  NE2 HIS A  77      -1.867   1.355   1.072  1.00 46.72           N
ATOM   1210  H   HIS A  77       2.195   0.192   5.447  1.00 40.28           H
ATOM   1211  HA  HIS A  77       1.717   1.845   3.394  1.00 44.47           H
ATOM   1212  HB2 HIS A  77       0.044  -0.165   4.460  1.00 47.42           H
ATOM   1213  HB3 HIS A  77       1.022  -0.388   3.227  1.00 47.42           H
ATOM   1214  HD2 HIS A  77       0.127   0.860   0.854  1.00 51.58           H
ATOM   1215  HE1 HIS A  77      -3.523   1.613   2.182  1.00 57.07           H
ATOM   1216  HE2 HIS A  77      -2.119   1.577   0.280  1.00 56.08           H
ATOM   1217  N   MET A  78       0.199   2.248   6.172  1.00 32.76           N
ATOM   1218  CA  MET A  78      -0.738   3.069   6.930  1.00 34.11           C
ATOM   1219  C   MET A  78      -0.172   4.461   7.195  1.00 36.34           C
ATOM   1220  O   MET A  78       0.809   4.599   7.934  1.00 34.19           O
ATOM   1221  CB  MET A  78      -1.041   2.413   8.271  1.00 34.03           C
ATOM   1222  CG  MET A  78      -1.805   1.135   8.215  1.00 37.32           C
ATOM   1223  SD  MET A  78      -3.098   1.093   7.083  1.00 38.45           S
ATOM   1224  CE  MET A  78      -2.769  -0.349   6.097  1.00 70.33           C
ATOM   1225  H   MET A  78       0.583   1.642   6.647  1.00 39.33           H
ATOM   1226  HA  MET A  78      -1.569   3.149   6.435  1.00 40.95           H
ATOM   1227  HB2 MET A  78      -0.199   2.227   8.717  1.00 40.85           H
ATOM   1228  HB3 MET A  78      -1.558   3.036   8.806  1.00 40.85           H
ATOM   1229  HG2 MET A  78      -1.191   0.421   7.981  1.00 44.80           H
ATOM   1230  HG3 MET A  78      -2.181   0.964   9.092  1.00 44.80           H
ATOM   1231  HE1 MET A  78      -3.466  -0.439   5.428  1.00 84.42           H
ATOM   1232  HE2 MET A  78      -1.907  -0.246   5.665  1.00 84.42           H
ATOM   1233  HE3 MET A  78      -2.760  -1.129   6.672  1.00 84.42           H
ATOM   1234  N   LYS A  79      -0.831   5.507   6.654  1.00 31.45           N
ATOM   1235  CA  LYS A  79      -0.436   6.902   6.901  1.00 34.87           C
ATOM   1236  C   LYS A  79      -1.669   7.714   7.282  1.00 32.23           C
ATOM   1237  O   LYS A  79      -2.305   8.356   6.464  1.00 35.42           O
ATOM   1238  CB  LYS A  79       0.299   7.477   5.682  1.00 38.82           C
ATOM   1239  CG  LYS A  79       1.559   6.680   5.354  1.00 40.42           C
ATOM   1240  CD  LYS A  79       2.435   7.429   4.325  1.00 48.90           C
ATOM   1241  CE  LYS A  79       3.868   6.934   4.271  1.00 49.66           C
ATOM   1242  NZ  LYS A  79       3.990   5.779   3.395  1.00 54.48           N1+
ATOM   1243  H   LYS A  79      -1.514   5.429   6.137  1.00 37.75           H
ATOM   1244  HA  LYS A  79       0.177   6.924   7.653  1.00 41.86           H
ATOM   1245  HB2 LYS A  79      -0.289   7.446   4.911  1.00 46.61           H
ATOM   1246  HB3 LYS A  79       0.560   8.392   5.869  1.00 46.61           H
ATOM   1247  HG2 LYS A  79       2.079   6.553   6.163  1.00 48.52           H
ATOM   1248  HG3 LYS A  79       1.308   5.823   4.976  1.00 48.52           H
ATOM   1249  HD2 LYS A  79       2.048   7.315   3.443  1.00 58.70           H
ATOM   1250  HD3 LYS A  79       2.454   8.371   4.557  1.00 58.70           H
ATOM   1251  HE2 LYS A  79       4.439   7.639   3.927  1.00 59.61           H
ATOM   1252  HE3 LYS A  79       4.152   6.674   5.161  1.00 59.61           H
ATOM   1253  HZ1 LYS A  79       4.835   5.501   3.374  1.00 65.39           H
ATOM   1254  HZ2 LYS A  79       3.475   5.116   3.693  1.00 65.39           H
ATOM   1255  HZ3 LYS A  79       3.736   5.995   2.570  1.00 65.39           H
ATOM   1256  N   HIS A  80      -1.982   7.722   8.567  1.00 30.80           N
ATOM   1257  CA  HIS A  80      -3.241   8.252   9.055  1.00 32.02           C
ATOM   1258  C   HIS A  80      -3.064   8.572  10.512  1.00 30.94           C
ATOM   1259  O   HIS A  80      -2.474   7.779  11.235  1.00 28.95           O
ATOM   1260  CB  HIS A  80      -4.374   7.225   8.892  1.00 30.75           C
ATOM   1261  CG  HIS A  80      -5.752   7.766   9.108  1.00 30.61           C
ATOM   1262  ND1 HIS A  80      -6.320   7.891  10.353  1.00 30.21           N
ATOM   1263  CD2 HIS A  80      -6.715   8.128   8.227  1.00 32.57           C
ATOM   1264  CE1 HIS A  80      -7.548   8.348  10.239  1.00 28.21           C
ATOM   1265  NE2 HIS A  80      -7.820   8.479   8.956  1.00 28.70           N
ATOM   1266  H   HIS A  80      -1.471   7.420   9.188  1.00 36.98           H
ATOM   1267  HA  HIS A  80      -3.473   9.063   8.575  1.00 38.44           H
ATOM   1268  HB2 HIS A  80      -4.236   6.510   9.533  1.00 36.92           H
ATOM   1269  HB3 HIS A  80      -4.338   6.866   7.991  1.00 36.92           H
ATOM   1270  HD2 HIS A  80      -6.641   8.134   7.300  1.00 39.10           H
ATOM   1271  HE1 HIS A  80      -8.131   8.526  10.941  1.00 33.86           H
ATOM   1272  HE2 HIS A  80      -8.560   8.772   8.630  1.00 34.46           H
ATOM   1273  N   GLU A  81      -3.701   9.673  10.957  1.00 31.12           N
ATOM   1274  CA  GLU A  81      -3.577  10.110  12.331  1.00 28.86           C
ATOM   1275  C   GLU A  81      -4.089   9.098  13.347  1.00 28.78           C
ATOM   1276  O   GLU A  81      -3.637   9.136  14.496  1.00 26.88           O
ATOM   1277  CB  GLU A  81      -4.340  11.446  12.546  1.00 34.91           C
ATOM   1278  CG  GLU A  81      -3.893  12.601  11.636  1.00 48.73           C
ATOM   1279  CD  GLU A  81      -4.559  12.654  10.233  1.00 60.68           C
ATOM   1280  OE1 GLU A  81      -5.279  11.697   9.779  1.00 42.14           O
ATOM   1281  OE2 GLU A  81      -4.353  13.711   9.588  1.00 73.80           O1-
ATOM   1282  H   GLU A  81      -4.206  10.172  10.472  1.00 37.37           H
ATOM   1283  HA  GLU A  81      -2.640  10.271  12.522  1.00 34.65           H
ATOM   1284  HB2 GLU A  81      -5.283  11.293  12.383  1.00 41.91           H
ATOM   1285  HB3 GLU A  81      -4.211  11.730  13.465  1.00 41.91           H
ATOM   1286  HG2 GLU A  81      -4.094  13.438  12.084  1.00 58.50           H
ATOM   1287  HG3 GLU A  81      -2.935  12.529  11.500  1.00 58.50           H
ATOM   1288  N   ASN A  82      -5.065   8.224  12.989  1.00 27.95           N
ATOM   1289  CA  ASN A  82      -5.694   7.322  13.947  1.00 24.49           C
ATOM   1290  C   ASN A  82      -5.263   5.864  13.761  1.00 26.55           C
ATOM   1291  O   ASN A  82      -5.953   4.951  14.221  1.00 28.05           O
ATOM   1292  CB  ASN A  82      -7.209   7.453  13.858  1.00 24.01           C
ATOM   1293  CG  ASN A  82      -7.682   8.881  14.132  1.00 32.75           C
ATOM   1294  OD1 ASN A  82      -8.348   9.472  13.298  1.00 28.27           O
ATOM   1295  ND2 ASN A  82      -7.370   9.398  15.312  1.00 26.64           N
ATOM   1296  H   ASN A  82      -5.371   8.147  12.189  1.00 33.56           H
ATOM   1297  HA  ASN A  82      -5.430   7.591  14.841  1.00 29.40           H
ATOM   1298  HB2 ASN A  82      -7.498   7.205  12.966  1.00 28.82           H
ATOM   1299  HB3 ASN A  82      -7.618   6.869  14.516  1.00 28.82           H
ATOM   1300 HD21 ASN A  82      -7.616  10.198  15.510  1.00 31.98           H
ATOM   1301 HD22 ASN A  82      -6.923   8.932  15.881  1.00 31.98           H
ATOM   1302  N   VAL A  83      -4.162   5.638  13.077  1.00 23.52           N
ATOM   1303  CA  VAL A  83      -3.623   4.311  12.793  1.00 23.77           C
ATOM   1304  C   VAL A  83      -2.125   4.367  13.019  1.00 26.49           C
ATOM   1305  O   VAL A  83      -1.446   5.241  12.484  1.00 27.74           O
ATOM   1306  CB  VAL A  83      -3.932   3.867  11.352  1.00 25.03           C
ATOM   1307  CG1 VAL A  83      -3.469   2.434  11.096  1.00 27.91           C
ATOM   1308  CG2 VAL A  83      -5.451   4.013  11.050  1.00 22.51           C
ATOM   1309  H   VAL A  83      -3.679   6.269  12.746  1.00 28.24           H
ATOM   1310  HA  VAL A  83      -4.007   3.664  13.407  1.00 28.54           H
ATOM   1311  HB  VAL A  83      -3.453   4.446  10.738  1.00 30.05           H
ATOM   1312 HG11 VAL A  83      -3.680   2.193  10.181  1.00 33.51           H
ATOM   1313 HG12 VAL A  83      -2.511   2.382  11.240  1.00 33.51           H
ATOM   1314 HG13 VAL A  83      -3.928   1.840  11.710  1.00 33.51           H
ATOM   1315 HG21 VAL A  83      -5.621   3.729  10.139  1.00 27.03           H
ATOM   1316 HG22 VAL A  83      -5.950   3.458  11.669  1.00 27.03           H
ATOM   1317 HG23 VAL A  83      -5.706   4.943  11.160  1.00 27.03           H
ATOM   1318  N   ILE A  84      -1.605   3.393  13.767  1.00 25.01           N
ATOM   1319  CA  ILE A  84      -0.178   3.271  13.977  1.00 25.44           C
ATOM   1320  C   ILE A  84       0.499   3.094  12.634  1.00 31.91           C
ATOM   1321  O   ILE A  84       0.044   2.326  11.770  1.00 28.18           O
ATOM   1322  CB  ILE A  84       0.118   2.116  14.947  1.00 33.37           C
ATOM   1323  CG1 ILE A  84       0.757   2.678  16.195  1.00 43.23           C
ATOM   1324  CG2 ILE A  84       1.159   1.171  14.447  1.00 43.94           C
ATOM   1325  CD1 ILE A  84      -0.148   3.296  17.042  1.00 37.07           C
ATOM   1326  H   ILE A  84      -2.069   2.789  14.165  1.00 30.02           H
ATOM   1327  HA  ILE A  84       0.155   4.090  14.375  1.00 30.55           H
ATOM   1328  HB  ILE A  84      -0.697   1.639  15.170  1.00 40.06           H
ATOM   1329 HG12 ILE A  84       1.178   1.954  16.685  1.00 51.90           H
ATOM   1330 HG13 ILE A  84       1.423   3.335  15.939  1.00 51.90           H
ATOM   1331 HG21 ILE A  84       1.294   0.472  15.106  1.00 52.74           H
ATOM   1332 HG22 ILE A  84       0.858   0.783  13.611  1.00 52.74           H
ATOM   1333 HG23 ILE A  84       1.986   1.658  14.307  1.00 52.74           H
ATOM   1334 HD11 ILE A  84       0.326   3.633  17.819  1.00 44.50           H
ATOM   1335 HD12 ILE A  84      -0.572   4.030  16.569  1.00 44.50           H
ATOM   1336 HD13 ILE A  84      -0.817   2.649  17.316  1.00 44.50           H
ATOM   1337  N   GLY A  85       1.534   3.880  12.425  1.00 28.06           N
ATOM   1338  CA  GLY A  85       2.341   3.782  11.239  1.00 28.28           C
ATOM   1339  C   GLY A  85       3.819   3.761  11.613  1.00 29.87           C
ATOM   1340  O   GLY A  85       4.151   3.728  12.800  1.00 33.47           O
ATOM   1341  H   GLY A  85       1.793   4.493  12.971  1.00 33.69           H
ATOM   1342  HA2 GLY A  85       2.125   2.968  10.758  1.00 33.95           H
ATOM   1343  HA3 GLY A  85       2.173   4.543  10.661  1.00 33.95           H
ATOM   1344  N   LEU A  86       4.688   3.789  10.609  1.00 26.69           N
ATOM   1345  CA  LEU A  86       6.120   3.520  10.752  1.00 34.09           C
ATOM   1346  C   LEU A  86       6.924   4.810  10.656  1.00 36.07           C
ATOM   1347  O   LEU A  86       6.906   5.506   9.628  1.00 36.93           O
ATOM   1348  CB  LEU A  86       6.585   2.542   9.672  1.00 37.45           C
ATOM   1349  CG  LEU A  86       6.843   1.073   9.935  1.00 42.08           C
ATOM   1350  CD1 LEU A  86       7.723   0.568   8.791  1.00 39.50           C
ATOM   1351  CD2 LEU A  86       7.466   0.775  11.313  1.00 31.66           C
ATOM   1352  H   LEU A  86       4.463   3.970   9.799  1.00 32.04           H
ATOM   1353  HA  LEU A  86       6.287   3.119  11.620  1.00 40.92           H
ATOM   1354  HB2 LEU A  86       5.920   2.570   8.967  1.00 44.95           H
ATOM   1355  HB3 LEU A  86       7.416   2.895   9.317  1.00 44.95           H
ATOM   1356  HG  LEU A  86       5.999   0.598   9.887  1.00 50.51           H
ATOM   1357 HD11 LEU A  86       7.908  -0.374   8.929  1.00 47.42           H
ATOM   1358 HD12 LEU A  86       7.252   0.694   7.952  1.00 47.42           H
ATOM   1359 HD13 LEU A  86       8.552   1.071   8.785  1.00 47.42           H
ATOM   1360 HD21 LEU A  86       7.598  -0.182  11.399  1.00 38.01           H
ATOM   1361 HD22 LEU A  86       8.318   1.234  11.380  1.00 38.01           H
ATOM   1362 HD23 LEU A  86       6.865   1.090  12.005  1.00 38.01           H
ATOM   1363  N   LEU A  87       7.625   5.124  11.730  1.00 31.41           N
ATOM   1364  CA  LEU A  87       8.676   6.135  11.675  1.00 33.76           C
ATOM   1365  C   LEU A  87       9.966   5.588  11.112  1.00 38.75           C
ATOM   1366  O   LEU A  87      10.693   6.313  10.427  1.00 35.14           O
ATOM   1367  CB  LEU A  87       8.943   6.678  13.070  1.00 30.66           C
ATOM   1368  CG  LEU A  87       7.773   7.535  13.563  1.00 38.87           C
ATOM   1369  CD1 LEU A  87       8.067   7.912  15.001  1.00 41.74           C
ATOM   1370  CD2 LEU A  87       7.551   8.807  12.645  1.00 42.23           C
ATOM   1371  H   LEU A  87       7.515   4.769  12.506  1.00 37.71           H
ATOM   1372  HA  LEU A  87       8.385   6.869  11.113  1.00 40.53           H
ATOM   1373  HB2 LEU A  87       9.060   5.938  13.686  1.00 36.81           H
ATOM   1374  HB3 LEU A  87       9.740   7.231  13.052  1.00 36.81           H
ATOM   1375  HG  LEU A  87       6.961   7.005  13.548  1.00 46.66           H
ATOM   1376 HD11 LEU A  87       7.339   8.457  15.340  1.00 50.10           H
ATOM   1377 HD12 LEU A  87       8.147   7.102  15.529  1.00 50.10           H
ATOM   1378 HD13 LEU A  87       8.898   8.411  15.033  1.00 50.10           H
ATOM   1379 HD21 LEU A  87       6.804   9.319  12.992  1.00 50.69           H
ATOM   1380 HD22 LEU A  87       8.356   9.348  12.656  1.00 50.69           H
ATOM   1381 HD23 LEU A  87       7.360   8.514  11.741  1.00 50.69           H
ATOM   1382  N   ASP A  88      10.287   4.337  11.449  1.00 35.54           N
ATOM   1383  CA  ASP A  88      11.562   3.731  11.083  1.00 39.03           C
ATOM   1384  C   ASP A  88      11.426   2.215  11.181  1.00 34.86           C
ATOM   1385  O   ASP A  88      10.570   1.694  11.896  1.00 30.98           O
ATOM   1386  CB  ASP A  88      12.687   4.243  11.999  1.00 27.61           C
ATOM   1387  CG  ASP A  88      14.084   3.914  11.483  1.00 35.25           C
ATOM   1388  OD1 ASP A  88      15.022   3.960  12.305  1.00 37.41           O
ATOM   1389  OD2 ASP A  88      14.251   3.676  10.265  1.00 34.18           O1-
ATOM   1390  H   ASP A  88       9.772   3.813  11.896  1.00 42.66           H
ATOM   1391  HA  ASP A  88      11.781   3.962  10.167  1.00 46.86           H
ATOM   1392  HB2 ASP A  88      12.617   5.207  12.074  1.00 33.15           H
ATOM   1393  HB3 ASP A  88      12.590   3.836  12.874  1.00 33.15           H
ATOM   1394  N   VAL A  89      12.272   1.519  10.445  1.00 35.29           N
ATOM   1395  CA  VAL A  89      12.448   0.086  10.584  1.00 34.11           C
ATOM   1396  C   VAL A  89      13.919  -0.189  10.324  1.00 30.00           C
ATOM   1397  O   VAL A  89      14.470   0.343   9.357  1.00 35.30           O
ATOM   1398  CB  VAL A  89      11.536  -0.720   9.632  1.00 31.57           C
ATOM   1399  CG1 VAL A  89      11.659  -0.282   8.196  1.00 31.69           C
ATOM   1400  CG2 VAL A  89      11.871  -2.202   9.732  1.00 28.61           C
ATOM   1401  H   VAL A  89      12.771   1.866   9.837  1.00 42.36           H
ATOM   1402  HA  VAL A  89      12.244  -0.175  11.496  1.00 40.94           H
ATOM   1403  HB  VAL A  89      10.612  -0.602   9.904  1.00 37.90           H
ATOM   1404 HG11 VAL A  89      11.066  -0.821   7.650  1.00 38.04           H
ATOM   1405 HG12 VAL A  89      11.411   0.654   8.129  1.00 38.04           H
ATOM   1406 HG13 VAL A  89      12.577  -0.402   7.907  1.00 38.04           H
ATOM   1407 HG21 VAL A  89      11.292  -2.697   9.131  1.00 34.35           H
ATOM   1408 HG22 VAL A  89      12.799  -2.334   9.482  1.00 34.35           H
ATOM   1409 HG23 VAL A  89      11.729  -2.497  10.645  1.00 34.35           H
ATOM   1410  N   PHE A  90      14.545  -0.987  11.194  1.00 34.95           N
ATOM   1411  CA  PHE A  90      15.969  -1.277  11.066  1.00 41.13           C
ATOM   1412  C   PHE A  90      16.315  -2.711  11.465  1.00 35.37           C
ATOM   1413  O   PHE A  90      15.561  -3.425  12.139  1.00 32.91           O
ATOM   1414  CB  PHE A  90      16.820  -0.302  11.900  1.00 32.17           C
ATOM   1415  CG  PHE A  90      16.503  -0.293  13.387  1.00 31.50           C
ATOM   1416  CD1 PHE A  90      17.093  -1.215  14.256  1.00 31.17           C
ATOM   1417  CD2 PHE A  90      15.667   0.667  13.908  1.00 32.75           C
ATOM   1418  CE1 PHE A  90      16.820  -1.185  15.604  1.00 34.48           C
ATOM   1419  CE2 PHE A  90      15.389   0.715  15.257  1.00 34.68           C
ATOM   1420  CZ  PHE A  90      15.943  -0.216  16.115  1.00 29.26           C
ATOM   1421  H   PHE A  90      14.166  -1.370  11.865  1.00 41.96           H
ATOM   1422  HA  PHE A  90      16.223  -1.163  10.137  1.00 49.38           H
ATOM   1423  HB2 PHE A  90      17.754  -0.544  11.801  1.00 38.62           H
ATOM   1424  HB3 PHE A  90      16.678   0.597  11.564  1.00 38.62           H
ATOM   1425  HD1 PHE A  90      17.666  -1.865  13.917  1.00 37.42           H
ATOM   1426  HD2 PHE A  90      15.279   1.293  13.340  1.00 39.31           H
ATOM   1427  HE1 PHE A  90      17.205  -1.812  16.172  1.00 41.40           H
ATOM   1428  HE2 PHE A  90      14.807   1.361  15.587  1.00 41.64           H
ATOM   1429  HZ  PHE A  90      15.757  -0.184  17.026  1.00 35.13           H
ATOM   1430  N   THR A  91      17.483  -3.146  11.005  1.00 39.72           N
ATOM   1431  CA  THR A  91      18.072  -4.385  11.481  1.00 35.48           C
ATOM   1432  C   THR A  91      19.564  -4.155  11.705  1.00 33.79           C
ATOM   1433  O   THR A  91      20.166  -3.357  10.989  1.00 38.00           O
ATOM   1434  CB  THR A  91      17.832  -5.502  10.446  1.00 39.91           C
ATOM   1435  OG1 THR A  91      18.468  -6.684  10.895  1.00 36.69           O
ATOM   1436  CG2 THR A  91      18.370  -5.123   9.079  1.00 38.08           C
ATOM   1437  H   THR A  91      17.955  -2.737  10.414  1.00 47.68           H
ATOM   1438  HA  THR A  91      17.664  -4.644  12.322  1.00 42.59           H
ATOM   1439  HB  THR A  91      16.879  -5.663  10.364  1.00 47.91           H
ATOM   1440  HG1 THR A  91      18.151  -6.916  11.637  1.00 44.04           H
ATOM   1441 HG21 THR A  91      18.207  -5.841   8.447  1.00 45.72           H
ATOM   1442 HG22 THR A  91      17.932  -4.318   8.761  1.00 45.72           H
ATOM   1443 HG23 THR A  91      19.325  -4.961   9.132  1.00 45.72           H
ATOM   1444  N   PRO A  92      20.165  -4.782  12.720  1.00 35.38           N
ATOM   1445  CA  PRO A  92      21.637  -4.736  12.831  1.00 40.63           C
ATOM   1446  C   PRO A  92      22.356  -5.453  11.693  1.00 52.74           C
ATOM   1447  O   PRO A  92      23.550  -5.217  11.473  1.00 53.59           O
ATOM   1448  CB  PRO A  92      21.895  -5.420  14.170  1.00 44.34           C
ATOM   1449  CG  PRO A  92      20.666  -6.262  14.430  1.00 48.98           C
ATOM   1450  CD  PRO A  92      19.540  -5.537  13.827  1.00 33.97           C
ATOM   1451  HA  PRO A  92      21.943  -3.817  12.876  1.00 48.78           H
ATOM   1452  HB2 PRO A  92      22.685  -5.979  14.105  1.00 53.22           H
ATOM   1453  HB3 PRO A  92      22.004  -4.750  14.863  1.00 53.22           H
ATOM   1454  HG2 PRO A  92      20.774  -7.130  14.012  1.00 58.79           H
ATOM   1455  HG3 PRO A  92      20.535  -6.358  15.386  1.00 58.79           H
ATOM   1456  HD2 PRO A  92      18.883  -6.161  13.481  1.00 40.78           H
ATOM   1457  HD3 PRO A  92      19.147  -4.927  14.471  1.00 40.78           H
ATOM   1458  N   ALA A  93      21.663  -6.322  10.963  1.00 47.60           N
ATOM   1459  CA  ALA A  93      22.248  -7.082   9.858  1.00 49.31           C
ATOM   1460  C   ALA A  93      22.844  -6.198   8.776  1.00 55.37           C
ATOM   1461  O   ALA A  93      22.209  -5.251   8.301  1.00 54.08           O
ATOM   1462  CB  ALA A  93      21.165  -7.967   9.240  1.00 56.75           C
ATOM   1463  H   ALA A  93      20.830  -6.494  11.092  1.00 57.13           H
ATOM   1464  HA  ALA A  93      22.950  -7.656  10.202  1.00 59.19           H
ATOM   1465  HB1 ALA A  93      21.551  -8.472   8.507  1.00 68.12           H
ATOM   1466  HB2 ALA A  93      20.828  -8.573   9.918  1.00 68.12           H
ATOM   1467  HB3 ALA A  93      20.447  -7.403   8.912  1.00 68.12           H
ATOM   1468  N   ARG A  94      24.064  -6.533   8.345  1.00 59.84           N
ATOM   1469  CA  ARG A  94      24.665  -5.783   7.253  1.00 59.02           C
ATOM   1470  C   ARG A  94      24.390  -6.406   5.888  1.00 58.39           C
ATOM   1471  O   ARG A  94      24.640  -5.755   4.869  1.00 54.59           O
ATOM   1472  CB  ARG A  94      26.175  -5.634   7.488  1.00 67.30           C
ATOM   1473  CG  ARG A  94      26.559  -4.524   8.474  1.00 69.09           C
ATOM   1474  CD  ARG A  94      27.959  -3.947   8.197  1.00 76.12           C
ATOM   1475  NE  ARG A  94      28.396  -2.987   9.219  1.00 73.69           N
ATOM   1476  CZ  ARG A  94      28.759  -3.316  10.458  1.00 80.01           C
ATOM   1477  NH1 ARG A  94      29.141  -2.370  11.311  1.00 99.37           N
ATOM   1478  NH2 ARG A  94      28.730  -4.585  10.854  1.00 73.40           N1+
ATOM   1479  H   ARG A  94      24.548  -7.170   8.661  1.00 71.82           H
ATOM   1480  HA  ARG A  94      24.283  -4.891   7.247  1.00 70.84           H
ATOM   1481  HB2 ARG A  94      26.518  -6.471   7.839  1.00 80.78           H
ATOM   1482  HB3 ARG A  94      26.603  -5.436   6.640  1.00 80.78           H
ATOM   1483  HG2 ARG A  94      25.916  -3.801   8.403  1.00 82.93           H
ATOM   1484  HG3 ARG A  94      26.555  -4.885   9.374  1.00 82.93           H
ATOM   1485  HD2 ARG A  94      28.601  -4.674   8.175  1.00 91.37           H
ATOM   1486  HD3 ARG A  94      27.948  -3.489   7.342  1.00 91.37           H
ATOM   1487  HE  ARG A  94      28.419  -2.155   9.003  1.00 88.44           H
ATOM   1488 HH11 ARG A  94      29.159  -1.547  11.060  1.00119.26           H
ATOM   1489 HH12 ARG A  94      29.372  -2.580  12.112  1.00119.26           H
ATOM   1490 HH21 ARG A  94      28.482  -5.201  10.306  1.00 88.09           H
ATOM   1491 HH22 ARG A  94      28.963  -4.792  11.655  1.00 88.09           H
ATOM   1492  N   SER A  95      23.840  -7.622   5.848  1.00 57.81           N
ATOM   1493  CA  SER A  95      23.514  -8.293   4.596  1.00 55.98           C
ATOM   1494  C   SER A  95      22.309  -9.211   4.766  1.00 56.57           C
ATOM   1495  O   SER A  95      21.993  -9.666   5.870  1.00 55.29           O
ATOM   1496  CB  SER A  95      24.691  -9.144   4.108  1.00 47.38           C
ATOM   1497  OG  SER A  95      24.826 -10.269   4.947  1.00 55.08           O
ATOM   1498  H   SER A  95      23.645  -8.083   6.547  1.00 69.38           H
ATOM   1499  HA  SER A  95      23.307  -7.633   3.917  1.00 67.19           H
ATOM   1500  HB2 SER A  95      24.519  -9.440   3.200  1.00 56.88           H
ATOM   1501  HB3 SER A  95      25.504  -8.617   4.142  1.00 56.88           H
ATOM   1502  HG  SER A  95      24.123 -10.728   4.928  1.00 66.11           H
ATOM   1503  N   LEU A  96      21.698  -9.561   3.632  1.00 57.40           N
ATOM   1504  CA  LEU A  96      20.650 -10.582   3.638  1.00 49.29           C
ATOM   1505  C   LEU A  96      21.082 -11.813   4.421  1.00 54.60           C
ATOM   1506  O   LEU A  96      20.305 -12.368   5.202  1.00 47.80           O
ATOM   1507  CB  LEU A  96      20.285 -10.969   2.203  1.00 56.62           C
ATOM   1508  CG  LEU A  96      18.827 -11.294   1.829  1.00 62.66           C
ATOM   1509  CD1 LEU A  96      18.812 -12.187   0.587  1.00 51.95           C
ATOM   1510  CD2 LEU A  96      18.030 -11.941   2.977  1.00 46.92           C
ATOM   1511  H   LEU A  96      21.868  -9.228   2.858  1.00 68.90           H
ATOM   1512  HA  LEU A  96      19.856 -10.219   4.062  1.00 59.16           H
ATOM   1513  HB2 LEU A  96      20.558 -10.238   1.628  1.00 67.96           H
ATOM   1514  HB3 LEU A  96      20.807 -11.754   1.974  1.00 67.96           H
ATOM   1515  HG  LEU A  96      18.379 -10.466   1.597  1.00 75.20           H
ATOM   1516 HD11 LEU A  96      17.892 -12.389   0.355  1.00 62.36           H
ATOM   1517 HD12 LEU A  96      19.243 -11.717  -0.144  1.00 62.36           H
ATOM   1518 HD13 LEU A  96      19.292 -13.007   0.783  1.00 62.36           H
ATOM   1519 HD21 LEU A  96      17.125 -12.117   2.672  1.00 56.32           H
ATOM   1520 HD22 LEU A  96      18.461 -12.771   3.231  1.00 56.32           H
ATOM   1521 HD23 LEU A  96      18.012 -11.331   3.731  1.00 56.32           H
ATOM   1522  N   GLU A  97      22.338 -12.234   4.253  1.00 59.49           N
ATOM   1523  CA  GLU A  97      22.797 -13.502   4.819  1.00 61.04           C
ATOM   1524  C   GLU A  97      22.784 -13.466   6.341  1.00 57.60           C
ATOM   1525  O   GLU A  97      22.502 -14.477   6.994  1.00 58.07           O
ATOM   1526  CB  GLU A  97      24.216 -13.827   4.317  1.00 73.09           C
ATOM   1527  CG  GLU A  97      24.387 -13.912   2.779  1.00 78.84           C
ATOM   1528  CD  GLU A  97      24.313 -12.542   2.085  1.00 78.28           C
ATOM   1529  OE1 GLU A  97      24.859 -11.565   2.647  1.00 81.72           O
ATOM   1530  OE2 GLU A  97      23.694 -12.429   0.996  1.00 65.06           O1-
ATOM   1531  H   GLU A  97      22.942 -11.804   3.816  1.00 71.41           H
ATOM   1532  HA  GLU A  97      22.204 -14.212   4.529  1.00 73.26           H
ATOM   1533  HB2 GLU A  97      24.819 -13.138   4.638  1.00 87.72           H
ATOM   1534  HB3 GLU A  97      24.481 -14.685   4.686  1.00 87.72           H
ATOM   1535  HG2 GLU A  97      25.253 -14.302   2.580  1.00 94.62           H
ATOM   1536  HG3 GLU A  97      23.682 -14.470   2.415  1.00 94.62           H
ATOM   1537  N   GLU A  98      23.119 -12.320   6.925  1.00 58.04           N
ATOM   1538  CA  GLU A  98      23.092 -12.158   8.376  1.00 65.21           C
ATOM   1539  C   GLU A  98      21.694 -11.820   8.913  1.00 60.66           C
ATOM   1540  O   GLU A  98      21.387 -12.143  10.068  1.00 62.30           O
ATOM   1541  CB  GLU A  98      24.086 -11.052   8.775  1.00 71.38           C
ATOM   1542  CG  GLU A  98      25.541 -11.305   8.385  1.00 74.84           C
ATOM   1543  CD  GLU A  98      26.272 -12.264   9.336  1.00 85.50           C
ATOM   1544  OE1 GLU A  98      27.213 -11.805  10.027  1.00 85.40           O
ATOM   1545  OE2 GLU A  98      25.906 -13.469   9.399  1.00 86.74           O1-
ATOM   1546  H   GLU A  98      23.367 -11.615   6.500  1.00 69.66           H
ATOM   1547  HA  GLU A  98      23.381 -12.985   8.791  1.00 78.27           H
ATOM   1548  HB2 GLU A  98      23.811 -10.224   8.351  1.00 85.67           H
ATOM   1549  HB3 GLU A  98      24.058 -10.947   9.739  1.00 85.67           H
ATOM   1550  HG2 GLU A  98      25.565 -11.693   7.496  1.00 89.82           H
ATOM   1551  HG3 GLU A  98      26.019 -10.461   8.390  1.00 89.82           H
ATOM   1552  N   PHE A  99      20.853 -11.166   8.105  1.00 54.35           N
ATOM   1553  CA  PHE A  99      19.512 -10.708   8.485  1.00 50.08           C
ATOM   1554  C   PHE A  99      18.716 -11.708   9.321  1.00 53.20           C
ATOM   1555  O   PHE A  99      18.268 -12.736   8.808  1.00 53.35           O
ATOM   1556  CB  PHE A  99      18.740 -10.351   7.209  1.00 45.38           C
ATOM   1557  CG  PHE A  99      17.351  -9.792   7.443  1.00 46.24           C
ATOM   1558  CD1 PHE A  99      17.099  -8.874   8.461  1.00 41.34           C
ATOM   1559  CD2 PHE A  99      16.319 -10.147   6.600  1.00 39.95           C
ATOM   1560  CE1 PHE A  99      15.832  -8.332   8.652  1.00 42.71           C
ATOM   1561  CE2 PHE A  99      15.033  -9.608   6.772  1.00 43.88           C
ATOM   1562  CZ  PHE A  99      14.787  -8.700   7.809  1.00 39.10           C
ATOM   1563  H   PHE A  99      21.049 -10.968   7.292  1.00 65.23           H
ATOM   1564  HA  PHE A  99      19.601  -9.897   9.010  1.00 60.11           H
ATOM   1565  HB2 PHE A  99      19.245  -9.685   6.717  1.00 54.48           H
ATOM   1566  HB3 PHE A  99      18.646 -11.152   6.670  1.00 54.48           H
ATOM   1567  HD1 PHE A  99      17.792  -8.621   9.027  1.00 49.62           H
ATOM   1568  HD2 PHE A  99      16.476 -10.748   5.908  1.00 47.95           H
ATOM   1569  HE1 PHE A  99      15.682  -7.730   9.344  1.00 51.27           H
ATOM   1570  HE2 PHE A  99      14.342  -9.865   6.206  1.00 52.68           H
ATOM   1571  HZ  PHE A  99      13.935  -8.348   7.934  1.00 46.93           H
ATOM   1572  N   ASN A 100      18.512 -11.394  10.608  1.00 47.99           N
ATOM   1573  CA  ASN A 100      17.686 -12.234  11.463  1.00 50.47           C
ATOM   1574  C   ASN A 100      16.882 -11.472  12.513  1.00 44.98           C
ATOM   1575  O   ASN A 100      16.207 -12.108  13.319  1.00 44.53           O
ATOM   1576  CB  ASN A 100      18.552 -13.275  12.161  1.00 62.38           C
ATOM   1577  CG  ASN A 100      17.888 -14.622  12.183  1.00 76.72           C
ATOM   1578  OD1 ASN A 100      18.306 -15.541  11.476  1.00 80.54           O
ATOM   1579  ND2 ASN A 100      16.805 -14.738  12.955  1.00 76.84           N
ATOM   1580  H   ASN A 100      18.841 -10.704  11.002  1.00 57.60           H
ATOM   1581  HA  ASN A 100      17.053 -12.710  10.903  1.00 60.58           H
ATOM   1582  HB2 ASN A 100      19.394 -13.359  11.687  1.00 74.88           H
ATOM   1583  HB3 ASN A 100      18.708 -12.998  13.077  1.00 74.88           H
ATOM   1584 HD21 ASN A 100      16.388 -15.489  13.002  1.00 92.23           H
ATOM   1585 HD22 ASN A 100      16.523 -14.062  13.405  1.00 92.23           H
ATOM   1586  N   ASP A 101      16.958 -10.156  12.573  1.00 44.96           N
ATOM   1587  CA  ASP A 101      16.151  -9.422  13.529  1.00 37.98           C
ATOM   1588  C   ASP A 101      15.557  -8.224  12.825  1.00 36.01           C
ATOM   1589  O   ASP A 101      16.152  -7.646  11.915  1.00 35.46           O
ATOM   1590  CB  ASP A 101      16.961  -9.003  14.756  1.00 38.28           C
ATOM   1591  CG  ASP A 101      17.133 -10.137  15.755  1.00 48.35           C
ATOM   1592  OD1 ASP A 101      16.122 -10.735  16.200  1.00 56.71           O
ATOM   1593  OD2 ASP A 101      18.291 -10.426  16.088  1.00 49.47           O1-
ATOM   1594  H   ASP A 101      17.463  -9.667  12.077  1.00 53.97           H
ATOM   1595  HA  ASP A 101      15.422  -9.988  13.829  1.00 45.59           H
ATOM   1596  HB2 ASP A 101      17.843  -8.717  14.470  1.00 45.96           H
ATOM   1597  HB3 ASP A 101      16.504  -8.274  15.203  1.00 45.96           H
ATOM   1598  N   VAL A 102      14.365  -7.851  13.293  1.00 39.62           N
ATOM   1599  CA  VAL A 102      13.587  -6.749  12.747  1.00 34.25           C
ATOM   1600  C   VAL A 102      13.085  -5.912  13.918  1.00 28.17           C
ATOM   1601  O   VAL A 102      12.423  -6.438  14.825  1.00 28.45           O
ATOM   1602  CB  VAL A 102      12.384  -7.225  11.920  1.00 32.95           C
ATOM   1603  CG1 VAL A 102      11.722  -6.013  11.288  1.00 38.89           C
ATOM   1604  CG2 VAL A 102      12.801  -8.205  10.795  1.00 36.64           C
ATOM   1605  H   VAL A 102      13.976  -8.240  13.953  1.00 47.56           H
ATOM   1606  HA  VAL A 102      14.152  -6.195  12.186  1.00 41.11           H
ATOM   1607  HB  VAL A 102      11.741  -7.666  12.497  1.00 39.56           H
ATOM   1608 HG11 VAL A 102      10.961  -6.307  10.763  1.00 46.69           H
ATOM   1609 HG12 VAL A 102      11.428  -5.412  11.990  1.00 46.69           H
ATOM   1610 HG13 VAL A 102      12.365  -5.565  10.716  1.00 46.69           H
ATOM   1611 HG21 VAL A 102      12.010  -8.476  10.303  1.00 43.99           H
ATOM   1612 HG22 VAL A 102      13.424  -7.757  10.201  1.00 43.99           H
ATOM   1613 HG23 VAL A 102      13.225  -8.981  11.194  1.00 43.99           H
ATOM   1614  N   TYR A 103      13.358  -4.618  13.862  1.00 30.30           N
ATOM   1615  CA  TYR A 103      12.879  -3.670  14.862  1.00 26.59           C
ATOM   1616  C   TYR A 103      11.994  -2.645  14.169  1.00 28.07           C
ATOM   1617  O   TYR A 103      12.371  -2.104  13.143  1.00 26.97           O
ATOM   1618  CB  TYR A 103      14.023  -2.944  15.522  1.00 32.40           C
ATOM   1619  CG  TYR A 103      14.955  -3.795  16.323  1.00 25.87           C
ATOM   1620  CD1 TYR A 103      15.882  -4.629  15.689  1.00 32.36           C
ATOM   1621  CD2 TYR A 103      14.946  -3.747  17.718  1.00 33.84           C
ATOM   1622  CE1 TYR A 103      16.787  -5.402  16.433  1.00 37.88           C
ATOM   1623  CE2 TYR A 103      15.840  -4.517  18.462  1.00 34.98           C
ATOM   1624  CZ  TYR A 103      16.756  -5.337  17.805  1.00 36.92           C
ATOM   1625  OH  TYR A 103      17.642  -6.076  18.556  1.00 41.72           O
ATOM   1626  H   TYR A 103      13.830  -4.255  13.242  1.00 36.38           H
ATOM   1627  HA  TYR A 103      12.361  -4.132  15.539  1.00 31.92           H
ATOM   1628  HB2 TYR A 103      14.548  -2.508  14.833  1.00 38.90           H
ATOM   1629  HB3 TYR A 103      13.656  -2.274  16.120  1.00 38.90           H
ATOM   1630  HD1 TYR A 103      15.907  -4.662  14.760  1.00 38.85           H
ATOM   1631  HD2 TYR A 103      14.341  -3.192  18.155  1.00 40.63           H
ATOM   1632  HE1 TYR A 103      17.402  -5.952  16.002  1.00 45.48           H
ATOM   1633  HE2 TYR A 103      15.830  -4.477  19.391  1.00 42.00           H
ATOM   1634  HH  TYR A 103      18.144  -6.522  18.051  1.00 50.08           H
ATOM   1635  N   LEU A 104      10.831  -2.379  14.740  1.00 28.48           N
ATOM   1636  CA  LEU A 104       9.890  -1.422  14.190  1.00 28.25           C
ATOM   1637  C   LEU A 104       9.757  -0.248  15.136  1.00 26.55           C
ATOM   1638  O   LEU A 104       9.691  -0.447  16.335  1.00 30.16           O
ATOM   1639  CB  LEU A 104       8.512  -2.043  14.020  1.00 27.33           C
ATOM   1640  CG  LEU A 104       8.511  -3.349  13.230  1.00 26.54           C
ATOM   1641  CD1 LEU A 104       7.281  -4.194  13.463  1.00 34.31           C
ATOM   1642  CD2 LEU A 104       8.637  -3.002  11.742  1.00 30.98           C
ATOM   1643  H   LEU A 104      10.557  -2.751  15.466  1.00 34.19           H
ATOM   1644  HA  LEU A 104      10.203  -1.103  13.329  1.00 33.92           H
ATOM   1645  HB2 LEU A 104       8.143  -2.228  14.898  1.00 32.81           H
ATOM   1646  HB3 LEU A 104       7.942  -1.413  13.551  1.00 32.81           H
ATOM   1647  HG  LEU A 104       9.287  -3.872  13.484  1.00 31.87           H
ATOM   1648 HD11 LEU A 104       7.349  -5.003  12.932  1.00 41.19           H
ATOM   1649 HD12 LEU A 104       7.226  -4.419  14.404  1.00 41.19           H
ATOM   1650 HD13 LEU A 104       6.497  -3.688  13.197  1.00 41.19           H
ATOM   1651 HD21 LEU A 104       8.638  -3.823  11.226  1.00 37.19           H
ATOM   1652 HD22 LEU A 104       7.883  -2.449  11.482  1.00 37.19           H
ATOM   1653 HD23 LEU A 104       9.466  -2.520  11.599  1.00 37.19           H
ATOM   1654  N   VAL A 105       9.601   0.956  14.582  1.00 27.86           N
ATOM   1655  CA  VAL A 105       9.553   2.190  15.368  1.00 24.97           C
ATOM   1656  C   VAL A 105       8.306   2.991  14.990  1.00 21.52           C
ATOM   1657  O   VAL A 105       8.085   3.260  13.811  1.00 29.58           O
ATOM   1658  CB  VAL A 105      10.811   3.055  15.132  1.00 26.69           C
ATOM   1659  CG1 VAL A 105      10.811   4.299  15.966  1.00 32.23           C
ATOM   1660  CG2 VAL A 105      12.139   2.263  15.410  1.00 29.93           C
ATOM   1661  H   VAL A 105       9.519   1.086  13.736  1.00 33.45           H
ATOM   1662  HA  VAL A 105       9.504   1.971  16.312  1.00 29.98           H
ATOM   1663  HB  VAL A 105      10.824   3.328  14.202  1.00 32.04           H
ATOM   1664 HG11 VAL A 105      11.619   4.803  15.779  1.00 38.69           H
ATOM   1665 HG12 VAL A 105      10.031   4.830  15.740  1.00 38.69           H
ATOM   1666 HG13 VAL A 105      10.784   4.051  16.903  1.00 38.69           H
ATOM   1667 HG21 VAL A 105      12.895   2.849  15.248  1.00 35.94           H
ATOM   1668 HG22 VAL A 105      12.143   1.967  16.333  1.00 35.94           H
ATOM   1669 HG23 VAL A 105      12.180   1.498  14.816  1.00 35.94           H
ATOM   1670  N   THR A 106       7.605   3.500  15.997  1.00 28.04           N
ATOM   1671  CA  THR A 106       6.440   4.363  15.817  1.00 28.45           C
ATOM   1672  C   THR A 106       6.411   5.418  16.940  1.00 28.30           C
ATOM   1673  O   THR A 106       7.188   5.381  17.902  1.00 30.18           O
ATOM   1674  CB  THR A 106       5.122   3.524  15.763  1.00 30.69           C
ATOM   1675  OG1 THR A 106       4.022   4.311  15.234  1.00 30.22           O
ATOM   1676  CG2 THR A 106       4.735   3.044  17.117  1.00 30.43           C
ATOM   1677  H   THR A 106       7.791   3.355  16.824  1.00 33.66           H
ATOM   1678  HA  THR A 106       6.526   4.832  14.973  1.00 34.16           H
ATOM   1679  HB  THR A 106       5.260   2.750  15.196  1.00 36.84           H
ATOM   1680  HG1 THR A 106       4.203   4.571  14.456  1.00 36.28           H
ATOM   1681 HG21 THR A 106       3.916   2.526  17.064  1.00 36.53           H
ATOM   1682 HG22 THR A 106       5.438   2.485  17.484  1.00 36.53           H
ATOM   1683 HG23 THR A 106       4.592   3.800  17.708  1.00 36.53           H
ATOM   1684  N   HIS A 107       5.491   6.352  16.852  1.00 30.10           N
ATOM   1685  CA  HIS A 107       5.422   7.348  17.926  1.00 34.56           C
ATOM   1686  C   HIS A 107       4.933   6.673  19.193  1.00 32.19           C
ATOM   1687  O   HIS A 107       4.063   5.798  19.159  1.00 30.30           O
ATOM   1688  CB  HIS A 107       4.494   8.531  17.633  1.00 36.84           C
ATOM   1689  CG  HIS A 107       4.425   8.962  16.206  1.00 49.98           C
ATOM   1690  ND1 HIS A 107       3.739   8.237  15.249  1.00 56.16           N
ATOM   1691  CD2 HIS A 107       4.877  10.083  15.588  1.00 45.81           C
ATOM   1692  CE1 HIS A 107       3.802   8.877  14.095  1.00 57.95           C
ATOM   1693  NE2 HIS A 107       4.492   9.997  14.273  1.00 56.02           N
ATOM   1694  H   HIS A 107       4.916   6.441  16.219  1.00 36.14           H
ATOM   1695  HA  HIS A 107       6.312   7.697  18.094  1.00 41.49           H
ATOM   1696  HB2 HIS A 107       4.797   9.293  18.151  1.00 44.23           H
ATOM   1697  HB3 HIS A 107       3.595   8.290  17.907  1.00 44.23           H
ATOM   1698  HD2 HIS A 107       5.371  10.768  15.976  1.00 54.99           H
ATOM   1699  HE1 HIS A 107       3.435   8.587  13.292  1.00 69.56           H
ATOM   1700  HE2 HIS A 107       4.668  10.576  13.663  1.00 67.24           H
ATOM   1701  N   LEU A 108       5.522   7.060  20.312  1.00 29.44           N
ATOM   1702  CA  LEU A 108       5.135   6.502  21.595  1.00 31.14           C
ATOM   1703  C   LEU A 108       3.749   6.984  22.005  1.00 33.48           C
ATOM   1704  O   LEU A 108       3.462   8.184  22.005  1.00 32.19           O
ATOM   1705  CB  LEU A 108       6.163   6.885  22.655  1.00 33.82           C
ATOM   1706  CG  LEU A 108       5.935   6.287  24.037  1.00 36.30           C
ATOM   1707  CD1 LEU A 108       6.093   4.791  24.017  1.00 34.14           C
ATOM   1708  CD2 LEU A 108       6.912   6.924  25.011  1.00 42.44           C
ATOM   1709  H   LEU A 108       6.149   7.647  20.356  1.00 35.34           H
ATOM   1710  HA  LEU A 108       5.113   5.534  21.529  1.00 37.38           H
ATOM   1711  HB2 LEU A 108       7.038   6.593  22.353  1.00 40.60           H
ATOM   1712  HB3 LEU A 108       6.159   7.850  22.751  1.00 40.60           H
ATOM   1713  HG  LEU A 108       5.034   6.494  24.330  1.00 43.58           H
ATOM   1714 HD11 LEU A 108       5.942   4.446  24.911  1.00 40.98           H
ATOM   1715 HD12 LEU A 108       5.446   4.413  23.402  1.00 40.98           H
ATOM   1716 HD13 LEU A 108       6.993   4.573  23.726  1.00 40.98           H
ATOM   1717 HD21 LEU A 108       6.769   6.546  25.893  1.00 50.94           H
ATOM   1718 HD22 LEU A 108       7.817   6.742  24.715  1.00 50.94           H
ATOM   1719 HD23 LEU A 108       6.757   7.882  25.033  1.00 50.94           H
ATOM   1720  N   MET A 109       2.917   6.038  22.419  1.00 30.38           N
ATOM   1721  CA  MET A 109       1.585   6.284  22.908  1.00 33.89           C
ATOM   1722  C   MET A 109       1.629   5.962  24.389  1.00 27.89           C
ATOM   1723  O   MET A 109       2.445   5.134  24.835  1.00 33.37           O
ATOM   1724  CB  MET A 109       0.543   5.426  22.157  1.00 35.98           C
ATOM   1725  CG  MET A 109       0.489   5.745  20.638  1.00 28.44           C
ATOM   1726  SD  MET A 109      -0.097   7.408  20.245  1.00 35.50           S
ATOM   1727  CE  MET A 109      -1.824   7.383  20.665  1.00 29.68           C
ATOM   1728  H   MET A 109       3.122   5.203  22.422  1.00 36.47           H
ATOM   1729  HA  MET A 109       1.361   7.220  22.785  1.00 40.68           H
ATOM   1730  HB2 MET A 109       0.772   4.489  22.259  1.00 43.19           H
ATOM   1731  HB3 MET A 109      -0.336   5.596  22.531  1.00 43.19           H
ATOM   1732  HG2 MET A 109       1.381   5.652  20.270  1.00 34.15           H
ATOM   1733  HG3 MET A 109      -0.109   5.113  20.209  1.00 34.15           H
ATOM   1734  HE1 MET A 109      -2.207   8.254  20.477  1.00 35.64           H
ATOM   1735  HE2 MET A 109      -2.268   6.704  20.134  1.00 35.64           H
ATOM   1736  HE3 MET A 109      -1.915   7.177  21.609  1.00 35.64           H
ATOM   1737  N   GLY A 110       0.722   6.582  25.138  1.00 36.95           N
ATOM   1738  CA  GLY A 110       0.803   6.512  26.591  1.00 39.17           C
ATOM   1739  C   GLY A 110       0.267   5.217  27.175  1.00 38.24           C
ATOM   1740  O   GLY A 110       0.899   4.602  28.040  1.00 37.71           O
ATOM   1741  H   GLY A 110       0.061   7.041  24.835  1.00 44.35           H
ATOM   1742  HA2 GLY A 110       1.729   6.605  26.863  1.00 47.02           H
ATOM   1743  HA3 GLY A 110       0.299   7.247  26.974  1.00 47.02           H
ATOM   1744  N   ALA A 111      -0.911   4.785  26.727  1.00 34.18           N
ATOM   1745  CA  ALA A 111      -1.584   3.658  27.346  1.00 37.88           C
ATOM   1746  C   ALA A 111      -2.591   3.102  26.340  1.00 36.93           C
ATOM   1747  O   ALA A 111      -2.725   3.623  25.233  1.00 31.79           O
ATOM   1748  CB  ALA A 111      -2.268   4.092  28.634  1.00 43.29           C
ATOM   1749  H   ALA A 111      -1.338   5.131  26.065  1.00 41.03           H
ATOM   1750  HA  ALA A 111      -0.938   2.965  27.555  1.00 45.47           H
ATOM   1751  HB1 ALA A 111      -2.711   3.325  29.030  1.00 51.96           H
ATOM   1752  HB2 ALA A 111      -1.599   4.440  29.245  1.00 51.96           H
ATOM   1753  HB3 ALA A 111      -2.920   4.781  28.429  1.00 51.96           H
ATOM   1754  N   ASP A 112      -3.302   2.062  26.737  1.00 39.37           N
ATOM   1755  CA  ASP A 112      -4.397   1.539  25.921  1.00 40.00           C
ATOM   1756  C   ASP A 112      -5.723   1.798  26.637  1.00 49.78           C
ATOM   1757  O   ASP A 112      -5.771   2.342  27.735  1.00 47.53           O
ATOM   1758  CB  ASP A 112      -4.142   0.059  25.548  1.00 40.06           C
ATOM   1759  CG  ASP A 112      -4.161  -0.889  26.731  1.00 51.04           C
ATOM   1760  OD1 ASP A 112      -3.356  -1.872  26.716  1.00 49.16           O
ATOM   1761  OD2 ASP A 112      -5.003  -0.686  27.636  1.00 47.92           O1-
ATOM   1762  H   ASP A 112      -3.176   1.638  27.475  1.00 47.26           H
ATOM   1763  HA  ASP A 112      -4.420   2.041  25.091  1.00 48.02           H
ATOM   1764  HB2 ASP A 112      -4.830  -0.228  24.928  1.00 48.08           H
ATOM   1765  HB3 ASP A 112      -3.271  -0.010  25.127  1.00 48.08           H
ATOM   1766  N   LEU A 113      -6.823   1.493  25.961  1.00 44.35           N
ATOM   1767  CA  LEU A 113      -8.122   1.892  26.462  1.00 48.83           C
ATOM   1768  C   LEU A 113      -8.633   1.045  27.626  1.00 52.33           C
ATOM   1769  O   LEU A 113      -9.608   1.445  28.266  1.00 73.08           O
ATOM   1770  CB  LEU A 113      -9.120   1.850  25.322  1.00 43.14           C
ATOM   1771  CG  LEU A 113      -9.662   3.109  24.668  1.00 53.58           C
ATOM   1772  CD1 LEU A 113     -11.074   2.750  24.243  1.00 44.17           C
ATOM   1773  CD2 LEU A 113      -9.656   4.325  25.579  1.00 54.94           C
ATOM   1774  H   LEU A 113      -6.841   1.061  25.218  1.00 53.24           H
ATOM   1775  HA  LEU A 113      -8.066   2.810  26.771  1.00 58.61           H
ATOM   1776  HB2 LEU A 113      -8.711   1.335  24.609  1.00 51.79           H
ATOM   1777  HB3 LEU A 113      -9.894   1.363  25.643  1.00 51.79           H
ATOM   1778  HG  LEU A 113      -9.142   3.314  23.875  1.00 64.31           H
ATOM   1779 HD11 LEU A 113     -11.479   3.520  23.814  1.00 53.02           H
ATOM   1780 HD12 LEU A 113     -11.036   2.006  23.621  1.00 53.02           H
ATOM   1781 HD13 LEU A 113     -11.586   2.500  25.028  1.00 53.02           H
ATOM   1782 HD21 LEU A 113     -10.014   5.084  25.094  1.00 65.94           H
ATOM   1783 HD22 LEU A 113     -10.206   4.139  26.357  1.00 65.94           H
ATOM   1784 HD23 LEU A 113      -8.744   4.508  25.855  1.00 65.94           H
ATOM   1785  N   ASN A 114      -8.036  -0.105  27.926  1.00 52.26           N
ATOM   1786  CA  ASN A 114      -8.326  -0.723  29.214  1.00 64.77           C
ATOM   1787  C   ASN A 114      -8.127   0.293  30.329  1.00 73.72           C
ATOM   1788  O   ASN A 114      -9.011   0.498  31.168  1.00 84.39           O
ATOM   1789  CB  ASN A 114      -7.438  -1.946  29.459  1.00 69.66           C
ATOM   1790  CG  ASN A 114      -7.783  -3.134  28.558  1.00 74.94           C
ATOM   1791  OD1 ASN A 114      -8.087  -2.966  27.382  1.00 78.49           O
ATOM   1792  ND2 ASN A 114      -7.733  -4.347  29.120  1.00 81.24           N
ATOM   1793  H   ASN A 114      -7.483  -0.532  27.425  1.00 62.73           H
ATOM   1794  HA  ASN A 114      -9.252  -1.013  29.228  1.00 77.74           H
ATOM   1795  HB2 ASN A 114      -6.514  -1.702  29.289  1.00 83.61           H
ATOM   1796  HB3 ASN A 114      -7.541  -2.230  30.380  1.00 83.61           H
ATOM   1797 HD21 ASN A 114      -7.919  -5.045  28.653  1.00 97.50           H
ATOM   1798 HD22 ASN A 114      -7.514  -4.429  29.948  1.00 97.50           H
ATOM   1799  N   ASN A 115      -6.981   0.985  30.311  1.00 77.75           N
ATOM   1800  CA  ASN A 115      -6.542   1.814  31.427  1.00 78.77           C
ATOM   1801  C   ASN A 115      -6.284   3.274  31.056  1.00 78.39           C
ATOM   1802  O   ASN A 115      -5.213   3.797  31.378  1.00 83.12           O
ATOM   1803  CB  ASN A 115      -5.267   1.209  32.046  1.00 81.54           C
ATOM   1804  CG  ASN A 115      -4.248   0.742  30.998  1.00 74.40           C
ATOM   1805  OD1 ASN A 115      -3.792   1.530  30.167  1.00 72.00           O
ATOM   1806  ND2 ASN A 115      -3.854  -0.540  31.068  1.00 69.10           N
ATOM   1807  H   ASN A 115      -6.435   0.987  29.647  1.00 93.31           H
ATOM   1808  HA  ASN A 115      -7.232   1.803  32.109  1.00 94.54           H
ATOM   1809  HB2 ASN A 115      -4.838   1.879  32.601  1.00 97.87           H
ATOM   1810  HB3 ASN A 115      -5.513   0.441  32.585  1.00 97.87           H
ATOM   1811 HD21 ASN A 115      -3.284  -0.846  30.502  1.00 82.94           H
ATOM   1812 HD22 ASN A 115      -4.172  -1.054  31.680  1.00 82.94           H
ATOM   1813  N   ILE A 116      -7.239   3.939  30.396  1.00 79.78           N
ATOM   1814  CA  ILE A 116      -7.202   5.408  30.193  1.00 86.33           C
ATOM   1815  C   ILE A 116      -8.312   5.856  29.245  1.00 81.00           C
ATOM   1816  O   ILE A 116      -8.315   5.530  28.063  1.00 78.34           O
ATOM   1817  CB  ILE A 116      -5.812   5.892  29.669  1.00 92.43           C
ATOM   1818  CG1 ILE A 116      -5.798   7.402  29.378  1.00 90.61           C
ATOM   1819  CG2 ILE A 116      -5.422   5.111  28.440  1.00 95.16           C
ATOM   1820  CD1 ILE A 116      -4.392   7.938  29.025  1.00 67.40           C
ATOM   1821  H   ILE A 116      -7.931   3.563  30.050  1.00 95.75           H
ATOM   1822  HA  ILE A 116      -7.357   5.840  31.048  1.00103.61           H
ATOM   1823  HB  ILE A 116      -5.154   5.714  30.359  1.00110.94           H
ATOM   1824 HG12 ILE A 116      -6.111   7.877  30.163  1.00108.75           H
ATOM   1825 HG13 ILE A 116      -6.384   7.583  28.626  1.00108.75           H
ATOM   1826 HG21 ILE A 116      -6.092   5.250  27.752  1.00114.20           H
ATOM   1827 HG22 ILE A 116      -5.371   4.169  28.667  1.00114.20           H
ATOM   1828 HG23 ILE A 116      -4.558   5.424  28.128  1.00114.20           H
ATOM   1829 HD11 ILE A 116      -3.795   7.774  29.772  1.00 80.90           H
ATOM   1830 HD12 ILE A 116      -4.452   8.891  28.853  1.00 80.90           H
ATOM   1831 HD13 ILE A 116      -4.068   7.479  28.234  1.00 80.90           H
ATOM   1832  HC  ILE A 116      -9.061   6.436  29.565  1.00 97.22           H
ATOM   1833  N   LYS A 118      -9.058   8.766  31.762  1.00104.78           N
ATOM   1834  CA  LYS A 118      -9.674   9.806  32.583  1.00101.94           C
ATOM   1835  C   LYS A 118     -10.641   9.169  33.605  1.00106.66           C
ATOM   1836  O   LYS A 118     -10.193   8.540  34.566  1.00108.42           O
ATOM   1837  CB  LYS A 118     -10.375  10.851  31.685  1.00 95.03           C
ATOM   1838  CG  LYS A 118     -10.413  12.320  32.225  1.00 87.52           C
ATOM   1839  CD  LYS A 118     -11.240  12.518  33.499  1.00 88.94           C
ATOM   1840  CE  LYS A 118     -12.243  13.679  33.374  1.00 82.30           C
ATOM   1841  NZ  LYS A 118     -13.460  13.360  32.512  1.00 68.14           N1+
ATOM   1842  H1  LYS A 118      -8.554   8.172  32.322  1.00125.76           H
ATOM   1843  H2  LYS A 118      -8.473   9.171  31.117  1.00125.76           H
ATOM   1844  HA  LYS A 118      -8.978  10.264  33.081  1.00122.35           H
ATOM   1845  HB2 LYS A 118     -11.294  10.570  31.552  1.00114.05           H
ATOM   1846  HB3 LYS A 118      -9.918  10.871  30.830  1.00114.05           H
ATOM   1847  HG2 LYS A 118     -10.792  12.891  31.538  1.00105.04           H
ATOM   1848  HG3 LYS A 118      -9.506  12.602  32.418  1.00105.04           H
ATOM   1849  HD2 LYS A 118     -10.643  12.715  34.237  1.00106.74           H
ATOM   1850  HD3 LYS A 118     -11.740  11.707  33.682  1.00106.74           H
ATOM   1851  HE2 LYS A 118     -11.791  14.439  32.976  1.00 98.77           H
ATOM   1852  HE3 LYS A 118     -12.561  13.913  34.260  1.00 98.77           H
ATOM   1853  HZ1 LYS A 118     -13.202  13.152  31.686  1.00 81.79           H
ATOM   1854  HZ2 LYS A 118     -13.906  12.671  32.858  1.00 81.79           H
ATOM   1855  HZ3 LYS A 118     -14.001  14.066  32.477  1.00 81.79           H
ATOM   1856  N   CYS A 119     -11.949   9.292  33.379  1.00104.91           N
ATOM   1857  CA  CYS A 119     -12.933   9.064  34.427  1.00110.04           C
ATOM   1858  C   CYS A 119     -13.274   7.579  34.570  1.00116.96           C
ATOM   1859  O   CYS A 119     -13.021   6.762  33.681  1.00106.06           O
ATOM   1860  CB  CYS A 119     -14.205   9.870  34.138  1.00105.47           C
ATOM   1861  SG  CYS A 119     -14.327  10.522  32.428  1.00 91.51           S1-
ATOM   1862  H   CYS A 119     -12.291   9.508  32.620  1.00125.91           H
ATOM   1863  HA  CYS A 119     -12.570   9.371  35.273  1.00132.06           H
ATOM   1864  HB2 CYS A 119     -14.236  10.627  34.744  1.00126.59           H
ATOM   1865  HB3 CYS A 119     -14.974   9.299  34.290  1.00126.59           H
ATOM   1866  N   GLN A 120     -13.826   7.232  35.739  1.00126.80           N
ATOM   1867  CA  GLN A 120     -14.576   5.986  35.862  1.00132.42           C
ATOM   1868  C   GLN A 120     -15.843   6.060  35.016  1.00133.90           C
ATOM   1869  O   GLN A 120     -16.207   5.093  34.331  1.00126.76           O
ATOM   1870  CB  GLN A 120     -14.910   5.723  37.336  1.00134.52           C
ATOM   1871  CG  GLN A 120     -15.325   4.283  37.663  1.00135.31           C
ATOM   1872  CD  GLN A 120     -16.142   4.165  38.955  1.00125.84           C
ATOM   1873  OE1 GLN A 120     -17.262   3.644  38.948  1.00122.16           O
ATOM   1874  NE2 GLN A 120     -15.581   4.641  40.066  1.00 99.44           N
ATOM   1875  H   GLN A 120     -13.779   7.695  36.462  1.00152.18           H
ATOM   1876  HA  GLN A 120     -14.034   5.251  35.535  1.00158.92           H
ATOM   1877  HB2 GLN A 120     -14.127   5.930  37.870  1.00161.44           H
ATOM   1878  HB3 GLN A 120     -15.642   6.304  37.594  1.00161.44           H
ATOM   1879  HG2 GLN A 120     -15.867   3.940  36.935  1.00162.39           H
ATOM   1880  HG3 GLN A 120     -14.527   3.742  37.764  1.00162.39           H
ATOM   1881 HE21 GLN A 120     -14.797   4.994  40.035  1.00119.35           H
ATOM   1882 HE22 GLN A 120     -16.002   4.596  40.814  1.00119.35           H
ATOM   1883  N   LYS A 121     -16.505   7.224  35.042  1.00132.71           N
ATOM   1884  CA  LYS A 121     -17.651   7.554  34.191  1.00121.10           C
ATOM   1885  C   LYS A 121     -17.102   8.352  33.012  1.00101.79           C
ATOM   1886  O   LYS A 121     -17.022   9.581  33.057  1.00 95.77           O
ATOM   1887  CB  LYS A 121     -18.700   8.355  34.963  1.00123.49           C
ATOM   1888  CG  LYS A 121     -19.840   7.533  35.554  1.00130.47           C
ATOM   1889  CD  LYS A 121     -19.347   6.349  36.388  1.00135.56           C
ATOM   1890  CE  LYS A 121     -19.816   5.018  35.803  1.00136.88           C
ATOM   1891  NZ  LYS A 121     -19.315   3.843  36.578  1.00132.96           N1+
ATOM   1892  H   LYS A 121     -16.294   7.867  35.573  1.00159.26           H
ATOM   1893  HA  LYS A 121     -18.060   6.741  33.857  1.00145.33           H
ATOM   1894  HB2 LYS A 121     -18.259   8.812  35.697  1.00148.21           H
ATOM   1895  HB3 LYS A 121     -19.091   9.009  34.363  1.00148.21           H
ATOM   1896  HG2 LYS A 121     -20.376   8.102  36.128  1.00156.58           H
ATOM   1897  HG3 LYS A 121     -20.385   7.184  34.831  1.00156.58           H
ATOM   1898  HD2 LYS A 121     -18.377   6.350  36.403  1.00162.69           H
ATOM   1899  HD3 LYS A 121     -19.697   6.425  37.290  1.00162.69           H
ATOM   1900  HE2 LYS A 121     -20.786   4.993  35.811  1.00164.28           H
ATOM   1901  HE3 LYS A 121     -19.489   4.940  34.893  1.00164.28           H
ATOM   1902  HZ1 LYS A 121     -18.425   3.838  36.581  1.00159.57           H
ATOM   1903  HZ2 LYS A 121     -19.607   3.886  37.418  1.00159.57           H
ATOM   1904  HZ3 LYS A 121     -19.608   3.088  36.208  1.00159.57           H
ATOM   1905  N   LEU A 122     -16.742   7.642  31.940  1.00 93.89           N
ATOM   1906  CA  LEU A 122     -15.953   8.222  30.859  1.00 80.02           C
ATOM   1907  C   LEU A 122     -16.502   9.517  30.284  1.00 71.97           C
ATOM   1908  O   LEU A 122     -15.793  10.189  29.535  1.00 74.65           O
ATOM   1909  CB  LEU A 122     -15.805   7.230  29.715  1.00 65.55           C
ATOM   1910  CG  LEU A 122     -14.534   6.387  29.636  1.00 65.88           C
ATOM   1911  CD1 LEU A 122     -13.678   6.909  28.506  1.00 54.27           C
ATOM   1912  CD2 LEU A 122     -13.755   6.341  30.945  1.00 69.19           C
ATOM   1913  H   LEU A 122     -16.945   6.815  31.817  1.00112.68           H
ATOM   1914  HA  LEU A 122     -15.064   8.410  31.197  1.00 96.04           H
ATOM   1915  HB2 LEU A 122     -16.549   6.610  29.764  1.00 78.67           H
ATOM   1916  HB3 LEU A 122     -15.864   7.727  28.884  1.00 78.67           H
ATOM   1917  HG  LEU A 122     -14.783   5.476  29.414  1.00 79.08           H
ATOM   1918 HD11 LEU A 122     -12.869   6.377  28.451  1.00 65.14           H
ATOM   1919 HD12 LEU A 122     -14.176   6.842  27.676  1.00 65.14           H
ATOM   1920 HD13 LEU A 122     -13.453   7.836  28.683  1.00 65.14           H
ATOM   1921 HD21 LEU A 122     -12.965   5.791  30.822  1.00 83.05           H
ATOM   1922 HD22 LEU A 122     -13.496   7.243  31.190  1.00 83.05           H
ATOM   1923 HD23 LEU A 122     -14.320   5.959  31.634  1.00 83.05           H
ATOM   1924  N   THR A 123     -17.737   9.882  30.599  1.00 65.41           N
ATOM   1925  CA  THR A 123     -18.286  11.125  30.075  1.00 55.59           C
ATOM   1926  C   THR A 123     -18.603  11.009  28.593  1.00 53.03           C
ATOM   1927  O   THR A 123     -17.811  10.460  27.818  1.00 52.58           O
ATOM   1928  CB  THR A 123     -17.318  12.285  30.286  1.00 60.59           C
ATOM   1929  OG1 THR A 123     -16.647  12.125  31.542  1.00 74.22           O
ATOM   1930  CG2 THR A 123     -18.076  13.599  30.300  1.00 73.44           C
ATOM   1931  H   THR A 123     -18.271   9.437  31.105  1.00 78.51           H
ATOM   1932  HA  THR A 123     -19.110  11.330  30.545  1.00 66.73           H
ATOM   1933  HB  THR A 123     -16.668  12.306  29.566  1.00 72.72           H
ATOM   1934  HG1 THR A 123     -16.111  12.760  31.665  1.00 89.07           H
ATOM   1935 HG21 THR A 123     -17.459  14.336  30.434  1.00 88.15           H
ATOM   1936 HG22 THR A 123     -18.538  13.724  29.457  1.00 88.15           H
ATOM   1937 HG23 THR A 123     -18.726  13.599  31.019  1.00 88.15           H
ATOM   1938  N   ASP A 124     -19.717  11.597  28.180  1.00 47.40           N
ATOM   1939  CA  ASP A 124     -20.216  11.337  26.848  1.00 50.16           C
ATOM   1940  C   ASP A 124     -19.375  12.036  25.805  1.00 55.25           C
ATOM   1941  O   ASP A 124     -19.236  11.524  24.691  1.00 43.59           O
ATOM   1942  CB  ASP A 124     -21.675  11.768  26.722  1.00 56.97           C
ATOM   1943  CG  ASP A 124     -22.300  11.360  25.376  1.00 57.31           C
ATOM   1944  OD1 ASP A 124     -22.532  10.146  25.180  1.00 50.78           O
ATOM   1945  OD2 ASP A 124     -22.563  12.244  24.533  1.00 62.11           O1-
ATOM   1946  H   ASP A 124     -20.194  12.141  28.646  1.00 56.90           H
ATOM   1947  HA  ASP A 124     -20.171  10.383  26.676  1.00 60.21           H
ATOM   1948  HB2 ASP A 124     -22.190  11.352  27.431  1.00 68.37           H
ATOM   1949  HB3 ASP A 124     -21.727  12.734  26.797  1.00 68.37           H
ATOM   1950  N   ASP A 125     -18.809  13.203  26.133  1.00 49.89           N
ATOM   1951  CA  ASP A 125     -17.970  13.883  25.156  1.00 49.76           C
ATOM   1952  C   ASP A 125     -16.656  13.153  24.954  1.00 43.92           C
ATOM   1953  O   ASP A 125     -16.108  13.176  23.854  1.00 44.96           O
ATOM   1954  CB  ASP A 125     -17.702  15.334  25.561  1.00 62.87           C
ATOM   1955  CG  ASP A 125     -16.531  15.947  24.789  1.00 75.70           C
ATOM   1956  OD1 ASP A 125     -15.407  16.017  25.341  1.00 90.98           O
ATOM   1957  OD2 ASP A 125     -16.726  16.326  23.610  1.00 86.45           O1-
ATOM   1958  H   ASP A 125     -18.893  13.606  26.889  1.00 59.89           H
ATOM   1959  HA  ASP A 125     -18.435  13.895  24.304  1.00 59.73           H
ATOM   1960  HB2 ASP A 125     -18.493  15.865  25.381  1.00 75.46           H
ATOM   1961  HB3 ASP A 125     -17.488  15.364  26.507  1.00 75.46           H
ATOM   1962  N   HIS A 126     -16.135  12.512  25.987  1.00 36.94           N
ATOM   1963  CA  HIS A 126     -14.971  11.666  25.780  1.00 48.21           C
ATOM   1964  C   HIS A 126     -15.339  10.481  24.909  1.00 45.77           C
ATOM   1965  O   HIS A 126     -14.579  10.105  24.009  1.00 40.84           O
ATOM   1966  CB  HIS A 126     -14.422  11.173  27.109  1.00 52.31           C
ATOM   1967  CG  HIS A 126     -13.695  12.214  27.897  1.00 66.47           C
ATOM   1968  ND1 HIS A 126     -12.346  12.446  27.747  1.00 73.78           N
ATOM   1969  CD2 HIS A 126     -14.118  13.062  28.861  1.00 72.96           C
ATOM   1970  CE1 HIS A 126     -11.971  13.396  28.581  1.00 65.81           C
ATOM   1971  NE2 HIS A 126     -13.027  13.788  29.268  1.00 72.01           N
ATOM   1972  H   HIS A 126     -16.426  12.546  26.796  1.00 44.34           H
ATOM   1973  HA  HIS A 126     -14.278  12.175  25.330  1.00 57.86           H
ATOM   1974  HB2 HIS A 126     -13.802  10.446  26.939  1.00 62.79           H
ATOM   1975  HB3 HIS A 126     -15.160  10.854  27.651  1.00 62.79           H
ATOM   1976  HD1 HIS A 126     -11.829  12.034  27.198  1.00 88.55           H
ATOM   1977  HD2 HIS A 126     -14.985  13.139  29.187  1.00 87.57           H
ATOM   1978  HE1 HIS A 126     -11.110  13.738  28.665  1.00 78.99           H
ATOM   1979  N   VAL A 127     -16.504   9.879  25.171  1.00 43.41           N
ATOM   1980  CA  VAL A 127     -16.969   8.762  24.353  1.00 41.60           C
ATOM   1981  C   VAL A 127     -17.048   9.177  22.892  1.00 38.74           C
ATOM   1982  O   VAL A 127     -16.528   8.495  22.002  1.00 34.76           O
ATOM   1983  CB  VAL A 127     -18.324   8.252  24.863  1.00 39.64           C
ATOM   1984  CG1 VAL A 127     -18.916   7.247  23.882  1.00 47.35           C
ATOM   1985  CG2 VAL A 127     -18.152   7.605  26.217  1.00 39.79           C
ATOM   1986  H   VAL A 127     -17.036  10.097  25.811  1.00 52.11           H
ATOM   1987  HA  VAL A 127     -16.331   8.034  24.423  1.00 49.93           H
ATOM   1988  HB  VAL A 127     -18.939   8.997  24.952  1.00 47.58           H
ATOM   1989 HG11 VAL A 127     -19.770   6.939  24.224  1.00 56.83           H
ATOM   1990 HG12 VAL A 127     -19.039   7.680  23.023  1.00 56.83           H
ATOM   1991 HG13 VAL A 127     -18.306   6.498  23.791  1.00 56.83           H
ATOM   1992 HG21 VAL A 127     -19.015   7.289  26.527  1.00 47.77           H
ATOM   1993 HG22 VAL A 127     -17.536   6.861  26.134  1.00 47.77           H
ATOM   1994 HG23 VAL A 127     -17.798   8.261  26.837  1.00 47.77           H
ATOM   1995  N   GLN A 128     -17.716  10.295  22.627  1.00 33.70           N
ATOM   1996  CA  GLN A 128     -17.851  10.834  21.276  1.00 32.37           C
ATOM   1997  C   GLN A 128     -16.511  10.943  20.577  1.00 34.26           C
ATOM   1998  O   GLN A 128     -16.398  10.618  19.387  1.00 33.06           O
ATOM   1999  CB  GLN A 128     -18.493  12.224  21.284  1.00 38.89           C
ATOM   2000  CG  GLN A 128     -19.916  12.325  21.659  1.00 37.20           C
ATOM   2001  CD  GLN A 128     -20.374  13.773  21.745  1.00 47.91           C
ATOM   2002  OE1 GLN A 128     -19.898  14.645  21.008  1.00 42.51           O
ATOM   2003  NE2 GLN A 128     -21.321  14.022  22.617  1.00 50.01           N
ATOM   2004  H   GLN A 128     -18.110  10.769  23.226  1.00 40.46           H
ATOM   2005  HA  GLN A 128     -18.416  10.244  20.754  1.00 38.86           H
ATOM   2006  HB2 GLN A 128     -17.997  12.778  21.907  1.00 46.68           H
ATOM   2007  HB3 GLN A 128     -18.409  12.596  20.392  1.00 46.68           H
ATOM   2008  HG2 GLN A 128     -20.456  11.875  20.990  1.00 44.65           H
ATOM   2009  HG3 GLN A 128     -20.048  11.913  22.527  1.00 44.65           H
ATOM   2010 HE21 GLN A 128     -21.642  13.385  23.097  1.00 60.03           H
ATOM   2011 HE22 GLN A 128     -21.620  14.823  22.710  1.00 60.03           H
ATOM   2012  N   PHE A 129     -15.494  11.464  21.275  1.00 33.55           N
ATOM   2013  CA  PHE A 129     -14.214  11.759  20.621  1.00 36.58           C
ATOM   2014  C   PHE A 129     -13.429  10.482  20.349  1.00 25.99           C
ATOM   2015  O   PHE A 129     -12.832  10.331  19.279  1.00 30.53           O
ATOM   2016  CB  PHE A 129     -13.373  12.707  21.493  1.00 30.06           C
ATOM   2017  CG  PHE A 129     -12.089  13.147  20.876  1.00 29.77           C
ATOM   2018  CD1 PHE A 129     -12.027  13.551  19.569  1.00 31.09           C
ATOM   2019  CD2 PHE A 129     -10.934  13.237  21.641  1.00 32.69           C
ATOM   2020  CE1 PHE A 129     -10.827  13.985  19.018  1.00 34.28           C
ATOM   2021  CE2 PHE A 129      -9.745  13.697  21.083  1.00 32.80           C
ATOM   2022  CZ  PHE A 129      -9.706  14.049  19.772  1.00 28.91           C
ATOM   2023  H   PHE A 129     -15.520  11.653  22.114  1.00 40.28           H
ATOM   2024  HA  PHE A 129     -14.383  12.197  19.773  1.00 43.91           H
ATOM   2025  HB2 PHE A 129     -13.896  13.502  21.679  1.00 36.09           H
ATOM   2026  HB3 PHE A 129     -13.159  12.255  22.324  1.00 36.09           H
ATOM   2027  HD1 PHE A 129     -12.788  13.506  19.037  1.00 37.33           H
ATOM   2028  HD2 PHE A 129     -10.956  12.990  22.538  1.00 39.24           H
ATOM   2029  HE1 PHE A 129     -10.796  14.240  18.124  1.00 41.16           H
ATOM   2030  HE2 PHE A 129      -8.971  13.732  21.598  1.00 39.37           H
ATOM   2031  HZ  PHE A 129      -8.910  14.347  19.395  1.00 34.71           H
ATOM   2032  N   LEU A 130     -13.414   9.583  21.318  1.00 30.34           N
ATOM   2033  CA  LEU A 130     -12.732   8.309  21.180  1.00 28.73           C
ATOM   2034  C   LEU A 130     -13.362   7.448  20.088  1.00 26.57           C
ATOM   2035  O   LEU A 130     -12.658   6.965  19.199  1.00 27.55           O
ATOM   2036  CB  LEU A 130     -12.777   7.557  22.493  1.00 27.81           C
ATOM   2037  CG  LEU A 130     -11.946   8.224  23.583  1.00 29.77           C
ATOM   2038  CD1 LEU A 130     -12.187   7.450  24.848  1.00 27.53           C
ATOM   2039  CD2 LEU A 130     -10.458   8.248  23.246  1.00 29.40           C
ATOM   2040  H   LEU A 130     -13.799   9.689  22.079  1.00 36.42           H
ATOM   2041  HA  LEU A 130     -11.803   8.465  20.949  1.00 34.49           H
ATOM   2042  HB2 LEU A 130     -13.696   7.513  22.801  1.00 33.39           H
ATOM   2043  HB3 LEU A 130     -12.430   6.662  22.357  1.00 33.39           H
ATOM   2044  HG  LEU A 130     -12.251   9.136  23.714  1.00 35.74           H
ATOM   2045 HD11 LEU A 130     -11.670   7.849  25.565  1.00 33.05           H
ATOM   2046 HD12 LEU A 130     -13.132   7.482  25.062  1.00 33.05           H
ATOM   2047 HD13 LEU A 130     -11.909   6.530  24.712  1.00 33.05           H
ATOM   2048 HD21 LEU A 130      -9.978   8.681  23.969  1.00 35.29           H
ATOM   2049 HD22 LEU A 130     -10.144   7.336  23.140  1.00 35.29           H
ATOM   2050 HD23 LEU A 130     -10.329   8.741  22.421  1.00 35.29           H
ATOM   2051  N   ILE A 131     -14.691   7.293  20.112  1.00 25.54           N
ATOM   2052  CA  ILE A 131     -15.329   6.444  19.088  1.00 29.35           C
ATOM   2053  C   ILE A 131     -15.236   7.096  17.722  1.00 29.29           C
ATOM   2054  O   ILE A 131     -15.054   6.405  16.720  1.00 30.35           O
ATOM   2055  CB  ILE A 131     -16.779   6.105  19.476  1.00 28.91           C
ATOM   2056  CG1 ILE A 131     -16.796   5.415  20.839  1.00 26.70           C
ATOM   2057  CG2 ILE A 131     -17.464   5.217  18.407  1.00 32.63           C
ATOM   2058  CD1 ILE A 131     -16.026   4.158  20.916  1.00 28.17           C
ATOM   2059  H   ILE A 131     -15.227   7.648  20.682  1.00 30.67           H
ATOM   2060  HA  ILE A 131     -14.841   5.607  19.041  1.00 35.24           H
ATOM   2061  HB  ILE A 131     -17.277   6.934  19.548  1.00 34.71           H
ATOM   2062 HG12 ILE A 131     -16.427   6.024  21.497  1.00 32.06           H
ATOM   2063 HG13 ILE A 131     -17.716   5.208  21.068  1.00 32.06           H
ATOM   2064 HG21 ILE A 131     -18.373   5.028  18.690  1.00 39.17           H
ATOM   2065 HG22 ILE A 131     -17.473   5.692  17.561  1.00 39.17           H
ATOM   2066 HG23 ILE A 131     -16.966   4.390  18.317  1.00 39.17           H
ATOM   2067 HD11 ILE A 131     -16.098   3.799  21.814  1.00 33.82           H
ATOM   2068 HD12 ILE A 131     -16.389   3.526  20.276  1.00 33.82           H
ATOM   2069 HD13 ILE A 131     -15.097   4.344  20.707  1.00 33.82           H
ATOM   2070  N   TYR A 132     -15.306   8.427  17.651  1.00 29.85           N
ATOM   2071  CA  TYR A 132     -15.104   9.122  16.385  1.00 27.16           C
ATOM   2072  C   TYR A 132     -13.752   8.779  15.768  1.00 25.86           C
ATOM   2073  O   TYR A 132     -13.637   8.538  14.560  1.00 29.65           O
ATOM   2074  CB  TYR A 132     -15.226  10.655  16.602  1.00 28.71           C
ATOM   2075  CG  TYR A 132     -14.864  11.391  15.356  1.00 28.41           C
ATOM   2076  CD1 TYR A 132     -15.756  11.449  14.301  1.00 32.10           C
ATOM   2077  CD2 TYR A 132     -13.623  11.970  15.184  1.00 30.11           C
ATOM   2078  CE1 TYR A 132     -15.417  12.030  13.135  1.00 27.22           C
ATOM   2079  CE2 TYR A 132     -13.293  12.600  13.992  1.00 29.33           C
ATOM   2080  CZ  TYR A 132     -14.193  12.612  12.984  1.00 30.48           C
ATOM   2081  OH  TYR A 132     -13.871  13.208  11.801  1.00 35.94           O
ATOM   2082  H   TYR A 132     -15.467   8.945  18.318  1.00 35.83           H
ATOM   2083  HA  TYR A 132     -15.796   8.851  15.762  1.00 32.61           H
ATOM   2084  HB2 TYR A 132     -16.141  10.877  16.835  1.00 34.47           H
ATOM   2085  HB3 TYR A 132     -14.620  10.930  17.308  1.00 34.47           H
ATOM   2086  HD1 TYR A 132     -16.586  11.037  14.382  1.00 38.54           H
ATOM   2087  HD2 TYR A 132     -13.002  11.941  15.876  1.00 36.14           H
ATOM   2088  HE1 TYR A 132     -16.033  12.061  12.438  1.00 32.68           H
ATOM   2089  HE2 TYR A 132     -12.455  12.986  13.879  1.00 35.21           H
ATOM   2090  HH  TYR A 132     -14.512  13.141  11.262  1.00 43.15           H
ATOM   2091  N   GLN A 133     -12.698   8.802  16.575  1.00 24.64           N
ATOM   2092  CA  GLN A 133     -11.354   8.539  16.093  1.00 25.73           C
ATOM   2093  C   GLN A 133     -11.193   7.081  15.671  1.00 24.16           C
ATOM   2094  O   GLN A 133     -10.463   6.785  14.715  1.00 26.00           O
ATOM   2095  CB  GLN A 133     -10.316   8.857  17.181  1.00 30.99           C
ATOM   2096  CG  GLN A 133     -10.150  10.323  17.415  1.00 30.63           C
ATOM   2097  CD  GLN A 133      -9.178  10.590  18.504  1.00 28.20           C
ATOM   2098  OE1 GLN A 133      -7.986  10.776  18.266  1.00 27.62           O
ATOM   2099  NE2 GLN A 133      -9.675  10.579  19.716  1.00 26.49           N
ATOM   2100  H   GLN A 133     -12.739   8.969  17.418  1.00 29.58           H
ATOM   2101  HA  GLN A 133     -11.173   9.102  15.323  1.00 30.89           H
ATOM   2102  HB2 GLN A 133     -10.599   8.451  18.015  1.00 37.20           H
ATOM   2103  HB3 GLN A 133      -9.457   8.498  16.912  1.00 37.20           H
ATOM   2104  HG2 GLN A 133      -9.821  10.742  16.604  1.00 36.78           H
ATOM   2105  HG3 GLN A 133     -11.004  10.706  17.669  1.00 36.78           H
ATOM   2106 HE21 GLN A 133     -10.512  10.424  19.836  1.00 31.80           H
ATOM   2107 HE22 GLN A 133      -9.164  10.727  20.391  1.00 31.80           H
ATOM   2108  N   ILE A 134     -11.834   6.169  16.383  1.00 25.89           N
ATOM   2109  CA  ILE A 134     -11.773   4.758  15.974  1.00 25.66           C
ATOM   2110  C   ILE A 134     -12.397   4.606  14.600  1.00 26.81           C
ATOM   2111  O   ILE A 134     -11.813   3.986  13.702  1.00 27.93           O
ATOM   2112  CB  ILE A 134     -12.462   3.849  16.995  1.00 23.01           C
ATOM   2113  CG1 ILE A 134     -11.713   3.885  18.323  1.00 25.39           C
ATOM   2114  CG2 ILE A 134     -12.415   2.395  16.536  1.00 22.64           C
ATOM   2115  CD1 ILE A 134     -12.520   3.295  19.463  1.00 26.89           C
ATOM   2116  H   ILE A 134     -12.301   6.325  17.088  1.00 31.08           H
ATOM   2117  HA  ILE A 134     -10.844   4.488  15.913  1.00 30.81           H
ATOM   2118  HB  ILE A 134     -13.382   4.128  17.124  1.00 27.63           H
ATOM   2119 HG12 ILE A 134     -10.894   3.373  18.239  1.00 30.49           H
ATOM   2120 HG13 ILE A 134     -11.508   4.806  18.546  1.00 30.49           H
ATOM   2121 HG21 ILE A 134     -12.857   1.841  17.198  1.00 27.19           H
ATOM   2122 HG22 ILE A 134     -12.871   2.320  15.683  1.00 27.19           H
ATOM   2123 HG23 ILE A 134     -11.489   2.124  16.441  1.00 27.19           H
ATOM   2124 HD11 ILE A 134     -11.997   3.345  20.278  1.00 32.28           H
ATOM   2125 HD12 ILE A 134     -13.340   3.803  19.564  1.00 32.28           H
ATOM   2126 HD13 ILE A 134     -12.727   2.370  19.257  1.00 32.28           H
ATOM   2127  N   LEU A 135     -13.595   5.174  14.421  1.00 25.05           N
ATOM   2128  CA  LEU A 135     -14.295   5.072  13.131  1.00 27.80           C
ATOM   2129  C   LEU A 135     -13.546   5.751  12.010  1.00 23.25           C
ATOM   2130  O   LEU A 135     -13.552   5.269  10.877  1.00 26.81           O
ATOM   2131  CB  LEU A 135     -15.733   5.619  13.258  1.00 27.13           C
ATOM   2132  CG  LEU A 135     -16.610   4.849  14.221  1.00 26.92           C
ATOM   2133  CD1 LEU A 135     -17.857   5.639  14.511  1.00 25.59           C
ATOM   2134  CD2 LEU A 135     -16.983   3.447  13.612  1.00 27.15           C
ATOM   2135  H   LEU A 135     -14.020   5.619  15.021  1.00 30.08           H
ATOM   2136  HA  LEU A 135     -14.365   4.132  12.899  1.00 33.38           H
ATOM   2137  HB2 LEU A 135     -15.690   6.537  13.568  1.00 32.57           H
ATOM   2138  HB3 LEU A 135     -16.156   5.588  12.386  1.00 32.57           H
ATOM   2139  HG  LEU A 135     -16.133   4.707  15.054  1.00 32.32           H
ATOM   2140 HD11 LEU A 135     -18.412   5.138  15.129  1.00 30.72           H
ATOM   2141 HD12 LEU A 135     -17.607   6.489  14.905  1.00 30.72           H
ATOM   2142 HD13 LEU A 135     -18.336   5.787  13.681  1.00 30.72           H
ATOM   2143 HD21 LEU A 135     -17.544   2.968  14.242  1.00 32.59           H
ATOM   2144 HD22 LEU A 135     -17.461   3.582  12.779  1.00 32.59           H
ATOM   2145 HD23 LEU A 135     -16.168   2.947  13.448  1.00 32.59           H
ATOM   2146  N   ARG A 136     -12.888   6.881  12.280  1.00 25.83           N
ATOM   2147  CA  ARG A 136     -12.096   7.553  11.255  1.00 28.02           C
ATOM   2148  C   ARG A 136     -10.895   6.700  10.841  1.00 24.15           C
ATOM   2149  O   ARG A 136     -10.587   6.545   9.648  1.00 23.53           O
ATOM   2150  CB  ARG A 136     -11.662   8.937  11.800  1.00 27.72           C
ATOM   2151  CG  ARG A 136     -10.987   9.857  10.810  1.00 34.40           C
ATOM   2152  CD  ARG A 136     -10.676  11.225  11.499  1.00 36.54           C
ATOM   2153  NE  ARG A 136      -9.918  12.102  10.619  1.00 38.45           N
ATOM   2154  CZ  ARG A 136      -8.592  12.193  10.562  1.00 47.05           C
ATOM   2155  NH1 ARG A 136      -7.795  11.460  11.354  1.00 39.25           N
ATOM   2156  NH2 ARG A 136      -8.057  13.026   9.685  1.00 48.10           N1+
ATOM   2157  H   ARG A 136     -12.887   7.275  13.044  1.00 31.01           H
ATOM   2158  HA  ARG A 136     -12.647   7.697  10.470  1.00 33.64           H
ATOM   2159  HB2 ARG A 136     -12.451   9.396  12.129  1.00 33.27           H
ATOM   2160  HB3 ARG A 136     -11.042   8.796  12.532  1.00 33.27           H
ATOM   2161  HG2 ARG A 136     -10.153   9.461  10.513  1.00 41.30           H
ATOM   2162  HG3 ARG A 136     -11.578  10.016  10.057  1.00 41.30           H
ATOM   2163  HD2 ARG A 136     -11.509  11.667  11.725  1.00 43.86           H
ATOM   2164  HD3 ARG A 136     -10.150  11.068  12.299  1.00 43.86           H
ATOM   2165  HE  ARG A 136     -10.368  12.607  10.088  1.00 46.16           H
ATOM   2166 HH11 ARG A 136      -8.139  10.912  11.921  1.00 47.11           H
ATOM   2167 HH12 ARG A 136      -6.941  11.541  11.297  1.00 47.11           H
ATOM   2168 HH21 ARG A 136      -8.565  13.500   9.177  1.00 57.73           H
ATOM   2169 HH22 ARG A 136      -7.203  13.108   9.635  1.00 57.73           H
ATOM   2170  N   GLY A 137     -10.271   6.042  11.805  1.00 25.48           N
ATOM   2171  CA  GLY A 137      -9.196   5.137  11.477  1.00 25.68           C
ATOM   2172  C   GLY A 137      -9.687   3.905  10.737  1.00 25.47           C
ATOM   2173  O   GLY A 137      -9.111   3.510   9.719  1.00 26.30           O
ATOM   2174  H   GLY A 137     -10.450   6.102  12.644  1.00 30.59           H
ATOM   2175  HA2 GLY A 137      -8.548   5.594  10.918  1.00 30.84           H
ATOM   2176  HA3 GLY A 137      -8.753   4.851  12.291  1.00 30.84           H
ATOM   2177  N   LEU A 138     -10.760   3.290  11.225  1.00 24.24           N
ATOM   2178  CA  LEU A 138     -11.341   2.161  10.505  1.00 24.42           C
ATOM   2179  C   LEU A 138     -11.751   2.545   9.083  1.00 29.68           C
ATOM   2180  O   LEU A 138     -11.648   1.729   8.169  1.00 28.75           O
ATOM   2181  CB  LEU A 138     -12.562   1.675  11.254  1.00 25.58           C
ATOM   2182  CG  LEU A 138     -12.662   0.359  11.974  1.00 38.37           C
ATOM   2183  CD1 LEU A 138     -11.337  -0.342  12.253  1.00 28.15           C
ATOM   2184  CD2 LEU A 138     -13.578   0.424  13.184  1.00 34.63           C
ATOM   2185  H   LEU A 138     -11.164   3.500  11.955  1.00 29.11           H
ATOM   2186  HA  LEU A 138     -10.697   1.437  10.458  1.00 29.32           H
ATOM   2187  HB2 LEU A 138     -12.756   2.350  11.924  1.00 30.71           H
ATOM   2188  HB3 LEU A 138     -13.291   1.673  10.614  1.00 30.71           H
ATOM   2189  HG  LEU A 138     -13.120  -0.234  11.358  1.00 46.06           H
ATOM   2190 HD11 LEU A 138     -11.512  -1.175  12.717  1.00 33.80           H
ATOM   2191 HD12 LEU A 138     -10.891  -0.521  11.409  1.00 33.80           H
ATOM   2192 HD13 LEU A 138     -10.784   0.234  12.803  1.00 33.80           H
ATOM   2193 HD21 LEU A 138     -13.604  -0.449  13.607  1.00 41.57           H
ATOM   2194 HD22 LEU A 138     -13.233   1.083  13.807  1.00 41.57           H
ATOM   2195 HD23 LEU A 138     -14.468   0.677  12.893  1.00 41.57           H
ATOM   2196  N   LYS A 139     -12.318   3.745   8.887  1.00 29.34           N
ATOM   2197  CA  LYS A 139     -12.712   4.123   7.531  1.00 29.41           C
ATOM   2198  C   LYS A 139     -11.520   4.002   6.595  1.00 29.27           C
ATOM   2199  O   LYS A 139     -11.610   3.404   5.509  1.00 28.77           O
ATOM   2200  CB  LYS A 139     -13.287   5.544   7.487  1.00 33.17           C
ATOM   2201  CG  LYS A 139     -13.559   5.973   6.029  1.00 34.78           C
ATOM   2202  CD  LYS A 139     -14.119   7.376   5.929  1.00 36.54           C
ATOM   2203  CE  LYS A 139     -14.342   7.763   4.489  1.00 40.25           C
ATOM   2204  NZ  LYS A 139     -14.599   9.262   4.516  1.00 44.44           N1+
ATOM   2205  H   LYS A 139     -12.478   4.331   9.496  1.00 35.23           H
ATOM   2206  HA  LYS A 139     -13.399   3.513   7.220  1.00 35.31           H
ATOM   2207  HB2 LYS A 139     -14.125   5.568   7.975  1.00 39.82           H
ATOM   2208  HB3 LYS A 139     -12.649   6.163   7.876  1.00 39.82           H
ATOM   2209  HG2 LYS A 139     -12.726   5.947   5.531  1.00 41.75           H
ATOM   2210  HG3 LYS A 139     -14.202   5.364   5.634  1.00 41.75           H
ATOM   2211  HD2 LYS A 139     -14.970   7.416   6.392  1.00 43.86           H
ATOM   2212  HD3 LYS A 139     -13.491   8.003   6.321  1.00 43.86           H
ATOM   2213  HE2 LYS A 139     -13.549   7.581   3.961  1.00 48.32           H
ATOM   2214  HE3 LYS A 139     -15.120   7.308   4.131  1.00 48.32           H
ATOM   2215  HZ1 LYS A 139     -14.740   9.561   3.689  1.00 53.35           H
ATOM   2216  HZ2 LYS A 139     -15.315   9.439   5.014  1.00 53.35           H
ATOM   2217  HZ3 LYS A 139     -13.896   9.685   4.860  1.00 53.35           H
ATOM   2218  N   TYR A 140     -10.387   4.521   7.034  1.00 28.63           N
ATOM   2219  CA  TYR A 140      -9.146   4.464   6.277  1.00 29.32           C
ATOM   2220  C   TYR A 140      -8.689   3.033   6.055  1.00 26.32           C
ATOM   2221  O   TYR A 140      -8.355   2.651   4.927  1.00 27.19           O
ATOM   2222  CB  TYR A 140      -8.084   5.285   7.027  1.00 27.58           C
ATOM   2223  CG  TYR A 140      -6.757   5.256   6.440  1.00 26.73           C
ATOM   2224  CD1 TYR A 140      -6.379   6.211   5.500  1.00 28.81           C
ATOM   2225  CD2 TYR A 140      -5.805   4.293   6.842  1.00 28.84           C
ATOM   2226  CE1 TYR A 140      -5.118   6.196   4.926  1.00 36.09           C
ATOM   2227  CE2 TYR A 140      -4.513   4.299   6.275  1.00 31.32           C
ATOM   2228  CZ  TYR A 140      -4.188   5.236   5.316  1.00 34.35           C
ATOM   2229  OH  TYR A 140      -2.936   5.239   4.771  1.00 33.68           O
ATOM   2230  H   TYR A 140     -10.307   4.924   7.790  1.00 34.37           H
ATOM   2231  HA  TYR A 140      -9.285   4.874   5.408  1.00 35.20           H
ATOM   2232  HB2 TYR A 140      -8.372   6.211   7.054  1.00 33.11           H
ATOM   2233  HB3 TYR A 140      -8.012   4.941   7.932  1.00 33.11           H
ATOM   2234  HD1 TYR A 140      -6.998   6.848   5.224  1.00 34.58           H
ATOM   2235  HD2 TYR A 140      -6.030   3.655   7.480  1.00 34.63           H
ATOM   2236  HE1 TYR A 140      -4.888   6.837   4.293  1.00 43.33           H
ATOM   2237  HE2 TYR A 140      -3.890   3.656   6.528  1.00 37.60           H
ATOM   2238  HH  TYR A 140      -2.865   5.868   4.219  1.00 40.43           H
ATOM   2239  N   ILE A 141      -8.619   2.224   7.133  1.00 23.98           N
ATOM   2240  CA  ILE A 141      -8.151   0.845   6.992  1.00 27.83           C
ATOM   2241  C   ILE A 141      -9.072   0.085   6.035  1.00 29.24           C
ATOM   2242  O   ILE A 141      -8.628  -0.581   5.089  1.00 27.80           O
ATOM   2243  CB  ILE A 141      -8.076   0.194   8.400  1.00 27.75           C
ATOM   2244  CG1 ILE A 141      -6.907   0.831   9.228  1.00 30.22           C
ATOM   2245  CG2 ILE A 141      -7.914  -1.259   8.346  1.00 37.08           C
ATOM   2246  CD1 ILE A 141      -7.140   0.582  10.816  1.00 31.22           C
ATOM   2247  H   ILE A 141      -8.833   2.450   7.934  1.00 28.79           H
ATOM   2248  HA  ILE A 141      -7.258   0.849   6.612  1.00 33.42           H
ATOM   2249  HB  ILE A 141      -8.908   0.385   8.861  1.00 33.32           H
ATOM   2250 HG12 ILE A 141      -6.067   0.419   8.972  1.00 36.28           H
ATOM   2251 HG13 ILE A 141      -6.880   1.787   9.067  1.00 36.28           H
ATOM   2252 HG21 ILE A 141      -7.874  -1.606   9.251  1.00 44.52           H
ATOM   2253 HG22 ILE A 141      -8.672  -1.644   7.878  1.00 44.52           H
ATOM   2254 HG23 ILE A 141      -7.093  -1.468   7.875  1.00 44.52           H
ATOM   2255 HD11 ILE A 141      -6.406   0.983  11.308  1.00 37.47           H
ATOM   2256 HD12 ILE A 141      -7.979   0.991  11.080  1.00 37.47           H
ATOM   2257 HD13 ILE A 141      -7.169  -0.373  10.984  1.00 37.47           H
ATOM   2258  N   HIS A 142     -10.371   0.199   6.263  1.00 25.82           N
ATOM   2259  CA  HIS A 142     -11.333  -0.549   5.475  1.00 25.61           C
ATOM   2260  C   HIS A 142     -11.276  -0.157   4.026  1.00 32.27           C
ATOM   2261  O   HIS A 142     -11.568  -0.976   3.144  1.00 38.10           O
ATOM   2262  CB  HIS A 142     -12.729  -0.311   6.004  1.00 30.27           C
ATOM   2263  CG  HIS A 142     -13.005  -1.018   7.287  1.00 28.60           C
ATOM   2264  ND1 HIS A 142     -14.165  -0.861   8.018  1.00 27.05           N
ATOM   2265  CD2 HIS A 142     -12.242  -1.882   7.970  1.00 23.60           C
ATOM   2266  CE1 HIS A 142     -14.102  -1.630   9.088  1.00 29.64           C
ATOM   2267  NE2 HIS A 142     -12.924  -2.227   9.101  1.00 22.13           N
ATOM   2268  H   HIS A 142     -10.721   0.702   6.867  1.00 31.00           H
ATOM   2269  HA  HIS A 142     -11.137  -1.497   5.543  1.00 30.75           H
ATOM   2270  HB2 HIS A 142     -13.371  -0.623   5.347  1.00 36.34           H
ATOM   2271  HB3 HIS A 142     -12.849   0.640   6.156  1.00 36.34           H
ATOM   2272  HD2 HIS A 142     -11.390  -2.170   7.732  1.00 28.33           H
ATOM   2273  HE1 HIS A 142     -14.754  -1.697   9.748  1.00 35.59           H
ATOM   2274  HE2 HIS A 142     -12.652  -2.784   9.698  1.00 26.57           H
ATOM   2275  N   SER A 143     -10.946   1.088   3.770  1.00 31.47           N
ATOM   2276  CA  SER A 143     -10.828   1.567   2.411  1.00 38.86           C
ATOM   2277  C   SER A 143      -9.664   0.912   1.678  1.00 42.44           C
ATOM   2278  O   SER A 143      -9.644   0.934   0.445  1.00 40.76           O
ATOM   2279  CB  SER A 143     -10.700   3.092   2.425  1.00 33.47           C
ATOM   2280  OG  SER A 143      -9.353   3.563   2.618  1.00 34.53           O
ATOM   2281  H   SER A 143     -10.784   1.683   4.370  1.00 37.78           H
ATOM   2282  HA  SER A 143     -11.641   1.344   1.931  1.00 46.64           H
ATOM   2283  HB2 SER A 143     -11.024   3.434   1.577  1.00 40.18           H
ATOM   2284  HB3 SER A 143     -11.251   3.439   3.144  1.00 40.18           H
ATOM   2285  HG  SER A 143      -9.054   3.286   3.353  1.00 41.45           H
ATOM   2286  N   ALA A 144      -8.691   0.333   2.392  1.00 30.86           N
ATOM   2287  CA  ALA A 144      -7.607  -0.363   1.744  1.00 36.88           C
ATOM   2288  C   ALA A 144      -7.885  -1.853   1.644  1.00 35.75           C
ATOM   2289  O   ALA A 144      -6.962  -2.619   1.328  1.00 37.71           O
ATOM   2290  CB  ALA A 144      -6.291  -0.153   2.491  1.00 36.10           C
ATOM   2291  H   ALA A 144      -8.647   0.336   3.251  1.00 37.05           H
ATOM   2292  HA  ALA A 144      -7.501  -0.016   0.844  1.00 44.27           H
ATOM   2293  HB1 ALA A 144      -5.586  -0.633   2.029  1.00 43.33           H
ATOM   2294  HB2 ALA A 144      -6.087   0.795   2.511  1.00 43.33           H
ATOM   2295  HB3 ALA A 144      -6.384  -0.491   3.396  1.00 43.33           H
ATOM   2296  N   ASP A 145      -9.124  -2.258   1.923  1.00 36.23           N
ATOM   2297  CA  ASP A 145      -9.541  -3.645   1.937  1.00 41.64           C
ATOM   2298  C   ASP A 145      -8.815  -4.420   3.028  1.00 44.62           C
ATOM   2299  O   ASP A 145      -8.560  -5.617   2.910  1.00 36.78           O
ATOM   2300  CB  ASP A 145      -9.353  -4.295   0.559  1.00 46.81           C
ATOM   2301  CG  ASP A 145     -10.604  -4.218  -0.282  1.00 73.30           C
ATOM   2302  OD1 ASP A 145     -11.421  -5.162  -0.148  1.00 80.74           O
ATOM   2303  OD2 ASP A 145     -10.795  -3.211  -1.040  1.00 73.19           O1-
ATOM   2304  H   ASP A 145      -9.763  -1.716   2.115  1.00 43.49           H
ATOM   2305  HA  ASP A 145     -10.489  -3.676   2.143  1.00 49.99           H
ATOM   2306  HB2 ASP A 145      -8.642  -3.836   0.086  1.00 56.19           H
ATOM   2307  HB3 ASP A 145      -9.126  -5.231   0.677  1.00 56.19           H
ATOM   2308  N   ILE A 146      -8.547  -3.745   4.125  1.00 30.88           N
ATOM   2309  CA  ILE A 146      -7.991  -4.372   5.297  1.00 29.10           C
ATOM   2310  C   ILE A 146      -9.071  -4.371   6.358  1.00 36.16           C
ATOM   2311  O   ILE A 146      -9.819  -3.401   6.472  1.00 34.76           O
ATOM   2312  CB  ILE A 146      -6.734  -3.625   5.765  1.00 28.55           C
ATOM   2313  CG1 ILE A 146      -5.624  -3.796   4.760  1.00 35.25           C
ATOM   2314  CG2 ILE A 146      -6.231  -4.136   7.126  1.00 35.58           C
ATOM   2315  CD1 ILE A 146      -4.644  -2.678   4.866  1.00 38.89           C
ATOM   2316  H   ILE A 146      -8.682  -2.900   4.216  1.00 37.07           H
ATOM   2317  HA  ILE A 146      -7.752  -5.290   5.095  1.00 34.94           H
ATOM   2318  HB  ILE A 146      -6.942  -2.681   5.842  1.00 34.28           H
ATOM   2319 HG12 ILE A 146      -5.159  -4.630   4.933  1.00 42.32           H
ATOM   2320 HG13 ILE A 146      -5.996  -3.795   3.864  1.00 42.32           H
ATOM   2321 HG21 ILE A 146      -5.439  -3.635   7.378  1.00 42.72           H
ATOM   2322 HG22 ILE A 146      -6.928  -4.007   7.788  1.00 42.72           H
ATOM   2323 HG23 ILE A 146      -6.017  -5.079   7.050  1.00 42.72           H
ATOM   2324 HD11 ILE A 146      -3.942  -2.812   4.211  1.00 46.68           H
ATOM   2325 HD12 ILE A 146      -5.102  -1.840   4.695  1.00 46.68           H
ATOM   2326 HD13 ILE A 146      -4.267  -2.673   5.760  1.00 46.68           H
ATOM   2327  N   ILE A 147      -9.150  -5.462   7.116  1.00 29.87           N
ATOM   2328  CA  ILE A 147     -10.084  -5.637   8.216  1.00 28.28           C
ATOM   2329  C   ILE A 147      -9.237  -5.863   9.456  1.00 30.27           C
ATOM   2330  O   ILE A 147      -8.215  -6.547   9.388  1.00 33.84           O
ATOM   2331  CB  ILE A 147     -11.026  -6.822   7.962  1.00 37.97           C
ATOM   2332  CG1 ILE A 147     -11.873  -6.542   6.717  1.00 39.39           C
ATOM   2333  CG2 ILE A 147     -11.922  -7.096   9.178  1.00 36.51           C
ATOM   2334  CD1 ILE A 147     -12.581  -7.806   6.185  1.00 40.72           C
ATOM   2335  H   ILE A 147      -8.644  -6.148   7.002  1.00 35.86           H
ATOM   2336  HA  ILE A 147     -10.612  -4.832   8.335  1.00 33.95           H
ATOM   2337  HB  ILE A 147     -10.487  -7.611   7.795  1.00 45.58           H
ATOM   2338 HG12 ILE A 147     -12.553  -5.887   6.937  1.00 47.28           H
ATOM   2339 HG13 ILE A 147     -11.299  -6.201   6.013  1.00 47.28           H
ATOM   2340 HG21 ILE A 147     -12.501  -7.848   8.980  1.00 43.82           H
ATOM   2341 HG22 ILE A 147     -11.361  -7.301   9.943  1.00 43.82           H
ATOM   2342 HG23 ILE A 147     -12.455  -6.306   9.361  1.00 43.82           H
ATOM   2343 HD11 ILE A 147     -13.100  -7.569   5.400  1.00 48.88           H
ATOM   2344 HD12 ILE A 147     -11.912  -8.468   5.952  1.00 48.88           H
ATOM   2345 HD13 ILE A 147     -13.166  -8.154   6.876  1.00 48.88           H
ATOM   2346  N   HIS A 148      -9.644  -5.290  10.595  1.00 30.72           N
ATOM   2347  CA  HIS A 148      -8.881  -5.548  11.804  1.00 28.04           C
ATOM   2348  C   HIS A 148      -9.077  -6.986  12.264  1.00 32.12           C
ATOM   2349  O   HIS A 148      -8.107  -7.751  12.377  1.00 28.28           O
ATOM   2350  CB  HIS A 148      -9.254  -4.537  12.922  1.00 28.20           C
ATOM   2351  CG  HIS A 148      -8.297  -4.569  14.069  1.00 29.17           C
ATOM   2352  ND1 HIS A 148      -8.131  -5.679  14.848  1.00 29.23           N
ATOM   2353  CD2 HIS A 148      -7.390  -3.663  14.509  1.00 30.00           C
ATOM   2354  CE1 HIS A 148      -7.181  -5.459  15.741  1.00 34.30           C
ATOM   2355  NE2 HIS A 148      -6.699  -4.251  15.540  1.00 29.09           N
ATOM   2356  H   HIS A 148     -10.325  -4.773  10.687  1.00 36.88           H
ATOM   2357  HA  HIS A 148      -7.939  -5.430  11.606  1.00 33.67           H
ATOM   2358  HB2 HIS A 148     -10.137  -4.752  13.262  1.00 33.86           H
ATOM   2359  HB3 HIS A 148      -9.249  -3.640  12.552  1.00 33.86           H
ATOM   2360  HD2 HIS A 148      -7.244  -2.813  14.162  1.00 36.01           H
ATOM   2361  HE1 HIS A 148      -6.896  -6.058  16.392  1.00 41.18           H
ATOM   2362  HE2 HIS A 148      -6.089  -3.872  16.012  1.00 34.92           H
ATOM   2363  N   ARG A 149     -10.329  -7.362  12.539  1.00 26.94           N
ATOM   2364  CA  ARG A 149     -10.789  -8.676  12.994  1.00 28.67           C
ATOM   2365  C   ARG A 149     -10.606  -8.968  14.472  1.00 31.67           C
ATOM   2366  O   ARG A 149     -11.192  -9.918  14.989  1.00 35.76           O
ATOM   2367  CB  ARG A 149     -10.076  -9.802  12.220  1.00 34.24           C
ATOM   2368  CG  ARG A 149     -10.464  -9.927  10.759  1.00 38.82           C
ATOM   2369  CD  ARG A 149      -9.785 -11.154  10.116  1.00 49.33           C
ATOM   2370  NE  ARG A 149      -9.976 -11.163   8.662  1.00 49.67           N
ATOM   2371  CZ  ARG A 149      -9.224 -10.495   7.795  1.00 51.74           C
ATOM   2372  NH1 ARG A 149      -8.198  -9.738   8.204  1.00 47.16           N
ATOM   2373  NH2 ARG A 149      -9.504 -10.579   6.506  1.00 51.28           N1+
ATOM   2374  H   ARG A 149     -10.988  -6.815  12.458  1.00 32.34           H
ATOM   2375  HA  ARG A 149     -11.738  -8.747  12.802  1.00 34.42           H
ATOM   2376  HB2 ARG A 149      -9.120  -9.642  12.256  1.00 41.11           H
ATOM   2377  HB3 ARG A 149     -10.281 -10.647  12.650  1.00 41.11           H
ATOM   2378  HG2 ARG A 149     -11.425 -10.037  10.688  1.00 46.60           H
ATOM   2379  HG3 ARG A 149     -10.178  -9.133  10.280  1.00 46.60           H
ATOM   2380  HD2 ARG A 149      -8.832 -11.127  10.298  1.00 59.22           H
ATOM   2381  HD3 ARG A 149     -10.174 -11.965  10.480  1.00 59.22           H
ATOM   2382  HE  ARG A 149     -10.622 -11.636   8.347  1.00 59.63           H
ATOM   2383 HH11 ARG A 149      -8.015  -9.679   9.042  1.00 56.61           H
ATOM   2384 HH12 ARG A 149      -7.722  -9.312   7.628  1.00 56.61           H
ATOM   2385 HH21 ARG A 149     -10.161 -11.065   6.240  1.00 61.56           H
ATOM   2386 HH22 ARG A 149      -9.024 -10.153   5.933  1.00 61.56           H
ATOM   2387  N   ASP A 150      -9.798  -8.202  15.163  1.00 29.23           N
ATOM   2388  CA  ASP A 150      -9.673  -8.436  16.600  1.00 33.46           C
ATOM   2389  C   ASP A 150      -9.609  -7.124  17.344  1.00 31.34           C
ATOM   2390  O   ASP A 150      -8.736  -6.915  18.175  1.00 33.36           O
ATOM   2391  CB  ASP A 150      -8.416  -9.262  16.895  1.00 39.41           C
ATOM   2392  CG  ASP A 150      -8.405  -9.830  18.299  1.00 46.50           C
ATOM   2393  OD1 ASP A 150      -7.298 -10.072  18.805  1.00 45.68           O
ATOM   2394  OD2 ASP A 150      -9.495  -9.985  18.904  1.00 46.57           O1-
ATOM   2395  H   ASP A 150      -9.321  -7.559  14.849  1.00 35.09           H
ATOM   2396  HA  ASP A 150     -10.446  -8.930  16.915  1.00 40.17           H
ATOM   2397  HB2 ASP A 150      -8.372 -10.004  16.271  1.00 47.31           H
ATOM   2398  HB3 ASP A 150      -7.635  -8.696  16.793  1.00 47.31           H
ATOM   2399  N   LEU A 151     -10.485  -6.197  16.986  1.00 26.33           N
ATOM   2400  CA  LEU A 151     -10.506  -4.880  17.592  1.00 30.18           C
ATOM   2401  C   LEU A 151     -10.991  -5.002  19.020  1.00 29.15           C
ATOM   2402  O   LEU A 151     -12.012  -5.650  19.284  1.00 29.27           O
ATOM   2403  CB  LEU A 151     -11.428  -3.970  16.787  1.00 29.66           C
ATOM   2404  CG  LEU A 151     -11.025  -2.598  16.302  1.00 39.02           C
ATOM   2405  CD1 LEU A 151     -12.191  -1.768  16.533  1.00 33.67           C
ATOM   2406  CD2 LEU A 151      -9.749  -1.991  16.881  1.00 33.61           C
ATOM   2407  H   LEU A 151     -11.089  -6.311  16.384  1.00 31.62           H
ATOM   2408  HA  LEU A 151      -9.612  -4.502  17.594  1.00 36.23           H
ATOM   2409  HB2 LEU A 151     -11.683  -4.465  15.993  1.00 35.61           H
ATOM   2410  HB3 LEU A 151     -12.224  -3.834  17.325  1.00 35.61           H
ATOM   2411  HG  LEU A 151     -10.900  -2.648  15.341  1.00 46.84           H
ATOM   2412 HD11 LEU A 151     -11.997  -0.864  16.240  1.00 40.42           H
ATOM   2413 HD12 LEU A 151     -12.938  -2.126  16.030  1.00 40.42           H
ATOM   2414 HD13 LEU A 151     -12.397  -1.772  17.481  1.00 40.42           H
ATOM   2415 HD21 LEU A 151      -9.609  -1.116  16.486  1.00 40.35           H
ATOM   2416 HD22 LEU A 151      -9.847  -1.909  17.842  1.00 40.35           H
ATOM   2417 HD23 LEU A 151      -9.001  -2.572  16.672  1.00 40.35           H
ATOM   2418  N   LYS A 152     -10.269  -4.378  19.944  1.00 26.61           N
ATOM   2419  CA  LYS A 152     -10.664  -4.504  21.335  1.00 30.58           C
ATOM   2420  C   LYS A 152      -9.921  -3.438  22.120  1.00 30.90           C
ATOM   2421  O   LYS A 152      -8.979  -2.840  21.603  1.00 27.44           O
ATOM   2422  CB  LYS A 152     -10.326  -5.870  21.899  1.00 30.35           C
ATOM   2423  CG  LYS A 152      -8.882  -6.217  21.778  1.00 37.18           C
ATOM   2424  CD  LYS A 152      -8.811  -7.722  21.616  1.00 43.30           C
ATOM   2425  CE  LYS A 152      -7.769  -8.367  22.456  1.00 52.57           C
ATOM   2426  NZ  LYS A 152      -6.595  -8.718  21.643  1.00 59.73           N1+
ATOM   2427  H   LYS A 152      -9.573  -3.895  19.798  1.00 31.95           H
ATOM   2428  HA  LYS A 152     -11.618  -4.353  21.424  1.00 36.71           H
ATOM   2429  HB2 LYS A 152     -10.560  -5.888  22.840  1.00 36.43           H
ATOM   2430  HB3 LYS A 152     -10.835  -6.543  21.419  1.00 36.43           H
ATOM   2431  HG2 LYS A 152      -8.500  -5.792  20.994  1.00 44.63           H
ATOM   2432  HG3 LYS A 152      -8.407  -5.960  22.584  1.00 44.63           H
ATOM   2433  HD2 LYS A 152      -9.668  -8.104  21.861  1.00 51.98           H
ATOM   2434  HD3 LYS A 152      -8.612  -7.927  20.688  1.00 51.98           H
ATOM   2435  HE2 LYS A 152      -7.488  -7.752  23.152  1.00 63.10           H
ATOM   2436  HE3 LYS A 152      -8.127  -9.180  22.847  1.00 63.10           H
ATOM   2437  HZ1 LYS A 152      -5.976  -9.104  22.154  1.00 71.69           H
ATOM   2438  HZ2 LYS A 152      -6.830  -9.284  20.998  1.00 71.69           H
ATOM   2439  HZ3 LYS A 152      -6.250  -7.985  21.275  1.00 71.69           H
ATOM   2440  N   PRO A 153     -10.258  -3.214  23.384  1.00 32.20           N
ATOM   2441  CA  PRO A 153      -9.650  -2.059  24.078  1.00 37.73           C
ATOM   2442  C   PRO A 153      -8.122  -2.105  24.148  1.00 35.22           C
ATOM   2443  O   PRO A 153      -7.495  -1.045  24.092  1.00 29.68           O
ATOM   2444  CB  PRO A 153     -10.313  -2.118  25.469  1.00 36.66           C
ATOM   2445  CG  PRO A 153     -11.665  -2.709  25.182  1.00 36.83           C
ATOM   2446  CD  PRO A 153     -11.342  -3.824  24.186  1.00 34.10           C
ATOM   2447  HA  PRO A 153      -9.917  -1.236  23.640  1.00 45.30           H
ATOM   2448  HB2 PRO A 153      -9.799  -2.693  26.058  1.00 44.01           H
ATOM   2449  HB3 PRO A 153     -10.394  -1.224  25.836  1.00 44.01           H
ATOM   2450  HG2 PRO A 153     -12.051  -3.068  25.996  1.00 44.21           H
ATOM   2451  HG3 PRO A 153     -12.243  -2.040  24.784  1.00 44.21           H
ATOM   2452  HD2 PRO A 153     -11.022  -4.614  24.648  1.00 40.94           H
ATOM   2453  HD3 PRO A 153     -12.112  -4.018  23.628  1.00 40.94           H
ATOM   2454  N   SER A 154      -7.495  -3.296  24.243  1.00 33.18           N
ATOM   2455  CA  SER A 154      -6.046  -3.364  24.363  1.00 31.98           C
ATOM   2456  C   SER A 154      -5.337  -3.081  23.050  1.00 31.36           C
ATOM   2457  O   SER A 154      -4.125  -2.934  23.047  1.00 39.29           O
ATOM   2458  CB  SER A 154      -5.636  -4.736  24.864  1.00 41.71           C
ATOM   2459  OG  SER A 154      -6.015  -5.709  23.915  1.00 38.70           O
ATOM   2460  H   SER A 154      -7.890  -4.060  24.238  1.00 39.83           H
ATOM   2461  HA  SER A 154      -5.752  -2.706  25.012  1.00 38.39           H
ATOM   2462  HB2 SER A 154      -4.673  -4.760  24.982  1.00 50.06           H
ATOM   2463  HB3 SER A 154      -6.083  -4.917  25.706  1.00 50.06           H
ATOM   2464  HG  SER A 154      -5.792  -6.474  24.182  1.00 46.46           H
ATOM   2465  N   ASN A 155      -6.070  -2.992  21.937  1.00 30.28           N
ATOM   2466  CA  ASN A 155      -5.516  -2.620  20.641  1.00 24.73           C
ATOM   2467  C   ASN A 155      -5.806  -1.200  20.266  1.00 28.45           C
ATOM   2468  O   ASN A 155      -5.586  -0.834  19.108  1.00 25.89           O
ATOM   2469  CB  ASN A 155      -6.062  -3.538  19.538  1.00 35.36           C
ATOM   2470  CG  ASN A 155      -5.326  -4.806  19.471  1.00 43.08           C
ATOM   2471  OD1 ASN A 155      -4.116  -4.866  19.790  1.00 42.01           O
ATOM   2472  ND2 ASN A 155      -6.032  -5.859  19.087  1.00 35.19           N
ATOM   2473  H   ASN A 155      -6.915  -3.149  21.912  1.00 36.36           H
ATOM   2474  HA  ASN A 155      -4.552  -2.728  20.670  1.00 29.70           H
ATOM   2475  HB2 ASN A 155      -6.993  -3.738  19.720  1.00 42.45           H
ATOM   2476  HB3 ASN A 155      -5.976  -3.093  18.680  1.00 42.45           H
ATOM   2477 HD21 ASN A 155      -5.656  -6.631  19.028  1.00 42.24           H
ATOM   2478 HD22 ASN A 155      -6.866  -5.772  18.896  1.00 42.24           H
ATOM   2479  N   LEU A 156      -6.265  -0.381  21.212  1.00 25.08           N
ATOM   2480  CA  LEU A 156      -6.496   1.026  20.951  1.00 25.82           C
ATOM   2481  C   LEU A 156      -5.572   1.819  21.870  1.00 31.47           C
ATOM   2482  O   LEU A 156      -5.747   1.797  23.092  1.00 30.15           O
ATOM   2483  CB  LEU A 156      -7.946   1.401  21.208  1.00 26.24           C
ATOM   2484  CG  LEU A 156      -8.930   0.659  20.299  1.00 26.46           C
ATOM   2485  CD1 LEU A 156     -10.310   0.794  20.782  1.00 30.91           C
ATOM   2486  CD2 LEU A 156      -8.739   1.184  18.870  1.00 23.22           C
ATOM   2487  H   LEU A 156      -6.448  -0.623  22.016  1.00 30.11           H
ATOM   2488  HA  LEU A 156      -6.277   1.232  20.028  1.00 31.00           H
ATOM   2489  HB2 LEU A 156      -8.169   1.185  22.128  1.00 31.50           H
ATOM   2490  HB3 LEU A 156      -8.057   2.352  21.056  1.00 31.50           H
ATOM   2491  HG  LEU A 156      -8.706  -0.285  20.300  1.00 31.77           H
ATOM   2492 HD11 LEU A 156     -10.902   0.313  20.183  1.00 37.10           H
ATOM   2493 HD12 LEU A 156     -10.368   0.421  21.675  1.00 37.10           H
ATOM   2494 HD13 LEU A 156     -10.547   1.734  20.799  1.00 37.10           H
ATOM   2495 HD21 LEU A 156      -9.356   0.724  18.280  1.00 27.88           H
ATOM   2496 HD22 LEU A 156      -8.919   2.138  18.858  1.00 27.88           H
ATOM   2497 HD23 LEU A 156      -7.826   1.016  18.592  1.00 27.88           H
ATOM   2498  N   ALA A 157      -4.621   2.514  21.288  1.00 25.17           N
ATOM   2499  CA  ALA A 157      -3.639   3.298  22.053  1.00 30.10           C
ATOM   2500  C   ALA A 157      -4.119   4.741  22.205  1.00 29.02           C
ATOM   2501  O   ALA A 157      -4.675   5.324  21.270  1.00 26.31           O
ATOM   2502  CB  ALA A 157      -2.293   3.268  21.335  1.00 29.51           C
ATOM   2503  H   ALA A 157      -4.511   2.558  20.436  1.00 30.22           H
ATOM   2504  HA  ALA A 157      -3.529   2.912  22.936  1.00 36.14           H
ATOM   2505  HB1 ALA A 157      -1.652   3.787  21.846  1.00 35.43           H
ATOM   2506  HB2 ALA A 157      -1.993   2.348  21.264  1.00 35.43           H
ATOM   2507  HB3 ALA A 157      -2.399   3.651  20.450  1.00 35.43           H
ATOM   2508  N   VAL A 158      -3.939   5.317  23.396  1.00 25.34           N
ATOM   2509  CA  VAL A 158      -4.381   6.692  23.594  1.00 28.78           C
ATOM   2510  C   VAL A 158      -3.354   7.479  24.398  1.00 28.98           C
ATOM   2511  O   VAL A 158      -2.589   6.922  25.180  1.00 31.38           O
ATOM   2512  CB  VAL A 158      -5.767   6.800  24.268  1.00 38.44           C
ATOM   2513  CG1 VAL A 158      -6.827   6.167  23.343  1.00 50.95           C
ATOM   2514  CG2 VAL A 158      -5.755   6.139  25.593  1.00 45.80           C
ATOM   2515  H   VAL A 158      -3.577   4.946  24.081  1.00 30.43           H
ATOM   2516  HA  VAL A 158      -4.451   7.115  22.724  1.00 34.55           H
ATOM   2517  HB  VAL A 158      -5.991   7.736  24.395  1.00 46.14           H
ATOM   2518 HG11 VAL A 158      -7.697   6.236  23.767  1.00 61.16           H
ATOM   2519 HG12 VAL A 158      -6.833   6.643  22.498  1.00 61.16           H
ATOM   2520 HG13 VAL A 158      -6.602   5.235  23.197  1.00 61.16           H
ATOM   2521 HG21 VAL A 158      -6.634   6.221  25.994  1.00 54.98           H
ATOM   2522 HG22 VAL A 158      -5.530   5.203  25.476  1.00 54.98           H
ATOM   2523 HG23 VAL A 158      -5.093   6.571  26.155  1.00 54.98           H
ATOM   2524  N   ASN A 159      -3.336   8.780  24.138  1.00 29.14           N
ATOM   2525  CA  ASN A 159      -2.456   9.743  24.799  1.00 34.26           C
ATOM   2526  C   ASN A 159      -3.249  10.473  25.869  1.00 34.98           C
ATOM   2527  O   ASN A 159      -4.463  10.291  26.009  1.00 35.06           O
ATOM   2528  CB  ASN A 159      -1.881  10.704  23.769  1.00 33.69           C
ATOM   2529  CG  ASN A 159      -0.785  10.073  23.019  1.00 41.68           C
ATOM   2530  OD1 ASN A 159      -0.244   9.044  23.470  1.00 40.46           O
ATOM   2531  ND2 ASN A 159      -0.443  10.635  21.863  1.00 43.91           N
ATOM   2532  H   ASN A 159      -3.850   9.148  23.555  1.00 34.99           H
ATOM   2533  HA  ASN A 159      -1.722   9.272  25.225  1.00 41.13           H
ATOM   2534  HB2 ASN A 159      -2.575  10.958  23.141  1.00 40.44           H
ATOM   2535  HB3 ASN A 159      -1.531  11.488  24.220  1.00 40.44           H
ATOM   2536 HD21 ASN A 159       0.193  10.297  21.392  1.00 52.70           H
ATOM   2537 HD22 ASN A 159      -0.858  11.335  21.586  1.00 52.70           H
ATOM   2538  N   GLU A 160      -2.546  11.270  26.666  1.00 38.34           N
ATOM   2539  CA  GLU A 160      -3.213  12.024  27.734  1.00 49.31           C
ATOM   2540  C   GLU A 160      -4.215  13.038  27.172  1.00 39.80           C
ATOM   2541  O   GLU A 160      -5.217  13.376  27.813  1.00 47.48           O
ATOM   2542  CB  GLU A 160      -2.149  12.729  28.572  1.00 53.56           C
ATOM   2543  CG  GLU A 160      -2.486  12.855  30.017  1.00 76.24           C
ATOM   2544  CD  GLU A 160      -1.835  11.749  30.803  1.00 87.04           C
ATOM   2545  OE1 GLU A 160      -0.659  11.932  31.178  1.00 89.97           O
ATOM   2546  OE2 GLU A 160      -2.478  10.691  31.004  1.00 96.10           O1-
ATOM   2547  H   GLU A 160      -1.696  11.394  26.614  1.00 46.02           H
ATOM   2548  HA  GLU A 160      -3.694  11.408  28.309  1.00 59.19           H
ATOM   2549  HB2 GLU A 160      -1.320  12.229  28.505  1.00 64.29           H
ATOM   2550  HB3 GLU A 160      -2.020  13.624  28.221  1.00 64.29           H
ATOM   2551  HG2 GLU A 160      -2.159  13.704  30.353  1.00 91.50           H
ATOM   2552  HG3 GLU A 160      -3.447  12.791  30.132  1.00 91.50           H
ATOM   2553  N   ASP A 161      -3.970  13.505  25.986  1.00 36.73           N
ATOM   2554  CA  ASP A 161      -4.807  14.439  25.245  1.00 39.75           C
ATOM   2555  C   ASP A 161      -5.975  13.725  24.495  1.00 35.88           C
ATOM   2556  O   ASP A 161      -6.733  14.330  23.735  1.00 29.67           O
ATOM   2557  CB  ASP A 161      -3.789  15.244  24.395  1.00 41.46           C
ATOM   2558  CG  ASP A 161      -4.051  15.325  22.921  1.00 57.69           C
ATOM   2559  OD1 ASP A 161      -5.179  15.212  22.403  1.00 86.46           O
ATOM   2560  OD2 ASP A 161      -3.036  15.569  22.246  1.00 49.82           O1-
ATOM   2561  H   ASP A 161      -3.267  13.284  25.542  1.00 44.10           H
ATOM   2562  HA  ASP A 161      -5.209  15.057  25.875  1.00 47.72           H
ATOM   2563  HB2 ASP A 161      -3.767  16.154  24.732  1.00 49.77           H
ATOM   2564  HB3 ASP A 161      -2.915  14.840  24.509  1.00 49.77           H
ATOM   2565  N   CYS A 162      -6.168  12.441  24.747  1.00 35.45           N
ATOM   2566  CA  CYS A 162      -7.249  11.625  24.183  1.00 33.72           C
ATOM   2567  C   CYS A 162      -7.091  11.385  22.696  1.00 33.36           C
ATOM   2568  O   CYS A 162      -8.023  10.834  22.051  1.00 31.83           O
ATOM   2569  CB  CYS A 162      -8.644  12.193  24.457  1.00 39.37           C
ATOM   2570  SG  CYS A 162      -8.954  12.343  26.217  1.00 54.95           S
ATOM   2571  H   CYS A 162      -5.657  11.990  25.272  1.00 42.56           H
ATOM   2572  HA  CYS A 162      -7.213  10.755  24.611  1.00 40.48           H
ATOM   2573  HB2 CYS A 162      -8.716  13.074  24.059  1.00 47.26           H
ATOM   2574  HB3 CYS A 162      -9.311  11.598  24.080  1.00 47.26           H
ATOM   2575  HG  CYS A 162     -10.055  12.790  26.383  1.00 65.96           H
ATOM   2576  N   GLU A 163      -5.915  11.640  22.146  1.00 30.20           N
ATOM   2577  CA  GLU A 163      -5.640  11.227  20.774  1.00 34.03           C
ATOM   2578  C   GLU A 163      -5.559   9.693  20.733  1.00 30.58           C
ATOM   2579  O   GLU A 163      -4.984   9.072  21.616  1.00 27.45           O
ATOM   2580  CB  GLU A 163      -4.318  11.807  20.268  1.00 38.97           C
ATOM   2581  CG  GLU A 163      -4.282  13.290  19.915  1.00 62.95           C
ATOM   2582  CD  GLU A 163      -5.217  13.664  18.764  1.00 76.20           C
ATOM   2583  OE1 GLU A 163      -5.643  12.762  18.001  1.00 89.00           O
ATOM   2584  OE2 GLU A 163      -5.519  14.873  18.626  1.00 84.80           O1-
ATOM   2585  H   GLU A 163      -5.265  12.046  22.537  1.00 36.26           H
ATOM   2586  HA  GLU A 163      -6.357  11.521  20.190  1.00 40.85           H
ATOM   2587  HB2 GLU A 163      -3.646  11.663  20.953  1.00 46.79           H
ATOM   2588  HB3 GLU A 163      -4.064  11.320  19.468  1.00 46.79           H
ATOM   2589  HG2 GLU A 163      -4.548  13.804  20.694  1.00 75.56           H
ATOM   2590  HG3 GLU A 163      -3.378  13.529  19.655  1.00 75.56           H
ATOM   2591  N   LEU A 164      -6.118   9.100  19.693  1.00 29.39           N
ATOM   2592  CA  LEU A 164      -6.276   7.655  19.647  1.00 24.18           C
ATOM   2593  C   LEU A 164      -5.676   7.109  18.361  1.00 27.88           C
ATOM   2594  O   LEU A 164      -5.819   7.713  17.288  1.00 24.74           O
ATOM   2595  CB  LEU A 164      -7.757   7.272  19.777  1.00 26.21           C
ATOM   2596  CG  LEU A 164      -8.005   5.787  19.680  1.00 27.28           C
ATOM   2597  CD1 LEU A 164      -9.161   5.519  20.625  1.00 29.11           C
ATOM   2598  CD2 LEU A 164      -8.318   5.432  18.196  1.00 26.39           C
ATOM   2599  H   LEU A 164      -6.415   9.510  18.998  1.00 35.28           H
ATOM   2600  HA  LEU A 164      -5.797   7.261  20.392  1.00 29.04           H
ATOM   2601  HB2 LEU A 164      -8.084   7.572  20.640  1.00 31.47           H
ATOM   2602  HB3 LEU A 164      -8.256   7.704  19.067  1.00 31.47           H
ATOM   2603  HG  LEU A 164      -7.224   5.292  19.975  1.00 32.75           H
ATOM   2604 HD11 LEU A 164      -9.370   4.572  20.607  1.00 34.95           H
ATOM   2605 HD12 LEU A 164      -8.903   5.785  21.521  1.00 34.95           H
ATOM   2606 HD13 LEU A 164      -9.930   6.034  20.335  1.00 34.95           H
ATOM   2607 HD21 LEU A 164      -8.479   4.478  18.127  1.00 31.68           H
ATOM   2608 HD22 LEU A 164      -9.106   5.922  17.914  1.00 31.68           H
ATOM   2609 HD23 LEU A 164      -7.559   5.681  17.646  1.00 31.68           H
ATOM   2610  N   LYS A 165      -5.000   5.948  18.483  1.00 29.82           N
ATOM   2611  CA  LYS A 165      -4.507   5.198  17.328  1.00 24.70           C
ATOM   2612  C   LYS A 165      -4.824   3.726  17.481  1.00 25.92           C
ATOM   2613  O   LYS A 165      -4.734   3.167  18.587  1.00 29.53           O
ATOM   2614  CB  LYS A 165      -2.984   5.372  17.119  1.00 21.69           C
ATOM   2615  CG  LYS A 165      -2.562   6.809  16.898  1.00 25.51           C
ATOM   2616  CD  LYS A 165      -1.159   6.846  16.515  1.00 24.44           C
ATOM   2617  CE  LYS A 165      -0.568   8.303  16.425  1.00 32.28           C
ATOM   2618  NZ  LYS A 165      -1.079   9.025  15.213  1.00 42.04           N1+
ATOM   2619  H   LYS A 165      -4.817   5.578  19.237  1.00 35.81           H
ATOM   2620  HA  LYS A 165      -4.956   5.518  16.530  1.00 29.66           H
ATOM   2621  HB2 LYS A 165      -2.520   5.043  17.904  1.00 26.04           H
ATOM   2622  HB3 LYS A 165      -2.715   4.861  16.339  1.00 26.04           H
ATOM   2623  HG2 LYS A 165      -3.090   7.199  16.184  1.00 30.63           H
ATOM   2624  HG3 LYS A 165      -2.673   7.312  17.721  1.00 30.63           H
ATOM   2625  HD2 LYS A 165      -0.642   6.356  17.172  1.00 29.35           H
ATOM   2626  HD3 LYS A 165      -1.062   6.432  15.643  1.00 29.35           H
ATOM   2627  HE2 LYS A 165      -0.830   8.805  17.212  1.00 38.75           H
ATOM   2628  HE3 LYS A 165       0.399   8.253  16.364  1.00 38.75           H
ATOM   2629  HZ1 LYS A 165      -0.735   9.845  15.179  1.00 50.47           H
ATOM   2630  HZ2 LYS A 165      -0.848   8.583  14.475  1.00 50.47           H
ATOM   2631  HZ3 LYS A 165      -1.967   9.085  15.247  1.00 50.47           H
ATOM   2632  N   ILE A 166      -5.256   3.117  16.357  1.00 25.39           N
ATOM   2633  CA  ILE A 166      -5.507   1.678  16.263  1.00 24.88           C
ATOM   2634  C   ILE A 166      -4.185   0.928  16.083  1.00 23.45           C
ATOM   2635  O   ILE A 166      -3.371   1.247  15.213  1.00 23.47           O
ATOM   2636  CB  ILE A 166      -6.459   1.367  15.089  1.00 24.35           C
ATOM   2637  CG1 ILE A 166      -7.797   2.084  15.263  1.00 25.36           C
ATOM   2638  CG2 ILE A 166      -6.712  -0.151  14.978  1.00 23.44           C
ATOM   2639  CD1 ILE A 166      -8.691   2.077  14.002  1.00 26.57           C
ATOM   2640  H   ILE A 166      -5.412   3.536  15.622  1.00 30.48           H
ATOM   2641  HA  ILE A 166      -5.924   1.370  17.083  1.00 29.87           H
ATOM   2642  HB  ILE A 166      -6.047   1.675  14.266  1.00 29.24           H
ATOM   2643 HG12 ILE A 166      -8.291   1.651  15.977  1.00 30.45           H
ATOM   2644 HG13 ILE A 166      -7.626   3.009  15.499  1.00 30.45           H
ATOM   2645 HG21 ILE A 166      -7.312  -0.317  14.234  1.00 28.14           H
ATOM   2646 HG22 ILE A 166      -5.866  -0.602  14.828  1.00 28.14           H
ATOM   2647 HG23 ILE A 166      -7.113  -0.466  15.803  1.00 28.14           H
ATOM   2648 HD11 ILE A 166      -9.515   2.549  14.197  1.00 31.90           H
ATOM   2649 HD12 ILE A 166      -8.219   2.519  13.279  1.00 31.90           H
ATOM   2650 HD13 ILE A 166      -8.885   1.158  13.758  1.00 31.90           H
ATOM   2651  N   LEU A 167      -4.040  -0.158  16.836  1.00 28.08           N
ATOM   2652  CA  LEU A 167      -2.893  -1.060  16.757  1.00 34.31           C
ATOM   2653  C   LEU A 167      -3.297  -2.450  16.281  1.00 27.36           C
ATOM   2654  O   LEU A 167      -4.437  -2.881  16.465  1.00 27.37           O
ATOM   2655  CB  LEU A 167      -2.250  -1.254  18.116  1.00 33.52           C
ATOM   2656  CG  LEU A 167      -1.676  -0.092  18.905  1.00 37.91           C
ATOM   2657  CD1 LEU A 167      -2.458   1.139  18.743  1.00 46.81           C
ATOM   2658  CD2 LEU A 167      -1.659  -0.500  20.404  1.00 42.40           C
ATOM   2659  H   LEU A 167      -4.617  -0.402  17.425  1.00 33.72           H
ATOM   2660  HA  LEU A 167      -2.232  -0.700  16.146  1.00 41.19           H
ATOM   2661  HB2 LEU A 167      -2.917  -1.662  18.690  1.00 40.24           H
ATOM   2662  HB3 LEU A 167      -1.522  -1.883  17.999  1.00 40.24           H
ATOM   2663  HG  LEU A 167      -0.764   0.078  18.619  1.00 45.51           H
ATOM   2664 HD11 LEU A 167      -2.047   1.845  19.266  1.00 56.19           H
ATOM   2665 HD12 LEU A 167      -2.468   1.385  17.804  1.00 56.19           H
ATOM   2666 HD13 LEU A 167      -3.363   0.980  19.053  1.00 56.19           H
ATOM   2667 HD21 LEU A 167      -1.294   0.232  20.926  1.00 50.89           H
ATOM   2668 HD22 LEU A 167      -2.567  -0.689  20.689  1.00 50.89           H
ATOM   2669 HD23 LEU A 167      -1.107  -1.290  20.510  1.00 50.89           H
ATOM   2670  N   ASP A 168      -2.304  -3.203  15.777  1.00 26.92           N
ATOM   2671  CA  ASP A 168      -2.419  -4.656  15.526  1.00 30.45           C
ATOM   2672  C   ASP A 168      -3.507  -5.015  14.490  1.00 32.82           C
ATOM   2673  O   ASP A 168      -4.036  -6.133  14.485  1.00 37.93           O
ATOM   2674  CB  ASP A 168      -2.662  -5.438  16.829  1.00 37.22           C
ATOM   2675  CG  ASP A 168      -1.362  -5.987  17.421  1.00 50.99           C
ATOM   2676  OD1 ASP A 168      -0.268  -5.531  16.979  1.00 47.34           O
ATOM   2677  OD2 ASP A 168      -1.433  -6.858  18.318  1.00 44.70           O1-
ATOM   2678  H   ASP A 168      -1.532  -2.886  15.567  1.00 32.31           H
ATOM   2679  HA  ASP A 168      -1.573  -4.964  15.165  1.00 36.56           H
ATOM   2680  HB2 ASP A 168      -3.066  -4.847  17.483  1.00 44.68           H
ATOM   2681  HB3 ASP A 168      -3.251  -6.186  16.646  1.00 44.68           H
ATOM   2682  N   PHE A 169      -3.854  -4.068  13.623  1.00 36.36           N
ATOM   2683  CA  PHE A 169      -4.790  -4.283  12.521  1.00 31.67           C
ATOM   2684  C   PHE A 169      -4.219  -5.232  11.471  1.00 32.70           C
ATOM   2685  O   PHE A 169      -3.032  -5.205  11.155  1.00 35.14           O
ATOM   2686  CB  PHE A 169      -5.160  -2.926  11.859  1.00 30.92           C
ATOM   2687  CG  PHE A 169      -4.002  -2.090  11.528  1.00 33.25           C
ATOM   2688  CD1 PHE A 169      -3.377  -2.205  10.291  1.00 35.47           C
ATOM   2689  CD2 PHE A 169      -3.499  -1.186  12.456  1.00 38.07           C
ATOM   2690  CE1 PHE A 169      -2.276  -1.426   9.997  1.00 36.00           C
ATOM   2691  CE2 PHE A 169      -2.391  -0.418  12.164  1.00 29.44           C
ATOM   2692  CZ  PHE A 169      -1.771  -0.550  10.956  1.00 33.63           C
ATOM   2693  H   PHE A 169      -3.549  -3.264  13.654  1.00 43.65           H
ATOM   2694  HA  PHE A 169      -5.603  -4.678  12.871  1.00 38.02           H
ATOM   2695  HB2 PHE A 169      -5.644  -3.101  11.037  1.00 37.13           H
ATOM   2696  HB3 PHE A 169      -5.722  -2.424  12.470  1.00 37.13           H
ATOM   2697  HD1 PHE A 169      -3.701  -2.807   9.661  1.00 42.57           H
ATOM   2698  HD2 PHE A 169      -3.903  -1.111  13.290  1.00 45.70           H
ATOM   2699  HE1 PHE A 169      -1.854  -1.507   9.172  1.00 43.22           H
ATOM   2700  HE2 PHE A 169      -2.060   0.181  12.794  1.00 35.34           H
ATOM   2701  HZ  PHE A 169      -1.039  -0.014  10.752  1.00 40.38           H
ATOM   2702  N   GLY A 170      -5.110  -6.020  10.868  1.00 38.54           N
ATOM   2703  CA  GLY A 170      -4.766  -6.877   9.723  1.00 33.71           C
ATOM   2704  C   GLY A 170      -3.926  -8.109  10.040  1.00 42.29           C
ATOM   2705  O   GLY A 170      -3.472  -8.795   9.108  1.00 37.06           O
ATOM   2706  H   GLY A 170      -5.935  -6.080  11.105  1.00 46.26           H
ATOM   2707  HA2 GLY A 170      -5.586  -7.179   9.303  1.00 40.47           H
ATOM   2708  HA3 GLY A 170      -4.278  -6.346   9.074  1.00 40.47           H
ATOM   2709  N   LEU A 171      -3.697  -8.405  11.324  1.00 32.90           N
ATOM   2710  CA  LEU A 171      -2.763  -9.441  11.748  1.00 44.68           C
ATOM   2711  C   LEU A 171      -3.466 -10.724  12.137  1.00 52.27           C
ATOM   2712  O   LEU A 171      -2.985 -11.815  11.811  1.00 41.80           O
ATOM   2713  CB  LEU A 171      -1.916  -8.918  12.921  1.00 40.14           C
ATOM   2714  CG  LEU A 171      -1.009  -7.720  12.602  1.00 44.90           C
ATOM   2715  CD1 LEU A 171      -0.191  -7.272  13.826  1.00 48.68           C
ATOM   2716  CD2 LEU A 171      -0.059  -8.013  11.461  1.00 46.20           C
ATOM   2717  H   LEU A 171      -4.084  -8.007  11.981  1.00 39.50           H
ATOM   2718  HA  LEU A 171      -2.163  -9.642  11.013  1.00 53.64           H
ATOM   2719  HB2 LEU A 171      -2.515  -8.647  13.634  1.00 48.19           H
ATOM   2720  HB3 LEU A 171      -1.347  -9.638  13.233  1.00 48.19           H
ATOM   2721  HG  LEU A 171      -1.567  -6.973  12.334  1.00 53.89           H
ATOM   2722 HD11 LEU A 171       0.363  -6.517  13.576  1.00 58.43           H
ATOM   2723 HD12 LEU A 171      -0.801  -7.016  14.536  1.00 58.43           H
ATOM   2724 HD13 LEU A 171       0.367  -8.010  14.119  1.00 58.43           H
ATOM   2725 HD21 LEU A 171       0.490  -7.230  11.299  1.00 55.46           H
ATOM   2726 HD22 LEU A 171       0.502  -8.767  11.704  1.00 55.46           H
ATOM   2727 HD23 LEU A 171      -0.575  -8.226  10.668  1.00 55.46           H
ATOM   2728  N   ALA A 172      -4.631 -10.592  12.770  1.00 45.64           N
ATOM   2729  CA  ALA A 172      -5.516 -11.692  13.090  1.00 50.82           C
ATOM   2730  C   ALA A 172      -6.121 -12.239  11.802  1.00 55.34           C
ATOM   2731  O   ALA A 172      -7.343 -12.353  11.677  1.00 75.46           O
ATOM   2732  CB  ALA A 172      -6.607 -11.229  14.061  1.00 50.74           C
ATOM   2733  H   ALA A 172      -4.936  -9.833  13.035  1.00 54.79           H
ATOM   2734  HA  ALA A 172      -5.008 -12.401  13.515  1.00 61.00           H
ATOM   2735  HB1 ALA A 172      -7.189 -11.978  14.263  1.00 60.90           H
ATOM   2736  HB2 ALA A 172      -6.188 -10.906  14.875  1.00 60.90           H
ATOM   2737  HB3 ALA A 172      -7.117 -10.515  13.646  1.00 60.90           H
ATOM   2738  N   ARG A 173      -5.270 -12.569  10.840  1.00 70.82           N
ATOM   2739  CA  ARG A 173      -5.678 -13.270   9.628  1.00 83.24           C
ATOM   2740  C   ARG A 173      -6.223 -14.651   9.968  1.00 81.85           C
ATOM   2741  O   ARG A 173      -5.845 -15.236  10.981  1.00 83.29           O
ATOM   2742  CB  ARG A 173      -4.489 -13.384   8.672  1.00 79.76           C
ATOM   2743  CG  ARG A 173      -3.887 -12.030   8.285  1.00 86.53           C
ATOM   2744  CD  ARG A 173      -4.681 -11.223   7.248  1.00 95.95           C
ATOM   2745  NE  ARG A 173      -5.276 -12.058   6.209  1.00108.25           N
ATOM   2746  CZ  ARG A 173      -5.453 -11.694   4.940  1.00117.40           C
ATOM   2747  NH1 ARG A 173      -6.012 -12.544   4.091  1.00126.25           N
ATOM   2748  NH2 ARG A 173      -5.062 -10.502   4.509  1.00130.46           N1+
ATOM   2749  H   ARG A 173      -4.428 -12.393  10.867  1.00 85.00           H
ATOM   2750  HA  ARG A 173      -6.378 -12.766   9.185  1.00 99.91           H
ATOM   2751  HB2 ARG A 173      -4.781 -13.824   7.858  1.00 95.72           H
ATOM   2752  HB3 ARG A 173      -3.793 -13.909   9.098  1.00 95.72           H
ATOM   2753  HG2 ARG A 173      -3.002 -12.181   7.920  1.00103.85           H
ATOM   2754  HG3 ARG A 173      -3.818 -11.486   9.085  1.00103.85           H
ATOM   2755  HD2 ARG A 173      -4.085 -10.590   6.818  1.00115.16           H
ATOM   2756  HD3 ARG A 173      -5.398 -10.749   7.698  1.00115.16           H
ATOM   2757  HE  ARG A 173      -5.532 -12.848   6.434  1.00129.92           H
ATOM   2758 HH11 ARG A 173      -6.123 -12.318   3.268  1.00151.52           H
ATOM   2759 HH12 ARG A 173      -6.263 -13.320   4.362  1.00151.52           H
ATOM   2760 HH21 ARG A 173      -5.180 -10.283   3.686  1.00156.57           H
ATOM   2761 HH22 ARG A 173      -4.699  -9.945   5.055  1.00156.57           H
ATOM   2762  HC  ARG A 173      -6.890 -15.101   9.374  1.00 98.23           H
ATOM   2763  N   VAL A 183     -11.421  -6.720  27.826  1.00 72.05           N
ATOM   2764  CA  VAL A 183     -10.027  -7.129  27.670  1.00 95.43           C
ATOM   2765  C   VAL A 183      -9.937  -8.339  26.709  1.00100.15           C
ATOM   2766  O   VAL A 183      -9.159  -8.303  25.756  1.00 98.19           O
ATOM   2767  CB  VAL A 183      -9.387  -7.443  29.039  1.00100.86           C
ATOM   2768  H1  VAL A 183     -11.812  -6.576  26.961  1.00 86.48           H
ATOM   2769  H2  VAL A 183     -11.461  -5.907  28.334  1.00 86.48           H
ATOM   2770  HA  VAL A 183      -9.530  -6.397  27.272  1.00114.54           H
ATOM   2771  N   ALA A 184     -10.775  -9.367  26.939  1.00102.79           N
ATOM   2772  CA  ALA A 184     -10.676 -10.659  26.247  1.00 98.52           C
ATOM   2773  C   ALA A 184     -11.219 -10.603  24.824  1.00 95.64           C
ATOM   2774  O   ALA A 184     -12.310 -10.083  24.581  1.00104.51           O
ATOM   2775  CB  ALA A 184     -11.445 -11.743  27.006  1.00 85.40           C
ATOM   2776  H   ALA A 184     -11.421  -9.335  27.506  1.00123.37           H
ATOM   2777  HA  ALA A 184      -9.744 -10.925  26.204  1.00118.24           H
ATOM   2778  HB1 ALA A 184     -11.363 -12.582  26.527  1.00102.50           H
ATOM   2779  HB2 ALA A 184     -11.070 -11.831  27.896  1.00102.50           H
ATOM   2780  HB3 ALA A 184     -12.379 -11.485  27.064  1.00102.50           H
ATOM   2781  N   THR A 185     -10.474 -11.212  23.895  1.00 93.68           N
ATOM   2782  CA  THR A 185     -10.785 -11.114  22.469  1.00 82.02           C
ATOM   2783  C   THR A 185     -12.251 -11.426  22.205  1.00 72.36           C
ATOM   2784  O   THR A 185     -12.999 -10.577  21.688  1.00 51.11           O
ATOM   2785  CB  THR A 185      -9.868 -12.059  21.671  1.00 81.84           C
ATOM   2786  OG1 THR A 185      -8.658 -11.373  21.335  1.00 72.13           O
ATOM   2787  CG2 THR A 185     -10.520 -12.561  20.376  1.00 79.33           C
ATOM   2788  H   THR A 185      -9.780 -11.689  24.068  1.00112.44           H
ATOM   2789  HA  THR A 185     -10.613 -10.208  22.170  1.00 98.43           H
ATOM   2790  HB  THR A 185      -9.653 -12.830  22.219  1.00 98.23           H
ATOM   2791  HG1 THR A 185      -8.831 -10.696  20.869  1.00 86.57           H
ATOM   2792 HG21 THR A 185      -9.911 -13.152  19.905  1.00 95.22           H
ATOM   2793 HG22 THR A 185     -11.334 -13.048  20.582  1.00 95.22           H
ATOM   2794 HG23 THR A 185     -10.738 -11.811  19.802  1.00 95.22           H
ATOM   2795  N   ARG A 186     -12.667 -12.646  22.583  1.00 65.20           N
ATOM   2796  CA  ARG A 186     -14.013 -13.155  22.313  1.00 58.35           C
ATOM   2797  C   ARG A 186     -15.103 -12.150  22.697  1.00 44.25           C
ATOM   2798  O   ARG A 186     -16.145 -12.074  22.032  1.00 38.18           O
ATOM   2799  CB  ARG A 186     -14.170 -14.503  23.052  1.00 63.67           C
ATOM   2800  CG  ARG A 186     -15.257 -14.643  24.117  1.00 65.22           C
ATOM   2801  CD  ARG A 186     -15.297 -16.090  24.732  1.00 58.43           C
ATOM   2802  NE  ARG A 186     -14.088 -16.333  25.517  1.00 66.74           N
ATOM   2803  CZ  ARG A 186     -13.198 -17.303  25.286  1.00 70.66           C
ATOM   2804  NH1 ARG A 186     -12.126 -17.397  26.061  1.00 76.34           N
ATOM   2805  NH2 ARG A 186     -13.378 -18.194  24.308  1.00 64.53           N1+
ATOM   2806  H   ARG A 186     -12.171 -13.207  23.006  1.00 78.26           H
ATOM   2807  HA  ARG A 186     -14.096 -13.329  21.362  1.00 70.04           H
ATOM   2808  HB2 ARG A 186     -14.345 -15.185  22.385  1.00 76.42           H
ATOM   2809  HB3 ARG A 186     -13.326 -14.700  23.487  1.00 76.42           H
ATOM   2810  HG2 ARG A 186     -15.081 -14.014  24.835  1.00 78.29           H
ATOM   2811  HG3 ARG A 186     -16.121 -14.460  23.717  1.00 78.29           H
ATOM   2812  HD2 ARG A 186     -16.067 -16.173  25.316  1.00 70.13           H
ATOM   2813  HD3 ARG A 186     -15.339 -16.745  24.018  1.00 70.13           H
ATOM   2814  HE  ARG A 186     -13.938 -15.810  26.182  1.00 80.11           H
ATOM   2815 HH11 ARG A 186     -12.007 -16.834  26.700  1.00 91.62           H
ATOM   2816 HH12 ARG A 186     -11.556 -18.027  25.932  1.00 91.62           H
ATOM   2817 HH21 ARG A 186     -14.067 -18.138  23.797  1.00 77.45           H
ATOM   2818 HH22 ARG A 186     -12.797 -18.815  24.181  1.00 77.45           H
ATOM   2819  N   TRP A 187     -14.854 -11.328  23.719  1.00 35.68           N
ATOM   2820  CA  TRP A 187     -15.884 -10.415  24.208  1.00 41.98           C
ATOM   2821  C   TRP A 187     -16.285  -9.387  23.167  1.00 37.38           C
ATOM   2822  O   TRP A 187     -17.404  -8.856  23.220  1.00 33.67           O
ATOM   2823  CB  TRP A 187     -15.394  -9.688  25.454  1.00 41.49           C
ATOM   2824  CG  TRP A 187     -15.166 -10.546  26.611  1.00 43.99           C
ATOM   2825  CD1 TRP A 187     -15.469 -11.869  26.724  1.00 51.17           C
ATOM   2826  CD2 TRP A 187     -14.606 -10.150  27.867  1.00 50.30           C
ATOM   2827  NE1 TRP A 187     -15.131 -12.324  27.975  1.00 49.64           N
ATOM   2828  CE2 TRP A 187     -14.588 -11.289  28.694  1.00 50.39           C
ATOM   2829  CE3 TRP A 187     -14.114  -8.936  28.372  1.00 57.45           C
ATOM   2830  CZ2 TRP A 187     -14.100 -11.253  30.003  1.00 53.21           C
ATOM   2831  CZ3 TRP A 187     -13.624  -8.900  29.668  1.00 53.79           C
ATOM   2832  CH2 TRP A 187     -13.615 -10.052  30.467  1.00 56.14           C
ATOM   2833  H   TRP A 187     -14.106 -11.280  24.140  1.00 42.83           H
ATOM   2834  HA  TRP A 187     -16.673 -10.925  24.448  1.00 50.40           H
ATOM   2835  HB2 TRP A 187     -14.555  -9.248  25.246  1.00 49.80           H
ATOM   2836  HB3 TRP A 187     -16.056  -9.025  25.706  1.00 49.80           H
ATOM   2837  HD1 TRP A 187     -15.855 -12.387  26.054  1.00 61.41           H
ATOM   2838  HE1 TRP A 187     -15.226 -13.131  28.256  1.00 59.58           H
ATOM   2839  HE3 TRP A 187     -14.112  -8.170  27.845  1.00 68.96           H
ATOM   2840  HZ2 TRP A 187     -14.094 -12.015  30.536  1.00 63.87           H
ATOM   2841  HZ3 TRP A 187     -13.291  -8.102  30.010  1.00 64.56           H
ATOM   2842  HH2 TRP A 187     -13.283 -10.000  31.335  1.00 67.38           H
ATOM   2843  N   TYR A 188     -15.383  -9.061  22.238  1.00 32.70           N
ATOM   2844  CA  TYR A 188     -15.585  -7.968  21.284  1.00 31.38           C
ATOM   2845  C   TYR A 188     -15.764  -8.473  19.852  1.00 32.84           C
ATOM   2846  O   TYR A 188     -15.890  -7.667  18.908  1.00 28.71           O
ATOM   2847  CB  TYR A 188     -14.410  -6.972  21.376  1.00 34.10           C
ATOM   2848  CG  TYR A 188     -14.156  -6.494  22.789  1.00 29.12           C
ATOM   2849  CD1 TYR A 188     -13.295  -7.160  23.647  1.00 36.17           C
ATOM   2850  CD2 TYR A 188     -14.878  -5.417  23.293  1.00 33.98           C
ATOM   2851  CE1 TYR A 188     -13.125  -6.744  24.957  1.00 42.47           C
ATOM   2852  CE2 TYR A 188     -14.716  -4.995  24.597  1.00 41.39           C
ATOM   2853  CZ  TYR A 188     -13.838  -5.671  25.439  1.00 38.75           C
ATOM   2854  OH  TYR A 188     -13.638  -5.297  26.760  1.00 36.50           O
ATOM   2855  H   TYR A 188     -14.632  -9.467  22.138  1.00 39.26           H
ATOM   2856  HA  TYR A 188     -16.393  -7.491  21.529  1.00 37.67           H
ATOM   2857  HB2 TYR A 188     -13.603  -7.405  21.056  1.00 40.94           H
ATOM   2858  HB3 TYR A 188     -14.610  -6.197  20.829  1.00 40.94           H
ATOM   2859  HD1 TYR A 188     -12.819  -7.895  23.336  1.00 43.42           H
ATOM   2860  HD2 TYR A 188     -15.477  -4.969  22.740  1.00 40.79           H
ATOM   2861  HE1 TYR A 188     -12.536  -7.198  25.515  1.00 50.97           H
ATOM   2862  HE2 TYR A 188     -15.200  -4.268  24.915  1.00 49.69           H
ATOM   2863  HH  TYR A 188     -14.120  -4.636  26.948  1.00 43.82           H
ATOM   2864  N   ARG A 189     -15.787  -9.774  19.666  1.00 31.63           N
ATOM   2865  CA  ARG A 189     -15.794 -10.377  18.339  1.00 34.35           C
ATOM   2866  C   ARG A 189     -17.200 -10.477  17.774  1.00 29.64           C
ATOM   2867  O   ARG A 189     -18.135 -10.845  18.465  1.00 33.93           O
ATOM   2868  CB  ARG A 189     -15.152 -11.767  18.395  1.00 40.41           C
ATOM   2869  CG  ARG A 189     -14.535 -12.214  17.064  1.00 51.89           C
ATOM   2870  CD  ARG A 189     -13.653 -13.476  17.125  1.00 55.09           C
ATOM   2871  NE  ARG A 189     -12.217 -13.150  17.245  1.00 63.57           N
ATOM   2872  CZ  ARG A 189     -11.361 -12.973  16.225  1.00 60.01           C
ATOM   2873  NH1 ARG A 189     -11.750 -13.066  14.962  1.00 64.06           N
ATOM   2874  NH2 ARG A 189     -10.089 -12.685  16.463  1.00 64.77           N1+
ATOM   2875  H   ARG A 189     -15.800 -10.350  20.305  1.00 37.97           H
ATOM   2876  HA  ARG A 189     -15.267  -9.826  17.738  1.00 41.24           H
ATOM   2877  HB2 ARG A 189     -14.447 -11.759  19.061  1.00 48.51           H
ATOM   2878  HB3 ARG A 189     -15.830 -12.415  18.640  1.00 48.51           H
ATOM   2879  HG2 ARG A 189     -15.254 -12.393  16.438  1.00 62.28           H
ATOM   2880  HG3 ARG A 189     -13.984 -11.492  16.724  1.00 62.28           H
ATOM   2881  HD2 ARG A 189     -13.908 -14.005  17.898  1.00 66.13           H
ATOM   2882  HD3 ARG A 189     -13.778 -13.991  16.313  1.00 66.13           H
ATOM   2883  HE  ARG A 189     -11.901 -13.064  18.041  1.00 76.30           H
ATOM   2884 HH11 ARG A 189     -12.569 -13.252  14.777  1.00 76.88           H
ATOM   2885 HH12 ARG A 189     -11.182 -12.946  14.327  1.00 76.88           H
ATOM   2886 HH21 ARG A 189      -9.808 -12.615  17.273  1.00 77.74           H
ATOM   2887 HH22 ARG A 189      -9.545 -12.568  15.807  1.00 77.74           H
ATOM   2888  N   ALA A 190     -17.324 -10.159  16.508  1.00 34.11           N
ATOM   2889  CA  ALA A 190     -18.593 -10.279  15.836  1.00 33.78           C
ATOM   2890  C   ALA A 190     -19.028 -11.744  15.808  1.00 41.37           C
ATOM   2891  O   ALA A 190     -18.214 -12.619  15.480  1.00 36.29           O
ATOM   2892  CB  ALA A 190     -18.468  -9.733  14.418  1.00 32.79           C
ATOM   2893  H   ALA A 190     -16.685  -9.870  16.011  1.00 40.94           H
ATOM   2894  HA  ALA A 190     -19.264  -9.764  16.311  1.00 40.55           H
ATOM   2895  HB1 ALA A 190     -19.325  -9.817  13.971  1.00 39.36           H
ATOM   2896  HB2 ALA A 190     -18.207  -8.800  14.461  1.00 39.36           H
ATOM   2897  HB3 ALA A 190     -17.795 -10.244  13.941  1.00 39.36           H
ATOM   2898  N   PRO A 191     -20.274 -12.048  16.153  1.00 43.79           N
ATOM   2899  CA  PRO A 191     -20.715 -13.447  16.120  1.00 44.15           C
ATOM   2900  C   PRO A 191     -20.398 -14.157  14.814  1.00 43.07           C
ATOM   2901  O   PRO A 191     -20.019 -15.325  14.845  1.00 46.55           O
ATOM   2902  CB  PRO A 191     -22.230 -13.337  16.346  1.00 44.48           C
ATOM   2903  CG  PRO A 191     -22.568 -11.922  16.229  1.00 43.15           C
ATOM   2904  CD  PRO A 191     -21.367 -11.146  16.547  1.00 37.64           C
ATOM   2905  HA  PRO A 191     -20.318 -13.940  16.855  1.00 53.00           H
ATOM   2906  HB2 PRO A 191     -22.696 -13.853  15.670  1.00 53.39           H
ATOM   2907  HB3 PRO A 191     -22.448 -13.665  17.233  1.00 53.39           H
ATOM   2908  HG2 PRO A 191     -22.856 -11.737  15.322  1.00 51.80           H
ATOM   2909  HG3 PRO A 191     -23.278 -11.711  16.856  1.00 51.80           H
ATOM   2910  HD2 PRO A 191     -21.340 -10.331  16.020  1.00 45.19           H
ATOM   2911  HD3 PRO A 191     -21.325 -10.958  17.497  1.00 45.19           H
ATOM   2912  N   GLU A 192     -20.528 -13.503  13.669  1.00 44.11           N
ATOM   2913  CA  GLU A 192     -20.383 -14.254  12.431  1.00 42.04           C
ATOM   2914  C   GLU A 192     -18.973 -14.824  12.269  1.00 54.45           C
ATOM   2915  O   GLU A 192     -18.817 -15.922  11.735  1.00 50.64           O
ATOM   2916  CB  GLU A 192     -20.782 -13.403  11.229  1.00 41.44           C
ATOM   2917  CG  GLU A 192     -19.952 -12.170  10.968  1.00 35.44           C
ATOM   2918  CD  GLU A 192     -20.497 -10.902  11.643  1.00 36.90           C
ATOM   2919  OE1 GLU A 192     -20.271  -9.774  11.113  1.00 33.55           O
ATOM   2920  OE2 GLU A 192     -21.178 -11.046  12.667  1.00 35.27           O1-
ATOM   2921  H   GLU A 192     -20.692 -12.663  13.580  1.00 52.95           H
ATOM   2922  HA  GLU A 192     -20.993 -15.007  12.462  1.00 50.46           H
ATOM   2923  HB2 GLU A 192     -20.729 -13.958  10.435  1.00 49.75           H
ATOM   2924  HB3 GLU A 192     -21.698 -13.111  11.356  1.00 49.75           H
ATOM   2925  HG2 GLU A 192     -19.054 -12.322  11.302  1.00 42.54           H
ATOM   2926  HG3 GLU A 192     -19.924 -12.009  10.012  1.00 42.54           H
ATOM   2927  N   ILE A 193     -17.928 -14.119  12.720  1.00 44.23           N
ATOM   2928  CA  ILE A 193     -16.602 -14.734  12.630  1.00 54.24           C
ATOM   2929  C   ILE A 193     -16.311 -15.566  13.864  1.00 57.70           C
ATOM   2930  O   ILE A 193     -15.541 -16.530  13.807  1.00 65.52           O
ATOM   2931  CB  ILE A 193     -15.477 -13.714  12.397  1.00 60.95           C
ATOM   2932  CG1 ILE A 193     -15.582 -12.531  13.351  1.00 59.27           C
ATOM   2933  CG2 ILE A 193     -15.424 -13.308  10.913  1.00 62.12           C
ATOM   2934  CD1 ILE A 193     -14.366 -11.608  13.253  1.00 76.02           C
ATOM   2935  H   ILE A 193     -17.956 -13.330  13.062  1.00 53.09           H
ATOM   2936  HA  ILE A 193     -16.601 -15.338  11.871  1.00 65.11           H
ATOM   2937  HB  ILE A 193     -14.641 -14.164  12.597  1.00 73.15           H
ATOM   2938 HG12 ILE A 193     -16.373 -12.014  13.131  1.00 71.14           H
ATOM   2939 HG13 ILE A 193     -15.640 -12.860  14.262  1.00 71.14           H
ATOM   2940 HG21 ILE A 193     -14.709 -12.665  10.788  1.00 74.55           H
ATOM   2941 HG22 ILE A 193     -15.258 -14.098  10.376  1.00 74.55           H
ATOM   2942 HG23 ILE A 193     -16.274 -12.911  10.665  1.00 74.55           H
ATOM   2943 HD11 ILE A 193     -14.478 -10.872  13.876  1.00 91.24           H
ATOM   2944 HD12 ILE A 193     -13.568 -12.112  13.476  1.00 91.24           H
ATOM   2945 HD13 ILE A 193     -14.301 -11.267  12.347  1.00 91.24           H
ATOM   2946  N   MET A 194     -16.931 -15.233  14.980  1.00 44.18           N
ATOM   2947  CA  MET A 194     -16.820 -16.051  16.179  1.00 57.84           C
ATOM   2948  C   MET A 194     -17.311 -17.468  15.927  1.00 64.15           C
ATOM   2949  O   MET A 194     -16.619 -18.452  16.221  1.00 61.22           O
ATOM   2950  CB  MET A 194     -17.639 -15.417  17.294  1.00 58.60           C
ATOM   2951  CG  MET A 194     -16.880 -15.121  18.505  1.00 58.31           C
ATOM   2952  SD  MET A 194     -17.763 -15.606  19.966  1.00 53.66           S
ATOM   2953  CE  MET A 194     -16.633 -14.826  21.061  1.00 73.78           C
ATOM   2954  H   MET A 194     -17.425 -14.535  15.073  1.00 53.04           H
ATOM   2955  HA  MET A 194     -15.892 -16.079  16.462  1.00 69.42           H
ATOM   2956  HB2 MET A 194     -18.014 -14.583  16.970  1.00 70.33           H
ATOM   2957  HB3 MET A 194     -18.356 -16.025  17.537  1.00 70.33           H
ATOM   2958  HG2 MET A 194     -16.041 -15.607  18.483  1.00 69.99           H
ATOM   2959  HG3 MET A 194     -16.714 -14.167  18.553  1.00 69.99           H
ATOM   2960  HE1 MET A 194     -16.930 -14.966  21.974  1.00 88.55           H
ATOM   2961  HE2 MET A 194     -15.753 -15.215  20.936  1.00 88.55           H
ATOM   2962  HE3 MET A 194     -16.607 -13.876  20.863  1.00 88.55           H
ATOM   2963  N   LEU A 195     -18.540 -17.591  15.445  1.00 62.69           N
ATOM   2964  CA  LEU A 195     -19.046 -18.877  14.989  1.00 69.31           C
ATOM   2965  C   LEU A 195     -18.547 -19.051  13.563  1.00 78.44           C
ATOM   2966  O   LEU A 195     -19.025 -18.392  12.644  1.00 74.53           O
ATOM   2967  CB  LEU A 195     -20.561 -18.930  15.109  1.00 66.05           C
ATOM   2968  CG  LEU A 195     -20.972 -19.453  16.498  1.00 84.39           C
ATOM   2969  CD1 LEU A 195     -20.637 -20.960  16.707  1.00 87.82           C
ATOM   2970  CD2 LEU A 195     -20.356 -18.619  17.636  1.00 80.80           C
ATOM   2971  H   LEU A 195     -19.102 -16.945  15.372  1.00 75.25           H
ATOM   2972  HA  LEU A 195     -18.669 -19.585  15.534  1.00 83.19           H
ATOM   2973  HB2 LEU A 195     -20.926 -18.038  14.996  1.00 79.28           H
ATOM   2974  HB3 LEU A 195     -20.919 -19.530  14.436  1.00 79.28           H
ATOM   2975  HG  LEU A 195     -21.935 -19.366  16.575  1.00101.29           H
ATOM   2976 HD11 LEU A 195     -20.919 -21.225  17.596  1.00105.40           H
ATOM   2977 HD12 LEU A 195     -21.108 -21.483  16.040  1.00105.40           H
ATOM   2978 HD13 LEU A 195     -19.680 -21.086  16.611  1.00105.40           H
ATOM   2979 HD21 LEU A 195     -20.643 -18.987  18.487  1.00 96.97           H
ATOM   2980 HD22 LEU A 195     -19.389 -18.658  17.568  1.00 96.97           H
ATOM   2981 HD23 LEU A 195     -20.658 -17.701  17.554  1.00 96.97           H
ATOM   2982  N   ASN A 196     -17.548 -19.922  13.391  1.00 87.64           N
ATOM   2983  CA  ASN A 196     -16.709 -19.923  12.197  1.00 95.79           C
ATOM   2984  C   ASN A 196     -17.492 -19.595  10.932  1.00100.02           C
ATOM   2985  O   ASN A 196     -18.370 -20.353  10.505  1.00103.02           O
ATOM   2986  CB  ASN A 196     -15.996 -21.270  12.039  1.00103.86           C
ATOM   2987  CG  ASN A 196     -14.905 -21.231  10.972  1.00112.03           C
ATOM   2988  OD1 ASN A 196     -14.509 -20.157  10.505  1.00108.42           O
ATOM   2989  ND2 ASN A 196     -14.414 -22.403  10.585  1.00117.11           N
ATOM   2990  H   ASN A 196     -17.336 -20.529  13.962  1.00105.18           H
ATOM   2991  HA  ASN A 196     -16.026 -19.242  12.301  1.00114.96           H
ATOM   2992  HB2 ASN A 196     -15.582 -21.511  12.883  1.00124.64           H
ATOM   2993  HB3 ASN A 196     -16.644 -21.944  11.782  1.00124.64           H
ATOM   2994 HD21 ASN A 196     -13.797 -22.434   9.986  1.00140.55           H
ATOM   2995 HD22 ASN A 196     -14.711 -23.130  10.934  1.00140.55           H
ATOM   2996  N   TRP A 197     -17.188 -18.439  10.349  1.00103.74           N
ATOM   2997  CA  TRP A 197     -17.704 -18.042   9.045  1.00106.73           C
ATOM   2998  C   TRP A 197     -16.539 -17.500   8.241  1.00115.74           C
ATOM   2999  O   TRP A 197     -15.919 -16.505   8.633  1.00122.12           O
ATOM   3000  CB  TRP A 197     -18.793 -16.968   9.133  1.00 94.69           C
ATOM   3001  CG  TRP A 197     -20.198 -17.440   9.497  1.00 89.06           C
ATOM   3002  CD1 TRP A 197     -20.572 -18.459  10.356  1.00 79.21           C
ATOM   3003  CD2 TRP A 197     -21.414 -16.899   8.976  1.00 80.18           C
ATOM   3004  NE1 TRP A 197     -21.950 -18.559  10.396  1.00 70.90           N
ATOM   3005  CE2 TRP A 197     -22.481 -17.620   9.549  1.00 66.43           C
ATOM   3006  CE3 TRP A 197     -21.700 -15.870   8.071  1.00 75.83           C
ATOM   3007  CZ2 TRP A 197     -23.798 -17.341   9.247  1.00 69.21           C
ATOM   3008  CZ3 TRP A 197     -23.012 -15.591   7.783  1.00 68.80           C
ATOM   3009  CH2 TRP A 197     -24.041 -16.311   8.363  1.00 67.52           C
ATOM   3010  H   TRP A 197     -16.668 -17.851  10.702  1.00124.51           H
ATOM   3011  HA  TRP A 197     -18.067 -18.816   8.587  1.00128.09           H
ATOM   3012  HB2 TRP A 197     -18.526 -16.320   9.803  1.00113.64           H
ATOM   3013  HB3 TRP A 197     -18.854 -16.528   8.270  1.00113.64           H
ATOM   3014  HD1 TRP A 197     -19.984 -18.992  10.840  1.00 95.06           H
ATOM   3015  HE1 TRP A 197     -22.398 -19.127  10.860  1.00 85.09           H
ATOM   3016  HE3 TRP A 197     -21.014 -15.381   7.677  1.00 91.01           H
ATOM   3017  HZ2 TRP A 197     -24.495 -17.815   9.639  1.00 83.07           H
ATOM   3018  HZ3 TRP A 197     -23.212 -14.911   7.182  1.00 82.57           H
ATOM   3019  HH2 TRP A 197     -24.920 -16.102   8.143  1.00 81.04           H
ATOM   3020  N   MET A 198     -16.248 -18.149   7.119  1.00114.93           N
ATOM   3021  CA  MET A 198     -15.303 -17.579   6.177  1.00113.01           C
ATOM   3022  C   MET A 198     -15.890 -16.371   5.458  1.00112.63           C
ATOM   3023  O   MET A 198     -15.145 -15.641   4.793  1.00113.84           O
ATOM   3024  CB  MET A 198     -14.876 -18.644   5.161  1.00111.92           C
ATOM   3025  CG  MET A 198     -13.451 -19.180   5.345  1.00113.44           C
ATOM   3026  SD  MET A 198     -13.083 -19.956   6.944  1.00140.77           S
ATOM   3027  CE  MET A 198     -14.596 -20.847   7.358  1.00 91.52           C
ATOM   3028  H   MET A 198     -16.579 -18.908   6.886  1.00137.93           H
ATOM   3029  HA  MET A 198     -14.511 -17.299   6.661  1.00135.63           H
ATOM   3030  HB2 MET A 198     -15.483 -19.398   5.230  1.00134.32           H
ATOM   3031  HB3 MET A 198     -14.933 -18.262   4.271  1.00134.32           H
ATOM   3032  HG2 MET A 198     -13.284 -19.843   4.658  1.00136.14           H
ATOM   3033  HG3 MET A 198     -12.832 -18.441   5.235  1.00136.14           H
ATOM   3034  HE1 MET A 198     -14.475 -21.293   8.211  1.00109.85           H
ATOM   3035  HE2 MET A 198     -15.329 -20.214   7.416  1.00109.85           H
ATOM   3036  HE3 MET A 198     -14.776 -21.501   6.665  1.00109.85           H
ATOM   3037  N   HIS A 199     -17.193 -16.119   5.612  1.00109.86           N
ATOM   3038  CA  HIS A 199     -17.908 -15.133   4.808  1.00108.65           C
ATOM   3039  C   HIS A 199     -18.626 -14.143   5.725  1.00100.03           C
ATOM   3040  O   HIS A 199     -19.664 -14.458   6.320  1.00104.33           O
ATOM   3041  CB  HIS A 199     -18.875 -15.833   3.851  1.00115.89           C
ATOM   3042  CG  HIS A 199     -18.282 -17.034   3.167  1.00120.72           C
ATOM   3043  ND1 HIS A 199     -17.749 -16.985   1.896  1.00116.79           N
ATOM   3044  CD2 HIS A 199     -18.131 -18.316   3.586  1.00122.21           C
ATOM   3045  CE1 HIS A 199     -17.300 -18.182   1.561  1.00114.40           C
ATOM   3046  NE2 HIS A 199     -17.521 -19.008   2.568  1.00118.55           N
ATOM   3047  H   HIS A 199     -17.692 -16.517   6.189  1.00131.85           H
ATOM   3048  HA  HIS A 199     -17.268 -14.637   4.275  1.00130.40           H
ATOM   3049  HB2 HIS A 199     -19.145 -15.204   3.164  1.00139.09           H
ATOM   3050  HB3 HIS A 199     -19.652 -16.128   4.351  1.00139.09           H
ATOM   3051  HD2 HIS A 199     -18.395 -18.662   4.408  1.00146.67           H
ATOM   3052  HE1 HIS A 199     -16.898 -18.406   0.752  1.00137.30           H
ATOM   3053  HE2 HIS A 199     -17.315 -19.843   2.584  1.00142.28           H
ATOM   3054  N   TYR A 200     -18.066 -12.940   5.782  1.00 80.86           N
ATOM   3055  CA  TYR A 200     -18.380 -11.812   6.653  1.00 64.74           C
ATOM   3056  C   TYR A 200     -17.830 -10.609   5.894  1.00 61.68           C
ATOM   3057  O   TYR A 200     -17.362 -10.768   4.760  1.00 51.79           O
ATOM   3058  CB  TYR A 200     -17.732 -12.011   8.026  1.00 52.42           C
ATOM   3059  CG  TYR A 200     -16.262 -12.316   7.831  1.00 63.22           C
ATOM   3060  CD1 TYR A 200     -15.811 -13.633   7.694  1.00 62.99           C
ATOM   3061  CD2 TYR A 200     -15.328 -11.276   7.704  1.00 49.12           C
ATOM   3062  CE1 TYR A 200     -14.466 -13.907   7.477  1.00 65.21           C
ATOM   3063  CE2 TYR A 200     -14.002 -11.530   7.493  1.00 50.54           C
ATOM   3064  CZ  TYR A 200     -13.564 -12.844   7.367  1.00 65.95           C
ATOM   3065  OH  TYR A 200     -12.229 -13.080   7.150  1.00 54.12           O
ATOM   3066  H   TYR A 200     -17.419 -12.735   5.254  1.00 97.05           H
ATOM   3067  HA  TYR A 200     -19.340 -11.719   6.757  1.00 77.70           H
ATOM   3068  HB2 TYR A 200     -17.816 -11.199   8.549  1.00 62.93           H
ATOM   3069  HB3 TYR A 200     -18.149 -12.759   8.481  1.00 62.93           H
ATOM   3070  HD1 TYR A 200     -16.417 -14.335   7.761  1.00 75.61           H
ATOM   3071  HD2 TYR A 200     -15.615 -10.395   7.780  1.00 58.96           H
ATOM   3072  HE1 TYR A 200     -14.171 -14.785   7.396  1.00 78.27           H
ATOM   3073  HE2 TYR A 200     -13.398 -10.827   7.419  1.00 60.67           H
ATOM   3074  HH  TYR A 200     -11.812 -12.352   7.106  1.00 64.96           H
ATOM   3075  N   ASN A 201     -17.848  -9.413   6.490  1.00 44.70           N
ATOM   3076  CA  ASN A 201     -17.276  -8.290   5.764  1.00 41.62           C
ATOM   3077  C   ASN A 201     -16.613  -7.326   6.755  1.00 31.73           C
ATOM   3078  O   ASN A 201     -16.307  -7.680   7.896  1.00 28.42           O
ATOM   3079  CB  ASN A 201     -18.323  -7.633   4.850  1.00 33.12           C
ATOM   3080  CG  ASN A 201     -19.510  -7.087   5.589  1.00 47.14           C
ATOM   3081  OD1 ASN A 201     -19.381  -6.343   6.559  1.00 39.50           O
ATOM   3082  ND2 ASN A 201     -20.694  -7.432   5.108  1.00 43.80           N
ATOM   3083  H   ASN A 201     -18.168  -9.236   7.269  1.00 53.65           H
ATOM   3084  HA  ASN A 201     -16.573  -8.631   5.189  1.00 49.96           H
ATOM   3085  HB2 ASN A 201     -17.906  -6.898   4.374  1.00 39.76           H
ATOM   3086  HB3 ASN A 201     -18.646  -8.294   4.218  1.00 39.76           H
ATOM   3087 HD21 ASN A 201     -21.412  -7.150   5.489  1.00 52.58           H
ATOM   3088 HD22 ASN A 201     -20.746  -7.938   4.414  1.00 52.58           H
ATOM   3089  N   GLN A 202     -16.251  -6.168   6.266  1.00 34.58           N
ATOM   3090  CA  GLN A 202     -15.445  -5.309   7.137  1.00 33.74           C
ATOM   3091  C   GLN A 202     -16.248  -4.868   8.345  1.00 34.00           C
ATOM   3092  O   GLN A 202     -15.653  -4.432   9.339  1.00 28.67           O
ATOM   3093  CB  GLN A 202     -14.912  -4.090   6.418  1.00 38.15           C
ATOM   3094  CG  GLN A 202     -15.167  -3.990   4.962  1.00 49.34           C
ATOM   3095  CD  GLN A 202     -15.304  -2.564   4.511  1.00 49.87           C
ATOM   3096  OE1 GLN A 202     -14.404  -2.065   3.863  1.00 46.83           O
ATOM   3097  NE2 GLN A 202     -16.467  -1.898   4.825  1.00 49.26           N
ATOM   3098  H   GLN A 202     -16.436  -5.857   5.486  1.00 41.51           H
ATOM   3099  HA  GLN A 202     -14.685  -5.819   7.458  1.00 40.51           H
ATOM   3100  HB2 GLN A 202     -15.303  -3.304   6.830  1.00 45.80           H
ATOM   3101  HB3 GLN A 202     -13.949  -4.067   6.540  1.00 45.80           H
ATOM   3102  HG2 GLN A 202     -14.426  -4.390   4.481  1.00 59.23           H
ATOM   3103  HG3 GLN A 202     -15.992  -4.455   4.751  1.00 59.23           H
ATOM   3104 HE21 GLN A 202     -17.087  -2.299   5.266  1.00 59.13           H
ATOM   3105 HE22 GLN A 202     -16.574  -1.080   4.579  1.00 59.13           H
ATOM   3106  N   THR A 203     -17.590  -4.991   8.290  1.00 31.83           N
ATOM   3107  CA  THR A 203     -18.394  -4.579   9.453  1.00 32.21           C
ATOM   3108  C   THR A 203     -18.235  -5.516  10.633  1.00 25.42           C
ATOM   3109  O   THR A 203     -18.761  -5.186  11.698  1.00 28.21           O
ATOM   3110  CB  THR A 203     -19.885  -4.449   9.141  1.00 35.86           C
ATOM   3111  OG1 THR A 203     -20.426  -5.727   8.765  1.00 35.42           O
ATOM   3112  CG2 THR A 203     -20.153  -3.371   8.087  1.00 37.20           C
ATOM   3113  H   THR A 203     -18.038  -5.295   7.622  1.00 38.22           H
ATOM   3114  HA  THR A 203     -18.084  -3.705   9.738  1.00 38.67           H
ATOM   3115  HB  THR A 203     -20.334  -4.164   9.952  1.00 43.05           H
ATOM   3116  HG1 THR A 203     -20.030  -6.017   8.084  1.00 42.52           H
ATOM   3117 HG21 THR A 203     -21.105  -3.310   7.910  1.00 44.65           H
ATOM   3118 HG22 THR A 203     -19.836  -2.511   8.405  1.00 44.65           H
ATOM   3119 HG23 THR A 203     -19.692  -3.592   7.263  1.00 44.65           H
ATOM   3120  N   VAL A 204     -17.453  -6.601  10.558  1.00 29.69           N
ATOM   3121  CA  VAL A 204     -17.042  -7.274  11.797  1.00 26.94           C
ATOM   3122  C   VAL A 204     -16.402  -6.276  12.771  1.00 22.17           C
ATOM   3123  O   VAL A 204     -16.549  -6.395  14.004  1.00 29.25           O
ATOM   3124  CB  VAL A 204     -16.079  -8.461  11.540  1.00 30.36           C
ATOM   3125  CG1 VAL A 204     -16.769  -9.625  10.783  1.00 34.51           C
ATOM   3126  CG2 VAL A 204     -14.788  -8.048  10.836  1.00 27.60           C
ATOM   3127  H   VAL A 204     -17.157  -6.956   9.832  1.00 35.64           H
ATOM   3128  HA  VAL A 204     -17.835  -7.632  12.227  1.00 32.34           H
ATOM   3129  HB  VAL A 204     -15.818  -8.814  12.405  1.00 36.45           H
ATOM   3130 HG11 VAL A 204     -16.126 -10.338  10.648  1.00 41.43           H
ATOM   3131 HG12 VAL A 204     -17.515  -9.947  11.312  1.00 41.43           H
ATOM   3132 HG13 VAL A 204     -17.087  -9.299   9.926  1.00 41.43           H
ATOM   3133 HG21 VAL A 204     -14.234  -8.833  10.707  1.00 33.14           H
ATOM   3134 HG22 VAL A 204     -15.009  -7.653   9.978  1.00 33.14           H
ATOM   3135 HG23 VAL A 204     -14.322  -7.400  11.388  1.00 33.14           H
ATOM   3136  N   ASP A 205     -15.646  -5.325  12.252  1.00 25.94           N
ATOM   3137  CA  ASP A 205     -14.970  -4.358  13.149  1.00 24.21           C
ATOM   3138  C   ASP A 205     -15.954  -3.356  13.763  1.00 29.39           C
ATOM   3139  O   ASP A 205     -15.693  -2.824  14.845  1.00 26.79           O
ATOM   3140  CB  ASP A 205     -13.877  -3.588  12.398  1.00 25.31           C
ATOM   3141  CG  ASP A 205     -12.709  -4.448  11.954  1.00 25.31           C
ATOM   3142  OD1 ASP A 205     -12.101  -4.012  10.971  1.00 27.01           O
ATOM   3143  OD2 ASP A 205     -12.375  -5.502  12.567  1.00 23.82           O1-
ATOM   3144  H   ASP A 205     -15.501  -5.207  11.413  1.00 31.15           H
ATOM   3145  HA  ASP A 205     -14.547  -4.844  13.874  1.00 29.07           H
ATOM   3146  HB2 ASP A 205     -14.267  -3.187  11.605  1.00 30.39           H
ATOM   3147  HB3 ASP A 205     -13.529  -2.894  12.979  1.00 30.39           H
ATOM   3148  N   ILE A 206     -17.096  -3.117  13.115  1.00 25.94           N
ATOM   3149  CA  ILE A 206     -18.111  -2.214  13.654  1.00 23.94           C
ATOM   3150  C   ILE A 206     -18.808  -2.861  14.825  1.00 26.63           C
ATOM   3151  O   ILE A 206     -19.153  -2.178  15.796  1.00 26.22           O
ATOM   3152  CB  ILE A 206     -19.105  -1.813  12.559  1.00 24.35           C
ATOM   3153  CG1 ILE A 206     -18.387  -1.104  11.455  1.00 28.97           C
ATOM   3154  CG2 ILE A 206     -20.257  -0.989  13.135  1.00 26.28           C
ATOM   3155  CD1 ILE A 206     -17.665   0.242  11.913  1.00 29.68           C
ATOM   3156  H   ILE A 206     -17.306  -3.467  12.358  1.00 31.14           H
ATOM   3157  HA  ILE A 206     -17.677  -1.408  13.973  1.00 28.74           H
ATOM   3158  HB  ILE A 206     -19.481  -2.627  12.190  1.00 29.24           H
ATOM   3159 HG12 ILE A 206     -17.709  -1.696  11.094  1.00 34.78           H
ATOM   3160 HG13 ILE A 206     -19.027  -0.876  10.763  1.00 34.78           H
ATOM   3161 HG21 ILE A 206     -20.865  -0.753  12.417  1.00 31.55           H
ATOM   3162 HG22 ILE A 206     -20.721  -1.519  13.802  1.00 31.55           H
ATOM   3163 HG23 ILE A 206     -19.897  -0.186  13.543  1.00 31.55           H
ATOM   3164 HD11 ILE A 206     -17.225   0.640  11.146  1.00 35.63           H
ATOM   3165 HD12 ILE A 206     -18.330   0.852  12.267  1.00 35.63           H
ATOM   3166 HD13 ILE A 206     -17.011   0.032  12.598  1.00 35.63           H
ATOM   3167  N   TRP A 207     -19.011  -4.184  14.791  1.00 24.89           N
ATOM   3168  CA  TRP A 207     -19.530  -4.861  15.969  1.00 24.08           C
ATOM   3169  C   TRP A 207     -18.629  -4.600  17.169  1.00 30.97           C
ATOM   3170  O   TRP A 207     -19.101  -4.255  18.253  1.00 24.86           O
ATOM   3171  CB  TRP A 207     -19.691  -6.365  15.716  1.00 24.59           C
ATOM   3172  CG  TRP A 207     -20.209  -7.113  16.900  1.00 28.63           C
ATOM   3173  CD1 TRP A 207     -19.481  -7.639  17.920  1.00 25.43           C
ATOM   3174  CD2 TRP A 207     -21.583  -7.403  17.191  1.00 26.88           C
ATOM   3175  NE1 TRP A 207     -20.320  -8.224  18.846  1.00 27.30           N
ATOM   3176  CE2 TRP A 207     -21.618  -8.102  18.404  1.00 26.59           C
ATOM   3177  CE3 TRP A 207     -22.787  -7.157  16.521  1.00 28.85           C
ATOM   3178  CZ2 TRP A 207     -22.854  -8.529  18.990  1.00 26.87           C
ATOM   3179  CZ3 TRP A 207     -23.973  -7.590  17.090  1.00 26.93           C
ATOM   3180  CH2 TRP A 207     -23.999  -8.254  18.284  1.00 22.61           C
ATOM   3181  H   TRP A 207     -18.858  -4.694  14.116  1.00 29.89           H
ATOM   3182  HA  TRP A 207     -20.407  -4.500  16.174  1.00 28.92           H
ATOM   3183  HB2 TRP A 207     -20.316  -6.495  14.985  1.00 29.52           H
ATOM   3184  HB3 TRP A 207     -18.827  -6.738  15.482  1.00 29.52           H
ATOM   3185  HD1 TRP A 207     -18.557  -7.577  18.002  1.00 30.53           H
ATOM   3186  HE1 TRP A 207     -20.072  -8.612  19.572  1.00 32.78           H
ATOM   3187  HE3 TRP A 207     -22.792  -6.691  15.716  1.00 34.64           H
ATOM   3188  HZ2 TRP A 207     -22.876  -9.004  19.790  1.00 32.26           H
ATOM   3189  HZ3 TRP A 207     -24.775  -7.413  16.654  1.00 32.34           H
ATOM   3190  HH2 TRP A 207     -24.817  -8.532  18.627  1.00 27.15           H
ATOM   3191  N   SER A 208     -17.320  -4.771  16.991  1.00 23.09           N
ATOM   3192  CA  SER A 208     -16.386  -4.545  18.080  1.00 28.14           C
ATOM   3193  C   SER A 208     -16.458  -3.100  18.564  1.00 24.92           C
ATOM   3194  O   SER A 208     -16.398  -2.835  19.764  1.00 27.76           O
ATOM   3195  CB  SER A 208     -14.935  -4.910  17.622  1.00 28.55           C
ATOM   3196  OG  SER A 208     -14.879  -6.140  16.940  1.00 27.07           O
ATOM   3197  H   SER A 208     -16.953  -5.016  16.252  1.00 27.72           H
ATOM   3198  HA  SER A 208     -16.620  -5.123  18.823  1.00 33.78           H
ATOM   3199  HB2 SER A 208     -14.612  -4.213  17.030  1.00 34.28           H
ATOM   3200  HB3 SER A 208     -14.366  -4.964  18.406  1.00 34.28           H
ATOM   3201  HG  SER A 208     -15.151  -6.758  17.440  1.00 32.50           H
ATOM   3202  N   VAL A 209     -16.551  -2.154  17.647  1.00 28.34           N
ATOM   3203  CA  VAL A 209     -16.710  -0.760  18.048  1.00 27.80           C
ATOM   3204  C   VAL A 209     -17.950  -0.592  18.928  1.00 37.43           C
ATOM   3205  O   VAL A 209     -17.919   0.129  19.935  1.00 28.41           O
ATOM   3206  CB  VAL A 209     -16.775   0.173  16.830  1.00 28.24           C
ATOM   3207  CG1 VAL A 209     -17.058   1.577  17.312  1.00 32.28           C
ATOM   3208  CG2 VAL A 209     -15.482   0.184  15.990  1.00 25.37           C
ATOM   3209  H   VAL A 209     -16.525  -2.285  16.798  1.00 34.02           H
ATOM   3210  HA  VAL A 209     -15.938  -0.500  18.576  1.00 33.37           H
ATOM   3211  HB  VAL A 209     -17.506  -0.103  16.256  1.00 33.91           H
ATOM   3212 HG11 VAL A 209     -17.101   2.170  16.546  1.00 38.75           H
ATOM   3213 HG12 VAL A 209     -17.906   1.583  17.783  1.00 38.75           H
ATOM   3214 HG13 VAL A 209     -16.346   1.856  17.908  1.00 38.75           H
ATOM   3215 HG21 VAL A 209     -15.597   0.792  15.243  1.00 30.46           H
ATOM   3216 HG22 VAL A 209     -14.745   0.481  16.548  1.00 30.46           H
ATOM   3217 HG23 VAL A 209     -15.310  -0.713  15.663  1.00 30.46           H
ATOM   3218  N   GLY A 210     -19.067  -1.222  18.544  1.00 27.30           N
ATOM   3219  CA  GLY A 210     -20.261  -1.209  19.363  1.00 29.03           C
ATOM   3220  C   GLY A 210     -20.000  -1.690  20.769  1.00 31.62           C
ATOM   3221  O   GLY A 210     -20.456  -1.076  21.754  1.00 31.62           O
ATOM   3222  H   GLY A 210     -19.149  -1.663  17.810  1.00 32.77           H
ATOM   3223  HA2 GLY A 210     -20.612  -0.305  19.408  1.00 34.85           H
ATOM   3224  HA3 GLY A 210     -20.934  -1.781  18.963  1.00 34.85           H
ATOM   3225  N   CYS A 211     -19.269  -2.785  20.875  1.00 27.15           N
ATOM   3226  CA  CYS A 211     -18.990  -3.409  22.158  1.00 28.70           C
ATOM   3227  C   CYS A 211     -18.112  -2.496  23.006  1.00 36.53           C
ATOM   3228  O   CYS A 211     -18.351  -2.325  24.207  1.00 32.24           O
ATOM   3229  CB  CYS A 211     -18.321  -4.778  21.977  1.00 30.84           C
ATOM   3230  SG  CYS A 211     -19.461  -6.051  21.339  1.00 29.29           S
ATOM   3231  H   CYS A 211     -18.916  -3.194  20.206  1.00 32.60           H
ATOM   3232  HA  CYS A 211     -19.826  -3.544  22.631  1.00 34.46           H
ATOM   3233  HB2 CYS A 211     -17.589  -4.690  21.348  1.00 37.03           H
ATOM   3234  HB3 CYS A 211     -17.986  -5.080  22.836  1.00 37.03           H
ATOM   3235  HG  CYS A 211     -19.879  -5.701  20.270  1.00 35.16           H
ATOM   3236  N   ILE A 212     -17.133  -1.863  22.368  1.00 30.06           N
ATOM   3237  CA  ILE A 212     -16.209  -0.960  23.051  1.00 33.90           C
ATOM   3238  C   ILE A 212     -16.954   0.267  23.568  1.00 32.17           C
ATOM   3239  O   ILE A 212     -16.835   0.630  24.739  1.00 35.32           O
ATOM   3240  CB  ILE A 212     -15.070  -0.571  22.078  1.00 30.98           C
ATOM   3241  CG1 ILE A 212     -14.186  -1.810  21.856  1.00 32.84           C
ATOM   3242  CG2 ILE A 212     -14.316   0.681  22.560  1.00 30.49           C
ATOM   3243  CD1 ILE A 212     -13.209  -1.728  20.639  1.00 34.72           C
ATOM   3244  H   ILE A 212     -16.980  -1.941  21.526  1.00 36.08           H
ATOM   3245  HA  ILE A 212     -15.817  -1.419  23.810  1.00 40.70           H
ATOM   3246  HB  ILE A 212     -15.479  -0.352  21.226  1.00 37.20           H
ATOM   3247 HG12 ILE A 212     -13.648  -1.951  22.651  1.00 39.42           H
ATOM   3248 HG13 ILE A 212     -14.762  -2.578  21.714  1.00 39.42           H
ATOM   3249 HG21 ILE A 212     -13.613   0.890  21.924  1.00 36.60           H
ATOM   3250 HG22 ILE A 212     -14.940   1.422  22.618  1.00 36.60           H
ATOM   3251 HG23 ILE A 212     -13.931   0.502  23.432  1.00 36.60           H
ATOM   3252 HD11 ILE A 212     -12.700  -2.553  20.586  1.00 41.68           H
ATOM   3253 HD12 ILE A 212     -13.725  -1.605  19.827  1.00 41.68           H
ATOM   3254 HD13 ILE A 212     -12.609  -0.977  20.766  1.00 41.68           H
ATOM   3255  N   MET A 213     -17.729   0.915  22.693  1.00 31.33           N
ATOM   3256  CA  MET A 213     -18.534   2.076  23.049  1.00 29.88           C
ATOM   3257  C   MET A 213     -19.490   1.779  24.199  1.00 40.93           C
ATOM   3258  O   MET A 213     -19.563   2.543  25.168  1.00 32.95           O
ATOM   3259  CB  MET A 213     -19.304   2.558  21.822  1.00 28.66           C
ATOM   3260  CG  MET A 213     -20.152   3.768  22.040  1.00 33.46           C
ATOM   3261  SD  MET A 213     -20.911   4.342  20.510  1.00 37.37           S
ATOM   3262  CE  MET A 213     -20.298   5.982  20.391  1.00 87.68           C
ATOM   3263  H   MET A 213     -17.803   0.690  21.866  1.00 37.62           H
ATOM   3264  HA  MET A 213     -17.939   2.792  23.320  1.00 35.87           H
ATOM   3265  HB2 MET A 213     -18.666   2.770  21.123  1.00 34.41           H
ATOM   3266  HB3 MET A 213     -19.887   1.842  21.524  1.00 34.41           H
ATOM   3267  HG2 MET A 213     -20.860   3.553  22.667  1.00 40.17           H
ATOM   3268  HG3 MET A 213     -19.601   4.485  22.392  1.00 40.17           H
ATOM   3269  HE1 MET A 213     -20.651   6.394  19.587  1.00105.24           H
ATOM   3270  HE2 MET A 213     -20.584   6.483  21.172  1.00105.24           H
ATOM   3271  HE3 MET A 213     -19.329   5.955  20.352  1.00105.24           H
ATOM   3272  N   ALA A 214     -20.261   0.693  24.097  1.00 34.65           N
ATOM   3273  CA  ALA A 214     -21.092   0.281  25.220  1.00 35.63           C
ATOM   3274  C   ALA A 214     -20.294   0.231  26.519  1.00 36.05           C
ATOM   3275  O   ALA A 214     -20.715   0.792  27.529  1.00 41.02           O
ATOM   3276  CB  ALA A 214     -21.734  -1.059  24.922  1.00 33.34           C
ATOM   3277  H   ALA A 214     -20.317   0.189  23.402  1.00 41.60           H
ATOM   3278  HA  ALA A 214     -21.804   0.931  25.335  1.00 42.78           H
ATOM   3279  HB1 ALA A 214     -22.284  -1.320  25.678  1.00 40.02           H
ATOM   3280  HB2 ALA A 214     -22.282  -0.976  24.126  1.00 40.02           H
ATOM   3281  HB3 ALA A 214     -21.037  -1.717  24.778  1.00 40.02           H
ATOM   3282  N   GLU A 215     -19.117  -0.402  26.502  1.00 37.65           N
ATOM   3283  CA  GLU A 215     -18.319  -0.574  27.715  1.00 38.39           C
ATOM   3284  C   GLU A 215     -17.890   0.785  28.287  1.00 45.97           C
ATOM   3285  O   GLU A 215     -17.846   0.985  29.513  1.00 41.28           O
ATOM   3286  CB  GLU A 215     -17.102  -1.432  27.377  1.00 43.00           C
ATOM   3287  CG  GLU A 215     -16.219  -1.835  28.537  1.00 41.55           C
ATOM   3288  CD  GLU A 215     -15.385  -3.102  28.277  1.00 51.31           C
ATOM   3289  OE1 GLU A 215     -15.610  -3.809  27.273  1.00 42.52           O
ATOM   3290  OE2 GLU A 215     -14.514  -3.424  29.118  1.00 54.23           O1-
ATOM   3291  H   GLU A 215     -18.760  -0.741  25.797  1.00 45.19           H
ATOM   3292  HA  GLU A 215     -18.845  -1.037  28.385  1.00 46.08           H
ATOM   3293  HB2 GLU A 215     -17.414  -2.248  26.956  1.00 51.62           H
ATOM   3294  HB3 GLU A 215     -16.548  -0.940  26.752  1.00 51.62           H
ATOM   3295  HG2 GLU A 215     -15.605  -1.110  28.728  1.00 49.88           H
ATOM   3296  HG3 GLU A 215     -16.779  -2.004  29.311  1.00 49.88           H
ATOM   3297  N   LEU A 216     -17.569   1.728  27.406  1.00 38.81           N
ATOM   3298  CA  LEU A 216     -17.061   3.016  27.852  1.00 43.12           C
ATOM   3299  C   LEU A 216     -18.161   3.837  28.498  1.00 45.11           C
ATOM   3300  O   LEU A 216     -17.919   4.524  29.498  1.00 46.41           O
ATOM   3301  CB  LEU A 216     -16.479   3.790  26.683  1.00 36.45           C
ATOM   3302  CG  LEU A 216     -15.214   3.326  25.981  1.00 40.10           C
ATOM   3303  CD1 LEU A 216     -14.885   4.351  24.849  1.00 37.85           C
ATOM   3304  CD2 LEU A 216     -14.104   3.262  26.963  1.00 46.37           C
ATOM   3305  H   LEU A 216     -17.637   1.646  26.553  1.00 46.58           H
ATOM   3306  HA  LEU A 216     -16.359   2.876  28.507  1.00 51.76           H
ATOM   3307  HB2 LEU A 216     -17.166   3.835  26.000  1.00 43.76           H
ATOM   3308  HB3 LEU A 216     -16.298   4.689  26.998  1.00 43.76           H
ATOM   3309  HG  LEU A 216     -15.349   2.448  25.590  1.00 48.13           H
ATOM   3310 HD11 LEU A 216     -14.079   4.066  24.392  1.00 45.43           H
ATOM   3311 HD12 LEU A 216     -15.627   4.381  24.225  1.00 45.43           H
ATOM   3312 HD13 LEU A 216     -14.750   5.226  25.246  1.00 45.43           H
ATOM   3313 HD21 LEU A 216     -13.300   2.965  26.509  1.00 55.66           H
ATOM   3314 HD22 LEU A 216     -13.966   4.144  27.340  1.00 55.66           H
ATOM   3315 HD23 LEU A 216     -14.340   2.634  27.664  1.00 55.66           H
ATOM   3316  N   LEU A 217     -19.364   3.806  27.903  1.00 37.64           N
ATOM   3317  CA  LEU A 217     -20.532   4.507  28.418  1.00 41.13           C
ATOM   3318  C   LEU A 217     -21.011   3.949  29.746  1.00 42.72           C
ATOM   3319  O   LEU A 217     -21.760   4.620  30.475  1.00 40.77           O
ATOM   3320  CB  LEU A 217     -21.674   4.431  27.401  1.00 45.18           C
ATOM   3321  CG  LEU A 217     -21.542   5.448  26.281  1.00 51.31           C
ATOM   3322  CD1 LEU A 217     -22.527   5.215  25.186  1.00 47.51           C
ATOM   3323  CD2 LEU A 217     -21.753   6.825  26.834  1.00 52.98           C
ATOM   3324  H   LEU A 217     -19.524   3.370  27.179  1.00 45.18           H
ATOM   3325  HA  LEU A 217     -20.307   5.441  28.549  1.00 49.37           H
ATOM   3326  HB2 LEU A 217     -21.683   3.547  27.002  1.00 54.23           H
ATOM   3327  HB3 LEU A 217     -22.514   4.597  27.857  1.00 54.23           H
ATOM   3328  HG  LEU A 217     -20.649   5.401  25.906  1.00 61.58           H
ATOM   3329 HD11 LEU A 217     -22.401   5.888  24.500  1.00 57.03           H
ATOM   3330 HD12 LEU A 217     -22.382   4.331  24.814  1.00 57.03           H
ATOM   3331 HD13 LEU A 217     -23.424   5.277  25.551  1.00 57.03           H
ATOM   3332 HD21 LEU A 217     -21.667   7.470  26.114  1.00 63.59           H
ATOM   3333 HD22 LEU A 217     -22.640   6.877  27.221  1.00 63.59           H
ATOM   3334 HD23 LEU A 217     -21.084   6.998  27.515  1.00 63.59           H
ATOM   3335  N   THR A 218     -20.559   2.764  30.104  1.00 45.44           N
ATOM   3336  CA  THR A 218     -21.323   1.938  31.011  1.00 41.87           C
ATOM   3337  C   THR A 218     -20.441   1.435  32.148  1.00 44.72           C
ATOM   3338  O   THR A 218     -20.933   1.173  33.247  1.00 48.52           O
ATOM   3339  CB  THR A 218     -21.944   0.817  30.160  1.00 45.83           C
ATOM   3340  OG1 THR A 218     -23.363   0.964  30.036  1.00 44.07           O
ATOM   3341  CG2 THR A 218     -21.572  -0.474  30.630  1.00 34.32           C
ATOM   3342  H   THR A 218     -19.818   2.417  29.838  1.00 54.55           H
ATOM   3343  HA  THR A 218     -22.042   2.464  31.395  1.00 50.26           H
ATOM   3344  HB  THR A 218     -21.570   0.896  29.269  1.00 55.01           H
ATOM   3345  HG1 THR A 218     -23.676   0.340  29.568  1.00 52.90           H
ATOM   3346 HG21 THR A 218     -21.978  -1.158  30.075  1.00 41.20           H
ATOM   3347 HG22 THR A 218     -20.608  -0.574  30.598  1.00 41.20           H
ATOM   3348 HG23 THR A 218     -21.871  -0.593  31.545  1.00 41.20           H
ATOM   3349  N   GLY A 219     -19.138   1.278  31.906  1.00 37.18           N
ATOM   3350  CA  GLY A 219     -18.274   0.731  32.910  1.00 40.21           C
ATOM   3351  C   GLY A 219     -18.239  -0.781  33.011  1.00 50.02           C
ATOM   3352  O   GLY A 219     -17.452  -1.312  33.810  1.00 50.16           O
ATOM   3353  H   GLY A 219     -18.746   1.484  31.169  1.00 44.63           H
ATOM   3354  HA2 GLY A 219     -17.369   1.035  32.739  1.00 48.27           H
ATOM   3355  HA3 GLY A 219     -18.544   1.078  33.774  1.00 48.27           H
ATOM   3356  N   ARG A 220     -19.044  -1.515  32.242  1.00 40.18           N
ATOM   3357  CA  ARG A 220     -18.966  -2.965  32.299  1.00 47.23           C
ATOM   3358  C   ARG A 220     -18.918  -3.558  30.901  1.00 39.92           C
ATOM   3359  O   ARG A 220     -19.384  -2.961  29.924  1.00 38.85           O
ATOM   3360  CB  ARG A 220     -20.138  -3.582  33.100  1.00 56.63           C
ATOM   3361  CG  ARG A 220     -21.381  -2.723  33.181  1.00 50.61           C
ATOM   3362  CD  ARG A 220     -22.472  -3.451  33.973  1.00 54.14           C
ATOM   3363  NE  ARG A 220     -22.653  -2.965  35.342  1.00 57.71           N
ATOM   3364  CZ  ARG A 220     -23.512  -3.495  36.210  1.00 55.26           C
ATOM   3365  NH1 ARG A 220     -24.246  -4.550  35.863  1.00 50.47           N
ATOM   3366  NH2 ARG A 220     -23.623  -2.983  37.438  1.00 48.95           N1+
ATOM   3367  H   ARG A 220     -19.628  -1.204  31.693  1.00 48.24           H
ATOM   3368  HA  ARG A 220     -18.143  -3.211  32.750  1.00 56.70           H
ATOM   3369  HB2 ARG A 220     -20.390  -4.420  32.681  1.00 67.97           H
ATOM   3370  HB3 ARG A 220     -19.838  -3.749  34.007  1.00 67.97           H
ATOM   3371  HG2 ARG A 220     -21.172  -1.892  33.635  1.00 60.75           H
ATOM   3372  HG3 ARG A 220     -21.713  -2.547  32.286  1.00 60.75           H
ATOM   3373  HD2 ARG A 220     -23.317  -3.343  33.508  1.00 64.98           H
ATOM   3374  HD3 ARG A 220     -22.244  -4.392  34.022  1.00 64.98           H
ATOM   3375  HE  ARG A 220     -22.239  -2.248  35.573  1.00 69.27           H
ATOM   3376 HH11 ARG A 220     -24.178  -4.880  35.072  1.00 60.58           H
ATOM   3377 HH12 ARG A 220     -24.797  -4.894  36.427  1.00 60.58           H
ATOM   3378 HH21 ARG A 220     -23.144  -2.306  37.667  1.00 58.75           H
ATOM   3379 HH22 ARG A 220     -24.170  -3.332  38.002  1.00 58.75           H
ATOM   3380  N   THR A 221     -18.319  -4.732  30.814  1.00 38.41           N
ATOM   3381  CA  THR A 221     -18.181  -5.334  29.507  1.00 40.86           C
ATOM   3382  C   THR A 221     -19.578  -5.752  29.049  1.00 41.55           C
ATOM   3383  O   THR A 221     -20.357  -6.321  29.813  1.00 41.91           O
ATOM   3384  CB  THR A 221     -17.158  -6.484  29.506  1.00 48.27           C
ATOM   3385  OG1 THR A 221     -17.669  -7.614  28.794  1.00 53.80           O
ATOM   3386  CG2 THR A 221     -16.690  -6.887  30.876  1.00 49.57           C
ATOM   3387  H   THR A 221     -17.995  -5.185  31.470  1.00 46.11           H
ATOM   3388  HA  THR A 221     -17.861  -4.658  28.888  1.00 49.05           H
ATOM   3389  HB  THR A 221     -16.372  -6.172  29.030  1.00 57.94           H
ATOM   3390  HG1 THR A 221     -17.105  -8.236  28.798  1.00 64.58           H
ATOM   3391 HG21 THR A 221     -16.050  -7.613  30.807  1.00 59.50           H
ATOM   3392 HG22 THR A 221     -16.267  -6.134  31.316  1.00 59.50           H
ATOM   3393 HG23 THR A 221     -17.444  -7.182  31.410  1.00 59.50           H
ATOM   3394  N   LEU A 222     -19.932  -5.366  27.828  1.00 37.63           N
ATOM   3395  CA  LEU A 222     -21.279  -5.606  27.341  1.00 41.38           C
ATOM   3396  C   LEU A 222     -21.595  -7.097  27.306  1.00 36.98           C
ATOM   3397  O   LEU A 222     -22.631  -7.536  27.817  1.00 41.87           O
ATOM   3398  CB  LEU A 222     -21.441  -4.958  25.969  1.00 35.25           C
ATOM   3399  CG  LEU A 222     -22.839  -5.161  25.368  1.00 32.00           C
ATOM   3400  CD1 LEU A 222     -23.893  -4.558  26.306  1.00 32.72           C
ATOM   3401  CD2 LEU A 222     -22.852  -4.458  24.005  1.00 29.25           C
ATOM   3402  H   LEU A 222     -19.414  -4.968  27.268  1.00 45.18           H
ATOM   3403  HA  LEU A 222     -21.909  -5.184  27.945  1.00 49.67           H
ATOM   3404  HB2 LEU A 222     -21.287  -4.004  26.051  1.00 42.32           H
ATOM   3405  HB3 LEU A 222     -20.795  -5.346  25.359  1.00 42.32           H
ATOM   3406  HG  LEU A 222     -23.020  -6.107  25.245  1.00 38.42           H
ATOM   3407 HD11 LEU A 222     -24.773  -4.691  25.919  1.00 39.29           H
ATOM   3408 HD12 LEU A 222     -23.840  -5.002  27.167  1.00 39.29           H
ATOM   3409 HD13 LEU A 222     -23.717  -3.610  26.410  1.00 39.29           H
ATOM   3410 HD21 LEU A 222     -23.727  -4.570  23.600  1.00 35.12           H
ATOM   3411 HD22 LEU A 222     -22.666  -3.515  24.135  1.00 35.12           H
ATOM   3412 HD23 LEU A 222     -22.172  -4.855  23.438  1.00 35.12           H
ATOM   3413  N   PHE A 223     -20.724  -7.899  26.714  1.00 35.28           N
ATOM   3414  CA  PHE A 223     -20.958  -9.342  26.620  1.00 37.27           C
ATOM   3415  C   PHE A 223     -19.796 -10.146  27.168  1.00 40.91           C
ATOM   3416  O   PHE A 223     -18.982 -10.674  26.392  1.00 39.84           O
ATOM   3417  CB  PHE A 223     -21.190  -9.764  25.181  1.00 36.37           C
ATOM   3418  CG  PHE A 223     -22.264  -9.035  24.479  1.00 34.14           C
ATOM   3419  CD1 PHE A 223     -21.969  -8.296  23.329  1.00 28.59           C
ATOM   3420  CD2 PHE A 223     -23.594  -9.147  24.885  1.00 32.85           C
ATOM   3421  CE1 PHE A 223     -22.939  -7.671  22.630  1.00 31.39           C
ATOM   3422  CE2 PHE A 223     -24.577  -8.495  24.196  1.00 31.08           C
ATOM   3423  CZ  PHE A 223     -24.272  -7.778  23.041  1.00 29.15           C
ATOM   3424  H   PHE A 223     -19.987  -7.638  26.357  1.00 42.35           H
ATOM   3425  HA  PHE A 223     -21.750  -9.569  27.132  1.00 44.74           H
ATOM   3426  HB2 PHE A 223     -20.369  -9.625  24.683  1.00 43.66           H
ATOM   3427  HB3 PHE A 223     -21.421 -10.706  25.170  1.00 43.66           H
ATOM   3428  HD1 PHE A 223     -21.088  -8.241  23.036  1.00 34.32           H
ATOM   3429  HD2 PHE A 223     -23.808  -9.642  25.643  1.00 39.43           H
ATOM   3430  HE1 PHE A 223     -22.722  -7.175  21.873  1.00 37.69           H
ATOM   3431  HE2 PHE A 223     -25.461  -8.568  24.474  1.00 37.31           H
ATOM   3432  HZ  PHE A 223     -24.941  -7.326  22.581  1.00 35.00           H
ATOM   3433  N   PRO A 224     -19.696 -10.287  28.493  1.00 41.78           N
ATOM   3434  CA  PRO A 224     -18.556 -11.002  29.061  1.00 41.80           C
ATOM   3435  C   PRO A 224     -18.492 -12.399  28.479  1.00 48.28           C
ATOM   3436  O   PRO A 224     -18.044 -12.551  27.345  1.00 67.86           O
ATOM   3437  CB  PRO A 224     -18.818 -10.962  30.573  1.00 48.78           C
ATOM   3438  CG  PRO A 224     -19.955 -10.047  30.783  1.00 45.02           C
ATOM   3439  CD  PRO A 224     -20.648  -9.824  29.518  1.00 46.44           C
ATOM   3440  HA  PRO A 224     -17.730 -10.533  28.865  1.00 50.18           H
ATOM   3441  HB2 PRO A 224     -19.040 -11.853  30.885  1.00 58.55           H
ATOM   3442  HB3 PRO A 224     -18.029 -10.630  31.028  1.00 58.55           H
ATOM   3443  HG2 PRO A 224     -20.563 -10.445  31.426  1.00 54.04           H
ATOM   3444  HG3 PRO A 224     -19.619  -9.204  31.127  1.00 54.04           H
ATOM   3445  HD2 PRO A 224     -21.461 -10.353  29.484  1.00 55.74           H
ATOM   3446  HD3 PRO A 224     -20.836  -8.880  29.400  1.00 55.74           H
ATOM   3447  N   GLY A 225     -18.918 -13.432  29.168  1.00 51.47           N
ATOM   3448  CA  GLY A 225     -19.042 -14.680  28.424  1.00 54.43           C
ATOM   3449  C   GLY A 225     -17.803 -15.540  28.543  1.00 54.05           C
ATOM   3450  O   GLY A 225     -16.704 -15.110  28.176  1.00 57.39           O
ATOM   3451  H   GLY A 225     -19.128 -13.451  30.001  1.00 61.78           H
ATOM   3452  HA2 GLY A 225     -19.800 -15.183  28.760  1.00 65.33           H
ATOM   3453  HA3 GLY A 225     -19.193 -14.484  27.486  1.00 65.33           H
ATOM   3454  N   THR A 226     -17.970 -16.750  29.055  1.00 53.53           N
ATOM   3455  CA  THR A 226     -16.854 -17.613  29.436  1.00 59.02           C
ATOM   3456  C   THR A 226     -16.446 -18.578  28.334  1.00 55.43           C
ATOM   3457  O   THR A 226     -15.451 -19.280  28.489  1.00 50.51           O
ATOM   3458  CB  THR A 226     -17.227 -18.398  30.695  1.00 61.80           C
ATOM   3459  OG1 THR A 226     -17.980 -17.541  31.567  1.00 66.31           O
ATOM   3460  CG2 THR A 226     -15.966 -18.902  31.441  1.00 60.45           C
ATOM   3461  H   THR A 226     -18.740 -17.106  29.196  1.00 64.26           H
ATOM   3462  HA  THR A 226     -16.087 -17.059  29.646  1.00 70.84           H
ATOM   3463  HB  THR A 226     -17.767 -19.165  30.450  1.00 74.18           H
ATOM   3464  HG1 THR A 226     -18.193 -17.957  32.265  1.00 79.59           H
ATOM   3465 HG21 THR A 226     -16.226 -19.396  32.234  1.00 72.55           H
ATOM   3466 HG22 THR A 226     -15.450 -19.485  30.862  1.00 72.55           H
ATOM   3467 HG23 THR A 226     -15.414 -18.150  31.705  1.00 72.55           H
ATOM   3468  N   ASP A 227     -17.158 -18.601  27.219  1.00 53.99           N
ATOM   3469  CA  ASP A 227     -16.805 -19.462  26.100  1.00 50.29           C
ATOM   3470  C   ASP A 227     -17.721 -19.065  24.946  1.00 49.23           C
ATOM   3471  O   ASP A 227     -18.593 -18.207  25.097  1.00 46.93           O
ATOM   3472  CB  ASP A 227     -16.937 -20.936  26.500  1.00 56.91           C
ATOM   3473  CG  ASP A 227     -18.251 -21.216  27.210  1.00 60.66           C
ATOM   3474  OD1 ASP A 227     -18.322 -21.074  28.449  1.00 84.12           O
ATOM   3475  OD2 ASP A 227     -19.225 -21.522  26.512  1.00 52.73           O1-
ATOM   3476  H   ASP A 227     -17.859 -18.121  27.082  1.00 64.80           H
ATOM   3477  HA  ASP A 227     -15.887 -19.294  25.838  1.00 60.36           H
ATOM   3478  HB2 ASP A 227     -16.901 -21.486  25.702  1.00 68.30           H
ATOM   3479  HB3 ASP A 227     -16.212 -21.169  27.101  1.00 68.30           H
ATOM   3480  N   HIS A 228     -17.529 -19.684  23.791  1.00 38.88           N
ATOM   3481  CA  HIS A 228     -18.270 -19.238  22.611  1.00 44.82           C
ATOM   3482  C   HIS A 228     -19.766 -19.479  22.737  1.00 51.05           C
ATOM   3483  O   HIS A 228     -20.560 -18.772  22.102  1.00 44.44           O
ATOM   3484  CB  HIS A 228     -17.716 -19.920  21.371  1.00 46.86           C
ATOM   3485  CG  HIS A 228     -16.340 -19.453  21.028  1.00 49.20           C
ATOM   3486  ND1 HIS A 228     -15.509 -18.867  21.964  1.00 53.10           N
ATOM   3487  CD2 HIS A 228     -15.655 -19.454  19.860  1.00 52.30           C
ATOM   3488  CE1 HIS A 228     -14.363 -18.548  21.393  1.00 53.18           C
ATOM   3489  NE2 HIS A 228     -14.431 -18.878  20.115  1.00 51.19           N
ATOM   3490  H   HIS A 228     -16.993 -20.344  23.660  1.00 46.68           H
ATOM   3491  HA  HIS A 228     -18.136 -18.283  22.505  1.00 53.80           H
ATOM   3492  HB2 HIS A 228     -18.295 -19.726  20.618  1.00 56.25           H
ATOM   3493  HB3 HIS A 228     -17.679 -20.876  21.525  1.00 56.25           H
ATOM   3494  HD2 HIS A 228     -15.956 -19.778  19.041  1.00 62.77           H
ATOM   3495  HE1 HIS A 228     -13.639 -18.141  21.813  1.00 63.84           H
ATOM   3496  HE2 HIS A 228     -13.802 -18.768  19.538  1.00 61.44           H
ATOM   3497  N   ILE A 229     -20.177 -20.445  23.558  1.00 46.13           N
ATOM   3498  CA  ILE A 229     -21.601 -20.685  23.743  1.00 47.33           C
ATOM   3499  C   ILE A 229     -22.213 -19.650  24.679  1.00 42.00           C
ATOM   3500  O   ILE A 229     -23.270 -19.081  24.385  1.00 41.81           O
ATOM   3501  CB  ILE A 229     -21.826 -22.125  24.255  1.00 51.84           C
ATOM   3502  CG1 ILE A 229     -21.446 -23.143  23.191  1.00 50.12           C
ATOM   3503  CG2 ILE A 229     -23.266 -22.336  24.722  1.00 63.21           C
ATOM   3504  CD1 ILE A 229     -22.003 -22.884  21.797  1.00 55.90           C
ATOM   3505  H   ILE A 229     -19.661 -20.965  24.009  1.00 55.37           H
ATOM   3506  HA  ILE A 229     -22.045 -20.604  22.884  1.00 56.81           H
ATOM   3507  HB  ILE A 229     -21.244 -22.263  25.019  1.00 62.22           H
ATOM   3508 HG12 ILE A 229     -20.479 -23.161  23.118  1.00 60.16           H
ATOM   3509 HG13 ILE A 229     -21.765 -24.014  23.473  1.00 60.16           H
ATOM   3510 HG21 ILE A 229     -23.366 -23.248  25.034  1.00 75.87           H
ATOM   3511 HG22 ILE A 229     -23.458 -21.715  25.442  1.00 75.87           H
ATOM   3512 HG23 ILE A 229     -23.866 -22.173  23.977  1.00 75.87           H
ATOM   3513 HD11 ILE A 229     -21.701 -23.588  21.201  1.00 67.09           H
ATOM   3514 HD12 ILE A 229     -22.972 -22.880  21.840  1.00 67.09           H
ATOM   3515 HD13 ILE A 229     -21.681 -22.024  21.483  1.00 67.09           H
ATOM   3516  N   ASP A 230     -21.577 -19.398  25.824  1.00 40.13           N
ATOM   3517  CA  ASP A 230     -22.086 -18.380  26.746  1.00 43.33           C
ATOM   3518  C   ASP A 230     -22.060 -16.998  26.105  1.00 42.10           C
ATOM   3519  O   ASP A 230     -22.989 -16.189  26.284  1.00 38.57           O
ATOM   3520  CB  ASP A 230     -21.243 -18.417  28.019  1.00 46.55           C
ATOM   3521  CG  ASP A 230     -21.736 -17.468  29.102  1.00 55.51           C
ATOM   3522  OD1 ASP A 230     -20.913 -16.718  29.652  1.00 61.89           O
ATOM   3523  OD2 ASP A 230     -22.939 -17.482  29.424  1.00 60.33           O1-
ATOM   3524  H   ASP A 230     -20.861 -19.795  26.087  1.00 48.17           H
ATOM   3525  HA  ASP A 230     -23.004 -18.590  26.981  1.00 52.02           H
ATOM   3526  HB2 ASP A 230     -21.262 -19.317  28.382  1.00 55.88           H
ATOM   3527  HB3 ASP A 230     -20.332 -18.170  27.799  1.00 55.88           H
ATOM   3528  N   GLN A 231     -20.983 -16.712  25.355  1.00 42.12           N
ATOM   3529  CA  GLN A 231     -20.892 -15.494  24.557  1.00 38.24           C
ATOM   3530  C   GLN A 231     -22.095 -15.331  23.641  1.00 35.34           C
ATOM   3531  O   GLN A 231     -22.751 -14.290  23.635  1.00 36.12           O
ATOM   3532  CB  GLN A 231     -19.616 -15.518  23.711  1.00 43.63           C
ATOM   3533  CG  GLN A 231     -19.370 -14.173  23.008  1.00 41.63           C
ATOM   3534  CD  GLN A 231     -19.011 -13.079  23.958  1.00 37.78           C
ATOM   3535  OE1 GLN A 231     -19.342 -11.896  23.747  1.00 35.88           O
ATOM   3536  NE2 GLN A 231     -18.292 -13.429  24.970  1.00 34.55           N
ATOM   3537  H   GLN A 231     -20.289 -17.216  25.297  1.00 50.56           H
ATOM   3538  HA  GLN A 231     -20.853 -14.726  25.148  1.00 45.90           H
ATOM   3539  HB2 GLN A 231     -18.857 -15.704  24.285  1.00 52.37           H
ATOM   3540  HB3 GLN A 231     -19.697 -16.205  23.031  1.00 52.37           H
ATOM   3541  HG2 GLN A 231     -18.639 -14.275  22.379  1.00 49.97           H
ATOM   3542  HG3 GLN A 231     -20.177 -13.910  22.539  1.00 49.97           H
ATOM   3543 HE21 GLN A 231     -18.051 -14.249  25.063  1.00 41.48           H
ATOM   3544 HE22 GLN A 231     -18.054 -12.842  25.552  1.00 41.48           H
ATOM   3545  N   LEU A 232     -22.372 -16.334  22.817  1.00 37.31           N
ATOM   3546  CA  LEU A 232     -23.512 -16.227  21.919  1.00 36.07           C
ATOM   3547  C   LEU A 232     -24.805 -16.051  22.695  1.00 39.84           C
ATOM   3548  O   LEU A 232     -25.677 -15.286  22.277  1.00 36.01           O
ATOM   3549  CB  LEU A 232     -23.608 -17.433  21.002  1.00 40.15           C
ATOM   3550  CG  LEU A 232     -24.799 -17.264  20.045  1.00 51.20           C
ATOM   3551  CD1 LEU A 232     -24.572 -16.062  19.139  1.00 50.31           C
ATOM   3552  CD2 LEU A 232     -25.005 -18.482  19.199  1.00 52.69           C
ATOM   3553  H   LEU A 232     -21.928 -17.068  22.759  1.00 44.79           H
ATOM   3554  HA  LEU A 232     -23.395 -15.443  21.361  1.00 43.30           H
ATOM   3555  HB2 LEU A 232     -22.796 -17.508  20.476  1.00 48.20           H
ATOM   3556  HB3 LEU A 232     -23.747 -18.234  21.531  1.00 48.20           H
ATOM   3557  HG  LEU A 232     -25.606 -17.110  20.561  1.00 61.46           H
ATOM   3558 HD11 LEU A 232     -25.331 -15.969  18.543  1.00 60.39           H
ATOM   3559 HD12 LEU A 232     -24.482 -15.266  19.687  1.00 60.39           H
ATOM   3560 HD13 LEU A 232     -23.762 -16.203  18.625  1.00 60.39           H
ATOM   3561 HD21 LEU A 232     -25.763 -18.333  18.612  1.00 63.25           H
ATOM   3562 HD22 LEU A 232     -24.205 -18.640  18.673  1.00 63.25           H
ATOM   3563 HD23 LEU A 232     -25.177 -19.242  19.776  1.00 63.25           H
ATOM   3564  N   LYS A 233     -24.934 -16.718  23.850  1.00 45.94           N
ATOM   3565  CA  LYS A 233     -26.158 -16.616  24.636  1.00 46.85           C
ATOM   3566  C   LYS A 233     -26.341 -15.204  25.146  1.00 37.81           C
ATOM   3567  O   LYS A 233     -27.429 -14.617  25.036  1.00 39.88           O
ATOM   3568  CB  LYS A 233     -26.122 -17.601  25.805  1.00 46.60           C
ATOM   3569  CG  LYS A 233     -27.107 -18.718  25.684  1.00 63.47           C
ATOM   3570  CD  LYS A 233     -26.936 -19.747  26.825  1.00 70.39           C
ATOM   3571  CE  LYS A 233     -27.287 -21.180  26.395  1.00 71.00           C
ATOM   3572  NZ  LYS A 233     -26.059 -22.006  26.283  1.00 71.68           N1+
ATOM   3573  H   LYS A 233     -24.332 -17.228  24.192  1.00 55.14           H
ATOM   3574  HA  LYS A 233     -26.918 -16.837  24.075  1.00 56.23           H
ATOM   3575  HB2 LYS A 233     -25.236 -17.991  25.858  1.00 55.94           H
ATOM   3576  HB3 LYS A 233     -26.319 -17.120  26.624  1.00 55.94           H
ATOM   3577  HG2 LYS A 233     -28.007 -18.359  25.730  1.00 76.17           H
ATOM   3578  HG3 LYS A 233     -26.971 -19.175  24.839  1.00 76.17           H
ATOM   3579  HD2 LYS A 233     -26.012 -19.740  27.120  1.00 84.48           H
ATOM   3580  HD3 LYS A 233     -27.521 -19.503  27.560  1.00 84.48           H
ATOM   3581  HE2 LYS A 233     -27.869 -21.583  27.059  1.00 85.21           H
ATOM   3582  HE3 LYS A 233     -27.724 -21.160  25.529  1.00 85.21           H
ATOM   3583  HZ1 LYS A 233     -25.510 -21.653  25.678  1.00 86.03           H
ATOM   3584  HZ2 LYS A 233     -25.642 -22.038  27.069  1.00 86.03           H
ATOM   3585  HZ3 LYS A 233     -26.272 -22.833  26.034  1.00 86.03           H
ATOM   3586  N   LEU A 234     -25.266 -14.618  25.679  1.00 38.85           N
ATOM   3587  CA  LEU A 234     -25.342 -13.232  26.125  1.00 37.10           C
ATOM   3588  C   LEU A 234     -25.723 -12.299  24.982  1.00 36.63           C
ATOM   3589  O   LEU A 234     -26.526 -11.385  25.172  1.00 32.41           O
ATOM   3590  CB  LEU A 234     -24.022 -12.783  26.741  1.00 38.17           C
ATOM   3591  CG  LEU A 234     -23.587 -13.556  27.973  1.00 38.55           C
ATOM   3592  CD1 LEU A 234     -22.205 -13.065  28.394  1.00 39.95           C
ATOM   3593  CD2 LEU A 234     -24.618 -13.396  29.082  1.00 40.85           C
ATOM   3594  H   LEU A 234     -24.501 -14.994  25.790  1.00 46.64           H
ATOM   3595  HA  LEU A 234     -26.027 -13.160  26.808  1.00 44.53           H
ATOM   3596  HB2 LEU A 234     -23.323 -12.880  26.075  1.00 45.82           H
ATOM   3597  HB3 LEU A 234     -24.102 -11.851  26.994  1.00 45.82           H
ATOM   3598  HG  LEU A 234     -23.521 -14.498  27.753  1.00 46.28           H
ATOM   3599 HD11 LEU A 234     -21.922 -13.555  29.181  1.00 47.96           H
ATOM   3600 HD12 LEU A 234     -21.581 -13.217  27.667  1.00 47.96           H
ATOM   3601 HD13 LEU A 234     -22.255 -12.117  28.594  1.00 47.96           H
ATOM   3602 HD21 LEU A 234     -24.324 -13.895  29.860  1.00 49.03           H
ATOM   3603 HD22 LEU A 234     -24.699 -12.455  29.304  1.00 49.03           H
ATOM   3604 HD23 LEU A 234     -25.471 -13.738  28.772  1.00 49.03           H
ATOM   3605  N   ILE A 235     -25.188 -12.525  23.780  1.00 35.40           N
ATOM   3606  CA  ILE A 235     -25.478 -11.599  22.676  1.00 30.17           C
ATOM   3607  C   ILE A 235     -26.953 -11.656  22.305  1.00 35.21           C
ATOM   3608  O   ILE A 235     -27.601 -10.616  22.084  1.00 36.22           O
ATOM   3609  CB  ILE A 235     -24.585 -11.910  21.461  1.00 25.07           C
ATOM   3610  CG1 ILE A 235     -23.109 -11.485  21.746  1.00 27.02           C
ATOM   3611  CG2 ILE A 235     -25.047 -11.181  20.243  1.00 24.49           C
ATOM   3612  CD1 ILE A 235     -22.083 -12.076  20.745  1.00 31.61           C
ATOM   3613  H   ILE A 235     -24.671 -13.182  23.579  1.00 42.49           H
ATOM   3614  HA  ILE A 235     -25.280 -10.695  22.966  1.00 36.23           H
ATOM   3615  HB  ILE A 235     -24.610 -12.864  21.286  1.00 30.10           H
ATOM   3616 HG12 ILE A 235     -23.048 -10.518  21.698  1.00 32.44           H
ATOM   3617 HG13 ILE A 235     -22.863 -11.786  22.635  1.00 32.44           H
ATOM   3618 HG21 ILE A 235     -24.461 -11.402  19.502  1.00 29.41           H
ATOM   3619 HG22 ILE A 235     -25.956 -11.452  20.039  1.00 29.41           H
ATOM   3620 HG23 ILE A 235     -25.017 -10.227  20.416  1.00 29.41           H
ATOM   3621 HD11 ILE A 235     -21.195 -11.769  20.985  1.00 37.94           H
ATOM   3622 HD12 ILE A 235     -22.122 -13.044  20.788  1.00 37.94           H
ATOM   3623 HD13 ILE A 235     -22.306 -11.775  19.850  1.00 37.94           H
ATOM   3624  N   LEU A 236     -27.505 -12.878  22.198  1.00 32.85           N
ATOM   3625  CA  LEU A 236     -28.894 -12.997  21.728  1.00 37.94           C
ATOM   3626  C   LEU A 236     -29.881 -12.387  22.722  1.00 37.07           C
ATOM   3627  O   LEU A 236     -30.964 -11.930  22.335  1.00 41.55           O
ATOM   3628  CB  LEU A 236     -29.245 -14.471  21.464  1.00 42.83           C
ATOM   3629  CG  LEU A 236     -28.475 -15.208  20.354  1.00 40.08           C
ATOM   3630  CD1 LEU A 236     -29.029 -16.568  20.071  1.00 46.70           C
ATOM   3631  CD2 LEU A 236     -28.464 -14.447  19.071  1.00 39.15           C
ATOM   3632  H   LEU A 236     -27.115 -13.622  22.384  1.00 39.44           H
ATOM   3633  HA  LEU A 236     -28.982 -12.516  20.890  1.00 45.54           H
ATOM   3634  HB2 LEU A 236     -29.096 -14.964  22.285  1.00 51.41           H
ATOM   3635  HB3 LEU A 236     -30.186 -14.516  21.233  1.00 51.41           H
ATOM   3636  HG  LEU A 236     -27.555 -15.319  20.638  1.00 48.11           H
ATOM   3637 HD11 LEU A 236     -28.506 -16.981  19.367  1.00 56.05           H
ATOM   3638 HD12 LEU A 236     -28.978 -17.103  20.879  1.00 56.05           H
ATOM   3639 HD13 LEU A 236     -29.953 -16.480  19.789  1.00 56.05           H
ATOM   3640 HD21 LEU A 236     -27.968 -14.954  18.408  1.00 47.00           H
ATOM   3641 HD22 LEU A 236     -29.377 -14.318  18.773  1.00 47.00           H
ATOM   3642 HD23 LEU A 236     -28.038 -13.588  19.217  1.00 47.00           H
ATOM   3643  N   ARG A 237     -29.500 -12.352  23.989  1.00 39.36           N
ATOM   3644  CA  ARG A 237     -30.324 -11.774  25.035  1.00 49.73           C
ATOM   3645  C   ARG A 237     -30.576 -10.312  24.774  1.00 47.26           C
ATOM   3646  O   ARG A 237     -31.642  -9.792  25.101  1.00 44.26           O
ATOM   3647  CB  ARG A 237     -29.619 -11.951  26.367  1.00 42.19           C
ATOM   3648  CG  ARG A 237     -30.287 -12.873  27.365  1.00 63.00           C
ATOM   3649  CD  ARG A 237     -30.342 -12.266  28.771  1.00 76.92           C
ATOM   3650  NE  ARG A 237     -30.386 -10.803  28.726  1.00 84.25           N
ATOM   3651  CZ  ARG A 237     -29.372  -9.995  29.036  1.00 85.33           C
ATOM   3652  NH1 ARG A 237     -28.209 -10.491  29.450  1.00 81.69           N
ATOM   3653  NH2 ARG A 237     -29.530  -8.678  28.938  1.00 88.17           N1+
ATOM   3654  H   ARG A 237     -28.751 -12.665  24.273  1.00 47.24           H
ATOM   3655  HA  ARG A 237     -31.176 -12.234  25.071  1.00 59.69           H
ATOM   3656  HB2 ARG A 237     -28.732 -12.304  26.197  1.00 50.65           H
ATOM   3657  HB3 ARG A 237     -29.542 -11.080  26.787  1.00 50.65           H
ATOM   3658  HG2 ARG A 237     -31.196 -13.048  27.077  1.00 75.62           H
ATOM   3659  HG3 ARG A 237     -29.787 -13.703  27.414  1.00 75.62           H
ATOM   3660  HD2 ARG A 237     -31.140 -12.580  29.224  1.00 92.32           H
ATOM   3661  HD3 ARG A 237     -29.550 -12.530  29.265  1.00 92.32           H
ATOM   3662  HE  ARG A 237     -31.124 -10.437  28.481  1.00101.12           H
ATOM   3663 HH11 ARG A 237     -28.102 -11.343  29.511  1.00 98.04           H
ATOM   3664 HH12 ARG A 237     -27.563  -9.961  29.652  1.00 98.04           H
ATOM   3665 HH21 ARG A 237     -30.283  -8.354  28.676  1.00105.82           H
ATOM   3666 HH22 ARG A 237     -28.884  -8.151  29.146  1.00105.82           H
ATOM   3667  N   LEU A 238     -29.613  -9.631  24.179  1.00 32.95           N
ATOM   3668  CA  LEU A 238     -29.786  -8.231  23.869  1.00 37.04           C
ATOM   3669  C   LEU A 238     -30.384  -8.013  22.486  1.00 35.47           C
ATOM   3670  O   LEU A 238     -31.282  -7.178  22.322  1.00 33.01           O
ATOM   3671  CB  LEU A 238     -28.433  -7.533  24.016  1.00 38.85           C
ATOM   3672  CG  LEU A 238     -28.414  -6.085  23.564  1.00 42.77           C
ATOM   3673  CD1 LEU A 238     -29.231  -5.189  24.539  1.00 44.97           C
ATOM   3674  CD2 LEU A 238     -26.949  -5.565  23.366  1.00 39.38           C
ATOM   3675  H   LEU A 238     -28.852  -9.958  23.946  1.00 39.55           H
ATOM   3676  HA  LEU A 238     -30.393  -7.841  24.517  1.00 44.47           H
ATOM   3677  HB2 LEU A 238     -28.176  -7.552  24.951  1.00 46.64           H
ATOM   3678  HB3 LEU A 238     -27.777  -8.015  23.488  1.00 46.64           H
ATOM   3679  HG  LEU A 238     -28.851  -6.036  22.699  1.00 51.34           H
ATOM   3680 HD11 LEU A 238     -29.201  -4.272  24.225  1.00 53.98           H
ATOM   3681 HD12 LEU A 238     -30.149  -5.502  24.561  1.00 53.98           H
ATOM   3682 HD13 LEU A 238     -28.840  -5.249  25.425  1.00 53.98           H
ATOM   3683 HD21 LEU A 238     -26.979  -4.639  23.077  1.00 47.27           H
ATOM   3684 HD22 LEU A 238     -26.473  -5.634  24.209  1.00 47.27           H
ATOM   3685 HD23 LEU A 238     -26.509  -6.107  22.692  1.00 47.27           H
ATOM   3686  N   VAL A 239     -29.907  -8.742  21.473  1.00 36.95           N
ATOM   3687  CA  VAL A 239     -30.302  -8.419  20.118  1.00 35.29           C
ATOM   3688  C   VAL A 239     -31.453  -9.279  19.640  1.00 34.90           C
ATOM   3689  O   VAL A 239     -32.021  -8.977  18.582  1.00 35.61           O
ATOM   3690  CB  VAL A 239     -29.160  -8.569  19.089  1.00 40.66           C
ATOM   3691  CG1 VAL A 239     -28.147  -7.462  19.281  1.00 35.86           C
ATOM   3692  CG2 VAL A 239     -28.527  -9.956  19.128  1.00 36.08           C
ATOM   3693  H   VAL A 239     -29.369  -9.409  21.548  1.00 44.35           H
ATOM   3694  HA  VAL A 239     -30.597  -7.495  20.095  1.00 42.36           H
ATOM   3695  HB  VAL A 239     -29.538  -8.455  18.203  1.00 48.81           H
ATOM   3696 HG11 VAL A 239     -27.437  -7.569  18.629  1.00 43.05           H
ATOM   3697 HG12 VAL A 239     -28.587  -6.607  19.154  1.00 43.05           H
ATOM   3698 HG13 VAL A 239     -27.784  -7.518  20.179  1.00 43.05           H
ATOM   3699 HG21 VAL A 239     -27.819  -9.998  18.466  1.00 43.32           H
ATOM   3700 HG22 VAL A 239     -28.163 -10.112  20.013  1.00 43.32           H
ATOM   3701 HG23 VAL A 239     -29.207 -10.618  18.928  1.00 43.32           H
ATOM   3702  N   GLY A 240     -31.822 -10.305  20.395  1.00 38.24           N
ATOM   3703  CA  GLY A 240     -32.938 -11.170  20.057  1.00 43.92           C
ATOM   3704  C   GLY A 240     -32.450 -12.271  19.136  1.00 44.76           C
ATOM   3705  O   GLY A 240     -31.459 -12.077  18.419  1.00 43.37           O
ATOM   3706  H   GLY A 240     -31.430 -10.524  21.128  1.00 45.90           H
ATOM   3707  HA2 GLY A 240     -33.308 -11.568  20.861  1.00 52.72           H
ATOM   3708  HA3 GLY A 240     -33.631 -10.662  19.607  1.00 52.72           H
ATOM   3709  N   THR A 241     -33.112 -13.427  19.135  1.00 46.47           N
ATOM   3710  CA  THR A 241     -32.713 -14.508  18.251  1.00 45.81           C
ATOM   3711  C   THR A 241     -32.931 -14.089  16.803  1.00 48.04           C
ATOM   3712  O   THR A 241     -33.798 -13.259  16.509  1.00 47.12           O
ATOM   3713  CB  THR A 241     -33.519 -15.780  18.515  1.00 50.70           C
ATOM   3714  OG1 THR A 241     -34.908 -15.454  18.496  1.00 61.36           O
ATOM   3715  CG2 THR A 241     -33.155 -16.377  19.832  1.00 54.11           C
ATOM   3716  H   THR A 241     -33.790 -13.605  19.633  1.00 55.78           H
ATOM   3717  HA  THR A 241     -31.772 -14.705  18.380  1.00 54.99           H
ATOM   3718  HB  THR A 241     -33.331 -16.430  17.821  1.00 60.85           H
ATOM   3719  HG1 THR A 241     -35.119 -15.138  17.747  1.00 73.65           H
ATOM   3720 HG21 THR A 241     -33.673 -17.182  19.985  1.00 64.95           H
ATOM   3721 HG22 THR A 241     -32.211 -16.603  19.843  1.00 64.95           H
ATOM   3722 HG23 THR A 241     -33.336 -15.744  20.544  1.00 64.95           H
ATOM   3723  N   PRO A 242     -32.136 -14.636  15.883  1.00 46.64           N
ATOM   3724  CA  PRO A 242     -32.331 -14.353  14.464  1.00 47.48           C
ATOM   3725  C   PRO A 242     -33.747 -14.673  14.009  1.00 53.59           C
ATOM   3726  O   PRO A 242     -34.301 -15.731  14.320  1.00 62.62           O
ATOM   3727  CB  PRO A 242     -31.308 -15.265  13.794  1.00 48.84           C
ATOM   3728  CG  PRO A 242     -30.238 -15.423  14.812  1.00 53.46           C
ATOM   3729  CD  PRO A 242     -30.928 -15.439  16.122  1.00 50.03           C
ATOM   3730  HA  PRO A 242     -32.123 -13.426  14.266  1.00 57.00           H
ATOM   3731  HB2 PRO A 242     -31.716 -16.121  13.586  1.00 58.63           H
ATOM   3732  HB3 PRO A 242     -30.963 -14.842  12.993  1.00 58.63           H
ATOM   3733  HG2 PRO A 242     -29.769 -16.259  14.663  1.00 64.17           H
ATOM   3734  HG3 PRO A 242     -29.625 -14.674  14.758  1.00 64.17           H
ATOM   3735  HD2 PRO A 242     -31.168 -16.346  16.366  1.00 60.05           H
ATOM   3736  HD3 PRO A 242     -30.373 -15.023  16.800  1.00 60.05           H
ATOM   3737  N   GLY A 243     -34.335 -13.736  13.277  1.00 46.56           N
ATOM   3738  CA  GLY A 243     -35.587 -13.988  12.609  1.00 58.30           C
ATOM   3739  C   GLY A 243     -35.340 -14.867  11.394  1.00 66.07           C
ATOM   3740  O   GLY A 243     -34.212 -15.245  11.064  1.00 53.87           O
ATOM   3741  H   GLY A 243     -34.021 -12.945  13.154  1.00 55.88           H
ATOM   3742  HA2 GLY A 243     -36.199 -14.441  13.210  1.00 69.98           H
ATOM   3743  HA3 GLY A 243     -35.985 -13.152  12.321  1.00 69.98           H
ATOM   3744  N   ALA A 244     -36.427 -15.192  10.705  1.00 63.52           N
ATOM   3745  CA  ALA A 244     -36.294 -16.042   9.530  1.00 67.87           C
ATOM   3746  C   ALA A 244     -35.490 -15.353   8.421  1.00 61.90           C
ATOM   3747  O   ALA A 244     -34.837 -16.030   7.624  1.00 55.73           O
ATOM   3748  CB  ALA A 244     -37.682 -16.459   9.046  1.00 66.08           C
ATOM   3749  H   ALA A 244     -37.230 -14.942  10.889  1.00 76.24           H
ATOM   3750  HA  ALA A 244     -35.816 -16.847   9.783  1.00 81.46           H
ATOM   3751  HB1 ALA A 244     -37.586 -17.025   8.263  1.00 79.31           H
ATOM   3752  HB2 ALA A 244     -38.130 -16.947   9.754  1.00 79.31           H
ATOM   3753  HB3 ALA A 244     -38.189 -15.664   8.819  1.00 79.31           H
ATOM   3754  N   GLU A 245     -35.488 -14.020   8.374  1.00 62.24           N
ATOM   3755  CA  GLU A 245     -34.714 -13.307   7.352  1.00 65.45           C
ATOM   3756  C   GLU A 245     -33.217 -13.592   7.470  1.00 59.67           C
ATOM   3757  O   GLU A 245     -32.530 -13.785   6.460  1.00 54.62           O
ATOM   3758  CB  GLU A 245     -34.946 -11.801   7.460  1.00 73.43           C
ATOM   3759  CG  GLU A 245     -34.869 -11.017   6.124  1.00 81.22           C
ATOM   3760  CD  GLU A 245     -34.100  -9.676   6.229  1.00 85.17           C
ATOM   3761  OE1 GLU A 245     -33.886  -9.193   7.360  1.00 97.11           O
ATOM   3762  OE2 GLU A 245     -33.718  -9.101   5.181  1.00 75.93           O1-
ATOM   3763  H   GLU A 245     -35.920 -13.509   8.915  1.00 74.70           H
ATOM   3764  HA  GLU A 245     -35.007 -13.595   6.474  1.00 78.55           H
ATOM   3765  HB2 GLU A 245     -35.829 -11.653   7.834  1.00 88.14           H
ATOM   3766  HB3 GLU A 245     -34.276 -11.429   8.054  1.00 88.14           H
ATOM   3767  HG2 GLU A 245     -34.417 -11.567   5.464  1.00 97.48           H
ATOM   3768  HG3 GLU A 245     -35.771 -10.820   5.825  1.00 97.48           H
ATOM   3769  N   LEU A 246     -32.680 -13.549   8.689  1.00 53.14           N
ATOM   3770  CA  LEU A 246     -31.255 -13.792   8.863  1.00 52.25           C
ATOM   3771  C   LEU A 246     -30.971 -15.280   8.886  1.00 45.93           C
ATOM   3772  O   LEU A 246     -29.876 -15.724   8.512  1.00 35.60           O
ATOM   3773  CB  LEU A 246     -30.750 -13.119  10.152  1.00 52.52           C
ATOM   3774  CG  LEU A 246     -29.346 -13.540  10.627  1.00 47.97           C
ATOM   3775  CD1 LEU A 246     -28.259 -13.123   9.588  1.00 48.34           C
ATOM   3776  CD2 LEU A 246     -28.981 -13.003  12.010  1.00 51.20           C
ATOM   3777  H   LEU A 246     -33.110 -13.385   9.415  1.00 63.79           H
ATOM   3778  HA  LEU A 246     -30.774 -13.406   8.114  1.00 62.72           H
ATOM   3779  HB2 LEU A 246     -30.731 -12.160  10.008  1.00 63.04           H
ATOM   3780  HB3 LEU A 246     -31.371 -13.326  10.867  1.00 63.04           H
ATOM   3781  HG  LEU A 246     -29.327 -14.508  10.685  1.00 57.58           H
ATOM   3782 HD11 LEU A 246     -27.389 -13.401   9.914  1.00 58.02           H
ATOM   3783 HD12 LEU A 246     -28.450 -13.557   8.742  1.00 58.02           H
ATOM   3784 HD13 LEU A 246     -28.280 -12.160   9.479  1.00 58.02           H
ATOM   3785 HD21 LEU A 246     -28.090 -13.306  12.241  1.00 61.46           H
ATOM   3786 HD22 LEU A 246     -29.006 -12.033  11.988  1.00 61.46           H
ATOM   3787 HD23 LEU A 246     -29.623 -13.336  12.657  1.00 61.46           H
ATOM   3788  N   LEU A 247     -31.937 -16.069   9.337  1.00 48.79           N
ATOM   3789  CA  LEU A 247     -31.704 -17.499   9.365  1.00 49.41           C
ATOM   3790  C   LEU A 247     -31.479 -18.037   7.958  1.00 44.41           C
ATOM   3791  O   LEU A 247     -30.766 -19.031   7.803  1.00 40.46           O
ATOM   3792  CB  LEU A 247     -32.869 -18.194  10.073  1.00 48.91           C
ATOM   3793  CG  LEU A 247     -32.354 -19.000  11.257  1.00 56.04           C
ATOM   3794  CD1 LEU A 247     -33.332 -18.919  12.416  1.00 67.35           C
ATOM   3795  CD2 LEU A 247     -32.080 -20.438  10.823  1.00 64.86           C
ATOM   3796  H   LEU A 247     -32.707 -15.811   9.622  1.00 58.56           H
ATOM   3797  HA  LEU A 247     -30.900 -17.673   9.880  1.00 59.31           H
ATOM   3798  HB2 LEU A 247     -33.493 -17.529  10.401  1.00 58.70           H
ATOM   3799  HB3 LEU A 247     -33.309 -18.800   9.456  1.00 58.70           H
ATOM   3800  HG  LEU A 247     -31.514 -18.616  11.553  1.00 67.26           H
ATOM   3801 HD11 LEU A 247     -32.985 -19.438  13.158  1.00 80.83           H
ATOM   3802 HD12 LEU A 247     -33.432 -17.991  12.680  1.00 80.83           H
ATOM   3803 HD13 LEU A 247     -34.188 -19.277  12.133  1.00 80.83           H
ATOM   3804 HD21 LEU A 247     -31.753 -20.941  11.586  1.00 77.85           H
ATOM   3805 HD22 LEU A 247     -32.905 -20.831  10.496  1.00 77.85           H
ATOM   3806 HD23 LEU A 247     -31.413 -20.433  10.119  1.00 77.85           H
ATOM   3807  N   LYS A 248     -32.033 -17.360   6.931  1.00 34.50           N
ATOM   3808  CA  LYS A 248     -31.852 -17.764   5.533  1.00 43.60           C
ATOM   3809  C   LYS A 248     -30.384 -17.726   5.096  1.00 44.15           C
ATOM   3810  O   LYS A 248     -30.011 -18.408   4.134  1.00 40.45           O
ATOM   3811  CB  LYS A 248     -32.640 -16.840   4.601  1.00 45.80           C
ATOM   3812  CG  LYS A 248     -34.128 -17.113   4.382  1.00 49.89           C
ATOM   3813  CD  LYS A 248     -34.736 -15.966   3.547  1.00 53.77           C
ATOM   3814  CE  LYS A 248     -36.166 -16.258   3.059  1.00 70.61           C
ATOM   3815  NZ  LYS A 248     -37.159 -16.606   4.137  1.00 81.33           N1+
ATOM   3816  H   LYS A 248     -32.521 -16.658   7.026  1.00 41.41           H
ATOM   3817  HA  LYS A 248     -32.181 -18.669   5.416  1.00 52.33           H
ATOM   3818  HB2 LYS A 248     -32.569 -15.938   4.950  1.00 54.98           H
ATOM   3819  HB3 LYS A 248     -32.218 -16.872   3.727  1.00 54.98           H
ATOM   3820  HG2 LYS A 248     -34.241 -17.945   3.896  1.00 59.89           H
ATOM   3821  HG3 LYS A 248     -34.584 -17.150   5.237  1.00 59.89           H
ATOM   3822  HD2 LYS A 248     -34.765 -15.163   4.091  1.00 64.54           H
ATOM   3823  HD3 LYS A 248     -34.180 -15.816   2.767  1.00 64.54           H
ATOM   3824  HE2 LYS A 248     -36.499 -15.472   2.599  1.00 84.74           H
ATOM   3825  HE3 LYS A 248     -36.133 -17.005   2.441  1.00 84.74           H
ATOM   3826  HZ1 LYS A 248     -37.958 -16.760   3.776  1.00 97.62           H
ATOM   3827  HZ2 LYS A 248     -36.893 -17.335   4.572  1.00 97.62           H
ATOM   3828  HZ3 LYS A 248     -37.228 -15.933   4.716  1.00 97.62           H
ATOM   3829  N   LYS A 249     -29.548 -16.902   5.736  1.00 39.06           N
ATOM   3830  CA  LYS A 249     -28.165 -16.709   5.286  1.00 37.14           C
ATOM   3831  C   LYS A 249     -27.152 -17.552   6.066  1.00 44.36           C
ATOM   3832  O   LYS A 249     -25.945 -17.456   5.811  1.00 40.51           O
ATOM   3833  CB  LYS A 249     -27.790 -15.228   5.376  1.00 40.68           C
ATOM   3834  CG  LYS A 249     -28.902 -14.280   4.945  1.00 40.96           C
ATOM   3835  CD  LYS A 249     -28.396 -12.953   4.428  1.00 50.63           C
ATOM   3836  CE  LYS A 249     -29.388 -11.839   4.615  1.00 43.87           C
ATOM   3837  NZ  LYS A 249     -28.658 -10.514   4.842  1.00 52.67           N1+
ATOM   3838  H   LYS A 249     -29.758 -16.444   6.433  1.00 46.89           H
ATOM   3839  HA  LYS A 249     -28.105 -16.970   4.353  1.00 44.58           H
ATOM   3840  HB2 LYS A 249     -27.563 -15.019   6.295  1.00 48.83           H
ATOM   3841  HB3 LYS A 249     -27.024 -15.065   4.804  1.00 48.83           H
ATOM   3842  HG2 LYS A 249     -29.414 -14.700   4.236  1.00 49.17           H
ATOM   3843  HG3 LYS A 249     -29.476 -14.104   5.707  1.00 49.17           H
ATOM   3844  HD2 LYS A 249     -27.586 -12.716   4.906  1.00 60.77           H
ATOM   3845  HD3 LYS A 249     -28.211 -13.033   3.480  1.00 60.77           H
ATOM   3846  HE2 LYS A 249     -29.936 -11.757   3.820  1.00 52.66           H
ATOM   3847  HE3 LYS A 249     -29.940 -12.024   5.391  1.00 52.66           H
ATOM   3848  HZ1 LYS A 249     -29.248  -9.857   4.952  1.00 63.23           H
ATOM   3849  HZ2 LYS A 249     -28.147 -10.569   5.569  1.00 63.23           H
ATOM   3850  HZ3 LYS A 249     -28.144 -10.326   4.140  1.00 63.23           H
ATOM   3851  N   ILE A 250     -27.603 -18.368   7.004  1.00 38.86           N
ATOM   3852  CA  ILE A 250     -26.740 -19.277   7.743  1.00 45.47           C
ATOM   3853  C   ILE A 250     -26.722 -20.628   7.028  1.00 55.37           C
ATOM   3854  O   ILE A 250     -27.759 -21.285   6.902  1.00 50.52           O
ATOM   3855  CB  ILE A 250     -27.221 -19.428   9.187  1.00 45.34           C
ATOM   3856  CG1 ILE A 250     -27.308 -18.054   9.868  1.00 43.50           C
ATOM   3857  CG2 ILE A 250     -26.306 -20.342   9.952  1.00 54.55           C
ATOM   3858  CD1 ILE A 250     -28.195 -18.048  11.129  1.00 47.44           C
ATOM   3859  H   ILE A 250     -28.429 -18.417   7.237  1.00 46.64           H
ATOM   3860  HA  ILE A 250     -25.837 -18.924   7.756  1.00 54.59           H
ATOM   3861  HB  ILE A 250     -28.108 -19.821   9.176  1.00 54.42           H
ATOM   3862 HG12 ILE A 250     -26.416 -17.777  10.130  1.00 52.22           H
ATOM   3863 HG13 ILE A 250     -27.680 -17.415   9.239  1.00 52.22           H
ATOM   3864 HG21 ILE A 250     -26.630 -20.422  10.863  1.00 65.48           H
ATOM   3865 HG22 ILE A 250     -26.300 -21.212   9.524  1.00 65.48           H
ATOM   3866 HG23 ILE A 250     -25.412 -19.966   9.950  1.00 65.48           H
ATOM   3867 HD11 ILE A 250     -28.204 -17.153  11.504  1.00 56.94           H
ATOM   3868 HD12 ILE A 250     -29.095 -18.312  10.882  1.00 56.94           H
ATOM   3869 HD13 ILE A 250     -27.831 -18.674  11.774  1.00 56.94           H
ATOM   3870  N   SER A 251     -25.537 -21.047   6.582  1.00 59.94           N
ATOM   3871  CA  SER A 251     -25.383 -22.303   5.845  1.00 73.78           C
ATOM   3872  C   SER A 251     -25.460 -23.529   6.755  1.00 74.19           C
ATOM   3873  O   SER A 251     -26.220 -24.462   6.475  1.00 77.54           O
ATOM   3874  CB  SER A 251     -24.056 -22.295   5.078  1.00 75.91           C
ATOM   3875  OG  SER A 251     -23.434 -21.017   5.175  1.00 83.01           O
ATOM   3876  H   SER A 251     -24.801 -20.618   6.695  1.00 71.94           H
ATOM   3877  HA  SER A 251     -26.100 -22.372   5.195  1.00 88.55           H
ATOM   3878  HB2 SER A 251     -23.466 -22.965   5.458  1.00 91.10           H
ATOM   3879  HB3 SER A 251     -24.227 -22.494   4.144  1.00 91.10           H
ATOM   3880  HG  SER A 251     -22.708 -21.018   4.754  1.00 99.63           H
ATOM   3881  N   SER A 252     -24.686 -23.563   7.843  1.00 69.54           N
ATOM   3882  CA  SER A 252     -24.560 -24.804   8.601  1.00 62.42           C
ATOM   3883  C   SER A 252     -25.851 -25.093   9.346  1.00 61.89           C
ATOM   3884  O   SER A 252     -26.318 -24.279  10.154  1.00 60.95           O
ATOM   3885  CB  SER A 252     -23.381 -24.737   9.568  1.00 67.74           C
ATOM   3886  OG  SER A 252     -23.774 -24.291  10.848  1.00 70.39           O
ATOM   3887  H   SER A 252     -24.236 -22.899   8.154  1.00 83.47           H
ATOM   3888  HA  SER A 252     -24.400 -25.535   7.985  1.00 74.92           H
ATOM   3889  HB2 SER A 252     -22.994 -25.622   9.652  1.00 81.31           H
ATOM   3890  HB3 SER A 252     -22.720 -24.122   9.213  1.00 81.31           H
ATOM   3891  HG  SER A 252     -23.109 -24.263  11.359  1.00 84.48           H
ATOM   3892  N   GLU A 253     -26.440 -26.245   9.043  1.00 68.62           N
ATOM   3893  CA  GLU A 253     -27.480 -26.844   9.871  1.00 71.49           C
ATOM   3894  C   GLU A 253     -27.018 -26.768  11.313  1.00 63.61           C
ATOM   3895  O   GLU A 253     -27.808 -26.536  12.230  1.00 64.50           O
ATOM   3896  CB  GLU A 253     -27.728 -28.304   9.474  1.00 75.57           C
ATOM   3897  CG  GLU A 253     -27.639 -28.590   7.983  1.00 87.89           C
ATOM   3898  CD  GLU A 253     -26.258 -29.098   7.568  1.00101.02           C
ATOM   3899  OE1 GLU A 253     -25.579 -28.414   6.772  1.00106.61           O
ATOM   3900  OE2 GLU A 253     -25.851 -30.179   8.051  1.00111.33           O1-
ATOM   3901  H   GLU A 253     -26.249 -26.710   8.345  1.00 82.36           H
ATOM   3902  HA  GLU A 253     -28.307 -26.346   9.778  1.00 85.80           H
ATOM   3903  HB2 GLU A 253     -27.070 -28.861   9.918  1.00 90.69           H
ATOM   3904  HB3 GLU A 253     -28.618 -28.557   9.767  1.00 90.69           H
ATOM   3905  HG2 GLU A 253     -28.292 -29.269   7.751  1.00105.49           H
ATOM   3906  HG3 GLU A 253     -27.820 -27.773   7.492  1.00105.49           H
ATOM   3907  N   SER A 254     -25.719 -26.966  11.493  1.00 62.30           N
ATOM   3908  CA  SER A 254     -25.055 -26.883  12.781  1.00 67.64           C
ATOM   3909  C   SER A 254     -25.464 -25.622  13.532  1.00 58.86           C
ATOM   3910  O   SER A 254     -26.160 -25.693  14.551  1.00 64.92           O
ATOM   3911  CB  SER A 254     -23.539 -26.931  12.553  1.00 63.82           C
ATOM   3912  OG  SER A 254     -22.837 -26.769  13.763  1.00 74.15           O
ATOM   3913  H   SER A 254     -25.180 -27.159  10.852  1.00 74.78           H
ATOM   3914  HA  SER A 254     -25.305 -27.651  13.319  1.00 81.19           H
ATOM   3915  HB2 SER A 254     -23.306 -27.790  12.167  1.00 76.60           H
ATOM   3916  HB3 SER A 254     -23.289 -26.217  11.946  1.00 76.60           H
ATOM   3917  HG  SER A 254     -22.010 -26.798  13.621  1.00 89.00           H
ATOM   3918  N   ALA A 255     -25.034 -24.466  13.039  1.00 61.32           N
ATOM   3919  CA  ALA A 255     -25.439 -23.206  13.644  1.00 51.70           C
ATOM   3920  C   ALA A 255     -26.958 -23.079  13.662  1.00 62.33           C
ATOM   3921  O   ALA A 255     -27.562 -22.842  14.716  1.00 59.53           O
ATOM   3922  CB  ALA A 255     -24.815 -22.051  12.879  1.00 48.72           C
ATOM   3923  H   ALA A 255     -24.510 -24.384  12.362  1.00 73.60           H
ATOM   3924  HA  ALA A 255     -25.120 -23.173  14.559  1.00 62.06           H
ATOM   3925  HB1 ALA A 255     -25.091 -21.216  13.289  1.00 58.49           H
ATOM   3926  HB2 ALA A 255     -23.849 -22.134  12.915  1.00 58.49           H
ATOM   3927  HB3 ALA A 255     -25.117 -22.083  11.958  1.00 58.49           H
ATOM   3928  N   ARG A 256     -27.591 -23.271  12.500  1.00 64.35           N
ATOM   3929  CA  ARG A 256     -29.031 -23.076  12.386  1.00 63.67           C
ATOM   3930  C   ARG A 256     -29.791 -23.941  13.376  1.00 64.38           C
ATOM   3931  O   ARG A 256     -30.780 -23.481  13.966  1.00 64.88           O
ATOM   3932  CB  ARG A 256     -29.492 -23.378  10.959  1.00 61.45           C
ATOM   3933  CG  ARG A 256     -29.188 -22.285   9.911  1.00 63.00           C
ATOM   3934  CD  ARG A 256     -30.012 -22.498   8.633  1.00 62.04           C
ATOM   3935  NE  ARG A 256     -30.424 -23.885   8.514  1.00 63.41           N
ATOM   3936  CZ  ARG A 256     -29.739 -24.839   7.890  1.00 66.80           C
ATOM   3937  NH1 ARG A 256     -28.596 -24.573   7.274  1.00 63.26           N
ATOM   3938  NH2 ARG A 256     -30.225 -26.076   7.868  1.00 70.15           N1+
ATOM   3939  H   ARG A 256     -27.207 -23.512  11.770  1.00 77.23           H
ATOM   3940  HA  ARG A 256     -29.240 -22.149  12.578  1.00 76.42           H
ATOM   3941  HB2 ARG A 256     -29.056 -24.192  10.663  1.00 73.76           H
ATOM   3942  HB3 ARG A 256     -30.452 -23.511  10.969  1.00 73.76           H
ATOM   3943  HG2 ARG A 256     -29.414 -21.416  10.279  1.00 75.61           H
ATOM   3944  HG3 ARG A 256     -28.247 -22.318   9.677  1.00 75.61           H
ATOM   3945  HD2 ARG A 256     -30.807 -21.943   8.665  1.00 74.47           H
ATOM   3946  HD3 ARG A 256     -29.472 -22.271   7.859  1.00 74.47           H
ATOM   3947  HE  ARG A 256     -31.172 -24.108   8.876  1.00 76.10           H
ATOM   3948 HH11 ARG A 256     -28.276 -23.775   7.287  1.00 75.93           H
ATOM   3949 HH12 ARG A 256     -28.168 -25.201   6.871  1.00 75.93           H
ATOM   3950 HH21 ARG A 256     -30.970 -26.252   8.260  1.00 84.19           H
ATOM   3951 HH22 ARG A 256     -29.797 -26.699   7.459  1.00 84.19           H
ATOM   3952  N   ASN A 257     -29.343 -25.186  13.588  1.00 69.65           N
ATOM   3953  CA  ASN A 257     -30.056 -26.079  14.501  1.00 71.85           C
ATOM   3954  C   ASN A 257     -29.929 -25.601  15.947  1.00 67.99           C
ATOM   3955  O   ASN A 257     -30.922 -25.578  16.684  1.00 71.34           O
ATOM   3956  CB  ASN A 257     -29.552 -27.527  14.357  1.00 72.76           C
ATOM   3957  CG  ASN A 257     -30.093 -28.225  13.112  1.00 79.85           C
ATOM   3958  OD1 ASN A 257     -29.331 -28.791  12.319  1.00 95.61           O
ATOM   3959  ND2 ASN A 257     -31.408 -28.203  12.943  1.00 77.10           N
ATOM   3960  H   ASN A 257     -28.643 -25.529  13.223  1.00 83.60           H
ATOM   3961  HA  ASN A 257     -30.998 -26.071  14.270  1.00 86.24           H
ATOM   3962  HB2 ASN A 257     -28.584 -27.520  14.299  1.00 87.32           H
ATOM   3963  HB3 ASN A 257     -29.834 -28.038  15.132  1.00 87.32           H
ATOM   3964 HD21 ASN A 257     -31.760 -28.583  12.256  1.00 92.54           H
ATOM   3965 HD22 ASN A 257     -31.909 -27.808  13.520  1.00 92.54           H
ATOM   3966  N   TYR A 258     -28.729 -25.179  16.362  1.00 62.69           N
ATOM   3967  CA  TYR A 258     -28.555 -24.642  17.710  1.00 65.73           C
ATOM   3968  C   TYR A 258     -29.420 -23.410  17.934  1.00 65.51           C
ATOM   3969  O   TYR A 258     -30.129 -23.313  18.941  1.00 72.76           O
ATOM   3970  CB  TYR A 258     -27.084 -24.298  17.965  1.00 68.57           C
ATOM   3971  CG  TYR A 258     -26.825 -23.842  19.378  1.00 70.30           C
ATOM   3972  CD1 TYR A 258     -26.671 -24.766  20.405  1.00 69.78           C
ATOM   3973  CD2 TYR A 258     -26.735 -22.486  19.689  1.00 63.40           C
ATOM   3974  CE1 TYR A 258     -26.435 -24.354  21.704  1.00 69.31           C
ATOM   3975  CE2 TYR A 258     -26.505 -22.067  20.977  1.00 65.43           C
ATOM   3976  CZ  TYR A 258     -26.359 -23.005  21.985  1.00 70.19           C
ATOM   3977  OH  TYR A 258     -26.118 -22.590  23.279  1.00 70.13           O
ATOM   3978  H   TYR A 258     -28.012 -25.194  15.887  1.00 75.24           H
ATOM   3979  HA  TYR A 258     -28.821 -25.316  18.355  1.00 78.89           H
ATOM   3980  HB2 TYR A 258     -26.542 -25.086  17.800  1.00 82.30           H
ATOM   3981  HB3 TYR A 258     -26.819 -23.582  17.366  1.00 82.30           H
ATOM   3982  HD1 TYR A 258     -26.727 -25.675  20.216  1.00 83.75           H
ATOM   3983  HD2 TYR A 258     -26.839 -21.855  19.014  1.00 76.09           H
ATOM   3984  HE1 TYR A 258     -26.334 -24.981  22.384  1.00 83.19           H
ATOM   3985  HE2 TYR A 258     -26.448 -21.159  21.170  1.00 78.54           H
ATOM   3986  HH  TYR A 258     -26.096 -21.751  23.312  1.00 84.18           H
ATOM   3987  N   ILE A 259     -29.337 -22.433  17.029  1.00 60.10           N
ATOM   3988  CA  ILE A 259     -30.126 -21.208  17.169  1.00 58.34           C
ATOM   3989  C   ILE A 259     -31.620 -21.527  17.182  1.00 54.58           C
ATOM   3990  O   ILE A 259     -32.378 -21.026  18.018  1.00 50.42           O
ATOM   3991  CB  ILE A 259     -29.779 -20.222  16.035  1.00 59.23           C
ATOM   3992  CG1 ILE A 259     -28.276 -19.924  16.025  1.00 59.27           C
ATOM   3993  CG2 ILE A 259     -30.621 -18.923  16.128  1.00 51.44           C
ATOM   3994  CD1 ILE A 259     -27.788 -19.263  17.276  1.00 67.49           C
ATOM   3995  H   ILE A 259     -28.836 -22.455  16.330  1.00 72.14           H
ATOM   3996  HA  ILE A 259     -29.903 -20.784  18.012  1.00 70.02           H
ATOM   3997  HB  ILE A 259     -29.998 -20.654  15.194  1.00 71.10           H
ATOM   3998 HG12 ILE A 259     -27.792 -20.758  15.921  1.00 71.14           H
ATOM   3999 HG13 ILE A 259     -28.079 -19.334  15.281  1.00 71.14           H
ATOM   4000 HG21 ILE A 259     -30.373 -18.333  15.399  1.00 61.75           H
ATOM   4001 HG22 ILE A 259     -31.561 -19.152  16.063  1.00 61.75           H
ATOM   4002 HG23 ILE A 259     -30.442 -18.492  16.979  1.00 61.75           H
ATOM   4003 HD11 ILE A 259     -26.834 -19.107  17.198  1.00 81.01           H
ATOM   4004 HD12 ILE A 259     -28.254 -18.421  17.390  1.00 81.01           H
ATOM   4005 HD13 ILE A 259     -27.967 -19.846  18.031  1.00 81.01           H
ATOM   4006  N   GLN A 260     -32.072 -22.343  16.236  1.00 58.10           N
ATOM   4007  CA  GLN A 260     -33.473 -22.734  16.223  1.00 58.86           C
ATOM   4008  C   GLN A 260     -33.834 -23.658  17.383  1.00 63.65           C
ATOM   4009  O   GLN A 260     -35.023 -23.890  17.621  1.00 60.53           O
ATOM   4010  CB  GLN A 260     -33.784 -23.414  14.902  1.00 58.99           C
ATOM   4011  CG  GLN A 260     -33.606 -22.545  13.665  1.00 59.60           C
ATOM   4012  CD  GLN A 260     -34.048 -23.270  12.414  1.00 57.88           C
ATOM   4013  OE1 GLN A 260     -33.238 -23.892  11.712  1.00 62.63           O
ATOM   4014  NE2 GLN A 260     -35.350 -23.216  12.137  1.00 59.24           N
ATOM   4015  H   GLN A 260     -31.597 -22.679  15.603  1.00 69.74           H
ATOM   4016  HA  GLN A 260     -34.024 -21.938  16.289  1.00 70.64           H
ATOM   4017  HB2 GLN A 260     -33.199 -24.181  14.806  1.00 70.80           H
ATOM   4018  HB3 GLN A 260     -34.707 -23.711  14.920  1.00 70.80           H
ATOM   4019  HG2 GLN A 260     -34.143 -21.742  13.757  1.00 71.54           H
ATOM   4020  HG3 GLN A 260     -32.669 -22.313  13.568  1.00 71.54           H
ATOM   4021 HE21 GLN A 260     -35.883 -22.786  12.658  1.00 71.10           H
ATOM   4022 HE22 GLN A 260     -35.658 -23.610  11.438  1.00 71.10           H
ATOM   4023  N   SER A 261     -32.836 -24.187  18.097  1.00 65.53           N
ATOM   4024  CA  SER A 261     -33.056 -25.050  19.257  1.00 69.08           C
ATOM   4025  C   SER A 261     -33.375 -24.265  20.527  1.00 67.27           C
ATOM   4026  O   SER A 261     -34.054 -24.785  21.417  1.00 83.58           O
ATOM   4027  CB  SER A 261     -31.815 -25.914  19.493  1.00 77.39           C
ATOM   4028  OG  SER A 261     -31.653 -26.883  18.474  1.00 87.68           O
ATOM   4029  H   SER A 261     -32.004 -24.057  17.923  1.00 78.65           H
ATOM   4030  HA  SER A 261     -33.804 -25.640  19.074  1.00 82.91           H
ATOM   4031  HB2 SER A 261     -31.033 -25.341  19.508  1.00 92.88           H
ATOM   4032  HB3 SER A 261     -31.907 -26.368  20.345  1.00 92.88           H
ATOM   4033  HG  SER A 261     -31.570 -26.505  17.728  1.00105.23           H
ATOM   4034  N   LEU A 262     -32.886 -23.042  20.650  1.00 66.14           N
ATOM   4035  CA  LEU A 262     -33.227 -22.210  21.790  1.00 64.79           C
ATOM   4036  C   LEU A 262     -34.533 -21.497  21.478  1.00 71.50           C
ATOM   4037  O   LEU A 262     -34.822 -21.195  20.316  1.00 84.22           O
ATOM   4038  CB  LEU A 262     -32.127 -21.191  22.086  1.00 62.98           C
ATOM   4039  CG  LEU A 262     -30.728 -21.340  21.459  1.00 66.48           C
ATOM   4040  CD1 LEU A 262     -29.820 -20.198  21.911  1.00 58.45           C
ATOM   4041  CD2 LEU A 262     -30.071 -22.693  21.790  1.00 71.15           C
ATOM   4042  H   LEU A 262     -32.354 -22.669  20.087  1.00 79.39           H
ATOM   4043  HA  LEU A 262     -33.356 -22.766  22.575  1.00 77.77           H
ATOM   4044  HB2 LEU A 262     -32.458 -20.322  21.810  1.00 75.59           H
ATOM   4045  HB3 LEU A 262     -31.995 -21.180  23.047  1.00 75.59           H
ATOM   4046  HG  LEU A 262     -30.814 -21.284  20.495  1.00 79.80           H
ATOM   4047 HD11 LEU A 262     -28.946 -20.311  21.506  1.00 70.16           H
ATOM   4048 HD12 LEU A 262     -30.210 -19.355  21.629  1.00 70.16           H
ATOM   4049 HD13 LEU A 262     -29.743 -20.220  22.878  1.00 70.16           H
ATOM   4050 HD21 LEU A 262     -29.197 -22.730  21.371  1.00 85.40           H
ATOM   4051 HD22 LEU A 262     -29.981 -22.773  22.753  1.00 85.40           H
ATOM   4052 HD23 LEU A 262     -30.632 -23.408  21.450  1.00 85.40           H
ATOM   4053  N   THR A 263     -35.336 -21.230  22.505  1.00 69.72           N
ATOM   4054  CA  THR A 263     -36.560 -20.484  22.224  1.00 75.02           C
ATOM   4055  C   THR A 263     -36.227 -19.032  21.917  1.00 70.47           C
ATOM   4056  O   THR A 263     -35.262 -18.465  22.438  1.00 74.84           O
ATOM   4057  CB  THR A 263     -37.570 -20.522  23.379  1.00 80.29           C
ATOM   4058  OG1 THR A 263     -37.186 -21.504  24.356  1.00 91.31           O
ATOM   4059  CG2 THR A 263     -39.020 -20.802  22.819  1.00 60.98           C
ATOM   4060  H   THR A 263     -35.207 -21.453  23.325  1.00 83.68           H
ATOM   4061  HA  THR A 263     -36.988 -20.865  21.441  1.00 90.04           H
ATOM   4062  HB  THR A 263     -37.584 -19.651  23.806  1.00 96.36           H
ATOM   4063  HG1 THR A 263     -37.743 -21.517  24.985  1.00109.59           H
ATOM   4064 HG21 THR A 263     -39.658 -20.826  23.549  1.00 73.20           H
ATOM   4065 HG22 THR A 263     -39.276 -20.102  22.198  1.00 73.20           H
ATOM   4066 HG23 THR A 263     -39.037 -21.655  22.357  1.00 73.20           H
ATOM   4067  N   GLN A 264     -37.035 -18.443  21.042  1.00 64.61           N
ATOM   4068  CA  GLN A 264     -36.847 -17.060  20.667  1.00 71.48           C
ATOM   4069  C   GLN A 264     -36.617 -16.224  21.914  1.00 76.86           C
ATOM   4070  O   GLN A 264     -37.278 -16.413  22.940  1.00 74.77           O
ATOM   4071  CB  GLN A 264     -38.070 -16.542  19.885  1.00 75.48           C
ATOM   4072  CG  GLN A 264     -38.233 -17.103  18.456  1.00 83.01           C
ATOM   4073  CD  GLN A 264     -37.341 -16.402  17.407  1.00 91.20           C
ATOM   4074  OE1 GLN A 264     -37.244 -15.172  17.379  1.00 86.67           O
ATOM   4075  NE2 GLN A 264     -36.697 -17.190  16.541  1.00 96.58           N
ATOM   4076  H   GLN A 264     -37.699 -18.828  20.654  1.00 77.55           H
ATOM   4077  HA  GLN A 264     -36.065 -16.983  20.098  1.00 85.79           H
ATOM   4078  HB2 GLN A 264     -38.871 -16.773  20.380  1.00 90.59           H
ATOM   4079  HB3 GLN A 264     -38.002 -15.577  19.812  1.00 90.59           H
ATOM   4080  HG2 GLN A 264     -37.999 -18.045  18.462  1.00 99.62           H
ATOM   4081  HG3 GLN A 264     -39.156 -16.995  18.181  1.00 99.62           H
ATOM   4082 HE21 GLN A 264     -36.790 -18.044  16.585  1.00115.91           H
ATOM   4083 HE22 GLN A 264     -36.189 -16.843  15.939  1.00115.91           H
ATOM   4084  N   MET A 265     -35.622 -15.348  21.831  1.00 72.75           N
ATOM   4085  CA  MET A 265     -35.412 -14.262  22.764  1.00 61.63           C
ATOM   4086  C   MET A 265     -35.781 -13.001  22.032  1.00 60.56           C
ATOM   4087  O   MET A 265     -35.349 -12.820  20.885  1.00 54.86           O
ATOM   4088  CB  MET A 265     -33.953 -14.167  23.239  1.00 62.95           C
ATOM   4089  CG  MET A 265     -33.605 -14.917  24.523  1.00 67.14           C
ATOM   4090  SD  MET A 265     -33.886 -16.684  24.390  1.00145.70           S
ATOM   4091  CE  MET A 265     -34.023 -17.127  26.116  1.00150.04           C
ATOM   4092  H   MET A 265     -35.029 -15.370  21.208  1.00 87.32           H
ATOM   4093  HA  MET A 265     -35.987 -14.376  23.537  1.00 73.97           H
ATOM   4094  HB2 MET A 265     -33.382 -14.517  22.537  1.00 75.55           H
ATOM   4095  HB3 MET A 265     -33.743 -13.231  23.386  1.00 75.55           H
ATOM   4096  HG2 MET A 265     -32.668 -14.777  24.727  1.00 80.58           H
ATOM   4097  HG3 MET A 265     -34.157 -14.579  25.246  1.00 80.58           H
ATOM   4098  HE1 MET A 265     -34.180 -18.082  26.185  1.00180.06           H
ATOM   4099  HE2 MET A 265     -33.196 -16.894  26.567  1.00180.06           H
ATOM   4100  HE3 MET A 265     -34.764 -16.640  26.509  1.00180.06           H
ATOM   4101  N   PRO A 266     -36.593 -12.132  22.609  1.00 60.74           N
ATOM   4102  CA  PRO A 266     -36.914 -10.890  21.912  1.00 58.69           C
ATOM   4103  C   PRO A 266     -35.723  -9.966  21.922  1.00 49.64           C
ATOM   4104  O   PRO A 266     -34.862 -10.040  22.799  1.00 45.40           O
ATOM   4105  CB  PRO A 266     -38.069 -10.300  22.729  1.00 54.43           C
ATOM   4106  CG  PRO A 266     -37.811 -10.805  24.090  1.00 53.17           C
ATOM   4107  CD  PRO A 266     -37.170 -12.167  23.960  1.00 57.53           C
ATOM   4108  HA  PRO A 266     -37.201 -11.062  21.001  1.00 70.44           H
ATOM   4109  HB2 PRO A 266     -38.033  -9.331  22.703  1.00 65.33           H
ATOM   4110  HB3 PRO A 266     -38.917 -10.628  22.390  1.00 65.33           H
ATOM   4111  HG2 PRO A 266     -37.213 -10.195  24.549  1.00 63.82           H
ATOM   4112  HG3 PRO A 266     -38.652 -10.875  24.570  1.00 63.82           H
ATOM   4113  HD2 PRO A 266     -36.472 -12.279  24.624  1.00 69.05           H
ATOM   4114  HD3 PRO A 266     -37.840 -12.866  24.025  1.00 69.05           H
ATOM   4115  N   LYS A 267     -35.687  -9.099  20.923  1.00 45.30           N
ATOM   4116  CA  LYS A 267     -34.765  -7.988  20.918  1.00 42.31           C
ATOM   4117  C   LYS A 267     -35.176  -7.009  22.002  1.00 50.97           C
ATOM   4118  O   LYS A 267     -36.343  -6.619  22.084  1.00 51.32           O
ATOM   4119  CB  LYS A 267     -34.776  -7.329  19.539  1.00 47.48           C
ATOM   4120  CG  LYS A 267     -34.508  -5.837  19.492  1.00 51.44           C
ATOM   4121  CD  LYS A 267     -33.238  -5.502  18.796  1.00 52.39           C
ATOM   4122  CE  LYS A 267     -33.451  -4.369  17.831  1.00 53.01           C
ATOM   4123  NZ  LYS A 267     -33.192  -3.079  18.477  1.00 53.35           N1+
ATOM   4124  H   LYS A 267     -36.195  -9.136  20.230  1.00 54.38           H
ATOM   4125  HA  LYS A 267     -33.868  -8.305  21.106  1.00 50.79           H
ATOM   4126  HB2 LYS A 267     -34.099  -7.759  18.993  1.00 56.99           H
ATOM   4127  HB3 LYS A 267     -35.648  -7.476  19.141  1.00 56.99           H
ATOM   4128  HG2 LYS A 267     -35.233  -5.400  19.019  1.00 61.74           H
ATOM   4129  HG3 LYS A 267     -34.451  -5.497  20.399  1.00 61.74           H
ATOM   4130  HD2 LYS A 267     -32.574  -5.229  19.448  1.00 62.88           H
ATOM   4131  HD3 LYS A 267     -32.928  -6.275  18.299  1.00 62.88           H
ATOM   4132  HE2 LYS A 267     -32.842  -4.465  17.082  1.00 63.63           H
ATOM   4133  HE3 LYS A 267     -34.370  -4.378  17.521  1.00 63.63           H
ATOM   4134  HZ1 LYS A 267     -33.321  -2.417  17.896  1.00 64.03           H
ATOM   4135  HZ2 LYS A 267     -33.742  -2.969  19.168  1.00 64.03           H
ATOM   4136  HZ3 LYS A 267     -32.351  -3.048  18.768  1.00 64.03           H
ATOM   4137  N   MET A 268     -34.219  -6.632  22.846  1.00 38.72           N
ATOM   4138  CA  MET A 268     -34.469  -5.646  23.884  1.00 41.64           C
ATOM   4139  C   MET A 268     -34.517  -4.216  23.357  1.00 44.29           C
ATOM   4140  O   MET A 268     -34.066  -3.898  22.258  1.00 46.08           O
ATOM   4141  CB  MET A 268     -33.415  -5.757  24.971  1.00 45.38           C
ATOM   4142  CG  MET A 268     -33.476  -7.065  25.723  1.00 47.92           C
ATOM   4143  SD  MET A 268     -32.180  -7.058  26.942  1.00 62.88           S
ATOM   4144  CE  MET A 268     -33.030  -6.243  28.294  1.00 93.29           C
ATOM   4145  H   MET A 268     -33.415  -6.935  22.835  1.00 46.49           H
ATOM   4146  HA  MET A 268     -35.325  -5.847  24.293  1.00 49.99           H
ATOM   4147  HB2 MET A 268     -32.536  -5.685  24.566  1.00 54.48           H
ATOM   4148  HB3 MET A 268     -33.544  -5.038  25.609  1.00 54.48           H
ATOM   4149  HG2 MET A 268     -34.331  -7.149  26.173  1.00 57.52           H
ATOM   4150  HG3 MET A 268     -33.331  -7.805  25.113  1.00 57.52           H
ATOM   4151  HE1 MET A 268     -32.424  -6.169  29.048  1.00111.96           H
ATOM   4152  HE2 MET A 268     -33.308  -5.360  28.005  1.00111.96           H
ATOM   4153  HE3 MET A 268     -33.806  -6.770  28.542  1.00111.96           H
ATOM   4154  N   ASN A 269     -35.099  -3.347  24.187  1.00 48.33           N
ATOM   4155  CA  ASN A 269     -35.119  -1.908  23.968  1.00 51.47           C
ATOM   4156  C   ASN A 269     -33.798  -1.333  24.426  1.00 47.20           C
ATOM   4157  O   ASN A 269     -33.532  -1.303  25.632  1.00 43.97           O
ATOM   4158  CB  ASN A 269     -36.245  -1.258  24.763  1.00 50.73           C
ATOM   4159  CG  ASN A 269     -37.043  -0.347  23.934  1.00 61.49           C
ATOM   4160  OD1 ASN A 269     -36.605   0.769  23.623  1.00 66.83           O
ATOM   4161  ND2 ASN A 269     -38.222  -0.817  23.514  1.00 66.44           N
ATOM   4162  H   ASN A 269     -35.502  -3.582  24.910  1.00 58.01           H
ATOM   4163  HA  ASN A 269     -35.241  -1.714  23.025  1.00 61.78           H
ATOM   4164  HB2 ASN A 269     -36.833  -1.949  25.106  1.00 60.90           H
ATOM   4165  HB3 ASN A 269     -35.866  -0.747  25.495  1.00 60.90           H
ATOM   4166 HD21 ASN A 269     -38.732  -0.326  23.026  1.00 79.74           H
ATOM   4167 HD22 ASN A 269     -38.472  -1.611  23.733  1.00 79.74           H
ATOM   4168  N   PHE A 270     -32.966  -0.859  23.485  1.00 42.81           N
ATOM   4169  CA  PHE A 270     -31.628  -0.429  23.893  1.00 44.39           C
ATOM   4170  C   PHE A 270     -31.723   0.754  24.846  1.00 47.75           C
ATOM   4171  O   PHE A 270     -30.919   0.875  25.774  1.00 45.57           O
ATOM   4172  CB  PHE A 270     -30.765  -0.061  22.678  1.00 46.09           C
ATOM   4173  CG  PHE A 270     -30.190  -1.254  21.940  1.00 44.31           C
ATOM   4174  CD1 PHE A 270     -28.987  -1.138  21.276  1.00 44.88           C
ATOM   4175  CD2 PHE A 270     -30.849  -2.474  21.905  1.00 47.86           C
ATOM   4176  CE1 PHE A 270     -28.445  -2.228  20.571  1.00 39.71           C
ATOM   4177  CE2 PHE A 270     -30.304  -3.576  21.211  1.00 49.73           C
ATOM   4178  CZ  PHE A 270     -29.104  -3.438  20.548  1.00 44.07           C
ATOM   4179  H   PHE A 270     -33.142  -0.780  22.647  1.00 51.39           H
ATOM   4180  HA  PHE A 270     -31.192  -1.158  24.362  1.00 53.28           H
ATOM   4181  HB2 PHE A 270     -31.308   0.440  22.051  1.00 55.33           H
ATOM   4182  HB3 PHE A 270     -30.022   0.486  22.978  1.00 55.33           H
ATOM   4183  HD1 PHE A 270     -28.535  -0.325  21.282  1.00 53.87           H
ATOM   4184  HD2 PHE A 270     -31.660  -2.569  22.350  1.00 57.44           H
ATOM   4185  HE1 PHE A 270     -27.631  -2.136  20.129  1.00 47.66           H
ATOM   4186  HE2 PHE A 270     -30.756  -4.388  21.195  1.00 59.70           H
ATOM   4187  HZ  PHE A 270     -28.740  -4.159  20.087  1.00 52.90           H
ATOM   4188  N   ALA A 271     -32.723   1.611  24.642  1.00 47.26           N
ATOM   4189  CA  ALA A 271     -32.962   2.738  25.547  1.00 52.94           C
ATOM   4190  C   ALA A 271     -33.014   2.302  27.007  1.00 51.38           C
ATOM   4191  O   ALA A 271     -32.650   3.079  27.898  1.00 61.95           O
ATOM   4192  CB  ALA A 271     -34.258   3.447  25.165  1.00 53.75           C
ATOM   4193  H   ALA A 271     -33.278   1.563  23.987  1.00 56.72           H
ATOM   4194  HA  ALA A 271     -32.235   3.374  25.452  1.00 63.55           H
ATOM   4195  HB1 ALA A 271     -34.402   4.190  25.772  1.00 64.52           H
ATOM   4196  HB2 ALA A 271     -34.182   3.774  24.255  1.00 64.52           H
ATOM   4197  HB3 ALA A 271     -34.993   2.818  25.231  1.00 64.52           H
ATOM   4198  N   ASN A 272     -33.454   1.074  27.277  1.00 52.97           N
ATOM   4199  CA  ASN A 272     -33.605   0.583  28.640  1.00 52.84           C
ATOM   4200  C   ASN A 272     -32.410  -0.210  29.153  1.00 56.32           C
ATOM   4201  O   ASN A 272     -32.352  -0.492  30.351  1.00 75.81           O
ATOM   4202  CB  ASN A 272     -34.864  -0.280  28.736  1.00 55.52           C
ATOM   4203  CG  ASN A 272     -36.141   0.558  28.816  1.00 55.51           C
ATOM   4204  OD1 ASN A 272     -36.108   1.721  29.216  1.00 67.06           O
ATOM   4205  ND2 ASN A 272     -37.274  -0.039  28.449  1.00 59.79           N
ATOM   4206  H   ASN A 272     -33.674   0.500  26.676  1.00 63.58           H
ATOM   4207  HA  ASN A 272     -33.725   1.343  29.229  1.00 63.42           H
ATOM   4208  HB2 ASN A 272     -34.923  -0.843  27.949  1.00 66.64           H
ATOM   4209  HB3 ASN A 272     -34.813  -0.827  29.535  1.00 66.64           H
ATOM   4210 HD21 ASN A 272     -38.016   0.394  28.478  1.00 71.77           H
ATOM   4211 HD22 ASN A 272     -37.262  -0.856  28.182  1.00 71.77           H
ATOM   4212  N   VAL A 273     -31.474  -0.596  28.289  1.00 50.43           N
ATOM   4213  CA  VAL A 273     -30.242  -1.254  28.725  1.00 50.48           C
ATOM   4214  C   VAL A 273     -29.169  -0.233  29.067  1.00 45.89           C
ATOM   4215  O   VAL A 273     -28.416  -0.392  30.031  1.00 50.09           O
ATOM   4216  CB  VAL A 273     -29.767  -2.207  27.606  1.00 48.83           C
ATOM   4217  CG1 VAL A 273     -28.424  -2.830  27.952  1.00 47.27           C
ATOM   4218  CG2 VAL A 273     -30.843  -3.274  27.323  1.00 48.31           C
ATOM   4219  H   VAL A 273     -31.528  -0.487  27.438  1.00 60.53           H
ATOM   4220  HA  VAL A 273     -30.424  -1.782  29.518  1.00 60.59           H
ATOM   4221  HB  VAL A 273     -29.647  -1.691  26.793  1.00 58.62           H
ATOM   4222 HG11 VAL A 273     -28.156  -3.421  27.231  1.00 56.75           H
ATOM   4223 HG12 VAL A 273     -27.768  -2.125  28.064  1.00 56.75           H
ATOM   4224 HG13 VAL A 273     -28.513  -3.334  28.777  1.00 56.75           H
ATOM   4225 HG21 VAL A 273     -30.527  -3.862  26.619  1.00 57.98           H
ATOM   4226 HG22 VAL A 273     -31.003  -3.783  28.133  1.00 57.98           H
ATOM   4227 HG23 VAL A 273     -31.660  -2.832  27.043  1.00 57.98           H
ATOM   4228  N   PHE A 274     -29.073   0.785  28.230  1.00 39.81           N
ATOM   4229  CA  PHE A 274     -28.124   1.874  28.366  1.00 55.20           C
ATOM   4230  C   PHE A 274     -28.826   3.115  28.895  1.00 53.04           C
ATOM   4231  O   PHE A 274     -28.357   4.232  28.675  1.00 58.14           O
ATOM   4232  CB  PHE A 274     -27.460   2.148  27.015  1.00 41.73           C
ATOM   4233  CG  PHE A 274     -26.833   0.951  26.407  1.00 42.41           C
ATOM   4234  CD1 PHE A 274     -27.467   0.286  25.363  1.00 46.47           C
ATOM   4235  CD2 PHE A 274     -25.636   0.455  26.884  1.00 42.73           C
ATOM   4236  CE1 PHE A 274     -26.899  -0.847  24.797  1.00 39.37           C
ATOM   4237  CE2 PHE A 274     -25.050  -0.693  26.307  1.00 41.24           C
ATOM   4238  CZ  PHE A 274     -25.700  -1.335  25.280  1.00 41.33           C
ATOM   4239  H   PHE A 274     -29.575   0.870  27.538  1.00 47.78           H
ATOM   4240  HA  PHE A 274     -27.434   1.621  28.999  1.00 66.26           H
ATOM   4241  HB2 PHE A 274     -28.131   2.478  26.397  1.00 50.09           H
ATOM   4242  HB3 PHE A 274     -26.767   2.816  27.136  1.00 50.09           H
ATOM   4243  HD1 PHE A 274     -28.278   0.605  25.039  1.00 55.78           H
ATOM   4244  HD2 PHE A 274     -25.205   0.890  27.584  1.00 51.29           H
ATOM   4245  HE1 PHE A 274     -27.329  -1.282  24.097  1.00 47.25           H
ATOM   4246  HE2 PHE A 274     -24.242  -1.022  26.631  1.00 49.50           H
ATOM   4247  HZ  PHE A 274     -25.319  -2.090  24.892  1.00 49.61           H
ATOM   4248  N   ILE A 275     -30.001   2.902  29.497  1.00 65.83           N
ATOM   4249  CA  ILE A 275     -30.889   3.867  30.145  1.00 73.69           C
ATOM   4250  C   ILE A 275     -30.587   5.323  29.794  1.00 77.68           C
ATOM   4251  O   ILE A 275     -30.958   5.792  28.709  1.00 75.72           O
ATOM   4252  CB  ILE A 275     -30.898   3.624  31.672  1.00 74.50           C
ATOM   4253  CG1 ILE A 275     -29.565   3.061  32.209  1.00 70.90           C
ATOM   4254  CG2 ILE A 275     -32.017   2.658  31.998  1.00 67.14           C
ATOM   4255  CD1 ILE A 275     -28.484   4.082  32.473  1.00 68.82           C
ATOM   4256  H   ILE A 275     -30.335   2.111  29.541  1.00 79.01           H
ATOM   4257  HA  ILE A 275     -31.790   3.690  29.831  1.00 88.44           H
ATOM   4258  HB  ILE A 275     -31.079   4.467  32.117  1.00 89.42           H
ATOM   4259 HG12 ILE A 275     -29.741   2.602  33.046  1.00 85.10           H
ATOM   4260 HG13 ILE A 275     -29.216   2.429  31.561  1.00 85.10           H
ATOM   4261 HG21 ILE A 275     -32.029   2.501  32.955  1.00 80.58           H
ATOM   4262 HG22 ILE A 275     -32.860   3.045  31.715  1.00 80.58           H
ATOM   4263 HG23 ILE A 275     -31.860   1.825  31.527  1.00 80.58           H
ATOM   4264 HD11 ILE A 275     -27.694   3.628  32.805  1.00 82.60           H
ATOM   4265 HD12 ILE A 275     -28.277   4.543  31.645  1.00 82.60           H
ATOM   4266 HD13 ILE A 275     -28.804   4.716  33.134  1.00 82.60           H
ATOM   4267  N   GLY A 276     -29.961   6.060  30.710  1.00 66.51           N
ATOM   4268  CA  GLY A 276     -29.802   7.486  30.527  1.00 60.58           C
ATOM   4269  C   GLY A 276     -28.487   7.869  29.889  1.00 65.45           C
ATOM   4270  O   GLY A 276     -27.878   8.881  30.251  1.00 57.52           O
ATOM   4271  H   GLY A 276     -29.623   5.754  31.439  1.00 79.83           H
ATOM   4272  HA2 GLY A 276     -30.520   7.818  29.966  1.00 72.71           H
ATOM   4273  HA3 GLY A 276     -29.861   7.926  31.389  1.00 72.71           H
ATOM   4274  N   ALA A 277     -28.035   7.050  28.945  1.00 66.04           N
ATOM   4275  CA  ALA A 277     -27.006   7.458  28.004  1.00 52.94           C
ATOM   4276  C   ALA A 277     -27.577   8.471  27.027  1.00 42.80           C
ATOM   4277  O   ALA A 277     -28.792   8.603  26.861  1.00 49.69           O
ATOM   4278  CB  ALA A 277     -26.460   6.253  27.234  1.00 55.57           C
ATOM   4279  H   ALA A 277     -28.312   6.244  28.830  1.00 79.27           H
ATOM   4280  HA  ALA A 277     -26.273   7.873  28.485  1.00 63.55           H
ATOM   4281  HB1 ALA A 277     -25.777   6.557  26.616  1.00 66.70           H
ATOM   4282  HB2 ALA A 277     -26.079   5.622  27.864  1.00 66.70           H
ATOM   4283  HB3 ALA A 277     -27.187   5.836  26.745  1.00 66.70           H
ATOM   4284  N   ASN A 278     -26.690   9.224  26.394  1.00 39.05           N
ATOM   4285  CA  ASN A 278     -27.131  10.069  25.310  1.00 36.88           C
ATOM   4286  C   ASN A 278     -28.018   9.259  24.371  1.00 48.03           C
ATOM   4287  O   ASN A 278     -27.621   8.154  23.947  1.00 45.08           O
ATOM   4288  CB  ASN A 278     -25.924  10.621  24.556  1.00 42.31           C
ATOM   4289  CG  ASN A 278     -26.314  11.624  23.494  1.00 37.20           C
ATOM   4290  OD1 ASN A 278     -27.463  11.690  23.059  1.00 47.60           O
ATOM   4291  ND2 ASN A 278     -25.368  12.414  23.079  1.00 44.65           N
ATOM   4292  H   ASN A 278     -25.849   9.261  26.569  1.00 46.87           H
ATOM   4293  HA  ASN A 278     -27.646  10.812  25.662  1.00 44.27           H
ATOM   4294  HB2 ASN A 278     -25.333  11.063  25.185  1.00 50.79           H
ATOM   4295  HB3 ASN A 278     -25.460   9.888  24.122  1.00 50.79           H
ATOM   4296 HD21 ASN A 278     -25.534  13.004  22.476  1.00 53.60           H
ATOM   4297 HD22 ASN A 278     -24.577  12.346  23.408  1.00 53.60           H
ATOM   4298  N   PRO A 279     -29.218   9.739  24.037  1.00 46.32           N
ATOM   4299  CA  PRO A 279     -30.060   8.969  23.105  1.00 47.62           C
ATOM   4300  C   PRO A 279     -29.436   8.821  21.729  1.00 50.46           C
ATOM   4301  O   PRO A 279     -29.786   7.873  21.004  1.00 40.97           O
ATOM   4302  CB  PRO A 279     -31.366   9.776  23.059  1.00 53.11           C
ATOM   4303  CG  PRO A 279     -31.362  10.530  24.300  1.00 53.71           C
ATOM   4304  CD  PRO A 279     -29.949  10.910  24.548  1.00 48.39           C
ATOM   4305  HA  PRO A 279     -30.242   8.088  23.469  1.00 57.16           H
ATOM   4306  HB2 PRO A 279     -31.359  10.371  22.293  1.00 63.75           H
ATOM   4307  HB3 PRO A 279     -32.125   9.173  23.023  1.00 63.75           H
ATOM   4308  HG2 PRO A 279     -31.914  11.321  24.200  1.00 64.47           H
ATOM   4309  HG3 PRO A 279     -31.695   9.972  25.019  1.00 64.47           H
ATOM   4310  HD2 PRO A 279     -29.716  11.705  24.043  1.00 58.08           H
ATOM   4311  HD3 PRO A 279     -29.788  11.026  25.497  1.00 58.08           H
ATOM   4312  N   LEU A 280     -28.522   9.728  21.361  1.00 41.15           N
ATOM   4313  CA  LEU A 280     -27.823   9.605  20.096  1.00 46.47           C
ATOM   4314  C   LEU A 280     -26.783   8.500  20.163  1.00 45.59           C
ATOM   4315  O   LEU A 280     -26.600   7.757  19.194  1.00 45.77           O
ATOM   4316  CB  LEU A 280     -27.169  10.912  19.720  1.00 45.88           C
ATOM   4317  CG  LEU A 280     -28.176  11.940  19.249  1.00 50.63           C
ATOM   4318  CD1 LEU A 280     -27.448  13.239  19.099  1.00 49.45           C
ATOM   4319  CD2 LEU A 280     -28.822  11.520  17.983  1.00 50.23           C
ATOM   4320  H   LEU A 280     -28.297  10.414  21.828  1.00 49.39           H
ATOM   4321  HA  LEU A 280     -28.461   9.377  19.402  1.00 55.78           H
ATOM   4322  HB2 LEU A 280     -26.710  11.272  20.494  1.00 55.08           H
ATOM   4323  HB3 LEU A 280     -26.538  10.756  19.000  1.00 55.08           H
ATOM   4324  HG  LEU A 280     -28.865  12.050  19.923  1.00 60.77           H
ATOM   4325 HD11 LEU A 280     -28.072  13.918  18.797  1.00 59.36           H
ATOM   4326 HD12 LEU A 280     -27.073  13.492  19.958  1.00 59.36           H
ATOM   4327 HD13 LEU A 280     -26.737  13.129  18.448  1.00 59.36           H
ATOM   4328 HD21 LEU A 280     -29.459  12.200  17.713  1.00 60.29           H
ATOM   4329 HD22 LEU A 280     -28.141  11.415  17.301  1.00 60.29           H
ATOM   4330 HD23 LEU A 280     -29.280  10.677  18.126  1.00 60.29           H
ATOM   4331  N   ALA A 281     -26.112   8.356  21.305  1.00 42.84           N
ATOM   4332  CA  ALA A 281     -25.274   7.175  21.504  1.00 41.24           C
ATOM   4333  C   ALA A 281     -26.088   5.882  21.377  1.00 44.79           C
ATOM   4334  O   ALA A 281     -25.641   4.924  20.729  1.00 43.21           O
ATOM   4335  CB  ALA A 281     -24.577   7.264  22.860  1.00 42.47           C
ATOM   4336  H   ALA A 281     -26.123   8.910  21.962  1.00 51.42           H
ATOM   4337  HA  ALA A 281     -24.588   7.160  20.819  1.00 49.51           H
ATOM   4338  HB1 ALA A 281     -24.024   6.476  22.983  1.00 50.98           H
ATOM   4339  HB2 ALA A 281     -24.026   8.062  22.879  1.00 50.98           H
ATOM   4340  HB3 ALA A 281     -25.249   7.309  23.558  1.00 50.98           H
ATOM   4341  N   VAL A 282     -27.287   5.830  21.986  1.00 39.44           N
ATOM   4342  CA  VAL A 282     -28.086   4.604  21.979  1.00 43.25           C
ATOM   4343  C   VAL A 282     -28.502   4.264  20.550  1.00 44.03           C
ATOM   4344  O   VAL A 282     -28.522   3.089  20.145  1.00 43.34           O
ATOM   4345  CB  VAL A 282     -29.322   4.749  22.902  1.00 47.64           C
ATOM   4346  CG1 VAL A 282     -30.164   3.553  22.800  1.00 41.71           C
ATOM   4347  CG2 VAL A 282     -28.938   4.911  24.373  1.00 44.49           C
ATOM   4348  H   VAL A 282     -27.651   6.487  22.405  1.00 47.34           H
ATOM   4349  HA  VAL A 282     -27.545   3.873  22.315  1.00 51.92           H
ATOM   4350  HB  VAL A 282     -29.844   5.520  22.630  1.00 57.19           H
ATOM   4351 HG11 VAL A 282     -30.933   3.658  23.382  1.00 50.06           H
ATOM   4352 HG12 VAL A 282     -30.457   3.451  21.880  1.00 50.06           H
ATOM   4353 HG13 VAL A 282     -29.647   2.779  23.070  1.00 50.06           H
ATOM   4354 HG21 VAL A 282     -29.746   4.996  24.903  1.00 53.40           H
ATOM   4355 HG22 VAL A 282     -28.438   4.129  24.656  1.00 53.40           H
ATOM   4356 HG23 VAL A 282     -28.392   5.707  24.471  1.00 53.40           H
ATOM   4357  N   ASP A 283     -28.872   5.285  19.773  1.00 38.63           N
ATOM   4358  CA  ASP A 283     -29.303   5.014  18.409  1.00 43.98           C
ATOM   4359  C   ASP A 283     -28.158   4.433  17.588  1.00 45.56           C
ATOM   4360  O   ASP A 283     -28.352   3.485  16.812  1.00 41.74           O
ATOM   4361  CB  ASP A 283     -29.823   6.291  17.783  1.00 41.13           C
ATOM   4362  CG  ASP A 283     -30.445   6.053  16.439  1.00 45.35           C
ATOM   4363  OD1 ASP A 283     -31.497   5.398  16.399  1.00 59.44           O
ATOM   4364  OD2 ASP A 283     -29.901   6.522  15.417  1.00 45.15           O1-
ATOM   4365  H   ASP A 283     -28.881   6.113  20.004  1.00 46.37           H
ATOM   4366  HA  ASP A 283     -30.025   4.367  18.424  1.00 52.80           H
ATOM   4367  HB2 ASP A 283     -30.497   6.677  18.363  1.00 49.37           H
ATOM   4368  HB3 ASP A 283     -29.086   6.911  17.668  1.00 49.37           H
ATOM   4369  N   LEU A 284     -26.945   4.970  17.776  1.00 39.99           N
ATOM   4370  CA  LEU A 284     -25.790   4.479  17.032  1.00 35.30           C
ATOM   4371  C   LEU A 284     -25.450   3.055  17.445  1.00 38.08           C
ATOM   4372  O   LEU A 284     -25.182   2.195  16.583  1.00 38.91           O
ATOM   4373  CB  LEU A 284     -24.623   5.456  17.228  1.00 36.51           C
ATOM   4374  CG  LEU A 284     -23.325   5.003  16.548  1.00 32.77           C
ATOM   4375  CD1 LEU A 284     -23.543   5.062  15.049  1.00 34.30           C
ATOM   4376  CD2 LEU A 284     -22.190   5.875  16.897  1.00 35.54           C
ATOM   4377  H   LEU A 284     -26.772   5.611  18.322  1.00 48.00           H
ATOM   4378  HA  LEU A 284     -26.009   4.467  16.087  1.00 42.37           H
ATOM   4379  HB2 LEU A 284     -24.870   6.317  16.855  1.00 43.82           H
ATOM   4380  HB3 LEU A 284     -24.447   5.546  18.178  1.00 43.82           H
ATOM   4381  HG  LEU A 284     -23.116   4.090  16.803  1.00 39.33           H
ATOM   4382 HD11 LEU A 284     -22.731   4.778  14.601  1.00 41.18           H
ATOM   4383 HD12 LEU A 284     -24.276   4.472  14.813  1.00 41.18           H
ATOM   4384 HD13 LEU A 284     -23.759   5.974  14.798  1.00 41.18           H
ATOM   4385 HD21 LEU A 284     -21.394   5.552  16.447  1.00 42.66           H
ATOM   4386 HD22 LEU A 284     -22.389   6.780  16.611  1.00 42.66           H
ATOM   4387 HD23 LEU A 284     -22.060   5.853  17.858  1.00 42.66           H
ATOM   4388  N   LEU A 285     -25.566   2.756  18.747  1.00 36.13           N
ATOM   4389  CA  LEU A 285     -25.397   1.409  19.250  1.00 32.67           C
ATOM   4390  C   LEU A 285     -26.386   0.437  18.623  1.00 40.16           C
ATOM   4391  O   LEU A 285     -26.018  -0.681  18.292  1.00 31.23           O
ATOM   4392  CB  LEU A 285     -25.527   1.405  20.771  1.00 37.79           C
ATOM   4393  CG  LEU A 285     -24.338   1.893  21.593  1.00 35.98           C
ATOM   4394  CD1 LEU A 285     -24.669   1.896  23.077  1.00 36.84           C
ATOM   4395  CD2 LEU A 285     -23.149   1.005  21.379  1.00 36.48           C
ATOM   4396  H   LEU A 285     -25.745   3.333  19.358  1.00 43.37           H
ATOM   4397  HA  LEU A 285     -24.503   1.104  19.029  1.00 39.22           H
ATOM   4398  HB2 LEU A 285     -26.282   1.967  21.007  1.00 45.36           H
ATOM   4399  HB3 LEU A 285     -25.710   0.495  21.052  1.00 45.36           H
ATOM   4400  HG  LEU A 285     -24.104   2.796  21.326  1.00 43.20           H
ATOM   4401 HD11 LEU A 285     -23.897   2.210  23.572  1.00 44.22           H
ATOM   4402 HD12 LEU A 285     -25.423   2.487  23.231  1.00 44.22           H
ATOM   4403 HD13 LEU A 285     -24.895   0.993  23.352  1.00 44.22           H
ATOM   4404 HD21 LEU A 285     -22.408   1.336  21.911  1.00 43.79           H
ATOM   4405 HD22 LEU A 285     -23.376   0.103  21.652  1.00 43.79           H
ATOM   4406 HD23 LEU A 285     -22.912   1.017  20.438  1.00 43.79           H
ATOM   4407  N   GLU A 286     -27.634   0.858  18.444  1.00 33.84           N
ATOM   4408  CA  GLU A 286     -28.645   0.028  17.804  1.00 40.22           C
ATOM   4409  C   GLU A 286     -28.254  -0.306  16.373  1.00 31.65           C
ATOM   4410  O   GLU A 286     -28.474  -1.432  15.920  1.00 37.44           O
ATOM   4411  CB  GLU A 286     -30.004   0.751  17.841  1.00 51.53           C
ATOM   4412  CG  GLU A 286     -31.165  -0.169  18.242  1.00 64.15           C
ATOM   4413  CD  GLU A 286     -32.111   0.500  19.187  1.00 73.31           C
ATOM   4414  OE1 GLU A 286     -32.846  -0.218  19.903  1.00 84.77           O
ATOM   4415  OE2 GLU A 286     -32.101   1.748  19.222  1.00 74.92           O1-
ATOM   4416  H   GLU A 286     -27.923   1.631  18.688  1.00 40.62           H
ATOM   4417  HA  GLU A 286     -28.732  -0.804  18.295  1.00 48.28           H
ATOM   4418  HB2 GLU A 286     -29.958   1.474  18.486  1.00 61.85           H
ATOM   4419  HB3 GLU A 286     -30.195   1.106  16.958  1.00 61.85           H
ATOM   4420  HG2 GLU A 286     -31.660  -0.422  17.447  1.00 77.00           H
ATOM   4421  HG3 GLU A 286     -30.809  -0.959  18.680  1.00 77.00           H
ATOM   4422  N   LYS A 287     -27.602   0.623  15.680  1.00 31.42           N
ATOM   4423  CA  LYS A 287     -27.181   0.424  14.299  1.00 35.74           C
ATOM   4424  C   LYS A 287     -25.880  -0.377  14.157  1.00 35.10           C
ATOM   4425  O   LYS A 287     -25.677  -1.026  13.118  1.00 28.34           O
ATOM   4426  CB  LYS A 287     -27.043   1.773  13.641  1.00 39.30           C
ATOM   4427  CG  LYS A 287     -28.456   2.358  13.332  1.00 35.54           C
ATOM   4428  CD  LYS A 287     -28.423   3.790  12.940  1.00 41.80           C
ATOM   4429  CE  LYS A 287     -29.889   4.338  12.739  1.00 45.90           C
ATOM   4430  NZ  LYS A 287     -30.908   3.259  12.951  1.00 69.94           N1+
ATOM   4431  H   LYS A 287     -27.387   1.393  15.996  1.00 37.71           H
ATOM   4432  HA  LYS A 287     -27.878  -0.062  13.830  1.00 42.90           H
ATOM   4433  HB2 LYS A 287     -26.580   2.380  14.240  1.00 47.18           H
ATOM   4434  HB3 LYS A 287     -26.557   1.680  12.807  1.00 47.18           H
ATOM   4435  HG2 LYS A 287     -28.851   1.857  12.602  1.00 42.67           H
ATOM   4436  HG3 LYS A 287     -29.009   2.278  14.125  1.00 42.67           H
ATOM   4437  HD2 LYS A 287     -27.994   4.308  13.639  1.00 50.18           H
ATOM   4438  HD3 LYS A 287     -27.942   3.885  12.103  1.00 50.18           H
ATOM   4439  HE2 LYS A 287     -30.058   5.046  13.381  1.00 55.10           H
ATOM   4440  HE3 LYS A 287     -29.985   4.674  11.835  1.00 55.10           H
ATOM   4441  HZ1 LYS A 287     -31.727   3.586  12.834  1.00 83.95           H
ATOM   4442  HZ2 LYS A 287     -30.775   2.597  12.370  1.00 83.95           H
ATOM   4443  HZ3 LYS A 287     -30.841   2.935  13.778  1.00 83.95           H
ATOM   4444  N   MET A 288     -25.033  -0.396  15.186  1.00 30.59           N
ATOM   4445  CA  MET A 288     -23.808  -1.200  15.133  1.00 32.15           C
ATOM   4446  C   MET A 288     -24.014  -2.615  15.630  1.00 33.65           C
ATOM   4447  O   MET A 288     -23.436  -3.554  15.069  1.00 32.99           O
ATOM   4448  CB  MET A 288     -22.703  -0.552  15.949  1.00 27.71           C
ATOM   4449  CG  MET A 288     -22.394   0.884  15.564  1.00 29.45           C
ATOM   4450  SD  MET A 288     -21.043   1.532  16.620  1.00 37.69           S
ATOM   4451  CE  MET A 288     -20.500   2.877  15.664  1.00 43.01           C
ATOM   4452  H   MET A 288     -25.141   0.040  15.919  1.00 36.73           H
ATOM   4453  HA  MET A 288     -23.506  -1.239  14.212  1.00 38.60           H
ATOM   4454  HB2 MET A 288     -22.966  -0.556  16.883  1.00 33.27           H
ATOM   4455  HB3 MET A 288     -21.890  -1.069  15.836  1.00 33.27           H
ATOM   4456  HG2 MET A 288     -22.106   0.918  14.638  1.00 35.35           H
ATOM   4457  HG3 MET A 288     -23.182   1.434  15.696  1.00 35.35           H
ATOM   4458  HE1 MET A 288     -19.768   3.316  16.125  1.00 51.63           H
ATOM   4459  HE2 MET A 288     -20.200   2.550  14.802  1.00 51.63           H
ATOM   4460  HE3 MET A 288     -21.237   3.497  15.546  1.00 51.63           H
ATOM   4461  N   LEU A 289     -24.851  -2.808  16.644  1.00 25.31           N
ATOM   4462  CA  LEU A 289     -24.966  -4.095  17.252  1.00 27.86           C
ATOM   4463  C   LEU A 289     -26.114  -4.907  16.628  1.00 34.29           C
ATOM   4464  O   LEU A 289     -26.990  -5.424  17.310  1.00 33.86           O
ATOM   4465  CB  LEU A 289     -25.121  -3.950  18.754  1.00 30.90           C
ATOM   4466  CG  LEU A 289     -23.839  -3.472  19.512  1.00 27.60           C
ATOM   4467  CD1 LEU A 289     -24.208  -3.291  20.948  1.00 36.13           C
ATOM   4468  CD2 LEU A 289     -22.708  -4.453  19.410  1.00 31.60           C
ATOM   4469  H   LEU A 289     -25.355  -2.203  16.988  1.00 30.39           H
ATOM   4470  HA  LEU A 289     -24.144  -4.584  17.091  1.00 33.45           H
ATOM   4471  HB2 LEU A 289     -25.822  -3.304  18.930  1.00 37.10           H
ATOM   4472  HB3 LEU A 289     -25.373  -4.812  19.121  1.00 37.10           H
ATOM   4473  HG  LEU A 289     -23.546  -2.619  19.156  1.00 33.13           H
ATOM   4474 HD11 LEU A 289     -23.427  -2.994  21.439  1.00 43.37           H
ATOM   4475 HD12 LEU A 289     -24.912  -2.626  21.011  1.00 43.37           H
ATOM   4476 HD13 LEU A 289     -24.520  -4.138  21.303  1.00 43.37           H
ATOM   4477 HD21 LEU A 289     -21.944  -4.106  19.897  1.00 37.94           H
ATOM   4478 HD22 LEU A 289     -22.989  -5.299  19.794  1.00 37.94           H
ATOM   4479 HD23 LEU A 289     -22.479  -4.574  18.475  1.00 37.94           H
ATOM   4480  N   VAL A 290     -26.088  -5.020  15.317  1.00 34.57           N
ATOM   4481  CA  VAL A 290     -27.043  -5.838  14.555  1.00 33.47           C
ATOM   4482  C   VAL A 290     -26.375  -7.126  14.114  1.00 38.79           C
ATOM   4483  O   VAL A 290     -25.222  -7.120  13.660  1.00 35.76           O
ATOM   4484  CB  VAL A 290     -27.556  -5.055  13.330  1.00 39.77           C
ATOM   4485  CG1 VAL A 290     -28.446  -5.943  12.501  1.00 46.54           C
ATOM   4486  CG2 VAL A 290     -28.326  -3.820  13.740  1.00 42.45           C
ATOM   4487  H   VAL A 290     -25.510  -4.623  14.819  1.00 41.49           H
ATOM   4488  HA  VAL A 290     -27.801  -6.061  15.118  1.00 40.19           H
ATOM   4489  HB  VAL A 290     -26.803  -4.780  12.785  1.00 47.74           H
ATOM   4490 HG11 VAL A 290     -28.763  -5.442  11.734  1.00 55.87           H
ATOM   4491 HG12 VAL A 290     -27.935  -6.713  12.206  1.00 55.87           H
ATOM   4492 HG13 VAL A 290     -29.197  -6.231  13.043  1.00 55.87           H
ATOM   4493 HG21 VAL A 290     -28.630  -3.359  12.942  1.00 50.96           H
ATOM   4494 HG22 VAL A 290     -29.088  -4.087  14.278  1.00 50.96           H
ATOM   4495 HG23 VAL A 290     -27.743  -3.241  14.255  1.00 50.96           H
ATOM   4496  N   LEU A 291     -27.126  -8.236  14.190  1.00 39.52           N
ATOM   4497  CA  LEU A 291     -26.573  -9.545  13.861  1.00 39.61           C
ATOM   4498  C   LEU A 291     -26.343  -9.687  12.368  1.00 37.93           C
ATOM   4499  O   LEU A 291     -25.327 -10.249  11.936  1.00 48.20           O
ATOM   4500  CB  LEU A 291     -27.513 -10.643  14.361  1.00 45.66           C
ATOM   4501  CG  LEU A 291     -27.048 -11.691  15.349  1.00 45.95           C
ATOM   4502  CD1 LEU A 291     -26.047 -11.168  16.317  1.00 40.70           C
ATOM   4503  CD2 LEU A 291     -28.244 -12.203  16.104  1.00 43.93           C
ATOM   4504  H   LEU A 291     -27.953  -8.251  14.428  1.00 47.43           H
ATOM   4505  HA  LEU A 291     -25.719  -9.651  14.309  1.00 47.55           H
ATOM   4506  HB2 LEU A 291     -28.272 -10.202  14.774  1.00 54.81           H
ATOM   4507  HB3 LEU A 291     -27.826 -11.127  13.581  1.00 54.81           H
ATOM   4508  HG  LEU A 291     -26.649 -12.433  14.867  1.00 55.16           H
ATOM   4509 HD11 LEU A 291     -25.789 -11.882  16.920  1.00 48.85           H
ATOM   4510 HD12 LEU A 291     -25.272 -10.850  15.828  1.00 48.85           H
ATOM   4511 HD13 LEU A 291     -26.445 -10.438  16.818  1.00 48.85           H
ATOM   4512 HD21 LEU A 291     -27.951 -12.876  16.738  1.00 52.73           H
ATOM   4513 HD22 LEU A 291     -28.661 -11.464  16.573  1.00 52.73           H
ATOM   4514 HD23 LEU A 291     -28.871 -12.592  15.474  1.00 52.73           H
ATOM   4515  N   ASP A 292     -27.259  -9.188  11.560  1.00 38.12           N
ATOM   4516  CA  ASP A 292     -27.109  -9.315  10.127  1.00 38.47           C
ATOM   4517  C   ASP A 292     -25.990  -8.389   9.690  1.00 41.31           C
ATOM   4518  O   ASP A 292     -26.174  -7.173   9.587  1.00 39.43           O
ATOM   4519  CB  ASP A 292     -28.409  -8.975   9.412  1.00 45.20           C
ATOM   4520  CG  ASP A 292     -28.361  -9.330   7.943  1.00 45.15           C
ATOM   4521  OD1 ASP A 292     -27.245  -9.435   7.422  1.00 38.06           O
ATOM   4522  OD2 ASP A 292     -29.415  -9.518   7.307  1.00 49.47           O1-
ATOM   4523  H   ASP A 292     -27.970  -8.776  11.813  1.00 45.77           H
ATOM   4524  HA  ASP A 292     -26.862 -10.226   9.905  1.00 46.18           H
ATOM   4525  HB2 ASP A 292     -29.136  -9.472   9.819  1.00 54.26           H
ATOM   4526  HB3 ASP A 292     -28.574  -8.022   9.486  1.00 54.26           H
ATOM   4527  N   SER A 293     -24.845  -8.983   9.369  1.00 42.22           N
ATOM   4528  CA  SER A 293     -23.708  -8.210   8.902  1.00 44.52           C
ATOM   4529  C   SER A 293     -23.965  -7.533   7.562  1.00 45.90           C
ATOM   4530  O   SER A 293     -23.202  -6.641   7.185  1.00 43.12           O
ATOM   4531  CB  SER A 293     -22.488  -9.116   8.786  1.00 48.22           C
ATOM   4532  OG  SER A 293     -22.584  -9.943   7.638  1.00 52.56           O
ATOM   4533  H   SER A 293     -24.704  -9.830   9.413  1.00 50.67           H
ATOM   4534  HA  SER A 293     -23.507  -7.519   9.553  1.00 53.44           H
ATOM   4535  HB2 SER A 293     -21.692  -8.567   8.714  1.00 57.88           H
ATOM   4536  HB3 SER A 293     -22.435  -9.677   9.575  1.00 57.88           H
ATOM   4537  HG  SER A 293     -21.908 -10.438   7.583  1.00 63.09           H
ATOM   4538  N   ASP A 294     -25.005  -7.922   6.815  1.00 40.62           N
ATOM   4539  CA  ASP A 294     -25.384  -7.075   5.690  1.00 42.51           C
ATOM   4540  C   ASP A 294     -26.094  -5.794   6.137  1.00 36.50           C
ATOM   4541  O   ASP A 294     -26.205  -4.846   5.358  1.00 36.09           O
ATOM   4542  CB  ASP A 294     -26.298  -7.834   4.723  1.00 41.68           C
ATOM   4543  CG  ASP A 294     -25.610  -9.014   4.092  1.00 52.04           C
ATOM   4544  OD1 ASP A 294     -24.363  -8.964   3.868  1.00 46.99           O
ATOM   4545  OD2 ASP A 294     -26.326 -10.005   3.849  1.00 47.90           O1-
ATOM   4546  H   ASP A 294     -25.479  -8.630   6.931  1.00 48.76           H
ATOM   4547  HA  ASP A 294     -24.584  -6.818   5.206  1.00 51.03           H
ATOM   4548  HB2 ASP A 294     -27.072  -8.160   5.208  1.00 50.04           H
ATOM   4549  HB3 ASP A 294     -26.578  -7.234   4.014  1.00 50.04           H
ATOM   4550  N   LYS A 295     -26.604  -5.743   7.348  1.00 35.00           N
ATOM   4551  CA  LYS A 295     -27.414  -4.581   7.746  1.00 36.12           C
ATOM   4552  C   LYS A 295     -26.695  -3.666   8.732  1.00 36.18           C
ATOM   4553  O   LYS A 295     -27.233  -2.607   9.062  1.00 37.04           O
ATOM   4554  CB  LYS A 295     -28.739  -5.051   8.376  1.00 42.84           C
ATOM   4555  CG  LYS A 295     -29.978  -5.139   7.442  1.00 53.49           C
ATOM   4556  CD  LYS A 295     -29.611  -5.362   5.995  1.00 52.64           C
ATOM   4557  CE  LYS A 295     -30.846  -5.569   5.090  1.00 65.14           C
ATOM   4558  NZ  LYS A 295     -30.672  -6.791   4.229  1.00 75.27           N1+
ATOM   4559  H   LYS A 295     -26.507  -6.344   7.956  1.00 42.01           H
ATOM   4560  HA  LYS A 295     -27.627  -4.060   6.955  1.00 43.36           H
ATOM   4561  HB2 LYS A 295     -28.598  -5.936   8.746  1.00 51.42           H
ATOM   4562  HB3 LYS A 295     -28.965  -4.438   9.092  1.00 51.42           H
ATOM   4563  HG2 LYS A 295     -30.536  -5.880   7.727  1.00 64.20           H
ATOM   4564  HG3 LYS A 295     -30.476  -4.308   7.499  1.00 64.20           H
ATOM   4565  HD2 LYS A 295     -29.126  -4.588   5.669  1.00 63.19           H
ATOM   4566  HD3 LYS A 295     -29.055  -6.154   5.929  1.00 63.19           H
ATOM   4567  HE2 LYS A 295     -31.634  -5.692   5.641  1.00 78.18           H
ATOM   4568  HE3 LYS A 295     -30.954  -4.799   4.510  1.00 78.18           H
ATOM   4569  HZ1 LYS A 295     -31.387  -6.903   3.711  1.00 90.33           H
ATOM   4570  HZ2 LYS A 295     -29.953  -6.700   3.713  1.00 90.33           H
ATOM   4571  HZ3 LYS A 295     -30.571  -7.512   4.742  1.00 90.33           H
ATOM   4572  N   ARG A 296     -25.519  -4.080   9.217  1.00 37.00           N
ATOM   4573  CA  ARG A 296     -24.701  -3.301  10.148  1.00 34.86           C
ATOM   4574  C   ARG A 296     -24.099  -2.067   9.481  1.00 31.51           C
ATOM   4575  O   ARG A 296     -23.700  -2.096   8.320  1.00 32.93           O
ATOM   4576  CB  ARG A 296     -23.632  -4.245  10.704  1.00 31.43           C
ATOM   4577  CG  ARG A 296     -22.650  -3.696  11.699  1.00 39.06           C
ATOM   4578  CD  ARG A 296     -21.947  -4.789  12.535  1.00 31.66           C
ATOM   4579  NE  ARG A 296     -22.678  -6.062  12.741  1.00 26.43           N
ATOM   4580  CZ  ARG A 296     -22.137  -7.270  12.553  1.00 27.46           C
ATOM   4581  NH1 ARG A 296     -22.818  -8.365  12.791  1.00 31.88           N
ATOM   4582  NH2 ARG A 296     -20.880  -7.365  12.120  1.00 29.80           N1+
ATOM   4583  H   ARG A 296     -25.165  -4.837   9.012  1.00 44.41           H
ATOM   4584  HA  ARG A 296     -25.255  -3.004  10.887  1.00 41.85           H
ATOM   4585  HB2 ARG A 296     -24.085  -4.986  11.134  1.00 37.73           H
ATOM   4586  HB3 ARG A 296     -23.116  -4.582   9.955  1.00 37.73           H
ATOM   4587  HG2 ARG A 296     -21.966  -3.199  11.223  1.00 46.88           H
ATOM   4588  HG3 ARG A 296     -23.119  -3.109  12.312  1.00 46.88           H
ATOM   4589  HD2 ARG A 296     -21.109  -5.009  12.097  1.00 38.00           H
ATOM   4590  HD3 ARG A 296     -21.760  -4.422  13.413  1.00 38.00           H
ATOM   4591  HE  ARG A 296     -23.464  -6.023  13.088  1.00 31.73           H
ATOM   4592 HH11 ARG A 296     -23.633  -8.314  13.062  1.00 38.27           H
ATOM   4593 HH12 ARG A 296     -22.460  -9.133  12.647  1.00 38.27           H
ATOM   4594 HH21 ARG A 296     -20.421  -6.653  11.973  1.00 35.78           H
ATOM   4595 HH22 ARG A 296     -20.527  -8.139  11.992  1.00 35.78           H
ATOM   4596  N   ILE A 297     -24.094  -0.946  10.206  1.00 29.67           N
ATOM   4597  CA  ILE A 297     -23.630   0.324   9.656  1.00 33.78           C
ATOM   4598  C   ILE A 297     -22.137   0.238   9.365  1.00 26.83           C
ATOM   4599  O   ILE A 297     -21.406  -0.467  10.062  1.00 29.75           O
ATOM   4600  CB  ILE A 297     -23.966   1.446  10.654  1.00 29.60           C
ATOM   4601  CG1 ILE A 297     -23.637   2.798  10.100  1.00 33.70           C
ATOM   4602  CG2 ILE A 297     -23.240   1.268  11.951  1.00 29.48           C
ATOM   4603  CD1 ILE A 297     -24.293   4.019  10.933  1.00 37.77           C
ATOM   4604  H   ILE A 297     -24.356  -0.898  11.024  1.00 35.62           H
ATOM   4605  HA  ILE A 297     -24.094   0.504   8.824  1.00 40.55           H
ATOM   4606  HB  ILE A 297     -24.919   1.416  10.833  1.00 35.54           H
ATOM   4607 HG12 ILE A 297     -22.674   2.914  10.110  1.00 40.45           H
ATOM   4608 HG13 ILE A 297     -23.965   2.851   9.188  1.00 40.45           H
ATOM   4609 HG21 ILE A 297     -23.479   1.993  12.549  1.00 35.39           H
ATOM   4610 HG22 ILE A 297     -23.497   0.418  12.342  1.00 35.39           H
ATOM   4611 HG23 ILE A 297     -22.284   1.279  11.782  1.00 35.39           H
ATOM   4612 HD11 ILE A 297     -24.037   4.857  10.518  1.00 45.34           H
ATOM   4613 HD12 ILE A 297     -25.258   3.925  10.924  1.00 45.34           H
ATOM   4614 HD13 ILE A 297     -23.966   3.989  11.846  1.00 45.34           H
ATOM   4615  N   THR A 298     -21.686   0.896   8.312  1.00 30.36           N
ATOM   4616  CA  THR A 298     -20.267   0.891   7.956  1.00 29.65           C
ATOM   4617  C   THR A 298     -19.552   2.014   8.718  1.00 32.58           C
ATOM   4618  O   THR A 298     -20.188   2.873   9.295  1.00 28.45           O
ATOM   4619  CB  THR A 298     -20.042   1.125   6.477  1.00 34.77           C
ATOM   4620  OG1 THR A 298     -20.471   2.442   6.155  1.00 35.80           O
ATOM   4621  CG2 THR A 298     -20.761   0.065   5.592  1.00 46.87           C
ATOM   4622  H   THR A 298     -22.179   1.358   7.780  1.00 36.44           H
ATOM   4623  HA  THR A 298     -19.868   0.042   8.203  1.00 35.59           H
ATOM   4624  HB  THR A 298     -19.091   1.059   6.296  1.00 41.73           H
ATOM   4625  HG1 THR A 298     -20.354   2.591   5.337  1.00 42.98           H
ATOM   4626 HG21 THR A 298     -20.594   0.248   4.654  1.00 56.26           H
ATOM   4627 HG22 THR A 298     -20.431  -0.822   5.804  1.00 56.26           H
ATOM   4628 HG23 THR A 298     -21.717   0.093   5.753  1.00 56.26           H
ATOM   4629  N   ALA A 299     -18.211   2.016   8.691  1.00 28.72           N
ATOM   4630  CA  ALA A 299     -17.462   3.092   9.352  1.00 29.62           C
ATOM   4631  C   ALA A 299     -17.779   4.477   8.740  1.00 31.04           C
ATOM   4632  O   ALA A 299     -18.011   5.478   9.456  1.00 25.49           O
ATOM   4633  CB  ALA A 299     -15.947   2.745   9.279  1.00 28.15           C
ATOM   4634  H   ALA A 299     -17.724   1.420   8.308  1.00 34.48           H
ATOM   4635  HA  ALA A 299     -17.714   3.119  10.288  1.00 35.56           H
ATOM   4636  HB1 ALA A 299     -15.440   3.450   9.712  1.00 33.80           H
ATOM   4637  HB2 ALA A 299     -15.794   1.901   9.732  1.00 33.80           H
ATOM   4638  HB3 ALA A 299     -15.684   2.673   8.348  1.00 33.80           H
ATOM   4639  N   ALA A 300     -17.767   4.573   7.412  1.00 30.73           N
ATOM   4640  CA  ALA A 300     -18.074   5.844   6.764  1.00 32.83           C
ATOM   4641  C   ALA A 300     -19.471   6.361   7.113  1.00 33.98           C
ATOM   4642  O   ALA A 300     -19.650   7.567   7.307  1.00 36.24           O
ATOM   4643  CB  ALA A 300     -17.950   5.690   5.253  1.00 32.84           C
ATOM   4644  H   ALA A 300     -17.587   3.928   6.872  1.00 36.89           H
ATOM   4645  HA  ALA A 300     -17.429   6.509   7.051  1.00 39.41           H
ATOM   4646  HB1 ALA A 300     -18.156   6.539   4.832  1.00 39.42           H
ATOM   4647  HB2 ALA A 300     -17.043   5.424   5.037  1.00 39.42           H
ATOM   4648  HB3 ALA A 300     -18.575   5.011   4.953  1.00 39.42           H
ATOM   4649  N   GLN A 301     -20.473   5.474   7.128  1.00 35.97           N
ATOM   4650  CA  GLN A 301     -21.843   5.833   7.495  1.00 33.72           C
ATOM   4651  C   GLN A 301     -21.939   6.268   8.945  1.00 32.20           C
ATOM   4652  O   GLN A 301     -22.648   7.236   9.278  1.00 35.83           O
ATOM   4653  CB  GLN A 301     -22.755   4.648   7.280  1.00 37.29           C
ATOM   4654  CG  GLN A 301     -23.078   4.357   5.836  1.00 35.37           C
ATOM   4655  CD  GLN A 301     -23.801   3.046   5.672  1.00 36.85           C
ATOM   4656  OE1 GLN A 301     -23.787   2.163   6.543  1.00 35.01           O
ATOM   4657  NE2 GLN A 301     -24.432   2.895   4.539  1.00 44.09           N
ATOM   4658  H   GLN A 301     -20.379   4.643   6.925  1.00 43.18           H
ATOM   4659  HA  GLN A 301     -22.148   6.563   6.933  1.00 40.48           H
ATOM   4660  HB2 GLN A 301     -22.329   3.859   7.650  1.00 44.77           H
ATOM   4661  HB3 GLN A 301     -23.592   4.814   7.741  1.00 44.77           H
ATOM   4662  HG2 GLN A 301     -23.647   5.062   5.489  1.00 42.46           H
ATOM   4663  HG3 GLN A 301     -22.253   4.313   5.328  1.00 42.46           H
ATOM   4664 HE21 GLN A 301     -24.415   3.521   3.950  1.00 52.92           H
ATOM   4665 HE22 GLN A 301     -24.865   2.169   4.382  1.00 52.92           H
ATOM   4666  N   ALA A 302     -21.239   5.573   9.820  1.00 33.14           N
ATOM   4667  CA  ALA A 302     -21.308   5.887  11.235  1.00 30.88           C
ATOM   4668  C   ALA A 302     -20.712   7.259  11.510  1.00 31.32           C
ATOM   4669  O   ALA A 302     -21.211   8.011  12.356  1.00 33.72           O
ATOM   4670  CB  ALA A 302     -20.585   4.797  12.035  1.00 31.01           C
ATOM   4671  H   ALA A 302     -20.719   4.917   9.623  1.00 39.79           H
ATOM   4672  HA  ALA A 302     -22.237   5.900  11.514  1.00 37.08           H
ATOM   4673  HB1 ALA A 302     -20.634   5.013  12.979  1.00 37.23           H
ATOM   4674  HB2 ALA A 302     -21.016   3.944  11.867  1.00 37.23           H
ATOM   4675  HB3 ALA A 302     -19.658   4.760  11.752  1.00 37.23           H
ATOM   4676  N   LEU A 303     -19.672   7.619  10.765  1.00 32.14           N
ATOM   4677  CA  LEU A 303     -19.028   8.917  10.936  1.00 36.09           C
ATOM   4678  C   LEU A 303     -20.030  10.044  10.716  1.00 41.34           C
ATOM   4679  O   LEU A 303     -19.881  11.127  11.276  1.00 32.67           O
ATOM   4680  CB  LEU A 303     -17.855   9.042   9.944  1.00 33.35           C
ATOM   4681  CG  LEU A 303     -16.553   8.320  10.354  1.00 28.86           C
ATOM   4682  CD1 LEU A 303     -15.530   8.298   9.211  1.00 31.14           C
ATOM   4683  CD2 LEU A 303     -15.919   8.908  11.582  1.00 30.26           C
ATOM   4684  H   LEU A 303     -19.320   7.130  10.152  1.00 38.58           H
ATOM   4685  HA  LEU A 303     -18.677   8.989  11.838  1.00 43.32           H
ATOM   4686  HB2 LEU A 303     -18.135   8.674   9.092  1.00 40.04           H
ATOM   4687  HB3 LEU A 303     -17.644   9.982   9.836  1.00 40.04           H
ATOM   4688  HG  LEU A 303     -16.772   7.398  10.559  1.00 34.65           H
ATOM   4689 HD11 LEU A 303     -14.731   7.837   9.511  1.00 37.39           H
ATOM   4690 HD12 LEU A 303     -15.915   7.833   8.452  1.00 37.39           H
ATOM   4691 HD13 LEU A 303     -15.312   9.210   8.964  1.00 37.39           H
ATOM   4692 HD21 LEU A 303     -15.110   8.414  11.787  1.00 36.33           H
ATOM   4693 HD22 LEU A 303     -15.705   9.839  11.412  1.00 36.33           H
ATOM   4694 HD23 LEU A 303     -16.544   8.842  12.322  1.00 36.33           H
ATOM   4695  N   ALA A 304     -21.034   9.806   9.880  1.00 43.68           N
ATOM   4696  CA  ALA A 304     -22.028  10.809   9.548  1.00 40.23           C
ATOM   4697  C   ALA A 304     -23.273  10.723  10.429  1.00 42.92           C
ATOM   4698  O   ALA A 304     -24.228  11.479  10.213  1.00 45.81           O
ATOM   4699  CB  ALA A 304     -22.392  10.680   8.057  1.00 38.46           C
ATOM   4700  H   ALA A 304     -21.160   9.052   9.486  1.00 52.43           H
ATOM   4701  HA  ALA A 304     -21.637  11.687   9.679  1.00 48.29           H
ATOM   4702  HB1 ALA A 304     -23.057  11.351   7.835  1.00 46.16           H
ATOM   4703  HB2 ALA A 304     -21.593  10.816   7.524  1.00 46.16           H
ATOM   4704  HB3 ALA A 304     -22.750   9.793   7.895  1.00 46.16           H
ATOM   4705  N   HIS A 305     -23.268   9.859  11.442  1.00 34.20           N
ATOM   4706  CA  HIS A 305     -24.338   9.821  12.420  1.00 38.95           C
ATOM   4707  C   HIS A 305     -24.277  11.083  13.286  1.00 42.41           C
ATOM   4708  O   HIS A 305     -23.200  11.647  13.535  1.00 33.89           O
ATOM   4709  CB  HIS A 305     -24.204   8.566  13.259  1.00 36.30           C
ATOM   4710  CG  HIS A 305     -25.336   8.286  14.212  1.00 36.35           C
ATOM   4711  ND1 HIS A 305     -25.408   8.853  15.470  1.00 42.69           N
ATOM   4712  CD2 HIS A 305     -26.368   7.415  14.139  1.00 42.50           C
ATOM   4713  CE1 HIS A 305     -26.466   8.392  16.106  1.00 38.91           C
ATOM   4714  NE2 HIS A 305     -27.065   7.505  15.323  1.00 43.31           N
ATOM   4715  H   HIS A 305     -22.647   9.280  11.581  1.00 41.06           H
ATOM   4716  HA  HIS A 305     -25.194   9.799  11.965  1.00 46.75           H
ATOM   4717  HB2 HIS A 305     -23.393   8.636  13.785  1.00 43.58           H
ATOM   4718  HB3 HIS A 305     -24.136   7.805  12.661  1.00 43.58           H
ATOM   4719  HD2 HIS A 305     -26.579   6.870  13.415  1.00 51.02           H
ATOM   4720  HE1 HIS A 305     -26.738   8.637  16.961  1.00 46.71           H
ATOM   4721  HE2 HIS A 305     -27.782   7.070  15.516  1.00 51.99           H
ATOM   4722  N   ALA A 306     -25.459  11.517  13.752  1.00 45.09           N
ATOM   4723  CA  ALA A 306     -25.595  12.781  14.474  1.00 42.92           C
ATOM   4724  C   ALA A 306     -24.818  12.802  15.784  1.00 38.30           C
ATOM   4725  O   ALA A 306     -24.416  13.889  16.235  1.00 38.07           O
ATOM   4726  CB  ALA A 306     -27.083  13.067  14.746  1.00 45.39           C
ATOM   4727  H   ALA A 306     -26.200  11.089  13.659  1.00 54.12           H
ATOM   4728  HA  ALA A 306     -25.253  13.496  13.916  1.00 51.51           H
ATOM   4729  HB1 ALA A 306     -27.160  13.907  15.224  1.00 54.49           H
ATOM   4730  HB2 ALA A 306     -27.553  13.123  13.899  1.00 54.49           H
ATOM   4731  HB3 ALA A 306     -27.450  12.345  15.280  1.00 54.49           H
ATOM   4732  N   TYR A 307     -24.546  11.635  16.371  1.00 38.99           N
ATOM   4733  CA  TYR A 307     -23.759  11.577  17.601  1.00 39.45           C
ATOM   4734  C   TYR A 307     -22.419  12.280  17.445  1.00 37.75           C
ATOM   4735  O   TYR A 307     -21.881  12.785  18.430  1.00 35.18           O
ATOM   4736  CB  TYR A 307     -23.553  10.117  18.021  1.00 36.46           C
ATOM   4737  CG  TYR A 307     -22.882   9.893  19.361  1.00 39.58           C
ATOM   4738  CD1 TYR A 307     -23.460  10.349  20.550  1.00 40.26           C
ATOM   4739  CD2 TYR A 307     -21.701   9.153  19.453  1.00 35.23           C
ATOM   4740  CE1 TYR A 307     -22.853  10.111  21.776  1.00 41.22           C
ATOM   4741  CE2 TYR A 307     -21.114   8.899  20.676  1.00 42.16           C
ATOM   4742  CZ  TYR A 307     -21.668   9.380  21.822  1.00 41.19           C
ATOM   4743  OH  TYR A 307     -21.033   9.097  23.010  1.00 43.77           O
ATOM   4744  H   TYR A 307     -24.804  10.868  16.079  1.00 46.80           H
ATOM   4745  HA  TYR A 307     -24.249  12.025  18.309  1.00 47.36           H
ATOM   4746  HB2 TYR A 307     -24.421   9.686  18.058  1.00 43.77           H
ATOM   4747  HB3 TYR A 307     -23.007   9.681  17.348  1.00 43.77           H
ATOM   4748  HD1 TYR A 307     -24.249  10.840  20.516  1.00 48.33           H
ATOM   4749  HD2 TYR A 307     -21.308   8.819  18.679  1.00 42.29           H
ATOM   4750  HE1 TYR A 307     -23.240  10.429  22.560  1.00 49.48           H
ATOM   4751  HE2 TYR A 307     -20.320   8.418  20.715  1.00 50.61           H
ATOM   4752  HH  TYR A 307     -21.465   9.425  23.652  1.00 52.54           H
ATOM   4753  N   PHE A 308     -21.854  12.311  16.233  1.00 34.11           N
ATOM   4754  CA  PHE A 308     -20.528  12.886  16.025  1.00 33.66           C
ATOM   4755  C   PHE A 308     -20.578  14.272  15.371  1.00 32.33           C
ATOM   4756  O   PHE A 308     -19.560  14.732  14.840  1.00 35.65           O
ATOM   4757  CB  PHE A 308     -19.654  11.928  15.185  1.00 35.79           C
ATOM   4758  CG  PHE A 308     -19.557  10.555  15.748  1.00 30.79           C
ATOM   4759  CD1 PHE A 308     -20.114   9.476  15.073  1.00 35.65           C
ATOM   4760  CD2 PHE A 308     -18.906  10.318  16.943  1.00 28.84           C
ATOM   4761  CE1 PHE A 308     -20.040   8.199  15.599  1.00 30.77           C
ATOM   4762  CE2 PHE A 308     -18.818   9.032  17.461  1.00 29.01           C
ATOM   4763  CZ  PHE A 308     -19.358   7.973  16.777  1.00 32.78           C
ATOM   4764  H   PHE A 308     -22.221  12.004  15.517  1.00 40.94           H
ATOM   4765  HA  PHE A 308     -20.100  12.988  16.890  1.00 40.40           H
ATOM   4766  HB2 PHE A 308     -20.033  11.858  14.295  1.00 42.96           H
ATOM   4767  HB3 PHE A 308     -18.755  12.290  15.133  1.00 42.96           H
ATOM   4768  HD1 PHE A 308     -20.561   9.617  14.270  1.00 42.79           H
ATOM   4769  HD2 PHE A 308     -18.521  11.027  17.405  1.00 34.62           H
ATOM   4770  HE1 PHE A 308     -20.409   7.484  15.133  1.00 36.94           H
ATOM   4771  HE2 PHE A 308     -18.372   8.886  18.264  1.00 34.83           H
ATOM   4772  HZ  PHE A 308     -19.312   7.114  17.132  1.00 39.35           H
ATOM   4773  N   ALA A 309     -21.743  14.961  15.408  1.00 37.76           N
ATOM   4774  CA  ALA A 309     -21.880  16.255  14.724  1.00 42.52           C
ATOM   4775  C   ALA A 309     -20.778  17.219  15.118  1.00 39.59           C
ATOM   4776  O   ALA A 309     -20.300  18.010  14.301  1.00 43.55           O
ATOM   4777  CB  ALA A 309     -23.242  16.900  15.042  1.00 48.29           C
ATOM   4778  H   ALA A 309     -22.454  14.699  15.816  1.00 45.33           H
ATOM   4779  HA  ALA A 309     -21.829  16.115  13.765  1.00 51.04           H
ATOM   4780  HB1 ALA A 309     -23.305  17.750  14.579  1.00 57.97           H
ATOM   4781  HB2 ALA A 309     -23.949  16.307  14.743  1.00 57.97           H
ATOM   4782  HB3 ALA A 309     -23.309  17.039  16.000  1.00 57.97           H
ATOM   4783  N   GLN A 310     -20.310  17.117  16.343  1.00 41.08           N
ATOM   4784  CA  GLN A 310     -19.276  18.001  16.858  1.00 47.16           C
ATOM   4785  C   GLN A 310     -17.900  17.708  16.272  1.00 47.67           C
ATOM   4786  O   GLN A 310     -17.052  18.602  16.242  1.00 39.10           O
ATOM   4787  CB  GLN A 310     -19.256  17.877  18.382  1.00 43.35           C
ATOM   4788  CG  GLN A 310     -20.680  17.843  18.983  1.00 58.33           C
ATOM   4789  CD  GLN A 310     -21.327  16.443  18.991  1.00 68.73           C
ATOM   4790  OE1 GLN A 310     -20.728  15.453  18.522  1.00 64.07           O
ATOM   4791  NE2 GLN A 310     -22.553  16.358  19.540  1.00 84.55           N
ATOM   4792  H   GLN A 310     -20.578  16.530  16.912  1.00 49.31           H
ATOM   4793  HA  GLN A 310     -19.507  18.917  16.636  1.00 56.61           H
ATOM   4794  HB2 GLN A 310     -18.804  17.055  18.629  1.00 52.03           H
ATOM   4795  HB3 GLN A 310     -18.788  18.640  18.757  1.00 52.03           H
ATOM   4796  HG2 GLN A 310     -20.639  18.155  19.900  1.00 70.01           H
ATOM   4797  HG3 GLN A 310     -21.252  18.429  18.462  1.00 70.01           H
ATOM   4798 HE21 GLN A 310     -22.931  17.062  19.859  1.00101.48           H
ATOM   4799 HE22 GLN A 310     -22.959  15.601  19.570  1.00101.48           H
ATOM   4800  N   TYR A 311     -17.661  16.495  15.767  1.00 40.61           N
ATOM   4801  CA  TYR A 311     -16.362  16.176  15.176  1.00 39.96           C
ATOM   4802  C   TYR A 311     -16.386  15.875  13.694  1.00 35.61           C
ATOM   4803  O   TYR A 311     -15.342  15.979  13.054  1.00 37.94           O
ATOM   4804  CB  TYR A 311     -15.745  14.976  15.893  1.00 34.89           C
ATOM   4805  CG  TYR A 311     -15.519  15.237  17.352  1.00 30.27           C
ATOM   4806  CD1 TYR A 311     -16.376  14.751  18.317  1.00 33.51           C
ATOM   4807  CD2 TYR A 311     -14.427  15.977  17.759  1.00 37.24           C
ATOM   4808  CE1 TYR A 311     -16.155  15.014  19.675  1.00 41.44           C
ATOM   4809  CE2 TYR A 311     -14.201  16.253  19.096  1.00 39.20           C
ATOM   4810  CZ  TYR A 311     -15.062  15.776  20.048  1.00 39.61           C
ATOM   4811  OH  TYR A 311     -14.791  16.033  21.379  1.00 41.38           O
ATOM   4812  H   TYR A 311     -18.227  15.848  15.755  1.00 48.75           H
ATOM   4813  HA  TYR A 311     -15.770  16.933  15.310  1.00 47.97           H
ATOM   4814  HB2 TYR A 311     -16.343  14.216  15.812  1.00 41.89           H
ATOM   4815  HB3 TYR A 311     -14.888  14.770  15.488  1.00 41.89           H
ATOM   4816  HD1 TYR A 311     -17.117  14.251  18.062  1.00 40.22           H
ATOM   4817  HD2 TYR A 311     -13.843  16.317  17.120  1.00 44.71           H
ATOM   4818  HE1 TYR A 311     -16.739  14.683  20.319  1.00 49.74           H
ATOM   4819  HE2 TYR A 311     -13.458  16.752  19.350  1.00 47.06           H
ATOM   4820  HH  TYR A 311     -15.369  15.667  21.866  1.00 49.67           H
ATOM   4821  N   HIS A 312     -17.534  15.476  13.137  1.00 40.10           N
ATOM   4822  CA  HIS A 312     -17.558  14.983  11.763  1.00 37.06           C
ATOM   4823  C   HIS A 312     -17.127  16.070  10.803  1.00 46.95           C
ATOM   4824  O   HIS A 312     -17.678  17.175  10.809  1.00 43.28           O
ATOM   4825  CB  HIS A 312     -18.966  14.480  11.405  1.00 38.61           C
ATOM   4826  CG  HIS A 312     -19.156  14.153   9.952  1.00 43.53           C
ATOM   4827  ND1 HIS A 312     -18.310  13.316   9.247  1.00 44.51           N
ATOM   4828  CD2 HIS A 312     -20.132  14.510   9.086  1.00 46.16           C
ATOM   4829  CE1 HIS A 312     -18.750  13.193   8.005  1.00 48.69           C
ATOM   4830  NE2 HIS A 312     -19.844  13.922   7.878  1.00 44.73           N
ATOM   4831  H   HIS A 312     -18.299  15.482  13.529  1.00 48.14           H
ATOM   4832  HA  HIS A 312     -16.940  14.241  11.678  1.00 44.49           H
ATOM   4833  HB2 HIS A 312     -19.610  15.166  11.640  1.00 46.35           H
ATOM   4834  HB3 HIS A 312     -19.146  13.674  11.915  1.00 46.35           H
ATOM   4835  HD1 HIS A 312     -17.607  12.936   9.565  1.00 53.42           H
ATOM   4836  HD2 HIS A 312     -20.849  15.074   9.266  1.00 55.40           H
ATOM   4837  HE1 HIS A 312     -18.346  12.696   7.331  1.00 58.45           H
ATOM   4838  N   ASP A 313     -16.146  15.746   9.964  1.00 41.71           N
ATOM   4839  CA  ASP A 313     -15.718  16.623   8.876  1.00 40.18           C
ATOM   4840  C   ASP A 313     -15.446  15.791   7.632  1.00 40.98           C
ATOM   4841  O   ASP A 313     -14.365  15.188   7.499  1.00 41.18           O
ATOM   4842  CB  ASP A 313     -14.486  17.439   9.241  1.00 49.74           C
ATOM   4843  CG  ASP A 313     -14.140  18.434   8.150  1.00 55.23           C
ATOM   4844  OD1 ASP A 313     -14.846  18.425   7.115  1.00 50.66           O
ATOM   4845  OD2 ASP A 313     -13.162  19.175   8.315  1.00 49.32           O1-
ATOM   4846  H   ASP A 313     -15.705  15.009  10.004  1.00 50.07           H
ATOM   4847  HA  ASP A 313     -16.436  17.243   8.670  1.00 48.23           H
ATOM   4848  HB2 ASP A 313     -14.659  17.931  10.059  1.00 59.71           H
ATOM   4849  HB3 ASP A 313     -13.731  16.842   9.361  1.00 59.71           H
ATOM   4850  N   PRO A 314     -16.381  15.765   6.686  1.00 40.11           N
ATOM   4851  CA  PRO A 314     -16.246  14.866   5.530  1.00 42.33           C
ATOM   4852  C   PRO A 314     -15.049  15.172   4.676  1.00 46.09           C
ATOM   4853  O   PRO A 314     -14.634  14.308   3.892  1.00 46.50           O
ATOM   4854  CB  PRO A 314     -17.555  15.099   4.759  1.00 51.20           C
ATOM   4855  CG  PRO A 314     -17.995  16.493   5.182  1.00 49.04           C
ATOM   4856  CD  PRO A 314     -17.607  16.593   6.607  1.00 49.62           C
ATOM   4857  HA  PRO A 314     -16.205  13.942   5.823  1.00 50.81           H
ATOM   4858  HB2 PRO A 314     -17.386  15.065   3.804  1.00 61.46           H
ATOM   4859  HB3 PRO A 314     -18.213  14.435   5.018  1.00 61.46           H
ATOM   4860  HG2 PRO A 314     -17.530  17.159   4.652  1.00 58.86           H
ATOM   4861  HG3 PRO A 314     -18.955  16.580   5.080  1.00 58.86           H
ATOM   4862  HD2 PRO A 314     -17.409  17.513   6.840  1.00 59.56           H
ATOM   4863  HD3 PRO A 314     -18.303  16.223   7.174  1.00 59.56           H
ATOM   4864  N   ASP A 315     -14.510  16.385   4.781  1.00 47.44           N
ATOM   4865  CA  ASP A 315     -13.320  16.825   4.083  1.00 52.66           C
ATOM   4866  C   ASP A 315     -12.045  16.429   4.809  1.00 52.41           C
ATOM   4867  O   ASP A 315     -10.951  16.628   4.263  1.00 43.93           O
ATOM   4868  CB  ASP A 315     -13.349  18.360   3.924  1.00 61.05           C
ATOM   4869  CG  ASP A 315     -14.352  18.836   2.885  1.00 70.33           C
ATOM   4870  OD1 ASP A 315     -14.873  19.968   3.051  1.00 80.09           O
ATOM   4871  OD2 ASP A 315     -14.631  18.080   1.925  1.00 73.05           O1-
ATOM   4872  H   ASP A 315     -14.842  16.999   5.284  1.00 56.94           H
ATOM   4873  HA  ASP A 315     -13.303  16.428   3.198  1.00 63.21           H
ATOM   4874  HB2 ASP A 315     -13.588  18.760   4.775  1.00 73.28           H
ATOM   4875  HB3 ASP A 315     -12.469  18.664   3.651  1.00 73.28           H
ATOM   4876  N   ASP A 316     -12.160  15.849   6.009  1.00 49.13           N
ATOM   4877  CA  ASP A 316     -10.983  15.434   6.774  1.00 47.39           C
ATOM   4878  C   ASP A 316     -11.100  14.008   7.299  1.00 36.58           C
ATOM   4879  O   ASP A 316     -10.661  13.724   8.415  1.00 37.57           O
ATOM   4880  CB  ASP A 316     -10.753  16.389   7.933  1.00 41.81           C
ATOM   4881  CG  ASP A 316      -9.364  16.255   8.530  1.00 45.40           C
ATOM   4882  OD1 ASP A 316      -8.471  15.656   7.886  1.00 49.26           O
ATOM   4883  OD2 ASP A 316      -9.169  16.741   9.650  1.00 48.56           O1-
ATOM   4884  H   ASP A 316     -12.908  15.686   6.400  1.00 58.97           H
ATOM   4885  HA  ASP A 316     -10.205  15.474   6.196  1.00 56.88           H
ATOM   4886  HB2 ASP A 316     -10.858  17.300   7.618  1.00 50.19           H
ATOM   4887  HB3 ASP A 316     -11.400  16.202   8.631  1.00 50.19           H
ATOM   4888  N   GLU A 317     -11.667  13.101   6.499  1.00 35.69           N
ATOM   4889  CA  GLU A 317     -11.877  11.690   6.855  1.00 37.68           C
ATOM   4890  C   GLU A 317     -11.391  10.878   5.661  1.00 30.32           C
ATOM   4891  O   GLU A 317     -12.175  10.284   4.920  1.00 39.45           O
ATOM   4892  CB  GLU A 317     -13.333  11.388   7.237  1.00 32.89           C
ATOM   4893  CG  GLU A 317     -13.726  12.078   8.565  1.00 32.37           C
ATOM   4894  CD  GLU A 317     -15.217  12.278   8.765  1.00 33.44           C
ATOM   4895  OE1 GLU A 317     -15.579  12.834   9.819  1.00 35.33           O
ATOM   4896  OE2 GLU A 317     -16.024  11.849   7.916  1.00 40.78           O1-
ATOM   4897  H   GLU A 317     -11.952  13.288   5.710  1.00 42.84           H
ATOM   4898  HA  GLU A 317     -11.316  11.469   7.615  1.00 45.23           H
ATOM   4899  HB2 GLU A 317     -13.922  11.716   6.539  1.00 39.48           H
ATOM   4900  HB3 GLU A 317     -13.443  10.431   7.348  1.00 39.48           H
ATOM   4901  HG2 GLU A 317     -13.401  11.538   9.301  1.00 38.86           H
ATOM   4902  HG3 GLU A 317     -13.307  12.953   8.594  1.00 38.86           H
ATOM   4903  N   PRO A 318     -10.083  10.871   5.444  1.00 33.10           N
ATOM   4904  CA  PRO A 318      -9.506  10.345   4.201  1.00 31.98           C
ATOM   4905  C   PRO A 318      -9.530   8.830   4.117  1.00 38.50           C
ATOM   4906  O   PRO A 318      -9.805   8.106   5.092  1.00 35.18           O
ATOM   4907  CB  PRO A 318      -8.074  10.883   4.236  1.00 36.81           C
ATOM   4908  CG  PRO A 318      -7.793  11.231   5.625  1.00 38.05           C
ATOM   4909  CD  PRO A 318      -9.075  11.432   6.342  1.00 32.87           C
ATOM   4910  HA  PRO A 318      -9.969  10.716   3.433  1.00 38.39           H
[truncated: 95,072 more chars]
