# Supplementary material for: High-throughput quantum-mechanics/molecular-mechanics (ONIOM) macromolecular crystallographic refinement with PHENIX/DivCon: the impact of mixed Hamiltonian methods on ligand and protein structure
Source: Acta Crystallogr D Struct Biol. 2018 Oct 29;74(Pt 11):1063–77. doi: 10.1107/S2059798318012913 (PMC6213575; doi:10.1107/S2059798318012913)
Supplement: Supplementary file 4 [file d-74-01063-sup4.gz › results_PHENIX/1Z95-H_refine_001.pdb]

REMARK Date 2017-01-10 Time 18:42:07 EST -0500 (1484091727.36 s)
REMARK PHENIX refinement
REMARK 
REMARK ****************** INPUT FILES AND LABELS ******************************
REMARK Reflections:
REMARK   file name      : 1Z95.sf
REMARK   labels         : ['r1z95sf,wavelength_id=1,_refln.F_meas_au,_refln.F_meas_sigma_au']
REMARK R-free flags:
REMARK   file name      : None
REMARK   label          : R-free-flags
REMARK   test_flag_value: 1
REMARK Model file name(s): 
REMARK   /scratch/oleg/2711124.gondor.quantumbioinc.com/1Z95-H.pdb
REMARK 
REMARK ******************** REFINEMENT SUMMARY: QUICK FACTS *******************
REMARK Start: r_work = 0.2170 r_free = 0.2239 bonds = 0.013 angles = 1.349
REMARK Final: r_work = 0.1941 r_free = 0.2397 bonds = 0.014 angles = 1.307
REMARK ************************************************************************
REMARK 
REMARK ****************** REFINEMENT STATISTICS STEP BY STEP ******************
REMARK leading digit, like 1_, means number of macro-cycle                     
REMARK 0    : statistics at the very beginning when nothing is done yet        
REMARK 1_bss: bulk solvent correction and/or (anisotropic) scaling             
REMARK 1_xyz: refinement of coordinates                                        
REMARK 1_adp: refinement of ADPs (Atomic Displacement Parameters)              
REMARK 1_occ: refinement of occupancies                                        
REMARK ------------------------------------------------------------------------
REMARK  stage       r-work r-free bonds angles b_min b_max b_ave n_water shift
REMARK       0    : 0.3046 0.3414 0.013  1.35  17.5  66.1  31.2 402      0.000
REMARK       1_bss: 0.2170 0.2239 0.013  1.35  17.5  66.1  31.2 402      0.000
REMARK 1_settarget: 0.2170 0.2239 0.013  1.35  17.5  66.1  31.2 402      0.000
REMARK       1_nqh: 0.2169 0.2238 0.013  1.35  17.5  66.1  31.2 402      0.004
REMARK    1_weight: 0.2169 0.2238 0.013  1.35  17.5  66.1  31.2 402      0.004
REMARK    1_checkH: 0.2172 0.2235 0.013  1.35  17.5  66.1  31.2 402      0.448
REMARK    1_xyzrec: 0.2061 0.2382 0.017  1.31  17.5  66.1  31.2 402      0.540
REMARK    1_checkH: 0.2062 0.2385 0.017  1.31  17.5  66.1  31.2 402      0.539
REMARK   1_regHxyz: 0.2066 0.2386 0.017  1.31  17.5  66.1  31.2 402      0.544
REMARK       1_adp: 0.1992 0.2449 0.017  1.31  17.2  72.4  31.5 402      0.544
REMARK   1_regHadp: 0.1988 0.2448 0.017  1.31  17.2  72.4  31.5 402      0.544
REMARK       2_bss: 0.1990 0.2447 0.017  1.31  17.1  72.2  31.3 402      0.544
REMARK 2_settarget: 0.1990 0.2447 0.017  1.31  17.1  72.2  31.3 402      0.544
REMARK 2_updatecdl: 0.1990 0.2447 0.017  1.31  17.1  72.2  31.3 402      0.544
REMARK       2_nqh: 0.1992 0.2450 0.017  1.31  17.1  72.2  31.3 402      0.552
REMARK    2_weight: 0.1992 0.2450 0.017  1.31  17.1  72.2  31.3 402      0.552
REMARK    2_checkH: 0.1992 0.2450 0.017  1.31  17.1  72.2  31.3 402      0.552
REMARK    2_xyzrec: 0.1980 0.2404 0.013  1.23  17.1  72.2  31.3 402      0.544
REMARK    2_checkH: 0.1980 0.2404 0.013  1.23  17.1  72.2  31.3 402      0.544
REMARK   2_regHxyz: 0.1983 0.2404 0.013  1.23  17.1  72.2  31.3 402      0.545
REMARK       2_adp: 0.1970 0.2391 0.013  1.23  17.0  73.0  31.4 402      0.545
REMARK   2_regHadp: 0.1972 0.2393 0.013  1.23  17.0  73.0  31.4 402      0.545
REMARK       3_bss: 0.1968 0.2383 0.013  1.23  16.9  72.8  31.2 402      0.545
REMARK 3_settarget: 0.1968 0.2383 0.013  1.23  16.9  72.8  31.2 402      0.545
REMARK 3_updatecdl: 0.1968 0.2383 0.013  1.23  16.9  72.8  31.2 402      0.545
REMARK       3_nqh: 0.1968 0.2383 0.013  1.23  16.9  72.8  31.2 402      0.545
REMARK    3_weight: 0.1968 0.2383 0.013  1.23  16.9  72.8  31.2 402      0.545
REMARK    3_checkH: 0.1968 0.2383 0.013  1.23  16.9  72.8  31.2 402      0.545
REMARK    3_xyzrec: 0.1936 0.2397 0.014  1.31  16.9  72.8  31.2 402      0.557
REMARK    3_checkH: 0.1936 0.2397 0.014  1.31  16.9  72.8  31.2 402      0.557
REMARK   3_regHxyz: 0.1940 0.2398 0.014  1.31  16.9  72.8  31.2 402      0.557
REMARK       3_adp: 0.1940 0.2398 0.014  1.31  16.8  72.8  31.2 402      0.557
REMARK   3_regHadp: 0.1940 0.2398 0.014  1.31  16.8  72.8  31.2 402      0.557
REMARK         end: 0.1941 0.2397 0.014  1.31  16.7  72.7  31.1 402      0.557
REMARK ------------------------------------------------------------------------
REMARK MODEL CONTENT.
REMARK  ELEMENT        ATOM RECORD COUNT   OCCUPANCY SUM
REMARK        C                     1281         1281.00
REMARK        F                        4            4.00
REMARK        H                     2254         2254.00
REMARK        O                      447          447.00
REMARK        N                      333          333.00
REMARK        S                       19           19.00
REMARK      O1-                       30           30.00
REMARK    TOTAL                     4368         4368.00
REMARK -----------------------------------------------------------------------
REMARK r_free_flags.md5.hexdigest d45c6e0f7bade84013f304e7980d84c9
REMARK 
REMARK IF THIS FILE IS FOR PDB DEPOSITION: REMOVE ALL FROM THIS LINE UP.
REMARK   3
REMARK   3 REFINEMENT.
REMARK   3   PROGRAM     : PHENIX (1.11.1_2575: ???)
REMARK   3   AUTHORS     : Adams,Afonine,Bunkoczi,Burnley,Chen,Dar,Davis,
REMARK   3               : Draizen,Echols,Gildea,Gros,Grosse-Kunstleve,Headd,
REMARK   3               : Hintze,Hung,Ioerger,Liebschner,McCoy,McKee,Moriarty,
REMARK   3               : Oeffner,Poon,Read,Richardson,Richardson,Sacchettini,
REMARK   3               : Sauter,Sobolev,Storoni,Terwilliger,Williams,Zwart
REMARK   3
REMARK   3  REFINEMENT TARGET : ML
REMARK   3  
REMARK   3  DATA USED IN REFINEMENT.
REMARK   3   RESOLUTION RANGE HIGH (ANGSTROMS) : 1.800   
REMARK   3   RESOLUTION RANGE LOW  (ANGSTROMS) : 24.457  
REMARK   3   MIN(FOBS/SIGMA_FOBS)              : 1.00  
REMARK   3   COMPLETENESS FOR RANGE        (%) : 95.52 
REMARK   3   NUMBER OF REFLECTIONS             : 24652     
REMARK   3   NUMBER OF REFLECTIONS (NON-ANOMALOUS) : 24652     
REMARK   3  
REMARK   3  FIT TO DATA USED IN REFINEMENT.
REMARK   3   R VALUE     (WORKING + TEST SET) : 0.1977
REMARK   3   R VALUE            (WORKING SET) : 0.1941
REMARK   3   FREE R VALUE                     : 0.2397
REMARK   3   FREE R VALUE TEST SET SIZE   (%) : 8.08  
REMARK   3   FREE R VALUE TEST SET COUNT      : 1991      
REMARK   3  
REMARK   3  FIT TO DATA USED IN REFINEMENT (IN BINS).
REMARK   3   BIN  RESOLUTION RANGE  COMPL.    NWORK NFREE   RWORK  RFREE  CCWORK CCFREE
REMARK   3     1 24.4591 -  4.3307    1.00     1822   159  0.1789 0.2250   0.938  0.908
REMARK   3     2  4.3307 -  3.4405    1.00     1719   156  0.1745 0.2230   0.929  0.900
REMARK   3     3  3.4405 -  3.0065    1.00     1716   152  0.2015 0.2204   0.908  0.891
REMARK   3     4  3.0065 -  2.7320    1.00     1706   143  0.2001 0.2269   0.915  0.901
REMARK   3     5  2.7320 -  2.5364    1.00     1701   153  0.1846 0.2528   0.922  0.852
REMARK   3     6  2.5364 -  2.3870    1.00     1678   146  0.1768 0.2392   0.923  0.872
REMARK   3     7  2.3870 -  2.2675    1.00     1667   150  0.1823 0.2799   0.923  0.846
REMARK   3     8  2.2675 -  2.1689    1.00     1681   146  0.1960 0.2311   0.904  0.854
REMARK   3     9  2.1689 -  2.0854    1.00     1670   142  0.1896 0.2538   0.905  0.827
REMARK   3    10  2.0854 -  2.0135    1.00     1664   155  0.2155 0.2569   0.861  0.818
REMARK   3    11  2.0135 -  1.9506    0.98     1632   142  0.2337 0.3009   0.839  0.743
REMARK   3    12  1.9506 -  1.8948    0.89     1485   140  0.2728 0.2998   0.746  0.631
REMARK   3    13  1.8948 -  1.8450    0.81     1361   105  0.2978 0.3084   0.713  0.799
REMARK   3    14  1.8450 -  1.8000    0.70     1159   102  0.3267 0.3290   0.657  0.701
REMARK   3  
REMARK   3  BULK SOLVENT MODELLING.
REMARK   3   METHOD USED        : FLAT BULK SOLVENT MODEL
REMARK   3   SOLVENT RADIUS     : 1.11    
REMARK   3   SHRINKAGE RADIUS   : 0.90    
REMARK   3   GRID STEP FACTOR   : 4.00    
REMARK   3  
REMARK   3  ERROR ESTIMATES.
REMARK   3   COORDINATE ERROR (MAXIMUM-LIKELIHOOD BASED)     : 0.22    
REMARK   3   PHASE ERROR (DEGREES, MAXIMUM-LIKELIHOOD BASED) : 22.97   
REMARK   3  
REMARK   3  STRUCTURE FACTORS CALCULATION ALGORITHM : FFT
REMARK   3  
REMARK   3  RESTRAINTS LIBRARY
REMARK   3    GEOSTD + MON.LIB. + CDL v1.2
REMARK   3  
REMARK   3  DEVIATIONS FROM IDEAL VALUES.
REMARK   3                 RMSD     MAX  COUNT
REMARK   3   BOND      :  0.014   0.157   2026
REMARK   3   ANGLE     :  1.307  17.519   2740
REMARK   3   CHIRALITY :  0.063   0.415    297
REMARK   3   PLANARITY :  0.007   0.033    344
REMARK   3   DIHEDRAL  : 16.795 178.672   1203
REMARK   3   MIN NONBONDED DISTANCE : 1.838 
REMARK   3  
REMARK   3  MOLPROBITY STATISTICS.
REMARK   3   ALL-ATOM CLASHSCORE : 6.82
REMARK   3   RAMACHANDRAN PLOT:
REMARK   3     OUTLIERS : 0.00  %
REMARK   3     ALLOWED  : 1.28  %
REMARK   3     FAVORED  : 98.72 %
REMARK   3   ROTAMER OUTLIERS : 4.17 %
REMARK   3   CBETA DEVIATIONS : 0
REMARK   3   PEPTIDE PLANE:
REMARK   3     CIS-PROLINE     : 0
REMARK   3     CIS-GENERAL     : 0
REMARK   3     TWISTED PROLINE : 0
REMARK   3     TWISTED GENERAL : 0
REMARK   3  
REMARK   3  ATOMIC DISPLACEMENT PARAMETERS.
REMARK   3   WILSON B : 27.74
REMARK   3   RMS(B_ISO_OR_EQUIVALENT_BONDED) : 3.73
REMARK   3   ATOMS          NUMBER OF ATOMS
REMARK   3                    ISO.  ANISO. 
REMARK   3    ALL         :   4368       0
REMARK   3    ALL (NO H)  :   2114       0
REMARK   3    SOLVENT     :    134       0
REMARK   3    NON-SOLVENT :   1980       0
REMARK   3    HYDROGENS   :   2254       0
REMARK   3
HELIX    1   1 PHE A  673  ILE A  680  1               Generated by MOE    8
HELIX    2   2 PHE A  697  LYS A  720  1               Generated by MOE   24
HELIX    3   3 PHE A  725  ASN A  727  5               Generated by MOE    3
HELIX    4   4 VAL A  730  ASN A  756  1               Generated by MOE   27
HELIX    5   5 GLU A  772  LYS A  777  1               Generated by MOE    6
HELIX    6   6 TYR A  781  TRP A  796  1               Generated by MOE   16
HELIX    7   7 PRO A  801  LEU A  812  1               Generated by MOE   12
HELIX    8   8 GLN A  824  ILE A  842  1               Generated by MOE   19
HELIX    9   9 SER A  853  ILE A  882  1               Generated by MOE   30
HELIX   10  10 GLU A  893  VAL A  901  1               Generated by MOE    9
HELIX   11  11 VAL A  903  LEU A  907  1               Generated by MOE    5
SHEET    1       LEU A 762  ALA A 765                  Generated by MOE
SHEET    2       LEU A 768  PHE A 770                  Generated by MOE
SHEET    3       ILE A 815  PRO A 817                  Generated by MOE
SHEET    4       VAL A 911  PRO A 913                  Generated by MOE
CRYST1   56.490   66.470   72.160  90.00  90.00  90.00 P 21 21 21
SCALE1      0.017702  0.000000  0.000000        0.00000
SCALE2      0.000000  0.015044  0.000000        0.00000
SCALE3      0.000000  0.000000  0.013858        0.00000
ATOM      1  N   ILE A 672      13.690  25.507  22.798  1.00 27.77           N
ATOM      2  CA  ILE A 672      15.158  25.399  23.062  1.00 29.75           C
ATOM      3  C   ILE A 672      15.686  24.092  22.531  1.00 23.49           C
ATOM      4  O   ILE A 672      16.733  24.042  21.868  1.00 24.43           O
ATOM      5  CB  ILE A 672      15.523  25.494  24.552  1.00 27.21           C
ATOM      6  CG1 ILE A 672      15.414  26.942  25.073  1.00 37.54           C
ATOM      7  CG2 ILE A 672      16.943  25.045  24.776  1.00 28.28           C
ATOM      8  CD1 ILE A 672      15.556  27.000  26.609  1.00 37.54           C
ATOM      9  H1  ILE A 672      13.538  25.565  21.852  1.00 33.34           H
ATOM     10  H2  ILE A 672      13.344  26.293  23.227  1.00 33.34           H
ATOM     11  HA  ILE A 672      15.614  26.118  22.596  1.00 35.72           H
ATOM     12  HB  ILE A 672      14.926  24.927  25.063  1.00 32.67           H
ATOM     13 HG12 ILE A 672      14.547  27.304  24.834  1.00 45.07           H
ATOM     14 HG13 ILE A 672      16.122  27.478  24.682  1.00 45.07           H
ATOM     15 HG21 ILE A 672      17.032  24.125  24.484  1.00 33.96           H
ATOM     16 HG22 ILE A 672      17.538  25.615  24.264  1.00 33.96           H
ATOM     17 HG23 ILE A 672      17.150  25.114  25.721  1.00 33.96           H
ATOM     18 HD11 ILE A 672      14.851  26.470  27.012  1.00 45.07           H
ATOM     19 HD12 ILE A 672      16.423  26.643  26.860  1.00 45.07           H
ATOM     20 HD13 ILE A 672      15.483  27.923  26.898  1.00 45.07           H
ATOM     21  N   PHE A 673      14.996  23.006  22.854  1.00 24.64           N
ATOM     22  CA  PHE A 673      15.521  21.699  22.457  1.00 26.64           C
ATOM     23  C   PHE A 673      15.634  21.614  20.942  1.00 27.75           C
ATOM     24  O   PHE A 673      16.692  21.276  20.391  1.00 25.86           O
ATOM     25  CB  PHE A 673      14.632  20.589  23.005  1.00 26.15           C
ATOM     26  CG  PHE A 673      15.065  19.210  22.588  1.00 24.34           C
ATOM     27  CD1 PHE A 673      16.193  18.625  23.131  1.00 25.64           C
ATOM     28  CD2 PHE A 673      14.317  18.493  21.668  1.00 31.20           C
ATOM     29  CE1 PHE A 673      16.571  17.323  22.739  1.00 28.28           C
ATOM     30  CE2 PHE A 673      14.670  17.217  21.276  1.00 26.36           C
ATOM     31  CZ  PHE A 673      15.807  16.627  21.802  1.00 26.70           C
ATOM     32  H   PHE A 673      14.252  22.991  23.284  1.00 29.58           H
ATOM     33  HA  PHE A 673      16.409  21.587  22.832  1.00 31.99           H
ATOM     34  HB2 PHE A 673      14.647  20.625  23.974  1.00 31.40           H
ATOM     35  HB3 PHE A 673      13.727  20.726  22.685  1.00 31.40           H
ATOM     36  HD1 PHE A 673      16.704  19.090  23.753  1.00 30.79           H
ATOM     37  HD2 PHE A 673      13.553  18.882  21.306  1.00 37.46           H
ATOM     38  HE1 PHE A 673      17.335  16.933  23.099  1.00 33.96           H
ATOM     39  HE2 PHE A 673      14.154  16.761  20.650  1.00 31.65           H
ATOM     40  HZ  PHE A 673      16.053  15.768  21.541  1.00 32.05           H
ATOM     41  N   LEU A 674      14.555  21.960  20.245  1.00 27.16           N
ATOM     42  CA  LEU A 674      14.594  21.951  18.789  1.00 26.49           C
ATOM     43  C   LEU A 674      15.560  22.995  18.231  1.00 22.45           C
ATOM     44  O   LEU A 674      16.197  22.762  17.200  1.00 23.96           O
ATOM     45  CB  LEU A 674      13.178  22.155  18.247  1.00 29.87           C
ATOM     46  CG  LEU A 674      12.346  20.862  18.202  1.00 36.35           C
ATOM     47  CD1 LEU A 674      10.869  21.114  17.921  1.00 34.15           C
ATOM     48  CD2 LEU A 674      12.891  19.942  17.118  1.00 34.25           C
ATOM     49  H   LEU A 674      13.802  22.200  20.585  1.00 32.61           H
ATOM     50  HA  LEU A 674      14.899  21.079  18.492  1.00 31.81           H
ATOM     51  HB2 LEU A 674      12.713  22.788  18.816  1.00 35.87           H
ATOM     52  HB3 LEU A 674      13.234  22.503  17.344  1.00 35.87           H
ATOM     53  HG  LEU A 674      12.419  20.404  19.054  1.00 43.64           H
ATOM     54 HD11 LEU A 674      10.401  20.264  17.905  1.00 41.00           H
ATOM     55 HD12 LEU A 674      10.506  21.678  18.621  1.00 41.00           H
ATOM     56 HD13 LEU A 674      10.782  21.555  17.061  1.00 41.00           H
ATOM     57 HD21 LEU A 674      12.360  19.130  17.097  1.00 41.12           H
ATOM     58 HD22 LEU A 674      12.835  20.396  16.262  1.00 41.12           H
ATOM     59 HD23 LEU A 674      13.815  19.729  17.320  1.00 41.12           H
ATOM     60  N   ASN A 675      15.664  24.171  18.853  1.00 25.65           N
ATOM     61  CA  ASN A 675      16.709  25.099  18.441  1.00 26.00           C
ATOM     62  C   ASN A 675      18.045  24.366  18.380  1.00 22.19           C
ATOM     63  O   ASN A 675      18.778  24.445  17.390  1.00 21.42           O
ATOM     64  CB  ASN A 675      16.802  26.284  19.408  1.00 27.61           C
ATOM     65  CG  ASN A 675      15.670  27.300  19.228  1.00 30.78           C
ATOM     66  OD1 ASN A 675      14.875  27.248  18.299  1.00 23.98           O
ATOM     67  ND2 ASN A 675      15.626  28.239  20.123  1.00 27.85           N
ATOM     68  H   ASN A 675      15.160  24.445  19.494  1.00 30.80           H
ATOM     69  HA  ASN A 675      16.506  25.440  17.556  1.00 31.21           H
ATOM     70  HB2 ASN A 675      16.763  25.952  20.318  1.00 33.15           H
ATOM     71  HB3 ASN A 675      17.643  26.745  19.260  1.00 33.15           H
ATOM     72 HD21 ASN A 675      15.016  28.843  20.082  1.00 33.43           H
ATOM     73 HD22 ASN A 675      16.208  28.257  20.756  1.00 33.43           H
ATOM     74  N   VAL A 676      18.361  23.620  19.435  1.00 20.39           N
ATOM     75  CA  VAL A 676      19.652  22.945  19.487  1.00 23.90           C
ATOM     76  C   VAL A 676      19.761  21.902  18.380  1.00 23.03           C
ATOM     77  O   VAL A 676      20.766  21.847  17.658  1.00 22.17           O
ATOM     78  CB  VAL A 676      19.871  22.333  20.879  1.00 24.34           C
ATOM     79  CG1 VAL A 676      21.142  21.524  20.890  1.00 24.13           C
ATOM     80  CG2 VAL A 676      19.986  23.465  21.902  1.00 23.19           C
ATOM     81  H   VAL A 676      17.857  23.490  20.120  1.00 24.49           H
ATOM     82  HA  VAL A 676      20.351  23.602  19.342  1.00 28.69           H
ATOM     83  HB  VAL A 676      19.124  21.761  21.116  1.00 29.23           H
ATOM     84 HG11 VAL A 676      21.266  21.145  21.774  1.00 28.97           H
ATOM     85 HG12 VAL A 676      21.070  20.815  20.232  1.00 28.97           H
ATOM     86 HG13 VAL A 676      21.887  22.105  20.671  1.00 28.97           H
ATOM     87 HG21 VAL A 676      20.124  23.082  22.782  1.00 27.85           H
ATOM     88 HG22 VAL A 676      20.738  24.030  21.665  1.00 27.85           H
ATOM     89 HG23 VAL A 676      19.166  23.984  21.892  1.00 27.85           H
ATOM     90  N   LEU A 677      18.746  21.037  18.246  1.00 22.53           N
ATOM     91  CA  LEU A 677      18.838  19.971  17.254  1.00 22.30           C
ATOM     92  C   LEU A 677      19.045  20.539  15.856  1.00 20.99           C
ATOM     93  O   LEU A 677      19.812  19.993  15.065  1.00 21.54           O
ATOM     94  CB  LEU A 677      17.586  19.096  17.306  1.00 20.69           C
ATOM     95  CG  LEU A 677      17.392  18.191  18.541  1.00 21.94           C
ATOM     96  CD1 LEU A 677      16.377  17.053  18.267  1.00 29.65           C
ATOM     97  CD2 LEU A 677      18.663  17.638  19.044  1.00 25.05           C
ATOM     98  H   LEU A 677      18.018  21.047  18.704  1.00 27.05           H
ATOM     99  HA  LEU A 677      19.602  19.412  17.464  1.00 26.78           H
ATOM    100  HB2 LEU A 677      16.812  19.679  17.257  1.00 24.84           H
ATOM    101  HB3 LEU A 677      17.595  18.516  16.528  1.00 24.84           H
ATOM    102  HG  LEU A 677      17.020  18.735  19.253  1.00 26.35           H
ATOM    103 HD11 LEU A 677      16.287  16.512  19.066  1.00 35.60           H
ATOM    104 HD12 LEU A 677      15.521  17.444  18.032  1.00 35.60           H
ATOM    105 HD13 LEU A 677      16.705  16.509  17.533  1.00 35.60           H
ATOM    106 HD21 LEU A 677      18.480  17.081  19.817  1.00 30.08           H
ATOM    107 HD22 LEU A 677      19.076  17.109  18.344  1.00 30.08           H
ATOM    108 HD23 LEU A 677      19.248  18.370  19.295  1.00 30.08           H
ATOM    109  N   GLU A 678      18.380  21.645  15.538  1.00 24.11           N
ATOM    110  CA  GLU A 678      18.519  22.241  14.202  1.00 23.22           C
ATOM    111  C   GLU A 678      19.899  22.849  14.028  1.00 22.72           C
ATOM    112  O   GLU A 678      20.502  22.745  12.952  1.00 20.59           O
ATOM    113  CB  GLU A 678      17.417  23.300  13.990  1.00 23.59           C
ATOM    114  CG  GLU A 678      15.979  22.684  13.989  1.00 33.88           C
ATOM    115  CD  GLU A 678      14.828  23.701  14.021  1.00 44.84           C
ATOM    116  OE1 GLU A 678      15.072  24.946  14.024  1.00 39.01           O
ATOM    117  OE2 GLU A 678      13.670  23.215  14.073  1.00 44.11           O1-
ATOM    118  H   GLU A 678      17.849  22.069  16.065  1.00 28.95           H
ATOM    119  HA  GLU A 678      18.406  21.549  13.531  1.00 27.88           H
ATOM    120  HB2 GLU A 678      17.463  23.952  14.706  1.00 28.32           H
ATOM    121  HB3 GLU A 678      17.557  23.735  13.134  1.00 28.32           H
ATOM    122  HG2 GLU A 678      15.874  22.150  13.187  1.00 40.67           H
ATOM    123  HG3 GLU A 678      15.888  22.117  14.770  1.00 40.67           H
ATOM    124  N   ALA A 679      20.450  23.412  15.101  1.00 21.98           N
ATOM    125  CA  ALA A 679      21.735  24.098  15.007  1.00 22.74           C
ATOM    126  C   ALA A 679      22.885  23.115  14.823  1.00 24.42           C
ATOM    127  O   ALA A 679      23.875  23.429  14.148  1.00 24.90           O
ATOM    128  CB  ALA A 679      21.975  24.928  16.256  1.00 23.41           C
ATOM    129  H   ALA A 679      20.104  23.411  15.888  1.00 26.39           H
ATOM    130  HA  ALA A 679      21.722  24.696  14.243  1.00 27.31           H
ATOM    131  HB1 ALA A 679      22.831  25.376  16.177  1.00 28.11           H
ATOM    132  HB2 ALA A 679      21.264  25.583  16.340  1.00 28.11           H
ATOM    133  HB3 ALA A 679      21.978  24.341  17.028  1.00 28.11           H
ATOM    134  N   ILE A 680      22.771  21.919  15.400  1.00 23.93           N
ATOM    135  CA  ILE A 680      23.873  20.971  15.337  1.00 24.93           C
ATOM    136  C   ILE A 680      23.756  19.997  14.176  1.00 26.87           C
ATOM    137  O   ILE A 680      24.649  19.155  14.004  1.00 22.69           O
ATOM    138  CB  ILE A 680      24.015  20.146  16.630  1.00 23.00           C
ATOM    139  CG1 ILE A 680      22.804  19.228  16.914  1.00 21.62           C
ATOM    140  CG2 ILE A 680      24.232  21.055  17.826  1.00 21.56           C
ATOM    141  CD1 ILE A 680      22.924  18.419  18.179  1.00 24.19           C
ATOM    142  H   ILE A 680      22.078  21.640  15.825  1.00 28.73           H
ATOM    143  HA  ILE A 680      24.697  21.468  15.217  1.00 29.93           H
ATOM    144  HB  ILE A 680      24.799  19.582  16.539  1.00 27.62           H
ATOM    145 HG12 ILE A 680      22.008  19.778  16.991  1.00 25.97           H
ATOM    146 HG13 ILE A 680      22.703  18.608  16.176  1.00 25.97           H
ATOM    147 HG21 ILE A 680      24.318  20.512  18.625  1.00 25.89           H
ATOM    148 HG22 ILE A 680      25.042  21.570  17.687  1.00 25.89           H
ATOM    149 HG23 ILE A 680      23.471  21.651  17.911  1.00 25.89           H
ATOM    150 HD11 ILE A 680      22.128  17.875  18.282  1.00 29.05           H
ATOM    151 HD12 ILE A 680      23.708  17.852  18.116  1.00 29.05           H
ATOM    152 HD13 ILE A 680      23.012  19.024  18.932  1.00 29.05           H
ATOM    153  N   GLU A 681      22.696  20.065  13.388  1.00 23.44           N
ATOM    154  CA  GLU A 681      22.455  19.001  12.401  1.00 24.92           C
ATOM    155  C   GLU A 681      23.553  19.000  11.331  1.00 27.19           C
ATOM    156  O   GLU A 681      23.875  20.057  10.774  1.00 27.68           O
ATOM    157  CB  GLU A 681      21.083  19.183  11.780  1.00 28.57           C
ATOM    158  CG  GLU A 681      20.766  18.234  10.649  1.00 26.69           C
ATOM    159  CD  GLU A 681      20.531  16.811  11.088  1.00 29.94           C
ATOM    160  OE1 GLU A 681      20.561  16.522  12.311  1.00 22.87           O
ATOM    161  OE2 GLU A 681      20.245  15.997  10.178  1.00 26.17           O1-
ATOM    162  H   GLU A 681      22.110  20.694  13.396  1.00 28.15           H
ATOM    163  HA  GLU A 681      22.471  18.142  12.850  1.00 29.92           H
ATOM    164  HB2 GLU A 681      20.412  19.051  12.469  1.00 34.30           H
ATOM    165  HB3 GLU A 681      21.018  20.086  11.432  1.00 34.30           H
ATOM    166  HG2 GLU A 681      19.963  18.541  10.200  1.00 32.05           H
ATOM    167  HG3 GLU A 681      21.510  18.232  10.027  1.00 32.05           H
ATOM    168  N   PRO A 682      24.194  17.862  11.054  1.00 25.45           N
ATOM    169  CA  PRO A 682      25.322  17.906  10.108  1.00 26.16           C
ATOM    170  C   PRO A 682      24.844  18.286   8.714  1.00 32.87           C
ATOM    171  O   PRO A 682      23.731  17.952   8.298  1.00 27.55           O
ATOM    172  CB  PRO A 682      25.881  16.477  10.137  1.00 31.90           C
ATOM    173  CG  PRO A 682      25.372  15.878  11.417  1.00 33.10           C
ATOM    174  CD  PRO A 682      24.023  16.513  11.637  1.00 30.66           C
ATOM    175  HA  PRO A 682      26.000  18.532  10.407  1.00 31.41           H
ATOM    176  HB2 PRO A 682      25.551  15.982   9.371  1.00 38.29           H
ATOM    177  HB3 PRO A 682      26.851  16.506  10.134  1.00 38.29           H
ATOM    178  HG2 PRO A 682      25.286  14.917  11.317  1.00 39.74           H
ATOM    179  HG3 PRO A 682      25.976  16.095  12.144  1.00 39.74           H
ATOM    180  HD2 PRO A 682      23.334  16.022  11.162  1.00 36.81           H
ATOM    181  HD3 PRO A 682      23.827  16.575  12.586  1.00 36.81           H
ATOM    182  N   GLY A 683      25.704  18.984   7.996  1.00 27.57           N
ATOM    183  CA  GLY A 683      25.472  19.307   6.607  1.00 30.87           C
ATOM    184  C   GLY A 683      25.902  18.185   5.682  1.00 33.03           C
ATOM    185  O   GLY A 683      26.099  17.032   6.082  1.00 30.85           O
ATOM    186  H   GLY A 683      26.448  19.290   8.301  1.00 33.10           H
ATOM    187  HA2 GLY A 683      24.527  19.477   6.467  1.00 37.06           H
ATOM    188  HA3 GLY A 683      25.967  20.107   6.373  1.00 37.06           H
ATOM    189  N   VAL A 684      26.093  18.564   4.418  1.00 32.08           N
ATOM    190  CA  VAL A 684      26.291  17.611   3.337  1.00 29.39           C
ATOM    191  C   VAL A 684      27.662  16.975   3.473  1.00 31.69           C
ATOM    192  O   VAL A 684      28.649  17.648   3.751  1.00 28.60           O
ATOM    193  CB  VAL A 684      26.160  18.323   1.974  1.00 36.31           C
ATOM    194  CG1 VAL A 684      26.267  17.326   0.821  1.00 36.51           C
ATOM    195  CG2 VAL A 684      24.831  19.029   1.855  1.00 35.06           C
ATOM    196  H   VAL A 684      26.112  19.384   4.161  1.00 38.52           H
ATOM    197  HA  VAL A 684      25.619  16.913   3.389  1.00 35.29           H
ATOM    198  HB  VAL A 684      26.867  18.980   1.881  1.00 43.59           H
ATOM    199 HG11 VAL A 684      26.181  17.805  -0.018  1.00 43.83           H
ATOM    200 HG12 VAL A 684      27.131  16.886   0.864  1.00 43.83           H
ATOM    201 HG13 VAL A 684      25.557  16.671   0.903  1.00 43.83           H
ATOM    202 HG21 VAL A 684      24.781  19.465   0.990  1.00 42.09           H
ATOM    203 HG22 VAL A 684      24.118  18.376   1.939  1.00 42.09           H
ATOM    204 HG23 VAL A 684      24.760  19.689   2.563  1.00 42.09           H
ATOM    205  N   VAL A 685      27.729  15.667   3.266  1.00 27.50           N
ATOM    206  CA  VAL A 685      28.990  14.947   3.282  1.00 29.13           C
ATOM    207  C   VAL A 685      29.143  14.220   1.951  1.00 27.30           C
ATOM    208  O   VAL A 685      28.275  13.416   1.573  1.00 26.99           O
ATOM    209  CB  VAL A 685      29.045  13.966   4.463  1.00 33.30           C
ATOM    210  CG1 VAL A 685      30.348  13.205   4.467  1.00 29.43           C
ATOM    211  CG2 VAL A 685      28.838  14.724   5.767  1.00 30.07           C
ATOM    212  H   VAL A 685      27.047  15.168   3.112  1.00 33.02           H
ATOM    213  HA  VAL A 685      29.721  15.578   3.373  1.00 34.97           H
ATOM    214  HB  VAL A 685      28.324  13.324   4.373  1.00 39.98           H
ATOM    215 HG11 VAL A 685      30.355  12.595   5.221  1.00 35.34           H
ATOM    216 HG12 VAL A 685      30.425  12.707   3.638  1.00 35.34           H
ATOM    217 HG13 VAL A 685      31.081  13.835   4.544  1.00 35.34           H
ATOM    218 HG21 VAL A 685      28.875  14.097   6.506  1.00 36.10           H
ATOM    219 HG22 VAL A 685      29.540  15.388   5.861  1.00 36.10           H
ATOM    220 HG23 VAL A 685      27.972  15.160   5.744  1.00 36.10           H
ATOM    221  N   CYS A 686      30.234  14.493   1.245  1.00 28.01           N
ATOM    222  CA  CYS A 686      30.505  13.818  -0.011  1.00 25.68           C
ATOM    223  C   CYS A 686      31.341  12.537   0.208  1.00 30.05           C
ATOM    224  O   CYS A 686      32.229  12.463   1.072  1.00 27.12           O
ATOM    225  CB  CYS A 686      31.226  14.736  -1.000  1.00 33.10           C
ATOM    226  SG  CYS A 686      30.149  15.998  -1.832  1.00 39.47           S
ATOM    227  H   CYS A 686      30.833  15.066   1.473  1.00 33.63           H
ATOM    228  HA  CYS A 686      29.661  13.556  -0.412  1.00 30.83           H
ATOM    229  HB2 CYS A 686      31.923  15.215  -0.524  1.00 39.74           H
ATOM    230  HB3 CYS A 686      31.625  14.188  -1.695  1.00 39.74           H
ATOM    231  HG  CYS A 686      30.821  16.654  -2.579  1.00 47.38           H
ATOM    232  N   ALA A 687      31.086  11.536  -0.631  1.00 26.89           N
ATOM    233  CA  ALA A 687      31.851  10.300  -0.538  1.00 28.90           C
ATOM    234  C   ALA A 687      33.221  10.355  -1.212  1.00 32.80           C
ATOM    235  O   ALA A 687      34.106   9.589  -0.815  1.00 29.05           O
ATOM    236  CB  ALA A 687      31.054   9.133  -1.122  1.00 32.77           C
ATOM    237  H   ALA A 687      30.488  11.547  -1.249  1.00 32.28           H
ATOM    238  HA  ALA A 687      32.000  10.106   0.401  1.00 34.69           H
ATOM    239  HB1 ALA A 687      31.582   8.323  -1.049  1.00 39.34           H
ATOM    240  HB2 ALA A 687      30.227   9.036  -0.624  1.00 39.34           H
ATOM    241  HB3 ALA A 687      30.859   9.319  -2.054  1.00 39.34           H
ATOM    242  N   GLY A 688      33.440  11.225  -2.205  1.00 33.71           N
ATOM    243  CA  GLY A 688      34.687  11.195  -2.963  1.00 30.17           C
ATOM    244  C   GLY A 688      34.713  10.167  -4.054  1.00 34.00           C
ATOM    245  O   GLY A 688      35.782   9.854  -4.584  1.00 33.57           O
ATOM    246  H   GLY A 688      32.887  11.835  -2.454  1.00 40.47           H
ATOM    247  HA2 GLY A 688      34.836  12.065  -3.364  1.00 36.22           H
ATOM    248  HA3 GLY A 688      35.422  11.011  -2.357  1.00 36.22           H
ATOM    249  N   HIS A 689      33.559   9.614  -4.401  1.00 30.10           N
ATOM    250  CA  HIS A 689      33.491   8.581  -5.415  1.00 33.02           C
ATOM    251  C   HIS A 689      33.804   9.159  -6.787  1.00 35.87           C
ATOM    252  O   HIS A 689      33.309  10.227  -7.158  1.00 33.25           O
ATOM    253  CB  HIS A 689      32.093   7.950  -5.430  1.00 29.37           C
ATOM    254  CG  HIS A 689      31.945   6.832  -6.410  1.00 28.59           C
ATOM    255  ND1 HIS A 689      32.625   5.650  -6.285  1.00 29.07           N
ATOM    256  CD2 HIS A 689      31.197   6.722  -7.535  1.00 32.91           C
ATOM    257  CE1 HIS A 689      32.283   4.842  -7.275  1.00 32.65           C
ATOM    258  NE2 HIS A 689      31.427   5.476  -8.055  1.00 30.01           N
ATOM    259  H   HIS A 689      32.798   9.824  -4.061  1.00 36.14           H
ATOM    260  HA  HIS A 689      34.141   7.888  -5.216  1.00 39.64           H
ATOM    261  HB2 HIS A 689      31.445   8.633  -5.661  1.00 35.26           H
ATOM    262  HB3 HIS A 689      31.900   7.598  -4.547  1.00 35.26           H
ATOM    263  HD2 HIS A 689      30.626   7.368  -7.884  1.00 39.51           H
ATOM    264  HE1 HIS A 689      32.613   3.984  -7.414  1.00 39.19           H
ATOM    265  HE2 HIS A 689      31.070   5.158  -8.770  1.00 36.03           H
ATOM    266  N   ASP A 690      34.618   8.435  -7.544  1.00 36.26           N
ATOM    267  CA  ASP A 690      34.927   8.788  -8.922  1.00 36.99           C
ATOM    268  C   ASP A 690      33.826   8.220  -9.807  1.00 32.79           C
ATOM    269  O   ASP A 690      33.851   7.044 -10.179  1.00 32.41           O
ATOM    270  CB  ASP A 690      36.303   8.250  -9.308  1.00 39.27           C
ATOM    271  CG  ASP A 690      36.612   8.449 -10.777  1.00 38.82           C
ATOM    272  OD1 ASP A 690      37.648   7.929 -11.240  1.00 39.78           O
ATOM    273  OD2 ASP A 690      35.832   9.162 -11.450  1.00 36.27           O1-
ATOM    274  H   ASP A 690      35.012   7.719  -7.276  1.00 43.53           H
ATOM    275  HA  ASP A 690      34.934   9.753  -9.017  1.00 44.41           H
ATOM    276  HB2 ASP A 690      36.981   8.714  -8.792  1.00 47.14           H
ATOM    277  HB3 ASP A 690      36.336   7.299  -9.120  1.00 47.14           H
ATOM    278  N   ASN A 691      32.868   9.066 -10.178  1.00 33.40           N
ATOM    279  CA  ASN A 691      31.691   8.608 -10.903  1.00 36.72           C
ATOM    280  C   ASN A 691      31.953   8.263 -12.376  1.00 43.51           C
ATOM    281  O   ASN A 691      31.059   7.710 -13.020  1.00 45.38           O
ATOM    282  CB  ASN A 691      30.592   9.666 -10.779  1.00 38.97           C
ATOM    283  CG  ASN A 691      29.835   9.587  -9.433  1.00 39.45           C
ATOM    284  OD1 ASN A 691      28.965   8.728  -9.228  1.00 36.00           O
ATOM    285  ND2 ASN A 691      30.172  10.477  -8.521  1.00 37.25           N
ATOM    286  H   ASN A 691      32.878   9.912 -10.021  1.00 40.10           H
ATOM    287  HA  ASN A 691      31.365   7.802 -10.473  1.00 44.08           H
ATOM    288  HB2 ASN A 691      30.992  10.547 -10.847  1.00 46.78           H
ATOM    289  HB3 ASN A 691      29.948   9.538 -11.493  1.00 46.78           H
ATOM    290 HD21 ASN A 691      29.782  10.477  -7.755  1.00 44.72           H
ATOM    291 HD22 ASN A 691      30.783  11.058  -8.693  1.00 44.72           H
ATOM    292  N   ASN A 692      33.134   8.536 -12.931  1.00 41.67           N
ATOM    293  CA  ASN A 692      33.405   8.114 -14.296  1.00 46.00           C
ATOM    294  C   ASN A 692      34.068   6.743 -14.339  1.00 49.39           C
ATOM    295  O   ASN A 692      34.390   6.250 -15.421  1.00 53.82           O
ATOM    296  CB  ASN A 692      34.238   9.175 -15.040  1.00 54.41           C
ATOM    297  CG  ASN A 692      35.692   9.213 -14.603  1.00 58.94           C
ATOM    298  OD1 ASN A 692      36.086  10.032 -13.760  1.00 62.45           O
ATOM    299  ND2 ASN A 692      36.511   8.361 -15.213  1.00 59.54           N
ATOM    300  H   ASN A 692      33.779   8.954 -12.545  1.00 50.02           H
ATOM    301  HA  ASN A 692      32.558   8.037 -14.763  1.00 55.22           H
ATOM    302  HB2 ASN A 692      34.218   8.981 -15.990  1.00 65.31           H
ATOM    303  HB3 ASN A 692      33.854  10.050 -14.873  1.00 65.31           H
ATOM    304 HD21 ASN A 692      37.345   8.341 -15.004  1.00 71.46           H
ATOM    305 HD22 ASN A 692      36.207   7.831 -15.818  1.00 71.46           H
ATOM    306  N   GLN A 693      34.217   6.120 -13.237  1.00 44.86           N
ATOM    307  CA  GLN A 693      34.675   4.745 -13.245  1.00 47.93           C
ATOM    308  C   GLN A 693      33.484   3.788 -13.302  1.00 44.87           C
ATOM    309  O   GLN A 693      32.374   4.131 -12.873  1.00 37.74           O
ATOM    310  CB  GLN A 693      35.517   4.466 -11.998  1.00 51.67           C
ATOM    311  CG  GLN A 693      36.871   3.736 -12.241  1.00 56.70           C
ATOM    312  CD  GLN A 693      37.879   4.488 -13.146  1.00 59.30           C
ATOM    313  OE1 GLN A 693      38.554   3.863 -13.973  1.00 65.17           O
ATOM    314  NE2 GLN A 693      38.004   5.813 -12.968  1.00 57.36           N
ATOM    315  H   GLN A 693      34.067   6.449 -12.456  1.00 53.85           H
ATOM    316  HA  GLN A 693      35.228   4.594 -14.027  1.00 57.53           H
ATOM    317  HB2 GLN A 693      35.717   5.313 -11.569  1.00 62.02           H
ATOM    318  HB3 GLN A 693      34.995   3.915 -11.394  1.00 62.02           H
ATOM    319  HG2 GLN A 693      37.300   3.593 -11.383  1.00 68.06           H
ATOM    320  HG3 GLN A 693      36.687   2.880 -12.658  1.00 68.06           H
ATOM    321 HE21 GLN A 693      37.535   6.213 -12.368  1.00 68.85           H
ATOM    322 HE22 GLN A 693      38.555   6.262 -13.453  1.00 68.85           H
ATOM    323  N   PRO A 694      33.676   2.607 -13.888  1.00 48.44           N
ATOM    324  CA  PRO A 694      32.589   1.631 -13.937  1.00 45.69           C
ATOM    325  C   PRO A 694      32.094   1.277 -12.548  1.00 41.50           C
ATOM    326  O   PRO A 694      32.812   1.388 -11.552  1.00 46.67           O
ATOM    327  CB  PRO A 694      33.232   0.429 -14.628  1.00 47.84           C
ATOM    328  CG  PRO A 694      34.231   1.054 -15.515  1.00 48.72           C
ATOM    329  CD  PRO A 694      34.805   2.181 -14.730  1.00 49.21           C
ATOM    330  HA  PRO A 694      31.852   1.963 -14.475  1.00 54.85           H
ATOM    331  HB2 PRO A 694      33.657  -0.144 -13.971  1.00 57.43           H
ATOM    332  HB3 PRO A 694      32.566  -0.057 -15.139  1.00 57.43           H
ATOM    333  HG2 PRO A 694      34.918   0.407 -15.739  1.00 58.49           H
ATOM    334  HG3 PRO A 694      33.795   1.382 -16.317  1.00 58.49           H
ATOM    335  HD2 PRO A 694      35.541   1.870 -14.179  1.00 59.07           H
ATOM    336  HD3 PRO A 694      35.080   2.900 -15.320  1.00 59.07           H
ATOM    337  N   ASP A 695      30.835   0.863 -12.499  1.00 36.54           N
ATOM    338  CA  ASP A 695      30.162   0.473 -11.268  1.00 31.44           C
ATOM    339  C   ASP A 695      30.529  -0.965 -10.912  1.00 36.34           C
ATOM    340  O   ASP A 695      29.761  -1.905 -11.130  1.00 42.31           O
ATOM    341  CB  ASP A 695      28.654   0.573 -11.424  1.00 35.51           C
ATOM    342  CG  ASP A 695      28.138   1.975 -11.449  1.00 33.59           C
ATOM    343  OD1 ASP A 695      27.174   2.202 -12.186  1.00 36.35           O
ATOM    344  OD2 ASP A 695      28.662   2.851 -10.740  1.00 34.56           O1-
ATOM    345  H   ASP A 695      30.332   0.797 -13.193  1.00 43.86           H
ATOM    346  HA  ASP A 695      30.440   1.055 -10.543  1.00 37.74           H
ATOM    347  HB2 ASP A 695      28.398   0.149 -12.258  1.00 42.63           H
ATOM    348  HB3 ASP A 695      28.232   0.116 -10.680  1.00 42.63           H
ATOM    349  N   SER A 696      31.676  -1.131 -10.284  1.00 30.15           N
ATOM    350  CA  SER A 696      32.098  -2.421  -9.777  1.00 33.06           C
ATOM    351  C   SER A 696      31.787  -2.533  -8.287  1.00 27.17           C
ATOM    352  O   SER A 696      31.693  -1.528  -7.579  1.00 28.32           O
ATOM    353  CB  SER A 696      33.589  -2.601 -10.023  1.00 32.39           C
ATOM    354  OG  SER A 696      34.293  -1.655  -9.285  1.00 30.76           O
ATOM    355  H   SER A 696      32.240  -0.499 -10.135  1.00 36.20           H
ATOM    356  HA  SER A 696      31.622  -3.124 -10.245  1.00 39.69           H
ATOM    357  HB2 SER A 696      33.856  -3.490  -9.742  1.00 38.88           H
ATOM    358  HB3 SER A 696      33.776  -2.476 -10.966  1.00 38.88           H
ATOM    359  HG  SER A 696      35.118  -1.746  -9.414  1.00 36.93           H
ATOM    360  N   PHE A 697      31.657  -3.787  -7.815  1.00 30.39           N
ATOM    361  CA  PHE A 697      31.519  -4.039  -6.380  1.00 27.68           C
ATOM    362  C   PHE A 697      32.653  -3.380  -5.616  1.00 27.84           C
ATOM    363  O   PHE A 697      32.431  -2.658  -4.639  1.00 24.76           O
ATOM    364  CB  PHE A 697      31.499  -5.550  -6.124  1.00 30.32           C
ATOM    365  CG  PHE A 697      31.358  -5.933  -4.676  1.00 27.42           C
ATOM    366  CD1 PHE A 697      30.170  -5.716  -4.002  1.00 32.58           C
ATOM    367  CD2 PHE A 697      32.405  -6.550  -4.000  1.00 29.29           C
ATOM    368  CE1 PHE A 697      30.012  -6.118  -2.657  1.00 32.85           C
ATOM    369  CE2 PHE A 697      32.283  -6.932  -2.655  1.00 29.44           C
ATOM    370  CZ  PHE A 697      31.085  -6.726  -1.978  1.00 27.42           C
ATOM    371  H   PHE A 697      31.647  -4.495  -8.303  1.00 36.49           H
ATOM    372  HA  PHE A 697      30.681  -3.665  -6.066  1.00 33.23           H
ATOM    373  HB2 PHE A 697      30.751  -5.936  -6.605  1.00 36.40           H
ATOM    374  HB3 PHE A 697      32.329  -5.931  -6.450  1.00 36.40           H
ATOM    375  HD1 PHE A 697      29.456  -5.324  -4.450  1.00 39.11           H
ATOM    376  HD2 PHE A 697      33.208  -6.699  -4.445  1.00 35.17           H
ATOM    377  HE1 PHE A 697      29.210  -5.958  -2.214  1.00 39.44           H
ATOM    378  HE2 PHE A 697      32.998  -7.340  -2.221  1.00 35.34           H
ATOM    379  HZ  PHE A 697      30.998  -6.977  -1.087  1.00 32.92           H
ATOM    380  N   ALA A 698      33.886  -3.597  -6.080  1.00 28.11           N
ATOM    381  CA  ALA A 698      35.046  -3.068  -5.377  1.00 32.23           C
ATOM    382  C   ALA A 698      34.971  -1.559  -5.254  1.00 25.78           C
ATOM    383  O   ALA A 698      35.175  -1.009  -4.173  1.00 30.61           O
ATOM    384  CB  ALA A 698      36.337  -3.476  -6.087  1.00 32.50           C
ATOM    385  H   ALA A 698      34.072  -4.043  -6.792  1.00 33.75           H
ATOM    386  HA  ALA A 698      35.068  -3.440  -4.482  1.00 38.69           H
ATOM    387  HB1 ALA A 698      37.093  -3.112  -5.601  1.00 39.02           H
ATOM    388  HB2 ALA A 698      36.392  -4.444  -6.110  1.00 39.02           H
ATOM    389  HB3 ALA A 698      36.325  -3.124  -6.991  1.00 39.02           H
ATOM    390  N   ALA A 699      34.691  -0.865  -6.351  1.00 26.78           N
ATOM    391  CA  ALA A 699      34.746   0.588  -6.299  1.00 29.71           C
ATOM    392  C   ALA A 699      33.571   1.157  -5.520  1.00 25.97           C
ATOM    393  O   ALA A 699      33.711   2.184  -4.854  1.00 26.18           O
ATOM    394  CB  ALA A 699      34.754   1.187  -7.705  1.00 31.91           C
ATOM    395  H   ALA A 699      34.473  -1.199  -7.113  1.00 32.16           H
ATOM    396  HA  ALA A 699      35.563   0.859  -5.852  1.00 35.67           H
ATOM    397  HB1 ALA A 699      34.791   2.154  -7.636  1.00 38.31           H
ATOM    398  HB2 ALA A 699      35.532   0.859  -8.183  1.00 38.31           H
ATOM    399  HB3 ALA A 699      33.944   0.919  -8.167  1.00 38.31           H
ATOM    400  N   LEU A 700      32.394   0.532  -5.618  1.00 25.75           N
ATOM    401  CA  LEU A 700      31.253   1.089  -4.904  1.00 24.30           C
ATOM    402  C   LEU A 700      31.408   0.901  -3.408  1.00 22.44           C
ATOM    403  O   LEU A 700      31.113   1.814  -2.616  1.00 22.64           O
ATOM    404  CB  LEU A 700      29.945   0.465  -5.372  1.00 25.04           C
ATOM    405  CG  LEU A 700      29.517   0.801  -6.792  1.00 26.45           C
ATOM    406  CD1 LEU A 700      28.430  -0.133  -7.322  1.00 29.46           C
ATOM    407  CD2 LEU A 700      29.039   2.238  -6.901  1.00 25.36           C
ATOM    408  H   LEU A 700      32.238  -0.183  -6.070  1.00 30.92           H
ATOM    409  HA  LEU A 700      31.208   2.042  -5.081  1.00 29.18           H
ATOM    410  HB2 LEU A 700      30.031  -0.500  -5.316  1.00 30.07           H
ATOM    411  HB3 LEU A 700      29.237   0.760  -4.778  1.00 30.07           H
ATOM    412  HG  LEU A 700      30.287   0.708  -7.373  1.00 31.76           H
ATOM    413 HD11 LEU A 700      28.200   0.131  -8.227  1.00 35.37           H
ATOM    414 HD12 LEU A 700      28.767  -1.043  -7.318  1.00 35.37           H
ATOM    415 HD13 LEU A 700      27.650  -0.067  -6.749  1.00 35.37           H
ATOM    416 HD21 LEU A 700      28.775   2.414  -7.818  1.00 30.45           H
ATOM    417 HD22 LEU A 700      28.281   2.364  -6.308  1.00 30.45           H
ATOM    418 HD23 LEU A 700      29.762   2.831  -6.645  1.00 30.45           H
ATOM    419  N   LEU A 701      31.869  -0.275  -2.989  1.00 28.35           N
ATOM    420  CA  LEU A 701      31.951  -0.486  -1.560  1.00 23.88           C
ATOM    421  C   LEU A 701      33.172   0.200  -0.957  1.00 23.88           C
ATOM    422  O   LEU A 701      33.116   0.592   0.208  1.00 24.73           O
ATOM    423  CB  LEU A 701      31.896  -1.980  -1.232  1.00 26.33           C
ATOM    424  CG  LEU A 701      30.396  -2.107  -0.973  1.00 31.51           C
ATOM    425  CD1 LEU A 701      29.721  -2.721  -2.126  1.00 29.01           C
ATOM    426  CD2 LEU A 701      30.130  -2.735   0.297  1.00 29.91           C
ATOM    427  H   LEU A 701      32.126  -0.929  -3.485  1.00 34.04           H
ATOM    428  HA  LEU A 701      31.170  -0.080  -1.153  1.00 28.67           H
ATOM    429  HB2 LEU A 701      32.157  -2.522  -1.994  1.00 31.61           H
ATOM    430  HB3 LEU A 701      32.399  -2.188  -0.429  1.00 31.61           H
ATOM    431  HG  LEU A 701      30.042  -1.207  -0.905  1.00 37.83           H
ATOM    432 HD11 LEU A 701      28.772  -2.790  -1.936  1.00 34.83           H
ATOM    433 HD12 LEU A 701      29.862  -2.165  -2.908  1.00 34.83           H
ATOM    434 HD13 LEU A 701      30.094  -3.604  -2.277  1.00 34.83           H
ATOM    435 HD21 LEU A 701      29.170  -2.796   0.423  1.00 35.91           H
ATOM    436 HD22 LEU A 701      30.522  -3.622   0.300  1.00 35.91           H
ATOM    437 HD23 LEU A 701      30.522  -2.197   1.003  1.00 35.91           H
ATOM    438  N   SER A 702      34.249   0.410  -1.734  1.00 23.84           N
ATOM    439  CA  SER A 702      35.357   1.198  -1.218  1.00 28.42           C
ATOM    440  C   SER A 702      34.901   2.621  -0.937  1.00 26.25           C
ATOM    441  O   SER A 702      35.277   3.232   0.077  1.00 24.31           O
ATOM    442  CB  SER A 702      36.518   1.191  -2.199  1.00 30.30           C
ATOM    443  OG  SER A 702      37.129  -0.086  -2.199  1.00 30.35           O
ATOM    444  H   SER A 702      34.353   0.114  -2.535  1.00 28.62           H
ATOM    445  HA  SER A 702      35.663   0.809  -0.384  1.00 34.12           H
ATOM    446  HB2 SER A 702      36.186   1.386  -3.089  1.00 36.37           H
ATOM    447  HB3 SER A 702      37.169   1.857  -1.929  1.00 36.37           H
ATOM    448  HG  SER A 702      36.572  -0.671  -2.427  1.00 36.44           H
ATOM    449  N   SER A 703      34.049   3.142  -1.810  1.00 25.11           N
ATOM    450  CA  SER A 703      33.502   4.467  -1.626  1.00 26.20           C
ATOM    451  C   SER A 703      32.486   4.495  -0.491  1.00 24.73           C
ATOM    452  O   SER A 703      32.413   5.477   0.237  1.00 24.05           O
ATOM    453  CB  SER A 703      32.871   4.936  -2.936  1.00 30.83           C
ATOM    454  OG  SER A 703      33.881   5.219  -3.889  1.00 30.02           O
ATOM    455  H   SER A 703      33.774   2.743  -2.520  1.00 30.15           H
ATOM    456  HA  SER A 703      34.220   5.079  -1.401  1.00 31.45           H
ATOM    457  HB2 SER A 703      32.295   4.236  -3.281  1.00 37.01           H
ATOM    458  HB3 SER A 703      32.356   5.741  -2.771  1.00 37.01           H
ATOM    459  HG  SER A 703      33.533   5.476  -4.609  1.00 36.05           H
ATOM    460  N   LEU A 704      31.657   3.442  -0.339  1.00 26.08           N
ATOM    461  CA  LEU A 704      30.722   3.425   0.793  1.00 23.23           C
ATOM    462  C   LEU A 704      31.478   3.410   2.115  1.00 22.16           C
ATOM    463  O   LEU A 704      31.049   4.031   3.099  1.00 24.48           O
ATOM    464  CB  LEU A 704      29.778   2.212   0.720  1.00 23.49           C
ATOM    465  CG  LEU A 704      28.520   2.421  -0.150  1.00 21.99           C
ATOM    466  CD1 LEU A 704      27.673   1.142  -0.279  1.00 25.18           C
ATOM    467  CD2 LEU A 704      27.593   3.530   0.346  1.00 29.74           C
ATOM    468  H   LEU A 704      31.620   2.756  -0.857  1.00 31.31           H
ATOM    469  HA  LEU A 704      30.180   4.228   0.766  1.00 27.89           H
ATOM    470  HB2 LEU A 704      30.267   1.460   0.352  1.00 28.20           H
ATOM    471  HB3 LEU A 704      29.480   1.998   1.618  1.00 28.20           H
ATOM    472  HG  LEU A 704      28.809   2.666  -1.043  1.00 26.40           H
ATOM    473 HD11 LEU A 704      26.900   1.330  -0.834  1.00 30.23           H
ATOM    474 HD12 LEU A 704      28.212   0.446  -0.688  1.00 30.23           H
ATOM    475 HD13 LEU A 704      27.387   0.862   0.605  1.00 30.23           H
ATOM    476 HD21 LEU A 704      26.833   3.596  -0.253  1.00 35.71           H
ATOM    477 HD22 LEU A 704      27.292   3.312   1.242  1.00 35.71           H
ATOM    478 HD23 LEU A 704      28.081   4.368   0.355  1.00 35.71           H
ATOM    479  N   ASN A 705      32.606   2.700   2.149  1.00 22.44           N
ATOM    480  CA  ASN A 705      33.411   2.578   3.358  1.00 22.50           C
ATOM    481  C   ASN A 705      34.040   3.920   3.706  1.00 23.74           C
ATOM    482  O   ASN A 705      34.032   4.338   4.870  1.00 19.63           O
ATOM    483  CB  ASN A 705      34.519   1.523   3.152  1.00 20.35           C
ATOM    484  CG  ASN A 705      33.996   0.092   3.026  1.00 25.78           C
ATOM    485  OD1 ASN A 705      32.848  -0.216   3.358  1.00 24.28           O
ATOM    486  ND2 ASN A 705      34.873  -0.810   2.576  1.00 25.38           N
ATOM    487  H   ASN A 705      32.928   2.276   1.475  1.00 26.94           H
ATOM    488  HA  ASN A 705      32.849   2.298   4.097  1.00 27.02           H
ATOM    489  HB2 ASN A 705      35.004   1.734   2.339  1.00 24.43           H
ATOM    490  HB3 ASN A 705      35.122   1.552   3.911  1.00 24.43           H
ATOM    491 HD21 ASN A 705      34.636  -1.632   2.485  1.00 30.47           H
ATOM    492 HD22 ASN A 705      35.674  -0.569   2.378  1.00 30.47           H
ATOM    493  N   GLU A 706      34.608   4.593   2.700  1.00 25.17           N
ATOM    494  CA  GLU A 706      35.153   5.948   2.888  1.00 23.78           C
ATOM    495  C   GLU A 706      34.078   6.916   3.365  1.00 21.25           C
ATOM    496  O   GLU A 706      34.313   7.707   4.272  1.00 22.97           O
ATOM    497  CB  GLU A 706      35.777   6.435   1.593  1.00 24.80           C
ATOM    498  CG  GLU A 706      36.320   7.868   1.619  1.00 25.62           C
ATOM    499  CD  GLU A 706      37.392   8.078   2.682  1.00 31.94           C
ATOM    500  OE1 GLU A 706      37.507   9.231   3.145  1.00 32.75           O
ATOM    501  OE2 GLU A 706      38.090   7.111   3.056  1.00 33.75           O1-
ATOM    502  H   GLU A 706      34.691   4.290   1.899  1.00 30.22           H
ATOM    503  HA  GLU A 706      35.849   5.917   3.563  1.00 28.55           H
ATOM    504  HB2 GLU A 706      36.516   5.848   1.369  1.00 29.77           H
ATOM    505  HB3 GLU A 706      35.106   6.391   0.895  1.00 29.77           H
ATOM    506  HG2 GLU A 706      36.711   8.072   0.755  1.00 30.76           H
ATOM    507  HG3 GLU A 706      35.590   8.479   1.805  1.00 30.76           H
ATOM    508  N   LEU A 707      32.876   6.852   2.772  1.00 24.35           N
ATOM    509  CA  LEU A 707      31.777   7.697   3.224  1.00 25.93           C
ATOM    510  C   LEU A 707      31.419   7.415   4.677  1.00 27.40           C
ATOM    511  O   LEU A 707      31.096   8.339   5.431  1.00 26.20           O
ATOM    512  CB  LEU A 707      30.552   7.502   2.331  1.00 21.06           C
ATOM    513  CG  LEU A 707      29.353   8.368   2.670  1.00 22.32           C
ATOM    514  CD1 LEU A 707      29.736   9.887   2.555  1.00 23.43           C
ATOM    515  CD2 LEU A 707      28.168   8.078   1.772  1.00 27.71           C
ATOM    516  H   LEU A 707      32.679   6.333   2.115  1.00 29.23           H
ATOM    517  HA  LEU A 707      32.049   8.626   3.159  1.00 31.13           H
ATOM    518  HB2 LEU A 707      30.805   7.702   1.416  1.00 25.29           H
ATOM    519  HB3 LEU A 707      30.270   6.576   2.394  1.00 25.29           H
ATOM    520  HG  LEU A 707      29.085   8.194   3.587  1.00 26.80           H
ATOM    521 HD11 LEU A 707      28.960  10.425   2.774  1.00 28.13           H
ATOM    522 HD12 LEU A 707      30.458  10.078   3.174  1.00 28.13           H
ATOM    523 HD13 LEU A 707      30.021  10.072   1.646  1.00 28.13           H
ATOM    524 HD21 LEU A 707      27.430   8.654   2.028  1.00 33.26           H
ATOM    525 HD22 LEU A 707      28.420   8.252   0.852  1.00 33.26           H
ATOM    526 HD23 LEU A 707      27.913   7.148   1.876  1.00 33.26           H
ATOM    527  N   GLY A 708      31.454   6.150   5.098  1.00 23.91           N
ATOM    528  CA  GLY A 708      31.157   5.869   6.489  1.00 20.03           C
ATOM    529  C   GLY A 708      32.176   6.526   7.393  1.00 21.81           C
ATOM    530  O   GLY A 708      31.835   7.165   8.392  1.00 22.88           O
ATOM    531  H   GLY A 708      31.640   5.464   4.614  1.00 28.71           H
ATOM    532  HA2 GLY A 708      30.275   6.206   6.712  1.00 24.05           H
ATOM    533  HA3 GLY A 708      31.174   4.911   6.642  1.00 24.05           H
ATOM    534  N   GLU A 709      33.432   6.475   6.987  1.00 21.41           N
ATOM    535  CA  GLU A 709      34.484   7.133   7.758  1.00 26.58           C
ATOM    536  C   GLU A 709      34.218   8.633   7.832  1.00 25.57           C
ATOM    537  O   GLU A 709      34.320   9.243   8.905  1.00 26.76           O
ATOM    538  CB  GLU A 709      35.845   6.832   7.114  1.00 27.61           C
ATOM    539  CG  GLU A 709      37.112   7.291   7.882  1.00 34.92           C
ATOM    540  CD  GLU A 709      37.661   6.216   8.807  1.00 44.16           C
ATOM    541  OE1 GLU A 709      36.949   5.206   9.033  1.00 43.25           O
ATOM    542  OE2 GLU A 709      38.793   6.363   9.314  1.00 37.13           O1-
ATOM    543  H   GLU A 709      33.705   6.072   6.278  1.00 25.71           H
ATOM    544  HA  GLU A 709      34.489   6.779   8.661  1.00 31.92           H
ATOM    545  HB2 GLU A 709      35.916   5.872   6.996  1.00 33.15           H
ATOM    546  HB3 GLU A 709      35.868   7.262   6.245  1.00 33.15           H
ATOM    547  HG2 GLU A 709      37.804   7.518   7.242  1.00 41.92           H
ATOM    548  HG3 GLU A 709      36.891   8.066   8.422  1.00 41.92           H
ATOM    549  N   ARG A 710      33.806   9.229   6.716  1.00 25.85           N
ATOM    550  CA  ARG A 710      33.544  10.664   6.711  1.00 25.56           C
ATOM    551  C   ARG A 710      32.293  11.016   7.522  1.00 26.61           C
ATOM    552  O   ARG A 710      32.286  12.020   8.235  1.00 23.07           O
ATOM    553  CB  ARG A 710      33.451  11.156   5.270  1.00 23.77           C
ATOM    554  CG  ARG A 710      34.804  11.013   4.513  1.00 25.25           C
ATOM    555  CD  ARG A 710      34.589  11.430   3.096  1.00 26.84           C
ATOM    556  NE  ARG A 710      35.765  11.320   2.276  1.00 28.50           N
ATOM    557  CZ  ARG A 710      35.873  11.923   1.101  1.00 29.41           C
ATOM    558  NH1 ARG A 710      34.866  12.685   0.654  1.00 26.56           N
ATOM    559  NH2 ARG A 710      36.981  11.779   0.392  1.00 30.09           N1+
ATOM    560  H   ARG A 710      33.673   8.834   5.963  1.00 31.04           H
ATOM    561  HA  ARG A 710      34.296  11.116   7.125  1.00 30.69           H
ATOM    562  HB2 ARG A 710      32.784  10.632   4.798  1.00 28.54           H
ATOM    563  HB3 ARG A 710      33.201  12.093   5.269  1.00 28.54           H
ATOM    564  HG2 ARG A 710      35.470  11.594   4.914  1.00 30.32           H
ATOM    565  HG3 ARG A 710      35.096  10.088   4.528  1.00 30.32           H
ATOM    566  HD2 ARG A 710      33.902  10.868   2.706  1.00 32.23           H
ATOM    567  HD3 ARG A 710      34.304  12.357   3.083  1.00 32.23           H
ATOM    568  HE  ARG A 710      36.482  11.015   2.640  1.00 34.22           H
ATOM    569 HH11 ARG A 710      34.150  12.772   1.123  1.00 31.89           H
ATOM    570 HH12 ARG A 710      34.931  13.082  -0.107  1.00 31.89           H
ATOM    571 HH21 ARG A 710      37.622  11.291   0.691  1.00 36.13           H
ATOM    572 HH22 ARG A 710      37.058  12.173  -0.369  1.00 36.13           H
ATOM    573  N   GLN A 711      31.241  10.197   7.470  1.00 23.58           N
ATOM    574  CA  GLN A 711      30.060  10.535   8.238  1.00 21.75           C
ATOM    575  C   GLN A 711      30.296  10.342   9.727  1.00 22.83           C
ATOM    576  O   GLN A 711      29.783  11.113  10.536  1.00 23.21           O
ATOM    577  CB  GLN A 711      28.838   9.726   7.770  1.00 21.77           C
ATOM    578  CG  GLN A 711      28.363  10.107   6.368  1.00 21.53           C
ATOM    579  CD  GLN A 711      27.016   9.558   5.979  1.00 27.79           C
ATOM    580  OE1 GLN A 711      26.333   8.900   6.756  1.00 32.73           O
ATOM    581  NE2 GLN A 711      26.632   9.816   4.751  1.00 28.86           N
ATOM    582  H   GLN A 711      31.191   9.469   7.016  1.00 28.31           H
ATOM    583  HA  GLN A 711      29.860  11.473   8.094  1.00 26.12           H
ATOM    584  HB2 GLN A 711      29.068   8.784   7.762  1.00 26.14           H
ATOM    585  HB3 GLN A 711      28.104   9.882   8.386  1.00 26.14           H
ATOM    586  HG2 GLN A 711      28.312  11.074   6.312  1.00 25.85           H
ATOM    587  HG3 GLN A 711      29.010   9.779   5.724  1.00 25.85           H
ATOM    588 HE21 GLN A 711      27.140  10.272   4.228  1.00 34.65           H
ATOM    589 HE22 GLN A 711      25.871   9.530   4.469  1.00 34.65           H
ATOM    590  N   LEU A 712      31.077   9.336  10.114  1.00 20.62           N
ATOM    591  CA  LEU A 712      31.390   9.147  11.526  1.00 19.89           C
ATOM    592  C   LEU A 712      31.992  10.396  12.134  1.00 19.63           C
ATOM    593  O   LEU A 712      31.645  10.758  13.246  1.00 22.24           O
ATOM    594  CB  LEU A 712      32.348   7.965  11.712  1.00 24.10           C
ATOM    595  CG  LEU A 712      32.924   7.743  13.123  1.00 19.75           C
ATOM    596  CD1 LEU A 712      31.756   7.522  14.048  1.00 23.39           C
ATOM    597  CD2 LEU A 712      33.907   6.568  13.208  1.00 28.03           C
ATOM    598  H   LEU A 712      31.433   8.757   9.586  1.00 24.77           H
ATOM    599  HA  LEU A 712      30.571   8.946  12.006  1.00 23.88           H
ATOM    600  HB2 LEU A 712      31.876   7.154  11.466  1.00 28.94           H
ATOM    601  HB3 LEU A 712      33.101   8.091  11.113  1.00 28.94           H
ATOM    602  HG  LEU A 712      33.387   8.547  13.408  1.00 23.72           H
ATOM    603 HD11 LEU A 712      32.090   7.379  14.947  1.00 28.09           H
ATOM    604 HD12 LEU A 712      31.184   8.305  14.027  1.00 28.09           H
ATOM    605 HD13 LEU A 712      31.262   6.742  13.750  1.00 28.09           H
ATOM    606 HD21 LEU A 712      34.227   6.490  14.121  1.00 33.66           H
ATOM    607 HD22 LEU A 712      33.450   5.754  12.947  1.00 33.66           H
ATOM    608 HD23 LEU A 712      34.652   6.736  12.610  1.00 33.66           H
ATOM    609  N   VAL A 713      32.878  11.087  11.412  1.00 25.85           N
ATOM    610  CA  VAL A 713      33.458  12.323  11.940  1.00 21.66           C
ATOM    611  C   VAL A 713      32.358  13.310  12.309  1.00 19.59           C
ATOM    612  O   VAL A 713      32.407  13.955  13.365  1.00 24.22           O
ATOM    613  CB  VAL A 713      34.434  12.939  10.925  1.00 26.40           C
ATOM    614  CG1 VAL A 713      34.946  14.321  11.415  1.00 34.89           C
ATOM    615  CG2 VAL A 713      35.639  12.001  10.659  1.00 29.62           C
ATOM    616  H   VAL A 713      33.155  10.866  10.628  1.00 31.04           H
ATOM    617  HA  VAL A 713      33.956  12.117  12.746  1.00 26.01           H
ATOM    618  HB  VAL A 713      33.969  13.074  10.084  1.00 31.70           H
ATOM    619 HG11 VAL A 713      35.558  14.683  10.755  1.00 41.89           H
ATOM    620 HG12 VAL A 713      34.188  14.917  11.526  1.00 41.89           H
ATOM    621 HG13 VAL A 713      35.403  14.206  12.263  1.00 41.89           H
ATOM    622 HG21 VAL A 713      36.231  12.422  10.016  1.00 35.57           H
ATOM    623 HG22 VAL A 713      36.110  11.849  11.493  1.00 35.57           H
ATOM    624 HG23 VAL A 713      35.311  11.159  10.305  1.00 35.57           H
ATOM    625  N   HIS A 714      31.349  13.435  11.452  1.00 24.50           N
ATOM    626  CA  HIS A 714      30.254  14.370  11.693  1.00 24.67           C
ATOM    627  C   HIS A 714      29.311  13.884  12.765  1.00 24.02           C
ATOM    628  O   HIS A 714      28.813  14.683  13.567  1.00 22.18           O
ATOM    629  CB  HIS A 714      29.491  14.629  10.394  1.00 27.70           C
ATOM    630  CG  HIS A 714      30.271  15.445   9.411  1.00 34.38           C
ATOM    631  ND1 HIS A 714      30.302  16.819   9.467  1.00 36.46           N
ATOM    632  CD2 HIS A 714      31.079  15.091   8.381  1.00 33.51           C
ATOM    633  CE1 HIS A 714      31.079  17.283   8.508  1.00 37.30           C
ATOM    634  NE2 HIS A 714      31.565  16.256   7.835  1.00 36.90           N
ATOM    635  H   HIS A 714      31.275  12.988  10.720  1.00 29.42           H
ATOM    636  HA  HIS A 714      30.626  15.215  11.990  1.00 29.62           H
ATOM    637  HB2 HIS A 714      28.673  15.110  10.599  1.00 33.26           H
ATOM    638  HB3 HIS A 714      29.280  13.779   9.978  1.00 33.26           H
ATOM    639  HD1 HIS A 714      29.877  17.302  10.038  1.00 43.76           H
ATOM    640  HD2 HIS A 714      31.265  14.226   8.096  1.00 40.23           H
ATOM    641  HE1 HIS A 714      31.254  18.180   8.334  1.00 44.78           H
ATOM    642  N   VAL A 715      29.053  12.571  12.803  1.00 21.82           N
ATOM    643  CA  VAL A 715      28.214  12.000  13.842  1.00 18.21           C
ATOM    644  C   VAL A 715      28.823  12.223  15.217  1.00 20.71           C
ATOM    645  O   VAL A 715      28.104  12.463  16.195  1.00 20.82           O
ATOM    646  CB  VAL A 715      27.988  10.499  13.545  1.00 18.34           C
ATOM    647  CG1 VAL A 715      27.310   9.822  14.651  1.00 18.83           C
ATOM    648  CG2 VAL A 715      27.195  10.349  12.278  1.00 22.79           C
ATOM    649  H   VAL A 715      29.355  11.998  12.237  1.00 26.20           H
ATOM    650  HA  VAL A 715      27.350  12.440  13.824  1.00 21.87           H
ATOM    651  HB  VAL A 715      28.848  10.070  13.413  1.00 22.02           H
ATOM    652 HG11 VAL A 715      27.189   8.887  14.423  1.00 22.61           H
ATOM    653 HG12 VAL A 715      27.855   9.900  15.450  1.00 22.61           H
ATOM    654 HG13 VAL A 715      26.447  10.241  14.796  1.00 22.61           H
ATOM    655 HG21 VAL A 715      27.059   9.405  12.101  1.00 27.37           H
ATOM    656 HG22 VAL A 715      26.340  10.792  12.387  1.00 27.37           H
ATOM    657 HG23 VAL A 715      27.688  10.755  11.547  1.00 27.37           H
ATOM    658  N   VAL A 716      30.138  12.077  15.345  1.00 24.24           N
ATOM    659  CA  VAL A 716      30.752  12.257  16.659  1.00 24.10           C
ATOM    660  C   VAL A 716      30.547  13.687  17.145  1.00 25.09           C
ATOM    661  O   VAL A 716      30.156  13.916  18.293  1.00 23.01           O
ATOM    662  CB  VAL A 716      32.253  11.888  16.632  1.00 22.65           C
ATOM    663  CG1 VAL A 716      32.935  12.379  17.900  1.00 25.55           C
ATOM    664  CG2 VAL A 716      32.464  10.341  16.489  1.00 22.28           C
ATOM    665  H   VAL A 716      30.683  11.880  14.710  1.00 29.11           H
ATOM    666  HA  VAL A 716      30.314  11.666  17.291  1.00 28.93           H
ATOM    667  HB  VAL A 716      32.674  12.322  15.874  1.00 27.20           H
ATOM    668 HG11 VAL A 716      33.874  12.138  17.866  1.00 30.68           H
ATOM    669 HG12 VAL A 716      32.842  13.343  17.955  1.00 30.68           H
ATOM    670 HG13 VAL A 716      32.514  11.961  18.667  1.00 30.68           H
ATOM    671 HG21 VAL A 716      33.416  10.152  16.476  1.00 26.75           H
ATOM    672 HG22 VAL A 716      32.048   9.894  17.243  1.00 26.75           H
ATOM    673 HG23 VAL A 716      32.056  10.042  15.661  1.00 26.75           H
ATOM    674  N   LYS A 717      30.800  14.664  16.277  1.00 21.89           N
ATOM    675  CA  LYS A 717      30.643  16.059  16.689  1.00 26.21           C
ATOM    676  C   LYS A 717      29.185  16.392  16.941  1.00 25.29           C
ATOM    677  O   LYS A 717      28.869  17.111  17.889  1.00 24.16           O
ATOM    678  CB  LYS A 717      31.244  16.990  15.627  1.00 27.86           C
ATOM    679  CG  LYS A 717      32.749  16.808  15.419  1.00 29.24           C
ATOM    680  CD  LYS A 717      33.276  17.694  14.241  1.00 26.76           C
ATOM    681  CE  LYS A 717      34.704  17.374  13.849  1.00 41.60           C
ATOM    682  NZ  LYS A 717      35.151  18.221  12.703  1.00 46.25           N1+
ATOM    683  H   LYS A 717      31.057  14.552  15.464  1.00 26.28           H
ATOM    684  HA  LYS A 717      31.128  16.198  17.517  1.00 31.47           H
ATOM    685  HB2 LYS A 717      30.805  16.819  14.778  1.00 33.45           H
ATOM    686  HB3 LYS A 717      31.091  17.909  15.896  1.00 33.45           H
ATOM    687  HG2 LYS A 717      33.218  17.067  16.228  1.00 35.11           H
ATOM    688  HG3 LYS A 717      32.933  15.879  15.207  1.00 35.11           H
ATOM    689  HD2 LYS A 717      32.714  17.551  13.464  1.00 32.13           H
ATOM    690  HD3 LYS A 717      33.241  18.626  14.508  1.00 32.13           H
ATOM    691  HE2 LYS A 717      35.290  17.546  14.603  1.00 49.94           H
ATOM    692  HE3 LYS A 717      34.763  16.443  13.582  1.00 49.94           H
ATOM    693  HZ1 LYS A 717      35.991  18.020  12.486  1.00 55.52           H
ATOM    694  HZ2 LYS A 717      34.628  18.078  11.997  1.00 55.52           H
ATOM    695  HZ3 LYS A 717      35.108  19.081  12.926  1.00 55.52           H
ATOM    696  N   TRP A 718      28.277  15.844  16.122  1.00 24.34           N
ATOM    697  CA  TRP A 718      26.842  15.978  16.370  1.00 23.64           C
ATOM    698  C   TRP A 718      26.471  15.481  17.761  1.00 24.95           C
ATOM    699  O   TRP A 718      25.888  16.215  18.577  1.00 22.17           O
ATOM    700  CB  TRP A 718      26.066  15.201  15.296  1.00 22.12           C
ATOM    701  CG  TRP A 718      24.636  15.071  15.565  1.00 21.72           C
ATOM    702  CD1 TRP A 718      23.716  16.034  15.460  1.00 19.73           C
ATOM    703  CD2 TRP A 718      23.938  13.874  15.971  1.00 22.43           C
ATOM    704  NE1 TRP A 718      22.468  15.547  15.762  1.00 20.29           N
ATOM    705  CE2 TRP A 718      22.581  14.215  16.093  1.00 24.94           C
ATOM    706  CE3 TRP A 718      24.336  12.568  16.256  1.00 20.29           C
ATOM    707  CZ2 TRP A 718      21.621  13.305  16.489  1.00 21.33           C
ATOM    708  CZ3 TRP A 718      23.351  11.626  16.632  1.00 21.38           C
ATOM    709  CH2 TRP A 718      22.030  11.999  16.762  1.00 24.78           C
ATOM    710  H   TRP A 718      28.471  15.389  15.418  1.00 29.23           H
ATOM    711  HA  TRP A 718      26.594  16.914  16.306  1.00 28.39           H
ATOM    712  HB2 TRP A 718      26.166  15.659  14.447  1.00 26.56           H
ATOM    713  HB3 TRP A 718      26.436  14.306  15.231  1.00 26.56           H
ATOM    714  HD1 TRP A 718      23.893  16.909  15.200  1.00 23.69           H
ATOM    715  HE1 TRP A 718      21.740  16.004  15.767  1.00 24.37           H
ATOM    716  HE3 TRP A 718      25.228  12.316  16.177  1.00 24.37           H
ATOM    717  HZ2 TRP A 718      20.727  13.552  16.558  1.00 25.61           H
ATOM    718  HZ3 TRP A 718      23.603  10.753  16.830  1.00 25.67           H
ATOM    719  HH2 TRP A 718      21.398  11.366  17.016  1.00 29.75           H
ATOM    720  N   ALA A 719      26.819  14.227  18.061  1.00 21.25           N
ATOM    721  CA  ALA A 719      26.401  13.610  19.303  1.00 19.52           C
ATOM    722  C   ALA A 719      26.971  14.320  20.528  1.00 22.06           C
ATOM    723  O   ALA A 719      26.276  14.481  21.539  1.00 23.75           O
ATOM    724  CB  ALA A 719      26.823  12.132  19.282  1.00 25.92           C
ATOM    725  H   ALA A 719      27.295  13.719  17.557  1.00 25.51           H
ATOM    726  HA  ALA A 719      25.434  13.644  19.362  1.00 23.44           H
ATOM    727  HB1 ALA A 719      26.546  11.713  20.112  1.00 31.13           H
ATOM    728  HB2 ALA A 719      26.396  11.693  18.530  1.00 31.13           H
ATOM    729  HB3 ALA A 719      27.788  12.081  19.191  1.00 31.13           H
ATOM    730  N   LYS A 720      28.227  14.737  20.472  1.00 23.52           N
ATOM    731  CA  LYS A 720      28.826  15.368  21.642  1.00 26.91           C
ATOM    732  C   LYS A 720      28.227  16.739  21.917  1.00 24.82           C
ATOM    733  O   LYS A 720      28.392  17.260  23.021  1.00 31.42           O
ATOM    734  CB  LYS A 720      30.352  15.425  21.470  1.00 28.94           C
ATOM    735  CG  LYS A 720      31.018  14.064  21.780  1.00 27.77           C
ATOM    736  CD  LYS A 720      32.517  14.086  21.566  1.00 34.76           C
ATOM    737  CE  LYS A 720      33.223  12.697  21.761  1.00 38.56           C
ATOM    738  NZ  LYS A 720      33.315  12.309  23.195  1.00 40.12           N1+
ATOM    739  H   LYS A 720      28.745  14.671  19.789  1.00 28.24           H
ATOM    740  HA  LYS A 720      28.642  14.812  22.416  1.00 32.30           H
ATOM    741  HB2 LYS A 720      30.561  15.662  20.554  1.00 34.74           H
ATOM    742  HB3 LYS A 720      30.717  16.086  22.079  1.00 34.74           H
ATOM    743  HG2 LYS A 720      30.851  13.834  22.708  1.00 33.34           H
ATOM    744  HG3 LYS A 720      30.641  13.387  21.197  1.00 33.34           H
ATOM    745  HD2 LYS A 720      32.696  14.382  20.660  1.00 41.73           H
ATOM    746  HD3 LYS A 720      32.912  14.708  22.197  1.00 41.73           H
ATOM    747  HE2 LYS A 720      32.714  12.014  21.296  1.00 46.29           H
ATOM    748  HE3 LYS A 720      34.123  12.745  21.403  1.00 46.29           H
ATOM    749  HZ1 LYS A 720      33.718  11.520  23.271  1.00 48.16           H
ATOM    750  HZ2 LYS A 720      33.783  12.918  23.645  1.00 48.16           H
ATOM    751  HZ3 LYS A 720      32.499  12.253  23.547  1.00 48.16           H
ATOM    752  N   ALA A 721      27.475  17.285  20.979  1.00 19.69           N
ATOM    753  CA  ALA A 721      26.825  18.574  21.133  1.00 24.16           C
ATOM    754  C   ALA A 721      25.348  18.459  21.489  1.00 27.53           C
ATOM    755  O   ALA A 721      24.669  19.487  21.602  1.00 23.01           O
ATOM    756  CB  ALA A 721      27.007  19.335  19.833  1.00 22.21           C
ATOM    757  H   ALA A 721      27.322  16.916  20.217  1.00 23.65           H
ATOM    758  HA  ALA A 721      27.268  19.071  21.839  1.00 29.01           H
ATOM    759  HB1 ALA A 721      26.580  20.202  19.913  1.00 26.67           H
ATOM    760  HB2 ALA A 721      27.955  19.448  19.664  1.00 26.67           H
ATOM    761  HB3 ALA A 721      26.599  18.830  19.113  1.00 26.67           H
ATOM    762  N   LEU A 722      24.827  17.221  21.620  1.00 22.89           N
ATOM    763  CA  LEU A 722      23.436  17.005  21.963  1.00 21.68           C
ATOM    764  C   LEU A 722      23.166  17.377  23.416  1.00 22.74           C
ATOM    765  O   LEU A 722      23.995  17.093  24.293  1.00 25.15           O
ATOM    766  CB  LEU A 722      23.089  15.524  21.792  1.00 23.87           C
ATOM    767  CG  LEU A 722      22.064  14.902  20.859  1.00 34.69           C
ATOM    768  CD1 LEU A 722      21.548  15.825  19.815  1.00 28.97           C
ATOM    769  CD2 LEU A 722      22.686  13.606  20.261  1.00 27.77           C
ATOM    770  H   LEU A 722      25.275  16.495  21.512  1.00 27.48           H
ATOM    771  HA  LEU A 722      22.864  17.535  21.387  1.00 26.03           H
ATOM    772  HB2 LEU A 722      23.924  15.088  21.562  1.00 28.66           H
ATOM    773  HB3 LEU A 722      22.833  15.215  22.675  1.00 28.66           H
ATOM    774  HG  LEU A 722      21.303  14.629  21.394  1.00 41.64           H
ATOM    775 HD11 LEU A 722      20.903  15.351  19.267  1.00 34.78           H
ATOM    776 HD12 LEU A 722      21.122  16.582  20.247  1.00 34.78           H
ATOM    777 HD13 LEU A 722      22.289  16.129  19.268  1.00 34.78           H
ATOM    778 HD21 LEU A 722      22.043  13.196  19.662  1.00 33.34           H
ATOM    779 HD22 LEU A 722      23.491  13.839  19.773  1.00 33.34           H
ATOM    780 HD23 LEU A 722      22.901  12.996  20.984  1.00 33.34           H
ATOM    781  N   PRO A 723      22.000  17.927  23.731  1.00 22.78           N
ATOM    782  CA  PRO A 723      21.656  18.158  25.131  1.00 25.55           C
ATOM    783  C   PRO A 723      21.859  16.910  25.974  1.00 29.68           C
ATOM    784  O   PRO A 723      21.347  15.824  25.664  1.00 24.12           O
ATOM    785  CB  PRO A 723      20.195  18.601  25.078  1.00 23.73           C
ATOM    786  CG  PRO A 723      20.043  19.216  23.727  1.00 25.61           C
ATOM    787  CD  PRO A 723      20.908  18.347  22.834  1.00 25.79           C
ATOM    788  HA  PRO A 723      22.195  18.879  25.493  1.00 30.68           H
ATOM    789  HB2 PRO A 723      19.614  17.830  25.173  1.00 28.50           H
ATOM    790  HB3 PRO A 723      20.022  19.252  25.775  1.00 28.50           H
ATOM    791  HG2 PRO A 723      19.114  19.182  23.450  1.00 30.75           H
ATOM    792  HG3 PRO A 723      20.368  20.130  23.741  1.00 30.75           H
ATOM    793  HD2 PRO A 723      20.407  17.576  22.525  1.00 30.96           H
ATOM    794  HD3 PRO A 723      21.258  18.865  22.093  1.00 30.96           H
ATOM    795  N   GLY A 724      22.648  17.064  27.039  1.00 23.20           N
ATOM    796  CA  GLY A 724      22.824  16.020  28.026  1.00 26.48           C
ATOM    797  C   GLY A 724      23.797  14.917  27.653  1.00 31.10           C
ATOM    798  O   GLY A 724      24.103  14.082  28.515  1.00 32.00           O
ATOM    799  H   GLY A 724      23.096  17.779  27.207  1.00 27.86           H
ATOM    800  HA2 GLY A 724      23.136  16.421  28.852  1.00 31.80           H
ATOM    801  HA3 GLY A 724      21.964  15.608  28.201  1.00 31.80           H
ATOM    802  N   PHE A 725      24.305  14.876  26.407  1.00 21.97           N
ATOM    803  CA  PHE A 725      25.122  13.731  26.014  1.00 24.52           C
ATOM    804  C   PHE A 725      26.383  13.629  26.858  1.00 29.51           C
ATOM    805  O   PHE A 725      26.804  12.526  27.223  1.00 25.18           O
ATOM    806  CB  PHE A 725      25.490  13.803  24.527  1.00 26.95           C
ATOM    807  CG  PHE A 725      26.170  12.565  24.016  1.00 28.57           C
ATOM    808  CD1 PHE A 725      25.449  11.417  23.757  1.00 28.48           C
ATOM    809  CD2 PHE A 725      27.535  12.550  23.796  1.00 23.28           C
ATOM    810  CE1 PHE A 725      26.085  10.266  23.289  1.00 27.24           C
ATOM    811  CE2 PHE A 725      28.153  11.425  23.333  1.00 29.94           C
ATOM    812  CZ  PHE A 725      27.423  10.275  23.082  1.00 26.13           C
ATOM    813  H   PHE A 725      24.194  15.476  25.801  1.00 26.38           H
ATOM    814  HA  PHE A 725      24.608  12.920  26.152  1.00 29.45           H
ATOM    815  HB2 PHE A 725      24.680  13.932  24.010  1.00 32.35           H
ATOM    816  HB3 PHE A 725      26.092  14.551  24.389  1.00 32.35           H
ATOM    817  HD1 PHE A 725      24.531  11.408  23.902  1.00 34.20           H
ATOM    818  HD2 PHE A 725      28.037  13.314  23.964  1.00 27.95           H
ATOM    819  HE1 PHE A 725      25.592   9.497  23.117  1.00 32.70           H
ATOM    820  HE2 PHE A 725      29.072  11.428  23.191  1.00 35.95           H
ATOM    821  HZ  PHE A 725      27.851   9.512  22.766  1.00 31.37           H
ATOM    822  N   ARG A 726      27.036  14.757  27.126  1.00 29.22           N
ATOM    823  CA  ARG A 726      28.239  14.762  27.952  1.00 34.57           C
ATOM    824  C   ARG A 726      27.996  14.379  29.415  1.00 29.50           C
ATOM    825  O   ARG A 726      28.972  14.214  30.144  1.00 30.59           O
ATOM    826  CB  ARG A 726      28.886  16.149  27.901  1.00 34.77           C
ATOM    827  CG  ARG A 726      29.290  16.629  26.519  1.00 43.22           C
ATOM    828  CD  ARG A 726      30.719  16.272  26.217  1.00 48.00           C
ATOM    829  NE  ARG A 726      31.311  17.070  25.132  1.00 48.92           N
ATOM    830  CZ  ARG A 726      32.513  16.828  24.605  1.00 52.10           C
ATOM    831  NH1 ARG A 726      32.960  17.579  23.612  1.00 51.21           N
ATOM    832  NH2 ARG A 726      33.273  15.828  25.060  1.00 51.37           N1+
ATOM    833  H   ARG A 726      26.802  15.534  26.841  1.00 35.08           H
ATOM    834  HA  ARG A 726      28.872  14.126  27.583  1.00 41.51           H
ATOM    835  HB2 ARG A 726      28.258  16.794  28.261  1.00 41.74           H
ATOM    836  HB3 ARG A 726      29.686  16.135  28.450  1.00 41.74           H
ATOM    837  HG2 ARG A 726      28.723  16.208  25.854  1.00 51.88           H
ATOM    838  HG3 ARG A 726      29.200  17.594  26.475  1.00 51.88           H
ATOM    839  HD2 ARG A 726      31.253  16.415  27.014  1.00 57.62           H
ATOM    840  HD3 ARG A 726      30.761  15.339  25.955  1.00 57.62           H
ATOM    841  HE  ARG A 726      30.904  17.790  24.894  1.00 58.73           H
ATOM    842 HH11 ARG A 726      32.481  18.228  23.315  1.00 61.47           H
ATOM    843 HH12 ARG A 726      33.739  17.430  23.278  1.00 61.47           H
ATOM    844 HH21 ARG A 726      32.989  15.328  25.700  1.00 61.66           H
ATOM    845 HH22 ARG A 726      34.047  15.684  24.713  1.00 61.66           H
ATOM    846  N   ASN A 727      26.752  14.210  29.871  1.00 31.68           N
ATOM    847  CA  ASN A 727      26.574  13.602  31.184  1.00 27.27           C
ATOM    848  C   ASN A 727      26.956  12.126  31.192  1.00 33.81           C
ATOM    849  O   ASN A 727      27.202  11.584  32.267  1.00 31.01           O
ATOM    850  CB  ASN A 727      25.130  13.723  31.690  1.00 32.25           C
ATOM    851  CG  ASN A 727      24.617  15.177  31.711  1.00 42.80           C
ATOM    852  OD1 ASN A 727      25.411  16.127  31.676  1.00 44.69           O
ATOM    853  ND2 ASN A 727      23.284  15.349  31.777  1.00 35.12           N
ATOM    854  H   ASN A 727      26.029  14.428  29.460  1.00 38.03           H
ATOM    855  HA  ASN A 727      27.149  14.059  31.818  1.00 32.74           H
ATOM    856  HB2 ASN A 727      24.548  13.210  31.107  1.00 38.71           H
ATOM    857  HB3 ASN A 727      25.082  13.376  32.594  1.00 38.71           H
ATOM    858 HD21 ASN A 727      22.953  16.143  31.791  1.00 42.16           H
ATOM    859 HD22 ASN A 727      22.763  14.666  31.804  1.00 42.16           H
ATOM    860  N   LEU A 728      27.005  11.473  30.031  1.00 31.00           N
ATOM    861  CA  LEU A 728      27.424  10.074  29.948  1.00 31.49           C
ATOM    862  C   LEU A 728      28.920   9.937  30.209  1.00 30.71           C
ATOM    863  O   LEU A 728      29.729  10.800  29.849  1.00 27.19           O
ATOM    864  CB  LEU A 728      27.101   9.492  28.564  1.00 28.68           C
ATOM    865  CG  LEU A 728      25.640   9.369  28.099  1.00 30.94           C
ATOM    866  CD1 LEU A 728      25.582   8.923  26.675  1.00 32.00           C
ATOM    867  CD2 LEU A 728      24.799   8.371  28.943  1.00 35.74           C
ATOM    868  H   LEU A 728      26.799  11.820  29.272  1.00 37.21           H
ATOM    869  HA  LEU A 728      26.948   9.555  30.616  1.00 37.80           H
ATOM    870  HB2 LEU A 728      27.553  10.043  27.906  1.00 34.44           H
ATOM    871  HB3 LEU A 728      27.476   8.598  28.531  1.00 34.44           H
ATOM    872  HG  LEU A 728      25.217  10.240  28.157  1.00 37.15           H
ATOM    873 HD11 LEU A 728      24.653   8.853  26.404  1.00 38.41           H
ATOM    874 HD12 LEU A 728      26.040   9.575  26.122  1.00 38.41           H
ATOM    875 HD13 LEU A 728      26.016   8.059  26.598  1.00 38.41           H
ATOM    876 HD21 LEU A 728      23.895   8.346  28.594  1.00 42.91           H
ATOM    877 HD22 LEU A 728      25.202   7.490  28.884  1.00 42.91           H
ATOM    878 HD23 LEU A 728      24.789   8.669  29.866  1.00 42.91           H
ATOM    879  N   HIS A 729      29.294   8.816  30.811  1.00 32.62           N
ATOM    880  CA  HIS A 729      30.702   8.496  30.958  1.00 33.13           C
ATOM    881  C   HIS A 729      31.394   8.529  29.600  1.00 33.84           C
ATOM    882  O   HIS A 729      30.815   8.145  28.584  1.00 31.34           O
ATOM    883  CB  HIS A 729      30.827   7.110  31.616  1.00 39.97           C
ATOM    884  CG  HIS A 729      32.231   6.697  31.915  1.00 39.59           C
ATOM    885  ND1 HIS A 729      33.140   6.377  30.930  1.00 42.39           N
ATOM    886  CD2 HIS A 729      32.879   6.537  33.092  1.00 41.37           C
ATOM    887  CE1 HIS A 729      34.296   6.057  31.487  1.00 42.71           C
ATOM    888  NE2 HIS A 729      34.164   6.150  32.798  1.00 44.67           N
ATOM    889  H   HIS A 729      28.757   8.230  31.140  1.00 39.16           H
ATOM    890  HA  HIS A 729      31.125   9.151  31.535  1.00 39.78           H
ATOM    891  HB2 HIS A 729      30.445   6.447  31.019  1.00 47.98           H
ATOM    892  HB3 HIS A 729      30.337   7.118  32.453  1.00 47.98           H
ATOM    893  HD2 HIS A 729      32.527   6.682  33.940  1.00 49.66           H
ATOM    894  HE1 HIS A 729      35.068   5.805  31.034  1.00 51.27           H
ATOM    895  HE2 HIS A 729      34.779   5.982  33.375  1.00 53.62           H
ATOM    896  N   VAL A 730      32.657   8.966  29.594  1.00 31.75           N
ATOM    897  CA  VAL A 730      33.382   9.208  28.347  1.00 34.82           C
ATOM    898  C   VAL A 730      33.425   7.946  27.498  1.00 35.93           C
ATOM    899  O   VAL A 730      33.218   7.970  26.273  1.00 32.52           O
ATOM    900  CB  VAL A 730      34.804   9.695  28.664  1.00 39.37           C
ATOM    901  CG1 VAL A 730      35.511  10.109  27.405  1.00 40.48           C
ATOM    902  CG2 VAL A 730      34.757  10.852  29.638  1.00 47.65           C
ATOM    903  H   VAL A 730      33.116   9.129  30.302  1.00 38.11           H
ATOM    904  HA  VAL A 730      32.928   9.901  27.841  1.00 41.80           H
ATOM    905  HB  VAL A 730      35.306   8.972  29.072  1.00 47.26           H
ATOM    906 HG11 VAL A 730      36.405  10.411  27.631  1.00 48.59           H
ATOM    907 HG12 VAL A 730      35.561   9.348  26.806  1.00 48.59           H
ATOM    908 HG13 VAL A 730      35.014  10.829  26.987  1.00 48.59           H
ATOM    909 HG21 VAL A 730      35.663  11.144  29.825  1.00 57.19           H
ATOM    910 HG22 VAL A 730      34.250  11.578  29.242  1.00 57.19           H
ATOM    911 HG23 VAL A 730      34.328  10.558  30.457  1.00 57.19           H
ATOM    912  N   ASP A 731      33.737   6.823  28.130  1.00 37.90           N
ATOM    913  CA  ASP A 731      33.764   5.584  27.374  1.00 37.10           C
ATOM    914  C   ASP A 731      32.370   5.181  26.904  1.00 32.58           C
ATOM    915  O   ASP A 731      32.243   4.546  25.850  1.00 33.55           O
ATOM    916  CB  ASP A 731      34.386   4.480  28.209  1.00 40.13           C
ATOM    917  CG  ASP A 731      35.840   4.786  28.637  1.00 44.23           C
ATOM    918  OD1 ASP A 731      36.293   4.180  29.635  1.00 44.22           O
ATOM    919  OD2 ASP A 731      36.517   5.623  28.002  1.00 45.37           O1-
ATOM    920  H   ASP A 731      33.931   6.752  28.965  1.00 45.49           H
ATOM    921  HA  ASP A 731      34.317   5.710  26.587  1.00 44.53           H
ATOM    922  HB2 ASP A 731      33.857   4.357  29.013  1.00 48.18           H
ATOM    923  HB3 ASP A 731      34.394   3.660  27.690  1.00 48.18           H
ATOM    924  N   ASP A 732      31.309   5.556  27.641  1.00 30.16           N
ATOM    925  CA  ASP A 732      29.975   5.182  27.190  1.00 33.00           C
ATOM    926  C   ASP A 732      29.579   6.005  25.980  1.00 33.53           C
ATOM    927  O   ASP A 732      28.763   5.556  25.158  1.00 25.46           O
ATOM    928  CB  ASP A 732      28.926   5.376  28.276  1.00 27.33           C
ATOM    929  CG  ASP A 732      29.024   4.351  29.372  1.00 33.54           C
ATOM    930  OD1 ASP A 732      29.622   3.276  29.145  1.00 27.73           O
ATOM    931  OD2 ASP A 732      28.452   4.609  30.451  1.00 32.70           O1-
ATOM    932  H   ASP A 732      31.339   6.008  28.372  1.00 36.21           H
ATOM    933  HA  ASP A 732      29.976   4.247  26.933  1.00 39.62           H
ATOM    934  HB2 ASP A 732      29.042   6.252  28.674  1.00 32.81           H
ATOM    935  HB3 ASP A 732      28.044   5.306  27.879  1.00 32.81           H
ATOM    936  N   GLN A 733      30.150   7.212  25.879  1.00 31.44           N
ATOM    937  CA  GLN A 733      29.833   8.129  24.797  1.00 28.05           C
ATOM    938  C   GLN A 733      30.286   7.547  23.477  1.00 27.42           C
ATOM    939  O   GLN A 733      29.507   7.450  22.529  1.00 25.98           O
ATOM    940  CB  GLN A 733      30.518   9.491  25.029  1.00 24.02           C
ATOM    941  CG  GLN A 733      30.026  10.246  26.206  1.00 27.46           C
ATOM    942  CD  GLN A 733      30.666  11.626  26.290  1.00 27.96           C
ATOM    943  OE1 GLN A 733      31.026  12.205  25.278  1.00 30.13           O
ATOM    944  NE2 GLN A 733      30.840  12.121  27.490  1.00 30.53           N
ATOM    945  H   GLN A 733      30.729   7.520  26.436  1.00 37.74           H
ATOM    946  HA  GLN A 733      28.873   8.268  24.760  1.00 33.68           H
ATOM    947  HB2 GLN A 733      31.468   9.342  25.153  1.00 28.84           H
ATOM    948  HB3 GLN A 733      30.376  10.046  24.245  1.00 28.84           H
ATOM    949  HG2 GLN A 733      29.065  10.360  26.135  1.00 32.96           H
ATOM    950  HG3 GLN A 733      30.247   9.758  27.014  1.00 32.96           H
ATOM    951 HE21 GLN A 733      30.597  11.671  28.181  1.00 36.66           H
ATOM    952 HE22 GLN A 733      31.198  12.897  27.587  1.00 36.66           H
ATOM    953  N   MET A 734      31.546   7.112  23.418  1.00 24.14           N
ATOM    954  CA  MET A 734      32.091   6.583  22.183  1.00 27.92           C
ATOM    955  C   MET A 734      31.396   5.285  21.814  1.00 26.43           C
ATOM    956  O   MET A 734      31.156   5.019  20.634  1.00 22.45           O
ATOM    957  CB  MET A 734      33.594   6.361  22.339  1.00 33.10           C
ATOM    958  CG  MET A 734      34.255   5.531  21.219  1.00 41.14           C
ATOM    959  SD  MET A 734      35.903   4.806  21.630  1.00 66.93           S
ATOM    960  CE  MET A 734      35.492   3.092  22.001  1.00 49.53           C
ATOM    961  H   MET A 734      32.096   7.114  24.079  1.00 28.99           H
ATOM    962  HA  MET A 734      31.954   7.230  21.473  1.00 33.52           H
ATOM    963  HB2 MET A 734      34.033   7.225  22.359  1.00 39.74           H
ATOM    964  HB3 MET A 734      33.751   5.897  23.177  1.00 39.74           H
ATOM    965  HG2 MET A 734      33.663   4.797  20.992  1.00 49.39           H
ATOM    966  HG3 MET A 734      34.374   6.102  20.445  1.00 49.39           H
ATOM    967  HE1 MET A 734      36.304   2.616  22.233  1.00 59.46           H
ATOM    968  HE2 MET A 734      34.871   3.071  22.746  1.00 59.46           H
ATOM    969  HE3 MET A 734      35.084   2.689  21.219  1.00 59.46           H
ATOM    970  N   ALA A 735      31.072   4.476  22.815  1.00 25.02           N
ATOM    971  CA  ALA A 735      30.461   3.183  22.563  1.00 29.04           C
ATOM    972  C   ALA A 735      29.089   3.361  21.935  1.00 23.64           C
ATOM    973  O   ALA A 735      28.777   2.746  20.915  1.00 22.23           O
ATOM    974  CB  ALA A 735      30.362   2.392  23.866  1.00 26.60           C
ATOM    975  H   ALA A 735      31.197   4.654  23.647  1.00 30.04           H
ATOM    976  HA  ALA A 735      31.016   2.682  21.945  1.00 34.86           H
ATOM    977  HB1 ALA A 735      29.953   1.532  23.683  1.00 31.94           H
ATOM    978  HB2 ALA A 735      31.254   2.265  24.225  1.00 31.94           H
ATOM    979  HB3 ALA A 735      29.819   2.891  24.496  1.00 31.94           H
ATOM    980  N   VAL A 736      28.251   4.175  22.566  1.00 20.43           N
ATOM    981  CA  VAL A 736      26.920   4.481  22.064  1.00 23.44           C
ATOM    982  C   VAL A 736      26.963   4.991  20.625  1.00 22.65           C
ATOM    983  O   VAL A 736      26.148   4.568  19.779  1.00 22.59           O
ATOM    984  CB  VAL A 736      26.262   5.466  23.054  1.00 29.47           C
ATOM    985  CG1 VAL A 736      25.167   6.260  22.492  1.00 32.35           C
ATOM    986  CG2 VAL A 736      25.773   4.639  24.250  1.00 32.54           C
ATOM    987  H   VAL A 736      28.438   4.572  23.305  1.00 24.53           H
ATOM    988  HA  VAL A 736      26.394   3.666  22.068  1.00 28.15           H
ATOM    989  HB  VAL A 736      26.939   6.082  23.377  1.00 35.38           H
ATOM    990 HG11 VAL A 736      24.816   6.846  23.180  1.00 38.83           H
ATOM    991 HG12 VAL A 736      25.507   6.785  21.751  1.00 38.83           H
ATOM    992 HG13 VAL A 736      24.470   5.660  22.181  1.00 38.83           H
ATOM    993 HG21 VAL A 736      25.353   5.232  24.892  1.00 39.07           H
ATOM    994 HG22 VAL A 736      25.132   3.982  23.937  1.00 39.07           H
ATOM    995 HG23 VAL A 736      26.532   4.193  24.657  1.00 39.07           H
ATOM    996  N   ILE A 737      27.911   5.898  20.314  1.00 20.27           N
ATOM    997  CA  ILE A 737      28.054   6.390  18.942  1.00 22.93           C
ATOM    998  C   ILE A 737      28.421   5.254  17.993  1.00 25.58           C
ATOM    999  O   ILE A 737      27.878   5.151  16.890  1.00 23.65           O
ATOM   1000  CB  ILE A 737      29.097   7.513  18.864  1.00 22.34           C
ATOM   1001  CG1 ILE A 737      28.611   8.789  19.579  1.00 21.52           C
ATOM   1002  CG2 ILE A 737      29.397   7.808  17.408  1.00 21.41           C
ATOM   1003  CD1 ILE A 737      29.787   9.720  19.986  1.00 24.84           C
ATOM   1004  H   ILE A 737      28.471   6.234  20.874  1.00 24.34           H
ATOM   1005  HA  ILE A 737      27.204   6.755  18.652  1.00 27.53           H
ATOM   1006  HB  ILE A 737      29.912   7.209  19.293  1.00 26.82           H
ATOM   1007 HG12 ILE A 737      28.028   9.284  18.983  1.00 25.85           H
ATOM   1008 HG13 ILE A 737      28.132   8.540  20.384  1.00 25.85           H
ATOM   1009 HG21 ILE A 737      30.056   8.519  17.360  1.00 25.71           H
ATOM   1010 HG22 ILE A 737      29.744   7.006  16.988  1.00 25.71           H
ATOM   1011 HG23 ILE A 737      28.579   8.085  16.967  1.00 25.71           H
ATOM   1012 HD11 ILE A 737      29.429  10.505  20.430  1.00 29.83           H
ATOM   1013 HD12 ILE A 737      30.376   9.239  20.588  1.00 29.83           H
ATOM   1014 HD13 ILE A 737      30.272   9.984  19.188  1.00 29.83           H
ATOM   1015  N   GLN A 738      29.404   4.441  18.364  1.00 21.08           N
ATOM   1016  CA  GLN A 738      29.840   3.384  17.458  1.00 21.87           C
ATOM   1017  C   GLN A 738      28.743   2.333  17.248  1.00 21.32           C
ATOM   1018  O   GLN A 738      28.562   1.837  16.128  1.00 22.87           O
ATOM   1019  CB  GLN A 738      31.120   2.765  17.980  1.00 23.03           C
ATOM   1020  CG  GLN A 738      32.288   3.703  17.877  1.00 26.70           C
ATOM   1021  CD  GLN A 738      33.540   3.156  18.506  1.00 28.49           C
ATOM   1022  OE1 GLN A 738      33.486   2.327  19.402  1.00 31.45           O
ATOM   1023  NE2 GLN A 738      34.676   3.697  18.099  1.00 40.74           N
ATOM   1024  H   GLN A 738      29.825   4.476  19.113  1.00 25.31           H
ATOM   1025  HA  GLN A 738      30.036   3.778  16.594  1.00 26.26           H
ATOM   1026  HB2 GLN A 738      31.002   2.531  18.914  1.00 27.66           H
ATOM   1027  HB3 GLN A 738      31.324   1.971  17.461  1.00 27.66           H
ATOM   1028  HG2 GLN A 738      32.474   3.873  16.940  1.00 32.06           H
ATOM   1029  HG3 GLN A 738      32.066   4.533  18.327  1.00 32.06           H
ATOM   1030 HE21 GLN A 738      34.666   4.322  17.508  1.00 48.90           H
ATOM   1031 HE22 GLN A 738      35.423   3.424  18.424  1.00 48.90           H
ATOM   1032  N   TYR A 739      28.006   1.978  18.301  1.00 22.16           N
ATOM   1033  CA  TYR A 739      26.971   0.954  18.148  1.00 21.98           C
ATOM   1034  C   TYR A 739      25.832   1.470  17.296  1.00 21.35           C
ATOM   1035  O   TYR A 739      25.220   0.707  16.552  1.00 23.10           O
ATOM   1036  CB  TYR A 739      26.405   0.518  19.499  1.00 21.83           C
ATOM   1037  CG  TYR A 739      27.397  -0.134  20.452  1.00 22.59           C
ATOM   1038  CD1 TYR A 739      28.372  -0.974  19.977  1.00 25.61           C
ATOM   1039  CD2 TYR A 739      27.315   0.071  21.819  1.00 23.13           C
ATOM   1040  CE1 TYR A 739      29.260  -1.572  20.832  1.00 29.15           C
ATOM   1041  CE2 TYR A 739      28.203  -0.519  22.683  1.00 23.33           C
ATOM   1042  CZ  TYR A 739      29.169  -1.330  22.183  1.00 30.08           C
ATOM   1043  OH  TYR A 739      30.067  -1.924  23.037  1.00 33.84           O
ATOM   1044  H   TYR A 739      28.081   2.304  19.094  1.00 26.61           H
ATOM   1045  HA  TYR A 739      27.352   0.176  17.711  1.00 26.40           H
ATOM   1046  HB2 TYR A 739      26.044   1.299  19.947  1.00 26.21           H
ATOM   1047  HB3 TYR A 739      25.693  -0.121  19.341  1.00 26.21           H
ATOM   1048  HD1 TYR A 739      28.439  -1.130  19.063  1.00 30.75           H
ATOM   1049  HD2 TYR A 739      26.657   0.636  22.157  1.00 27.77           H
ATOM   1050  HE1 TYR A 739      29.927  -2.128  20.500  1.00 35.00           H
ATOM   1051  HE2 TYR A 739      28.146  -0.362  23.598  1.00 28.01           H
ATOM   1052  HH  TYR A 739      29.903  -1.695  23.829  1.00 40.62           H
ATOM   1053  N   SER A 740      25.517   2.763  17.414  1.00 21.54           N
ATOM   1054  CA  SER A 740      24.340   3.308  16.748  1.00 23.90           C
ATOM   1055  C   SER A 740      24.648   3.907  15.390  1.00 22.03           C
ATOM   1056  O   SER A 740      23.709   4.252  14.678  1.00 19.91           O
ATOM   1057  CB  SER A 740      23.647   4.362  17.638  1.00 21.30           C
ATOM   1058  OG  SER A 740      24.443   5.543  17.834  1.00 28.68           O
ATOM   1059  H   SER A 740      25.966   3.337  17.870  1.00 25.86           H
ATOM   1060  HA  SER A 740      23.708   2.586  16.608  1.00 28.70           H
ATOM   1061  HB2 SER A 740      22.812   4.619  17.218  1.00 25.58           H
ATOM   1062  HB3 SER A 740      23.467   3.964  18.504  1.00 25.58           H
ATOM   1063  HG  SER A 740      25.170   5.341  18.203  1.00 34.43           H
ATOM   1064  N   LEU A 741      25.922   3.970  14.996  1.00 20.63           N
ATOM   1065  CA  LEU A 741      26.304   4.664  13.776  1.00 22.55           C
ATOM   1066  C   LEU A 741      25.531   4.145  12.573  1.00 22.73           C
ATOM   1067  O   LEU A 741      24.988   4.937  11.793  1.00 20.17           O
ATOM   1068  CB  LEU A 741      27.818   4.532  13.536  1.00 22.18           C
ATOM   1069  CG  LEU A 741      28.390   5.012  12.203  1.00 20.68           C
ATOM   1070  CD1 LEU A 741      28.338   6.495  12.219  1.00 25.48           C
ATOM   1071  CD2 LEU A 741      29.840   4.563  11.946  1.00 22.92           C
ATOM   1072  H   LEU A 741      26.581   3.617  15.421  1.00 24.77           H
ATOM   1073  HA  LEU A 741      26.100   5.607  13.875  1.00 27.08           H
ATOM   1074  HB2 LEU A 741      28.273   5.031  14.232  1.00 26.63           H
ATOM   1075  HB3 LEU A 741      28.050   3.594  13.618  1.00 26.63           H
ATOM   1076  HG  LEU A 741      27.833   4.692  11.476  1.00 24.84           H
ATOM   1077 HD11 LEU A 741      28.696   6.832  11.383  1.00 30.60           H
ATOM   1078 HD12 LEU A 741      27.416   6.777  12.323  1.00 30.60           H
ATOM   1079 HD13 LEU A 741      28.869   6.822  12.962  1.00 30.60           H
ATOM   1080 HD21 LEU A 741      30.128   4.906  11.086  1.00 27.52           H
ATOM   1081 HD22 LEU A 741      30.408   4.913  12.650  1.00 27.52           H
ATOM   1082 HD23 LEU A 741      29.873   3.593  11.945  1.00 27.52           H
ATOM   1083  N   MET A 742      25.449   2.807  12.408  1.00 19.43           N
ATOM   1084  CA  MET A 742      24.798   2.265  11.204  1.00 22.59           C
ATOM   1085  C   MET A 742      23.339   2.728  11.085  1.00 19.35           C
ATOM   1086  O   MET A 742      22.928   3.271  10.044  1.00 20.85           O
ATOM   1087  CB  MET A 742      24.874   0.729  11.166  1.00 19.59           C
ATOM   1088  CG  MET A 742      24.357   0.201   9.808  1.00 17.92           C
ATOM   1089  SD  MET A 742      25.476   0.577   8.411  1.00 23.83           S
ATOM   1090  CE  MET A 742      26.704  -0.783   8.644  1.00 21.83           C
ATOM   1091  H   MET A 742      25.750   2.217  12.957  1.00 23.33           H
ATOM   1092  HA  MET A 742      25.281   2.593  10.429  1.00 27.13           H
ATOM   1093  HB2 MET A 742      25.796   0.447  11.275  1.00 23.52           H
ATOM   1094  HB3 MET A 742      24.320   0.359  11.871  1.00 23.52           H
ATOM   1095  HG2 MET A 742      24.261  -0.763   9.862  1.00 21.53           H
ATOM   1096  HG3 MET A 742      23.497   0.608   9.620  1.00 21.53           H
ATOM   1097  HE1 MET A 742      27.384  -0.715   7.955  1.00 26.21           H
ATOM   1098  HE2 MET A 742      27.110  -0.694   9.520  1.00 26.21           H
ATOM   1099  HE3 MET A 742      26.247  -1.636   8.576  1.00 26.21           H
ATOM   1100  N   GLY A 743      22.552   2.595  12.159  1.00 18.87           N
ATOM   1101  CA  GLY A 743      21.165   3.051  12.110  1.00 17.62           C
ATOM   1102  C   GLY A 743      21.013   4.555  11.934  1.00 21.54           C
ATOM   1103  O   GLY A 743      20.132   5.014  11.212  1.00 19.42           O
ATOM   1104  H   GLY A 743      22.793   2.251  12.909  1.00 22.66           H
ATOM   1105  HA2 GLY A 743      20.713   2.613  11.372  1.00 21.16           H
ATOM   1106  HA3 GLY A 743      20.718   2.796  12.933  1.00 21.16           H
ATOM   1107  N   LEU A 744      21.864   5.350  12.606  1.00 18.86           N
ATOM   1108  CA  LEU A 744      21.843   6.802  12.412  1.00 20.06           C
ATOM   1109  C   LEU A 744      22.063   7.150  10.957  1.00 23.08           C
ATOM   1110  O   LEU A 744      21.355   7.986  10.397  1.00 22.73           O
ATOM   1111  CB  LEU A 744      22.925   7.462  13.257  1.00 20.21           C
ATOM   1112  CG  LEU A 744      22.677   7.495  14.756  1.00 22.76           C
ATOM   1113  CD1 LEU A 744      23.911   7.910  15.454  1.00 22.42           C
ATOM   1114  CD2 LEU A 744      21.552   8.480  15.067  1.00 24.48           C
ATOM   1115  H   LEU A 744      22.451   5.074  13.170  1.00 22.65           H
ATOM   1116  HA  LEU A 744      20.982   7.153  12.686  1.00 24.09           H
ATOM   1117  HB2 LEU A 744      23.757   6.985  13.113  1.00 24.26           H
ATOM   1118  HB3 LEU A 744      23.025   8.380  12.961  1.00 24.26           H
ATOM   1119  HG  LEU A 744      22.419   6.613  15.068  1.00 27.33           H
ATOM   1120 HD11 LEU A 744      23.742   7.928  16.409  1.00 26.92           H
ATOM   1121 HD12 LEU A 744      24.616   7.274  15.254  1.00 26.92           H
ATOM   1122 HD13 LEU A 744      24.165   8.794  15.146  1.00 26.92           H
ATOM   1123 HD21 LEU A 744      21.402   8.493  16.025  1.00 29.39           H
ATOM   1124 HD22 LEU A 744      21.812   9.362  14.760  1.00 29.39           H
ATOM   1125 HD23 LEU A 744      20.746   8.193  14.609  1.00 29.39           H
ATOM   1126  N   MET A 745      23.052   6.507  10.327  1.00 21.52           N
ATOM   1127  CA  MET A 745      23.377   6.786   8.930  1.00 25.53           C
ATOM   1128  C   MET A 745      22.242   6.338   7.996  1.00 22.42           C
ATOM   1129  O   MET A 745      21.908   7.052   7.042  1.00 24.10           O
ATOM   1130  CB  MET A 745      24.701   6.114   8.526  1.00 25.84           C
ATOM   1131  CG  MET A 745      26.015   6.642   9.224  1.00 21.73           C
ATOM   1132  SD  MET A 745      27.452   6.046   8.327  1.00 31.58           S
ATOM   1133  CE  MET A 745      27.210   4.326   8.488  1.00 31.95           C
ATOM   1134  H   MET A 745      23.548   5.904  10.689  1.00 25.84           H
ATOM   1135  HA  MET A 745      23.496   7.743   8.830  1.00 30.66           H
ATOM   1136  HB2 MET A 745      24.632   5.167   8.726  1.00 31.02           H
ATOM   1137  HB3 MET A 745      24.818   6.231   7.570  1.00 31.02           H
ATOM   1138  HG2 MET A 745      26.023   7.611   9.214  1.00 26.09           H
ATOM   1139  HG3 MET A 745      26.057   6.308  10.134  1.00 26.09           H
ATOM   1140  HE1 MET A 745      27.933   3.862   8.037  1.00 38.35           H
ATOM   1141  HE2 MET A 745      27.205   4.095   9.430  1.00 38.35           H
ATOM   1142  HE3 MET A 745      26.361   4.088   8.084  1.00 38.35           H
ATOM   1143  N   VAL A 746      21.582   5.217   8.312  1.00 23.17           N
ATOM   1144  CA  VAL A 746      20.477   4.709   7.498  1.00 24.09           C
ATOM   1145  C   VAL A 746      19.295   5.674   7.551  1.00 23.07           C
ATOM   1146  O   VAL A 746      18.686   6.009   6.532  1.00 22.70           O
ATOM   1147  CB  VAL A 746      20.050   3.311   7.988  1.00 23.29           C
ATOM   1148  CG1 VAL A 746      18.659   2.968   7.435  1.00 29.67           C
ATOM   1149  CG2 VAL A 746      21.027   2.257   7.572  1.00 22.80           C
ATOM   1150  H   VAL A 746      21.759   4.731   8.999  1.00 27.82           H
ATOM   1151  HA  VAL A 746      20.766   4.633   6.575  1.00 28.93           H
ATOM   1152  HB  VAL A 746      19.999   3.313   8.956  1.00 27.97           H
ATOM   1153 HG11 VAL A 746      18.403   2.087   7.750  1.00 35.62           H
ATOM   1154 HG12 VAL A 746      18.023   3.630   7.748  1.00 35.62           H
ATOM   1155 HG13 VAL A 746      18.695   2.976   6.465  1.00 35.62           H
ATOM   1156 HG21 VAL A 746      20.721   1.397   7.899  1.00 27.37           H
ATOM   1157 HG22 VAL A 746      21.082   2.243   6.603  1.00 27.37           H
ATOM   1158 HG23 VAL A 746      21.896   2.466   7.950  1.00 27.37           H
ATOM   1159  N   PHE A 747      18.924   6.083   8.760  1.00 21.26           N
ATOM   1160  CA  PHE A 747      17.787   6.973   8.967  1.00 23.49           C
ATOM   1161  C   PHE A 747      18.007   8.309   8.272  1.00 21.54           C
ATOM   1162  O   PHE A 747      17.146   8.782   7.520  1.00 22.71           O
ATOM   1163  CB  PHE A 747      17.599   7.138  10.471  1.00 22.60           C
ATOM   1164  CG  PHE A 747      16.288   7.681  10.870  1.00 23.64           C
ATOM   1165  CD1 PHE A 747      15.120   6.942  10.691  1.00 22.63           C
ATOM   1166  CD2 PHE A 747      16.215   8.947  11.476  1.00 23.59           C
ATOM   1167  CE1 PHE A 747      13.915   7.461  11.080  1.00 24.75           C
ATOM   1168  CE2 PHE A 747      15.035   9.454  11.893  1.00 23.29           C
ATOM   1169  CZ  PHE A 747      13.861   8.724  11.702  1.00 24.49           C
ATOM   1170  H   PHE A 747      19.321   5.854   9.488  1.00 25.53           H
ATOM   1171  HA  PHE A 747      16.987   6.565   8.601  1.00 28.20           H
ATOM   1172  HB2 PHE A 747      17.697   6.270  10.892  1.00 27.14           H
ATOM   1173  HB3 PHE A 747      18.281   7.741  10.804  1.00 27.14           H
ATOM   1174  HD1 PHE A 747      15.157   6.104  10.288  1.00 27.17           H
ATOM   1175  HD2 PHE A 747      16.996   9.433  11.615  1.00 28.33           H
ATOM   1176  HE1 PHE A 747      13.135   6.969  10.959  1.00 29.71           H
ATOM   1177  HE2 PHE A 747      15.001  10.296  12.286  1.00 27.97           H
ATOM   1178  HZ  PHE A 747      13.043   9.079  11.967  1.00 29.40           H
ATOM   1179  N   ALA A 748      19.174   8.919   8.470  1.00 24.04           N
ATOM   1180  CA  ALA A 748      19.451  10.181   7.797  1.00 23.73           C
ATOM   1181  C   ALA A 748      19.456  10.005   6.290  1.00 23.28           C
ATOM   1182  O   ALA A 748      18.984  10.884   5.558  1.00 22.20           O
ATOM   1183  CB  ALA A 748      20.783  10.764   8.238  1.00 24.79           C
ATOM   1184  H   ALA A 748      19.806   8.630   8.976  1.00 28.87           H
ATOM   1185  HA  ALA A 748      18.756  10.818   8.022  1.00 28.49           H
ATOM   1186  HB1 ALA A 748      20.931  11.600   7.769  1.00 29.76           H
ATOM   1187  HB2 ALA A 748      20.758  10.920   9.195  1.00 29.76           H
ATOM   1188  HB3 ALA A 748      21.489  10.134   8.023  1.00 29.76           H
ATOM   1189  N   MET A 749      19.987   8.880   5.811  1.00 23.06           N
ATOM   1190  CA  MET A 749      20.065   8.638   4.381  1.00 23.56           C
ATOM   1191  C   MET A 749      18.675   8.553   3.785  1.00 22.08           C
ATOM   1192  O   MET A 749      18.426   9.088   2.700  1.00 26.16           O
ATOM   1193  CB  MET A 749      20.835   7.349   4.101  1.00 24.51           C
ATOM   1194  CG  MET A 749      21.205   7.165   2.647  1.00 27.41           C
ATOM   1195  SD  MET A 749      19.918   6.352   1.687  1.00 29.88           S
ATOM   1196  CE  MET A 749      19.920   4.752   2.483  1.00 32.87           C
ATOM   1197  H   MET A 749      20.308   8.246   6.295  1.00 27.69           H
ATOM   1198  HA  MET A 749      20.543   9.370   3.962  1.00 28.29           H
ATOM   1199  HB2 MET A 749      21.657   7.357   4.617  1.00 29.42           H
ATOM   1200  HB3 MET A 749      20.288   6.593   4.365  1.00 29.42           H
ATOM   1201  HG2 MET A 749      21.368   8.035   2.251  1.00 32.91           H
ATOM   1202  HG3 MET A 749      22.007   6.621   2.593  1.00 32.91           H
ATOM   1203  HE1 MET A 749      19.255   4.188   2.059  1.00 39.46           H
ATOM   1204  HE2 MET A 749      20.800   4.355   2.390  1.00 39.46           H
ATOM   1205  HE3 MET A 749      19.706   4.867   3.422  1.00 39.46           H
ATOM   1206  N   GLY A 750      17.769   7.868   4.470  1.00 23.22           N
ATOM   1207  CA  GLY A 750      16.402   7.770   3.999  1.00 25.67           C
ATOM   1208  C   GLY A 750      15.695   9.110   3.964  1.00 28.95           C
ATOM   1209  O   GLY A 750      14.840   9.345   3.102  1.00 25.49           O
ATOM   1210  H   GLY A 750      17.923   7.452   5.207  1.00 27.88           H
ATOM   1211  HA2 GLY A 750      16.397   7.398   3.103  1.00 30.82           H
ATOM   1212  HA3 GLY A 750      15.903   7.176   4.581  1.00 30.82           H
ATOM   1213  N   TRP A 751      16.016  10.001   4.909  1.00 27.40           N
ATOM   1214  CA  TRP A 751      15.421  11.326   4.873  1.00 27.08           C
ATOM   1215  C   TRP A 751      15.972  12.112   3.696  1.00 30.70           C
ATOM   1216  O   TRP A 751      15.202  12.722   2.944  1.00 30.79           O
ATOM   1217  CB  TRP A 751      15.653  12.055   6.200  1.00 25.19           C
ATOM   1218  CG  TRP A 751      15.177  13.488   6.210  1.00 25.57           C
ATOM   1219  CD1 TRP A 751      15.929  14.591   5.943  1.00 29.04           C
ATOM   1220  CD2 TRP A 751      13.867  13.960   6.518  1.00 24.46           C
ATOM   1221  NE1 TRP A 751      15.157  15.728   6.047  1.00 29.90           N
ATOM   1222  CE2 TRP A 751      13.887  15.365   6.388  1.00 27.66           C
ATOM   1223  CE3 TRP A 751      12.663  13.334   6.855  1.00 24.82           C
ATOM   1224  CZ2 TRP A 751      12.773  16.147   6.616  1.00 31.90           C
ATOM   1225  CZ3 TRP A 751      11.548  14.127   7.068  1.00 28.98           C
ATOM   1226  CH2 TRP A 751      11.617  15.512   6.938  1.00 26.04           C
ATOM   1227  H   TRP A 751      16.560   9.863   5.561  1.00 32.90           H
ATOM   1228  HA  TRP A 751      14.463  11.236   4.748  1.00 32.51           H
ATOM   1229  HB2 TRP A 751      15.180  11.581   6.902  1.00 30.25           H
ATOM   1230  HB3 TRP A 751      16.604  12.058   6.390  1.00 30.25           H
ATOM   1231  HD1 TRP A 751      16.831  14.579   5.719  1.00 34.86           H
ATOM   1232  HE1 TRP A 751      15.431  16.534   5.919  1.00 35.89           H
ATOM   1233  HE3 TRP A 751      12.612  12.408   6.932  1.00 29.80           H
ATOM   1234  HZ2 TRP A 751      12.807  17.072   6.531  1.00 38.30           H
ATOM   1235  HZ3 TRP A 751      10.740  13.728   7.299  1.00 34.79           H
ATOM   1236  HH2 TRP A 751      10.853  16.018   7.097  1.00 31.26           H
ATOM   1237  N   ARG A 752      17.289  12.033   3.463  1.00 28.17           N
ATOM   1238  CA  ARG A 752      17.881  12.743   2.336  1.00 26.26           C
ATOM   1239  C   ARG A 752      17.301  12.244   1.029  1.00 32.58           C
ATOM   1240  O   ARG A 752      16.967  13.038   0.143  1.00 34.35           O
ATOM   1241  CB  ARG A 752      19.405  12.577   2.321  1.00 28.25           C
ATOM   1242  CG  ARG A 752      20.120  13.356   3.414  1.00 34.54           C
ATOM   1243  CD  ARG A 752      21.599  13.434   3.113  1.00 33.09           C
ATOM   1244  NE  ARG A 752      22.197  12.113   2.945  1.00 31.60           N
ATOM   1245  CZ  ARG A 752      22.587  11.332   3.942  1.00 27.66           C
ATOM   1246  NH1 ARG A 752      22.453  11.723   5.190  1.00 24.99           N
ATOM   1247  NH2 ARG A 752      23.120  10.152   3.688  1.00 25.19           N1+
ATOM   1248  H   ARG A 752      17.847  11.582   3.937  1.00 33.83           H
ATOM   1249  HA  ARG A 752      17.680  13.689   2.414  1.00 31.53           H
ATOM   1250  HB2 ARG A 752      19.617  11.638   2.439  1.00 33.92           H
ATOM   1251  HB3 ARG A 752      19.744  12.886   1.467  1.00 33.92           H
ATOM   1252  HG2 ARG A 752      19.765  14.257   3.455  1.00 41.47           H
ATOM   1253  HG3 ARG A 752      20.002  12.904   4.264  1.00 41.47           H
ATOM   1254  HD2 ARG A 752      21.730  13.931   2.291  1.00 39.73           H
ATOM   1255  HD3 ARG A 752      22.050  13.878   3.848  1.00 39.73           H
ATOM   1256  HE  ARG A 752      22.304  11.822   2.143  1.00 37.94           H
ATOM   1257 HH11 ARG A 752      22.108  12.490   5.366  1.00 30.01           H
ATOM   1258 HH12 ARG A 752      22.710  11.210   5.831  1.00 30.01           H
ATOM   1259 HH21 ARG A 752      23.213   9.887   2.875  1.00 30.25           H
ATOM   1260 HH22 ARG A 752      23.373   9.646   4.336  1.00 30.25           H
ATOM   1261  N   SER A 753      17.165  10.931   0.891  1.00 29.56           N
ATOM   1262  CA  SER A 753      16.583  10.385  -0.327  1.00 34.20           C
ATOM   1263  C   SER A 753      15.155  10.873  -0.511  1.00 36.40           C
ATOM   1264  O   SER A 753      14.736  11.177  -1.635  1.00 33.30           O
ATOM   1265  CB  SER A 753      16.614   8.852  -0.319  1.00 34.16           C
ATOM   1266  OG  SER A 753      17.928   8.336  -0.121  1.00 29.39           O
ATOM   1267  H   SER A 753      17.397  10.344   1.476  1.00 35.49           H
ATOM   1268  HA  SER A 753      17.102  10.690  -1.087  1.00 41.06           H
ATOM   1269  HB2 SER A 753      16.045   8.533   0.399  1.00 41.01           H
ATOM   1270  HB3 SER A 753      16.279   8.529  -1.170  1.00 41.01           H
ATOM   1271  HG  SER A 753      18.233   8.601   0.615  1.00 35.28           H
ATOM   1272  N   PHE A 754      14.391  10.948   0.581  1.00 35.04           N
ATOM   1273  CA  PHE A 754      13.000  11.364   0.486  1.00 33.23           C
ATOM   1274  C   PHE A 754      12.896  12.804  -0.001  1.00 37.89           C
ATOM   1275  O   PHE A 754      12.116  13.104  -0.917  1.00 39.81           O
ATOM   1276  CB  PHE A 754      12.317  11.185   1.840  1.00 33.89           C
ATOM   1277  CG  PHE A 754      11.023  11.902   1.951  1.00 40.08           C
ATOM   1278  CD1 PHE A 754       9.930  11.480   1.211  1.00 41.93           C
ATOM   1279  CD2 PHE A 754      10.894  13.011   2.781  1.00 40.87           C
ATOM   1280  CE1 PHE A 754       8.739  12.151   1.290  1.00 41.75           C
ATOM   1281  CE2 PHE A 754       9.689  13.685   2.871  1.00 42.44           C
ATOM   1282  CZ  PHE A 754       8.615  13.253   2.122  1.00 39.02           C
ATOM   1283  H   PHE A 754      14.655  10.765   1.379  1.00 42.06           H
ATOM   1284  HA  PHE A 754      12.544  10.797  -0.156  1.00 39.89           H
ATOM   1285  HB2 PHE A 754      12.147  10.241   1.983  1.00 40.68           H
ATOM   1286  HB3 PHE A 754      12.905  11.522   2.534  1.00 40.68           H
ATOM   1287  HD1 PHE A 754      10.010  10.745   0.647  1.00 50.33           H
ATOM   1288  HD2 PHE A 754      11.623  13.301   3.280  1.00 49.07           H
ATOM   1289  HE1 PHE A 754       8.009  11.860   0.793  1.00 50.12           H
ATOM   1290  HE2 PHE A 754       9.606  14.426   3.427  1.00 50.94           H
ATOM   1291  HZ  PHE A 754       7.801  13.700   2.180  1.00 46.85           H
ATOM   1292  N   THR A 755      13.716  13.694   0.562  1.00 35.10           N
ATOM   1293  CA  THR A 755      13.650  15.117   0.267  1.00 42.78           C
ATOM   1294  C   THR A 755      14.343  15.496  -1.028  1.00 43.44           C
ATOM   1295  O   THR A 755      14.051  16.563  -1.565  1.00 43.84           O
ATOM   1296  CB  THR A 755      14.299  15.937   1.380  1.00 38.54           C
ATOM   1297  OG1 THR A 755      15.712  15.734   1.338  1.00 43.73           O
ATOM   1298  CG2 THR A 755      13.778  15.548   2.745  1.00 36.86           C
ATOM   1299  H   THR A 755      14.329  13.489   1.129  1.00 42.14           H
ATOM   1300  HA  THR A 755      12.720  15.384   0.199  1.00 51.35           H
ATOM   1301  HB  THR A 755      14.107  16.877   1.238  1.00 46.27           H
ATOM   1302  HG1 THR A 755      16.084  16.179   1.946  1.00 52.50           H
ATOM   1303 HG21 THR A 755      14.208  16.085   3.429  1.00 44.25           H
ATOM   1304 HG22 THR A 755      12.819  15.692   2.787  1.00 44.25           H
ATOM   1305 HG23 THR A 755      13.964  14.612   2.916  1.00 44.25           H
ATOM   1306  N   ASN A 756      15.250  14.666  -1.544  1.00 47.95           N
ATOM   1307  CA  ASN A 756      16.036  15.047  -2.723  1.00 53.59           C
ATOM   1308  C   ASN A 756      15.432  14.411  -3.981  1.00 54.08           C
ATOM   1309  O   ASN A 756      14.914  15.102  -4.848  1.00 59.69           O
ATOM   1310  CB  ASN A 756      17.507  14.664  -2.534  1.00 50.53           C
ATOM   1311  CG  ASN A 756      18.289  15.706  -1.740  1.00 52.34           C
ATOM   1312  OD1 ASN A 756      19.174  16.368  -2.286  1.00 55.73           O
ATOM   1313  ND2 ASN A 756      17.951  15.871  -0.460  1.00 50.01           N
ATOM   1314  H   ASN A 756      15.430  13.884  -1.235  1.00 57.56           H
ATOM   1315  HA  ASN A 756      15.993  16.010  -2.829  1.00 64.32           H
ATOM   1316  HB2 ASN A 756      17.555  13.822  -2.054  1.00 60.66           H
ATOM   1317  HB3 ASN A 756      17.925  14.574  -3.405  1.00 60.66           H
ATOM   1318 HD21 ASN A 756      18.367  16.448   0.023  1.00 60.02           H
ATOM   1319 HD22 ASN A 756      17.318  15.401  -0.119  1.00 60.02           H
ATOM   1320  N   VAL A 757      15.489  13.081  -4.056  1.00 54.94           N
ATOM   1321  CA  VAL A 757      14.996  12.348  -5.213  1.00 54.41           C
ATOM   1322  C   VAL A 757      13.640  11.691  -4.934  1.00 54.92           C
ATOM   1323  O   VAL A 757      13.209  10.810  -5.684  1.00 50.70           O
ATOM   1324  CB  VAL A 757      16.055  11.323  -5.668  1.00 55.14           C
ATOM   1325  CG1 VAL A 757      17.344  12.037  -6.086  1.00 54.60           C
ATOM   1326  CG2 VAL A 757      16.390  10.333  -4.559  1.00 54.87           C
ATOM   1327  H   VAL A 757      15.814  12.578  -3.440  1.00 65.94           H
ATOM   1328  HA  VAL A 757      14.869  12.975  -5.941  1.00 65.31           H
ATOM   1329  HB  VAL A 757      15.717  10.827  -6.431  1.00 66.18           H
ATOM   1330 HG11 VAL A 757      17.994  11.375  -6.368  1.00 65.54           H
ATOM   1331 HG12 VAL A 757      17.146  12.641  -6.819  1.00 65.54           H
ATOM   1332 HG13 VAL A 757      17.687  12.537  -5.329  1.00 65.54           H
ATOM   1333 HG21 VAL A 757      17.057   9.709  -4.885  1.00 65.86           H
ATOM   1334 HG22 VAL A 757      16.738  10.821  -3.796  1.00 65.86           H
ATOM   1335 HG23 VAL A 757      15.584   9.856  -4.308  1.00 65.86           H
ATOM   1336  N   ASN A 758      12.954  12.111  -3.868  1.00 56.94           N
ATOM   1337  CA  ASN A 758      11.604  11.636  -3.541  1.00 54.16           C
ATOM   1338  C   ASN A 758      11.545  10.122  -3.353  1.00 52.35           C
ATOM   1339  O   ASN A 758      10.545   9.480  -3.671  1.00 52.83           O
ATOM   1340  CB  ASN A 758      10.610  12.100  -4.604  1.00 62.00           C
ATOM   1341  CG  ASN A 758      10.617  13.614  -4.769  1.00 67.35           C
ATOM   1342  OD1 ASN A 758      11.538  14.194  -5.380  1.00 62.97           O
ATOM   1343  ND2 ASN A 758       9.596  14.271  -4.198  1.00 67.76           N
ATOM   1344  H   ASN A 758      13.257  12.686  -3.305  1.00 68.34           H
ATOM   1345  HA  ASN A 758      11.336  12.040  -2.701  1.00 65.01           H
ATOM   1346  HB2 ASN A 758      10.847  11.702  -5.457  1.00 74.42           H
ATOM   1347  HB3 ASN A 758       9.716  11.828  -4.345  1.00 74.42           H
ATOM   1348 HD21 ASN A 758       9.548  15.128  -4.259  1.00 81.33           H
ATOM   1349 HD22 ASN A 758       8.989  13.836  -3.772  1.00 81.33           H
ATOM   1350  N   SER A 759      12.614   9.552  -2.793  1.00 54.69           N
ATOM   1351  CA  SER A 759      12.791   8.117  -2.576  1.00 53.28           C
ATOM   1352  C   SER A 759      12.905   7.336  -3.881  1.00 53.96           C
ATOM   1353  O   SER A 759      12.810   6.095  -3.882  1.00 55.34           O
ATOM   1354  CB  SER A 759      11.658   7.534  -1.721  1.00 52.20           C
ATOM   1355  OG  SER A 759      11.500   8.278  -0.517  1.00 48.85           O
ATOM   1356  H   SER A 759      13.288  10.008  -2.516  1.00 65.64           H
ATOM   1357  HA  SER A 759      13.618   7.984  -2.088  1.00 63.95           H
ATOM   1358  HB2 SER A 759      10.831   7.570  -2.226  1.00 62.66           H
ATOM   1359  HB3 SER A 759      11.872   6.615  -1.499  1.00 62.66           H
ATOM   1360  HG  SER A 759      12.211   8.256  -0.070  1.00 58.64           H
ATOM   1361  N   ARG A 760      13.117   8.021  -5.001  1.00 53.92           N
ATOM   1362  CA  ARG A 760      13.273   7.326  -6.271  1.00 58.01           C
ATOM   1363  C   ARG A 760      14.503   6.411  -6.236  1.00 53.66           C
ATOM   1364  O   ARG A 760      14.429   5.224  -6.577  1.00 51.70           O
ATOM   1365  CB  ARG A 760      13.368   8.374  -7.387  1.00 53.71           C
ATOM   1366  CG  ARG A 760      13.654   7.771  -8.724  1.00 62.47           C
ATOM   1367  CD  ARG A 760      13.697   8.820  -9.817  1.00 67.08           C
ATOM   1368  NE  ARG A 760      14.066   8.208 -11.093  1.00 67.92           N
ATOM   1369  CZ  ARG A 760      13.285   7.381 -11.790  1.00 72.74           C
ATOM   1370  NH1 ARG A 760      12.068   7.046 -11.340  1.00 69.40           N
ATOM   1371  NH2 ARG A 760      13.728   6.878 -12.944  1.00 71.29           N1+
ATOM   1372  H   ARG A 760      13.173   8.878  -5.051  1.00 64.72           H
ATOM   1373  HA  ARG A 760      12.490   6.778  -6.434  1.00 69.62           H
ATOM   1374  HB2 ARG A 760      12.524   8.849  -7.446  1.00 64.47           H
ATOM   1375  HB3 ARG A 760      14.083   8.994  -7.178  1.00 64.47           H
ATOM   1376  HG2 ARG A 760      14.516   7.327  -8.696  1.00 74.98           H
ATOM   1377  HG3 ARG A 760      12.956   7.134  -8.943  1.00 74.98           H
ATOM   1378  HD2 ARG A 760      12.822   9.226  -9.912  1.00 80.51           H
ATOM   1379  HD3 ARG A 760      14.361   9.492  -9.595  1.00 80.51           H
ATOM   1380  HE  ARG A 760      14.840   8.394 -11.416  1.00 81.52           H
ATOM   1381 HH11 ARG A 760      11.781   7.368 -10.596  1.00 83.30           H
ATOM   1382 HH12 ARG A 760      11.573   6.512 -11.797  1.00 83.30           H
ATOM   1383 HH21 ARG A 760      14.509   7.091 -13.234  1.00 85.57           H
ATOM   1384 HH22 ARG A 760      13.231   6.344 -13.399  1.00 85.57           H
ATOM   1385  N   MET A 761      15.631   6.954  -5.792  1.00 45.11           N
ATOM   1386  CA  MET A 761      16.917   6.287  -5.690  1.00 39.00           C
ATOM   1387  C   MET A 761      17.453   6.484  -4.271  1.00 41.03           C
ATOM   1388  O   MET A 761      16.883   7.253  -3.499  1.00 41.49           O
ATOM   1389  CB  MET A 761      17.873   6.901  -6.703  1.00 45.13           C
ATOM   1390  CG  MET A 761      17.403   6.840  -8.158  1.00 45.77           C
ATOM   1391  SD  MET A 761      18.691   7.498  -9.194  1.00 45.20           S
ATOM   1392  CE  MET A 761      18.464   9.230  -8.855  1.00 47.31           C
ATOM   1393  H   MET A 761      15.672   7.770  -5.524  1.00 54.15           H
ATOM   1394  HA  MET A 761      16.818   5.341  -5.881  1.00 46.82           H
ATOM   1395  HB2 MET A 761      18.003   7.835  -6.477  1.00 54.18           H
ATOM   1396  HB3 MET A 761      18.721   6.432  -6.650  1.00 54.18           H
ATOM   1397  HG2 MET A 761      17.236   5.919  -8.413  1.00 54.94           H
ATOM   1398  HG3 MET A 761      16.605   7.380  -8.270  1.00 54.94           H
ATOM   1399  HE1 MET A 761      19.115   9.739  -9.363  1.00 56.79           H
ATOM   1400  HE2 MET A 761      17.566   9.488  -9.115  1.00 56.79           H
ATOM   1401  HE3 MET A 761      18.591   9.385  -7.905  1.00 56.79           H
ATOM   1402  N   LEU A 762      18.566   5.819  -3.917  1.00 32.16           N
ATOM   1403  CA  LEU A 762      19.195   6.005  -2.604  1.00 27.85           C
ATOM   1404  C   LEU A 762      20.324   7.037  -2.662  1.00 30.15           C
ATOM   1405  O   LEU A 762      21.381   6.806  -3.268  1.00 31.39           O
ATOM   1406  CB  LEU A 762      19.698   4.673  -2.072  1.00 28.93           C
ATOM   1407  CG  LEU A 762      18.582   3.680  -1.754  1.00 32.64           C
ATOM   1408  CD1 LEU A 762      19.217   2.406  -1.259  1.00 30.16           C
ATOM   1409  CD2 LEU A 762      17.611   4.241  -0.712  1.00 34.38           C
ATOM   1410  H   LEU A 762      18.974   5.255  -4.422  1.00 38.61           H
ATOM   1411  HA  LEU A 762      18.526   6.336  -1.984  1.00 33.44           H
ATOM   1412  HB2 LEU A 762      20.276   4.268  -2.737  1.00 34.74           H
ATOM   1413  HB3 LEU A 762      20.197   4.831  -1.255  1.00 34.74           H
ATOM   1414  HG  LEU A 762      18.085   3.482  -2.564  1.00 39.19           H
ATOM   1415 HD11 LEU A 762      18.518   1.765  -1.053  1.00 36.21           H
ATOM   1416 HD12 LEU A 762      19.797   2.052  -1.951  1.00 36.21           H
ATOM   1417 HD13 LEU A 762      19.733   2.600  -0.461  1.00 36.21           H
ATOM   1418 HD21 LEU A 762      16.919   3.583  -0.539  1.00 41.28           H
ATOM   1419 HD22 LEU A 762      18.100   4.430   0.104  1.00 41.28           H
ATOM   1420 HD23 LEU A 762      17.214   5.056  -1.057  1.00 41.28           H
ATOM   1421  N   TYR A 763      20.124   8.135  -1.942  1.00 25.95           N
ATOM   1422  CA  TYR A 763      21.009   9.299  -1.924  1.00 24.04           C
ATOM   1423  C   TYR A 763      22.004   9.190  -0.764  1.00 24.27           C
ATOM   1424  O   TYR A 763      21.930   9.890   0.247  1.00 26.22           O
ATOM   1425  CB  TYR A 763      20.151  10.561  -1.823  1.00 30.26           C
ATOM   1426  CG  TYR A 763      20.769  11.874  -2.252  1.00 38.03           C
ATOM   1427  CD1 TYR A 763      20.655  12.315  -3.573  1.00 40.98           C
ATOM   1428  CD2 TYR A 763      21.425  12.706  -1.342  1.00 40.45           C
ATOM   1429  CE1 TYR A 763      21.211  13.542  -3.984  1.00 41.01           C
ATOM   1430  CE2 TYR A 763      21.978  13.947  -1.753  1.00 37.69           C
ATOM   1431  CZ  TYR A 763      21.853  14.342  -3.078  1.00 40.46           C
ATOM   1432  OH  TYR A 763      22.377  15.537  -3.517  1.00 42.79           O
ATOM   1433  H   TYR A 763      19.443   8.234  -1.426  1.00 31.16           H
ATOM   1434  HA  TYR A 763      21.510   9.336  -2.753  1.00 28.86           H
ATOM   1435  HB2 TYR A 763      19.361  10.429  -2.369  1.00 36.33           H
ATOM   1436  HB3 TYR A 763      19.882  10.665  -0.897  1.00 36.33           H
ATOM   1437  HD1 TYR A 763      20.219  11.781  -4.196  1.00 49.19           H
ATOM   1438  HD2 TYR A 763      21.505  12.441  -0.454  1.00 48.55           H
ATOM   1439  HE1 TYR A 763      21.129  13.815  -4.869  1.00 49.23           H
ATOM   1440  HE2 TYR A 763      22.419  14.490  -1.141  1.00 45.25           H
ATOM   1441  HH  TYR A 763      22.745  15.941  -2.879  1.00 51.37           H
ATOM   1442  N   PHE A 764      22.968   8.286  -0.923  1.00 24.57           N
ATOM   1443  CA  PHE A 764      24.003   8.132   0.094  1.00 27.10           C
ATOM   1444  C   PHE A 764      24.775   9.440   0.274  1.00 27.70           C
ATOM   1445  O   PHE A 764      25.019   9.887   1.406  1.00 22.31           O
ATOM   1446  CB  PHE A 764      24.958   6.998  -0.286  1.00 22.54           C
ATOM   1447  CG  PHE A 764      24.335   5.652  -0.222  1.00 28.18           C
ATOM   1448  CD1 PHE A 764      23.837   5.033  -1.355  1.00 23.95           C
ATOM   1449  CD2 PHE A 764      24.217   5.023   0.988  1.00 22.51           C
ATOM   1450  CE1 PHE A 764      23.236   3.773  -1.250  1.00 24.50           C
ATOM   1451  CE2 PHE A 764      23.664   3.814   1.103  1.00 23.83           C
ATOM   1452  CZ  PHE A 764      23.158   3.166  -0.020  1.00 28.25           C
ATOM   1453  H   PHE A 764      23.044   7.758  -1.597  1.00 29.50           H
ATOM   1454  HA  PHE A 764      23.588   7.907   0.941  1.00 32.53           H
ATOM   1455  HB2 PHE A 764      25.267   7.140  -1.195  1.00 27.07           H
ATOM   1456  HB3 PHE A 764      25.713   7.006   0.323  1.00 27.07           H
ATOM   1457  HD1 PHE A 764      23.899   5.453  -2.182  1.00 28.76           H
ATOM   1458  HD2 PHE A 764      24.553   5.440   1.748  1.00 27.02           H
ATOM   1459  HE1 PHE A 764      22.908   3.344  -2.007  1.00 29.42           H
ATOM   1460  HE2 PHE A 764      23.604   3.409   1.938  1.00 28.62           H
ATOM   1461  HZ  PHE A 764      22.765   2.327   0.062  1.00 33.92           H
ATOM   1462  N   ALA A 765      25.201  10.012  -0.839  1.00 26.67           N
ATOM   1463  CA  ALA A 765      25.852  11.333  -0.895  1.00 26.65           C
ATOM   1464  C   ALA A 765      25.505  11.942  -2.237  1.00 25.86           C
ATOM   1465  O   ALA A 765      25.058  11.260  -3.151  1.00 29.38           O
ATOM   1466  CB  ALA A 765      27.370  11.201  -0.759  1.00 27.41           C
ATOM   1467  H   ALA A 765      25.124   9.645  -1.614  1.00 32.02           H
ATOM   1468  HA  ALA A 765      25.515  11.904  -0.188  1.00 32.00           H
ATOM   1469  HB1 ALA A 765      27.768  12.084  -0.800  1.00 32.91           H
ATOM   1470  HB2 ALA A 765      27.575  10.784   0.092  1.00 32.91           H
ATOM   1471  HB3 ALA A 765      27.705  10.652  -1.486  1.00 32.91           H
ATOM   1472  N   PRO A 766      25.763  13.250  -2.400  1.00 31.95           N
ATOM   1473  CA  PRO A 766      25.552  13.891  -3.715  1.00 33.49           C
ATOM   1474  C   PRO A 766      26.361  13.274  -4.835  1.00 29.69           C
ATOM   1475  O   PRO A 766      25.871  13.209  -5.966  1.00 30.25           O
ATOM   1476  CB  PRO A 766      25.961  15.354  -3.451  1.00 31.31           C
ATOM   1477  CG  PRO A 766      25.742  15.546  -2.043  1.00 32.67           C
ATOM   1478  CD  PRO A 766      26.131  14.221  -1.384  1.00 25.99           C
ATOM   1479  HA  PRO A 766      24.612  13.862  -3.952  1.00 40.20           H
ATOM   1480  HB2 PRO A 766      26.896  15.480  -3.674  1.00 37.59           H
ATOM   1481  HB3 PRO A 766      25.399  15.951  -3.971  1.00 37.59           H
ATOM   1482  HG2 PRO A 766      26.306  16.267  -1.721  1.00 39.22           H
ATOM   1483  HG3 PRO A 766      24.806  15.746  -1.882  1.00 39.22           H
ATOM   1484  HD2 PRO A 766      27.086  14.192  -1.214  1.00 31.20           H
ATOM   1485  HD3 PRO A 766      25.617  14.079  -0.574  1.00 31.20           H
ATOM   1486  N   ASP A 767      27.557  12.765  -4.542  1.00 25.82           N
ATOM   1487  CA  ASP A 767      28.414  12.098  -5.513  1.00 27.34           C
ATOM   1488  C   ASP A 767      28.348  10.580  -5.406  1.00 26.42           C
ATOM   1489  O   ASP A 767      29.210   9.897  -5.966  1.00 27.70           O
ATOM   1490  CB  ASP A 767      29.860  12.543  -5.330  1.00 30.35           C
ATOM   1491  CG  ASP A 767      30.375  12.246  -3.951  1.00 33.36           C
ATOM   1492  OD1 ASP A 767      29.537  11.991  -3.052  1.00 29.37           O
ATOM   1493  OD2 ASP A 767      31.616  12.233  -3.780  1.00 34.85           O1-
ATOM   1494  H   ASP A 767      27.904  12.797  -3.755  1.00 31.00           H
ATOM   1495  HA  ASP A 767      28.134  12.349  -6.407  1.00 32.83           H
ATOM   1496  HB2 ASP A 767      30.420  12.074  -5.968  1.00 36.44           H
ATOM   1497  HB3 ASP A 767      29.919  13.500  -5.475  1.00 36.44           H
ATOM   1498  N   LEU A 768      27.342  10.040  -4.694  1.00 27.33           N
ATOM   1499  CA  LEU A 768      27.153   8.585  -4.615  1.00 27.60           C
ATOM   1500  C   LEU A 768      25.658   8.291  -4.424  1.00 27.78           C
ATOM   1501  O   LEU A 768      25.161   7.978  -3.336  1.00 26.69           O
ATOM   1502  CB  LEU A 768      28.001   7.988  -3.498  1.00 26.96           C
ATOM   1503  CG  LEU A 768      28.050   6.462  -3.461  1.00 29.02           C
ATOM   1504  CD1 LEU A 768      28.782   5.861  -4.660  1.00 27.21           C
ATOM   1505  CD2 LEU A 768      28.718   6.056  -2.134  1.00 25.55           C
ATOM   1506  H   LEU A 768      26.761  10.494  -4.252  1.00 32.82           H
ATOM   1507  HA  LEU A 768      27.434   8.184  -5.452  1.00 33.13           H
ATOM   1508  HB2 LEU A 768      28.912   8.306  -3.600  1.00 32.37           H
ATOM   1509  HB3 LEU A 768      27.646   8.289  -2.647  1.00 32.37           H
ATOM   1510  HG  LEU A 768      27.144   6.117  -3.458  1.00 34.84           H
ATOM   1511 HD11 LEU A 768      28.779   4.894  -4.578  1.00 32.67           H
ATOM   1512 HD12 LEU A 768      28.325   6.126  -5.473  1.00 32.67           H
ATOM   1513 HD13 LEU A 768      29.694   6.190  -4.670  1.00 32.67           H
ATOM   1514 HD21 LEU A 768      28.761   5.088  -2.087  1.00 30.68           H
ATOM   1515 HD22 LEU A 768      29.612   6.429  -2.104  1.00 30.68           H
ATOM   1516 HD23 LEU A 768      28.190   6.401  -1.397  1.00 30.68           H
ATOM   1517  N   VAL A 769      24.932   8.363  -5.536  1.00 30.63           N
ATOM   1518  CA  VAL A 769      23.499   8.093  -5.611  1.00 28.15           C
ATOM   1519  C   VAL A 769      23.327   6.726  -6.271  1.00 27.15           C
ATOM   1520  O   VAL A 769      23.875   6.489  -7.356  1.00 29.61           O
ATOM   1521  CB  VAL A 769      22.778   9.208  -6.404  1.00 29.46           C
ATOM   1522  CG1 VAL A 769      21.263   8.955  -6.459  1.00 34.40           C
ATOM   1523  CG2 VAL A 769      23.044  10.565  -5.773  1.00 27.89           C
ATOM   1524  H   VAL A 769      25.267   8.579  -6.299  1.00 36.78           H
ATOM   1525  HA  VAL A 769      23.126   8.056  -4.716  1.00 33.80           H
ATOM   1526  HB  VAL A 769      23.117   9.224  -7.313  1.00 35.37           H
ATOM   1527 HG11 VAL A 769      20.842   9.670  -6.962  1.00 41.29           H
ATOM   1528 HG12 VAL A 769      21.101   8.104  -6.895  1.00 41.29           H
ATOM   1529 HG13 VAL A 769      20.913   8.936  -5.555  1.00 41.29           H
ATOM   1530 HG21 VAL A 769      22.583  11.247  -6.285  1.00 33.49           H
ATOM   1531 HG22 VAL A 769      22.715  10.557  -4.860  1.00 33.49           H
ATOM   1532 HG23 VAL A 769      23.999  10.734  -5.779  1.00 33.49           H
ATOM   1533  N   PHE A 770      22.596   5.825  -5.616  1.00 22.40           N
ATOM   1534  CA  PHE A 770      22.344   4.485  -6.147  1.00 27.02           C
ATOM   1535  C   PHE A 770      21.066   4.444  -6.989  1.00 31.09           C
ATOM   1536  O   PHE A 770      19.982   4.775  -6.504  1.00 30.42           O
ATOM   1537  CB  PHE A 770      22.225   3.454  -5.035  1.00 27.49           C
ATOM   1538  CG  PHE A 770      23.541   2.893  -4.560  1.00 29.28           C
ATOM   1539  CD1 PHE A 770      24.694   3.613  -4.661  1.00 23.39           C
ATOM   1540  CD2 PHE A 770      23.602   1.612  -4.007  1.00 31.08           C
ATOM   1541  CE1 PHE A 770      25.893   3.112  -4.202  1.00 28.23           C
ATOM   1542  CE2 PHE A 770      24.803   1.082  -3.565  1.00 26.09           C
ATOM   1543  CZ  PHE A 770      25.956   1.842  -3.652  1.00 24.37           C
ATOM   1544  H   PHE A 770      22.229   5.968  -4.852  1.00 26.90           H
ATOM   1545  HA  PHE A 770      23.086   4.228  -6.716  1.00 32.44           H
ATOM   1546  HB2 PHE A 770      21.789   3.868  -4.274  1.00 33.01           H
ATOM   1547  HB3 PHE A 770      21.688   2.713  -5.356  1.00 33.01           H
ATOM   1548  HD1 PHE A 770      24.664   4.472  -5.016  1.00 28.09           H
ATOM   1549  HD2 PHE A 770      22.825   1.106  -3.938  1.00 37.31           H
ATOM   1550  HE1 PHE A 770      26.667   3.622  -4.279  1.00 33.89           H
ATOM   1551  HE2 PHE A 770      24.830   0.231  -3.192  1.00 31.32           H
ATOM   1552  HZ  PHE A 770      26.769   1.497  -3.360  1.00 29.26           H
ATOM   1553  N   ASN A 771      21.199   3.982  -8.231  1.00 25.38           N
ATOM   1554  CA  ASN A 771      20.105   3.571  -9.088  1.00 26.24           C
ATOM   1555  C   ASN A 771      19.973   2.047  -8.991  1.00 27.23           C
ATOM   1556  O   ASN A 771      20.698   1.405  -8.231  1.00 30.20           O
ATOM   1557  CB  ASN A 771      20.372   4.048 -10.507  1.00 28.76           C
ATOM   1558  CG  ASN A 771      21.721   3.586 -11.053  1.00 32.27           C
ATOM   1559  OD1 ASN A 771      22.372   2.676 -10.517  1.00 28.44           O
ATOM   1560  ND2 ASN A 771      22.142   4.215 -12.146  1.00 32.70           N
ATOM   1561  H   ASN A 771      21.964   3.896  -8.614  1.00 30.47           H
ATOM   1562  HA  ASN A 771      19.279   3.973  -8.777  1.00 31.51           H
ATOM   1563  HB2 ASN A 771      19.679   3.702 -11.091  1.00 34.53           H
ATOM   1564  HB3 ASN A 771      20.361   5.018 -10.519  1.00 34.53           H
ATOM   1565 HD21 ASN A 771      22.895   4.000 -12.502  1.00 39.25           H
ATOM   1566 HD22 ASN A 771      21.662   4.836 -12.496  1.00 39.25           H
ATOM   1567  N   GLU A 772      19.103   1.435  -9.804  1.00 29.42           N
ATOM   1568  CA  GLU A 772      18.924  -0.017  -9.690  1.00 32.24           C
ATOM   1569  C   GLU A 772      20.201  -0.772 -10.039  1.00 29.08           C
ATOM   1570  O   GLU A 772      20.523  -1.777  -9.405  1.00 29.25           O
ATOM   1571  CB  GLU A 772      17.752  -0.515 -10.560  1.00 31.50           C
ATOM   1572  CG  GLU A 772      16.355  -0.139 -10.023  1.00 31.01           C
ATOM   1573  CD  GLU A 772      15.642  -1.238  -9.261  1.00 28.99           C
ATOM   1574  OE1 GLU A 772      14.912  -0.895  -8.304  1.00 34.20           O
ATOM   1575  OE2 GLU A 772      15.748  -2.429  -9.644  1.00 30.32           O1-
ATOM   1576  H   GLU A 772      18.623   1.819 -10.405  1.00 35.32           H
ATOM   1577  HA  GLU A 772      18.709  -0.225  -8.767  1.00 38.70           H
ATOM   1578  HB2 GLU A 772      17.840  -0.132 -11.447  1.00 37.82           H
ATOM   1579  HB3 GLU A 772      17.796  -1.482 -10.615  1.00 37.82           H
ATOM   1580  HG2 GLU A 772      16.448   0.619  -9.425  1.00 37.23           H
ATOM   1581  HG3 GLU A 772      15.793   0.108 -10.774  1.00 37.23           H
ATOM   1582  N   TYR A 773      20.950  -0.304 -11.036  1.00 30.16           N
ATOM   1583  CA  TYR A 773      22.159  -1.018 -11.432  1.00 30.01           C
ATOM   1584  C   TYR A 773      23.153  -1.064 -10.279  1.00 27.16           C
ATOM   1585  O   TYR A 773      23.713  -2.114  -9.962  1.00 27.90           O
ATOM   1586  CB  TYR A 773      22.784  -0.340 -12.644  1.00 27.24           C
ATOM   1587  CG  TYR A 773      23.951  -1.093 -13.223  1.00 23.42           C
ATOM   1588  CD1 TYR A 773      23.772  -2.314 -13.871  1.00 31.17           C
ATOM   1589  CD2 TYR A 773      25.216  -0.565 -13.168  1.00 29.07           C
ATOM   1590  CE1 TYR A 773      24.835  -2.984 -14.414  1.00 32.88           C
ATOM   1591  CE2 TYR A 773      26.298  -1.226 -13.712  1.00 26.65           C
ATOM   1592  CZ  TYR A 773      26.101  -2.430 -14.332  1.00 29.15           C
ATOM   1593  OH  TYR A 773      27.155  -3.096 -14.881  1.00 34.45           O
ATOM   1594  H   TYR A 773      20.784   0.407 -11.490  1.00 36.21           H
ATOM   1595  HA  TYR A 773      21.930  -1.929 -11.675  1.00 36.03           H
ATOM   1596  HB2 TYR A 773      22.111  -0.257 -13.338  1.00 32.71           H
ATOM   1597  HB3 TYR A 773      23.098   0.540 -12.383  1.00 32.71           H
ATOM   1598  HD1 TYR A 773      22.920  -2.684 -13.925  1.00 37.42           H
ATOM   1599  HD2 TYR A 773      25.348   0.254 -12.747  1.00 34.90           H
ATOM   1600  HE1 TYR A 773      24.707  -3.801 -14.838  1.00 39.47           H
ATOM   1601  HE2 TYR A 773      27.151  -0.857 -13.660  1.00 31.99           H
ATOM   1602  HH  TYR A 773      27.862  -2.658 -14.765  1.00 41.35           H
ATOM   1603  N   ARG A 774      23.373   0.075  -9.640  1.00 28.55           N
ATOM   1604  CA  ARG A 774      24.293   0.129  -8.506  1.00 27.90           C
ATOM   1605  C   ARG A 774      23.772  -0.693  -7.320  1.00 26.90           C
ATOM   1606  O   ARG A 774      24.547  -1.356  -6.628  1.00 27.97           O
ATOM   1607  CB  ARG A 774      24.514   1.596  -8.130  1.00 29.91           C
ATOM   1608  CG  ARG A 774      25.932   2.102  -8.380  1.00 36.64           C
ATOM   1609  CD  ARG A 774      26.128   3.195  -9.390  1.00 36.05           C
ATOM   1610  NE  ARG A 774      25.963   4.478  -8.818  1.00 35.08           N
ATOM   1611  CZ  ARG A 774      26.758   5.553  -8.963  1.00 36.34           C
ATOM   1612  NH1 ARG A 774      27.872   5.600  -9.672  1.00 36.19           N
ATOM   1613  NH2 ARG A 774      26.389   6.640  -8.342  1.00 27.74           N1+
ATOM   1614  H   ARG A 774      23.007   0.828  -9.839  1.00 34.28           H
ATOM   1615  HA  ARG A 774      25.147  -0.243  -8.775  1.00 33.50           H
ATOM   1616  HB2 ARG A 774      23.909   2.145  -8.653  1.00 35.91           H
ATOM   1617  HB3 ARG A 774      24.323   1.707  -7.186  1.00 35.91           H
ATOM   1618  HG2 ARG A 774      26.282   2.432  -7.537  1.00 43.98           H
ATOM   1619  HG3 ARG A 774      26.469   1.349  -8.672  1.00 43.98           H
ATOM   1620  HD2 ARG A 774      27.027   3.138  -9.751  1.00 43.28           H
ATOM   1621  HD3 ARG A 774      25.476   3.093 -10.101  1.00 43.28           H
ATOM   1622  HE  ARG A 774      25.271   4.583  -8.317  1.00 42.11           H
ATOM   1623 HH11 ARG A 774      28.142   4.902 -10.095  1.00 43.45           H
ATOM   1624 HH12 ARG A 774      28.326   6.329  -9.711  1.00 43.45           H
ATOM   1625 HH21 ARG A 774      25.670   6.642  -7.870  1.00 33.31           H
ATOM   1626 HH22 ARG A 774      26.868   7.352  -8.400  1.00 33.31           H
ATOM   1627  N   MET A 775      22.465  -0.665  -7.062  1.00 24.48           N
ATOM   1628  CA  MET A 775      21.925  -1.564  -6.035  1.00 27.69           C
ATOM   1629  C   MET A 775      22.341  -3.016  -6.301  1.00 30.06           C
ATOM   1630  O   MET A 775      22.807  -3.704  -5.385  1.00 28.26           O
ATOM   1631  CB  MET A 775      20.398  -1.419  -5.941  1.00 26.58           C
ATOM   1632  CG  MET A 775      19.904  -0.083  -5.454  1.00 32.93           C
ATOM   1633  SD  MET A 775      18.124   0.022  -5.624  1.00 33.78           S
ATOM   1634  CE  MET A 775      17.820   1.776  -5.628  1.00 36.47           C
ATOM   1635  H   MET A 775      21.888  -0.158  -7.448  1.00 29.39           H
ATOM   1636  HA  MET A 775      22.291  -1.297  -5.177  1.00 33.25           H
ATOM   1637  HB2 MET A 775      20.021  -1.564  -6.823  1.00 31.92           H
ATOM   1638  HB3 MET A 775      20.062  -2.093  -5.331  1.00 31.92           H
ATOM   1639  HG2 MET A 775      20.131   0.024  -4.517  1.00 39.53           H
ATOM   1640  HG3 MET A 775      20.306   0.623  -5.984  1.00 39.53           H
ATOM   1641  HE1 MET A 775      16.867   1.930  -5.718  1.00 43.78           H
ATOM   1642  HE2 MET A 775      18.140   2.154  -4.794  1.00 43.78           H
ATOM   1643  HE3 MET A 775      18.292   2.176  -6.376  1.00 43.78           H
ATOM   1644  N   HIS A 776      22.258  -3.476  -7.561  1.00 29.05           N
ATOM   1645  CA  HIS A 776      22.674  -4.844  -7.902  1.00 28.80           C
ATOM   1646  C   HIS A 776      24.188  -5.041  -7.790  1.00 28.95           C
ATOM   1647  O   HIS A 776      24.652  -6.039  -7.223  1.00 32.45           O
ATOM   1648  CB  HIS A 776      22.223  -5.209  -9.311  1.00 29.48           C
ATOM   1649  CG  HIS A 776      22.718  -6.556  -9.779  1.00 38.10           C
ATOM   1650  ND1 HIS A 776      23.835  -6.708 -10.576  1.00 37.78           N
ATOM   1651  CD2 HIS A 776      22.258  -7.811  -9.543  1.00 37.94           C
ATOM   1652  CE1 HIS A 776      24.024  -7.992 -10.836  1.00 37.36           C
ATOM   1653  NE2 HIS A 776      23.085  -8.683 -10.215  1.00 38.62           N
ATOM   1654  H   HIS A 776      21.966  -3.019  -8.228  1.00 34.88           H
ATOM   1655  HA  HIS A 776      22.250  -5.461  -7.286  1.00 34.58           H
ATOM   1656  HB2 HIS A 776      22.556  -4.540  -9.930  1.00 35.40           H
ATOM   1657  HB3 HIS A 776      21.253  -5.225  -9.335  1.00 35.40           H
ATOM   1658  HD1 HIS A 776      24.319  -6.065 -10.878  1.00 45.36           H
ATOM   1659  HD2 HIS A 776      21.513  -8.039  -9.035  1.00 45.54           H
ATOM   1660  HE1 HIS A 776      24.712  -8.348 -11.350  1.00 44.85           H
ATOM   1661  N   LYS A 777      24.979  -4.129  -8.365  1.00 28.23           N
ATOM   1662  CA  LYS A 777      26.430  -4.303  -8.408  1.00 31.08           C
ATOM   1663  C   LYS A 777      27.059  -4.221  -7.016  1.00 30.99           C
ATOM   1664  O   LYS A 777      28.139  -4.792  -6.786  1.00 29.75           O
ATOM   1665  CB  LYS A 777      27.058  -3.221  -9.295  1.00 32.28           C
ATOM   1666  CG  LYS A 777      26.686  -3.289 -10.764  1.00 33.82           C
ATOM   1667  CD  LYS A 777      27.185  -4.570 -11.473  1.00 34.21           C
ATOM   1668  CE  LYS A 777      28.688  -4.608 -11.639  1.00 38.09           C
ATOM   1669  NZ  LYS A 777      29.090  -5.930 -12.185  1.00 38.34           N1+
ATOM   1670  H   LYS A 777      24.700  -3.405  -8.736  1.00 33.89           H
ATOM   1671  HA  LYS A 777      26.640  -5.171  -8.788  1.00 37.31           H
ATOM   1672  HB2 LYS A 777      26.779  -2.353  -8.964  1.00 38.76           H
ATOM   1673  HB3 LYS A 777      28.023  -3.296  -9.235  1.00 38.76           H
ATOM   1674  HG2 LYS A 777      25.720  -3.262 -10.844  1.00 40.60           H
ATOM   1675  HG3 LYS A 777      27.075  -2.526 -11.221  1.00 40.60           H
ATOM   1676  HD2 LYS A 777      26.922  -5.342 -10.949  1.00 41.07           H
ATOM   1677  HD3 LYS A 777      26.785  -4.617 -12.356  1.00 41.07           H
ATOM   1678  HE2 LYS A 777      28.966  -3.917 -12.261  1.00 45.72           H
ATOM   1679  HE3 LYS A 777      29.115  -4.486 -10.777  1.00 45.72           H
ATOM   1680  HZ1 LYS A 777      29.974  -5.961 -12.286  1.00 46.02           H
ATOM   1681  HZ2 LYS A 777      28.839  -6.578 -11.629  1.00 46.02           H
ATOM   1682  HZ3 LYS A 777      28.704  -6.062 -12.976  1.00 46.02           H
ATOM   1683  N   SER A 778      26.418  -3.498  -6.095  1.00 28.44           N
ATOM   1684  CA  SER A 778      26.904  -3.430  -4.718  1.00 31.97           C
ATOM   1685  C   SER A 778      26.658  -4.729  -3.951  1.00 28.04           C
ATOM   1686  O   SER A 778      27.167  -4.867  -2.837  1.00 25.88           O
ATOM   1687  CB  SER A 778      26.230  -2.290  -3.962  1.00 26.91           C
ATOM   1688  OG  SER A 778      24.858  -2.603  -3.727  1.00 27.32           O
ATOM   1689  H   SER A 778      25.705  -3.041  -6.241  1.00 34.15           H
ATOM   1690  HA  SER A 778      27.860  -3.262  -4.727  1.00 38.38           H
ATOM   1691  HB2 SER A 778      26.678  -2.163  -3.111  1.00 32.31           H
ATOM   1692  HB3 SER A 778      26.285  -1.479  -4.492  1.00 32.31           H
ATOM   1693  HG  SER A 778      24.461  -2.718  -4.458  1.00 32.80           H
ATOM   1694  N   ARG A 779      25.873  -5.655  -4.502  1.00 25.63           N
ATOM   1695  CA  ARG A 779      25.495  -6.898  -3.826  1.00 29.77           C
ATOM   1696  C   ARG A 779      24.728  -6.616  -2.526  1.00 32.37           C
ATOM   1697  O   ARG A 779      24.676  -7.461  -1.633  1.00 30.41           O
ATOM   1698  CB  ARG A 779      26.730  -7.792  -3.604  1.00 25.60           C
ATOM   1699  CG  ARG A 779      27.555  -8.017  -4.898  1.00 33.62           C
ATOM   1700  CD  ARG A 779      28.766  -8.880  -4.671  1.00 34.45           C
ATOM   1701  NE  ARG A 779      29.688  -8.827  -5.798  1.00 34.08           N
ATOM   1702  CZ  ARG A 779      30.884  -9.410  -5.823  1.00 38.81           C
ATOM   1703  NH1 ARG A 779      31.308 -10.113  -4.789  1.00 38.92           N
ATOM   1704  NH2 ARG A 779      31.662  -9.291  -6.895  1.00 40.72           N1+
ATOM   1705  H   ARG A 779      25.537  -5.583  -5.290  1.00 30.77           H
ATOM   1706  HA  ARG A 779      24.893  -7.386  -4.409  1.00 35.74           H
ATOM   1707  HB2 ARG A 779      27.310  -7.372  -2.949  1.00 30.74           H
ATOM   1708  HB3 ARG A 779      26.439  -8.659  -3.280  1.00 30.74           H
ATOM   1709  HG2 ARG A 779      26.994  -8.454  -5.558  1.00 40.36           H
ATOM   1710  HG3 ARG A 779      27.856  -7.159  -5.234  1.00 40.36           H
ATOM   1711  HD2 ARG A 779      29.236  -8.570  -3.881  1.00 41.36           H
ATOM   1712  HD3 ARG A 779      28.485  -9.801  -4.553  1.00 41.36           H
ATOM   1713  HE  ARG A 779      29.441  -8.389  -6.495  1.00 40.91           H
ATOM   1714 HH11 ARG A 779      30.813 -10.191  -4.091  1.00 46.72           H
ATOM   1715 HH12 ARG A 779      32.081 -10.489  -4.812  1.00 46.72           H
ATOM   1716 HH21 ARG A 779      31.391  -8.838  -7.574  1.00 48.88           H
ATOM   1717 HH22 ARG A 779      32.431  -9.674  -6.912  1.00 48.88           H
ATOM   1718  N   MET A 780      24.085  -5.438  -2.455  1.00 26.29           N
ATOM   1719  CA  MET A 780      23.282  -4.982  -1.324  1.00 31.11           C
ATOM   1720  C   MET A 780      21.835  -4.734  -1.740  1.00 28.42           C
ATOM   1721  O   MET A 780      21.141  -3.864  -1.187  1.00 24.50           O
ATOM   1722  CB  MET A 780      23.870  -3.700  -0.738  1.00 31.15           C
ATOM   1723  CG  MET A 780      25.337  -3.782  -0.408  1.00 33.17           C
ATOM   1724  SD  MET A 780      26.002  -2.160   0.085  1.00 33.70           S
ATOM   1725  CE  MET A 780      25.037  -1.890   1.555  1.00 29.95           C
ATOM   1726  H   MET A 780      24.107  -4.860  -3.091  1.00 31.57           H
ATOM   1727  HA  MET A 780      23.298  -5.662  -0.633  1.00 37.35           H
ATOM   1728  HB2 MET A 780      23.752  -2.983  -1.380  1.00 37.40           H
ATOM   1729  HB3 MET A 780      23.396  -3.488   0.081  1.00 37.40           H
ATOM   1730  HG2 MET A 780      25.465  -4.400   0.328  1.00 39.82           H
ATOM   1731  HG3 MET A 780      25.824  -4.085  -1.190  1.00 39.82           H
ATOM   1732  HE1 MET A 780      25.287  -1.037   1.943  1.00 35.96           H
ATOM   1733  HE2 MET A 780      24.097  -1.883   1.318  1.00 35.96           H
ATOM   1734  HE3 MET A 780      25.215  -2.605   2.185  1.00 35.96           H
ATOM   1735  N   TYR A 781      21.383  -5.438  -2.767  1.00 24.25           N
ATOM   1736  CA  TYR A 781      20.145  -5.024  -3.408  1.00 25.38           C
ATOM   1737  C   TYR A 781      18.971  -5.135  -2.430  1.00 25.98           C
ATOM   1738  O   TYR A 781      18.165  -4.211  -2.301  1.00 25.06           O
ATOM   1739  CB  TYR A 781      19.929  -5.844  -4.684  1.00 26.17           C
ATOM   1740  CG  TYR A 781      18.733  -5.435  -5.462  1.00 28.99           C
ATOM   1741  CD1 TYR A 781      17.456  -5.711  -5.013  1.00 23.00           C
ATOM   1742  CD2 TYR A 781      18.872  -4.777  -6.662  1.00 33.43           C
ATOM   1743  CE1 TYR A 781      16.358  -5.306  -5.719  1.00 27.45           C
ATOM   1744  CE2 TYR A 781      17.764  -4.387  -7.388  1.00 29.45           C
ATOM   1745  CZ  TYR A 781      16.523  -4.642  -6.913  1.00 26.29           C
ATOM   1746  OH  TYR A 781      15.440  -4.251  -7.661  1.00 26.17           O
ATOM   1747  H   TYR A 781      21.758  -6.136  -3.102  1.00 29.12           H
ATOM   1748  HA  TYR A 781      20.226  -4.092  -3.667  1.00 30.47           H
ATOM   1749  HB2 TYR A 781      20.705  -5.742  -5.257  1.00 31.42           H
ATOM   1750  HB3 TYR A 781      19.820  -6.777  -4.441  1.00 31.42           H
ATOM   1751  HD1 TYR A 781      17.341  -6.145  -4.199  1.00 27.61           H
ATOM   1752  HD2 TYR A 781      19.723  -4.586  -6.984  1.00 40.13           H
ATOM   1753  HE1 TYR A 781      15.503  -5.495  -5.404  1.00 32.96           H
ATOM   1754  HE2 TYR A 781      17.871  -3.936  -8.194  1.00 35.35           H
ATOM   1755  HH  TYR A 781      15.697  -3.860  -8.358  1.00 31.42           H
ATOM   1756  N   SER A 782      18.873  -6.256  -1.716  1.00 23.51           N
ATOM   1757  CA  SER A 782      17.744  -6.435  -0.799  1.00 27.17           C
ATOM   1758  C   SER A 782      17.777  -5.421   0.340  1.00 26.21           C
ATOM   1759  O   SER A 782      16.738  -4.852   0.709  1.00 26.46           O
ATOM   1760  CB  SER A 782      17.719  -7.875  -0.273  1.00 27.84           C
ATOM   1761  OG  SER A 782      18.891  -8.188   0.457  1.00 36.42           O
ATOM   1762  H   SER A 782      19.429  -6.911  -1.741  1.00 28.22           H
ATOM   1763  HA  SER A 782      16.922  -6.291  -1.293  1.00 32.62           H
ATOM   1764  HB2 SER A 782      16.950  -7.982   0.310  1.00 33.43           H
ATOM   1765  HB3 SER A 782      17.647  -8.482  -1.026  1.00 33.43           H
ATOM   1766  HG  SER A 782      19.567  -8.103  -0.035  1.00 43.72           H
ATOM   1767  N   GLN A 783      18.957  -5.128   0.877  1.00 27.04           N
ATOM   1768  CA  GLN A 783      19.032  -4.089   1.898  1.00 26.44           C
ATOM   1769  C   GLN A 783      18.622  -2.738   1.326  1.00 26.28           C
ATOM   1770  O   GLN A 783      17.951  -1.942   1.999  1.00 24.33           O
ATOM   1771  CB  GLN A 783      20.444  -4.050   2.474  1.00 31.02           C
ATOM   1772  CG  GLN A 783      20.828  -5.339   3.249  1.00 29.10           C
ATOM   1773  CD  GLN A 783      21.561  -6.315   2.420  1.00 32.98           C
ATOM   1774  OE1 GLN A 783      21.393  -6.388   1.205  1.00 31.89           O
ATOM   1775  NE2 GLN A 783      22.440  -7.089   3.072  1.00 44.65           N
ATOM   1776  H   GLN A 783      19.705  -5.502   0.677  1.00 32.46           H
ATOM   1777  HA  GLN A 783      18.420  -4.308   2.618  1.00 31.74           H
ATOM   1778  HB2 GLN A 783      21.076  -3.939   1.747  1.00 37.24           H
ATOM   1779  HB3 GLN A 783      20.512  -3.301   3.087  1.00 37.24           H
ATOM   1780  HG2 GLN A 783      21.393  -5.098   3.999  1.00 34.93           H
ATOM   1781  HG3 GLN A 783      20.018  -5.767   3.569  1.00 34.93           H
ATOM   1782 HE21 GLN A 783      22.546  -6.998   3.920  1.00 53.60           H
ATOM   1783 HE22 GLN A 783      22.897  -7.677   2.641  1.00 53.60           H
ATOM   1784  N   CYS A 784      19.021  -2.458   0.073  1.00 26.98           N
ATOM   1785  CA  CYS A 784      18.654  -1.184  -0.544  1.00 27.03           C
ATOM   1786  C   CYS A 784      17.148  -1.073  -0.711  1.00 21.37           C
ATOM   1787  O   CYS A 784      16.587   0.015  -0.546  1.00 26.08           O
ATOM   1788  CB  CYS A 784      19.351  -1.001  -1.890  1.00 23.75           C
ATOM   1789  SG  CYS A 784      21.122  -0.656  -1.749  1.00 26.36           S
ATOM   1790  H   CYS A 784      19.493  -2.978  -0.424  1.00 32.40           H
ATOM   1791  HA  CYS A 784      18.941  -0.463   0.038  1.00 32.45           H
ATOM   1792  HB2 CYS A 784      19.247  -1.814  -2.409  1.00 28.52           H
ATOM   1793  HB3 CYS A 784      18.939  -0.257  -2.357  1.00 28.52           H
ATOM   1794  HG  CYS A 784      21.655  -1.572  -1.186  1.00 31.65           H
ATOM   1795  N   VAL A 785      16.478  -2.188  -1.033  1.00 30.17           N
ATOM   1796  CA  VAL A 785      15.019  -2.169  -1.123  1.00 27.49           C
ATOM   1797  C   VAL A 785      14.418  -1.771   0.228  1.00 26.53           C
ATOM   1798  O   VAL A 785      13.559  -0.900   0.311  1.00 27.56           O
ATOM   1799  CB  VAL A 785      14.471  -3.531  -1.586  1.00 26.23           C
ATOM   1800  CG1 VAL A 785      12.938  -3.546  -1.474  1.00 26.65           C
ATOM   1801  CG2 VAL A 785      14.895  -3.880  -3.020  1.00 26.24           C
ATOM   1802  H   VAL A 785      16.839  -2.950  -1.201  1.00 36.22           H
ATOM   1803  HA  VAL A 785      14.753  -1.503  -1.776  1.00 33.00           H
ATOM   1804  HB  VAL A 785      14.817  -4.222  -0.999  1.00 31.49           H
ATOM   1805 HG11 VAL A 785      12.609  -4.410  -1.769  1.00 32.00           H
ATOM   1806 HG12 VAL A 785      12.689  -3.394  -0.549  1.00 32.00           H
ATOM   1807 HG13 VAL A 785      12.574  -2.844  -2.035  1.00 32.00           H
ATOM   1808 HG21 VAL A 785      14.523  -4.744  -3.257  1.00 31.50           H
ATOM   1809 HG22 VAL A 785      14.559  -3.198  -3.623  1.00 31.50           H
ATOM   1810 HG23 VAL A 785      15.863  -3.913  -3.063  1.00 31.50           H
ATOM   1811  N   ARG A 786      14.828  -2.437   1.300  1.00 28.66           N
ATOM   1812  CA  ARG A 786      14.319  -2.070   2.625  1.00 29.76           C
ATOM   1813  C   ARG A 786      14.608  -0.603   2.943  1.00 25.49           C
ATOM   1814  O   ARG A 786      13.750   0.105   3.478  1.00 30.49           O
ATOM   1815  CB  ARG A 786      14.922  -3.008   3.679  1.00 31.00           C
ATOM   1816  CG  ARG A 786      14.577  -4.475   3.455  1.00 31.13           C
ATOM   1817  CD  ARG A 786      15.069  -5.359   4.594  1.00 40.16           C
ATOM   1818  NE  ARG A 786      14.286  -5.149   5.806  1.00 45.60           N
ATOM   1819  CZ  ARG A 786      14.380  -5.883   6.910  1.00 46.47           C
ATOM   1820  NH1 ARG A 786      15.230  -6.902   6.985  1.00 40.28           N
ATOM   1821  NH2 ARG A 786      13.605  -5.592   7.943  1.00 44.68           N1+
ATOM   1822  H   ARG A 786      15.387  -3.091   1.294  1.00 34.41           H
ATOM   1823  HA  ARG A 786      13.357  -2.192   2.635  1.00 35.73           H
ATOM   1824  HB2 ARG A 786      15.888  -2.924   3.657  1.00 37.22           H
ATOM   1825  HB3 ARG A 786      14.588  -2.754   4.553  1.00 37.22           H
ATOM   1826  HG2 ARG A 786      13.613  -4.569   3.394  1.00 37.38           H
ATOM   1827  HG3 ARG A 786      14.995  -4.779   2.634  1.00 37.38           H
ATOM   1828  HD2 ARG A 786      14.987  -6.290   4.336  1.00 48.21           H
ATOM   1829  HD3 ARG A 786      15.995  -5.144   4.789  1.00 48.21           H
ATOM   1830  HE  ARG A 786      13.720  -4.501   5.807  1.00 54.73           H
ATOM   1831 HH11 ARG A 786      15.732  -7.093   6.313  1.00 48.36           H
ATOM   1832 HH12 ARG A 786      15.279  -7.368   7.705  1.00 48.36           H
ATOM   1833 HH21 ARG A 786      13.055  -4.933   7.895  1.00 53.64           H
ATOM   1834 HH22 ARG A 786      13.657  -6.059   8.663  1.00 53.64           H
ATOM   1835  N   MET A 787      15.797  -0.111   2.572  1.00 26.09           N
ATOM   1836  CA  MET A 787      16.133   1.279   2.841  1.00 27.32           C
ATOM   1837  C   MET A 787      15.270   2.218   2.029  1.00 28.85           C
ATOM   1838  O   MET A 787      14.857   3.274   2.526  1.00 26.09           O
ATOM   1839  CB  MET A 787      17.613   1.532   2.572  1.00 27.76           C
ATOM   1840  CG  MET A 787      18.527   1.041   3.719  1.00 29.44           C
ATOM   1841  SD  MET A 787      20.291   1.470   3.542  1.00 28.26           S
ATOM   1842  CE  MET A 787      20.807   0.328   2.335  1.00 28.95           C
ATOM   1843  H   MET A 787      16.413  -0.558   2.171  1.00 31.33           H
ATOM   1844  HA  MET A 787      15.975   1.455   3.782  1.00 32.81           H
ATOM   1845  HB2 MET A 787      17.871   1.064   1.763  1.00 33.33           H
ATOM   1846  HB3 MET A 787      17.755   2.485   2.463  1.00 33.33           H
ATOM   1847  HG2 MET A 787      18.214   1.430   4.551  1.00 35.34           H
ATOM   1848  HG3 MET A 787      18.465   0.074   3.769  1.00 35.34           H
ATOM   1849  HE1 MET A 787      21.751   0.464   2.155  1.00 34.75           H
ATOM   1850  HE2 MET A 787      20.660  -0.571   2.668  1.00 34.75           H
ATOM   1851  HE3 MET A 787      20.292   0.470   1.526  1.00 34.75           H
ATOM   1852  N   ARG A 788      14.928   1.836   0.795  1.00 30.00           N
ATOM   1853  CA  ARG A 788      14.036   2.700   0.043  1.00 32.39           C
ATOM   1854  C   ARG A 788      12.634   2.664   0.646  1.00 23.37           C
ATOM   1855  O   ARG A 788      11.985   3.704   0.729  1.00 32.33           O
ATOM   1856  CB  ARG A 788      14.067   2.339  -1.457  1.00 37.15           C
ATOM   1857  CG  ARG A 788      13.354   1.078  -1.864  1.00 46.55           C
ATOM   1858  CD  ARG A 788      13.624   0.691  -3.356  1.00 51.35           C
ATOM   1859  NE  ARG A 788      13.621   1.828  -4.283  1.00 53.95           N
ATOM   1860  CZ  ARG A 788      14.140   1.779  -5.518  1.00 60.09           C
ATOM   1861  NH1 ARG A 788      14.697   0.656  -5.965  1.00 53.45           N
ATOM   1862  NH2 ARG A 788      14.114   2.853  -6.315  1.00 59.63           N1+
ATOM   1863  H   ARG A 788      15.186   1.121   0.394  1.00 36.02           H
ATOM   1864  HA  ARG A 788      14.358   3.611   0.124  1.00 38.89           H
ATOM   1865  HB2 ARG A 788      13.664   3.069  -1.952  1.00 44.59           H
ATOM   1866  HB3 ARG A 788      14.994   2.243  -1.726  1.00 44.59           H
ATOM   1867  HG2 ARG A 788      13.658   0.347  -1.304  1.00 55.88           H
ATOM   1868  HG3 ARG A 788      12.398   1.206  -1.755  1.00 55.88           H
ATOM   1869  HD2 ARG A 788      14.493   0.265  -3.414  1.00 61.64           H
ATOM   1870  HD3 ARG A 788      12.936   0.072  -3.646  1.00 61.64           H
ATOM   1871  HE  ARG A 788      13.378   2.595  -3.978  1.00 64.76           H
ATOM   1872 HH11 ARG A 788      14.723  -0.041  -5.461  1.00 64.16           H
ATOM   1873 HH12 ARG A 788      15.030   0.627  -6.757  1.00 64.16           H
ATOM   1874 HH21 ARG A 788      13.756   3.585  -6.039  1.00 71.58           H
ATOM   1875 HH22 ARG A 788      14.448   2.809  -7.106  1.00 71.58           H
ATOM   1876  N   HIS A 789      12.190   1.495   1.144  1.00 28.37           N
ATOM   1877  CA  HIS A 789      10.920   1.398   1.878  1.00 31.08           C
ATOM   1878  C   HIS A 789      10.899   2.377   3.057  1.00 29.80           C
ATOM   1879  O   HIS A 789       9.926   3.113   3.269  1.00 29.49           O
ATOM   1880  CB  HIS A 789      10.697  -0.026   2.431  1.00 32.24           C
ATOM   1881  CG  HIS A 789      10.424  -1.097   1.415  1.00 35.24           C
ATOM   1882  ND1 HIS A 789      10.160  -0.843   0.083  1.00 39.23           N
ATOM   1883  CD2 HIS A 789      10.349  -2.444   1.564  1.00 32.73           C
ATOM   1884  CE1 HIS A 789       9.960  -1.991  -0.544  1.00 38.73           C
ATOM   1885  NE2 HIS A 789      10.070  -2.977   0.331  1.00 39.01           N
ATOM   1886  H   HIS A 789      12.608   0.747   1.069  1.00 34.07           H
ATOM   1887  HA  HIS A 789      10.185   1.616   1.283  1.00 37.32           H
ATOM   1888  HB2 HIS A 789       9.938  -0.002   3.035  1.00 38.71           H
ATOM   1889  HB3 HIS A 789      11.491  -0.290   2.921  1.00 38.71           H
ATOM   1890  HD1 HIS A 789      10.144  -0.065  -0.283  1.00 47.09           H
ATOM   1891  HD2 HIS A 789      10.481  -2.920   2.352  1.00 39.29           H
ATOM   1892  HE1 HIS A 789       9.768  -2.089  -1.449  1.00 46.49           H
ATOM   1893  N   LEU A 790      11.946   2.343   3.877  1.00 29.38           N
ATOM   1894  CA  LEU A 790      12.054   3.291   4.992  1.00 30.40           C
ATOM   1895  C   LEU A 790      11.989   4.724   4.480  1.00 31.46           C
ATOM   1896  O   LEU A 790      11.230   5.548   4.994  1.00 27.36           O
ATOM   1897  CB  LEU A 790      13.357   3.035   5.759  1.00 33.67           C
ATOM   1898  CG  LEU A 790      13.612   3.709   7.111  1.00 32.97           C
ATOM   1899  CD1 LEU A 790      15.128   3.724   7.350  1.00 36.08           C
ATOM   1900  CD2 LEU A 790      13.058   5.093   7.192  1.00 39.58           C
ATOM   1901  H   LEU A 790      12.601   1.789   3.814  1.00 35.27           H
ATOM   1902  HA  LEU A 790      11.312   3.153   5.601  1.00 36.49           H
ATOM   1903  HB2 LEU A 790      13.418   2.080   5.915  1.00 40.42           H
ATOM   1904  HB3 LEU A 790      14.089   3.301   5.180  1.00 40.42           H
ATOM   1905  HG  LEU A 790      13.202   3.179   7.812  1.00 39.59           H
ATOM   1906 HD11 LEU A 790      15.308   4.148   8.203  1.00 43.32           H
ATOM   1907 HD12 LEU A 790      15.454   2.811   7.358  1.00 43.32           H
ATOM   1908 HD13 LEU A 790      15.554   4.222   6.636  1.00 43.32           H
ATOM   1909 HD21 LEU A 790      13.252   5.460   8.068  1.00 47.51           H
ATOM   1910 HD22 LEU A 790      13.471   5.639   6.505  1.00 47.51           H
ATOM   1911 HD23 LEU A 790      12.098   5.057   7.053  1.00 47.51           H
ATOM   1912  N   SER A 791      12.739   5.023   3.423  1.00 32.38           N
ATOM   1913  CA  SER A 791      12.701   6.365   2.874  1.00 30.95           C
ATOM   1914  C   SER A 791      11.286   6.769   2.508  1.00 32.55           C
ATOM   1915  O   SER A 791      10.873   7.911   2.755  1.00 33.16           O
ATOM   1916  CB  SER A 791      13.604   6.469   1.656  1.00 28.79           C
ATOM   1917  OG  SER A 791      13.567   7.793   1.155  1.00 38.50           O
ATOM   1918  H   SER A 791      13.265   4.478   3.016  1.00 38.88           H
ATOM   1919  HA  SER A 791      13.027   6.988   3.542  1.00 37.15           H
ATOM   1920  HB2 SER A 791      14.514   6.249   1.912  1.00 34.56           H
ATOM   1921  HB3 SER A 791      13.290   5.858   0.971  1.00 34.56           H
ATOM   1922  HG  SER A 791      13.832   8.331   1.743  1.00 46.21           H
ATOM   1923  N   GLN A 792      10.515   5.836   1.949  1.00 31.92           N
ATOM   1924  CA  GLN A 792       9.161   6.160   1.517  1.00 33.25           C
ATOM   1925  C   GLN A 792       8.239   6.384   2.701  1.00 31.43           C
ATOM   1926  O   GLN A 792       7.283   7.154   2.600  1.00 35.81           O
ATOM   1927  CB  GLN A 792       8.638   5.050   0.606  1.00 35.87           C
ATOM   1928  CG  GLN A 792       9.390   4.963  -0.734  1.00 38.22           C
ATOM   1929  CD  GLN A 792       9.131   3.648  -1.459  1.00 42.56           C
ATOM   1930  OE1 GLN A 792       9.141   2.577  -0.858  1.00 46.06           O
ATOM   1931  NE2 GLN A 792       8.865   3.734  -2.751  1.00 46.38           N
ATOM   1932  H   GLN A 792      10.751   5.021   1.810  1.00 38.33           H
ATOM   1933  HA  GLN A 792       9.185   6.980   1.001  1.00 39.92           H
ATOM   1934  HB2 GLN A 792       8.736   4.198   1.060  1.00 43.06           H
ATOM   1935  HB3 GLN A 792       7.702   5.216   0.413  1.00 43.06           H
ATOM   1936  HG2 GLN A 792       9.098   5.687  -1.310  1.00 45.89           H
ATOM   1937  HG3 GLN A 792      10.343   5.032  -0.568  1.00 45.89           H
ATOM   1938 HE21 GLN A 792       8.847   4.503  -3.136  1.00 55.67           H
ATOM   1939 HE22 GLN A 792       8.712   3.021  -3.207  1.00 55.67           H
ATOM   1940  N   GLU A 793       8.535   5.770   3.841  1.00 32.62           N
ATOM   1941  CA  GLU A 793       7.744   6.023   5.040  1.00 32.03           C
ATOM   1942  C   GLU A 793       7.777   7.494   5.450  1.00 34.08           C
ATOM   1943  O   GLU A 793       6.788   8.001   5.992  1.00 31.01           O
ATOM   1944  CB  GLU A 793       8.238   5.126   6.182  1.00 37.83           C
ATOM   1945  CG  GLU A 793       7.884   3.641   6.056  1.00 37.35           C
ATOM   1946  CD  GLU A 793       6.438   3.347   6.452  1.00 44.33           C
ATOM   1947  OE1 GLU A 793       5.548   3.501   5.604  1.00 46.86           O
ATOM   1948  OE2 GLU A 793       6.181   2.991   7.628  1.00 52.59           O1-
ATOM   1949  H   GLU A 793       9.180   5.210   3.947  1.00 39.16           H
ATOM   1950  HA  GLU A 793       6.821   5.788   4.858  1.00 38.45           H
ATOM   1951  HB2 GLU A 793       9.205   5.191   6.227  1.00 45.41           H
ATOM   1952  HB3 GLU A 793       7.854   5.447   7.012  1.00 45.41           H
ATOM   1953  HG2 GLU A 793       8.006   3.363   5.135  1.00 44.83           H
ATOM   1954  HG3 GLU A 793       8.465   3.126   6.638  1.00 44.83           H
ATOM   1955  N   PHE A 794       8.894   8.201   5.224  1.00 30.71           N
ATOM   1956  CA  PHE A 794       8.925   9.623   5.561  1.00 31.99           C
ATOM   1957  C   PHE A 794       7.812  10.369   4.839  1.00 33.94           C
ATOM   1958  O   PHE A 794       7.227  11.318   5.383  1.00 30.25           O
ATOM   1959  CB  PHE A 794      10.302  10.226   5.229  1.00 29.28           C
ATOM   1960  CG  PHE A 794      11.389   9.773   6.167  1.00 27.44           C
ATOM   1961  CD1 PHE A 794      11.349  10.166   7.502  1.00 29.10           C
ATOM   1962  CD2 PHE A 794      12.419   8.942   5.761  1.00 23.78           C
ATOM   1963  CE1 PHE A 794      12.319   9.759   8.394  1.00 26.49           C
ATOM   1964  CE2 PHE A 794      13.411   8.550   6.660  1.00 27.62           C
ATOM   1965  CZ  PHE A 794      13.347   8.954   7.978  1.00 25.48           C
ATOM   1966  H   PHE A 794       9.622   7.890   4.888  1.00 36.88           H
ATOM   1967  HA  PHE A 794       8.779   9.722   6.515  1.00 38.40           H
ATOM   1968  HB2 PHE A 794      10.553   9.961   4.330  1.00 35.15           H
ATOM   1969  HB3 PHE A 794      10.243  11.193   5.284  1.00 35.15           H
ATOM   1970  HD1 PHE A 794      10.658  10.714   7.796  1.00 34.94           H
ATOM   1971  HD2 PHE A 794      12.468   8.671   4.873  1.00 28.55           H
ATOM   1972  HE1 PHE A 794      12.280  10.039   9.280  1.00 31.80           H
ATOM   1973  HE2 PHE A 794      14.102   7.995   6.377  1.00 33.16           H
ATOM   1974  HZ  PHE A 794      14.001   8.684   8.581  1.00 30.59           H
ATOM   1975  N   GLY A 795       7.513   9.968   3.603  1.00 35.70           N
ATOM   1976  CA  GLY A 795       6.405  10.564   2.871  1.00 39.49           C
ATOM   1977  C   GLY A 795       5.040  10.074   3.320  1.00 36.55           C
ATOM   1978  O   GLY A 795       4.144  10.879   3.591  1.00 38.79           O
ATOM   1979  H   GLY A 795       7.934   9.355   3.172  1.00 42.85           H
ATOM   1980  HA2 GLY A 795       6.432  11.528   2.982  1.00 47.41           H
ATOM   1981  HA3 GLY A 795       6.503  10.365   1.927  1.00 47.41           H
ATOM   1982  N   TRP A 796       4.870   8.758   3.392  1.00 32.62           N
ATOM   1983  CA  TRP A 796       3.571   8.188   3.746  1.00 35.32           C
ATOM   1984  C   TRP A 796       3.116   8.642   5.128  1.00 42.49           C
ATOM   1985  O   TRP A 796       1.916   8.872   5.354  1.00 34.33           O
ATOM   1986  CB  TRP A 796       3.638   6.673   3.681  1.00 39.62           C
ATOM   1987  CG  TRP A 796       3.864   6.102   2.248  1.00 46.10           C
ATOM   1988  CD1 TRP A 796       3.298   6.549   1.070  1.00 48.88           C
ATOM   1989  CD2 TRP A 796       4.697   4.982   1.884  1.00 46.99           C
ATOM   1990  NE1 TRP A 796       3.727   5.765   0.007  1.00 49.81           N
ATOM   1991  CE2 TRP A 796       4.587   4.807   0.479  1.00 47.78           C
ATOM   1992  CE3 TRP A 796       5.520   4.108   2.611  1.00 49.66           C
ATOM   1993  CZ2 TRP A 796       5.285   3.802  -0.211  1.00 52.21           C
ATOM   1994  CZ3 TRP A 796       6.213   3.101   1.919  1.00 50.42           C
ATOM   1995  CH2 TRP A 796       6.083   2.957   0.523  1.00 49.15           C
ATOM   1996  H   TRP A 796       5.486   8.176   3.242  1.00 39.16           H
ATOM   1997  HA  TRP A 796       2.911   8.486   3.101  1.00 42.41           H
ATOM   1998  HB2 TRP A 796       4.373   6.370   4.238  1.00 47.56           H
ATOM   1999  HB3 TRP A 796       2.803   6.310   4.015  1.00 47.56           H
ATOM   2000  HD1 TRP A 796       2.705   7.262   1.000  1.00 58.68           H
ATOM   2001  HE1 TRP A 796       3.504   5.875  -0.817  1.00 59.78           H
ATOM   2002  HE3 TRP A 796       5.610   4.198   3.532  1.00 59.61           H
ATOM   2003  HZ2 TRP A 796       5.199   3.703  -1.132  1.00 62.67           H
ATOM   2004  HZ3 TRP A 796       6.763   2.517   2.390  1.00 60.53           H
ATOM   2005  HH2 TRP A 796       6.553   2.282   0.089  1.00 58.99           H
ATOM   2006  N   LEU A 797       4.047   8.754   6.078  1.00 34.84           N
ATOM   2007  CA  LEU A 797       3.698   9.230   7.405  1.00 33.73           C
ATOM   2008  C   LEU A 797       3.755  10.752   7.520  1.00 31.07           C
ATOM   2009  O   LEU A 797       3.419  11.291   8.577  1.00 32.61           O
ATOM   2010  CB  LEU A 797       4.619   8.583   8.443  1.00 32.75           C
ATOM   2011  CG  LEU A 797       4.540   7.068   8.578  1.00 34.08           C
ATOM   2012  CD1 LEU A 797       5.623   6.556   9.491  1.00 38.23           C
ATOM   2013  CD2 LEU A 797       3.182   6.612   9.090  1.00 34.14           C
ATOM   2014  H   LEU A 797       4.879   8.562   5.975  1.00 41.83           H
ATOM   2015  HA  LEU A 797       2.790   8.954   7.605  1.00 40.50           H
ATOM   2016  HB2 LEU A 797       5.535   8.803   8.213  1.00 39.32           H
ATOM   2017  HB3 LEU A 797       4.408   8.960   9.312  1.00 39.32           H
ATOM   2018  HG  LEU A 797       4.676   6.669   7.705  1.00 40.92           H
ATOM   2019 HD11 LEU A 797       5.549   5.591   9.558  1.00 45.89           H
ATOM   2020 HD12 LEU A 797       6.487   6.797   9.121  1.00 45.89           H
ATOM   2021 HD13 LEU A 797       5.514   6.959  10.367  1.00 45.89           H
ATOM   2022 HD21 LEU A 797       3.179   5.645   9.159  1.00 40.99           H
ATOM   2023 HD22 LEU A 797       3.024   7.008   9.962  1.00 40.99           H
ATOM   2024 HD23 LEU A 797       2.497   6.902   8.467  1.00 40.99           H
ATOM   2025  N   GLN A 798       4.154  11.461   6.468  1.00 30.07           N
ATOM   2026  CA  GLN A 798       4.239  12.919   6.494  1.00 30.59           C
ATOM   2027  C   GLN A 798       5.102  13.411   7.662  1.00 32.46           C
ATOM   2028  O   GLN A 798       4.767  14.376   8.362  1.00 31.26           O
ATOM   2029  CB  GLN A 798       2.832  13.551   6.552  1.00 35.39           C
ATOM   2030  CG  GLN A 798       1.860  13.138   5.366  1.00 44.33           C
ATOM   2031  CD  GLN A 798       0.734  14.179   5.040  1.00 51.32           C
ATOM   2032  OE1 GLN A 798       0.050  14.673   5.943  1.00 49.03           O
ATOM   2033  NE2 GLN A 798       0.555  14.502   3.739  1.00 50.58           N
ATOM   2034  H   GLN A 798       4.384  11.115   5.715  1.00 36.10           H
ATOM   2035  HA  GLN A 798       4.660  13.218   5.673  1.00 36.72           H
ATOM   2036  HB2 GLN A 798       2.408  13.285   7.383  1.00 42.49           H
ATOM   2037  HB3 GLN A 798       2.926  14.516   6.530  1.00 42.49           H
ATOM   2038  HG2 GLN A 798       2.388  13.018   4.561  1.00 53.21           H
ATOM   2039  HG3 GLN A 798       1.427  12.302   5.598  1.00 53.21           H
ATOM   2040 HE21 GLN A 798       1.049  14.141   3.135  1.00 60.71           H
ATOM   2041 HE22 GLN A 798      -0.052  15.069   3.516  1.00 60.71           H
ATOM   2042  N   ILE A 799       6.256  12.764   7.844  1.00 29.20           N
ATOM   2043  CA  ILE A 799       7.182  13.153   8.907  1.00 27.22           C
ATOM   2044  C   ILE A 799       7.660  14.588   8.687  1.00 28.61           C
ATOM   2045  O   ILE A 799       8.161  14.935   7.611  1.00 31.39           O
ATOM   2046  CB  ILE A 799       8.374  12.172   8.943  1.00 28.98           C
ATOM   2047  CG1 ILE A 799       7.924  10.688   9.074  1.00 28.08           C
ATOM   2048  CG2 ILE A 799       9.291  12.563  10.041  1.00 27.52           C
ATOM   2049  CD1 ILE A 799       7.192  10.317  10.309  1.00 28.74           C
ATOM   2050  H   ILE A 799       6.523  12.099   7.368  1.00 35.05           H
ATOM   2051  HA  ILE A 799       6.725  13.110   9.762  1.00 32.68           H
ATOM   2052  HB  ILE A 799       8.857  12.263   8.107  1.00 34.79           H
ATOM   2053 HG12 ILE A 799       7.345  10.481   8.324  1.00 33.71           H
ATOM   2054 HG13 ILE A 799       8.715  10.128   9.031  1.00 33.71           H
ATOM   2055 HG21 ILE A 799      10.039  11.946  10.061  1.00 33.04           H
ATOM   2056 HG22 ILE A 799       9.610  13.465   9.879  1.00 33.04           H
ATOM   2057 HG23 ILE A 799       8.809  12.528  10.882  1.00 33.04           H
ATOM   2058 HD11 ILE A 799       6.968   9.373  10.271  1.00 34.51           H
ATOM   2059 HD12 ILE A 799       7.758  10.493  11.076  1.00 34.51           H
ATOM   2060 HD13 ILE A 799       6.382  10.847  10.366  1.00 34.51           H
ATOM   2061  N   THR A 800       7.560  15.413   9.726  1.00 25.23           N
ATOM   2062  CA  THR A 800       8.066  16.779   9.710  1.00 29.31           C
ATOM   2063  C   THR A 800       9.566  16.804   9.991  1.00 27.98           C
ATOM   2064  O   THR A 800      10.118  15.859  10.567  1.00 26.43           O
ATOM   2065  CB  THR A 800       7.352  17.630  10.750  1.00 29.76           C
ATOM   2066  OG1 THR A 800       7.669  17.150  12.064  1.00 27.87           O
ATOM   2067  CG2 THR A 800       5.812  17.613  10.556  1.00 32.00           C
ATOM   2068  H   THR A 800       7.192  15.195  10.472  1.00 30.29           H
ATOM   2069  HA  THR A 800       7.912  17.169   8.836  1.00 35.18           H
ATOM   2070  HB  THR A 800       7.654  18.548  10.668  1.00 35.73           H
ATOM   2071  HG1 THR A 800       7.277  17.616  12.643  1.00 33.46           H
ATOM   2072 HG21 THR A 800       5.386  18.163  11.233  1.00 38.41           H
ATOM   2073 HG22 THR A 800       5.585  17.960   9.679  1.00 38.41           H
ATOM   2074 HG23 THR A 800       5.478  16.706  10.632  1.00 38.41           H
ATOM   2075  N   PRO A 801      10.252  17.892   9.607  1.00 32.21           N
ATOM   2076  CA  PRO A 801      11.685  18.003   9.961  1.00 29.35           C
ATOM   2077  C   PRO A 801      11.950  17.916  11.464  1.00 29.17           C
ATOM   2078  O   PRO A 801      12.965  17.350  11.894  1.00 28.29           O
ATOM   2079  CB  PRO A 801      12.088  19.376   9.381  1.00 30.67           C
ATOM   2080  CG  PRO A 801      11.033  19.657   8.302  1.00 32.26           C
ATOM   2081  CD  PRO A 801       9.773  19.044   8.794  1.00 28.76           C
ATOM   2082  HA  PRO A 801      12.192  17.310   9.511  1.00 35.23           H
ATOM   2083  HB2 PRO A 801      12.057  20.050  10.078  1.00 36.83           H
ATOM   2084  HB3 PRO A 801      12.974  19.321   8.992  1.00 36.83           H
ATOM   2085  HG2 PRO A 801      10.927  20.615   8.194  1.00 38.73           H
ATOM   2086  HG3 PRO A 801      11.307  19.248   7.466  1.00 38.73           H
ATOM   2087  HD2 PRO A 801       9.285  19.672   9.349  1.00 34.53           H
ATOM   2088  HD3 PRO A 801       9.234  18.733   8.049  1.00 34.53           H
ATOM   2089  N   GLN A 802      11.070  18.480  12.277  1.00 22.61           N
ATOM   2090  CA  GLN A 802      11.225  18.387  13.723  1.00 30.08           C
ATOM   2091  C   GLN A 802      11.018  16.961  14.230  1.00 30.25           C
ATOM   2092  O   GLN A 802      11.712  16.529  15.155  1.00 24.85           O
ATOM   2093  CB  GLN A 802      10.262  19.323  14.432  1.00 34.36           C
ATOM   2094  CG  GLN A 802      10.294  20.763  13.953  1.00 40.92           C
ATOM   2095  CD  GLN A 802       9.776  20.912  12.544  1.00 44.41           C
ATOM   2096  OE1 GLN A 802      10.467  21.452  11.673  1.00 48.43           O
ATOM   2097  NE2 GLN A 802       8.584  20.394  12.297  1.00 45.19           N
ATOM   2098  H   GLN A 802      10.376  18.919  12.021  1.00 27.14           H
ATOM   2099  HA  GLN A 802      12.127  18.657  13.957  1.00 36.11           H
ATOM   2100  HB2 GLN A 802       9.359  18.993  14.303  1.00 41.25           H
ATOM   2101  HB3 GLN A 802      10.475  19.326  15.379  1.00 41.25           H
ATOM   2102  HG2 GLN A 802       9.740  21.305  14.536  1.00 49.12           H
ATOM   2103  HG3 GLN A 802      11.210  21.084  13.972  1.00 49.12           H
ATOM   2104 HE21 GLN A 802       8.148  19.998  12.924  1.00 54.25           H
ATOM   2105 HE22 GLN A 802       8.245  20.452  11.508  1.00 54.25           H
ATOM   2106  N   GLU A 803      10.048  16.217  13.683  1.00 26.82           N
ATOM   2107  CA  GLU A 803       9.918  14.823  14.107  1.00 26.93           C
ATOM   2108  C   GLU A 803      11.158  14.054  13.713  1.00 24.17           C
ATOM   2109  O   GLU A 803      11.691  13.249  14.501  1.00 23.48           O
ATOM   2110  CB  GLU A 803       8.658  14.182  13.497  1.00 25.14           C
ATOM   2111  CG  GLU A 803       7.318  14.706  14.110  1.00 33.30           C
ATOM   2112  CD  GLU A 803       6.093  14.325  13.270  1.00 33.52           C
ATOM   2113  OE1 GLU A 803       6.279  14.086  12.053  1.00 30.23           O
ATOM   2114  OE2 GLU A 803       4.963  14.262  13.827  1.00 34.83           O1-
ATOM   2115  H   GLU A 803       9.480  16.481  13.094  1.00 32.21           H
ATOM   2116  HA  GLU A 803       9.836  14.790  15.073  1.00 32.33           H
ATOM   2117  HB2 GLU A 803       8.641  14.371  12.546  1.00 30.19           H
ATOM   2118  HB3 GLU A 803       8.694  13.224  13.641  1.00 30.19           H
ATOM   2119  HG2 GLU A 803       7.206  14.325  14.995  1.00 39.98           H
ATOM   2120  HG3 GLU A 803       7.354  15.673  14.168  1.00 39.98           H
ATOM   2121  N   PHE A 804      11.643  14.311  12.491  1.00 22.97           N
ATOM   2122  CA  PHE A 804      12.815  13.620  12.008  1.00 22.42           C
ATOM   2123  C   PHE A 804      14.005  13.874  12.925  1.00 23.77           C
ATOM   2124  O   PHE A 804      14.713  12.933  13.294  1.00 21.58           O
ATOM   2125  CB  PHE A 804      13.146  14.026  10.574  1.00 22.35           C
ATOM   2126  CG  PHE A 804      14.535  13.687  10.175  1.00 22.84           C
ATOM   2127  CD1 PHE A 804      14.861  12.398   9.814  1.00 22.11           C
ATOM   2128  CD2 PHE A 804      15.535  14.641  10.214  1.00 22.66           C
ATOM   2129  CE1 PHE A 804      16.132  12.065   9.483  1.00 25.91           C
ATOM   2130  CE2 PHE A 804      16.844  14.285   9.848  1.00 24.73           C
ATOM   2131  CZ  PHE A 804      17.127  13.002   9.517  1.00 24.41           C
ATOM   2132  H   PHE A 804      11.307  14.876  11.937  1.00 27.58           H
ATOM   2133  HA  PHE A 804      12.637  12.667  12.011  1.00 26.92           H
ATOM   2134  HB2 PHE A 804      12.542  13.566   9.970  1.00 26.84           H
ATOM   2135  HB3 PHE A 804      13.036  14.985  10.485  1.00 26.84           H
ATOM   2136  HD1 PHE A 804      14.199  11.745   9.802  1.00 26.55           H
ATOM   2137  HD2 PHE A 804      15.339  15.516  10.458  1.00 27.21           H
ATOM   2138  HE1 PHE A 804      16.330  11.190   9.237  1.00 31.10           H
ATOM   2139  HE2 PHE A 804      17.522  14.920   9.871  1.00 29.69           H
ATOM   2140  HZ  PHE A 804      17.993  12.768   9.269  1.00 29.31           H
ATOM   2141  N   LEU A 805      14.194  15.125  13.367  1.00 21.38           N
ATOM   2142  CA  LEU A 805      15.360  15.457  14.174  1.00 25.27           C
ATOM   2143  C   LEU A 805      15.260  14.818  15.551  1.00 19.27           C
ATOM   2144  O   LEU A 805      16.246  14.260  16.043  1.00 20.30           O
ATOM   2145  CB  LEU A 805      15.536  16.990  14.294  1.00 25.13           C
ATOM   2146  CG  LEU A 805      15.959  17.752  13.044  1.00 20.13           C
ATOM   2147  CD1 LEU A 805      15.870  19.211  13.349  1.00 26.02           C
ATOM   2148  CD2 LEU A 805      17.357  17.405  12.628  1.00 24.54           C
ATOM   2149  H   LEU A 805      13.667  15.787  13.212  1.00 25.67           H
ATOM   2150  HA  LEU A 805      16.151  15.101  13.739  1.00 30.34           H
ATOM   2151  HB2 LEU A 805      14.690  17.367  14.583  1.00 30.17           H
ATOM   2152  HB3 LEU A 805      16.209  17.162  14.972  1.00 30.17           H
ATOM   2153  HG  LEU A 805      15.355  17.548  12.313  1.00 24.18           H
ATOM   2154 HD11 LEU A 805      16.136  19.714  12.563  1.00 31.25           H
ATOM   2155 HD12 LEU A 805      14.956  19.428  13.587  1.00 31.25           H
ATOM   2156 HD13 LEU A 805      16.463  19.415  14.089  1.00 31.25           H
ATOM   2157 HD21 LEU A 805      17.584  17.911  11.832  1.00 29.47           H
ATOM   2158 HD22 LEU A 805      17.965  17.632  13.349  1.00 29.47           H
ATOM   2159 HD23 LEU A 805      17.403  16.455  12.441  1.00 29.47           H
ATOM   2160  N   CYS A 806      14.069  14.841  16.177  1.00 23.26           N
ATOM   2161  CA  CYS A 806      13.933  14.193  17.477  1.00 21.41           C
ATOM   2162  C   CYS A 806      14.111  12.689  17.369  1.00 24.40           C
ATOM   2163  O   CYS A 806      14.702  12.081  18.257  1.00 21.51           O
ATOM   2164  CB  CYS A 806      12.581  14.474  18.145  1.00 26.11           C
ATOM   2165  SG  CYS A 806      12.197  16.255  18.333  1.00 42.28           S
ATOM   2166  H   CYS A 806      13.355  15.213  15.877  1.00 27.93           H
ATOM   2167  HA  CYS A 806      14.627  14.530  18.065  1.00 25.71           H
ATOM   2168  HB2 CYS A 806      11.879  14.075  17.607  1.00 31.35           H
ATOM   2169  HB3 CYS A 806      12.582  14.076  19.029  1.00 31.35           H
ATOM   2170  HG  CYS A 806      12.174  16.766  17.248  1.00 50.75           H
ATOM   2171  N   MET A 807      13.527  12.071  16.334  1.00 23.62           N
ATOM   2172  CA  MET A 807      13.650  10.627  16.147  1.00 22.11           C
ATOM   2173  C   MET A 807      15.103  10.222  15.973  1.00 23.23           C
ATOM   2174  O   MET A 807      15.532   9.189  16.490  1.00 20.82           O
ATOM   2175  CB  MET A 807      12.843  10.176  14.923  1.00 24.85           C
ATOM   2176  CG  MET A 807      11.362  10.007  15.236  1.00 30.11           C
ATOM   2177  SD  MET A 807      10.428   9.214  13.929  1.00 32.08           S
ATOM   2178  CE  MET A 807      10.359  10.460  12.776  1.00 22.00           C
ATOM   2179  H   MET A 807      13.057  12.466  15.732  1.00 28.36           H
ATOM   2180  HA  MET A 807      13.289  10.176  16.927  1.00 26.55           H
ATOM   2181  HB2 MET A 807      12.929  10.842  14.223  1.00 29.83           H
ATOM   2182  HB3 MET A 807      13.185   9.322  14.614  1.00 29.83           H
ATOM   2183  HG2 MET A 807      11.272   9.465  16.035  1.00 36.15           H
ATOM   2184  HG3 MET A 807      10.973  10.883  15.388  1.00 36.15           H
ATOM   2185  HE1 MET A 807       9.866  10.147  12.001  1.00 26.41           H
ATOM   2186  HE2 MET A 807       9.910  11.226  13.166  1.00 26.41           H
ATOM   2187  HE3 MET A 807      11.262  10.702  12.518  1.00 26.41           H
ATOM   2188  N   LYS A 808      15.872  11.027  15.242  1.00 20.54           N
ATOM   2189  CA  LYS A 808      17.246  10.653  14.960  1.00 21.16           C
ATOM   2190  C   LYS A 808      18.079  10.761  16.227  1.00 21.15           C
ATOM   2191  O   LYS A 808      18.976   9.940  16.462  1.00 20.33           O
ATOM   2192  CB  LYS A 808      17.828  11.537  13.865  1.00 18.90           C
ATOM   2193  CG  LYS A 808      19.265  11.165  13.490  1.00 19.77           C
ATOM   2194  CD  LYS A 808      19.656  11.656  12.072  1.00 20.99           C
ATOM   2195  CE  LYS A 808      19.578  13.165  11.934  1.00 23.93           C
ATOM   2196  NZ  LYS A 808      20.531  13.854  12.902  1.00 19.77           N1+
ATOM   2197  H   LYS A 808      15.624  11.778  14.904  1.00 24.66           H
ATOM   2198  HA  LYS A 808      17.272   9.732  14.655  1.00 25.41           H
ATOM   2199  HB2 LYS A 808      17.280  11.454  13.069  1.00 22.70           H
ATOM   2200  HB3 LYS A 808      17.828  12.458  14.171  1.00 22.70           H
ATOM   2201  HG2 LYS A 808      19.874  11.571  14.126  1.00 23.74           H
ATOM   2202  HG3 LYS A 808      19.358  10.200  13.509  1.00 23.74           H
ATOM   2203  HD2 LYS A 808      20.568  11.384  11.883  1.00 25.21           H
ATOM   2204  HD3 LYS A 808      19.051  11.264  11.423  1.00 25.21           H
ATOM   2205  HE2 LYS A 808      19.824  13.418  11.031  1.00 28.74           H
ATOM   2206  HE3 LYS A 808      18.675  13.459  12.132  1.00 28.74           H
ATOM   2207  HZ1 LYS A 808      20.473  14.737  12.809  1.00 23.75           H
ATOM   2208  HZ2 LYS A 808      20.322  13.637  13.740  1.00 23.75           H
ATOM   2209  HZ3 LYS A 808      21.368  13.600  12.737  1.00 23.75           H
ATOM   2210  N   ALA A 809      17.800  11.780  17.040  1.00 21.74           N
ATOM   2211  CA  ALA A 809      18.434  11.891  18.347  1.00 19.50           C
ATOM   2212  C   ALA A 809      18.103  10.671  19.195  1.00 21.74           C
ATOM   2213  O   ALA A 809      18.995  10.044  19.771  1.00 23.80           O
ATOM   2214  CB  ALA A 809      18.005  13.163  19.058  1.00 20.85           C
ATOM   2215  H   ALA A 809      17.251  12.416  16.857  1.00 26.11           H
ATOM   2216  HA  ALA A 809      19.396  11.923  18.230  1.00 23.41           H
ATOM   2217  HB1 ALA A 809      18.444  13.204  19.922  1.00 25.03           H
ATOM   2218  HB2 ALA A 809      18.262  13.927  18.519  1.00 25.03           H
ATOM   2219  HB3 ALA A 809      17.043  13.149  19.176  1.00 25.03           H
ATOM   2220  N   LEU A 810      16.822  10.297  19.261  1.00 23.53           N
ATOM   2221  CA  LEU A 810      16.434   9.078  19.980  1.00 20.93           C
ATOM   2222  C   LEU A 810      17.185   7.841  19.488  1.00 24.05           C
ATOM   2223  O   LEU A 810      17.565   6.976  20.288  1.00 25.08           O
ATOM   2224  CB  LEU A 810      14.937   8.838  19.860  1.00 24.78           C
ATOM   2225  CG  LEU A 810      14.154   8.588  21.139  1.00 35.71           C
ATOM   2226  CD1 LEU A 810      12.910   7.790  20.806  1.00 32.64           C
ATOM   2227  CD2 LEU A 810      14.938   7.896  22.266  1.00 27.32           C
ATOM   2228  H   LEU A 810      16.166  10.724  18.903  1.00 28.26           H
ATOM   2229  HA  LEU A 810      16.641   9.193  20.921  1.00 25.13           H
ATOM   2230  HB2 LEU A 810      14.543   9.616  19.435  1.00 29.75           H
ATOM   2231  HB3 LEU A 810      14.803   8.064  19.291  1.00 29.75           H
ATOM   2232  HG  LEU A 810      13.859   9.446  21.483  1.00 42.87           H
ATOM   2233 HD11 LEU A 810      12.410   7.630  21.621  1.00 39.19           H
ATOM   2234 HD12 LEU A 810      12.370   8.296  20.179  1.00 39.19           H
ATOM   2235 HD13 LEU A 810      13.175   6.945  20.409  1.00 39.19           H
ATOM   2236 HD21 LEU A 810      14.354   7.783  23.033  1.00 32.80           H
ATOM   2237 HD22 LEU A 810      15.244   7.031  21.952  1.00 32.80           H
ATOM   2238 HD23 LEU A 810      15.697   8.449  22.507  1.00 32.80           H
ATOM   2239  N   LEU A 811      17.408   7.729  18.179  1.00 25.90           N
ATOM   2240  CA  LEU A 811      18.121   6.567  17.649  1.00 26.25           C
ATOM   2241  C   LEU A 811      19.522   6.422  18.228  1.00 26.34           C
ATOM   2242  O   LEU A 811      20.037   5.300  18.303  1.00 24.91           O
ATOM   2243  CB  LEU A 811      18.251   6.666  16.132  1.00 28.84           C
ATOM   2244  CG  LEU A 811      17.274   6.039  15.194  1.00 30.13           C
ATOM   2245  CD1 LEU A 811      17.660   6.434  13.761  1.00 28.20           C
ATOM   2246  CD2 LEU A 811      17.325   4.511  15.398  1.00 26.99           C
ATOM   2247  H   LEU A 811      17.162   8.300  17.585  1.00 31.10           H
ATOM   2248  HA  LEU A 811      17.622   5.763  17.859  1.00 31.52           H
ATOM   2249  HB2 LEU A 811      18.259   7.611  15.912  1.00 34.62           H
ATOM   2250  HB3 LEU A 811      19.116   6.293  15.900  1.00 34.62           H
ATOM   2251  HG  LEU A 811      16.377   6.358  15.383  1.00 36.17           H
ATOM   2252 HD11 LEU A 811      17.031   6.032  13.143  1.00 33.86           H
ATOM   2253 HD12 LEU A 811      17.631   7.401  13.682  1.00 33.86           H
ATOM   2254 HD13 LEU A 811      18.557   6.114  13.576  1.00 33.86           H
ATOM   2255 HD21 LEU A 811      16.693   4.092  14.793  1.00 32.41           H
ATOM   2256 HD22 LEU A 811      18.223   4.198  15.209  1.00 32.41           H
ATOM   2257 HD23 LEU A 811      17.089   4.308  16.317  1.00 32.41           H
ATOM   2258  N   LEU A 812      20.170   7.533  18.622  1.00 22.60           N
ATOM   2259  CA  LEU A 812      21.497   7.408  19.219  1.00 20.37           C
ATOM   2260  C   LEU A 812      21.415   6.657  20.526  1.00 24.02           C
ATOM   2261  O   LEU A 812      22.367   5.979  20.908  1.00 21.80           O
ATOM   2262  CB  LEU A 812      22.125   8.798  19.437  1.00 22.73           C
ATOM   2263  CG  LEU A 812      23.418   8.916  20.244  1.00 20.70           C
ATOM   2264  CD1 LEU A 812      24.605   8.207  19.537  1.00 19.81           C
ATOM   2265  CD2 LEU A 812      23.676  10.401  20.434  1.00 22.34           C
ATOM   2266  H   LEU A 812      19.872   8.337  18.556  1.00 27.14           H
ATOM   2267  HA  LEU A 812      22.071   6.908  18.618  1.00 24.46           H
ATOM   2268  HB2 LEU A 812      22.308   9.177  18.563  1.00 27.29           H
ATOM   2269  HB3 LEU A 812      21.466   9.350  19.886  1.00 27.29           H
ATOM   2270  HG  LEU A 812      23.293   8.511  21.117  1.00 24.86           H
ATOM   2271 HD11 LEU A 812      25.401   8.306  20.082  1.00 23.80           H
ATOM   2272 HD12 LEU A 812      24.392   7.266  19.430  1.00 23.80           H
ATOM   2273 HD13 LEU A 812      24.745   8.615  18.669  1.00 23.80           H
ATOM   2274 HD21 LEU A 812      24.492  10.516  20.945  1.00 26.82           H
ATOM   2275 HD22 LEU A 812      23.767  10.819  19.563  1.00 26.82           H
ATOM   2276 HD23 LEU A 812      22.928  10.792  20.912  1.00 26.82           H
ATOM   2277  N   PHE A 813      20.274   6.757  21.210  1.00 22.62           N
ATOM   2278  CA  PHE A 813      20.066   6.123  22.509  1.00 21.58           C
ATOM   2279  C   PHE A 813      19.279   4.823  22.404  1.00 23.48           C
ATOM   2280  O   PHE A 813      18.550   4.475  23.335  1.00 21.73           O
ATOM   2281  CB  PHE A 813      19.367   7.102  23.440  1.00 24.01           C
ATOM   2282  CG  PHE A 813      20.118   8.387  23.582  1.00 23.68           C
ATOM   2283  CD1 PHE A 813      21.374   8.406  24.172  1.00 27.27           C
ATOM   2284  CD2 PHE A 813      19.611   9.558  23.060  1.00 24.86           C
ATOM   2285  CE1 PHE A 813      22.085   9.599  24.276  1.00 29.75           C
ATOM   2286  CE2 PHE A 813      20.323  10.735  23.155  1.00 23.15           C
ATOM   2287  CZ  PHE A 813      21.560  10.753  23.759  1.00 27.97           C
ATOM   2288  H   PHE A 813      19.590   7.198  20.934  1.00 27.16           H
ATOM   2289  HA  PHE A 813      20.931   5.913  22.895  1.00 25.91           H
ATOM   2290  HB2 PHE A 813      18.487   7.305  23.085  1.00 28.83           H
ATOM   2291  HB3 PHE A 813      19.287   6.701  24.320  1.00 28.83           H
ATOM   2292  HD1 PHE A 813      21.733   7.622  24.520  1.00 32.74           H
ATOM   2293  HD2 PHE A 813      18.778   9.555  22.647  1.00 29.85           H
ATOM   2294  HE1 PHE A 813      22.921   9.609  24.683  1.00 35.71           H
ATOM   2295  HE2 PHE A 813      19.964  11.521  22.812  1.00 27.80           H
ATOM   2296  HZ  PHE A 813      22.031  11.551  23.830  1.00 33.58           H
ATOM   2297  N   SER A 814      19.452   4.058  21.309  1.00 23.80           N
ATOM   2298  CA  SER A 814      18.589   2.899  21.080  1.00 22.11           C
ATOM   2299  C   SER A 814      19.320   1.570  20.968  1.00 22.33           C
ATOM   2300  O   SER A 814      18.697   0.597  20.555  1.00 22.82           O
ATOM   2301  CB  SER A 814      17.745   3.109  19.820  1.00 25.91           C
ATOM   2302  OG  SER A 814      16.819   4.157  20.062  1.00 30.26           O
ATOM   2303  H   SER A 814      20.048   4.189  20.703  1.00 28.58           H
ATOM   2304  HA  SER A 814      17.977   2.827  21.828  1.00 26.55           H
ATOM   2305  HB2 SER A 814      18.324   3.355  19.081  1.00 31.11           H
ATOM   2306  HB3 SER A 814      17.262   2.293  19.615  1.00 31.11           H
ATOM   2307  HG  SER A 814      17.229   4.866  20.248  1.00 36.32           H
ATOM   2308  N   ILE A 815      20.599   1.478  21.337  1.00 20.71           N
ATOM   2309  CA  ILE A 815      21.307   0.198  21.300  1.00 21.91           C
ATOM   2310  C   ILE A 815      22.405   0.206  22.351  1.00 24.12           C
ATOM   2311  O   ILE A 815      23.230   1.122  22.393  1.00 22.00           O
ATOM   2312  CB  ILE A 815      21.830  -0.091  19.880  1.00 21.68           C
ATOM   2313  CG1 ILE A 815      22.636  -1.371  19.799  1.00 26.63           C
ATOM   2314  CG2 ILE A 815      22.573   1.113  19.314  1.00 23.13           C
ATOM   2315  CD1 ILE A 815      22.867  -1.772  18.348  1.00 31.96           C
ATOM   2316  H   ILE A 815      21.076   2.139  21.612  1.00 24.87           H
ATOM   2317  HA  ILE A 815      20.684  -0.508  21.532  1.00 26.31           H
ATOM   2318  HB  ILE A 815      21.050  -0.222  19.319  1.00 26.03           H
ATOM   2319 HG12 ILE A 815      23.499  -1.235  20.221  1.00 31.97           H
ATOM   2320 HG13 ILE A 815      22.152  -2.085  20.241  1.00 31.97           H
ATOM   2321 HG21 ILE A 815      22.888   0.899  18.423  1.00 27.77           H
ATOM   2322 HG22 ILE A 815      21.967   1.870  19.279  1.00 27.77           H
ATOM   2323 HG23 ILE A 815      23.325   1.319  19.891  1.00 27.77           H
ATOM   2324 HD11 ILE A 815      23.384  -2.592  18.326  1.00 38.37           H
ATOM   2325 HD12 ILE A 815      22.009  -1.910  17.918  1.00 38.37           H
ATOM   2326 HD13 ILE A 815      23.353  -1.062  17.898  1.00 38.37           H
ATOM   2327  N   ILE A 816      22.448  -0.848  23.172  1.00 22.80           N
ATOM   2328  CA  ILE A 816      23.352  -0.898  24.324  1.00 27.15           C
ATOM   2329  C   ILE A 816      23.712  -2.335  24.697  1.00 26.94           C
ATOM   2330  O   ILE A 816      22.961  -3.263  24.379  1.00 22.70           O
ATOM   2331  CB  ILE A 816      22.747  -0.230  25.572  1.00 27.62           C
ATOM   2332  CG1 ILE A 816      21.461  -0.961  25.958  1.00 27.55           C
ATOM   2333  CG2 ILE A 816      22.537   1.327  25.380  1.00 27.25           C
ATOM   2334  CD1 ILE A 816      20.798  -0.438  27.199  1.00 37.23           C
ATOM   2335  H   ILE A 816      21.961  -1.551  23.082  1.00 27.38           H
ATOM   2336  HA  ILE A 816      24.172  -0.431  24.102  1.00 32.59           H
ATOM   2337  HB  ILE A 816      23.378  -0.349  26.300  1.00 33.17           H
ATOM   2338 HG12 ILE A 816      20.826  -0.880  25.229  1.00 33.08           H
ATOM   2339 HG13 ILE A 816      21.668  -1.897  26.107  1.00 33.08           H
ATOM   2340 HG21 ILE A 816      22.156   1.696  26.191  1.00 32.72           H
ATOM   2341 HG22 ILE A 816      23.396   1.740  25.198  1.00 32.72           H
ATOM   2342 HG23 ILE A 816      21.935   1.473  24.634  1.00 32.72           H
ATOM   2343 HD11 ILE A 816      19.995  -0.955  27.370  1.00 44.69           H
ATOM   2344 HD12 ILE A 816      21.412  -0.524  27.945  1.00 44.69           H
ATOM   2345 HD13 ILE A 816      20.569   0.495  27.065  1.00 44.69           H
ATOM   2346  N   PRO A 817      24.804  -2.533  25.437  1.00 27.13           N
ATOM   2347  CA  PRO A 817      25.151  -3.873  25.922  1.00 29.41           C
ATOM   2348  C   PRO A 817      24.092  -4.426  26.852  1.00 26.01           C
ATOM   2349  O   PRO A 817      23.544  -3.711  27.685  1.00 25.85           O
ATOM   2350  CB  PRO A 817      26.465  -3.650  26.675  1.00 25.97           C
ATOM   2351  CG  PRO A 817      26.946  -2.327  26.248  1.00 30.41           C
ATOM   2352  CD  PRO A 817      25.749  -1.523  25.926  1.00 29.42           C
ATOM   2353  HA  PRO A 817      25.294  -4.484  25.182  1.00 35.31           H
ATOM   2354  HB2 PRO A 817      26.298  -3.661  27.630  1.00 31.18           H
ATOM   2355  HB3 PRO A 817      27.101  -4.340  26.430  1.00 31.18           H
ATOM   2356  HG2 PRO A 817      27.445  -1.916  26.972  1.00 36.51           H
ATOM   2357  HG3 PRO A 817      27.508  -2.426  25.464  1.00 36.51           H
ATOM   2358  HD2 PRO A 817      25.404  -1.092  26.724  1.00 35.32           H
ATOM   2359  HD3 PRO A 817      25.950  -0.879  25.229  1.00 35.32           H
ATOM   2360  N   VAL A 818      23.808  -5.720  26.696  1.00 30.81           N
ATOM   2361  CA  VAL A 818      22.896  -6.407  27.618  1.00 32.43           C
ATOM   2362  C   VAL A 818      23.391  -6.252  29.055  1.00 30.22           C
ATOM   2363  O   VAL A 818      22.599  -6.079  29.982  1.00 33.46           O
ATOM   2364  CB  VAL A 818      22.748  -7.896  27.226  1.00 36.47           C
ATOM   2365  CG1 VAL A 818      21.943  -8.666  28.283  1.00 40.69           C
ATOM   2366  CG2 VAL A 818      22.084  -8.059  25.846  1.00 39.41           C
ATOM   2367  H   VAL A 818      24.124  -6.219  26.071  1.00 36.99           H
ATOM   2368  HA  VAL A 818      22.019  -5.995  27.559  1.00 38.93           H
ATOM   2369  HB  VAL A 818      23.631  -8.294  27.178  1.00 43.78           H
ATOM   2370 HG11 VAL A 818      21.869  -9.594  28.008  1.00 48.85           H
ATOM   2371 HG12 VAL A 818      22.404  -8.609  29.134  1.00 48.85           H
ATOM   2372 HG13 VAL A 818      21.060  -8.271  28.357  1.00 48.85           H
ATOM   2373 HG21 VAL A 818      22.011  -9.004  25.641  1.00 47.31           H
ATOM   2374 HG22 VAL A 818      21.201  -7.657  25.872  1.00 47.31           H
ATOM   2375 HG23 VAL A 818      22.631  -7.615  25.179  1.00 47.31           H
ATOM   2376  N   ASP A 819      24.699  -6.303  29.260  1.00 35.50           N
ATOM   2377  CA  ASP A 819      25.247  -6.179  30.609  1.00 37.66           C
ATOM   2378  C   ASP A 819      25.374  -4.730  31.075  1.00 35.83           C
ATOM   2379  O   ASP A 819      25.908  -4.500  32.159  1.00 40.88           O
ATOM   2380  CB  ASP A 819      26.626  -6.831  30.690  1.00 36.84           C
ATOM   2381  CG  ASP A 819      26.563  -8.347  30.649  1.00 49.14           C
ATOM   2382  OD1 ASP A 819      27.630  -8.990  30.758  1.00 50.49           O
ATOM   2383  OD2 ASP A 819      25.454  -8.898  30.500  1.00 50.05           O1-
ATOM   2384  H   ASP A 819      25.289  -6.408  28.643  1.00 42.61           H
ATOM   2385  HA  ASP A 819      24.662  -6.641  31.229  1.00 45.21           H
ATOM   2386  HB2 ASP A 819      27.161  -6.532  29.939  1.00 44.22           H
ATOM   2387  HB3 ASP A 819      27.049  -6.571  31.524  1.00 44.22           H
ATOM   2388  N   GLY A 820      24.942  -3.757  30.283  1.00 38.32           N
ATOM   2389  CA  GLY A 820      24.910  -2.363  30.696  1.00 29.87           C
ATOM   2390  C   GLY A 820      26.173  -1.594  30.337  1.00 31.14           C
ATOM   2391  O   GLY A 820      27.250  -2.152  30.112  1.00 29.29           O
ATOM   2392  H   GLY A 820      24.656  -3.884  29.482  1.00 46.00           H
ATOM   2393  HA2 GLY A 820      24.156  -1.922  30.273  1.00 35.87           H
ATOM   2394  HA3 GLY A 820      24.789  -2.317  31.657  1.00 35.87           H
ATOM   2395  N   LEU A 821      26.021  -0.274  30.312  1.00 29.44           N
ATOM   2396  CA  LEU A 821      27.117   0.655  30.121  1.00 32.38           C
ATOM   2397  C   LEU A 821      27.826   0.899  31.452  1.00 30.34           C
ATOM   2398  O   LEU A 821      27.357   0.492  32.514  1.00 36.06           O
ATOM   2399  CB  LEU A 821      26.571   1.970  29.559  1.00 34.83           C
ATOM   2400  CG  LEU A 821      25.893   1.880  28.194  1.00 30.20           C
ATOM   2401  CD1 LEU A 821      25.052   3.142  27.935  1.00 27.86           C
ATOM   2402  CD2 LEU A 821      26.926   1.692  27.155  1.00 27.57           C
ATOM   2403  H   LEU A 821      25.261   0.117  30.408  1.00 35.35           H
ATOM   2404  HA  LEU A 821      27.754   0.286  29.490  1.00 38.87           H
ATOM   2405  HB2 LEU A 821      25.918   2.322  30.184  1.00 41.81           H
ATOM   2406  HB3 LEU A 821      27.307   2.596  29.475  1.00 41.81           H
ATOM   2407  HG  LEU A 821      25.302   1.111  28.179  1.00 36.26           H
ATOM   2408 HD11 LEU A 821      24.629   3.067  27.065  1.00 33.44           H
ATOM   2409 HD12 LEU A 821      24.375   3.218  28.626  1.00 33.44           H
ATOM   2410 HD13 LEU A 821      25.634   3.918  27.955  1.00 33.44           H
ATOM   2411 HD21 LEU A 821      26.494   1.634  26.288  1.00 33.10           H
ATOM   2412 HD22 LEU A 821      27.533   2.448  27.173  1.00 33.10           H
ATOM   2413 HD23 LEU A 821      27.412   0.872  27.338  1.00 33.10           H
ATOM   2414  N   LYS A 822      28.958   1.589  31.398  1.00 33.42           N
ATOM   2415  CA  LYS A 822      29.631   1.966  32.630  1.00 33.82           C
ATOM   2416  C   LYS A 822      28.661   2.645  33.589  1.00 40.00           C
ATOM   2417  O   LYS A 822      28.554   2.266  34.760  1.00 37.54           O
ATOM   2418  CB  LYS A 822      30.813   2.874  32.325  1.00 41.90           C
ATOM   2419  CG  LYS A 822      31.864   2.283  31.403  1.00 43.34           C
ATOM   2420  CD  LYS A 822      32.759   1.307  32.113  1.00 51.29           C
ATOM   2421  CE  LYS A 822      33.807   0.697  31.138  1.00 51.55           C
ATOM   2422  NZ  LYS A 822      34.705   1.726  30.535  1.00 53.66           N1+
ATOM   2423  H   LYS A 822      29.349   1.846  30.676  1.00 40.12           H
ATOM   2424  HA  LYS A 822      29.970   1.166  33.063  1.00 40.60           H
ATOM   2425  HB2 LYS A 822      30.479   3.682  31.907  1.00 50.29           H
ATOM   2426  HB3 LYS A 822      31.251   3.098  33.161  1.00 50.29           H
ATOM   2427  HG2 LYS A 822      31.423   1.816  30.677  1.00 52.03           H
ATOM   2428  HG3 LYS A 822      32.417   2.999  31.052  1.00 52.03           H
ATOM   2429  HD2 LYS A 822      33.233   1.765  32.824  1.00 61.57           H
ATOM   2430  HD3 LYS A 822      32.223   0.585  32.475  1.00 61.57           H
ATOM   2431  HE2 LYS A 822      34.359   0.065  31.624  1.00 61.88           H
ATOM   2432  HE3 LYS A 822      33.342   0.246  30.416  1.00 61.88           H
ATOM   2433  HZ1 LYS A 822      35.288   1.337  29.986  1.00 64.40           H
ATOM   2434  HZ2 LYS A 822      34.225   2.317  30.075  1.00 64.40           H
ATOM   2435  HZ3 LYS A 822      35.152   2.152  31.176  1.00 64.40           H
ATOM   2436  N   ASN A 823      27.939   3.656  33.101  1.00 44.58           N
ATOM   2437  CA  ASN A 823      26.929   4.389  33.867  1.00 41.46           C
ATOM   2438  C   ASN A 823      25.569   4.262  33.185  1.00 30.53           C
ATOM   2439  O   ASN A 823      25.116   5.168  32.495  1.00 27.59           O
ATOM   2440  CB  ASN A 823      27.346   5.821  33.989  1.00 44.39           C
ATOM   2441  CG  ASN A 823      28.502   6.000  34.929  1.00 53.77           C
ATOM   2442  OD1 ASN A 823      29.621   5.547  34.645  1.00 55.41           O
ATOM   2443  ND2 ASN A 823      28.250   6.658  36.068  1.00 55.45           N
ATOM   2444  H   ASN A 823      28.021   3.946  32.295  1.00 53.52           H
ATOM   2445  HA  ASN A 823      26.862   4.012  34.759  1.00 49.76           H
ATOM   2446  HB2 ASN A 823      27.614   6.149  33.116  1.00 53.28           H
ATOM   2447  HB3 ASN A 823      26.601   6.342  34.327  1.00 53.28           H
ATOM   2448 HD21 ASN A 823      28.880   6.786  36.640  1.00 66.56           H
ATOM   2449 HD22 ASN A 823      27.458   6.953  36.228  1.00 66.56           H
ATOM   2450  N   GLN A 824      24.902   3.146  33.428  1.00 28.06           N
ATOM   2451  CA  GLN A 824      23.622   2.870  32.800  1.00 33.45           C
ATOM   2452  C   GLN A 824      22.502   3.768  33.312  1.00 31.91           C
ATOM   2453  O   GLN A 824      21.573   4.071  32.558  1.00 31.98           O
ATOM   2454  CB  GLN A 824      23.245   1.416  33.037  1.00 30.64           C
ATOM   2455  CG  GLN A 824      22.022   0.979  32.269  1.00 28.88           C
ATOM   2456  CD  GLN A 824      22.215   1.067  30.789  1.00 29.44           C
ATOM   2457  OE1 GLN A 824      23.282   0.725  30.250  1.00 33.01           O
ATOM   2458  NE2 GLN A 824      21.175   1.524  30.102  1.00 29.63           N
ATOM   2459  H   GLN A 824      25.172   2.526  33.959  1.00 33.68           H
ATOM   2460  HA  GLN A 824      23.703   3.008  31.844  1.00 40.16           H
ATOM   2461  HB2 GLN A 824      23.985   0.852  32.765  1.00 36.79           H
ATOM   2462  HB3 GLN A 824      23.064   1.289  33.982  1.00 36.79           H
ATOM   2463  HG2 GLN A 824      21.821   0.057  32.492  1.00 34.67           H
ATOM   2464  HG3 GLN A 824      21.276   1.550  32.509  1.00 34.67           H
ATOM   2465 HE21 GLN A 824      20.453   1.747  30.512  1.00 35.57           H
ATOM   2466 HE22 GLN A 824      21.224   1.598  29.246  1.00 35.57           H
ATOM   2467  N   LYS A 825      22.521   4.152  34.590  1.00 33.15           N
ATOM   2468  CA  LYS A 825      21.443   4.996  35.106  1.00 33.73           C
ATOM   2469  C   LYS A 825      21.394   6.345  34.394  1.00 32.29           C
ATOM   2470  O   LYS A 825      20.310   6.831  34.041  1.00 31.19           O
ATOM   2471  CB  LYS A 825      21.601   5.198  36.621  1.00 34.43           C
ATOM   2472  CG  LYS A 825      21.388   3.902  37.387  1.00 39.36           C
ATOM   2473  CD  LYS A 825      21.530   4.023  38.893  1.00 42.62           C
ATOM   2474  CE  LYS A 825      21.169   2.705  39.578  1.00 43.95           C
ATOM   2475  NZ  LYS A 825      21.131   2.875  41.061  1.00 51.29           N1+
ATOM   2476  H   LYS A 825      23.127   3.944  35.163  1.00 39.80           H
ATOM   2477  HA  LYS A 825      20.596   4.549  34.953  1.00 40.50           H
ATOM   2478  HB2 LYS A 825      22.498   5.518  36.809  1.00 41.33           H
ATOM   2479  HB3 LYS A 825      20.945   5.843  36.927  1.00 41.33           H
ATOM   2480  HG2 LYS A 825      20.492   3.577  37.202  1.00 47.25           H
ATOM   2481  HG3 LYS A 825      22.040   3.251  37.082  1.00 47.25           H
ATOM   2482  HD2 LYS A 825      22.449   4.241  39.113  1.00 51.17           H
ATOM   2483  HD3 LYS A 825      20.931   4.713  39.219  1.00 51.17           H
ATOM   2484  HE2 LYS A 825      20.292   2.416  39.280  1.00 52.76           H
ATOM   2485  HE3 LYS A 825      21.837   2.036  39.363  1.00 52.76           H
ATOM   2486  HZ1 LYS A 825      20.920   2.103  41.450  1.00 61.57           H
ATOM   2487  HZ2 LYS A 825      21.927   3.141  41.357  1.00 61.57           H
ATOM   2488  HZ3 LYS A 825      20.522   3.486  41.281  1.00 61.57           H
ATOM   2489  N   PHE A 826      22.546   6.971  34.189  1.00 30.64           N
ATOM   2490  CA  PHE A 826      22.577   8.222  33.435  1.00 33.58           C
ATOM   2491  C   PHE A 826      22.034   8.027  32.016  1.00 28.76           C
ATOM   2492  O   PHE A 826      21.285   8.872  31.507  1.00 30.37           O
ATOM   2493  CB  PHE A 826      23.995   8.781  33.361  1.00 32.64           C
ATOM   2494  CG  PHE A 826      24.534   9.344  34.656  1.00 45.23           C
ATOM   2495  CD1 PHE A 826      23.701   9.868  35.633  1.00 46.99           C
ATOM   2496  CD2 PHE A 826      25.914   9.377  34.872  1.00 48.78           C
ATOM   2497  CE1 PHE A 826      24.227  10.391  36.806  1.00 45.73           C
ATOM   2498  CE2 PHE A 826      26.439   9.892  36.042  1.00 48.17           C
ATOM   2499  CZ  PHE A 826      25.590  10.405  37.010  1.00 47.37           C
ATOM   2500  H   PHE A 826      23.312   6.700  34.469  1.00 36.78           H
ATOM   2501  HA  PHE A 826      22.019   8.876  33.883  1.00 40.32           H
ATOM   2502  HB2 PHE A 826      24.592   8.070  33.081  1.00 39.18           H
ATOM   2503  HB3 PHE A 826      24.010   9.495  32.704  1.00 39.18           H
ATOM   2504  HD1 PHE A 826      22.780   9.862  35.505  1.00 56.41           H
ATOM   2505  HD2 PHE A 826      26.487   9.033  34.225  1.00 58.56           H
ATOM   2506  HE1 PHE A 826      23.658  10.733  37.457  1.00 54.89           H
ATOM   2507  HE2 PHE A 826      27.359   9.903  36.176  1.00 57.82           H
ATOM   2508  HZ  PHE A 826      25.939  10.755  37.798  1.00 56.86           H
ATOM   2509  N   PHE A 827      22.474   6.968  31.327  1.00 26.43           N
ATOM   2510  CA  PHE A 827      21.942   6.677  29.998  1.00 27.55           C
ATOM   2511  C   PHE A 827      20.430   6.541  30.021  1.00 27.11           C
ATOM   2512  O   PHE A 827      19.741   7.070  29.142  1.00 23.53           O
ATOM   2513  CB  PHE A 827      22.521   5.389  29.449  1.00 25.24           C
ATOM   2514  CG  PHE A 827      21.955   4.997  28.121  1.00 24.60           C
ATOM   2515  CD1 PHE A 827      22.629   5.318  26.967  1.00 23.91           C
ATOM   2516  CD2 PHE A 827      20.759   4.303  28.033  1.00 24.15           C
ATOM   2517  CE1 PHE A 827      22.131   4.966  25.755  1.00 23.18           C
ATOM   2518  CE2 PHE A 827      20.247   3.954  26.832  1.00 27.36           C
ATOM   2519  CZ  PHE A 827      20.926   4.272  25.680  1.00 24.10           C
ATOM   2520  H   PHE A 827      23.070   6.413  31.605  1.00 31.73           H
ATOM   2521  HA  PHE A 827      22.175   7.399  29.393  1.00 33.08           H
ATOM   2522  HB2 PHE A 827      23.479   5.496  29.343  1.00 30.31           H
ATOM   2523  HB3 PHE A 827      22.337   4.671  30.074  1.00 30.31           H
ATOM   2524  HD1 PHE A 827      23.435   5.781  27.017  1.00 28.71           H
ATOM   2525  HD2 PHE A 827      20.297   4.084  28.810  1.00 29.00           H
ATOM   2526  HE1 PHE A 827      22.592   5.188  24.978  1.00 27.84           H
ATOM   2527  HE2 PHE A 827      19.444   3.488  26.785  1.00 32.85           H
ATOM   2528  HZ  PHE A 827      20.578   4.031  24.852  1.00 28.93           H
ATOM   2529  N   ASP A 828      19.907   5.746  30.970  1.00 26.36           N
ATOM   2530  CA  ASP A 828      18.465   5.518  31.069  1.00 26.97           C
ATOM   2531  C   ASP A 828      17.710   6.832  31.254  1.00 25.15           C
ATOM   2532  O   ASP A 828      16.658   7.045  30.642  1.00 27.61           O
ATOM   2533  CB  ASP A 828      18.138   4.548  32.222  1.00 31.90           C
ATOM   2534  CG  ASP A 828      18.604   3.130  31.955  1.00 32.14           C
ATOM   2535  OD1 ASP A 828      18.896   2.783  30.799  1.00 32.12           O
ATOM   2536  OD2 ASP A 828      18.707   2.352  32.912  1.00 34.66           O1-
ATOM   2537  H   ASP A 828      20.370   5.330  31.565  1.00 31.65           H
ATOM   2538  HA  ASP A 828      18.156   5.112  30.244  1.00 32.39           H
ATOM   2539  HB2 ASP A 828      18.575   4.860  33.030  1.00 38.30           H
ATOM   2540  HB3 ASP A 828      17.177   4.527  32.353  1.00 38.30           H
ATOM   2541  N   GLU A 829      18.194   7.682  32.154  1.00 27.64           N
ATOM   2542  CA  GLU A 829      17.626   9.016  32.345  1.00 29.55           C
ATOM   2543  C   GLU A 829      17.584   9.797  31.033  1.00 29.61           C
ATOM   2544  O   GLU A 829      16.562  10.394  30.652  1.00 27.24           O
ATOM   2545  CB  GLU A 829      18.489   9.787  33.348  1.00 35.92           C
ATOM   2546  CG  GLU A 829      17.838  10.134  34.631  1.00 44.32           C
ATOM   2547  CD  GLU A 829      16.683  11.038  34.430  1.00 44.70           C
ATOM   2548  OE1 GLU A 829      16.830  12.034  33.690  1.00 51.99           O
ATOM   2549  OE2 GLU A 829      15.629  10.736  35.018  1.00 47.91           O1-
ATOM   2550  H   GLU A 829      18.858   7.509  32.672  1.00 33.18           H
ATOM   2551  HA  GLU A 829      16.725   8.943  32.696  1.00 35.47           H
ATOM   2552  HB2 GLU A 829      19.269   9.250  33.556  1.00 43.12           H
ATOM   2553  HB3 GLU A 829      18.771  10.617  32.933  1.00 43.12           H
ATOM   2554  HG2 GLU A 829      17.519   9.323  35.057  1.00 53.21           H
ATOM   2555  HG3 GLU A 829      18.479  10.584  35.203  1.00 53.21           H
ATOM   2556  N   LEU A 830      18.711   9.835  30.351  1.00 26.29           N
ATOM   2557  CA  LEU A 830      18.806  10.636  29.145  1.00 27.28           C
ATOM   2558  C   LEU A 830      17.867  10.102  28.070  1.00 25.73           C
ATOM   2559  O   LEU A 830      17.161  10.875  27.411  1.00 25.08           O
ATOM   2560  CB  LEU A 830      20.247  10.630  28.679  1.00 29.32           C
ATOM   2561  CG  LEU A 830      20.645  11.647  27.627  1.00 33.14           C
ATOM   2562  CD1 LEU A 830      20.338  13.037  28.094  1.00 33.71           C
ATOM   2563  CD2 LEU A 830      22.147  11.474  27.323  1.00 35.01           C
ATOM   2564  H   LEU A 830      19.429   9.411  30.560  1.00 31.57           H
ATOM   2565  HA  LEU A 830      18.553  11.550  29.346  1.00 32.75           H
ATOM   2566  HB2 LEU A 830      20.813  10.785  29.452  1.00 35.20           H
ATOM   2567  HB3 LEU A 830      20.441   9.753  28.314  1.00 35.20           H
ATOM   2568  HG  LEU A 830      20.147  11.480  26.812  1.00 39.79           H
ATOM   2569 HD11 LEU A 830      20.601  13.667  27.405  1.00 40.47           H
ATOM   2570 HD12 LEU A 830      19.385  13.109  28.262  1.00 40.47           H
ATOM   2571 HD13 LEU A 830      20.832  13.212  28.909  1.00 40.47           H
ATOM   2572 HD21 LEU A 830      22.409  12.121  26.650  1.00 42.02           H
ATOM   2573 HD22 LEU A 830      22.652  11.620  28.138  1.00 42.02           H
ATOM   2574 HD23 LEU A 830      22.300  10.574  26.995  1.00 42.02           H
ATOM   2575  N   ARG A 831      17.856   8.773  27.865  1.00 29.39           N
ATOM   2576  CA  ARG A 831      16.943   8.189  26.889  1.00 25.36           C
ATOM   2577  C   ARG A 831      15.505   8.571  27.207  1.00 24.04           C
ATOM   2578  O   ARG A 831      14.729   8.929  26.318  1.00 23.97           O
ATOM   2579  CB  ARG A 831      17.089   6.658  26.856  1.00 27.94           C
ATOM   2580  CG  ARG A 831      16.059   5.948  25.942  1.00 28.90           C
ATOM   2581  CD  ARG A 831      16.234   4.369  25.855  1.00 30.23           C
ATOM   2582  NE  ARG A 831      14.962   3.800  25.377  1.00 26.74           N
ATOM   2583  CZ  ARG A 831      14.630   3.694  24.097  1.00 27.51           C
ATOM   2584  NH1 ARG A 831      15.493   4.044  23.157  1.00 27.78           N
ATOM   2585  NH2 ARG A 831      13.443   3.214  23.742  1.00 26.82           N1+
ATOM   2586  H   ARG A 831      18.358   8.206  28.272  1.00 35.29           H
ATOM   2587  HA  ARG A 831      17.159   8.532  26.008  1.00 30.45           H
ATOM   2588  HB2 ARG A 831      17.975   6.436  26.531  1.00 33.55           H
ATOM   2589  HB3 ARG A 831      16.973   6.314  27.756  1.00 33.55           H
ATOM   2590  HG2 ARG A 831      15.168   6.127  26.282  1.00 34.70           H
ATOM   2591  HG3 ARG A 831      16.144   6.304  25.044  1.00 34.70           H
ATOM   2592  HD2 ARG A 831      16.935   4.148  25.222  1.00 36.30           H
ATOM   2593  HD3 ARG A 831      16.431   4.008  26.733  1.00 36.30           H
ATOM   2594  HE  ARG A 831      14.372   3.583  25.965  1.00 32.10           H
ATOM   2595 HH11 ARG A 831      16.259   4.367  23.375  1.00 33.35           H
ATOM   2596 HH12 ARG A 831      15.280   3.964  22.328  1.00 33.35           H
ATOM   2597 HH21 ARG A 831      12.881   2.968  24.345  1.00 32.20           H
ATOM   2598 HH22 ARG A 831      13.247   3.123  22.910  1.00 32.20           H
ATOM   2599  N   MET A 832      15.133   8.475  28.475  1.00 27.75           N
ATOM   2600  CA  MET A 832      13.797   8.872  28.880  1.00 26.63           C
ATOM   2601  C   MET A 832      13.504  10.316  28.485  1.00 26.83           C
ATOM   2602  O   MET A 832      12.404  10.617  27.998  1.00 24.56           O
ATOM   2603  CB  MET A 832      13.628   8.680  30.382  1.00 27.52           C
ATOM   2604  CG  MET A 832      12.215   9.024  30.870  1.00 29.82           C
ATOM   2605  SD  MET A 832      11.996   8.907  32.664  1.00 33.49           S
ATOM   2606  CE  MET A 832      13.202  10.115  33.258  1.00 36.94           C
ATOM   2607  H   MET A 832      15.631   8.187  29.115  1.00 33.32           H
ATOM   2608  HA  MET A 832      13.156   8.295  28.437  1.00 31.97           H
ATOM   2609  HB2 MET A 832      13.804   7.752  30.604  1.00 33.04           H
ATOM   2610  HB3 MET A 832      14.254   9.257  30.847  1.00 33.04           H
ATOM   2611  HG2 MET A 832      12.008   9.934  30.606  1.00 35.81           H
ATOM   2612  HG3 MET A 832      11.586   8.412  30.456  1.00 35.81           H
ATOM   2613  HE1 MET A 832      13.173  10.138  34.227  1.00 44.35           H
ATOM   2614  HE2 MET A 832      14.086   9.851  32.959  1.00 44.35           H
ATOM   2615  HE3 MET A 832      12.977  10.987  32.898  1.00 44.35           H
ATOM   2616  N   ASN A 833      14.472  11.226  28.679  1.00 25.85           N
ATOM   2617  CA  ASN A 833      14.237  12.630  28.340  1.00 27.19           C
ATOM   2618  C   ASN A 833      14.036  12.799  26.844  1.00 25.15           C
ATOM   2619  O   ASN A 833      13.185  13.576  26.422  1.00 28.73           O
ATOM   2620  CB  ASN A 833      15.391  13.515  28.841  1.00 26.84           C
ATOM   2621  CG  ASN A 833      15.544  13.452  30.354  1.00 32.47           C
ATOM   2622  OD1 ASN A 833      14.580  13.246  31.081  1.00 32.07           O
ATOM   2623  ND2 ASN A 833      16.757  13.608  30.824  1.00 37.27           N
ATOM   2624  H   ASN A 833      15.253  11.057  28.998  1.00 31.04           H
ATOM   2625  HA  ASN A 833      13.425  12.924  28.782  1.00 32.65           H
ATOM   2626  HB2 ASN A 833      16.221  13.213  28.441  1.00 32.22           H
ATOM   2627  HB3 ASN A 833      15.216  14.436  28.593  1.00 32.22           H
ATOM   2628 HD21 ASN A 833      16.896  13.581  31.672  1.00 44.75           H
ATOM   2629 HD22 ASN A 833      17.414  13.738  30.284  1.00 44.75           H
ATOM   2630  N   TYR A 834      14.797  12.059  26.026  1.00 22.89           N
ATOM   2631  CA  TYR A 834      14.645  12.149  24.574  1.00 23.38           C
ATOM   2632  C   TYR A 834      13.305  11.565  24.121  1.00 27.01           C
ATOM   2633  O   TYR A 834      12.660  12.105  23.211  1.00 28.85           O
ATOM   2634  CB  TYR A 834      15.860  11.487  23.922  1.00 24.18           C
ATOM   2635  CG  TYR A 834      16.992  12.493  23.819  1.00 22.55           C
ATOM   2636  CD1 TYR A 834      17.149  13.232  22.675  1.00 21.87           C
ATOM   2637  CD2 TYR A 834      17.813  12.765  24.889  1.00 27.04           C
ATOM   2638  CE1 TYR A 834      18.100  14.188  22.575  1.00 24.30           C
ATOM   2639  CE2 TYR A 834      18.793  13.724  24.805  1.00 23.22           C
ATOM   2640  CZ  TYR A 834      18.926  14.434  23.630  1.00 27.69           C
ATOM   2641  OH  TYR A 834      19.889  15.406  23.470  1.00 28.78           O
ATOM   2642  H   TYR A 834      15.401  11.505  26.287  1.00 27.48           H
ATOM   2643  HA  TYR A 834      14.653  13.085  24.322  1.00 28.07           H
ATOM   2644  HB2 TYR A 834      16.157  10.741  24.467  1.00 29.03           H
ATOM   2645  HB3 TYR A 834      15.629  11.188  23.029  1.00 29.03           H
ATOM   2646  HD1 TYR A 834      16.584  13.078  21.953  1.00 26.26           H
ATOM   2647  HD2 TYR A 834      17.709  12.286  25.680  1.00 32.47           H
ATOM   2648  HE1 TYR A 834      18.200  14.665  21.783  1.00 29.18           H
ATOM   2649  HE2 TYR A 834      19.355  13.892  25.526  1.00 27.88           H
ATOM   2650  HH  TYR A 834      20.342  15.480  24.173  1.00 34.55           H
ATOM   2651  N   ILE A 835      12.814  10.537  24.807  1.00 28.21           N
ATOM   2652  CA  ILE A 835      11.444  10.088  24.561  1.00 27.27           C
ATOM   2653  C   ILE A 835      10.444  11.195  24.895  1.00 26.94           C
ATOM   2654  O   ILE A 835       9.517  11.463  24.121  1.00 29.17           O
ATOM   2655  CB  ILE A 835      11.159   8.800  25.346  1.00 23.65           C
ATOM   2656  CG1 ILE A 835      12.070   7.687  24.828  1.00 26.08           C
ATOM   2657  CG2 ILE A 835       9.711   8.440  25.190  1.00 28.23           C
ATOM   2658  CD1 ILE A 835      11.871   6.358  25.477  1.00 27.22           C
ATOM   2659  H   ILE A 835      13.239  10.092  25.407  1.00 33.87           H
ATOM   2660  HA  ILE A 835      11.351   9.883  23.617  1.00 32.74           H
ATOM   2661  HB  ILE A 835      11.348   8.953  26.285  1.00 28.40           H
ATOM   2662 HG12 ILE A 835      11.911   7.575  23.878  1.00 31.32           H
ATOM   2663 HG13 ILE A 835      12.992   7.949  24.975  1.00 31.32           H
ATOM   2664 HG21 ILE A 835       9.533   7.626  25.687  1.00 33.89           H
ATOM   2665 HG22 ILE A 835       9.166   9.165  25.535  1.00 33.89           H
ATOM   2666 HG23 ILE A 835       9.520   8.302  24.249  1.00 33.89           H
ATOM   2667 HD11 ILE A 835      12.489   5.721  25.086  1.00 32.69           H
ATOM   2668 HD12 ILE A 835      12.042   6.443  26.428  1.00 32.69           H
ATOM   2669 HD13 ILE A 835      10.958   6.068  25.329  1.00 32.69           H
ATOM   2670  N   LYS A 836      10.600  11.847  26.054  1.00 28.50           N
ATOM   2671  CA  LYS A 836       9.716  12.953  26.401  1.00 32.43           C
ATOM   2672  C   LYS A 836       9.714  14.010  25.305  1.00 28.82           C
ATOM   2673  O   LYS A 836       8.647  14.483  24.912  1.00 31.28           O
ATOM   2674  CB  LYS A 836      10.117  13.592  27.736  1.00 34.23           C
ATOM   2675  CG  LYS A 836       9.916  12.685  28.964  1.00 49.33           C
ATOM   2676  CD  LYS A 836       8.409  12.553  29.353  1.00 53.40           C
ATOM   2677  CE  LYS A 836       7.730  11.284  28.785  1.00 49.03           C
ATOM   2678  NZ  LYS A 836       8.543  10.059  28.892  1.00 44.95           N1+
ATOM   2679  H   LYS A 836      11.201  11.668  26.643  1.00 34.21           H
ATOM   2680  HA  LYS A 836       8.811  12.615  26.491  1.00 38.93           H
ATOM   2681  HB2 LYS A 836      11.057  13.830  27.697  1.00 41.09           H
ATOM   2682  HB3 LYS A 836       9.583  14.391  27.870  1.00 41.09           H
ATOM   2683  HG2 LYS A 836      10.256  11.799  28.764  1.00 59.21           H
ATOM   2684  HG3 LYS A 836      10.392  13.063  29.720  1.00 59.21           H
ATOM   2685  HD2 LYS A 836       8.336  12.521  30.319  1.00 64.10           H
ATOM   2686  HD3 LYS A 836       7.929  13.324  29.012  1.00 64.10           H
ATOM   2687  HE2 LYS A 836       6.903  11.131  29.269  1.00 58.86           H
ATOM   2688  HE3 LYS A 836       7.537  11.428  27.845  1.00 58.86           H
ATOM   2689  HZ1 LYS A 836       8.098   9.369  28.549  1.00 53.95           H
ATOM   2690  HZ2 LYS A 836       9.306  10.162  28.446  1.00 53.95           H
ATOM   2691  HZ3 LYS A 836       8.727   9.890  29.746  1.00 53.95           H
ATOM   2692  N   GLU A 837      10.889  14.360  24.768  1.00 31.81           N
ATOM   2693  CA  GLU A 837      10.936  15.414  23.754  1.00 35.26           C
ATOM   2694  C   GLU A 837      10.172  14.986  22.500  1.00 34.07           C
ATOM   2695  O   GLU A 837       9.535  15.821  21.838  1.00 31.32           O
ATOM   2696  CB  GLU A 837      12.389  15.789  23.411  1.00 31.03           C
ATOM   2697  CG  GLU A 837      13.179  16.426  24.552  1.00 27.12           C
ATOM   2698  CD  GLU A 837      12.570  17.762  24.993  1.00 33.54           C
ATOM   2699  OE1 GLU A 837      12.971  18.256  26.059  1.00 31.71           O
ATOM   2700  OE2 GLU A 837      11.666  18.276  24.290  1.00 31.31           O1-
ATOM   2701  H   GLU A 837      11.650  14.013  24.968  1.00 38.19           H
ATOM   2702  HA  GLU A 837      10.502  16.206  24.108  1.00 42.32           H
ATOM   2703  HB2 GLU A 837      12.860  14.985  23.143  1.00 37.25           H
ATOM   2704  HB3 GLU A 837      12.379  16.420  22.675  1.00 37.25           H
ATOM   2705  HG2 GLU A 837      13.178  15.826  25.314  1.00 32.56           H
ATOM   2706  HG3 GLU A 837      14.088  16.591  24.257  1.00 32.56           H
ATOM   2707  N   LEU A 838      10.215  13.693  22.159  1.00 27.09           N
ATOM   2708  CA  LEU A 838       9.438  13.231  21.005  1.00 32.62           C
ATOM   2709  C   LEU A 838       7.952  13.376  21.292  1.00 31.92           C
ATOM   2710  O   LEU A 838       7.185  13.799  20.422  1.00 28.67           O
ATOM   2711  CB  LEU A 838       9.774  11.781  20.650  1.00 27.67           C
ATOM   2712  CG  LEU A 838       9.029  11.100  19.507  1.00 29.49           C
ATOM   2713  CD1 LEU A 838       9.197  11.854  18.214  1.00 29.87           C
ATOM   2714  CD2 LEU A 838       9.531   9.690  19.320  1.00 30.51           C
ATOM   2715  H   LEU A 838      10.668  13.084  22.564  1.00 32.52           H
ATOM   2716  HA  LEU A 838       9.652  13.785  20.238  1.00 39.16           H
ATOM   2717  HB2 LEU A 838      10.717  11.745  20.426  1.00 33.22           H
ATOM   2718  HB3 LEU A 838       9.619  11.242  21.441  1.00 33.22           H
ATOM   2719  HG  LEU A 838       8.083  11.062  19.718  1.00 35.40           H
ATOM   2720 HD11 LEU A 838       8.710  11.391  17.514  1.00 35.86           H
ATOM   2721 HD12 LEU A 838       8.845  12.751  18.323  1.00 35.86           H
ATOM   2722 HD13 LEU A 838      10.140  11.892  17.991  1.00 35.86           H
ATOM   2723 HD21 LEU A 838       9.044   9.277  18.589  1.00 36.63           H
ATOM   2724 HD22 LEU A 838      10.478   9.718  19.113  1.00 36.63           H
ATOM   2725 HD23 LEU A 838       9.385   9.192  20.139  1.00 36.63           H
ATOM   2726  N   ASP A 839       7.549  13.060  22.527  1.00 31.71           N
ATOM   2727  CA  ASP A 839       6.164  13.202  22.964  1.00 34.36           C
ATOM   2728  C   ASP A 839       5.701  14.647  22.847  1.00 33.33           C
ATOM   2729  O   ASP A 839       4.584  14.906  22.396  1.00 30.25           O
ATOM   2730  CB  ASP A 839       6.049  12.717  24.416  1.00 36.12           C
ATOM   2731  CG  ASP A 839       4.695  12.057  24.757  1.00 43.71           C
ATOM   2732  OD1 ASP A 839       4.264  12.232  25.909  1.00 48.25           O
ATOM   2733  OD2 ASP A 839       4.075  11.350  23.936  1.00 43.32           O1-
ATOM   2734  H   ASP A 839       8.072  12.756  23.139  1.00 38.07           H
ATOM   2735  HA  ASP A 839       5.591  12.649  22.409  1.00 41.25           H
ATOM   2736  HB2 ASP A 839       6.746  12.063  24.582  1.00 43.37           H
ATOM   2737  HB3 ASP A 839       6.165  13.477  25.008  1.00 43.37           H
ATOM   2738  N   ARG A 840       6.555  15.598  23.243  1.00 33.67           N
ATOM   2739  CA  ARG A 840       6.189  17.015  23.212  1.00 37.66           C
ATOM   2740  C   ARG A 840       6.040  17.497  21.786  1.00 33.67           C
ATOM   2741  O   ARG A 840       5.152  18.293  21.475  1.00 38.10           O
ATOM   2742  CB  ARG A 840       7.248  17.856  23.933  1.00 30.96           C
ATOM   2743  CG  ARG A 840       7.253  17.744  25.430  1.00 40.20           C
ATOM   2744  CD  ARG A 840       8.427  18.493  26.023  1.00 45.75           C
ATOM   2745  NE  ARG A 840       8.319  18.570  27.469  1.00 46.97           N
ATOM   2746  CZ  ARG A 840       9.356  18.591  28.299  1.00 50.77           C
ATOM   2747  NH1 ARG A 840      10.604  18.547  27.832  1.00 53.57           N
ATOM   2748  NH2 ARG A 840       9.143  18.651  29.605  1.00 56.58           N1+
ATOM   2749  H   ARG A 840       7.351  15.447  23.533  1.00 40.42           H
ATOM   2750  HA  ARG A 840       5.341  17.137  23.666  1.00 45.21           H
ATOM   2751  HB2 ARG A 840       8.124  17.583  23.618  1.00 37.17           H
ATOM   2752  HB3 ARG A 840       7.101  18.789  23.712  1.00 37.17           H
ATOM   2753  HG2 ARG A 840       6.436  18.127  25.785  1.00 48.25           H
ATOM   2754  HG3 ARG A 840       7.327  16.810  25.683  1.00 48.25           H
ATOM   2755  HD2 ARG A 840       9.249  18.028  25.802  1.00 54.92           H
ATOM   2756  HD3 ARG A 840       8.444  19.396  25.669  1.00 54.92           H
ATOM   2757  HE  ARG A 840       7.531  18.605  27.811  1.00 56.38           H
ATOM   2758 HH11 ARG A 840      10.745  18.504  26.984  1.00 64.31           H
ATOM   2759 HH12 ARG A 840      11.269  18.562  28.378  1.00 64.31           H
ATOM   2760 HH21 ARG A 840       8.339  18.681  29.908  1.00 67.91           H
ATOM   2761 HH22 ARG A 840       9.809  18.669  30.149  1.00 67.91           H
ATOM   2762  N   ILE A 841       6.916  17.041  20.901  1.00 30.17           N
ATOM   2763  CA  ILE A 841       6.818  17.484  19.526  1.00 32.90           C
ATOM   2764  C   ILE A 841       5.526  16.982  18.884  1.00 37.73           C
ATOM   2765  O   ILE A 841       4.852  17.720  18.168  1.00 30.60           O
ATOM   2766  CB  ILE A 841       8.073  17.051  18.774  1.00 32.06           C
ATOM   2767  CG1 ILE A 841       8.311  18.007  17.661  1.00 40.78           C
ATOM   2768  CG2 ILE A 841       7.925  15.681  18.133  1.00 39.78           C
ATOM   2769  CD1 ILE A 841       9.594  17.908  17.235  1.00 47.33           C
ATOM   2770  H   ILE A 841       7.556  16.491  21.066  1.00 36.22           H
ATOM   2771  HA  ILE A 841       6.791  18.454  19.516  1.00 39.49           H
ATOM   2772  HB  ILE A 841       8.833  17.053  19.376  1.00 38.49           H
ATOM   2773 HG12 ILE A 841       7.722  17.796  16.920  1.00 48.96           H
ATOM   2774 HG13 ILE A 841       8.157  18.913  17.972  1.00 48.96           H
ATOM   2775 HG21 ILE A 841       8.748  15.459  17.671  1.00 47.75           H
ATOM   2776 HG22 ILE A 841       7.747  15.026  18.826  1.00 47.75           H
ATOM   2777 HG23 ILE A 841       7.188  15.705  17.503  1.00 47.75           H
ATOM   2778 HD11 ILE A 841       9.735  18.537  16.510  1.00 56.81           H
ATOM   2779 HD12 ILE A 841      10.188  18.116  17.973  1.00 56.81           H
ATOM   2780 HD13 ILE A 841       9.755  17.003  16.925  1.00 56.81           H
ATOM   2781  N   ILE A 842       5.122  15.747  19.182  1.00 33.87           N
ATOM   2782  CA  ILE A 842       3.833  15.255  18.706  1.00 38.70           C
ATOM   2783  C   ILE A 842       2.692  16.108  19.263  1.00 39.43           C
ATOM   2784  O   ILE A 842       1.818  16.567  18.521  1.00 41.55           O
ATOM   2785  CB  ILE A 842       3.694  13.767  19.066  1.00 33.85           C
ATOM   2786  CG1 ILE A 842       4.771  12.991  18.295  1.00 29.18           C
ATOM   2787  CG2 ILE A 842       2.264  13.262  18.792  1.00 35.62           C
ATOM   2788  CD1 ILE A 842       4.889  11.501  18.703  1.00 41.48           C
ATOM   2789  H   ILE A 842       5.570  15.183  19.651  1.00 40.66           H
ATOM   2790  HA  ILE A 842       3.810  15.327  17.739  1.00 46.46           H
ATOM   2791  HB  ILE A 842       3.872  13.668  20.015  1.00 40.64           H
ATOM   2792 HG12 ILE A 842       4.561  13.022  17.349  1.00 35.04           H
ATOM   2793 HG13 ILE A 842       5.631  13.410  18.454  1.00 35.04           H
ATOM   2794 HG21 ILE A 842       2.211  12.323  19.028  1.00 42.76           H
ATOM   2795 HG22 ILE A 842       1.640  13.776  19.328  1.00 42.76           H
ATOM   2796 HG23 ILE A 842       2.065  13.378  17.849  1.00 42.76           H
ATOM   2797 HD11 ILE A 842       5.586  11.084  18.174  1.00 49.79           H
ATOM   2798 HD12 ILE A 842       5.112  11.449  19.645  1.00 49.79           H
ATOM   2799 HD13 ILE A 842       4.040  11.062  18.539  1.00 49.79           H
ATOM   2800  N   ALA A 843       2.683  16.336  20.570  1.00 38.86           N
ATOM   2801  CA  ALA A 843       1.753  17.273  21.175  1.00 43.33           C
ATOM   2802  C   ALA A 843       2.140  18.718  20.839  1.00 42.89           C
ATOM   2803  O   ALA A 843       1.299  19.531  20.465  1.00 49.49           O
ATOM   2804  CB  ALA A 843       1.718  17.063  22.670  1.00 41.57           C
ATOM   2805  H   ALA A 843       3.211  15.956  21.132  1.00 46.65           H
ATOM   2806  HA  ALA A 843       0.863  17.110  20.826  1.00 52.01           H
ATOM   2807  HB1 ALA A 843       2.607  17.209  23.030  1.00 49.90           H
ATOM   2808  HB2 ALA A 843       1.431  16.155  22.855  1.00 49.90           H
ATOM   2809  HB3 ALA A 843       1.095  17.694  23.063  1.00 49.90           H
ATOM   2810  HC  ALA A 843       3.089  19.026  20.909  1.00 51.49           H
ATOM   2811  N   CYS A 852      -2.605  11.945  19.088  1.00 36.13           N
ATOM   2812  CA  CYS A 852      -1.258  11.970  19.648  1.00 40.89           C
ATOM   2813  C   CYS A 852      -0.807  10.542  19.888  1.00 35.68           C
ATOM   2814  O   CYS A 852       0.330  10.231  19.620  1.00 34.94           O
ATOM   2815  CB  CYS A 852      -1.153  12.753  20.967  1.00 36.02           C
ATOM   2816  SG  CYS A 852      -1.117  14.520  20.855  1.00 46.25           S
ATOM   2817  H1  CYS A 852      -2.577  11.567  18.206  1.00 43.38           H
ATOM   2818  H2  CYS A 852      -2.949  12.840  19.042  1.00 43.38           H
ATOM   2819  HA  CYS A 852      -0.654  12.376  19.007  1.00 49.08           H
ATOM   2820  HB2 CYS A 852      -0.338  12.479  21.416  1.00 43.24           H
ATOM   2821  HB3 CYS A 852      -1.915  12.517  21.519  1.00 43.24           H
ATOM   2822  HG  CYS A 852      -2.127  14.898  20.330  1.00 55.51           H
ATOM   2823  N   SER A 853      -1.688   9.697  20.426  1.00 36.26           N
ATOM   2824  CA  SER A 853      -1.356   8.281  20.582  1.00 37.82           C
ATOM   2825  C   SER A 853      -1.081   7.636  19.242  1.00 37.56           C
ATOM   2826  O   SER A 853      -0.124   6.865  19.098  1.00 35.27           O
ATOM   2827  CB  SER A 853      -2.485   7.521  21.272  1.00 40.38           C
ATOM   2828  OG  SER A 853      -2.709   8.096  22.531  1.00 59.08           O
ATOM   2829  H   SER A 853      -2.472   9.914  20.705  1.00 43.53           H
ATOM   2830  HA  SER A 853      -0.558   8.199  21.127  1.00 45.40           H
ATOM   2831  HB2 SER A 853      -3.292   7.588  20.739  1.00 48.48           H
ATOM   2832  HB3 SER A 853      -2.228   6.592  21.383  1.00 48.48           H
ATOM   2833  HG  SER A 853      -3.328   7.690  22.926  1.00 70.92           H
ATOM   2834  N   ARG A 854      -1.906   7.932  18.240  1.00 36.42           N
ATOM   2835  CA  ARG A 854      -1.716   7.256  16.968  1.00 35.25           C
ATOM   2836  C   ARG A 854      -0.360   7.617  16.392  1.00 31.89           C
ATOM   2837  O   ARG A 854       0.365   6.748  15.893  1.00 33.89           O
ATOM   2838  CB  ARG A 854      -2.808   7.611  15.968  1.00 38.65           C
ATOM   2839  CG  ARG A 854      -2.778   6.631  14.742  1.00 46.44           C
ATOM   2840  CD  ARG A 854      -3.535   7.144  13.512  1.00 51.82           C
ATOM   2841  NE  ARG A 854      -4.902   7.559  13.838  1.00 63.17           N
ATOM   2842  CZ  ARG A 854      -5.661   8.327  13.057  1.00 65.78           C
ATOM   2843  NH1 ARG A 854      -5.185   8.769  11.889  1.00 64.88           N
ATOM   2844  NH2 ARG A 854      -6.897   8.653  13.446  1.00 65.37           N1+
ATOM   2845  H   ARG A 854      -2.554   8.495  18.269  1.00 43.72           H
ATOM   2846  HA  ARG A 854      -1.738   6.297  17.112  1.00 42.32           H
ATOM   2847  HB2 ARG A 854      -3.675   7.538  16.397  1.00 46.40           H
ATOM   2848  HB3 ARG A 854      -2.666   8.514  15.642  1.00 46.40           H
ATOM   2849  HG2 ARG A 854      -1.854   6.487  14.482  1.00 55.75           H
ATOM   2850  HG3 ARG A 854      -3.179   5.789  15.007  1.00 55.75           H
ATOM   2851  HD2 ARG A 854      -3.066   7.911  13.146  1.00 62.21           H
ATOM   2852  HD3 ARG A 854      -3.584   6.436  12.851  1.00 62.21           H
ATOM   2853  HE  ARG A 854      -5.237   7.290  14.583  1.00 75.82           H
ATOM   2854 HH11 ARG A 854      -4.389   8.558  11.642  1.00 77.87           H
ATOM   2855 HH12 ARG A 854      -5.675   9.264  11.384  1.00 77.87           H
ATOM   2856 HH21 ARG A 854      -7.201   8.366  14.198  1.00 78.46           H
ATOM   2857 HH22 ARG A 854      -7.390   9.147  12.944  1.00 78.46           H
ATOM   2858  N   ARG A 855      -0.005   8.900  16.475  1.00 32.94           N
ATOM   2859  CA  ARG A 855       1.267   9.392  15.961  1.00 30.55           C
ATOM   2860  C   ARG A 855       2.445   8.785  16.700  1.00 31.62           C
ATOM   2861  O   ARG A 855       3.456   8.421  16.086  1.00 32.15           O
ATOM   2862  CB  ARG A 855       1.324  10.905  16.097  1.00 34.15           C
ATOM   2863  CG  ARG A 855       2.485  11.563  15.399  1.00 32.39           C
ATOM   2864  CD  ARG A 855       2.455  11.228  13.955  1.00 29.47           C
ATOM   2865  NE  ARG A 855       3.276  12.116  13.119  1.00 30.65           N
ATOM   2866  CZ  ARG A 855       3.318  12.025  11.799  1.00 32.91           C
ATOM   2867  NH1 ARG A 855       2.603  11.086  11.189  1.00 35.67           N
ATOM   2868  NH2 ARG A 855       4.064  12.846  11.089  1.00 28.08           N1+
ATOM   2869  H   ARG A 855      -0.493   9.512  16.831  1.00 39.55           H
ATOM   2870  HA  ARG A 855       1.345   9.165  15.021  1.00 36.67           H
ATOM   2871  HB2 ARG A 855       0.510  11.279  15.726  1.00 40.99           H
ATOM   2872  HB3 ARG A 855       1.385  11.128  17.039  1.00 40.99           H
ATOM   2873  HG2 ARG A 855       2.419  12.526  15.494  1.00 38.89           H
ATOM   2874  HG3 ARG A 855       3.318  11.239  15.775  1.00 38.89           H
ATOM   2875  HD2 ARG A 855       2.785  10.323  13.838  1.00 35.39           H
ATOM   2876  HD3 ARG A 855       1.540  11.287  13.640  1.00 35.39           H
ATOM   2877  HE  ARG A 855       3.872  12.598  13.508  1.00 36.80           H
ATOM   2878 HH11 ARG A 855       2.114  10.549  11.651  1.00 42.82           H
ATOM   2879 HH12 ARG A 855       2.625  11.017  10.332  1.00 42.82           H
ATOM   2880 HH21 ARG A 855       4.530  13.453  11.481  1.00 33.71           H
ATOM   2881 HH22 ARG A 855       4.086  12.774  10.232  1.00 33.71           H
ATOM   2882  N   PHE A 856       2.347   8.693  18.023  1.00 32.74           N
ATOM   2883  CA  PHE A 856       3.450   8.122  18.772  1.00 31.72           C
ATOM   2884  C   PHE A 856       3.611   6.652  18.423  1.00 30.58           C
ATOM   2885  O   PHE A 856       4.733   6.158  18.287  1.00 31.12           O
ATOM   2886  CB  PHE A 856       3.220   8.301  20.267  1.00 31.32           C
ATOM   2887  CG  PHE A 856       4.393   7.921  21.110  1.00 32.74           C
ATOM   2888  CD1 PHE A 856       5.420   8.834  21.341  1.00 37.57           C
ATOM   2889  CD2 PHE A 856       4.490   6.664  21.664  1.00 33.79           C
ATOM   2890  CE1 PHE A 856       6.505   8.491  22.126  1.00 34.36           C
ATOM   2891  CE2 PHE A 856       5.580   6.326  22.466  1.00 35.29           C
ATOM   2892  CZ  PHE A 856       6.591   7.253  22.685  1.00 27.76           C
ATOM   2893  H   PHE A 856       1.673   8.945  18.494  1.00 39.30           H
ATOM   2894  HA  PHE A 856       4.270   8.583  18.534  1.00 38.08           H
ATOM   2895  HB2 PHE A 856       3.019   9.234  20.442  1.00 37.60           H
ATOM   2896  HB3 PHE A 856       2.470   7.747  20.535  1.00 37.60           H
ATOM   2897  HD1 PHE A 856       5.370   9.686  20.971  1.00 45.10           H
ATOM   2898  HD2 PHE A 856       3.810   6.045  21.524  1.00 40.57           H
ATOM   2899  HE1 PHE A 856       7.181   9.113  22.275  1.00 41.24           H
ATOM   2900  HE2 PHE A 856       5.639   5.476  22.838  1.00 42.36           H
ATOM   2901  HZ  PHE A 856       7.326   7.028  23.208  1.00 33.33           H
ATOM   2902  N   TYR A 857       2.496   5.941  18.263  1.00 27.67           N
ATOM   2903  CA  TYR A 857       2.568   4.564  17.797  1.00 26.11           C
ATOM   2904  C   TYR A 857       3.301   4.488  16.458  1.00 27.87           C
ATOM   2905  O   TYR A 857       4.217   3.677  16.279  1.00 25.59           O
ATOM   2906  CB  TYR A 857       1.165   3.981  17.666  1.00 30.34           C
ATOM   2907  CG  TYR A 857       1.136   2.558  17.161  1.00 34.41           C
ATOM   2908  CD1 TYR A 857       1.322   1.492  18.014  1.00 29.27           C
ATOM   2909  CD2 TYR A 857       0.914   2.297  15.825  1.00 32.11           C
ATOM   2910  CE1 TYR A 857       1.293   0.173  17.554  1.00 32.92           C
ATOM   2911  CE2 TYR A 857       0.877   1.001  15.343  1.00 30.76           C
ATOM   2912  CZ  TYR A 857       1.083  -0.068  16.219  1.00 35.77           C
ATOM   2913  OH  TYR A 857       1.060  -1.374  15.760  1.00 38.73           O
ATOM   2914  H   TYR A 857       1.701   6.229  18.414  1.00 33.23           H
ATOM   2915  HA  TYR A 857       3.059   4.033  18.443  1.00 31.35           H
ATOM   2916  HB2 TYR A 857       0.739   3.994  18.537  1.00 36.42           H
ATOM   2917  HB3 TYR A 857       0.657   4.526  17.044  1.00 36.42           H
ATOM   2918  HD1 TYR A 857       1.473   1.654  18.917  1.00 35.15           H
ATOM   2919  HD2 TYR A 857       0.784   3.006  15.237  1.00 38.55           H
ATOM   2920  HE1 TYR A 857       1.429  -0.533  18.144  1.00 39.53           H
ATOM   2921  HE2 TYR A 857       0.734   0.843  14.438  1.00 36.93           H
ATOM   2922  HH  TYR A 857       0.924  -1.384  14.931  1.00 46.50           H
ATOM   2923  N   GLN A 858       2.905   5.325  15.503  1.00 24.42           N
ATOM   2924  CA  GLN A 858       3.518   5.295  14.173  1.00 29.37           C
ATOM   2925  C   GLN A 858       5.005   5.618  14.207  1.00 28.34           C
ATOM   2926  O   GLN A 858       5.791   5.016  13.461  1.00 26.99           O
ATOM   2927  CB  GLN A 858       2.831   6.308  13.250  1.00 32.42           C
ATOM   2928  CG  GLN A 858       1.351   6.047  12.983  1.00 34.50           C
ATOM   2929  CD  GLN A 858       0.684   7.137  12.168  1.00 38.76           C
ATOM   2930  OE1 GLN A 858       0.943   8.334  12.360  1.00 33.34           O
ATOM   2931  NE2 GLN A 858      -0.168   6.729  11.244  1.00 39.42           N
ATOM   2932  H   GLN A 858       2.288   5.917  15.596  1.00 29.32           H
ATOM   2933  HA  GLN A 858       3.407   4.411  13.790  1.00 35.27           H
ATOM   2934  HB2 GLN A 858       2.904   7.189  13.651  1.00 38.92           H
ATOM   2935  HB3 GLN A 858       3.287   6.303  12.394  1.00 38.92           H
ATOM   2936  HG2 GLN A 858       1.262   5.214  12.495  1.00 41.42           H
ATOM   2937  HG3 GLN A 858       0.885   5.983  13.832  1.00 41.42           H
ATOM   2938 HE21 GLN A 858      -0.316   5.889  11.136  1.00 47.32           H
ATOM   2939 HE22 GLN A 858      -0.576   7.305  10.752  1.00 47.32           H
ATOM   2940  N   LEU A 859       5.401   6.639  14.983  1.00 26.11           N
ATOM   2941  CA  LEU A 859       6.789   7.046  14.946  1.00 27.83           C
ATOM   2942  C   LEU A 859       7.663   6.051  15.670  1.00 24.26           C
ATOM   2943  O   LEU A 859       8.785   5.819  15.238  1.00 27.69           O
ATOM   2944  CB  LEU A 859       6.980   8.449  15.535  1.00 27.65           C
ATOM   2945  CG  LEU A 859       6.242   9.590  14.839  1.00 30.93           C
ATOM   2946  CD1 LEU A 859       6.789  11.006  15.215  1.00 30.91           C
ATOM   2947  CD2 LEU A 859       6.279   9.414  13.395  1.00 29.00           C
ATOM   2948  H   LEU A 859       4.898   7.089  15.516  1.00 31.35           H
ATOM   2949  HA  LEU A 859       7.079   7.074  14.021  1.00 33.41           H
ATOM   2950  HB2 LEU A 859       6.679   8.433  16.457  1.00 33.19           H
ATOM   2951  HB3 LEU A 859       7.926   8.661  15.510  1.00 33.19           H
ATOM   2952  HG  LEU A 859       5.311   9.559  15.109  1.00 37.13           H
ATOM   2953 HD11 LEU A 859       6.277  11.678  14.739  1.00 37.10           H
ATOM   2954 HD12 LEU A 859       6.697  11.135  16.172  1.00 37.10           H
ATOM   2955 HD13 LEU A 859       7.724  11.060  14.962  1.00 37.10           H
ATOM   2956 HD21 LEU A 859       5.805  10.149  12.976  1.00 34.82           H
ATOM   2957 HD22 LEU A 859       7.203   9.406  13.102  1.00 34.82           H
ATOM   2958 HD23 LEU A 859       5.852   8.573  13.169  1.00 34.82           H
ATOM   2959  N   THR A 860       7.180   5.451  16.762  1.00 25.14           N
ATOM   2960  CA  THR A 860       7.980   4.423  17.434  1.00 28.40           C
ATOM   2961  C   THR A 860       8.100   3.140  16.594  1.00 25.18           C
ATOM   2962  O   THR A 860       9.144   2.462  16.630  1.00 21.67           O
ATOM   2963  CB  THR A 860       7.389   4.123  18.813  1.00 26.64           C
ATOM   2964  OG1 THR A 860       5.990   3.815  18.702  1.00 32.23           O
ATOM   2965  CG2 THR A 860       7.539   5.318  19.731  1.00 33.77           C
ATOM   2966  H   THR A 860       6.417   5.614  17.123  1.00 30.19           H
ATOM   2967  HA  THR A 860       8.876   4.769  17.569  1.00 34.10           H
ATOM   2968  HB  THR A 860       7.856   3.370  19.209  1.00 31.99           H
ATOM   2969  HG1 THR A 860       5.578   4.466  18.368  1.00 38.70           H
ATOM   2970 HG21 THR A 860       7.161   5.116  20.602  1.00 40.54           H
ATOM   2971 HG22 THR A 860       8.477   5.538  19.838  1.00 40.54           H
ATOM   2972 HG23 THR A 860       7.076   6.084  19.356  1.00 40.54           H
ATOM   2973  N   LYS A 861       7.048   2.798  15.846  1.00 25.16           N
ATOM   2974  CA  LYS A 861       7.125   1.700  14.880  1.00 24.49           C
ATOM   2975  C   LYS A 861       8.161   1.992  13.796  1.00 25.03           C
ATOM   2976  O   LYS A 861       8.949   1.113  13.432  1.00 24.83           O
ATOM   2977  CB  LYS A 861       5.741   1.495  14.273  1.00 26.64           C
ATOM   2978  CG  LYS A 861       5.300   0.094  14.063  1.00 39.33           C
ATOM   2979  CD  LYS A 861       4.963  -0.661  15.346  1.00 35.52           C
ATOM   2980  CE  LYS A 861       4.590  -2.084  14.971  1.00 40.74           C
ATOM   2981  NZ  LYS A 861       4.657  -3.042  16.092  1.00 41.72           N1+
ATOM   2982  H   LYS A 861       6.281   3.185  15.878  1.00 30.21           H
ATOM   2983  HA  LYS A 861       7.383   0.884  15.338  1.00 29.40           H
ATOM   2984  HB2 LYS A 861       5.091   1.915  14.857  1.00 31.99           H
ATOM   2985  HB3 LYS A 861       5.723   1.933  13.408  1.00 31.99           H
ATOM   2986  HG2 LYS A 861       4.505   0.098  13.507  1.00 47.22           H
ATOM   2987  HG3 LYS A 861       6.010  -0.391  13.614  1.00 47.22           H
ATOM   2988  HD2 LYS A 861       5.736  -0.682  15.931  1.00 42.65           H
ATOM   2989  HD3 LYS A 861       4.206  -0.244  15.786  1.00 42.65           H
ATOM   2990  HE2 LYS A 861       3.681  -2.089  14.632  1.00 48.91           H
ATOM   2991  HE3 LYS A 861       5.198  -2.394  14.281  1.00 48.91           H
ATOM   2992  HZ1 LYS A 861       4.429  -3.856  15.812  1.00 50.08           H
ATOM   2993  HZ2 LYS A 861       5.485  -3.071  16.419  1.00 50.08           H
ATOM   2994  HZ3 LYS A 861       4.099  -2.793  16.739  1.00 50.08           H
ATOM   2995  N   LEU A 862       8.173   3.225  13.268  1.00 22.33           N
ATOM   2996  CA  LEU A 862       9.172   3.632  12.274  1.00 23.88           C
ATOM   2997  C   LEU A 862      10.594   3.515  12.828  1.00 24.81           C
ATOM   2998  O   LEU A 862      11.487   2.944  12.177  1.00 21.72           O
ATOM   2999  CB  LEU A 862       8.888   5.061  11.813  1.00 28.40           C
ATOM   3000  CG  LEU A 862       9.815   5.602  10.718  1.00 22.64           C
ATOM   3001  CD1 LEU A 862       9.615   4.785   9.440  1.00 30.02           C
ATOM   3002  CD2 LEU A 862       9.597   7.118  10.516  1.00 28.83           C
ATOM   3003  H   LEU A 862       7.610   3.844  13.471  1.00 26.81           H
ATOM   3004  HA  LEU A 862       9.104   3.050  11.501  1.00 28.67           H
ATOM   3005  HB2 LEU A 862       7.981   5.098  11.469  1.00 34.10           H
ATOM   3006  HB3 LEU A 862       8.967   5.652  12.578  1.00 34.10           H
ATOM   3007  HG  LEU A 862      10.733   5.476  11.003  1.00 27.19           H
ATOM   3008 HD11 LEU A 862      10.203   5.130   8.750  1.00 36.05           H
ATOM   3009 HD12 LEU A 862       9.827   3.857   9.623  1.00 36.05           H
ATOM   3010 HD13 LEU A 862       8.690   4.864   9.157  1.00 36.05           H
ATOM   3011 HD21 LEU A 862      10.194   7.432   9.820  1.00 34.61           H
ATOM   3012 HD22 LEU A 862       8.675   7.272  10.256  1.00 34.61           H
ATOM   3013 HD23 LEU A 862       9.787   7.577  11.349  1.00 34.61           H
ATOM   3014  N   LEU A 863      10.819   4.029  14.042  1.00 20.27           N
ATOM   3015  CA  LEU A 863      12.128   3.897  14.680  1.00 25.88           C
ATOM   3016  C   LEU A 863      12.538   2.433  14.808  1.00 23.43           C
ATOM   3017  O   LEU A 863      13.666   2.075  14.484  1.00 25.74           O
ATOM   3018  CB  LEU A 863      12.118   4.557  16.060  1.00 25.02           C
ATOM   3019  CG  LEU A 863      12.323   6.090  16.050  1.00 28.23           C
ATOM   3020  CD1 LEU A 863      11.958   6.668  17.362  1.00 30.76           C
ATOM   3021  CD2 LEU A 863      13.783   6.437  15.741  1.00 30.52           C
ATOM   3022  H   LEU A 863      10.236   4.453  14.511  1.00 24.34           H
ATOM   3023  HA  LEU A 863      12.792   4.349  14.135  1.00 31.07           H
ATOM   3024  HB2 LEU A 863      11.263   4.379  16.482  1.00 30.04           H
ATOM   3025  HB3 LEU A 863      12.831   4.170  16.592  1.00 30.04           H
ATOM   3026  HG  LEU A 863      11.759   6.489  15.369  1.00 33.90           H
ATOM   3027 HD11 LEU A 863      12.094   7.628  17.332  1.00 36.93           H
ATOM   3028 HD12 LEU A 863      11.026   6.471  17.545  1.00 36.93           H
ATOM   3029 HD13 LEU A 863      12.521   6.275  18.047  1.00 36.93           H
ATOM   3030 HD21 LEU A 863      13.884   7.402  15.741  1.00 36.64           H
ATOM   3031 HD22 LEU A 863      14.351   6.044  16.422  1.00 36.64           H
ATOM   3032 HD23 LEU A 863      14.014   6.079  14.869  1.00 36.64           H
ATOM   3033  N   ASP A 864      11.642   1.564  15.314  1.00 25.26           N
ATOM   3034  CA  ASP A 864      11.981   0.143  15.423  1.00 25.73           C
ATOM   3035  C   ASP A 864      12.421  -0.428  14.072  1.00 22.80           C
ATOM   3036  O   ASP A 864      13.343  -1.240  13.996  1.00 23.27           O
ATOM   3037  CB  ASP A 864      10.786  -0.648  15.965  1.00 25.31           C
ATOM   3038  CG  ASP A 864      10.549  -0.464  17.458  1.00 29.23           C
ATOM   3039  OD1 ASP A 864      11.405   0.145  18.180  1.00 26.34           O
ATOM   3040  OD2 ASP A 864       9.496  -0.984  17.915  1.00 26.99           O1-
ATOM   3041  H   ASP A 864      10.855   1.770  15.592  1.00 30.33           H
ATOM   3042  HA  ASP A 864      12.717   0.041  16.047  1.00 30.89           H
ATOM   3043  HB2 ASP A 864       9.984  -0.360  15.500  1.00 30.39           H
ATOM   3044  HB3 ASP A 864      10.938  -1.592  15.803  1.00 30.39           H
ATOM   3045  N   SER A 865      11.792   0.006  12.991  1.00 24.99           N
ATOM   3046  CA  SER A 865      12.084  -0.571  11.683  1.00 24.87           C
ATOM   3047  C   SER A 865      13.494  -0.254  11.201  1.00 28.34           C
ATOM   3048  O   SER A 865      13.978  -0.926  10.290  1.00 22.55           O
ATOM   3049  CB  SER A 865      11.062  -0.098  10.664  1.00 23.99           C
ATOM   3050  OG  SER A 865      11.278   1.227  10.288  1.00 26.68           O
ATOM   3051  H   SER A 865      11.197   0.626  12.983  1.00 30.01           H
ATOM   3052  HA  SER A 865      12.008  -1.536  11.748  1.00 29.86           H
ATOM   3053  HB2 SER A 865      11.123  -0.661   9.877  1.00 28.80           H
ATOM   3054  HB3 SER A 865      10.177  -0.172  11.053  1.00 28.80           H
ATOM   3055  HG  SER A 865      11.226   1.728  10.959  1.00 32.03           H
ATOM   3056  N   VAL A 866      14.184   0.711  11.806  1.00 25.21           N
ATOM   3057  CA  VAL A 866      15.568   0.940  11.432  1.00 19.11           C
ATOM   3058  C   VAL A 866      16.420  -0.224  11.858  1.00 22.30           C
ATOM   3059  O   VAL A 866      17.423  -0.545  11.203  1.00 20.33           O
ATOM   3060  CB  VAL A 866      16.077   2.251  12.072  1.00 19.81           C
ATOM   3061  CG1 VAL A 866      17.554   2.456  11.754  1.00 23.68           C
ATOM   3062  CG2 VAL A 866      15.289   3.414  11.585  1.00 21.12           C
ATOM   3063  H   VAL A 866      13.880   1.232  12.420  1.00 30.27           H
ATOM   3064  HA  VAL A 866      15.630   1.027  10.468  1.00 22.95           H
ATOM   3065  HB  VAL A 866      15.977   2.197  13.035  1.00 23.79           H
ATOM   3066 HG11 VAL A 866      17.853   3.283  12.164  1.00 28.43           H
ATOM   3067 HG12 VAL A 866      18.059   1.708  12.109  1.00 28.43           H
ATOM   3068 HG13 VAL A 866      17.665   2.505  10.792  1.00 28.43           H
ATOM   3069 HG21 VAL A 866      15.628   4.221  12.002  1.00 25.36           H
ATOM   3070 HG22 VAL A 866      15.379   3.475  10.621  1.00 25.36           H
ATOM   3071 HG23 VAL A 866      14.357   3.285  11.823  1.00 25.36           H
ATOM   3072  N   GLN A 867      16.093  -0.844  12.994  1.00 20.63           N
ATOM   3073  CA  GLN A 867      17.052  -1.762  13.595  1.00 21.34           C
ATOM   3074  C   GLN A 867      17.262  -3.015  12.755  1.00 19.03           C
ATOM   3075  O   GLN A 867      18.415  -3.383  12.522  1.00 21.20           O
ATOM   3076  CB  GLN A 867      16.655  -2.102  15.023  1.00 22.38           C
ATOM   3077  CG  GLN A 867      16.575  -0.911  15.955  1.00 26.51           C
ATOM   3078  CD  GLN A 867      17.911  -0.198  16.172  1.00 21.81           C
ATOM   3079  OE1 GLN A 867      18.962  -0.735  15.873  1.00 26.76           O
ATOM   3080  NE2 GLN A 867      17.860   1.028  16.701  1.00 26.30           N
ATOM   3081  H   GLN A 867      15.352  -0.753  13.420  1.00 24.78           H
ATOM   3082  HA  GLN A 867      17.908  -1.308  13.641  1.00 25.63           H
ATOM   3083  HB2 GLN A 867      15.782  -2.524  15.010  1.00 26.87           H
ATOM   3084  HB3 GLN A 867      17.310  -2.717  15.388  1.00 26.87           H
ATOM   3085  HG2 GLN A 867      15.952  -0.266  15.584  1.00 31.83           H
ATOM   3086  HG3 GLN A 867      16.257  -1.213  16.820  1.00 31.83           H
ATOM   3087 HE21 GLN A 867      17.101   1.378  16.902  1.00 31.58           H
ATOM   3088 HE22 GLN A 867      18.586   1.466  16.841  1.00 31.58           H
ATOM   3089  N   PRO A 868      16.222  -3.676  12.251  1.00 20.17           N
ATOM   3090  CA  PRO A 868      16.501  -4.849  11.392  1.00 24.61           C
ATOM   3091  C   PRO A 868      17.308  -4.491  10.156  1.00 26.21           C
ATOM   3092  O   PRO A 868      18.112  -5.316   9.693  1.00 23.65           O
ATOM   3093  CB  PRO A 868      15.107  -5.376  11.027  1.00 26.87           C
ATOM   3094  CG  PRO A 868      14.133  -4.707  12.018  1.00 27.94           C
ATOM   3095  CD  PRO A 868      14.794  -3.465  12.532  1.00 21.50           C
ATOM   3096  HA  PRO A 868      16.976  -5.527  11.897  1.00 29.55           H
ATOM   3097  HB2 PRO A 868      14.892  -5.124  10.115  1.00 32.26           H
ATOM   3098  HB3 PRO A 868      15.087  -6.341  11.128  1.00 32.26           H
ATOM   3099  HG2 PRO A 868      13.310  -4.483  11.555  1.00 33.54           H
ATOM   3100  HG3 PRO A 868      13.951  -5.318  12.749  1.00 33.54           H
ATOM   3101  HD2 PRO A 868      14.468  -2.687  12.052  1.00 25.81           H
ATOM   3102  HD3 PRO A 868      14.648  -3.378  13.487  1.00 25.81           H
ATOM   3103  N   ILE A 869      17.121  -3.287   9.604  1.00 24.16           N
ATOM   3104  CA  ILE A 869      17.915  -2.863   8.456  1.00 21.39           C
ATOM   3105  C   ILE A 869      19.367  -2.710   8.857  1.00 20.46           C
ATOM   3106  O   ILE A 869      20.275  -3.185   8.161  1.00 21.10           O
ATOM   3107  CB  ILE A 869      17.400  -1.540   7.864  1.00 20.56           C
ATOM   3108  CG1 ILE A 869      15.967  -1.700   7.370  1.00 25.32           C
ATOM   3109  CG2 ILE A 869      18.323  -1.107   6.770  1.00 21.55           C
ATOM   3110  CD1 ILE A 869      15.326  -0.398   6.916  1.00 32.01           C
ATOM   3111  H   ILE A 869      16.547  -2.706   9.874  1.00 29.01           H
ATOM   3112  HA  ILE A 869      17.863  -3.542   7.766  1.00 25.68           H
ATOM   3113  HB  ILE A 869      17.412  -0.866   8.561  1.00 24.69           H
ATOM   3114 HG12 ILE A 869      15.962  -2.311   6.616  1.00 30.40           H
ATOM   3115 HG13 ILE A 869      15.427  -2.062   8.090  1.00 30.40           H
ATOM   3116 HG21 ILE A 869      17.998  -0.272   6.396  1.00 25.88           H
ATOM   3117 HG22 ILE A 869      19.211  -0.981   7.138  1.00 25.88           H
ATOM   3118 HG23 ILE A 869      18.342  -1.792   6.084  1.00 25.88           H
ATOM   3119 HD11 ILE A 869      14.421  -0.579   6.618  1.00 38.42           H
ATOM   3120 HD12 ILE A 869      15.311   0.222   7.662  1.00 38.42           H
ATOM   3121 HD13 ILE A 869      15.847  -0.027   6.187  1.00 38.42           H
ATOM   3122  N   ALA A 870      19.602  -1.999   9.957  1.00 19.68           N
ATOM   3123  CA  ALA A 870      20.962  -1.804  10.433  1.00 21.94           C
ATOM   3124  C   ALA A 870      21.641  -3.149  10.670  1.00 21.66           C
ATOM   3125  O   ALA A 870      22.819  -3.331  10.353  1.00 20.68           O
ATOM   3126  CB  ALA A 870      20.952  -0.972  11.714  1.00 20.96           C
ATOM   3127  H   ALA A 870      18.997  -1.623  10.439  1.00 23.63           H
ATOM   3128  HA  ALA A 870      21.469  -1.322   9.762  1.00 26.35           H
ATOM   3129  HB1 ALA A 870      21.865  -0.851  12.019  1.00 25.17           H
ATOM   3130  HB2 ALA A 870      20.548  -0.110  11.527  1.00 25.17           H
ATOM   3131  HB3 ALA A 870      20.436  -1.440  12.390  1.00 25.17           H
ATOM   3132  N   ARG A 871      20.919  -4.087  11.261  1.00 21.20           N
ATOM   3133  CA  ARG A 871      21.492  -5.409  11.538  1.00 21.68           C
ATOM   3134  C   ARG A 871      21.960  -6.099  10.263  1.00 24.19           C
ATOM   3135  O   ARG A 871      23.036  -6.716  10.231  1.00 24.62           O
ATOM   3136  CB  ARG A 871      20.441  -6.246  12.273  1.00 21.25           C
ATOM   3137  CG  ARG A 871      20.850  -7.691  12.588  1.00 30.67           C
ATOM   3138  CD  ARG A 871      22.023  -7.775  13.574  1.00 35.52           C
ATOM   3139  NE  ARG A 871      22.106  -9.057  14.339  1.00 45.01           N
ATOM   3140  CZ  ARG A 871      22.153 -10.266  13.786  1.00 44.93           C
ATOM   3141  NH1 ARG A 871      22.074 -10.416  12.480  1.00 49.87           N
ATOM   3142  NH2 ARG A 871      22.265 -11.357  14.520  1.00 42.52           N1+
ATOM   3143  H   ARG A 871      20.102  -3.993  11.512  1.00 25.46           H
ATOM   3144  HA  ARG A 871      22.259  -5.307  12.123  1.00 26.03           H
ATOM   3145  HB2 ARG A 871      20.237  -5.811  13.116  1.00 25.52           H
ATOM   3146  HB3 ARG A 871      19.641  -6.283  11.726  1.00 25.52           H
ATOM   3147  HG2 ARG A 871      20.094  -8.155  12.980  1.00 36.82           H
ATOM   3148  HG3 ARG A 871      21.119  -8.130  11.765  1.00 36.82           H
ATOM   3149  HD2 ARG A 871      22.851  -7.674  13.080  1.00 42.64           H
ATOM   3150  HD3 ARG A 871      21.937  -7.054  14.218  1.00 42.64           H
ATOM   3151  HE  ARG A 871      22.125  -9.009  15.197  1.00 54.03           H
ATOM   3152 HH11 ARG A 871      22.010  -9.725  11.971  1.00 59.86           H
ATOM   3153 HH12 ARG A 871      22.098 -11.203  12.136  1.00 59.86           H
ATOM   3154 HH21 ARG A 871      22.307 -11.296  15.377  1.00 51.04           H
ATOM   3155 HH22 ARG A 871      22.273 -12.130  14.144  1.00 51.04           H
ATOM   3156  N   GLU A 872      21.151  -6.040   9.203  1.00 27.55           N
ATOM   3157  CA  GLU A 872      21.547  -6.685   7.958  1.00 26.94           C
ATOM   3158  C   GLU A 872      22.790  -6.031   7.375  1.00 25.00           C
ATOM   3159  O   GLU A 872      23.692  -6.725   6.892  1.00 22.00           O
ATOM   3160  CB  GLU A 872      20.388  -6.649   6.963  1.00 27.56           C
ATOM   3161  CG  GLU A 872      19.269  -7.654   7.275  1.00 29.84           C
ATOM   3162  CD  GLU A 872      18.281  -7.786   6.109  1.00 42.92           C
ATOM   3163  OE1 GLU A 872      17.327  -8.595   6.217  1.00 48.27           O
ATOM   3164  OE2 GLU A 872      18.466  -7.092   5.082  1.00 41.05           O1-
ATOM   3165  H   GLU A 872      20.388  -5.643   9.180  1.00 33.08           H
ATOM   3166  HA  GLU A 872      21.756  -7.614   8.138  1.00 32.35           H
ATOM   3167  HB2 GLU A 872      19.999  -5.761   6.970  1.00 33.10           H
ATOM   3168  HB3 GLU A 872      20.730  -6.852   6.078  1.00 33.10           H
ATOM   3169  HG2 GLU A 872      19.661  -8.527   7.440  1.00 35.82           H
ATOM   3170  HG3 GLU A 872      18.778  -7.354   8.056  1.00 35.82           H
ATOM   3171  N   LEU A 873      22.883  -4.692   7.469  1.00 23.20           N
ATOM   3172  CA  LEU A 873      24.077  -3.988   7.024  1.00 21.50           C
ATOM   3173  C   LEU A 873      25.287  -4.347   7.863  1.00 18.55           C
ATOM   3174  O   LEU A 873      26.379  -4.506   7.324  1.00 21.81           O
ATOM   3175  CB  LEU A 873      23.836  -2.483   7.057  1.00 21.23           C
ATOM   3176  CG  LEU A 873      22.747  -2.079   6.059  1.00 20.49           C
ATOM   3177  CD1 LEU A 873      22.283  -0.666   6.304  1.00 26.72           C
ATOM   3178  CD2 LEU A 873      23.280  -2.175   4.688  1.00 27.32           C
ATOM   3179  H   LEU A 873      22.268  -4.181   7.786  1.00 27.86           H
ATOM   3180  HA  LEU A 873      24.266  -4.239   6.107  1.00 25.82           H
ATOM   3181  HB2 LEU A 873      23.548  -2.223   7.946  1.00 25.49           H
ATOM   3182  HB3 LEU A 873      24.655  -2.021   6.819  1.00 25.49           H
ATOM   3183  HG  LEU A 873      21.987  -2.676   6.141  1.00 24.60           H
ATOM   3184 HD11 LEU A 873      21.595  -0.443   5.657  1.00 32.08           H
ATOM   3185 HD12 LEU A 873      21.924  -0.603   7.204  1.00 32.08           H
ATOM   3186 HD13 LEU A 873      23.037  -0.064   6.206  1.00 32.08           H
ATOM   3187 HD21 LEU A 873      22.586  -1.918   4.061  1.00 32.80           H
ATOM   3188 HD22 LEU A 873      24.041  -1.579   4.603  1.00 32.80           H
ATOM   3189 HD23 LEU A 873      23.556  -3.090   4.521  1.00 32.80           H
ATOM   3190  N   HIS A 874      25.108  -4.486   9.187  1.00 19.80           N
ATOM   3191  CA  HIS A 874      26.197  -4.905  10.057  1.00 20.83           C
ATOM   3192  C   HIS A 874      26.734  -6.276   9.645  1.00 20.68           C
ATOM   3193  O   HIS A 874      27.955  -6.505   9.587  1.00 20.55           O
ATOM   3194  CB  HIS A 874      25.684  -4.999  11.478  1.00 21.88           C
ATOM   3195  CG  HIS A 874      25.615  -3.718  12.225  1.00 19.36           C
ATOM   3196  ND1 HIS A 874      26.573  -2.727  12.138  1.00 27.88           N
ATOM   3197  CD2 HIS A 874      24.727  -3.305  13.156  1.00 20.26           C
ATOM   3198  CE1 HIS A 874      26.267  -1.758  12.983  1.00 17.22           C
ATOM   3199  NE2 HIS A 874      25.157  -2.083  13.616  1.00 25.55           N
ATOM   3200  H   HIS A 874      24.366  -4.341   9.597  1.00 23.78           H
ATOM   3201  HA  HIS A 874      26.919  -4.258  10.022  1.00 25.01           H
ATOM   3202  HB2 HIS A 874      26.268  -5.594  11.975  1.00 26.28           H
ATOM   3203  HB3 HIS A 874      24.789  -5.371  11.456  1.00 26.28           H
ATOM   3204  HD2 HIS A 874      23.976  -3.770  13.447  1.00 24.33           H
ATOM   3205  HE1 HIS A 874      26.745  -0.968  13.097  1.00 20.68           H
ATOM   3206  HE2 HIS A 874      24.750  -1.596  14.196  1.00 30.67           H
ATOM   3207  N   GLN A 875      25.826  -7.218   9.394  1.00 23.00           N
ATOM   3208  CA  GLN A 875      26.226  -8.565   8.981  1.00 23.31           C
ATOM   3209  C   GLN A 875      26.973  -8.530   7.664  1.00 26.28           C
ATOM   3210  O   GLN A 875      28.001  -9.199   7.496  1.00 21.19           O
ATOM   3211  CB  GLN A 875      25.006  -9.490   8.835  1.00 22.12           C
ATOM   3212  CG  GLN A 875      25.398 -10.932   8.485  1.00 26.39           C
ATOM   3213  CD  GLN A 875      26.065 -11.568   9.671  1.00 29.47           C
ATOM   3214  OE1 GLN A 875      25.455 -11.682  10.736  1.00 26.87           O
ATOM   3215  NE2 GLN A 875      27.338 -11.915   9.531  1.00 30.94           N
ATOM   3216  H   GLN A 875      24.975  -7.105   9.455  1.00 27.62           H
ATOM   3217  HA  GLN A 875      26.814  -8.943   9.653  1.00 28.00           H
ATOM   3218  HB2 GLN A 875      24.519  -9.506   9.674  1.00 26.57           H
ATOM   3219  HB3 GLN A 875      24.436  -9.153   8.127  1.00 26.57           H
ATOM   3220  HG2 GLN A 875      24.603 -11.443   8.264  1.00 31.68           H
ATOM   3221  HG3 GLN A 875      26.022 -10.930   7.742  1.00 31.68           H
ATOM   3222 HE21 GLN A 875      27.743 -11.772   8.786  1.00 37.14           H
ATOM   3223 HE22 GLN A 875      27.758 -12.282  10.185  1.00 37.14           H
ATOM   3224  N   PHE A 876      26.429  -7.788   6.698  1.00 22.09           N
ATOM   3225  CA  PHE A 876      27.060  -7.665   5.397  1.00 23.34           C
ATOM   3226  C   PHE A 876      28.441  -7.042   5.517  1.00 20.05           C
ATOM   3227  O   PHE A 876      29.408  -7.524   4.906  1.00 21.08           O
ATOM   3228  CB  PHE A 876      26.147  -6.827   4.486  1.00 23.29           C
ATOM   3229  CG  PHE A 876      26.808  -6.360   3.226  1.00 26.01           C
ATOM   3230  CD1 PHE A 876      27.554  -5.184   3.195  1.00 26.28           C
ATOM   3231  CD2 PHE A 876      26.663  -7.092   2.060  1.00 26.84           C
ATOM   3232  CE1 PHE A 876      28.147  -4.787   2.026  1.00 34.95           C
ATOM   3233  CE2 PHE A 876      27.258  -6.698   0.909  1.00 26.91           C
ATOM   3234  CZ  PHE A 876      28.006  -5.562   0.877  1.00 28.71           C
ATOM   3235  H   PHE A 876      25.695  -7.348   6.776  1.00 26.53           H
ATOM   3236  HA  PHE A 876      27.158  -8.546   5.003  1.00 28.03           H
ATOM   3237  HB2 PHE A 876      25.379  -7.364   4.236  1.00 27.97           H
ATOM   3238  HB3 PHE A 876      25.854  -6.043   4.975  1.00 27.97           H
ATOM   3239  HD1 PHE A 876      27.660  -4.678   3.968  1.00 31.55           H
ATOM   3240  HD2 PHE A 876      26.168  -7.880   2.074  1.00 32.23           H
ATOM   3241  HE1 PHE A 876      28.655  -4.008   2.003  1.00 41.96           H
ATOM   3242  HE2 PHE A 876      27.157  -7.207   0.138  1.00 32.31           H
ATOM   3243  HZ  PHE A 876      28.399  -5.287   0.080  1.00 34.47           H
ATOM   3244  N   THR A 877      28.554  -6.000   6.350  1.00 23.52           N
ATOM   3245  CA  THR A 877      29.804  -5.259   6.523  1.00 21.98           C
ATOM   3246  C   THR A 877      30.865  -6.127   7.177  1.00 20.42           C
ATOM   3247  O   THR A 877      32.032  -6.107   6.785  1.00 19.82           O
ATOM   3248  CB  THR A 877      29.551  -4.016   7.382  1.00 22.39           C
ATOM   3249  OG1 THR A 877      28.708  -3.087   6.675  1.00 23.23           O
ATOM   3250  CG2 THR A 877      30.881  -3.358   7.740  1.00 21.24           C
ATOM   3251  H   THR A 877      27.908  -5.700   6.831  1.00 28.24           H
ATOM   3252  HA  THR A 877      30.133  -4.973   5.657  1.00 26.39           H
ATOM   3253  HB  THR A 877      29.112  -4.281   8.206  1.00 26.89           H
ATOM   3254  HG1 THR A 877      27.971  -3.447   6.496  1.00 27.90           H
ATOM   3255 HG21 THR A 877      30.725  -2.570   8.284  1.00 25.51           H
ATOM   3256 HG22 THR A 877      31.435  -3.980   8.238  1.00 25.51           H
ATOM   3257 HG23 THR A 877      31.349  -3.095   6.932  1.00 25.51           H
ATOM   3258  N   PHE A 878      30.484  -6.829   8.233  1.00 21.64           N
ATOM   3259  CA  PHE A 878      31.386  -7.776   8.876  1.00 22.41           C
ATOM   3260  C   PHE A 878      31.921  -8.805   7.888  1.00 22.11           C
ATOM   3261  O   PHE A 878      33.139  -8.997   7.772  1.00 23.48           O
ATOM   3262  CB  PHE A 878      30.662  -8.493   9.990  1.00 18.49           C
ATOM   3263  CG  PHE A 878      31.524  -9.535  10.652  1.00 23.43           C
ATOM   3264  CD1 PHE A 878      32.512  -9.119  11.517  1.00 20.91           C
ATOM   3265  CD2 PHE A 878      31.360 -10.901  10.402  1.00 25.48           C
ATOM   3266  CE1 PHE A 878      33.333 -10.019  12.133  1.00 23.92           C
ATOM   3267  CE2 PHE A 878      32.149 -11.812  11.023  1.00 23.65           C
ATOM   3268  CZ  PHE A 878      33.170 -11.367  11.894  1.00 24.13           C
ATOM   3269  H   PHE A 878      29.707  -6.777   8.599  1.00 25.98           H
ATOM   3270  HA  PHE A 878      32.138  -7.297   9.257  1.00 26.90           H
ATOM   3271  HB2 PHE A 878      30.397  -7.848  10.663  1.00 22.20           H
ATOM   3272  HB3 PHE A 878      29.880  -8.937   9.626  1.00 22.20           H
ATOM   3273  HD1 PHE A 878      32.629  -8.210  11.675  1.00 25.11           H
ATOM   3274  HD2 PHE A 878      30.690 -11.187   9.824  1.00 30.60           H
ATOM   3275  HE1 PHE A 878      33.995  -9.725  12.716  1.00 28.72           H
ATOM   3276  HE2 PHE A 878      32.040 -12.720  10.853  1.00 28.40           H
ATOM   3277  HZ  PHE A 878      33.720 -11.985  12.320  1.00 28.97           H
ATOM   3278  N   ASP A 879      31.016  -9.526   7.211  1.00 22.60           N
ATOM   3279  CA  ASP A 879      31.463 -10.539   6.252  1.00 26.47           C
ATOM   3280  C   ASP A 879      32.370  -9.927   5.204  1.00 24.38           C
ATOM   3281  O   ASP A 879      33.389 -10.525   4.825  1.00 23.65           O
ATOM   3282  CB  ASP A 879      30.272 -11.237   5.578  1.00 24.97           C
ATOM   3283  CG  ASP A 879      29.411 -12.016   6.573  1.00 26.74           C
ATOM   3284  OD1 ASP A 879      29.920 -12.416   7.636  1.00 32.48           O
ATOM   3285  OD2 ASP A 879      28.216 -12.230   6.279  1.00 28.56           O1-
ATOM   3286  H   ASP A 879      30.162  -9.449   7.287  1.00 27.14           H
ATOM   3287  HA  ASP A 879      31.972 -11.214   6.726  1.00 31.78           H
ATOM   3288  HB2 ASP A 879      29.712 -10.568   5.154  1.00 29.98           H
ATOM   3289  HB3 ASP A 879      30.605 -11.861   4.915  1.00 29.98           H
ATOM   3290  N   LEU A 880      32.054  -8.698   4.761  1.00 25.14           N
ATOM   3291  CA  LEU A 880      32.885  -8.051   3.753  1.00 25.82           C
ATOM   3292  C   LEU A 880      34.289  -7.762   4.287  1.00 23.07           C
ATOM   3293  O   LEU A 880      35.281  -7.970   3.585  1.00 25.07           O
ATOM   3294  CB  LEU A 880      32.227  -6.766   3.279  1.00 22.97           C
ATOM   3295  CG  LEU A 880      32.985  -6.034   2.188  1.00 22.21           C
ATOM   3296  CD1 LEU A 880      33.213  -6.907   0.961  1.00 28.36           C
ATOM   3297  CD2 LEU A 880      32.166  -4.816   1.760  1.00 24.93           C
ATOM   3298  H   LEU A 880      31.380  -8.234   5.026  1.00 30.18           H
ATOM   3299  HA  LEU A 880      32.971  -8.643   2.990  1.00 31.01           H
ATOM   3300  HB2 LEU A 880      31.346  -6.978   2.932  1.00 27.58           H
ATOM   3301  HB3 LEU A 880      32.144  -6.163   4.034  1.00 27.58           H
ATOM   3302  HG  LEU A 880      33.843  -5.734   2.526  1.00 26.67           H
ATOM   3303 HD11 LEU A 880      33.700  -6.394   0.296  1.00 34.04           H
ATOM   3304 HD12 LEU A 880      33.728  -7.687   1.220  1.00 34.04           H
ATOM   3305 HD13 LEU A 880      32.354  -7.181   0.604  1.00 34.04           H
ATOM   3306 HD21 LEU A 880      32.646  -4.343   1.062  1.00 29.93           H
ATOM   3307 HD22 LEU A 880      31.306  -5.115   1.426  1.00 29.93           H
ATOM   3308 HD23 LEU A 880      32.040  -4.235   2.527  1.00 29.93           H
ATOM   3309  N   LEU A 881      34.395  -7.275   5.517  1.00 21.45           N
ATOM   3310  CA  LEU A 881      35.703  -6.978   6.060  1.00 24.37           C
ATOM   3311  C   LEU A 881      36.562  -8.243   6.096  1.00 26.40           C
ATOM   3312  O   LEU A 881      37.718  -8.228   5.665  1.00 22.31           O
ATOM   3313  CB  LEU A 881      35.558  -6.366   7.456  1.00 24.06           C
ATOM   3314  CG  LEU A 881      36.913  -6.092   8.119  1.00 27.12           C
ATOM   3315  CD1 LEU A 881      37.657  -4.951   7.437  1.00 26.04           C
ATOM   3316  CD2 LEU A 881      36.781  -5.822   9.596  1.00 27.20           C
ATOM   3317  H   LEU A 881      33.736  -7.111   6.046  1.00 25.75           H
ATOM   3318  HA  LEU A 881      36.145  -6.329   5.490  1.00 29.26           H
ATOM   3319  HB2 LEU A 881      35.082  -5.524   7.386  1.00 28.89           H
ATOM   3320  HB3 LEU A 881      35.065  -6.981   8.022  1.00 28.89           H
ATOM   3321  HG  LEU A 881      37.461  -6.887   8.022  1.00 32.56           H
ATOM   3322 HD11 LEU A 881      38.505  -4.814   7.887  1.00 31.26           H
ATOM   3323 HD12 LEU A 881      37.809  -5.185   6.508  1.00 31.26           H
ATOM   3324 HD13 LEU A 881      37.118  -4.146   7.492  1.00 31.26           H
ATOM   3325 HD21 LEU A 881      37.662  -5.656   9.966  1.00 32.66           H
ATOM   3326 HD22 LEU A 881      36.215  -5.045   9.725  1.00 32.66           H
ATOM   3327 HD23 LEU A 881      36.382  -6.596  10.023  1.00 32.66           H
ATOM   3328  N   ILE A 882      35.996  -9.349   6.598  1.00 23.75           N
ATOM   3329  CA  ILE A 882      36.739 -10.617   6.689  1.00 27.25           C
ATOM   3330  C   ILE A 882      37.288 -11.024   5.329  1.00 26.75           C
ATOM   3331  O   ILE A 882      38.417 -11.512   5.227  1.00 28.10           O
ATOM   3332  CB  ILE A 882      35.853 -11.717   7.312  1.00 21.28           C
ATOM   3333  CG1 ILE A 882      35.388 -11.301   8.729  1.00 21.28           C
ATOM   3334  CG2 ILE A 882      36.608 -13.060   7.393  1.00 28.29           C
ATOM   3335  CD1 ILE A 882      36.526 -10.915   9.675  1.00 22.06           C
ATOM   3336  H   ILE A 882      35.188  -9.392   6.891  1.00 28.51           H
ATOM   3337  HA  ILE A 882      37.497 -10.486   7.279  1.00 32.71           H
ATOM   3338  HB  ILE A 882      35.070 -11.837   6.753  1.00 25.55           H
ATOM   3339 HG12 ILE A 882      34.797 -10.536   8.650  1.00 25.55           H
ATOM   3340 HG13 ILE A 882      34.910 -12.044   9.130  1.00 25.55           H
ATOM   3341 HG21 ILE A 882      36.024 -13.726   7.788  1.00 33.96           H
ATOM   3342 HG22 ILE A 882      36.863 -13.332   6.498  1.00 33.96           H
ATOM   3343 HG23 ILE A 882      37.399 -12.945   7.942  1.00 33.96           H
ATOM   3344 HD11 ILE A 882      36.151 -10.669  10.536  1.00 26.49           H
ATOM   3345 HD12 ILE A 882      37.122 -11.673   9.778  1.00 26.49           H
ATOM   3346 HD13 ILE A 882      37.009 -10.163   9.298  1.00 26.49           H
ATOM   3347  N   LYS A 883      36.533 -10.802   4.258  1.00 29.12           N
ATOM   3348  CA  LYS A 883      36.976 -11.232   2.932  1.00 28.87           C
ATOM   3349  C   LYS A 883      37.475 -10.074   2.072  1.00 30.20           C
ATOM   3350  O   LYS A 883      37.684 -10.248   0.871  1.00 29.67           O
ATOM   3351  CB  LYS A 883      35.858 -11.983   2.217  1.00 32.71           C
ATOM   3352  CG  LYS A 883      34.814 -11.096   1.622  1.00 33.48           C
ATOM   3353  CD  LYS A 883      33.635 -11.946   1.140  1.00 39.28           C
ATOM   3354  CE  LYS A 883      32.511 -11.074   0.587  1.00 41.77           C
ATOM   3355  NZ  LYS A 883      31.431 -11.928   0.061  1.00 51.93           N1+
ATOM   3356  H   LYS A 883      35.768 -10.409   4.269  1.00 34.96           H
ATOM   3357  HA  LYS A 883      37.715 -11.849   3.043  1.00 34.66           H
ATOM   3358  HB2 LYS A 883      36.245 -12.508   1.499  1.00 39.27           H
ATOM   3359  HB3 LYS A 883      35.420 -12.570   2.853  1.00 39.27           H
ATOM   3360  HG2 LYS A 883      34.493 -10.473   2.293  1.00 40.19           H
ATOM   3361  HG3 LYS A 883      35.184 -10.620   0.862  1.00 40.19           H
ATOM   3362  HD2 LYS A 883      33.935 -12.540   0.434  1.00 47.16           H
ATOM   3363  HD3 LYS A 883      33.284 -12.459   1.885  1.00 47.16           H
ATOM   3364  HE2 LYS A 883      32.149 -10.520   1.297  1.00 50.14           H
ATOM   3365  HE3 LYS A 883      32.851 -10.524  -0.136  1.00 50.14           H
ATOM   3366  HZ1 LYS A 883      30.774 -11.422  -0.262  1.00 62.33           H
ATOM   3367  HZ2 LYS A 883      31.744 -12.446  -0.591  1.00 62.33           H
ATOM   3368  HZ3 LYS A 883      31.107 -12.443   0.710  1.00 62.33           H
ATOM   3369  N   SER A 884      37.735  -8.918   2.677  1.00 25.63           N
ATOM   3370  CA  SER A 884      38.005  -7.722   1.890  1.00 30.39           C
ATOM   3371  C   SER A 884      39.268  -7.865   1.069  1.00 37.01           C
ATOM   3372  O   SER A 884      39.361  -7.298  -0.027  1.00 36.97           O
ATOM   3373  CB  SER A 884      38.132  -6.505   2.782  1.00 26.33           C
ATOM   3374  OG  SER A 884      39.185  -6.684   3.701  1.00 30.96           O
ATOM   3375  H   SER A 884      37.761  -8.802   3.529  1.00 30.77           H
ATOM   3376  HA  SER A 884      37.266  -7.572   1.280  1.00 36.49           H
ATOM   3377  HB2 SER A 884      38.317  -5.727   2.234  1.00 31.62           H
ATOM   3378  HB3 SER A 884      37.302  -6.381   3.269  1.00 31.62           H
ATOM   3379  HG  SER A 884      39.036  -7.357   4.181  1.00 37.17           H
ATOM   3380  N   HIS A 885      40.248  -8.612   1.572  1.00 32.47           N
ATOM   3381  CA  HIS A 885      41.502  -8.752   0.849  1.00 38.04           C
ATOM   3382  C   HIS A 885      41.339  -9.529  -0.451  1.00 40.96           C
ATOM   3383  O   HIS A 885      42.181  -9.389  -1.342  1.00 48.48           O
ATOM   3384  CB  HIS A 885      42.551  -9.431   1.748  1.00 40.93           C
ATOM   3385  CG  HIS A 885      42.139 -10.780   2.272  1.00 48.07           C
ATOM   3386  ND1 HIS A 885      40.958 -10.995   2.959  1.00 42.87           N
ATOM   3387  CD2 HIS A 885      42.774 -11.980   2.236  1.00 49.59           C
ATOM   3388  CE1 HIS A 885      40.868 -12.274   3.288  1.00 47.23           C
ATOM   3389  NE2 HIS A 885      41.957 -12.893   2.861  1.00 48.80           N
ATOM   3390  H   HIS A 885      40.211  -9.039   2.317  1.00 38.98           H
ATOM   3391  HA  HIS A 885      41.832  -7.868   0.625  1.00 45.66           H
ATOM   3392  HB2 HIS A 885      42.724  -8.858   2.511  1.00 49.13           H
ATOM   3393  HB3 HIS A 885      43.367  -9.550   1.237  1.00 49.13           H
ATOM   3394  HD2 HIS A 885      43.595 -12.157   1.837  1.00 59.53           H
ATOM   3395  HE1 HIS A 885      40.165 -12.668   3.753  1.00 56.69           H
ATOM   3396  HE2 HIS A 885      42.132 -13.728   2.969  1.00 58.58           H
ATOM   3397  N   MET A 886      40.291 -10.349  -0.565  1.00 44.32           N
ATOM   3398  CA  MET A 886      40.051 -11.209  -1.725  1.00 42.09           C
ATOM   3399  C   MET A 886      39.150 -10.563  -2.766  1.00 41.71           C
ATOM   3400  O   MET A 886      39.090 -11.048  -3.899  1.00 42.78           O
ATOM   3401  CB  MET A 886      39.392 -12.532  -1.294  1.00 43.53           C
ATOM   3402  CG  MET A 886      40.292 -13.506  -0.524  1.00 51.86           C
ATOM   3403  SD  MET A 886      41.619 -14.196  -1.551  1.00 67.32           S
ATOM   3404  CE  MET A 886      42.999 -13.167  -1.025  1.00 56.51           C
ATOM   3405  H   MET A 886      39.685 -10.426   0.040  1.00 53.20           H
ATOM   3406  HA  MET A 886      40.903 -11.422  -2.137  1.00 50.52           H
ATOM   3407  HB2 MET A 886      38.635 -12.325  -0.724  1.00 52.25           H
ATOM   3408  HB3 MET A 886      39.081 -12.992  -2.089  1.00 52.25           H
ATOM   3409  HG2 MET A 886      40.702 -13.037   0.220  1.00 62.25           H
ATOM   3410  HG3 MET A 886      39.753 -14.242  -0.196  1.00 62.25           H
ATOM   3411  HE1 MET A 886      43.795 -13.436  -1.509  1.00 67.83           H
ATOM   3412  HE2 MET A 886      42.792 -12.239  -1.217  1.00 67.83           H
ATOM   3413  HE3 MET A 886      43.135 -13.285  -0.072  1.00 67.83           H
ATOM   3414  N   VAL A 887      38.442  -9.492  -2.411  1.00 35.05           N
ATOM   3415  CA  VAL A 887      37.519  -8.823  -3.312  1.00 35.92           C
ATOM   3416  C   VAL A 887      37.938  -7.372  -3.568  1.00 39.03           C
ATOM   3417  O   VAL A 887      37.152  -6.573  -4.097  1.00 36.98           O
ATOM   3418  CB  VAL A 887      36.074  -8.908  -2.784  1.00 30.27           C
ATOM   3419  CG1 VAL A 887      35.576 -10.377  -2.864  1.00 32.42           C
ATOM   3420  CG2 VAL A 887      35.980  -8.380  -1.356  1.00 31.36           C
ATOM   3421  H   VAL A 887      38.485  -9.128  -1.633  1.00 42.08           H
ATOM   3422  HA  VAL A 887      37.541  -9.283  -4.166  1.00 43.13           H
ATOM   3423  HB  VAL A 887      35.499  -8.365  -3.345  1.00 36.34           H
ATOM   3424 HG11 VAL A 887      34.667 -10.420  -2.529  1.00 38.93           H
ATOM   3425 HG12 VAL A 887      35.604 -10.669  -3.788  1.00 38.93           H
ATOM   3426 HG13 VAL A 887      36.155 -10.936  -2.322  1.00 38.93           H
ATOM   3427 HG21 VAL A 887      35.060  -8.448  -1.054  1.00 37.65           H
ATOM   3428 HG22 VAL A 887      36.555  -8.912  -0.784  1.00 37.65           H
ATOM   3429 HG23 VAL A 887      36.265  -7.453  -1.343  1.00 37.65           H
ATOM   3430  N   SER A 888      39.166  -7.021  -3.207  1.00 34.56           N
ATOM   3431  CA  SER A 888      39.749  -5.725  -3.552  1.00 31.60           C
ATOM   3432  C   SER A 888      38.939  -4.552  -2.979  1.00 31.86           C
ATOM   3433  O   SER A 888      38.829  -3.495  -3.599  1.00 34.01           O
ATOM   3434  CB  SER A 888      39.885  -5.603  -5.066  1.00 38.13           C
ATOM   3435  OG  SER A 888      40.760  -6.600  -5.551  1.00 47.18           O
ATOM   3436  H   SER A 888      39.694  -7.525  -2.753  1.00 41.48           H
ATOM   3437  HA  SER A 888      40.641  -5.677  -3.173  1.00 37.94           H
ATOM   3438  HB2 SER A 888      39.013  -5.717  -5.475  1.00 45.77           H
ATOM   3439  HB3 SER A 888      40.245  -4.729  -5.284  1.00 45.77           H
ATOM   3440  HG  SER A 888      40.836  -6.535  -6.385  1.00 56.64           H
ATOM   3441  N   VAL A 889      38.389  -4.723  -1.772  1.00 30.83           N
ATOM   3442  CA  VAL A 889      37.645  -3.662  -1.101  1.00 31.90           C
ATOM   3443  C   VAL A 889      38.519  -3.108   0.001  1.00 32.91           C
ATOM   3444  O   VAL A 889      39.067  -3.871   0.797  1.00 33.01           O
ATOM   3445  CB  VAL A 889      36.310  -4.169  -0.530  1.00 31.85           C
ATOM   3446  CG1 VAL A 889      35.705  -3.171   0.493  1.00 28.88           C
ATOM   3447  CG2 VAL A 889      35.320  -4.412  -1.656  1.00 27.65           C
ATOM   3448  H   VAL A 889      38.436  -5.453  -1.320  1.00 37.01           H
ATOM   3449  HA  VAL A 889      37.457  -2.949  -1.733  1.00 38.30           H
ATOM   3450  HB  VAL A 889      36.461  -5.013  -0.076  1.00 38.24           H
ATOM   3451 HG11 VAL A 889      34.868  -3.530   0.826  1.00 34.67           H
ATOM   3452 HG12 VAL A 889      36.330  -3.054   1.226  1.00 34.67           H
ATOM   3453 HG13 VAL A 889      35.549  -2.322   0.052  1.00 34.67           H
ATOM   3454 HG21 VAL A 889      34.486  -4.731  -1.279  1.00 33.20           H
ATOM   3455 HG22 VAL A 889      35.172  -3.579  -2.131  1.00 33.20           H
ATOM   3456 HG23 VAL A 889      35.686  -5.077  -2.260  1.00 33.20           H
ATOM   3457  N   ASP A 890      38.612  -1.784   0.077  1.00 34.54           N
ATOM   3458  CA  ASP A 890      39.450  -1.110   1.056  1.00 32.36           C
ATOM   3459  C   ASP A 890      38.587  -0.559   2.178  1.00 30.03           C
ATOM   3460  O   ASP A 890      37.562   0.078   1.917  1.00 29.27           O
ATOM   3461  CB  ASP A 890      40.215   0.038   0.394  1.00 38.13           C
ATOM   3462  CG  ASP A 890      40.950  -0.415  -0.837  1.00 48.14           C
ATOM   3463  OD1 ASP A 890      40.416  -0.212  -1.960  1.00 53.99           O
ATOM   3464  OD2 ASP A 890      42.036  -1.020  -0.671  1.00 49.12           O1-
ATOM   3465  H   ASP A 890      38.189  -1.245  -0.442  1.00 41.47           H
ATOM   3466  HA  ASP A 890      40.088  -1.737   1.431  1.00 38.85           H
ATOM   3467  HB2 ASP A 890      39.588   0.731   0.135  1.00 45.78           H
ATOM   3468  HB3 ASP A 890      40.865   0.391   1.022  1.00 45.78           H
ATOM   3469  N   PHE A 891      39.011  -0.790   3.409  1.00 31.03           N
ATOM   3470  CA  PHE A 891      38.360  -0.224   4.581  1.00 29.93           C
ATOM   3471  C   PHE A 891      39.283   0.769   5.249  1.00 29.04           C
ATOM   3472  O   PHE A 891      40.389   0.382   5.636  1.00 28.75           O
ATOM   3473  CB  PHE A 891      38.012  -1.305   5.584  1.00 26.50           C
ATOM   3474  CG  PHE A 891      36.781  -2.074   5.248  1.00 23.18           C
ATOM   3475  CD1 PHE A 891      36.846  -3.132   4.382  1.00 25.22           C
ATOM   3476  CD2 PHE A 891      35.566  -1.734   5.803  1.00 24.40           C
ATOM   3477  CE1 PHE A 891      35.732  -3.867   4.078  1.00 27.22           C
ATOM   3478  CE2 PHE A 891      34.434  -2.457   5.501  1.00 25.77           C
ATOM   3479  CZ  PHE A 891      34.520  -3.539   4.637  1.00 25.80           C
ATOM   3480  H   PHE A 891      39.689  -1.284   3.598  1.00 37.26           H
ATOM   3481  HA  PHE A 891      37.546   0.233   4.317  1.00 35.94           H
ATOM   3482  HB2 PHE A 891      38.749  -1.935   5.632  1.00 31.82           H
ATOM   3483  HB3 PHE A 891      37.876  -0.894   6.451  1.00 31.82           H
ATOM   3484  HD1 PHE A 891      37.665  -3.369   4.011  1.00 30.28           H
ATOM   3485  HD2 PHE A 891      35.512  -1.017   6.393  1.00 29.29           H
ATOM   3486  HE1 PHE A 891      35.794  -4.585   3.490  1.00 32.68           H
ATOM   3487  HE2 PHE A 891      33.617  -2.227   5.882  1.00 30.94           H
ATOM   3488  HZ  PHE A 891      33.758  -4.026   4.420  1.00 30.98           H
ATOM   3489  N   PRO A 892      38.857   2.004   5.475  1.00 25.50           N
ATOM   3490  CA  PRO A 892      39.651   2.923   6.294  1.00 32.08           C
ATOM   3491  C   PRO A 892      39.834   2.403   7.713  1.00 34.82           C
ATOM   3492  O   PRO A 892      39.116   1.516   8.185  1.00 29.22           O
ATOM   3493  CB  PRO A 892      38.827   4.230   6.283  1.00 31.48           C
ATOM   3494  CG  PRO A 892      37.891   4.103   5.180  1.00 30.23           C
ATOM   3495  CD  PRO A 892      37.608   2.636   5.027  1.00 27.96           C
ATOM   3496  HA  PRO A 892      40.518   3.080   5.889  1.00 38.51           H
ATOM   3497  HB2 PRO A 892      38.352   4.321   7.124  1.00 37.79           H
ATOM   3498  HB3 PRO A 892      39.419   4.985   6.143  1.00 37.79           H
ATOM   3499  HG2 PRO A 892      37.076   4.585   5.391  1.00 36.30           H
ATOM   3500  HG3 PRO A 892      38.295   4.456   4.372  1.00 36.30           H
ATOM   3501  HD2 PRO A 892      36.870   2.372   5.599  1.00 33.57           H
ATOM   3502  HD3 PRO A 892      37.433   2.421   4.097  1.00 33.57           H
ATOM   3503  N   GLU A 893      40.794   3.016   8.420  1.00 37.16           N
ATOM   3504  CA  GLU A 893      41.272   2.454   9.688  1.00 38.88           C
ATOM   3505  C   GLU A 893      40.167   2.410  10.730  1.00 35.50           C
ATOM   3506  O   GLU A 893      39.939   1.368  11.363  1.00 36.40           O
ATOM   3507  CB  GLU A 893      42.475   3.271  10.203  1.00 47.11           C
ATOM   3508  CG  GLU A 893      42.876   3.087  11.698  1.00 55.05           C
ATOM   3509  CD  GLU A 893      43.190   4.425  12.392  1.00 57.75           C
ATOM   3510  OE1 GLU A 893      44.203   5.083  12.035  1.00 57.26           O
ATOM   3511  OE2 GLU A 893      42.400   4.819  13.286  1.00 59.72           O1-
ATOM   3512  H   GLU A 893      41.179   3.749   8.189  1.00 44.61           H
ATOM   3513  HA  GLU A 893      41.573   1.545   9.534  1.00 46.68           H
ATOM   3514  HB2 GLU A 893      43.250   3.033   9.669  1.00 56.55           H
ATOM   3515  HB3 GLU A 893      42.277   4.212  10.075  1.00 56.55           H
ATOM   3516  HG2 GLU A 893      42.143   2.667  12.173  1.00 66.08           H
ATOM   3517  HG3 GLU A 893      43.668   2.530  11.747  1.00 66.08           H
ATOM   3518  N   MET A 894      39.486   3.540  10.949  1.00 34.45           N
ATOM   3519  CA  MET A 894      38.490   3.596  12.014  1.00 34.39           C
ATOM   3520  C   MET A 894      37.315   2.688  11.722  1.00 31.96           C
ATOM   3521  O   MET A 894      36.711   2.144  12.654  1.00 27.96           O
ATOM   3522  CB  MET A 894      37.974   5.018  12.234  1.00 38.30           C
ATOM   3523  CG  MET A 894      38.582   5.739  13.462  1.00 43.14           C
ATOM   3524  SD  MET A 894      38.542   4.786  15.002  1.00 54.58           S
ATOM   3525  CE  MET A 894      37.042   5.354  15.835  1.00 51.16           C
ATOM   3526  H   MET A 894      39.581   4.270  10.504  1.00 41.36           H
ATOM   3527  HA  MET A 894      38.907   3.305  12.840  1.00 41.28           H
ATOM   3528  HB2 MET A 894      38.181   5.549  11.449  1.00 45.98           H
ATOM   3529  HB3 MET A 894      37.013   4.983  12.359  1.00 45.98           H
ATOM   3530  HG2 MET A 894      39.509   5.947  13.270  1.00 51.79           H
ATOM   3531  HG3 MET A 894      38.088   6.561  13.613  1.00 51.79           H
ATOM   3532  HE1 MET A 894      36.951   4.883  16.678  1.00 61.41           H
ATOM   3533  HE2 MET A 894      37.112   6.308  15.994  1.00 61.41           H
ATOM   3534  HE3 MET A 894      36.277   5.168  15.268  1.00 61.41           H
ATOM   3535  N   MET A 895      36.944   2.538  10.452  1.00 27.37           N
ATOM   3536  CA  MET A 895      35.837   1.649  10.147  1.00 27.57           C
ATOM   3537  C   MET A 895      36.238   0.215  10.426  1.00 26.17           C
ATOM   3538  O   MET A 895      35.471  -0.528  11.034  1.00 24.56           O
ATOM   3539  CB  MET A 895      35.403   1.809   8.712  1.00 27.69           C
ATOM   3540  CG  MET A 895      35.057   3.265   8.361  1.00 31.78           C
ATOM   3541  SD  MET A 895      34.264   4.211   9.748  1.00 42.15           S
ATOM   3542  CE  MET A 895      32.782   3.411   9.221  1.00 16.75           C
ATOM   3543  H   MET A 895      37.304   2.927   9.774  1.00 32.86           H
ATOM   3544  HA  MET A 895      35.084   1.880  10.713  1.00 33.11           H
ATOM   3545  HB2 MET A 895      36.123   1.522   8.129  1.00 33.25           H
ATOM   3546  HB3 MET A 895      34.614   1.267   8.558  1.00 33.25           H
ATOM   3547  HG2 MET A 895      35.873   3.729   8.115  1.00 38.16           H
ATOM   3548  HG3 MET A 895      34.440   3.267   7.612  1.00 38.16           H
ATOM   3549  HE1 MET A 895      32.049   3.697   9.789  1.00 20.11           H
ATOM   3550  HE2 MET A 895      32.602   3.655   8.300  1.00 20.11           H
ATOM   3551  HE3 MET A 895      32.900   2.450   9.291  1.00 20.11           H
ATOM   3552  N   ALA A 896      37.461  -0.160  10.019  1.00 26.77           N
ATOM   3553  CA  ALA A 896      37.974  -1.505  10.269  1.00 24.69           C
ATOM   3554  C   ALA A 896      38.033  -1.816  11.763  1.00 28.31           C
ATOM   3555  O   ALA A 896      37.743  -2.943  12.183  1.00 22.69           O
ATOM   3556  CB  ALA A 896      39.356  -1.654   9.639  1.00 26.61           C
ATOM   3557  H   ALA A 896      38.009   0.350   9.596  1.00 32.14           H
ATOM   3558  HA  ALA A 896      37.383  -2.151   9.851  1.00 29.64           H
ATOM   3559  HB1 ALA A 896      39.686  -2.550   9.811  1.00 31.95           H
ATOM   3560  HB2 ALA A 896      39.285  -1.505   8.683  1.00 31.95           H
ATOM   3561  HB3 ALA A 896      39.954  -0.999  10.033  1.00 31.95           H
ATOM   3562  N   GLU A 897      38.394  -0.830  12.584  1.00 27.05           N
ATOM   3563  CA  GLU A 897      38.382  -1.026  14.029  1.00 25.47           C
ATOM   3564  C   GLU A 897      36.968  -1.227  14.545  1.00 29.74           C
ATOM   3565  O   GLU A 897      36.719  -2.116  15.366  1.00 26.51           O
ATOM   3566  CB  GLU A 897      39.020   0.174  14.739  1.00 32.81           C
ATOM   3567  CG  GLU A 897      38.960   0.085  16.290  1.00 36.97           C
ATOM   3568  CD  GLU A 897      39.318   1.412  17.024  1.00 49.65           C
ATOM   3569  OE1 GLU A 897      40.452   1.911  16.842  1.00 54.67           O
ATOM   3570  OE2 GLU A 897      38.474   1.938  17.802  1.00 44.99           O1-
ATOM   3571  H   GLU A 897      38.648  -0.048  12.331  1.00 32.47           H
ATOM   3572  HA  GLU A 897      38.899  -1.817  14.247  1.00 30.59           H
ATOM   3573  HB2 GLU A 897      39.954   0.231  14.481  1.00 39.39           H
ATOM   3574  HB3 GLU A 897      38.555   0.981  14.470  1.00 39.39           H
ATOM   3575  HG2 GLU A 897      38.060  -0.163  16.552  1.00 44.39           H
ATOM   3576  HG3 GLU A 897      39.586  -0.594  16.587  1.00 44.39           H
ATOM   3577  N   ILE A 898      36.030  -0.378  14.114  1.00 25.82           N
ATOM   3578  CA  ILE A 898      34.657  -0.517  14.596  1.00 26.44           C
ATOM   3579  C   ILE A 898      34.058  -1.858  14.136  1.00 21.84           C
ATOM   3580  O   ILE A 898      33.322  -2.504  14.879  1.00 22.47           O
ATOM   3581  CB  ILE A 898      33.800   0.676  14.130  1.00 29.72           C
ATOM   3582  CG1 ILE A 898      34.272   1.963  14.822  1.00 29.05           C
ATOM   3583  CG2 ILE A 898      32.306   0.420  14.428  1.00 20.45           C
ATOM   3584  CD1 ILE A 898      33.511   3.196  14.397  1.00 28.71           C
ATOM   3585  H   ILE A 898      36.159   0.267  13.559  1.00 31.00           H
ATOM   3586  HA  ILE A 898      34.666  -0.514  15.566  1.00 31.74           H
ATOM   3587  HB  ILE A 898      33.911   0.781  13.172  1.00 35.68           H
ATOM   3588 HG12 ILE A 898      34.162   1.861  15.780  1.00 34.88           H
ATOM   3589 HG13 ILE A 898      35.209   2.105  14.612  1.00 34.88           H
ATOM   3590 HG21 ILE A 898      31.789   1.183  14.126  1.00 24.56           H
ATOM   3591 HG22 ILE A 898      32.024  -0.380  13.957  1.00 24.56           H
ATOM   3592 HG23 ILE A 898      32.192   0.299  15.384  1.00 24.56           H
ATOM   3593 HD11 ILE A 898      33.863   3.964  14.873  1.00 34.46           H
ATOM   3594 HD12 ILE A 898      33.620   3.321  13.441  1.00 34.46           H
ATOM   3595 HD13 ILE A 898      32.572   3.077  14.610  1.00 34.46           H
ATOM   3596  N   ILE A 899      34.329  -2.276  12.892  1.00 23.60           N
ATOM   3597  CA  ILE A 899      33.675  -3.493  12.393  1.00 20.88           C
ATOM   3598  C   ILE A 899      34.213  -4.704  13.139  1.00 24.25           C
ATOM   3599  O   ILE A 899      33.485  -5.682  13.338  1.00 25.54           O
ATOM   3600  CB  ILE A 899      33.860  -3.692  10.878  1.00 20.32           C
ATOM   3601  CG1 ILE A 899      33.201  -2.548  10.080  1.00 21.51           C
ATOM   3602  CG2 ILE A 899      33.283  -5.043  10.429  1.00 19.65           C
ATOM   3603  CD1 ILE A 899      33.823  -2.320   8.677  1.00 24.14           C
ATOM   3604  H   ILE A 899      34.863  -1.892  12.339  1.00 28.34           H
ATOM   3605  HA  ILE A 899      32.723  -3.432  12.570  1.00 25.07           H
ATOM   3606  HB  ILE A 899      34.810  -3.689  10.685  1.00 24.40           H
ATOM   3607 HG12 ILE A 899      32.261  -2.754   9.957  1.00 25.83           H
ATOM   3608 HG13 ILE A 899      33.293  -1.724  10.583  1.00 25.83           H
ATOM   3609 HG21 ILE A 899      33.415  -5.139   9.473  1.00 23.60           H
ATOM   3610 HG22 ILE A 899      33.744  -5.755  10.900  1.00 23.60           H
ATOM   3611 HG23 ILE A 899      32.336  -5.067  10.637  1.00 23.60           H
ATOM   3612 HD11 ILE A 899      33.358  -1.590   8.241  1.00 28.98           H
ATOM   3613 HD12 ILE A 899      34.762  -2.100   8.781  1.00 28.98           H
ATOM   3614 HD13 ILE A 899      33.729  -3.132   8.155  1.00 28.98           H
ATOM   3615  N   SER A 900      35.495  -4.673  13.541  1.00 22.83           N
ATOM   3616  CA  SER A 900      36.125  -5.836  14.155  1.00 25.54           C
ATOM   3617  C   SER A 900      36.016  -5.849  15.684  1.00 28.28           C
ATOM   3618  O   SER A 900      36.155  -6.917  16.278  1.00 23.44           O
ATOM   3619  CB  SER A 900      37.594  -5.921  13.705  1.00 28.04           C
ATOM   3620  OG  SER A 900      38.393  -4.831  14.186  1.00 27.92           O
ATOM   3621  H   SER A 900      36.012  -3.989  13.467  1.00 27.41           H
ATOM   3622  HA  SER A 900      35.677  -6.632  13.828  1.00 30.66           H
ATOM   3623  HB2 SER A 900      37.972  -6.750  14.039  1.00 33.67           H
ATOM   3624  HB3 SER A 900      37.621  -5.919  12.736  1.00 33.67           H
ATOM   3625  HG  SER A 900      38.085  -4.103  13.902  1.00 33.53           H
ATOM   3626  N   VAL A 901      35.723  -4.711  16.340  1.00 24.50           N
ATOM   3627  CA  VAL A 901      35.720  -4.605  17.800  1.00 25.05           C
ATOM   3628  C   VAL A 901      34.304  -4.439  18.339  1.00 24.15           C
ATOM   3629  O   VAL A 901      33.897  -5.120  19.289  1.00 25.15           O
ATOM   3630  CB  VAL A 901      36.609  -3.430  18.273  1.00 28.35           C
ATOM   3631  CG1 VAL A 901      36.441  -3.162  19.785  1.00 30.55           C
ATOM   3632  CG2 VAL A 901      38.018  -3.677  17.944  1.00 20.22           C
ATOM   3633  H   VAL A 901      35.519  -3.974  15.946  1.00 29.42           H
ATOM   3634  HA  VAL A 901      36.085  -5.423  18.173  1.00 30.08           H
ATOM   3635  HB  VAL A 901      36.336  -2.628  17.802  1.00 34.04           H
ATOM   3636 HG11 VAL A 901      37.013  -2.422  20.040  1.00 36.67           H
ATOM   3637 HG12 VAL A 901      35.514  -2.941  19.965  1.00 36.67           H
ATOM   3638 HG13 VAL A 901      36.693  -3.960  20.277  1.00 36.67           H
ATOM   3639 HG21 VAL A 901      38.550  -2.926  18.252  1.00 24.28           H
ATOM   3640 HG22 VAL A 901      38.308  -4.491  18.386  1.00 24.28           H
ATOM   3641 HG23 VAL A 901      38.106  -3.773  16.983  1.00 24.28           H
ATOM   3642  N   GLN A 902      33.534  -3.532  17.738  1.00 25.66           N
ATOM   3643  CA  GLN A 902      32.176  -3.251  18.194  1.00 22.48           C
ATOM   3644  C   GLN A 902      31.123  -4.085  17.471  1.00 20.90           C
ATOM   3645  O   GLN A 902      30.208  -4.591  18.119  1.00 24.79           O
ATOM   3646  CB  GLN A 902      31.811  -1.747  18.017  1.00 21.83           C
ATOM   3647  CG  GLN A 902      32.804  -0.737  18.538  1.00 27.26           C
ATOM   3648  CD  GLN A 902      33.101  -0.909  19.983  1.00 34.14           C
ATOM   3649  OE1 GLN A 902      32.468  -1.720  20.684  1.00 32.18           O
ATOM   3650  NE2 GLN A 902      34.146  -0.211  20.440  1.00 47.26           N
ATOM   3651  H   GLN A 902      33.778  -3.064  17.059  1.00 30.80           H
ATOM   3652  HA  GLN A 902      32.118  -3.459  19.140  1.00 26.99           H
ATOM   3653  HB2 GLN A 902      31.697  -1.573  17.070  1.00 26.21           H
ATOM   3654  HB3 GLN A 902      30.971  -1.584  18.475  1.00 26.21           H
ATOM   3655  HG2 GLN A 902      33.636  -0.831  18.048  1.00 32.73           H
ATOM   3656  HG3 GLN A 902      32.443   0.155  18.411  1.00 32.73           H
ATOM   3657 HE21 GLN A 902      34.594   0.293  19.906  1.00 56.73           H
ATOM   3658 HE22 GLN A 902      34.371  -0.267  21.269  1.00 56.73           H
ATOM   3659  N   VAL A 903      31.216  -4.258  16.154  1.00 21.47           N
ATOM   3660  CA  VAL A 903      30.097  -4.848  15.420  1.00 21.74           C
ATOM   3661  C   VAL A 903      29.953  -6.324  15.798  1.00 20.78           C
ATOM   3662  O   VAL A 903      28.827  -6.829  15.818  1.00 22.73           O
ATOM   3663  CB  VAL A 903      30.263  -4.687  13.901  1.00 24.07           C
ATOM   3664  CG1 VAL A 903      29.291  -5.623  13.079  1.00 25.59           C
ATOM   3665  CG2 VAL A 903      30.074  -3.171  13.460  1.00 24.77           C
ATOM   3666  H   VAL A 903      31.897  -4.048  15.672  1.00 25.78           H
ATOM   3667  HA  VAL A 903      29.280  -4.394  15.678  1.00 26.11           H
ATOM   3668  HB  VAL A 903      31.170  -4.941  13.668  1.00 28.91           H
ATOM   3669 HG11 VAL A 903      29.440  -5.478  12.132  1.00 30.73           H
ATOM   3670 HG12 VAL A 903      29.476  -6.548  13.306  1.00 30.73           H
ATOM   3671 HG13 VAL A 903      28.374  -5.403  13.307  1.00 30.73           H
ATOM   3672 HG21 VAL A 903      30.185  -3.106  12.499  1.00 29.75           H
ATOM   3673 HG22 VAL A 903      29.184  -2.878  13.712  1.00 29.75           H
ATOM   3674 HG23 VAL A 903      30.741  -2.627  13.908  1.00 29.75           H
ATOM   3675  N   PRO A 904      31.029  -7.055  16.127  1.00 22.71           N
ATOM   3676  CA  PRO A 904      30.846  -8.471  16.532  1.00 22.64           C
ATOM   3677  C   PRO A 904      30.150  -8.609  17.865  1.00 22.02           C
ATOM   3678  O   PRO A 904      29.505  -9.633  18.101  1.00 23.61           O
ATOM   3679  CB  PRO A 904      32.283  -9.017  16.548  1.00 21.60           C
ATOM   3680  CG  PRO A 904      33.037  -8.061  15.621  1.00 20.51           C
ATOM   3681  CD  PRO A 904      32.467  -6.741  16.006  1.00 19.34           C
ATOM   3682  HA  PRO A 904      30.334  -8.945  15.857  1.00 27.19           H
ATOM   3683  HB2 PRO A 904      32.641  -8.983  17.448  1.00 25.94           H
ATOM   3684  HB3 PRO A 904      32.298  -9.922  16.200  1.00 25.94           H
ATOM   3685  HG2 PRO A 904      33.989  -8.099  15.802  1.00 24.63           H
ATOM   3686  HG3 PRO A 904      32.844  -8.271  14.694  1.00 24.63           H
ATOM   3687  HD2 PRO A 904      32.826  -6.448  16.858  1.00 23.23           H
ATOM   3688  HD3 PRO A 904      32.616  -6.086  15.306  1.00 23.23           H
ATOM   3689  N   LYS A 905      30.192  -7.569  18.709  1.00 21.57           N
ATOM   3690  CA  LYS A 905      29.428  -7.562  19.946  1.00 21.73           C
ATOM   3691  C   LYS A 905      27.944  -7.543  19.656  1.00 23.35           C
ATOM   3692  O   LYS A 905      27.146  -8.136  20.382  1.00 24.33           O
ATOM   3693  CB  LYS A 905      29.817  -6.334  20.790  1.00 25.07           C
ATOM   3694  CG  LYS A 905      31.267  -6.373  21.283  1.00 25.97           C
ATOM   3695  CD  LYS A 905      31.578  -5.171  22.212  1.00 32.19           C
ATOM   3696  CE  LYS A 905      33.092  -4.916  22.434  1.00 33.13           C
ATOM   3697  NZ  LYS A 905      33.352  -3.473  22.892  1.00 42.95           N1+
ATOM   3698  H   LYS A 905      30.659  -6.858  18.581  1.00 25.90           H
ATOM   3699  HA  LYS A 905      29.631  -8.362  20.455  1.00 26.09           H
ATOM   3700  HB2 LYS A 905      29.706  -5.535  20.253  1.00 30.10           H
ATOM   3701  HB3 LYS A 905      29.239  -6.292  21.568  1.00 30.10           H
ATOM   3702  HG2 LYS A 905      31.414  -7.191  21.783  1.00 31.18           H
ATOM   3703  HG3 LYS A 905      31.866  -6.331  20.521  1.00 31.18           H
ATOM   3704  HD2 LYS A 905      31.198  -4.368  21.822  1.00 38.65           H
ATOM   3705  HD3 LYS A 905      31.176  -5.335  23.080  1.00 38.65           H
ATOM   3706  HE2 LYS A 905      33.422  -5.518  23.120  1.00 39.77           H
ATOM   3707  HE3 LYS A 905      33.568  -5.062  21.601  1.00 39.77           H
ATOM   3708  HZ1 LYS A 905      34.224  -3.345  23.014  1.00 51.56           H
ATOM   3709  HZ2 LYS A 905      33.060  -2.901  22.276  1.00 51.56           H
ATOM   3710  HZ3 LYS A 905      32.927  -3.316  23.658  1.00 51.56           H
ATOM   3711  N   ILE A 906      27.547  -6.807  18.630  1.00 23.38           N
ATOM   3712  CA  ILE A 906      26.159  -6.848  18.191  1.00 22.81           C
ATOM   3713  C   ILE A 906      25.841  -8.219  17.572  1.00 22.37           C
ATOM   3714  O   ILE A 906      24.874  -8.867  17.940  1.00 23.44           O
ATOM   3715  CB  ILE A 906      25.899  -5.700  17.197  1.00 25.54           C
ATOM   3716  CG1 ILE A 906      26.212  -4.337  17.846  1.00 23.96           C
ATOM   3717  CG2 ILE A 906      24.467  -5.773  16.731  1.00 23.46           C
ATOM   3718  CD1 ILE A 906      26.108  -3.153  16.904  1.00 24.95           C
ATOM   3719  H   ILE A 906      28.053  -6.281  18.175  1.00 28.07           H
ATOM   3720  HA  ILE A 906      25.578  -6.721  18.957  1.00 27.39           H
ATOM   3721  HB  ILE A 906      26.481  -5.818  16.429  1.00 30.67           H
ATOM   3722 HG12 ILE A 906      25.587  -4.190  18.574  1.00 28.76           H
ATOM   3723 HG13 ILE A 906      27.117  -4.359  18.193  1.00 28.76           H
ATOM   3724 HG21 ILE A 906      24.302  -5.051  16.105  1.00 28.17           H
ATOM   3725 HG22 ILE A 906      24.320  -6.628  16.296  1.00 28.17           H
ATOM   3726 HG23 ILE A 906      23.881  -5.686  17.499  1.00 28.17           H
ATOM   3727 HD11 ILE A 906      26.320  -2.342  17.393  1.00 29.96           H
ATOM   3728 HD12 ILE A 906      26.737  -3.274  16.175  1.00 29.96           H
ATOM   3729 HD13 ILE A 906      25.204  -3.104  16.557  1.00 29.96           H
ATOM   3730  N   LEU A 907      26.630  -8.663  16.595  1.00 21.63           N
ATOM   3731  CA  LEU A 907      26.304  -9.923  15.917  1.00 21.71           C
ATOM   3732  C   LEU A 907      26.370 -11.138  16.850  1.00 22.66           C
ATOM   3733  O   LEU A 907      25.711 -12.154  16.593  1.00 22.25           O
ATOM   3734  CB  LEU A 907      27.236 -10.089  14.709  1.00 25.91           C
ATOM   3735  CG  LEU A 907      27.158  -8.947  13.671  1.00 25.77           C
ATOM   3736  CD1 LEU A 907      28.142  -9.193  12.547  1.00 20.43           C
ATOM   3737  CD2 LEU A 907      25.751  -8.739  13.063  1.00 25.97           C
ATOM   3738  H   LEU A 907      27.339  -8.269  16.311  1.00 25.97           H
ATOM   3739  HA  LEU A 907      25.397  -9.864  15.579  1.00 26.07           H
ATOM   3740  HB2 LEU A 907      28.151 -10.134  15.028  1.00 31.11           H
ATOM   3741  HB3 LEU A 907      27.008 -10.915  14.255  1.00 31.11           H
ATOM   3742  HG  LEU A 907      27.413  -8.119  14.106  1.00 30.95           H
ATOM   3743 HD11 LEU A 907      28.078  -8.467  11.907  1.00 24.53           H
ATOM   3744 HD12 LEU A 907      29.038  -9.231  12.916  1.00 24.53           H
ATOM   3745 HD13 LEU A 907      27.925 -10.035  12.117  1.00 24.53           H
ATOM   3746 HD21 LEU A 907      25.788  -8.009  12.426  1.00 31.18           H
ATOM   3747 HD22 LEU A 907      25.476  -9.555  12.617  1.00 31.18           H
ATOM   3748 HD23 LEU A 907      25.128  -8.525  13.776  1.00 31.18           H
ATOM   3749  N   SER A 908      27.083 -11.053  17.964  1.00 21.96           N
ATOM   3750  CA  SER A 908      27.118 -12.155  18.932  1.00 27.41           C
ATOM   3751  C   SER A 908      26.112 -11.998  20.067  1.00 27.06           C
ATOM   3752  O   SER A 908      26.067 -12.852  20.973  1.00 25.90           O
ATOM   3753  CB  SER A 908      28.525 -12.287  19.518  1.00 20.48           C
ATOM   3754  OG  SER A 908      28.773 -11.242  20.464  1.00 23.25           O
ATOM   3755  H   SER A 908      27.557 -10.371  18.189  1.00 26.37           H
ATOM   3756  HA  SER A 908      26.912 -12.982  18.469  1.00 32.92           H
ATOM   3757  HB2 SER A 908      28.603 -13.144  19.965  1.00 24.59           H
ATOM   3758  HB3 SER A 908      29.174 -12.225  18.800  1.00 24.59           H
ATOM   3759  HG  SER A 908      28.706 -10.493  20.089  1.00 27.92           H
ATOM   3760  N   GLY A 909      25.297 -10.946  20.035  1.00 22.02           N
ATOM   3761  CA  GLY A 909      24.232 -10.799  21.000  1.00 22.62           C
ATOM   3762  C   GLY A 909      24.616 -10.133  22.300  1.00 22.50           C
ATOM   3763  O   GLY A 909      23.780 -10.060  23.199  1.00 26.04           O
ATOM   3764  H   GLY A 909      25.345 -10.307  19.462  1.00 26.44           H
ATOM   3765  HA2 GLY A 909      23.518 -10.278  20.600  1.00 27.16           H
ATOM   3766  HA3 GLY A 909      23.879 -11.677  21.211  1.00 27.16           H
ATOM   3767  N   LYS A 910      25.848  -9.623  22.424  1.00 22.37           N
ATOM   3768  CA  LYS A 910      26.263  -8.903  23.626  1.00 23.80           C
ATOM   3769  C   LYS A 910      25.724  -7.487  23.658  1.00 26.83           C
ATOM   3770  O   LYS A 910      25.554  -6.915  24.746  1.00 26.88           O
ATOM   3771  CB  LYS A 910      27.777  -8.823  23.707  1.00 23.68           C
ATOM   3772  CG  LYS A 910      28.453 -10.145  23.933  1.00 27.16           C
ATOM   3773  CD  LYS A 910      29.945  -9.926  23.994  1.00 29.34           C
ATOM   3774  CE  LYS A 910      30.636 -10.933  24.853  1.00 36.64           C
ATOM   3775  NZ  LYS A 910      32.086 -10.622  25.007  1.00 38.53           N1+
ATOM   3776  H   LYS A 910      26.460  -9.682  21.823  1.00 26.86           H
ATOM   3777  HA  LYS A 910      25.938  -9.372  24.411  1.00 28.57           H
ATOM   3778  HB2 LYS A 910      28.114  -8.458  22.874  1.00 28.44           H
ATOM   3779  HB3 LYS A 910      28.019  -8.239  24.443  1.00 28.44           H
ATOM   3780  HG2 LYS A 910      28.158 -10.525  24.775  1.00 32.61           H
ATOM   3781  HG3 LYS A 910      28.256 -10.745  23.196  1.00 32.61           H
ATOM   3782  HD2 LYS A 910      30.312  -9.992  23.099  1.00 35.23           H
ATOM   3783  HD3 LYS A 910      30.121  -9.045  24.362  1.00 35.23           H
ATOM   3784  HE2 LYS A 910      30.230 -10.933  25.735  1.00 43.99           H
ATOM   3785  HE3 LYS A 910      30.555 -11.810  24.446  1.00 43.99           H
ATOM   3786  HZ1 LYS A 910      32.476 -11.234  25.522  1.00 46.26           H
ATOM   3787  HZ2 LYS A 910      32.483 -10.619  24.211  1.00 46.26           H
ATOM   3788  HZ3 LYS A 910      32.187  -9.821  25.383  1.00 46.26           H
ATOM   3789  N   VAL A 911      25.449  -6.922  22.489  1.00 22.36           N
ATOM   3790  CA  VAL A 911      24.890  -5.578  22.354  1.00 21.63           C
ATOM   3791  C   VAL A 911      23.646  -5.690  21.514  1.00 23.99           C
ATOM   3792  O   VAL A 911      23.700  -6.232  20.409  1.00 22.56           O
ATOM   3793  CB  VAL A 911      25.901  -4.627  21.709  1.00 22.16           C
ATOM   3794  CG1 VAL A 911      25.277  -3.301  21.335  1.00 23.69           C
ATOM   3795  CG2 VAL A 911      27.064  -4.412  22.672  1.00 26.27           C
ATOM   3796  H   VAL A 911      25.581  -7.311  21.733  1.00 26.85           H
ATOM   3797  HA  VAL A 911      24.648  -5.233  23.228  1.00 25.97           H
ATOM   3798  HB  VAL A 911      26.250  -5.035  20.901  1.00 26.61           H
ATOM   3799 HG11 VAL A 911      25.954  -2.736  20.932  1.00 28.44           H
ATOM   3800 HG12 VAL A 911      24.557  -3.459  20.704  1.00 28.44           H
ATOM   3801 HG13 VAL A 911      24.928  -2.880  22.136  1.00 28.44           H
ATOM   3802 HG21 VAL A 911      27.705  -3.810  22.264  1.00 31.54           H
ATOM   3803 HG22 VAL A 911      26.725  -4.026  23.495  1.00 31.54           H
ATOM   3804 HG23 VAL A 911      27.484  -5.267  22.856  1.00 31.54           H
ATOM   3805  N   LYS A 912      22.543  -5.141  22.015  1.00 23.11           N
ATOM   3806  CA  LYS A 912      21.239  -5.306  21.406  1.00 23.64           C
ATOM   3807  C   LYS A 912      20.476  -3.992  21.321  1.00 25.25           C
ATOM   3808  O   LYS A 912      20.561  -3.139  22.220  1.00 24.12           O
ATOM   3809  CB  LYS A 912      20.406  -6.318  22.190  1.00 26.34           C
ATOM   3810  CG  LYS A 912      21.090  -7.667  22.287  1.00 32.44           C
ATOM   3811  CD  LYS A 912      20.139  -8.834  22.192  1.00 41.02           C
ATOM   3812  CE  LYS A 912      19.179  -8.885  23.315  1.00 44.83           C
ATOM   3813  NZ  LYS A 912      18.460 -10.234  23.259  1.00 53.72           N1+
ATOM   3814  H   LYS A 912      22.531  -4.657  22.725  1.00 27.75           H
ATOM   3815  HA  LYS A 912      21.353  -5.646  20.504  1.00 28.38           H
ATOM   3816  HB2 LYS A 912      20.265  -5.986  23.090  1.00 31.63           H
ATOM   3817  HB3 LYS A 912      19.554  -6.443  21.743  1.00 31.63           H
ATOM   3818  HG2 LYS A 912      21.730  -7.747  21.562  1.00 38.95           H
ATOM   3819  HG3 LYS A 912      21.548  -7.726  23.139  1.00 38.95           H
ATOM   3820  HD2 LYS A 912      19.632  -8.762  21.368  1.00 49.24           H
ATOM   3821  HD3 LYS A 912      20.649  -9.659  22.197  1.00 49.24           H
ATOM   3822  HE2 LYS A 912      19.652  -8.815  24.159  1.00 53.82           H
ATOM   3823  HE3 LYS A 912      18.525  -8.175  23.224  1.00 53.82           H
ATOM   3824  HZ1 LYS A 912      17.873 -10.293  23.926  1.00 64.49           H
ATOM   3825  HZ2 LYS A 912      18.028 -10.316  22.485  1.00 64.49           H
ATOM   3826  HZ3 LYS A 912      19.050 -10.896  23.332  1.00 64.49           H
ATOM   3827  N   PRO A 913      19.684  -3.828  20.273  1.00 23.21           N
ATOM   3828  CA  PRO A 913      18.806  -2.664  20.166  1.00 23.29           C
ATOM   3829  C   PRO A 913      17.724  -2.692  21.226  1.00 29.42           C
ATOM   3830  O   PRO A 913      17.306  -3.751  21.703  1.00 22.20           O
ATOM   3831  CB  PRO A 913      18.187  -2.797  18.770  1.00 23.23           C
ATOM   3832  CG  PRO A 913      18.302  -4.173  18.404  1.00 26.09           C
ATOM   3833  CD  PRO A 913      19.505  -4.770  19.150  1.00 24.66           C
ATOM   3834  HA  PRO A 913      19.312  -1.839  20.228  1.00 27.97           H
ATOM   3835  HB2 PRO A 913      17.255  -2.531  18.803  1.00 27.90           H
ATOM   3836  HB3 PRO A 913      18.677  -2.238  18.146  1.00 27.90           H
ATOM   3837  HG2 PRO A 913      17.489  -4.638  18.657  1.00 31.33           H
ATOM   3838  HG3 PRO A 913      18.439  -4.237  17.446  1.00 31.33           H
ATOM   3839  HD2 PRO A 913      19.296  -5.657  19.480  1.00 29.61           H
ATOM   3840  HD3 PRO A 913      20.291  -4.774  18.581  1.00 29.61           H
ATOM   3841  N   ILE A 914      17.258  -1.493  21.547  1.00 22.60           N
ATOM   3842  CA  ILE A 914      16.121  -1.252  22.426  1.00 25.60           C
ATOM   3843  C   ILE A 914      14.923  -1.037  21.507  1.00 25.85           C
ATOM   3844  O   ILE A 914      14.771   0.020  20.912  1.00 27.49           O
ATOM   3845  CB  ILE A 914      16.345  -0.033  23.337  1.00 26.27           C
ATOM   3846  CG1 ILE A 914      17.594  -0.201  24.215  1.00 27.53           C
ATOM   3847  CG2 ILE A 914      15.152   0.127  24.228  1.00 29.91           C
ATOM   3848  CD1 ILE A 914      18.123   1.110  24.907  1.00 27.11           C
ATOM   3849  H   ILE A 914      17.605  -0.764  21.250  1.00 27.14           H
ATOM   3850  HA  ILE A 914      15.958  -2.033  22.978  1.00 30.74           H
ATOM   3851  HB  ILE A 914      16.443   0.762  22.789  1.00 31.54           H
ATOM   3852 HG12 ILE A 914      17.391  -0.838  24.918  1.00 33.05           H
ATOM   3853 HG13 ILE A 914      18.312  -0.547  23.663  1.00 33.05           H
ATOM   3854 HG21 ILE A 914      15.290   0.895  24.804  1.00 35.91           H
ATOM   3855 HG22 ILE A 914      14.364   0.261  23.678  1.00 35.91           H
ATOM   3856 HG23 ILE A 914      15.049  -0.675  24.763  1.00 35.91           H
ATOM   3857 HD11 ILE A 914      18.908   0.894  25.433  1.00 32.55           H
ATOM   3858 HD12 ILE A 914      18.351   1.758  24.222  1.00 32.55           H
ATOM   3859 HD13 ILE A 914      17.427   1.466  25.481  1.00 32.55           H
ATOM   3860  N   TYR A 915      14.071  -2.039  21.364  1.00 23.40           N
ATOM   3861  CA  TYR A 915      12.841  -1.867  20.611  1.00 26.24           C
ATOM   3862  C   TYR A 915      11.745  -1.271  21.491  1.00 28.49           C
ATOM   3863  O   TYR A 915      11.675  -1.544  22.687  1.00 28.23           O
ATOM   3864  CB  TYR A 915      12.358  -3.211  20.057  1.00 25.01           C
ATOM   3865  CG  TYR A 915      13.211  -3.770  18.945  1.00 25.20           C
ATOM   3866  CD1 TYR A 915      14.210  -4.688  19.200  1.00 30.53           C
ATOM   3867  CD2 TYR A 915      13.021  -3.366  17.638  1.00 27.96           C
ATOM   3868  CE1 TYR A 915      14.990  -5.203  18.168  1.00 31.43           C
ATOM   3869  CE2 TYR A 915      13.798  -3.877  16.612  1.00 30.71           C
ATOM   3870  CZ  TYR A 915      14.785  -4.779  16.891  1.00 27.96           C
ATOM   3871  OH  TYR A 915      15.573  -5.259  15.879  1.00 35.85           O
ATOM   3872  H   TYR A 915      14.180  -2.826  21.692  1.00 28.10           H
ATOM   3873  HA  TYR A 915      12.999  -1.265  19.866  1.00 31.50           H
ATOM   3874  HB2 TYR A 915      12.353  -3.860  20.778  1.00 30.03           H
ATOM   3875  HB3 TYR A 915      11.459  -3.100  19.711  1.00 30.03           H
ATOM   3876  HD1 TYR A 915      14.356  -4.975  20.072  1.00 36.66           H
ATOM   3877  HD2 TYR A 915      12.354  -2.748  17.442  1.00 33.57           H
ATOM   3878  HE1 TYR A 915      15.666  -5.813  18.354  1.00 37.74           H
ATOM   3879  HE2 TYR A 915      13.665  -3.588  15.738  1.00 36.87           H
ATOM   3880  HH  TYR A 915      15.341  -4.918  15.147  1.00 43.03           H
ATOM   3881  N   PHE A 916      10.862  -0.471  20.878  1.00 25.24           N
ATOM   3882  CA  PHE A 916       9.663  -0.046  21.592  1.00 24.56           C
ATOM   3883  C   PHE A 916       8.631  -1.166  21.678  1.00 31.45           C
ATOM   3884  O   PHE A 916       8.094  -1.440  22.760  1.00 29.49           O
ATOM   3885  CB  PHE A 916       9.047   1.176  20.927  1.00 26.96           C
ATOM   3886  CG  PHE A 916       9.614   2.446  21.404  1.00 28.35           C
ATOM   3887  CD1 PHE A 916       9.169   3.006  22.580  1.00 27.40           C
ATOM   3888  CD2 PHE A 916      10.617   3.064  20.691  1.00 32.14           C
ATOM   3889  CE1 PHE A 916       9.708   4.194  23.045  1.00 29.81           C
ATOM   3890  CE2 PHE A 916      11.155   4.258  21.134  1.00 33.52           C
ATOM   3891  CZ  PHE A 916      10.702   4.815  22.316  1.00 33.89           C
ATOM   3892  H   PHE A 916      10.935  -0.171  20.076  1.00 30.31           H
ATOM   3893  HA  PHE A 916       9.909   0.201  22.497  1.00 29.49           H
ATOM   3894  HB2 PHE A 916       9.198   1.122  19.970  1.00 32.37           H
ATOM   3895  HB3 PHE A 916       8.095   1.187  21.111  1.00 32.37           H
ATOM   3896  HD1 PHE A 916       8.499   2.583  23.067  1.00 32.90           H
ATOM   3897  HD2 PHE A 916      10.918   2.688  19.895  1.00 38.58           H
ATOM   3898  HE1 PHE A 916       9.399   4.572  23.837  1.00 35.79           H
ATOM   3899  HE2 PHE A 916      11.829   4.676  20.648  1.00 40.24           H
ATOM   3900  HZ  PHE A 916      11.067   5.615  22.619  1.00 40.68           H
ATOM   3901  N   HIS A 917       8.367  -1.825  20.552  1.00 27.68           N
ATOM   3902  CA  HIS A 917       7.322  -2.850  20.424  1.00 34.37           C
ATOM   3903  C   HIS A 917       7.867  -4.266  20.356  1.00 36.16           C
ATOM   3904  O   HIS A 917       8.965  -4.446  19.837  1.00 36.30           O
ATOM   3905  CB  HIS A 917       6.510  -2.577  19.169  1.00 31.35           C
ATOM   3906  CG  HIS A 917       5.914  -1.212  19.141  1.00 28.91           C
ATOM   3907  ND1 HIS A 917       4.704  -0.922  19.728  1.00 28.07           N
ATOM   3908  CD2 HIS A 917       6.353  -0.059  18.587  1.00 27.71           C
ATOM   3909  CE1 HIS A 917       4.424   0.353  19.542  1.00 30.42           C
ATOM   3910  NE2 HIS A 917       5.410   0.901  18.858  1.00 28.39           N
ATOM   3911  OXT HIS A 917       7.197  -5.224  20.757  1.00 36.09           O1-
ATOM   3912  H   HIS A 917       8.797  -1.693  19.819  1.00 33.23           H
ATOM   3913  HA  HIS A 917       6.727  -2.793  21.187  1.00 41.26           H
ATOM   3914  HB2 HIS A 917       5.786  -3.221  19.117  1.00 37.63           H
ATOM   3915  HB3 HIS A 917       7.088  -2.667  18.395  1.00 37.63           H
ATOM   3916  HD2 HIS A 917       7.148   0.063  18.119  1.00 33.27           H
ATOM   3917  HE1 HIS A 917       3.663   0.793  19.847  1.00 36.52           H
ATOM   3918  HE2 HIS A 917       5.452   1.724  18.614  1.00 34.08           H
TER
HETATM 3919  O1  SO4 A 402      33.179  -6.760 -10.069  1.00 39.89           O1-
HETATM 3920  O2  SO4 A 402      31.111  -5.630  -9.847  1.00 45.13           O1-
HETATM 3921  O3  SO4 A 402      31.562  -6.783 -11.793  1.00 46.12           O1-
HETATM 3922  O4  SO4 A 402      31.190  -8.018  -9.746  1.00 39.62           O1-
HETATM 3923  S   SO4 A 402      31.767  -6.827 -10.357  1.00 38.17           S2+
HETATM 3924  C1  198 A 501      27.659   3.324   4.598  1.00 26.88           C
HETATM 3925  C10 198 A 501      28.477   1.016   4.946  1.00 25.09           C
HETATM 3926  C11 198 A 501      29.724   0.189   4.674  1.00 28.43           C
HETATM 3927  C12 198 A 501      29.278  -1.020   3.850  1.00 23.69           C
HETATM 3928  C13 198 A 501      30.339  -0.223   6.017  1.00 23.93           C
HETATM 3929  C15 198 A 501      30.424   0.963   8.601  1.00 24.38           C
HETATM 3930  C16 198 A 501      29.190   1.522   8.955  1.00 28.09           C
HETATM 3931  C17 198 A 501      28.740   1.381  10.265  1.00 27.93           C
HETATM 3932  C18 198 A 501      29.516   0.688  11.170  1.00 28.49           C
HETATM 3933  C19 198 A 501      30.737   0.131  10.808  1.00 26.75           C
HETATM 3934  C2  198 A 501      26.291   3.065   4.761  1.00 20.03           C
HETATM 3935  C20 198 A 501      31.190   0.263   9.514  1.00 24.13           C
HETATM 3936  C3  198 A 501      25.347   4.111   4.644  1.00 21.92           C
HETATM 3937  C4  198 A 501      25.801   5.415   4.382  1.00 24.10           C
HETATM 3938  C5  198 A 501      27.159   5.680   4.231  1.00 26.02           C
HETATM 3939  C6  198 A 501      28.090   4.642   4.332  1.00 28.71           C
HETATM 3940  C7  198 A 501      23.905   3.781   4.864  1.00 29.67           C
HETATM 3941  C8  198 A 501      24.917   6.543   4.257  1.00 29.16           C
HETATM 3942  F18 198 A 501      29.111   0.523  12.432  1.00 36.36           F
HETATM 3943  F7A 198 A 501      23.546   2.507   5.013  1.00 28.33           F
HETATM 3944  F7B 198 A 501      23.718   4.001   6.206  1.00 27.82           F
HETATM 3945  F7C 198 A 501      22.927   4.550   4.380  1.00 30.70           F
HETATM 3946  N8  198 A 501      24.243   7.473   4.160  1.00 22.96           N
HETATM 3947  N9  198 A 501      28.659   2.339   4.668  1.00 26.23           N
HETATM 3948  O10 198 A 501      27.428   0.480   5.213  1.00 28.27           O
HETATM 3949  O11 198 A 501      30.629   0.925   3.852  1.00 24.66           O
HETATM 3950  O14 198 A 501      30.345   2.345   6.574  1.00 32.18           O1-
HETATM 3951  O15 198 A 501      32.459   0.924   6.999  1.00 26.77           O1-
HETATM 3952  S14 198 A 501      31.037   1.133   6.974  1.00 26.37           S2+
HETATM 3953  H2  198 A 501      25.925   2.063   4.955  1.00 24.06           H
HETATM 3954  H11 198 A 501      31.402   0.363   3.673  1.00 29.61           H
HETATM 3955  H16 198 A 501      28.589   2.072   8.237  1.00 33.72           H
HETATM 3956  H17 198 A 501      27.792   1.813  10.570  1.00 33.54           H
HETATM 3957  H19 198 A 501      31.328  -0.411  11.540  1.00 32.12           H
HETATM 3958  H20 198 A 501      32.140  -0.185   9.241  1.00 28.97           H
HETATM 3959  H5  198 A 501      27.513   6.689   4.027  1.00 31.25           H
HETATM 3960  H6  198 A 501      29.146   4.869   4.203  1.00 34.47           H
HETATM 3961  HN9 198 A 501      29.558   2.603   4.269  1.00 31.49           H
HETATM 3962 H121 198 A 501      30.126  -1.676   3.624  1.00 28.45           H
HETATM 3963 H122 198 A 501      28.864  -0.699   2.886  1.00 28.45           H
HETATM 3964 H123 198 A 501      28.514  -1.610   4.367  1.00 28.45           H
HETATM 3965 H131 198 A 501      29.590  -0.705   6.656  1.00 28.73           H
HETATM 3966 H132 198 A 501      31.166  -0.923   5.846  1.00 28.73           H
HETATM 3967  O   HOH A 101      26.848   0.870  14.145  1.00 23.36           O
HETATM 3968  H1  HOH A 101      27.555   1.094  14.540  1.00 28.05           H
HETATM 3969  H2  HOH A 101      26.350   0.517  14.722  1.00 28.05           H
HETATM 3970  O   HOH A 102      20.222  17.306  14.919  1.00 23.62           O
HETATM 3971  H1  HOH A 102      20.208  17.087  14.108  1.00 28.36           H
HETATM 3972  H2  HOH A 102      19.789  18.023  14.984  1.00 28.36           H
HETATM 3973  O   HOH A 103      27.651  20.533  23.771  1.00 24.58           O
HETATM 3974  H1  HOH A 103      27.544  20.992  23.076  1.00 29.51           H
HETATM 3975  H2  HOH A 103      26.896  20.230  23.980  1.00 29.51           H
HETATM 3976  O   HOH A 104       8.539  -1.488  13.313  1.00 25.71           O
HETATM 3977  H1  HOH A 104       8.236  -1.353  14.085  1.00 30.87           H
HETATM 3978  H2  HOH A 104       8.717  -0.735  12.986  1.00 30.87           H
HETATM 3979  O   HOH A 105      22.243  -4.304  14.376  1.00 26.89           O
HETATM 3980  H1  HOH A 105      22.222  -3.846  15.080  1.00 32.28           H
HETATM 3981  H2  HOH A 105      22.706  -4.984  14.542  1.00 32.28           H
HETATM 3982  O   HOH A 106      22.315   3.606  22.449  1.00 22.25           O
HETATM 3983  H1  HOH A 106      22.875   2.991  22.567  1.00 26.72           H
HETATM 3984  H2  HOH A 106      22.658   4.144  21.902  1.00 26.72           H
HETATM 3985  O   HOH A 107      23.236   0.773  14.390  1.00 25.22           O
HETATM 3986  H1  HOH A 107      23.779   0.408  14.918  1.00 30.28           H
HETATM 3987  H2  HOH A 107      22.722   1.244  14.859  1.00 30.28           H
HETATM 3988  O   HOH A 108      23.575   9.341   6.526  1.00 25.20           O
HETATM 3989  H1  HOH A 108      24.345   9.120   6.778  1.00 30.26           H
HETATM 3990  H2  HOH A 108      23.089   8.661   6.607  1.00 30.26           H
HETATM 3991  O   HOH A 109      23.639  19.424  28.050  1.00 29.69           O
HETATM 3992  H1  HOH A 109      24.458  19.598  28.124  1.00 35.64           H
HETATM 3993  H2  HOH A 109      23.221  20.110  28.293  1.00 35.64           H
HETATM 3994  O   HOH A 110      26.534  11.898   2.783  1.00 27.32           O
HETATM 3995  H1  HOH A 110      26.841  12.456   2.237  1.00 32.80           H
HETATM 3996  H2  HOH A 110      26.209  11.269   2.331  1.00 32.80           H
HETATM 3997  O   HOH A 111      26.528   9.175  -7.855  1.00 32.38           O
HETATM 3998  H1  HOH A 111      27.343   9.376  -7.892  1.00 38.87           H
HETATM 3999  H2  HOH A 111      26.100   9.897  -7.852  1.00 38.87           H
HETATM 4000  O   HOH A 112      15.280   2.369  17.102  1.00 29.21           O
HETATM 4001  H1  HOH A 112      14.442   2.314  17.087  1.00 35.06           H
HETATM 4002  H2  HOH A 112      15.517   2.672  16.355  1.00 35.06           H
HETATM 4003  O   HOH A 113      34.655  14.097  14.995  1.00 29.46           O
HETATM 4004  H1  HOH A 113      34.145  13.980  14.337  1.00 35.37           H
HETATM 4005  H2  HOH A 113      34.960  13.342  15.203  1.00 35.37           H
HETATM 4006  O   HOH A 114      18.996  14.776  15.117  1.00 23.35           O
HETATM 4007  H1  HOH A 114      18.254  14.689  15.501  1.00 28.03           H
HETATM 4008  H2  HOH A 114      19.249  15.565  15.255  1.00 28.03           H
HETATM 4009  O   HOH A 115      20.831   1.035  15.100  1.00 26.27           O
HETATM 4010  H1  HOH A 115      20.605   1.283  15.870  1.00 31.55           H
HETATM 4011  H2  HOH A 115      20.819   0.195  15.102  1.00 31.55           H
HETATM 4012  O   HOH A 116      22.296  -7.798  -4.366  1.00 32.39           O
HETATM 4013  H1  HOH A 116      22.743  -8.035  -5.036  1.00 38.88           H
HETATM 4014  H2  HOH A 116      22.597  -8.225  -3.709  1.00 38.88           H
HETATM 4015  O   HOH A 117      26.108   1.216  35.525  1.00 43.38           O
HETATM 4016  H1  HOH A 117      26.063   0.387  35.398  1.00 52.07           H
HETATM 4017  H2  HOH A 117      26.902   1.443  35.368  1.00 52.07           H
HETATM 4018  O   HOH A 118      18.600  26.593  15.718  1.00 28.86           O
HETATM 4019  H1  HOH A 118      18.818  25.890  16.121  1.00 34.65           H
HETATM 4020  H2  HOH A 118      17.923  26.409  15.256  1.00 34.65           H
HETATM 4021  O   HOH A 119      20.438  -8.552  -2.296  1.00 31.80           O
HETATM 4022  H1  HOH A 119      20.715  -8.879  -3.018  1.00 38.18           H
HETATM 4023  H2  HOH A 119      20.378  -9.187  -1.749  1.00 38.18           H
HETATM 4024  O   HOH A 120      17.468  -7.984  10.524  1.00 26.41           O
HETATM 4025  H1  HOH A 120      17.288  -7.317  10.047  1.00 31.71           H
HETATM 4026  H2  HOH A 120      18.294  -8.118  10.450  1.00 31.71           H
HETATM 4027  O   HOH A 121      10.534  18.496  21.919  1.00 33.81           O
HETATM 4028  H1  HOH A 121      10.725  18.523  22.737  1.00 40.59           H
HETATM 4029  H2  HOH A 121      10.078  17.802  21.799  1.00 40.59           H
HETATM 4030  O   HOH A 122      22.989  12.442  12.955  1.00 33.59           O
HETATM 4031  H1  HOH A 122      23.416  12.109  13.597  1.00 40.33           H
HETATM 4032  H2  HOH A 122      23.504  12.435  12.291  1.00 40.33           H
HETATM 4033  O   HOH A 123      25.743  21.950  21.949  1.00 24.16           O
HETATM 4034  H1  HOH A 123      25.256  21.267  21.987  1.00 29.01           H
HETATM 4035  H2  HOH A 123      25.771  22.272  22.724  1.00 29.01           H
HETATM 4036  O   HOH A 124       7.062   1.362  10.196  1.00 41.36           O
HETATM 4037  H1  HOH A 124       6.898   1.896  10.823  1.00 49.64           H
HETATM 4038  H2  HOH A 124       6.887   1.767   9.481  1.00 49.64           H
HETATM 4039  O   HOH A 125      16.585  16.611  26.879  1.00 39.58           O
HETATM 4040  H1  HOH A 125      15.830  16.974  26.940  1.00 47.51           H
HETATM 4041  H2  HOH A 125      16.544  16.073  26.235  1.00 47.51           H
HETATM 4042  O   HOH A 126      26.434  17.928  24.906  1.00 35.27           O
HETATM 4043  H1  HOH A 126      27.096  17.830  24.398  1.00 42.34           H
HETATM 4044  H2  HOH A 126      25.806  17.479  24.575  1.00 42.34           H
HETATM 4045  O   HOH A 127      19.126 -10.046  10.102  1.00 39.49           O
HETATM 4046  H1  HOH A 127      18.744 -10.257   9.385  1.00 47.41           H
HETATM 4047  H2  HOH A 127      18.600 -10.248  10.726  1.00 47.41           H
HETATM 4048  O   HOH A 128      33.366 -13.311   5.143  1.00 23.90           O
HETATM 4049  H1  HOH A 128      32.762 -13.491   5.698  1.00 28.69           H
HETATM 4050  H2  HOH A 128      33.391 -12.474   5.074  1.00 28.69           H
HETATM 4051  O   HOH A 129       0.820   5.954  21.497  1.00 43.88           O
HETATM 4052  H1  HOH A 129       0.797   6.118  20.674  1.00 52.67           H
HETATM 4053  H2  HOH A 129       0.932   5.125  21.577  1.00 52.67           H
HETATM 4054  O   HOH A 130      35.791   4.390  -9.048  1.00 47.54           O
HETATM 4055  H1  HOH A 130      35.344   5.100  -9.098  1.00 57.06           H
HETATM 4056  H2  HOH A 130      36.140   4.377  -8.284  1.00 57.06           H
HETATM 4057  O   HOH A 131      25.154   5.820  35.809  1.00 39.37           O
HETATM 4058  H1  HOH A 131      24.950   6.478  36.290  1.00 47.27           H
HETATM 4059  H2  HOH A 131      24.643   5.191  36.029  1.00 47.27           H
HETATM 4060  O   HOH A 132      37.678   2.912   1.427  1.00 32.18           O
HETATM 4061  H1  HOH A 132      37.058   3.154   0.915  1.00 38.63           H
HETATM 4062  H2  HOH A 132      37.884   2.128   1.207  1.00 38.63           H
HETATM 4063  O   HOH A 133       5.299  18.637  29.499  1.00 46.89           O
HETATM 4064  H1  HOH A 133       4.848  18.253  30.094  1.00 56.29           H
HETATM 4065  H2  HOH A 133       4.969  19.403  29.400  1.00 56.29           H
HETATM 4066  O   HOH A 134       7.751  14.621  31.998  1.00 51.96           O
HETATM 4067  H1  HOH A 134       8.267  13.971  32.130  1.00 62.37           H
HETATM 4068  H2  HOH A 134       7.274  14.695  32.686  1.00 62.37           H
HETATM 4069  O   HOH A 135      33.231  16.787  19.011  1.00 42.31           O
HETATM 4070  H1  HOH A 135      33.605  16.241  18.493  1.00 50.79           H
HETATM 4071  H2  HOH A 135      33.619  17.525  18.907  1.00 50.79           H
HETATM 4072  O   HOH A 136       3.044  15.586  12.491  1.00 35.89           O
HETATM 4073  H1  HOH A 136       3.488  16.264  12.271  1.00 43.09           H
HETATM 4074  H2  HOH A 136       3.487  15.187  13.082  1.00 43.09           H
HETATM 4075  O   HOH A 137      32.252  14.616  28.316  1.00 39.28           O
HETATM 4076  H1  HOH A 137      31.800  14.809  28.997  1.00 47.15           H
HETATM 4077  H2  HOH A 137      33.061  14.670  28.538  1.00 47.15           H
HETATM 4078  O   HOH A 138      14.269   3.974  18.887  1.00 38.56           O
HETATM 4079  H1  HOH A 138      14.468   4.610  19.399  1.00 46.29           H
HETATM 4080  H2  HOH A 138      14.610   4.148  18.139  1.00 46.29           H
HETATM 4081  O   HOH A 139      40.113   7.397   4.849  1.00 34.59           O
HETATM 4082  H1  HOH A 139      40.784   6.903   4.741  1.00 41.53           H
HETATM 4083  H2  HOH A 139      39.490   7.065   4.394  1.00 41.53           H
HETATM 4084  O   HOH A 140      27.316  19.248  13.202  1.00 40.79           O
HETATM 4085  H1  HOH A 140      26.533  18.954  13.277  1.00 48.96           H
HETATM 4086  H2  HOH A 140      27.311  19.795  12.565  1.00 48.96           H
HETATM 4087  O   HOH A 141      22.957 -11.433  11.110  1.00 34.73           O
HETATM 4088  H1  HOH A 141      23.716 -11.788  11.176  1.00 41.70           H
HETATM 4089  H2  HOH A 141      22.779 -11.391  10.290  1.00 41.70           H
HETATM 4090  O   HOH A 142       7.490   8.233  28.975  1.00 35.33           O
HETATM 4091  H1  HOH A 142       6.718   8.169  29.301  1.00 42.42           H
HETATM 4092  H2  HOH A 142       7.813   7.457  28.964  1.00 42.42           H
HETATM 4093  O   HOH A 143      12.757  -4.483  -6.732  1.00 34.60           O
HETATM 4094  H1  HOH A 143      13.503  -4.557  -7.112  1.00 41.54           H
HETATM 4095  H2  HOH A 143      12.739  -3.720  -6.380  1.00 41.54           H
HETATM 4096  O   HOH A 144      29.432  -9.423   2.471  1.00 38.43           O
HETATM 4097  H1  HOH A 144      29.452  -8.907   3.134  1.00 46.13           H
HETATM 4098  H2  HOH A 144      28.865 -10.018   2.644  1.00 46.13           H
HETATM 4099  O   HOH A 145      13.946   2.784  20.921  1.00 37.38           O
HETATM 4100  H1  HOH A 145      13.897   2.011  21.247  1.00 44.88           H
HETATM 4101  H2  HOH A 145      14.716   2.862  20.594  1.00 44.88           H
HETATM 4102  O   HOH A 146      12.238  -1.671  -7.461  1.00 45.51           O
HETATM 4103  H1  HOH A 146      11.797  -2.250  -7.881  1.00 54.63           H
HETATM 4104  H2  HOH A 146      13.037  -1.933  -7.454  1.00 54.63           H
HETATM 4105  O   HOH A 147      26.597  -7.215  27.239  1.00 38.02           O
HETATM 4106  H1  HOH A 147      26.298  -7.322  26.462  1.00 45.64           H
HETATM 4107  H2  HOH A 147      26.434  -7.922  27.662  1.00 45.64           H
HETATM 4108  O   HOH A 148      39.815  -2.309  21.580  1.00 49.21           O
HETATM 4109  H1  HOH A 148      39.845  -1.577  21.169  1.00 59.07           H
HETATM 4110  H2  HOH A 148      40.527  -2.717  21.402  1.00 59.07           H
HETATM 4111  O   HOH A 149      17.827  -8.414  18.955  1.00 44.67           O
HETATM 4112  H1  HOH A 149      17.016  -8.311  18.763  1.00 53.62           H
HETATM 4113  H2  HOH A 149      18.269  -8.175  18.282  1.00 53.62           H
HETATM 4114  O   HOH A 150      28.801  -7.197  -8.018  1.00 30.80           O
HETATM 4115  H1  HOH A 150      29.437  -7.334  -8.550  1.00 36.98           H
HETATM 4116  H2  HOH A 150      28.751  -6.366  -7.909  1.00 36.98           H
HETATM 4117  O   HOH A 151      14.014   0.915  18.221  1.00 34.95           O
HETATM 4118  H1  HOH A 151      13.177   0.902  18.143  1.00 41.96           H
HETATM 4119  H2  HOH A 151      14.201   0.449  18.894  1.00 41.96           H
HETATM 4120  O   HOH A 152      18.602  -3.965  24.731  1.00 40.56           O
HETATM 4121  H1  HOH A 152      19.424  -3.889  24.574  1.00 48.69           H
HETATM 4122  H2  HOH A 152      18.213  -3.978  23.986  1.00 48.69           H
HETATM 4123  O   HOH A 153      14.248   4.295 -12.982  1.00 38.56           O
HETATM 4124  H1  HOH A 153      15.065   4.272 -13.176  1.00 46.29           H
HETATM 4125  H2  HOH A 153      14.165   3.911 -12.239  1.00 46.29           H
HETATM 4126  O   HOH A 154      30.784   4.379 -10.502  1.00 37.35           O
HETATM 4127  H1  HOH A 154      31.321   4.264 -11.138  1.00 44.84           H
HETATM 4128  H2  HOH A 154      30.165   3.820 -10.604  1.00 44.84           H
HETATM 4129  O   HOH A 155      26.989   6.805  30.918  1.00 34.52           O
HETATM 4130  H1  HOH A 155      26.277   6.668  31.342  1.00 41.44           H
HETATM 4131  H2  HOH A 155      27.305   6.051  30.722  1.00 41.44           H
HETATM 4132  O   HOH A 156      17.025  -7.881  13.330  1.00 32.42           O
HETATM 4133  H1  HOH A 156      16.877  -7.947  12.506  1.00 38.92           H
HETATM 4134  H2  HOH A 156      16.510  -8.423  13.713  1.00 38.92           H
HETATM 4135  O   HOH A 157      29.169  -9.374  -0.158  1.00 42.81           O
HETATM 4136  H1  HOH A 157      29.134  -8.979   0.582  1.00 51.38           H
HETATM 4137  H2  HOH A 157      28.381  -9.583  -0.360  1.00 51.38           H
HETATM 4138  O   HOH A 158      21.587  -9.941   9.238  1.00 37.33           O
HETATM 4139  H1  HOH A 158      20.892  -9.674   9.627  1.00 44.82           H
HETATM 4140  H2  HOH A 158      21.362 -10.155   8.458  1.00 44.82           H
HETATM 4141  O   HOH A 159      25.990 -13.604  12.765  1.00 35.94           O
HETATM 4142  H1  HOH A 159      25.911 -12.985  12.203  1.00 43.14           H
HETATM 4143  H2  HOH A 159      26.082 -13.240  13.517  1.00 43.14           H
HETATM 4144  O   HOH A 160      41.282  -2.364   3.661  1.00 36.01           O
HETATM 4145  H1  HOH A 160      41.261  -3.041   3.163  1.00 43.23           H
HETATM 4146  H2  HOH A 160      41.954  -2.449   4.157  1.00 43.23           H
HETATM 4147  O   HOH A 161      34.471  -5.629  -8.025  1.00 32.47           O
HETATM 4148  H1  HOH A 161      35.246  -5.951  -7.978  1.00 38.98           H
HETATM 4149  H2  HOH A 161      34.095  -5.996  -8.680  1.00 38.98           H
HETATM 4150  O   HOH A 162      24.662  10.885   9.171  1.00 40.18           O
HETATM 4151  H1  HOH A 162      25.494  10.785   9.109  1.00 48.24           H
HETATM 4152  H2  HOH A 162      24.320  10.490   8.513  1.00 48.24           H
HETATM 4153  O   HOH A 163      21.918  11.649  32.240  1.00 38.30           O
HETATM 4154  H1  HOH A 163      21.501  11.067  31.800  1.00 45.98           H
HETATM 4155  H2  HOH A 163      21.357  12.023  32.740  1.00 45.98           H
HETATM 4156  O   HOH A 164       9.160  21.215  21.654  1.00 46.17           O
HETATM 4157  H1  HOH A 164       8.332  21.077  21.659  1.00 55.42           H
HETATM 4158  H2  HOH A 164       9.532  20.463  21.618  1.00 55.42           H
HETATM 4159  O   HOH A 165      33.197  -0.046  23.776  1.00 40.46           O
HETATM 4160  H1  HOH A 165      32.895   0.034  22.997  1.00 48.56           H
HETATM 4161  H2  HOH A 165      33.475   0.712  24.008  1.00 48.56           H
HETATM 4162  O   HOH A 166       8.094  -2.489  15.945  1.00 32.83           O
HETATM 4163  H1  HOH A 166       8.388  -2.086  16.622  1.00 39.42           H
HETATM 4164  H2  HOH A 166       8.697  -3.019  15.698  1.00 39.42           H
HETATM 4165  O   HOH A 167      25.547 -14.980  16.801  1.00 30.86           O
HETATM 4166  H1  HOH A 167      25.794 -15.081  16.004  1.00 37.05           H
HETATM 4167  H2  HOH A 167      25.247 -14.198  16.865  1.00 37.05           H
HETATM 4168  O   HOH A 168      25.029  14.280   3.197  1.00 34.37           O
HETATM 4169  H1  HOH A 168      25.330  14.329   3.979  1.00 41.26           H
HETATM 4170  H2  HOH A 168      25.148  13.490   2.939  1.00 41.26           H
HETATM 4171  O   HOH A 169      34.172  14.236   7.144  1.00 37.30           O
HETATM 4172  H1  HOH A 169      33.747  13.639   7.554  1.00 44.78           H
HETATM 4173  H2  HOH A 169      34.960  14.217   7.436  1.00 44.78           H
HETATM 4174  O   HOH A 170      35.600  -7.464  -6.233  1.00 34.72           O
HETATM 4175  H1  HOH A 170      36.337  -7.327  -5.854  1.00 41.68           H
HETATM 4176  H2  HOH A 170      35.104  -6.813  -6.042  1.00 41.68           H
HETATM 4177  O   HOH A 171      10.537  -3.368  13.233  1.00 35.36           O
HETATM 4178  H1  HOH A 171      10.017  -2.723  13.094  1.00 42.45           H
HETATM 4179  H2  HOH A 171      10.309  -3.982  12.707  1.00 42.45           H
HETATM 4180  O   HOH A 172       2.900  15.567   9.625  1.00 36.37           O
HETATM 4181  H1  HOH A 172       2.916  14.826   9.231  1.00 43.67           H
HETATM 4182  H2  HOH A 172       2.831  15.404  10.446  1.00 43.67           H
HETATM 4183  O   HOH A 173      20.385  -3.126  15.055  1.00 39.90           O
HETATM 4184  H1  HOH A 173      20.102  -2.635  15.675  1.00 47.90           H
HETATM 4185  H2  HOH A 173      19.807  -3.107  14.446  1.00 47.90           H
HETATM 4186  O   HOH A 174      37.326   3.432  19.129  1.00 45.86           O
HETATM 4187  H1  HOH A 174      37.811   3.521  18.449  1.00 55.05           H
HETATM 4188  H2  HOH A 174      37.800   3.631  19.793  1.00 55.05           H
HETATM 4189  O   HOH A 175      24.610  14.827   5.606  1.00 39.03           O
HETATM 4190  H1  HOH A 175      25.130  15.436   5.861  1.00 46.86           H
HETATM 4191  H2  HOH A 175      23.987  14.789   6.168  1.00 46.86           H
HETATM 4192  O   HOH A 176      35.844   3.724  -5.438  1.00 38.72           O
HETATM 4193  H1  HOH A 176      36.044   4.191  -4.769  1.00 46.48           H
HETATM 4194  H2  HOH A 176      35.052   3.467  -5.326  1.00 46.48           H
HETATM 4195  O   HOH A 177      17.950  17.098  28.008  1.00 43.50           O
HETATM 4196  H1  HOH A 177      17.845  17.381  28.792  1.00 52.22           H
HETATM 4197  H2  HOH A 177      18.461  17.641  27.621  1.00 52.22           H
HETATM 4198  O   HOH A 178      -2.455   3.952  19.064  1.00 46.58           O
HETATM 4199  H1  HOH A 178      -2.707   3.350  19.593  1.00 55.92           H
HETATM 4200  H2  HOH A 178      -1.797   4.331  19.423  1.00 55.92           H
HETATM 4201  O   HOH A 179      10.935  -3.139  24.945  1.00 40.20           O
HETATM 4202  H1  HOH A 179      10.606  -2.995  24.185  1.00 48.25           H
HETATM 4203  H2  HOH A 179      11.768  -3.077  24.865  1.00 48.25           H
HETATM 4204  O   HOH A 180      31.125 -14.471   3.530  1.00 40.44           O
HETATM 4205  H1  HOH A 180      31.593 -14.930   4.055  1.00 48.54           H
HETATM 4206  H2  HOH A 180      30.433 -14.248   3.952  1.00 48.54           H
HETATM 4207  O   HOH A 181      36.145   8.620  11.134  1.00 35.89           O
HETATM 4208  H1  HOH A 181      36.661   8.082  10.747  1.00 43.09           H
HETATM 4209  H2  HOH A 181      35.516   8.779  10.601  1.00 43.09           H
HETATM 4210  O   HOH A 182      35.790  15.241  23.263  1.00 48.91           O
HETATM 4211  H1  HOH A 182      36.419  14.942  23.733  1.00 58.71           H
HETATM 4212  H2  HOH A 182      36.133  15.527  22.552  1.00 58.71           H
HETATM 4213  O   HOH A 183      41.085   5.571   9.058  1.00 48.77           O
HETATM 4214  H1  HOH A 183      40.547   5.916   9.602  1.00 58.54           H
HETATM 4215  H2  HOH A 183      41.688   6.139   8.920  1.00 58.54           H
HETATM 4216  O   HOH A 184       4.724   3.581  11.165  1.00 40.72           O
HETATM 4217  H1  HOH A 184       5.130   4.221  11.526  1.00 48.88           H
HETATM 4218  H2  HOH A 184       5.043   3.495  10.393  1.00 48.88           H
HETATM 4219  O   HOH A 185      28.536  -4.230  29.385  1.00 44.67           O
HETATM 4220  H1  HOH A 185      27.990  -3.833  29.885  1.00 53.62           H
HETATM 4221  H2  HOH A 185      29.010  -4.716  29.880  1.00 53.62           H
HETATM 4222  O   HOH A 186      30.962   1.382  27.504  1.00 38.71           O
HETATM 4223  H1  HOH A 186      31.383   1.892  26.987  1.00 46.47           H
HETATM 4224  H2  HOH A 186      30.660   1.860  28.125  1.00 46.47           H
HETATM 4225  O   HOH A 187      11.644   0.401  -7.928  1.00 47.53           O
HETATM 4226  H1  HOH A 187      12.157  -0.062  -8.406  1.00 57.06           H
HETATM 4227  H2  HOH A 187      11.180  -0.136  -7.479  1.00 57.06           H
HETATM 4228  O   HOH A 188       4.456   9.409  -0.155  1.00 46.76           O
HETATM 4229  H1  HOH A 188       3.836   9.917   0.096  1.00 56.13           H
HETATM 4230  H2  HOH A 188       4.690   8.961   0.516  1.00 56.13           H
HETATM 4231  O   HOH A 189      26.188  12.499   7.417  1.00 41.86           O
HETATM 4232  H1  HOH A 189      25.606  12.583   8.016  1.00 50.25           H
HETATM 4233  H2  HOH A 189      25.937  12.969   6.767  1.00 50.25           H
HETATM 4234  O   HOH A 190      34.313   9.831  23.957  1.00 46.32           O
HETATM 4235  H1  HOH A 190      34.038   9.249  24.496  1.00 55.60           H
HETATM 4236  H2  HOH A 190      35.066   9.576  23.688  1.00 55.60           H
HETATM 4237  O   HOH A 191      31.591  12.434  31.248  1.00 38.36           O
HETATM 4238  H1  HOH A 191      31.081  11.979  30.759  1.00 46.05           H
HETATM 4239  H2  HOH A 191      31.153  12.632  31.937  1.00 46.05           H
HETATM 4240  O   HOH A 192      38.039  12.756  -1.837  1.00 39.36           O
HETATM 4241  H1  HOH A 192      38.448  13.466  -2.023  1.00 47.25           H
HETATM 4242  H2  HOH A 192      38.171  12.226  -2.475  1.00 47.25           H
HETATM 4243  O   HOH A 193      12.633  -2.768   8.520  1.00 37.80           O
HETATM 4244  H1  HOH A 193      13.120  -2.371   9.077  1.00 45.38           H
HETATM 4245  H2  HOH A 193      11.958  -2.282   8.398  1.00 45.38           H
HETATM 4246  O   HOH A 194      20.394  -9.909  18.887  1.00 47.73           O
HETATM 4247  H1  HOH A 194      20.757  -9.170  19.055  1.00 57.29           H
HETATM 4248  H2  HOH A 194      19.567  -9.802  18.990  1.00 57.29           H
HETATM 4249  O   HOH A 195      36.018  -3.324  23.337  1.00 42.19           O
HETATM 4250  H1  HOH A 195      36.270  -3.190  24.127  1.00 50.64           H
HETATM 4251  H2  HOH A 195      36.708  -3.488  22.886  1.00 50.64           H
HETATM 4252  O   HOH A 196       4.589  -4.597  20.989  1.00 51.23           O
HETATM 4253  H1  HOH A 196       5.256  -5.039  21.243  1.00 61.49           H
HETATM 4254  H2  HOH A 196       4.303  -4.181  21.661  1.00 61.49           H
HETATM 4255  O   HOH A 197      22.809  -8.327  -0.030  1.00 40.51           O
HETATM 4256  H1  HOH A 197      22.133  -7.892   0.213  1.00 48.63           H
HETATM 4257  H2  HOH A 197      23.107  -7.948  -0.718  1.00 48.63           H
HETATM 4258  O   HOH A 198      14.665  -8.530   2.753  1.00 48.75           O
HETATM 4259  H1  HOH A 198      15.383  -8.096   2.712  1.00 58.51           H
HETATM 4260  H2  HOH A 198      14.869  -9.317   2.965  1.00 58.51           H
HETATM 4261  O   HOH A 199      32.286 -12.924  -1.912  1.00 48.15           O
HETATM 4262  H1  HOH A 199      33.099 -13.019  -2.103  1.00 57.80           H
HETATM 4263  H2  HOH A 199      31.847 -13.260  -2.544  1.00 57.80           H
HETATM 4264  O   HOH A 200      -4.706  11.551  17.907  1.00 41.01           O
HETATM 4265  H1  HOH A 200      -5.107  11.808  17.215  1.00 49.23           H
HETATM 4266  H2  HOH A 200      -5.289  11.232  18.421  1.00 49.23           H
HETATM 4267  O   HOH A 201       9.612  12.070  31.775  1.00 47.16           O
HETATM 4268  H1  HOH A 201       9.723  11.474  32.357  1.00 56.61           H
HETATM 4269  H2  HOH A 201      10.094  12.721  31.999  1.00 56.61           H
HETATM 4270  O   HOH A 202      37.975   9.823   5.807  1.00 41.41           O
HETATM 4271  H1  HOH A 202      38.722   9.462   5.936  1.00 49.71           H
HETATM 4272  H2  HOH A 202      37.881   9.897   4.976  1.00 49.71           H
HETATM 4273  O   HOH A 203      24.861   3.536  36.917  1.00 42.90           O
HETATM 4274  H1  HOH A 203      25.016   2.788  36.568  1.00 51.49           H
HETATM 4275  H2  HOH A 203      25.489   3.688  37.454  1.00 51.49           H
HETATM 4276  O   HOH A 204      32.304  16.011   2.394  1.00 40.34           O
HETATM 4277  H1  HOH A 204      33.125  16.184   2.412  1.00 48.42           H
HETATM 4278  H2  HOH A 204      31.911  16.659   2.757  1.00 48.42           H
HETATM 4279  O   HOH A 205      22.165  -7.609  18.566  1.00 37.46           O
HETATM 4280  H1  HOH A 205      22.499  -7.075  19.122  1.00 44.97           H
HETATM 4281  H2  HOH A 205      22.703  -8.249  18.491  1.00 44.97           H
HETATM 4282  O   HOH A 206      25.766  21.681   4.111  1.00 41.54           O
HETATM 4283  H1  HOH A 206      25.364  22.191   4.644  1.00 49.86           H
HETATM 4284  H2  HOH A 206      26.430  22.107   3.822  1.00 49.86           H
HETATM 4285  O   HOH A 207      14.216  30.384  18.213  1.00 45.94           O
HETATM 4286  H1  HOH A 207      14.156  30.844  17.513  1.00 55.14           H
HETATM 4287  H2  HOH A 207      14.343  29.590  17.971  1.00 55.14           H
HETATM 4288  O   HOH A 208      34.447  -9.952  -6.307  1.00 43.65           O
HETATM 4289  H1  HOH A 208      34.983 -10.426  -6.747  1.00 52.40           H
HETATM 4290  H2  HOH A 208      34.684  -9.154  -6.414  1.00 52.40           H
HETATM 4291  O   HOH A 209      15.655   7.751  35.015  1.00 38.44           O
HETATM 4292  H1  HOH A 209      15.160   8.429  35.017  1.00 46.14           H
HETATM 4293  H2  HOH A 209      16.052   7.738  35.755  1.00 46.14           H
HETATM 4294  O   HOH A 210      42.457   4.963   7.223  1.00 45.78           O
HETATM 4295  H1  HOH A 210      43.148   5.095   6.765  1.00 54.95           H
HETATM 4296  H2  HOH A 210      41.856   5.454   6.903  1.00 54.95           H
HETATM 4297  O   HOH A 211      18.587  -0.367  32.599  1.00 42.90           O
HETATM 4298  H1  HOH A 211      18.731  -0.419  31.773  1.00 51.49           H
HETATM 4299  H2  HOH A 211      18.566   0.451  32.791  1.00 51.49           H
HETATM 4300  O   HOH A 212      25.774  -9.734  -0.789  1.00 42.91           O
HETATM 4301  H1  HOH A 212      25.212 -10.211  -1.193  1.00 51.51           H
HETATM 4302  H2  HOH A 212      25.470  -8.951  -0.787  1.00 51.51           H
HETATM 4303  O   HOH A 213      34.983  15.286  17.717  1.00 42.58           O
HETATM 4304  H1  HOH A 213      35.651  14.919  18.069  1.00 51.11           H
HETATM 4305  H2  HOH A 213      34.976  15.053  16.910  1.00 51.11           H
HETATM 4306  O   HOH A 214      33.204  12.491  -6.062  1.00 43.03           O
HETATM 4307  H1  HOH A 214      32.860  12.613  -5.305  1.00 51.66           H
HETATM 4308  H2  HOH A 214      33.670  11.794  -6.008  1.00 51.66           H
HETATM 4309  O   HOH A 215       7.843  14.183   5.177  1.00 45.74           O
HETATM 4310  H1  HOH A 215       7.769  13.346   5.160  1.00 54.90           H
HETATM 4311  H2  HOH A 215       7.504  14.442   5.900  1.00 54.90           H
HETATM 4312  O   HOH A 216      12.426  -8.485   5.267  1.00 47.65           O
HETATM 4313  H1  HOH A 216      12.899  -8.548   4.575  1.00 57.20           H
HETATM 4314  H2  HOH A 216      11.663  -8.773   5.066  1.00 57.20           H
HETATM 4315  O   HOH A 217      24.890  -8.750  -7.021  1.00 39.32           O
HETATM 4316  H1  HOH A 217      24.573  -7.973  -7.034  1.00 47.20           H
HETATM 4317  H2  HOH A 217      24.608  -9.140  -7.710  1.00 47.20           H
HETATM 4318  O   HOH A 218      10.032  14.866  -1.413  1.00 48.50           O
HETATM 4319  H1  HOH A 218      10.641  14.318  -1.229  1.00 58.22           H
HETATM 4320  H2  HOH A 218      10.360  15.420  -1.953  1.00 58.22           H
HETATM 4321  O   HOH A 219       6.413  18.637  13.882  1.00 38.76           O
HETATM 4322  H1  HOH A 219       6.184  19.375  13.553  1.00 46.54           H
HETATM 4323  H2  HOH A 219       6.612  18.781  14.686  1.00 46.54           H
HETATM 4324  O   HOH A 221      17.589 -10.836   7.940  1.00 46.21           O
HETATM 4325  H1  HOH A 221      17.512 -10.133   7.487  1.00 55.47           H
HETATM 4326  H2  HOH A 221      17.632 -11.473   7.394  1.00 55.47           H
HETATM 4327  O   HOH A 222      38.290   0.087  -6.679  1.00 44.67           O
HETATM 4328  H1  HOH A 222      38.366   0.810  -6.259  1.00 53.62           H
HETATM 4329  H2  HOH A 222      38.538  -0.524  -6.158  1.00 53.62           H
HETATM 4330  O   HOH A 223      15.634  14.248  37.556  1.00 44.15           O
HETATM 4331  H1  HOH A 223      15.434  13.438  37.460  1.00 53.00           H
HETATM 4332  H2  HOH A 223      16.059  14.476  36.868  1.00 53.00           H
HETATM 4333  O   HOH A 224      21.333  25.965  11.857  1.00 45.58           O
HETATM 4334  H1  HOH A 224      20.560  26.030  12.181  1.00 54.71           H
HETATM 4335  H2  HOH A 224      21.552  25.156  11.910  1.00 54.71           H
HETATM 4336  O   HOH A 225      12.176  22.685  21.619  1.00 39.60           O
HETATM 4337  H1  HOH A 225      12.122  23.315  22.173  1.00 47.53           H
HETATM 4338  H2  HOH A 225      11.420  22.321  21.591  1.00 47.53           H
HETATM 4339  O   HOH A 226      19.836   2.738  17.657  1.00 36.56           O
HETATM 4340  H1  HOH A 226      20.004   2.129  18.212  1.00 43.89           H
HETATM 4341  H2  HOH A 226      20.286   3.408  17.889  1.00 43.89           H
HETATM 4342  O   HOH A 227      35.318   7.274  -2.156  1.00 42.86           O
HETATM 4343  H1  HOH A 227      35.282   7.373  -2.990  1.00 51.44           H
HETATM 4344  H2  HOH A 227      34.942   7.944  -1.816  1.00 51.44           H
HETATM 4345  O   HOH A 228      21.056  19.123   6.766  1.00 41.87           O
HETATM 4346  H1  HOH A 228      20.868  19.480   7.503  1.00 50.26           H
HETATM 4347  H2  HOH A 228      21.829  18.803   6.841  1.00 50.26           H
HETATM 4348  O   HOH A 229      47.409   4.509  14.741  1.00 54.70           O
HETATM 4349  H1  HOH A 229      47.138   4.980  14.100  1.00 65.66           H
HETATM 4350  H2  HOH A 229      46.734   4.126  15.062  1.00 65.66           H
HETATM 4351  O   HOH A 230      13.475  22.013  11.600  1.00 40.17           O
HETATM 4352  H1  HOH A 230      14.280  22.237  11.514  1.00 48.22           H
HETATM 4353  H2  HOH A 230      13.290  22.077  12.417  1.00 48.22           H
HETATM 4354  O   HOH A 231      17.349  -7.690   2.837  1.00 47.70           O
HETATM 4355  H1  HOH A 231      17.451  -7.116   3.442  1.00 57.26           H
HETATM 4356  H2  HOH A 231      18.116  -7.883   2.553  1.00 57.26           H
HETATM 4357  O   HOH A 232      22.074 -11.143   6.958  1.00 42.00           O
HETATM 4358  H1  HOH A 232      22.661 -10.987   6.378  1.00 50.42           H
HETATM 4359  H2  HOH A 232      22.008 -11.978   7.019  1.00 50.42           H
HETATM 4360  O   HOH A 233      17.889   6.553  35.400  1.00 42.35           O
HETATM 4361  H1  HOH A 233      18.702   6.520  35.188  1.00 50.84           H
HETATM 4362  H2  HOH A 233      17.451   6.538  34.684  1.00 50.84           H
HETATM 4363  O   HOH A 234      44.758 -10.466  -1.019  1.00 50.22           O
HETATM 4364  H1  HOH A 234      43.997 -10.113  -1.063  1.00 60.28           H
HETATM 4365  H2  HOH A 234      45.317  -9.838  -1.013  1.00 60.28           H
HETATM 4366  O   HOH A 235      22.690   7.455 -10.084  1.00 40.99           O
HETATM 4367  H1  HOH A 235      23.036   8.186 -10.311  1.00 49.20           H
HETATM 4368  H2  HOH A 235      23.089   7.203  -9.389  1.00 49.20           H
TER
END
