# Supplementary material for: High-throughput quantum-mechanics/molecular-mechanics (ONIOM) macromolecular crystallographic refinement with PHENIX/DivCon: the impact of mixed Hamiltonian methods on ligand and protein structure
Source: Acta Crystallogr D Struct Biol. 2018 Oct 29;74(Pt 11):1063–77. doi: 10.1107/S2059798318012913 (PMC6213575; doi:10.1107/S2059798318012913)
Supplement: Supplementary file 4 [file d-74-01063-sup4.gz › results_PHENIX/2BM2-H_refine_001.pdb]

REMARK Date 2017-01-10 Time 19:03:43 EST -0500 (1484093023.73 s)
REMARK PHENIX refinement
REMARK 
REMARK ****************** INPUT FILES AND LABELS ******************************
REMARK Reflections:
REMARK   file name      : 2BM2.sf
REMARK   labels         : ['r2bm2sf,wavelength_id=1,_refln.F_meas_au,_refln.F_meas_sigma_au']
REMARK R-free flags:
REMARK   file name      : 2BM2.sf
REMARK   label          : r2bm2sf,wavelength_id=1,_refln.status
REMARK   test_flag_value: 0
REMARK Model file name(s): 
REMARK   /scratch/oleg/2711125.gondor.quantumbioinc.com/2BM2-H.pdb
REMARK 
REMARK ******************** REFINEMENT SUMMARY: QUICK FACTS *******************
REMARK Start: r_work = 0.1969 r_free = 0.2469 bonds = 0.016 angles = 1.787
REMARK Final: r_work = 0.1745 r_free = 0.2389 bonds = 0.014 angles = 1.322
REMARK ************************************************************************
REMARK 
REMARK ****************** REFINEMENT STATISTICS STEP BY STEP ******************
REMARK leading digit, like 1_, means number of macro-cycle                     
REMARK 0    : statistics at the very beginning when nothing is done yet        
REMARK 1_bss: bulk solvent correction and/or (anisotropic) scaling             
REMARK 1_xyz: refinement of coordinates                                        
REMARK 1_adp: refinement of ADPs (Atomic Displacement Parameters)              
REMARK 1_occ: refinement of occupancies                                        
REMARK ------------------------------------------------------------------------
REMARK  stage       r-work r-free bonds angles b_min b_max b_ave n_water shift
REMARK       0    : 0.2834 0.3280 0.016  1.79   9.5  91.4  37.1 1131      0.000
REMARK       1_bss: 0.1969 0.2469 0.016  1.79   9.5  91.4  37.1 1131      0.000
REMARK 1_settarget: 0.1969 0.2469 0.016  1.79   9.5  91.4  37.1 1131      0.000
REMARK       1_nqh: 0.1970 0.2469 0.016  1.79   9.5  91.4  37.1 1131      0.003
REMARK    1_weight: 0.1970 0.2469 0.016  1.79   9.5  91.4  37.1 1131      0.003
REMARK    1_checkH: 0.1976 0.2473 0.016  1.79   9.5  91.4  37.1 1131      0.423
REMARK    1_xyzrec: 0.1887 0.2486 0.014  1.33   9.5  91.4  37.1 1131      0.489
REMARK    1_checkH: 0.1887 0.2485 0.014  1.33   9.5  91.4  37.1 1131      0.489
REMARK   1_regHxyz: 0.1890 0.2484 0.014  1.33   9.5  91.4  37.1 1131      0.495
REMARK       1_adp: 0.1789 0.2447 0.014  1.33  15.3  87.8  37.2 1131      0.495
REMARK   1_regHadp: 0.1785 0.2438 0.014  1.33  15.3  87.8  37.2 1131      0.495
REMARK       2_bss: 0.1780 0.2433 0.014  1.33  16.6  89.2  38.6 1131      0.495
REMARK 2_settarget: 0.1780 0.2433 0.014  1.33  16.6  89.2  38.6 1131      0.495
REMARK 2_updatecdl: 0.1780 0.2433 0.014  1.34  16.6  89.2  38.6 1131      0.495
REMARK       2_nqh: 0.1780 0.2433 0.014  1.34  16.6  89.2  38.6 1131      0.495
REMARK    2_weight: 0.1780 0.2433 0.014  1.34  16.6  89.2  38.6 1131      0.495
REMARK    2_checkH: 0.1780 0.2432 0.014  1.34  16.6  89.2  38.6 1131      0.494
REMARK    2_xyzrec: 0.1764 0.2415 0.014  1.29  16.6  89.2  38.6 1131      0.504
REMARK    2_checkH: 0.1764 0.2415 0.014  1.29  16.6  89.2  38.6 1131      0.504
REMARK   2_regHxyz: 0.1767 0.2414 0.014  1.29  16.6  89.2  38.6 1131      0.505
REMARK       2_adp: 0.1774 0.2390 0.014  1.29  14.9  86.2  38.1 1131      0.505
REMARK   2_regHadp: 0.1778 0.2389 0.014  1.29  14.9  86.2  38.1 1131      0.505
REMARK       3_bss: 0.1776 0.2388 0.014  1.29  16.0  87.4  39.3 1131      0.505
REMARK 3_settarget: 0.1776 0.2388 0.014  1.29  16.0  87.4  39.3 1131      0.505
REMARK 3_updatecdl: 0.1776 0.2388 0.014  1.30  16.0  87.4  39.3 1131      0.505
REMARK       3_nqh: 0.1776 0.2388 0.014  1.30  16.0  87.4  39.3 1131      0.505
REMARK    3_weight: 0.1776 0.2388 0.014  1.30  16.0  87.4  39.3 1131      0.505
REMARK    3_checkH: 0.1776 0.2389 0.014  1.30  16.0  87.4  39.3 1131      0.505
REMARK    3_xyzrec: 0.1741 0.2391 0.014  1.32  16.0  87.4  39.3 1131      0.522
REMARK    3_checkH: 0.1741 0.2391 0.014  1.32  16.0  87.4  39.3 1131      0.522
REMARK   3_regHxyz: 0.1744 0.2390 0.014  1.32  16.0  87.4  39.3 1131      0.522
REMARK       3_adp: 0.1744 0.2390 0.014  1.32  16.0  87.4  39.3 1131      0.522
REMARK   3_regHadp: 0.1745 0.2390 0.014  1.32  16.0  87.4  39.3 1131      0.522
REMARK         end: 0.1745 0.2389 0.014  1.32  16.3  87.7  39.6 1131      0.522
REMARK ------------------------------------------------------------------------
REMARK MODEL CONTENT.
REMARK  ELEMENT        ATOM RECORD COUNT   OCCUPANCY SUM
REMARK        C                     5000         4953.00
REMARK        H                     8262         8178.00
REMARK        O                     1643         1635.00
REMARK        N                     1360         1352.00
REMARK        S                       48           48.00
REMARK      O1-                       94           91.00
REMARK    TOTAL                    16407        16257.00
REMARK -----------------------------------------------------------------------
REMARK r_free_flags.md5.hexdigest e7082824d7f852987a363e0f550cd93d
REMARK 
REMARK IF THIS FILE IS FOR PDB DEPOSITION: REMOVE ALL FROM THIS LINE UP.
REMARK   3
REMARK   3 REFINEMENT.
REMARK   3   PROGRAM     : PHENIX (1.11.1_2575: ???)
REMARK   3   AUTHORS     : Adams,Afonine,Bunkoczi,Burnley,Chen,Dar,Davis,
REMARK   3               : Draizen,Echols,Gildea,Gros,Grosse-Kunstleve,Headd,
REMARK   3               : Hintze,Hung,Ioerger,Liebschner,McCoy,McKee,Moriarty,
REMARK   3               : Oeffner,Poon,Read,Richardson,Richardson,Sacchettini,
REMARK   3               : Sauter,Sobolev,Storoni,Terwilliger,Williams,Zwart
REMARK   3
REMARK   3  REFINEMENT TARGET : ML
REMARK   3  
REMARK   3  DATA USED IN REFINEMENT.
REMARK   3   RESOLUTION RANGE HIGH (ANGSTROMS) : 2.200   
REMARK   3   RESOLUTION RANGE LOW  (ANGSTROMS) : 19.755  
REMARK   3   MIN(FOBS/SIGMA_FOBS)              : 1.37  
REMARK   3   COMPLETENESS FOR RANGE        (%) : 90.85 
REMARK   3   NUMBER OF REFLECTIONS             : 51822     
REMARK   3   NUMBER OF REFLECTIONS (NON-ANOMALOUS) : 51822     
REMARK   3  
REMARK   3  FIT TO DATA USED IN REFINEMENT.
REMARK   3   R VALUE     (WORKING + TEST SET) : 0.1791
REMARK   3   R VALUE            (WORKING SET) : 0.1745
REMARK   3   FREE R VALUE                     : 0.2389
REMARK   3   FREE R VALUE TEST SET SIZE   (%) : 7.06  
REMARK   3   FREE R VALUE TEST SET COUNT      : 3661      
REMARK   3  
REMARK   3  FIT TO DATA USED IN REFINEMENT (IN BINS).
REMARK   3   BIN  RESOLUTION RANGE  COMPL.    NWORK NFREE   RWORK  RFREE  CCWORK CCFREE
REMARK   3     1 19.7558 -  6.4445    0.81     1677   116  0.1463 0.1898   0.942  0.908
REMARK   3     2  6.4445 -  5.1450    0.84     1747   118  0.1419 0.1734   0.941  0.927
REMARK   3     3  5.1450 -  4.5034    0.86     1783   118  0.1201 0.1558   0.958  0.937
REMARK   3     4  4.5034 -  4.0956    0.87     1771   143  0.1204 0.1498   0.957  0.939
REMARK   3     5  4.0956 -  3.8043    0.88     1810   130  0.1309 0.1591   0.949  0.917
REMARK   3     6  3.8043 -  3.5814    0.88     1780   156  0.1545 0.2227   0.924  0.852
REMARK   3     7  3.5814 -  3.4030    0.90     1826   145  0.1562 0.1952   0.920  0.850
REMARK   3     8  3.4030 -  3.2556    0.90     1816   151  0.1793 0.2593   0.912  0.754
REMARK   3     9  3.2556 -  3.1307    0.90     1843   144  0.1930 0.3035   0.885  0.696
REMARK   3    10  3.1307 -  3.0231    0.90     1851   133  0.2019 0.2620   0.874  0.782
REMARK   3    11  3.0231 -  2.9289    0.91     1862   132  0.2113 0.2800   0.870  0.730
REMARK   3    12  2.9289 -  2.8454    0.92     1874   139  0.2242 0.3337   0.856  0.677
REMARK   3    13  2.8454 -  2.7707    0.92     1866   142  0.2164 0.3145   0.866  0.678
REMARK   3    14  2.7707 -  2.7033    0.92     1886   144  0.2026 0.2854   0.880  0.760
REMARK   3    15  2.7033 -  2.6420    0.92     1809   156  0.2047 0.3208   0.885  0.737
REMARK   3    16  2.6420 -  2.5859    0.93     1898   157  0.2122 0.3059   0.879  0.717
REMARK   3    17  2.5859 -  2.5342    0.93     1916   137  0.2148 0.2869   0.878  0.757
REMARK   3    18  2.5342 -  2.4865    0.93     1861   151  0.2149 0.3460   0.869  0.682
REMARK   3    19  2.4865 -  2.4422    0.93     1918   136  0.2092 0.2772   0.879  0.791
REMARK   3    20  2.4422 -  2.4009    0.93     1907   138  0.2106 0.3108   0.881  0.701
REMARK   3    21  2.4009 -  2.3622    0.94     1928   136  0.2157 0.3033   0.868  0.717
REMARK   3    22  2.3622 -  2.3259    0.94     1895   141  0.2329 0.3282   0.857  0.623
REMARK   3    23  2.3259 -  2.2918    0.94     1912   154  0.2317 0.3189   0.859  0.748
REMARK   3    24  2.2918 -  2.2595    0.94     1900   154  0.2316 0.3082   0.858  0.715
REMARK   3    25  2.2595 -  2.2290    0.95     1927   153  0.2429 0.3280   0.828  0.643
REMARK   3    26  2.2290 -  2.2001    0.94     1898   137  0.2626 0.3436   0.815  0.588
REMARK   3  
REMARK   3  BULK SOLVENT MODELLING.
REMARK   3   METHOD USED        : FLAT BULK SOLVENT MODEL
REMARK   3   SOLVENT RADIUS     : 1.11    
REMARK   3   SHRINKAGE RADIUS   : 0.90    
REMARK   3   GRID STEP FACTOR   : 4.00    
REMARK   3  
REMARK   3  ERROR ESTIMATES.
REMARK   3   COORDINATE ERROR (MAXIMUM-LIKELIHOOD BASED)     : 0.31    
REMARK   3   PHASE ERROR (DEGREES, MAXIMUM-LIKELIHOOD BASED) : 26.90   
REMARK   3  
REMARK   3  STRUCTURE FACTORS CALCULATION ALGORITHM : FFT
REMARK   3  
REMARK   3  RESTRAINTS LIBRARY
REMARK   3    GEOSTD + MON.LIB. + CDL v1.2
REMARK   3  
REMARK   3  DEVIATIONS FROM IDEAL VALUES.
REMARK   3                 RMSD     MAX  COUNT
REMARK   3   BOND      :  0.014   0.140   8056
REMARK   3   ANGLE     :  1.322  15.812  11052
REMARK   3   CHIRALITY :  0.068   0.348   1152
REMARK   3   PLANARITY :  0.009   0.070   1430
REMARK   3   DIHEDRAL  : 17.324 166.638   4652
REMARK   3   MIN NONBONDED DISTANCE : 1.910 
REMARK   3  
REMARK   3  MOLPROBITY STATISTICS.
REMARK   3   ALL-ATOM CLASHSCORE : 8.01
REMARK   3   RAMACHANDRAN PLOT:
REMARK   3     OUTLIERS : 0.42  %
REMARK   3     ALLOWED  : 6.98  %
REMARK   3     FAVORED  : 92.60 %
REMARK   3   ROTAMER OUTLIERS : 12.44 %
REMARK   3   CBETA DEVIATIONS : 0
REMARK   3   PEPTIDE PLANE:
REMARK   3     CIS-PROLINE     : 8
REMARK   3     CIS-GENERAL     : 0
REMARK   3     TWISTED PROLINE : 0
REMARK   3     TWISTED GENERAL : 0
REMARK   3  
REMARK   3  ATOMIC DISPLACEMENT PARAMETERS.
REMARK   3   WILSON B : 33.85
REMARK   3   RMS(B_ISO_OR_EQUIVALENT_BONDED) : 5.19
REMARK   3   ATOMS          NUMBER OF ATOMS
REMARK   3                    ISO.  ANISO. 
REMARK   3    ALL         :  16407       0
REMARK   3    ALL (NO H)  :   8145       0
REMARK   3    SOLVENT     :    377       0
REMARK   3    NON-SOLVENT :   7768       0
REMARK   3    HYDROGENS   :   8262       0
REMARK   3
HELIX    1   1 ALA A   56  VAL A   59  1               Generated by MOE    4
HELIX    2   2 LEU A   61  ALA A   63  5               Generated by MOE    3
HELIX    3   3 ASN A  165  HIS A  173  1               Generated by MOE    9
HELIX    4   4 THR A  232  TYR A  234  5               Generated by MOE    3
HELIX    5   5 LEU A  235  HIS A  239  1               Generated by MOE    5
HELIX    6   6 ALA B   56  VAL B   59  1               Generated by MOE    4
HELIX    7   7 LEU B   61  ALA B   63  5               Generated by MOE    3
HELIX    8   8 ASN B  165  LYS B  171  1               Generated by MOE    7
HELIX    9   9 VAL B  231  TYR B  234  5               Generated by MOE    4
HELIX   10  10 LEU B  235  HIS B  239  1               Generated by MOE    5
HELIX   11  11 ALA C   56  CYS C   58  5               Generated by MOE    3
HELIX   12  12 LEU C   61  ALA C   63  5               Generated by MOE    3
HELIX   13  13 ASN C  165  HIS C  173  1               Generated by MOE    9
HELIX   14  14 THR C  232  TYR C  234  5               Generated by MOE    3
HELIX   15  15 LEU C  235  TYR C  241  1               Generated by MOE    7
HELIX   16  16 ALA D   56  VAL D   59  1               Generated by MOE    4
HELIX   17  17 LEU D   61  ALA D   63  5               Generated by MOE    3
HELIX   18  18 ASN D  165  TYR D  172  1               Generated by MOE    8
HELIX   19  19 VAL D  231  TYR D  234  5               Generated by MOE    4
HELIX   20  20 LEU D  235  TYR D  241  1               Generated by MOE    7
SHEET    1       GLN A  20  GLU A  21                  Generated by MOE
SHEET    2       GLN A  30  VAL A  35                  Generated by MOE
SHEET    3       MET A  39  HIS A  48                  Generated by MOE
SHEET    4       TRP A  51  THR A  54                  Generated by MOE
SHEET    5       LEU A  64  GLN A  67                  Generated by MOE
SHEET    6       VAL A  85  VAL A  90                  Generated by MOE
SHEET    7       ALA A 104  LEU A 108                  Generated by MOE
SHEET    8       CYS A 136  GLY A 140                  Generated by MOE
SHEET    9       LYS A 156  VAL A 160                  Generated by MOE
SHEET   10       ILE A 162  MET A 163                  Generated by MOE
SHEET   11       MET A 180  ALA A 183                  Generated by MOE
SHEET   12       PRO A 198  VAL A 203                  Generated by MOE
SHEET   13       THR A 206  TRP A 207                  Generated by MOE
SHEET   14       LEU A 208  LEU A 208                  Generated by MOE
SHEET   15       GLN A 209  TRP A 215                  Generated by MOE
SHEET   16       GLY A 226  ARG A 230                  Generated by MOE
SHEET   17       GLN B  20  GLU B  21                  Generated by MOE
SHEET   18       GLN B  30  VAL B  35                  Generated by MOE
SHEET   19       MET B  39  HIS B  48                  Generated by MOE
SHEET   20       TRP B  51  THR B  54                  Generated by MOE
SHEET   21       LEU B  64  GLN B  67                  Generated by MOE
SHEET   22       LEU B  83  VAL B  90                  Generated by MOE
SHEET   23       ALA B 104  LEU B 108                  Generated by MOE
SHEET   24       CYS B 136  GLY B 140                  Generated by MOE
SHEET   25       LYS B 156  LYS B 159                  Generated by MOE
SHEET   26       ILE B 162  MET B 163                  Generated by MOE
SHEET   27       MET B 180  ALA B 183                  Generated by MOE
SHEET   28       PRO B 198  VAL B 203                  Generated by MOE
SHEET   29       THR B 206  TRP B 207                  Generated by MOE
SHEET   30       LEU B 208  LEU B 208                  Generated by MOE
SHEET   31       GLN B 209  TRP B 215                  Generated by MOE
SHEET   32       GLY B 226  ARG B 230                  Generated by MOE
SHEET   33       GLN C  20  GLU C  21                  Generated by MOE
SHEET   34       GLN C  30  VAL C  35                  Generated by MOE
SHEET   35       MET C  39  HIS C  48                  Generated by MOE
SHEET   36       TRP C  51  THR C  54                  Generated by MOE
SHEET   37       LEU C  64  GLN C  67                  Generated by MOE
SHEET   38       LEU C  83  VAL C  90                  Generated by MOE
SHEET   39       ALA C 104  LEU C 108                  Generated by MOE
SHEET   40       CYS C 136  GLY C 140                  Generated by MOE
SHEET   41       LYS C 156  VAL C 160                  Generated by MOE
SHEET   42       ILE C 162  MET C 163                  Generated by MOE
SHEET   43       MET C 180  ALA C 183                  Generated by MOE
SHEET   44       PRO C 198  VAL C 203                  Generated by MOE
SHEET   45       THR C 206  TRP C 207                  Generated by MOE
SHEET   46       LEU C 208  LEU C 208                  Generated by MOE
SHEET   47       GLN C 209  TRP C 215                  Generated by MOE
SHEET   48       GLY C 226  ARG C 230                  Generated by MOE
SHEET   49       GLN D  20  GLU D  21                  Generated by MOE
SHEET   50       GLN D  30  VAL D  35                  Generated by MOE
SHEET   51       MET D  39  HIS D  48                  Generated by MOE
SHEET   52       TRP D  51  THR D  54                  Generated by MOE
SHEET   53       LEU D  64  LEU D  68                  Generated by MOE
SHEET   54       VAL D  85  VAL D  90                  Generated by MOE
SHEET   55       ALA D 104  LEU D 108                  Generated by MOE
SHEET   56       CYS D 136  GLY D 140                  Generated by MOE
SHEET   57       LYS D 156  LYS D 159                  Generated by MOE
SHEET   58       ILE D 162  MET D 163                  Generated by MOE
SHEET   59       MET D 180  ALA D 183                  Generated by MOE
SHEET   60       PRO D 198  LYS D 202                  Generated by MOE
SHEET   61       TRP D 207  TRP D 207                  Generated by MOE
SHEET   62       LEU D 208  LEU D 208                  Generated by MOE
SHEET   63       GLN D 209  TRP D 215                  Generated by MOE
SHEET   64       GLY D 226  ARG D 230                  Generated by MOE
SSBOND   1 CYS A   42    CYS A   58 
SSBOND   2 CYS A  136    CYS A  201 
SSBOND   3 CYS A  168    CYS A  182 
SSBOND   4 CYS A  191    CYS A  220 
SSBOND   5 CYS B   42    CYS B   58 
SSBOND   6 CYS B  136    CYS B  201 
SSBOND   7 CYS B  168    CYS B  182 
SSBOND   8 CYS B  191    CYS B  220 
SSBOND   9 CYS C   42    CYS C   58 
SSBOND  10 CYS C  136    CYS C  201 
SSBOND  11 CYS C  168    CYS C  182 
SSBOND  12 CYS C  191    CYS C  220 
SSBOND  13 CYS D   42    CYS D   58 
SSBOND  14 CYS D  136    CYS D  201 
SSBOND  15 CYS D  168    CYS D  182 
SSBOND  16 CYS D  191    CYS D  220 
CRYST1   82.000   82.000  171.190  90.00  90.00  90.00 P 41
SCALE1      0.012195  0.000000  0.000000        0.00000
SCALE2      0.000000  0.012195  0.000000        0.00000
SCALE3      0.000000  0.000000  0.005841        0.00000
ATOM      1  N   ILE A  16      14.734  84.169  82.521  1.00 33.67           N1+
ATOM      2  CA  ILE A  16      14.074  83.574  81.322  1.00 30.20           C
ATOM      3  C   ILE A  16      14.580  84.288  80.092  1.00 27.75           C
ATOM      4  O   ILE A  16      14.569  85.539  80.002  1.00 31.36           O
ATOM      5  CB  ILE A  16      12.521  83.638  81.436  1.00 27.86           C
ATOM      6  CG1 ILE A  16      12.045  82.719  82.583  1.00 35.51           C
ATOM      7  CG2 ILE A  16      11.869  83.293  80.129  1.00 30.28           C
ATOM      8  CD1 ILE A  16      12.000  81.192  82.233  1.00 30.96           C
ATOM      9  H1  ILE A  16      15.617  84.078  82.450  1.00 40.35           H
ATOM     10  H2  ILE A  16      14.451  83.751  83.254  1.00 40.35           H
ATOM     11  H3  ILE A  16      14.529  85.033  82.575  1.00 40.35           H
ATOM     12  HA  ILE A  16      14.329  82.641  81.253  1.00 36.18           H
ATOM     13  HB  ILE A  16      12.275  84.549  81.661  1.00 33.37           H
ATOM     14 HG12 ILE A  16      11.149  82.986  82.840  1.00 42.56           H
ATOM     15 HG13 ILE A  16      12.646  82.829  83.336  1.00 42.56           H
ATOM     16 HG21 ILE A  16      12.161  83.925  79.454  1.00 36.28           H
ATOM     17 HG22 ILE A  16      12.128  82.393  79.875  1.00 36.28           H
ATOM     18 HG23 ILE A  16      10.906  83.342  80.235  1.00 36.28           H
ATOM     19 HD11 ILE A  16      11.390  81.056  81.491  1.00 37.10           H
ATOM     20 HD12 ILE A  16      12.891  80.898  81.988  1.00 37.10           H
ATOM     21 HD13 ILE A  16      11.691  80.700  83.010  1.00 37.10           H
ATOM     22  N   VAL A  17      15.050  83.500  79.148  1.00 29.79           N
ATOM     23  CA  VAL A  17      15.544  84.016  77.882  1.00 34.21           C
ATOM     24  C   VAL A  17      14.427  83.899  76.871  1.00 36.83           C
ATOM     25  O   VAL A  17      13.887  82.808  76.662  1.00 31.10           O
ATOM     26  CB  VAL A  17      16.782  83.243  77.410  1.00 27.38           C
ATOM     27  CG1 VAL A  17      17.133  83.664  76.045  1.00 25.85           C
ATOM     28  CG2 VAL A  17      17.954  83.473  78.362  1.00 32.29           C
ATOM     29  H   VAL A  17      15.096  82.644  79.215  1.00 35.69           H
ATOM     30  HA  VAL A  17      15.780  84.952  77.980  1.00 41.00           H
ATOM     31  HB  VAL A  17      16.582  82.294  77.395  1.00 32.80           H
ATOM     32 HG11 VAL A  17      17.915  83.171  75.754  1.00 30.97           H
ATOM     33 HG12 VAL A  17      16.385  83.477  75.456  1.00 30.97           H
ATOM     34 HG13 VAL A  17      17.322  84.616  76.048  1.00 30.97           H
ATOM     35 HG21 VAL A  17      18.723  82.975  78.043  1.00 38.69           H
ATOM     36 HG22 VAL A  17      18.160  84.421  78.386  1.00 38.69           H
ATOM     37 HG23 VAL A  17      17.706  83.166  79.248  1.00 38.69           H
ATOM     38  N   GLY A  18      14.111  85.003  76.214  1.00 35.83           N
ATOM     39  CA  GLY A  18      12.985  84.994  75.309  1.00 36.90           C
ATOM     40  C   GLY A  18      11.673  85.010  76.064  1.00 29.95           C
ATOM     41  O   GLY A  18      11.594  85.299  77.258  1.00 35.95           O
ATOM     42  H   GLY A  18      14.525  85.754  76.274  1.00 42.94           H
ATOM     43  HA2 GLY A  18      13.022  85.774  74.733  1.00 44.22           H
ATOM     44  HA3 GLY A  18      13.016  84.198  74.756  1.00 44.22           H
ATOM     45  N   GLY A  19      10.611  84.699  75.338  1.00 46.07           N
ATOM     46  CA  GLY A  19       9.317  84.734  75.996  1.00 47.81           C
ATOM     47  C   GLY A  19       8.849  86.142  76.354  1.00 45.03           C
ATOM     48  O   GLY A  19       9.154  87.133  75.685  1.00 49.62           O
ATOM     49  H   GLY A  19      10.608  84.476  74.508  1.00 55.22           H
ATOM     50  HA2 GLY A  19       8.653  84.333  75.414  1.00 57.32           H
ATOM     51  HA3 GLY A  19       9.360  84.212  76.812  1.00 57.32           H
ATOM     52  N   GLN A  20       8.092  86.230  77.439  1.00 40.75           N
ATOM     53  CA  GLN A  20       7.405  87.475  77.732  1.00 44.89           C
ATOM     54  C   GLN A  20       7.027  87.524  79.195  1.00 40.63           C
ATOM     55  O   GLN A  20       7.082  86.524  79.923  1.00 32.80           O
ATOM     56  CB  GLN A  20       6.145  87.650  76.867  1.00 47.28           C
ATOM     57  CG  GLN A  20       6.398  88.433  75.591  0.00 44.62           C
ATOM     58  CD  GLN A  20       5.119  88.834  74.887  0.00 41.75           C
ATOM     59  OE1 GLN A  20       4.259  89.497  75.468  0.00 43.90           O
ATOM     60  NE2 GLN A  20       4.986  88.433  73.629  0.00 41.26           N
ATOM     61  H   GLN A  20       7.961  85.599  78.008  1.00 48.84           H
ATOM     62  HA  GLN A  20       8.002  88.218  77.549  1.00 53.81           H
ATOM     63  HB2 GLN A  20       5.811  86.774  76.619  1.00 56.68           H
ATOM     64  HB3 GLN A  20       5.475  88.126  77.381  1.00 56.68           H
ATOM     65  HG2 GLN A  20       6.887  89.242  75.808  0.00 53.49           H
ATOM     66  HG3 GLN A  20       6.917  87.885  74.981  0.00 53.49           H
ATOM     67 HE21 GLN A  20       5.609  87.971  73.257  0.00 49.46           H
ATOM     68 HE22 GLN A  20       4.277  88.635  73.186  0.00 49.46           H
ATOM     69  N   GLU A  21       6.600  88.707  79.606  1.00 39.82           N
ATOM     70  CA  GLU A  21       6.098  88.847  80.953  1.00 45.43           C
ATOM     71  C   GLU A  21       4.834  88.000  81.056  1.00 38.86           C
ATOM     72  O   GLU A  21       4.116  87.820  80.075  1.00 36.19           O
ATOM     73  CB  GLU A  21       5.859  90.328  81.283  1.00 37.19           C
ATOM     74  CG  GLU A  21       4.994  90.565  82.547  1.00 50.07           C
ATOM     75  CD  GLU A  21       4.848  92.059  82.929  1.00 64.65           C
ATOM     76  OE1 GLU A  21       5.555  92.920  82.325  1.00 69.39           O
ATOM     77  OE2 GLU A  21       4.031  92.359  83.844  1.00 61.04           O1-
ATOM     78  H   GLU A  21       6.591  89.426  79.134  1.00 47.73           H
ATOM     79  HA  GLU A  21       6.752  88.497  81.578  1.00 54.46           H
ATOM     80  HB2 GLU A  21       6.716  90.758  81.427  1.00 44.57           H
ATOM     81  HB3 GLU A  21       5.405  90.745  80.533  1.00 44.57           H
ATOM     82  HG2 GLU A  21       4.106  90.210  82.390  1.00 60.03           H
ATOM     83  HG3 GLU A  21       5.404  90.105  83.297  1.00 60.03           H
ATOM     84  N   ALA A  22       4.607  87.421  82.226  1.00 37.92           N
ATOM     85  CA  ALA A  22       3.488  86.511  82.335  1.00 44.57           C
ATOM     86  C   ALA A  22       2.209  87.251  82.733  1.00 42.52           C
ATOM     87  O   ALA A  22       2.251  88.200  83.522  1.00 46.67           O
ATOM     88  CB  ALA A  22       3.783  85.424  83.365  1.00 45.63           C
ATOM     89  H   ALA A  22       5.068  87.533  82.944  1.00 45.44           H
ATOM     90  HA  ALA A  22       3.338  86.085  81.477  1.00 53.43           H
ATOM     91  HB1 ALA A  22       3.021  84.827  83.420  1.00 54.69           H
ATOM     92  HB2 ALA A  22       4.571  84.930  83.086  1.00 54.69           H
ATOM     93  HB3 ALA A  22       3.942  85.840  84.227  1.00 54.69           H
ATOM     94  N   PRO A  23       1.051  86.851  82.231  1.00 44.49           N
ATOM     95  CA  PRO A  23      -0.196  87.433  82.745  1.00 53.32           C
ATOM     96  C   PRO A  23      -0.374  87.109  84.223  1.00 52.68           C
ATOM     97  O   PRO A  23       0.158  86.123  84.749  1.00 50.49           O
ATOM     98  CB  PRO A  23      -1.288  86.782  81.884  1.00 53.99           C
ATOM     99  CG  PRO A  23      -0.584  86.256  80.644  1.00 47.99           C
ATOM    100  CD  PRO A  23       0.845  85.993  81.052  1.00 43.70           C
ATOM    101  HA  PRO A  23      -0.205  88.394  82.616  1.00 63.93           H
ATOM    102  HB2 PRO A  23      -1.699  86.054  82.376  1.00 64.72           H
ATOM    103  HB3 PRO A  23      -1.951  87.447  81.642  1.00 64.72           H
ATOM    104  HG2 PRO A  23      -1.011  85.436  80.353  1.00 57.53           H
ATOM    105  HG3 PRO A  23      -0.620  86.926  79.944  1.00 57.53           H
ATOM    106  HD2 PRO A  23       0.959  85.060  81.291  1.00 52.38           H
ATOM    107  HD3 PRO A  23       1.450  86.251  80.339  1.00 52.38           H
ATOM    108  N   ARG A  24      -1.163  87.950  84.891  1.00 52.58           N
ATOM    109  CA  ARG A  24      -1.385  87.811  86.328  1.00 56.04           C
ATOM    110  C   ARG A  24      -2.157  86.535  86.701  1.00 49.98           C
ATOM    111  O   ARG A  24      -2.017  86.050  87.835  1.00 40.08           O
ATOM    112  CB  ARG A  24      -2.112  89.055  86.861  1.00 62.08           C
ATOM    113  CG  ARG A  24      -1.702  90.411  86.202  1.00 70.99           C
ATOM    114  CD  ARG A  24      -1.315  91.512  87.231  1.00 78.32           C
ATOM    115  NE  ARG A  24      -1.496  92.883  86.700  1.00 87.65           N
ATOM    116  CZ  ARG A  24      -0.544  93.818  86.563  1.00 85.01           C
ATOM    117  NH1 ARG A  24       0.701  93.591  86.932  1.00 78.86           N
ATOM    118  NH2 ARG A  24      -0.845  95.014  86.061  1.00 79.17           N1+
ATOM    119  H   ARG A  24      -1.582  88.611  84.533  1.00 63.04           H
ATOM    120  HA  ARG A  24      -0.522  87.767  86.768  1.00 67.20           H
ATOM    121  HB2 ARG A  24      -3.065  88.939  86.717  1.00 74.44           H
ATOM    122  HB3 ARG A  24      -1.936  89.129  87.812  1.00 74.44           H
ATOM    123  HG2 ARG A  24      -0.936  90.260  85.627  1.00 85.13           H
ATOM    124  HG3 ARG A  24      -2.447  90.743  85.678  1.00 85.13           H
ATOM    125  HD2 ARG A  24      -1.874  91.420  88.018  1.00 93.92           H
ATOM    126  HD3 ARG A  24      -0.382  91.405  87.473  1.00 93.92           H
ATOM    127  HE  ARG A  24      -2.290  93.101  86.454  1.00105.12           H
ATOM    128 HH11 ARG A  24       0.920  92.826  87.259  1.00 94.57           H
ATOM    129 HH12 ARG A  24       1.296  94.205  86.840  1.00 94.57           H
ATOM    130 HH21 ARG A  24      -1.652  95.187  85.817  1.00 94.94           H
ATOM    131 HH22 ARG A  24      -0.234  95.613  85.981  1.00 94.94           H
ATOM    132  N   SER A  25      -2.935  85.955  85.776  1.00 51.56           N
ATOM    133  CA  SER A  25      -3.667  84.722  86.076  1.00 55.27           C
ATOM    134  C   SER A  25      -2.784  83.459  86.039  1.00 59.97           C
ATOM    135  O   SER A  25      -3.004  82.527  86.832  1.00 57.49           O
ATOM    136  CB  SER A  25      -4.842  84.568  85.102  1.00 54.26           C
ATOM    137  OG  SER A  25      -4.418  84.392  83.754  1.00 48.65           O
ATOM    138  H   SER A  25      -3.053  86.254  84.979  1.00 61.81           H
ATOM    139  HA  SER A  25      -4.037  84.793  86.970  1.00 66.27           H
ATOM    140  HB2 SER A  25      -5.364  83.794  85.366  1.00 65.05           H
ATOM    141  HB3 SER A  25      -5.392  85.365  85.152  1.00 65.05           H
ATOM    142  HG  SER A  25      -5.086  84.312  83.251  1.00 58.32           H
ATOM    143  N   LYS A  26      -1.797  83.392  85.141  1.00 52.50           N
ATOM    144  CA  LYS A  26      -1.070  82.146  84.933  1.00 48.83           C
ATOM    145  C   LYS A  26       0.050  81.989  85.954  1.00 46.77           C
ATOM    146  O   LYS A  26       0.622  82.967  86.457  1.00 42.25           O
ATOM    147  CB  LYS A  26      -0.508  82.060  83.515  1.00 45.95           C
ATOM    148  CG  LYS A  26      -1.538  82.344  82.411  1.00 44.80           C
ATOM    149  CD  LYS A  26      -1.669  81.273  81.340  1.00 52.12           C
ATOM    150  CE  LYS A  26      -1.991  81.920  79.950  1.00 64.06           C
ATOM    151  NZ  LYS A  26      -3.226  81.402  79.257  1.00 56.15           N1+
ATOM    152  H   LYS A  26      -1.535  84.046  84.648  1.00 62.94           H
ATOM    153  HA  LYS A  26      -1.683  81.404  85.053  1.00 58.54           H
ATOM    154  HB2 LYS A  26       0.209  82.707  83.425  1.00 55.09           H
ATOM    155  HB3 LYS A  26      -0.161  81.165  83.372  1.00 55.09           H
ATOM    156  HG2 LYS A  26      -2.409  82.449  82.825  1.00 53.70           H
ATOM    157  HG3 LYS A  26      -1.290  83.170  81.967  1.00 53.70           H
ATOM    158  HD2 LYS A  26      -0.833  80.787  81.266  1.00 62.48           H
ATOM    159  HD3 LYS A  26      -2.392  80.670  81.573  1.00 62.48           H
ATOM    160  HE2 LYS A  26      -2.109  82.875  80.077  1.00 76.82           H
ATOM    161  HE3 LYS A  26      -1.239  81.763  79.358  1.00 76.82           H
ATOM    162  HZ1 LYS A  26      -3.335  81.820  78.479  1.00 67.32           H
ATOM    163  HZ2 LYS A  26      -3.146  80.528  79.108  1.00 67.32           H
ATOM    164  HZ3 LYS A  26      -3.942  81.545  79.765  1.00 67.32           H
ATOM    165  N   TRP A  27       0.291  80.725  86.314  1.00 50.54           N
ATOM    166  CA  TRP A  27       1.396  80.259  87.141  1.00 44.17           C
ATOM    167  C   TRP A  27       1.114  80.554  88.610  1.00 43.29           C
ATOM    168  O   TRP A  27       1.915  81.192  89.308  1.00 38.34           O
ATOM    169  CB  TRP A  27       2.709  80.880  86.659  1.00 37.41           C
ATOM    170  CG  TRP A  27       2.816  81.022  85.173  1.00 31.45           C
ATOM    171  CD1 TRP A  27       3.130  82.167  84.479  1.00 36.51           C
ATOM    172  CD2 TRP A  27       2.596  80.004  84.190  1.00 35.68           C
ATOM    173  NE1 TRP A  27       3.113  81.917  83.111  1.00 37.50           N
ATOM    174  CE2 TRP A  27       2.786  80.599  82.912  1.00 31.80           C
ATOM    175  CE3 TRP A  27       2.257  78.642  84.259  1.00 37.68           C
ATOM    176  CZ2 TRP A  27       2.684  79.870  81.725  1.00 40.37           C
ATOM    177  CZ3 TRP A  27       2.135  77.921  83.076  1.00 36.30           C
ATOM    178  CH2 TRP A  27       2.348  78.535  81.824  1.00 44.76           C
ATOM    179  H   TRP A  27      -0.216  80.076  86.067  1.00 60.59           H
ATOM    180  HA  TRP A  27       1.473  79.297  87.044  1.00 52.95           H
ATOM    181  HB2 TRP A  27       2.794  81.765  87.047  1.00 44.83           H
ATOM    182  HB3 TRP A  27       3.444  80.321  86.956  1.00 44.83           H
ATOM    183  HD1 TRP A  27       3.308  82.993  84.868  1.00 43.75           H
ATOM    184  HE1 TRP A  27       3.287  82.490  82.494  1.00 44.94           H
ATOM    185  HE3 TRP A  27       2.124  78.228  85.081  1.00 45.15           H
ATOM    186  HZ2 TRP A  27       2.811  80.275  80.897  1.00 48.38           H
ATOM    187  HZ3 TRP A  27       1.911  77.018  83.111  1.00 43.50           H
ATOM    188  HH2 TRP A  27       2.252  78.031  81.048  1.00 53.66           H
ATOM    189  N   PRO A  28       0.002  80.045  89.134  1.00 45.93           N
ATOM    190  CA  PRO A  28      -0.341  80.330  90.535  1.00 51.46           C
ATOM    191  C   PRO A  28       0.625  79.736  91.519  1.00 44.92           C
ATOM    192  O   PRO A  28       0.620  80.158  92.683  1.00 53.70           O
ATOM    193  CB  PRO A  28      -1.741  79.714  90.694  1.00 55.88           C
ATOM    194  CG  PRO A  28      -1.772  78.631  89.656  1.00 58.82           C
ATOM    195  CD  PRO A  28      -0.929  79.099  88.502  1.00 53.62           C
ATOM    196  HA  PRO A  28      -0.396  81.287  90.679  1.00 61.69           H
ATOM    197  HB2 PRO A  28      -1.841  79.344  91.585  1.00 67.00           H
ATOM    198  HB3 PRO A  28      -2.419  80.385  90.517  1.00 67.00           H
ATOM    199  HG2 PRO A  28      -1.405  77.815  90.032  1.00 70.52           H
ATOM    200  HG3 PRO A  28      -2.687  78.488  89.369  1.00 70.52           H
ATOM    201  HD2 PRO A  28      -0.445  78.355  88.111  1.00 64.29           H
ATOM    202  HD3 PRO A  28      -1.478  79.553  87.843  1.00 64.29           H
ATOM    203  N   TRP A  29       1.482  78.819  91.081  1.00 46.68           N
ATOM    204  CA  TRP A  29       2.367  78.071  91.975  1.00 44.32           C
ATOM    205  C   TRP A  29       3.737  78.707  92.143  1.00 40.78           C
ATOM    206  O   TRP A  29       4.429  78.399  93.125  1.00 38.14           O
ATOM    207  CB  TRP A  29       2.540  76.635  91.457  1.00 38.36           C
ATOM    208  CG  TRP A  29       2.720  76.555  89.983  1.00 33.31           C
ATOM    209  CD1 TRP A  29       3.859  76.815  89.300  1.00 36.19           C
ATOM    210  CD2 TRP A  29       1.738  76.185  89.005  1.00 37.15           C
ATOM    211  NE1 TRP A  29       3.660  76.643  87.956  1.00 33.94           N
ATOM    212  CE2 TRP A  29       2.357  76.260  87.750  1.00 37.71           C
ATOM    213  CE3 TRP A  29       0.393  75.790  89.070  1.00 42.05           C
ATOM    214  CZ2 TRP A  29       1.685  75.955  86.568  1.00 39.45           C
ATOM    215  CZ3 TRP A  29      -0.275  75.495  87.888  1.00 40.81           C
ATOM    216  CH2 TRP A  29       0.372  75.585  86.657  1.00 41.38           C
ATOM    217  H   TRP A  29       1.572  78.606  90.253  1.00 55.95           H
ATOM    218  HA  TRP A  29       1.954  78.022  92.852  1.00 53.13           H
ATOM    219  HB2 TRP A  29       3.324  76.244  91.875  1.00 45.97           H
ATOM    220  HB3 TRP A  29       1.751  76.120  91.689  1.00 45.97           H
ATOM    221  HD1 TRP A  29       4.660  77.087  89.687  1.00 43.37           H
ATOM    222  HE1 TRP A  29       4.250  76.764  87.342  1.00 40.67           H
ATOM    223  HE3 TRP A  29      -0.047  75.740  89.888  1.00 50.41           H
ATOM    224  HZ2 TRP A  29       2.115  76.007  85.744  1.00 47.28           H
ATOM    225  HZ3 TRP A  29      -1.169  75.243  87.918  1.00 48.91           H
ATOM    226  HH2 TRP A  29      -0.096  75.378  85.881  1.00 49.60           H
ATOM    227  N   GLN A  30       4.133  79.586  91.218  1.00 44.21           N
ATOM    228  CA  GLN A  30       5.462  80.179  91.242  1.00 35.41           C
ATOM    229  C   GLN A  30       5.742  80.839  92.580  1.00 40.88           C
ATOM    230  O   GLN A  30       4.926  81.603  93.098  1.00 38.59           O
ATOM    231  CB  GLN A  30       5.600  81.202  90.119  1.00 40.58           C
ATOM    232  CG  GLN A  30       7.023  81.859  89.985  1.00 44.94           C
ATOM    233  CD  GLN A  30       8.108  80.911  89.460  1.00 37.83           C
ATOM    234  OE1 GLN A  30       7.896  80.157  88.511  1.00 36.42           O
ATOM    235  NE2 GLN A  30       9.272  80.967  90.075  1.00 38.30           N
ATOM    236  H   GLN A  30       3.643  79.855  90.564  1.00 52.99           H
ATOM    237  HA  GLN A  30       6.124  79.484  91.102  1.00 42.44           H
ATOM    238  HB2 GLN A  30       5.401  80.764  89.277  1.00 48.64           H
ATOM    239  HB3 GLN A  30       4.962  81.916  90.273  1.00 48.64           H
ATOM    240  HG2 GLN A  30       6.964  82.608  89.371  1.00 53.87           H
ATOM    241  HG3 GLN A  30       7.304  82.174  90.859  1.00 53.87           H
ATOM    242 HE21 GLN A  30       9.387  81.512  90.730  1.00 45.90           H
ATOM    243 HE22 GLN A  30       9.917  80.457  89.823  1.00 45.90           H
ATOM    244  N   VAL A  31       6.927  80.559  93.126  1.00 36.58           N
ATOM    245  CA  VAL A  31       7.404  81.256  94.312  1.00 42.33           C
ATOM    246  C   VAL A  31       8.835  81.744  94.090  1.00 42.43           C
ATOM    247  O   VAL A  31       9.565  81.274  93.207  1.00 34.49           O
ATOM    248  CB  VAL A  31       7.311  80.396  95.589  1.00 41.80           C
ATOM    249  CG1 VAL A  31       5.979  79.564  95.596  1.00 45.69           C
ATOM    250  CG2 VAL A  31       8.478  79.496  95.748  1.00 43.30           C
ATOM    251  H   VAL A  31       7.473  79.967  92.825  1.00 43.84           H
ATOM    252  HA  VAL A  31       6.848  82.039  94.450  1.00 50.74           H
ATOM    253  HB  VAL A  31       7.291  80.986  96.358  1.00 50.11           H
ATOM    254 HG11 VAL A  31       5.943  79.032  96.406  1.00 54.77           H
ATOM    255 HG12 VAL A  31       5.226  80.175  95.567  1.00 54.77           H
ATOM    256 HG13 VAL A  31       5.965  78.985  94.818  1.00 54.77           H
ATOM    257 HG21 VAL A  31       8.370  78.980  96.562  1.00 51.90           H
ATOM    258 HG22 VAL A  31       8.524  78.902  94.982  1.00 51.90           H
ATOM    259 HG23 VAL A  31       9.284  80.033  95.800  1.00 51.90           H
ATOM    260  N   SER A  32       9.213  82.720  94.911  1.00 37.98           N
ATOM    261  CA  SER A  32      10.540  83.298  94.930  1.00 38.72           C
ATOM    262  C   SER A  32      11.184  82.974  96.261  1.00 36.44           C
ATOM    263  O   SER A  32      10.559  83.088  97.314  1.00 41.13           O
ATOM    264  CB  SER A  32      10.497  84.811  94.743  1.00 35.18           C
ATOM    265  OG  SER A  32      11.719  85.416  95.177  1.00 41.07           O
ATOM    266  H   SER A  32       8.686  83.076  95.491  1.00 45.52           H
ATOM    267  HA  SER A  32      11.077  82.910  94.221  1.00 46.40           H
ATOM    268  HB2 SER A  32      10.364  85.008  93.803  1.00 42.15           H
ATOM    269  HB3 SER A  32       9.764  85.172  95.265  1.00 42.15           H
ATOM    270  HG  SER A  32      12.364  85.112  94.733  1.00 49.23           H
ATOM    271  N   LEU A  33      12.431  82.590  96.206  1.00 29.00           N
ATOM    272  CA  LEU A  33      13.202  82.320  97.411  1.00 35.24           C
ATOM    273  C   LEU A  33      14.061  83.535  97.715  1.00 30.41           C
ATOM    274  O   LEU A  33      14.615  84.139  96.799  1.00 32.24           O
ATOM    275  CB  LEU A  33      14.070  81.063  97.233  1.00 30.46           C
ATOM    276  CG  LEU A  33      13.468  79.672  97.484  1.00 39.50           C
ATOM    277  CD1 LEU A  33      12.074  79.508  96.936  1.00 37.46           C
ATOM    278  CD2 LEU A  33      14.351  78.603  96.883  1.00 36.56           C
ATOM    279  H   LEU A  33      12.871  82.474  95.476  1.00 34.74           H
ATOM    280  HA  LEU A  33      12.598  82.175  98.156  1.00 42.23           H
ATOM    281  HB2 LEU A  33      14.395  81.061  96.319  1.00 36.50           H
ATOM    282  HB3 LEU A  33      14.829  81.146  97.832  1.00 36.50           H
ATOM    283  HG  LEU A  33      13.429  79.519  98.441  1.00 47.34           H
ATOM    284 HD11 LEU A  33      11.762  78.611  97.132  1.00 44.90           H
ATOM    285 HD12 LEU A  33      11.492  80.160  97.356  1.00 44.90           H
ATOM    286 HD13 LEU A  33      12.093  79.651  95.977  1.00 44.90           H
ATOM    287 HD21 LEU A  33      13.954  77.734  97.052  1.00 43.82           H
ATOM    288 HD22 LEU A  33      14.424  78.754  95.927  1.00 43.82           H
ATOM    289 HD23 LEU A  33      15.229  78.651  97.293  1.00 43.82           H
ATOM    290  N   ARG A  34      14.225  83.849  99.003  1.00 31.75           N
ATOM    291  CA  ARG A  34      14.860  85.087  99.422  1.00 33.40           C
ATOM    292  C   ARG A  34      15.885  84.866 100.529  1.00 34.94           C
ATOM    293  O   ARG A  34      15.629  84.167 101.507  1.00 33.59           O
ATOM    294  CB  ARG A  34      13.808  86.127  99.893  1.00 42.90           C
ATOM    295  CG  ARG A  34      12.615  86.403  98.906  1.00 36.22           C
ATOM    296  CD  ARG A  34      13.011  87.231  97.639  1.00 33.89           C
ATOM    297  NE  ARG A  34      11.836  87.712  96.908  1.00 34.98           N
ATOM    298  CZ  ARG A  34      11.149  88.822  97.223  1.00 36.89           C
ATOM    299  NH1 ARG A  34      11.514  89.580  98.246  1.00 23.61           N
ATOM    300  NH2 ARG A  34      10.073  89.167  96.526  1.00 36.74           N1+
ATOM    301  H   ARG A  34      13.971  83.351  99.657  1.00 38.04           H
ATOM    302  HA  ARG A  34      15.328  85.466  98.662  1.00 40.02           H
ATOM    303  HB2 ARG A  34      13.425  85.816 100.728  1.00 51.42           H
ATOM    304  HB3 ARG A  34      14.261  86.972 100.041  1.00 51.42           H
ATOM    305  HG2 ARG A  34      12.258  85.553  98.604  1.00 43.40           H
ATOM    306  HG3 ARG A  34      11.928  86.897  99.379  1.00 43.40           H
ATOM    307  HD2 ARG A  34      13.533  88.001  97.913  1.00 40.61           H
ATOM    308  HD3 ARG A  34      13.530  86.670  97.042  1.00 40.61           H
ATOM    309  HE  ARG A  34      11.568  87.252  96.232  1.00 41.92           H
ATOM    310 HH11 ARG A  34      12.202  89.366  98.715  1.00 28.27           H
ATOM    311 HH12 ARG A  34      11.067  90.289  98.437  1.00 28.27           H
ATOM    312 HH21 ARG A  34       9.823  88.689  95.857  1.00 44.03           H
ATOM    313 HH22 ARG A  34       9.643  89.884  96.727  1.00 44.03           H
ATOM    314  N   VAL A  35      17.042  85.499 100.373  1.00 35.65           N
ATOM    315  CA  VAL A  35      18.109  85.504 101.373  1.00 36.39           C
ATOM    316  C   VAL A  35      18.228  86.907 101.971  1.00 39.75           C
ATOM    317  O   VAL A  35      18.117  87.899 101.248  1.00 36.00           O
ATOM    318  CB  VAL A  35      19.443  85.070 100.739  1.00 32.27           C
ATOM    319  CG1 VAL A  35      19.724  85.849  99.494  1.00 36.89           C
ATOM    320  CG2 VAL A  35      20.627  85.214 101.718  1.00 44.30           C
ATOM    321  H   VAL A  35      17.241  85.950  99.668  1.00 42.72           H
ATOM    322  HA  VAL A  35      17.889  84.883 102.085  1.00 43.61           H
ATOM    323  HB  VAL A  35      19.379  84.135 100.492  1.00 38.67           H
ATOM    324 HG11 VAL A  35      20.569  85.553  99.121  1.00 44.21           H
ATOM    325 HG12 VAL A  35      19.008  85.695  98.858  1.00 44.21           H
ATOM    326 HG13 VAL A  35      19.772  86.792  99.717  1.00 44.21           H
ATOM    327 HG21 VAL A  35      21.441  84.930 101.274  1.00 53.10           H
ATOM    328 HG22 VAL A  35      20.703  86.144 101.986  1.00 53.10           H
ATOM    329 HG23 VAL A  35      20.462  84.658 102.496  1.00 53.10           H
ATOM    330  N   HIS A  36      18.503  87.001 103.277  1.00 44.68           N
ATOM    331  CA  HIS A  36      18.595  88.318 103.892  1.00 52.61           C
ATOM    332  C   HIS A  36      19.930  88.966 103.569  1.00 55.10           C
ATOM    333  O   HIS A  36      20.982  88.329 103.607  1.00 52.43           O
ATOM    334  CB  HIS A  36      18.416  88.281 105.410  1.00 62.54           C
ATOM    335  CG  HIS A  36      18.198  89.646 106.013  1.00 73.30           C
ATOM    336  ND1 HIS A  36      17.111  90.439 105.693  1.00 71.30           N
ATOM    337  CD2 HIS A  36      18.949  90.378 106.874  1.00 74.40           C
ATOM    338  CE1 HIS A  36      17.187  91.584 106.350  1.00 76.61           C
ATOM    339  NE2 HIS A  36      18.293  91.573 107.074  1.00 78.56           N
ATOM    340  H   HIS A  36      18.635  86.338 103.808  1.00 53.55           H
ATOM    341  HA  HIS A  36      17.896  88.882 103.525  1.00 63.07           H
ATOM    342  HB2 HIS A  36      19.213  87.901 105.812  1.00 74.99           H
ATOM    343  HB3 HIS A  36      17.644  87.734 105.623  1.00 74.99           H
ATOM    344  HD1 HIS A  36      16.475  90.215 105.159  1.00 85.50           H
ATOM    345  HD2 HIS A  36      19.750  90.116 107.268  1.00 89.23           H
ATOM    346  HE1 HIS A  36      16.569  92.278 106.308  1.00 91.87           H
ATOM    347  N   GLY A  37      19.862  90.240 103.231  1.00 57.81           N
ATOM    348  CA  GLY A  37      21.020  91.061 103.040  1.00 51.56           C
ATOM    349  C   GLY A  37      20.551  92.483 103.222  1.00 56.02           C
ATOM    350  O   GLY A  37      19.616  92.734 103.993  1.00 60.75           O
ATOM    351  H   GLY A  37      19.122  90.660 103.102  1.00 69.31           H
ATOM    352  HA2 GLY A  37      21.701  90.854 103.699  1.00 61.81           H
ATOM    353  HA3 GLY A  37      21.380  90.946 102.147  1.00 61.81           H
ATOM    354  N   PRO A  37A     21.140  93.438 102.496  1.00 55.93           N
ATOM    355  CA  PRO A  37A     20.548  94.787 102.465  1.00 53.71           C
ATOM    356  C   PRO A  37A     19.073  94.751 102.232  1.00 46.14           C
ATOM    357  O   PRO A  37A     18.344  95.652 102.654  1.00 48.27           O
ATOM    358  CB  PRO A  37A     21.273  95.465 101.294  1.00 59.08           C
ATOM    359  CG  PRO A  37A     22.580  94.749 101.188  1.00 50.61           C
ATOM    360  CD  PRO A  37A     22.317  93.325 101.615  1.00 54.20           C
ATOM    361  HA  PRO A  37A     20.739  95.265 103.287  1.00 64.39           H
ATOM    362  HB2 PRO A  37A     20.755  95.358 100.481  1.00 70.84           H
ATOM    363  HB3 PRO A  37A     21.411  96.405 101.493  1.00 70.84           H
ATOM    364  HG2 PRO A  37A     22.891  94.777 100.270  1.00 60.67           H
ATOM    365  HG3 PRO A  37A     23.226  95.167 101.779  1.00 60.67           H
ATOM    366  HD2 PRO A  37A     22.110  92.774 100.844  1.00 64.98           H
ATOM    367  HD3 PRO A  37A     23.076  92.975 102.108  1.00 64.98           H
ATOM    368  N   TYR A  37B     18.605  93.713 101.554  1.00 54.20           N
ATOM    369  CA  TYR A  37B     17.194  93.487 101.351  1.00 42.50           C
ATOM    370  C   TYR A  37B     17.027  91.998 101.155  1.00 40.55           C
ATOM    371  O   TYR A  37B     18.002  91.288 100.922  1.00 35.68           O
ATOM    372  CB  TYR A  37B     16.671  94.271 100.144  1.00 38.87           C
ATOM    373  CG  TYR A  37B     17.322  93.877  98.837  1.00 40.83           C
ATOM    374  CD1 TYR A  37B     18.590  94.332  98.488  1.00 38.05           C
ATOM    375  CD2 TYR A  37B     16.669  93.039  97.951  1.00 33.79           C
ATOM    376  CE1 TYR A  37B     19.149  93.982  97.283  1.00 36.71           C
ATOM    377  CE2 TYR A  37B     17.222  92.700  96.769  1.00 34.21           C
ATOM    378  CZ  TYR A  37B     18.449  93.157  96.445  1.00 28.21           C
ATOM    379  OH  TYR A  37B     18.935  92.772  95.265  1.00 32.45           O
ATOM    380  H   TYR A  37B     19.104  93.112 101.195  1.00 64.98           H
ATOM    381  HA  TYR A  37B     16.699  93.758 102.140  1.00 50.94           H
ATOM    382  HB2 TYR A  37B     15.717  94.117 100.059  1.00 46.59           H
ATOM    383  HB3 TYR A  37B     16.840  95.216 100.287  1.00 46.59           H
ATOM    384  HD1 TYR A  37B     19.051  94.900  99.062  1.00 45.60           H
ATOM    385  HD2 TYR A  37B     15.818  92.728  98.162  1.00 40.49           H
ATOM    386  HE1 TYR A  37B     19.995  94.289  97.048  1.00 43.99           H
ATOM    387  HE2 TYR A  37B     16.765  92.139  96.185  1.00 41.00           H
ATOM    388  HH  TYR A  37B     19.695  93.107  95.144  1.00 38.88           H
ATOM    389  N   TRP A  38      15.780  91.528 101.272  1.00 40.93           N
ATOM    390  CA  TRP A  38      15.465  90.117 101.076  1.00 41.17           C
ATOM    391  C   TRP A  38      15.552  89.807  99.583  1.00 38.72           C
ATOM    392  O   TRP A  38      14.573  89.923  98.842  1.00 34.25           O
ATOM    393  CB  TRP A  38      14.089  89.768 101.680  1.00 40.40           C
ATOM    394  CG  TRP A  38      14.145  89.645 103.176  1.00 43.64           C
ATOM    395  CD1 TRP A  38      13.811  90.608 104.083  1.00 39.68           C
ATOM    396  CD2 TRP A  38      14.604  88.515 103.939  1.00 46.17           C
ATOM    397  NE1 TRP A  38      14.021  90.150 105.360  1.00 39.81           N
ATOM    398  CE2 TRP A  38      14.504  88.871 105.305  1.00 44.89           C
ATOM    399  CE3 TRP A  38      15.083  87.238 103.602  1.00 43.01           C
ATOM    400  CZ2 TRP A  38      14.865  88.007 106.331  1.00 45.41           C
ATOM    401  CZ3 TRP A  38      15.435  86.363 104.628  1.00 40.34           C
ATOM    402  CH2 TRP A  38      15.321  86.753 105.978  1.00 50.28           C
ATOM    403  H   TRP A  38      15.097  92.013 101.465  1.00 49.05           H
ATOM    404  HA  TRP A  38      16.134  89.580 101.530  1.00 49.35           H
ATOM    405  HB2 TRP A  38      13.456  90.468 101.457  1.00 48.42           H
ATOM    406  HB3 TRP A  38      13.788  88.919 101.319  1.00 48.42           H
ATOM    407  HD1 TRP A  38      13.491  91.454 103.867  1.00 47.56           H
ATOM    408  HE1 TRP A  38      13.869  90.595 106.080  1.00 47.72           H
ATOM    409  HE3 TRP A  38      15.158  86.980 102.712  1.00 51.56           H
ATOM    410  HZ2 TRP A  38      14.784  88.257 107.223  1.00 54.43           H
ATOM    411  HZ3 TRP A  38      15.755  85.515 104.420  1.00 48.35           H
ATOM    412  HH2 TRP A  38      15.566  86.154 106.646  1.00 60.27           H
ATOM    413  N   MET A  39      16.753  89.459  99.132  1.00 39.11           N
ATOM    414  CA  MET A  39      17.037  89.364  97.716  1.00 34.41           C
ATOM    415  C   MET A  39      16.610  88.011  97.171  1.00 35.18           C
ATOM    416  O   MET A  39      16.828  86.976  97.804  1.00 38.58           O
ATOM    417  CB  MET A  39      18.531  89.598  97.497  1.00 34.74           C
ATOM    418  CG  MET A  39      18.920  89.694  96.018  1.00 48.56           C
ATOM    419  SD  MET A  39      20.689  89.911  95.716  1.00 47.85           S
ATOM    420  CE  MET A  39      21.291  88.399  96.491  1.00 51.09           C
ATOM    421  H   MET A  39      17.424  89.272  99.636  1.00 46.88           H
ATOM    422  HA  MET A  39      16.551  90.061  97.247  1.00 41.23           H
ATOM    423  HB2 MET A  39      18.785  90.430  97.926  1.00 41.62           H
ATOM    424  HB3 MET A  39      19.025  88.861  97.888  1.00 41.62           H
ATOM    425  HG2 MET A  39      18.644  88.878  95.573  1.00 58.21           H
ATOM    426  HG3 MET A  39      18.460  90.452  95.625  1.00 58.21           H
ATOM    427  HE1 MET A  39      22.257  88.366  96.409  1.00 61.25           H
ATOM    428  HE2 MET A  39      21.037  88.402  97.427  1.00 61.25           H
ATOM    429  HE3 MET A  39      20.894  87.636  96.042  1.00 61.25           H
ATOM    430  N   HIS A  40      15.990  88.036  95.995  1.00 36.57           N
ATOM    431  CA  HIS A  40      15.653  86.821  95.267  1.00 32.31           C
ATOM    432  C   HIS A  40      16.898  86.046  94.857  1.00 39.68           C
ATOM    433  O   HIS A  40      17.886  86.637  94.396  1.00 34.33           O
ATOM    434  CB  HIS A  40      14.855  87.183  94.028  1.00 35.19           C
ATOM    435  CG  HIS A  40      14.651  86.057  93.066  1.00 35.48           C
ATOM    436  ND1 HIS A  40      13.552  85.225  93.123  1.00 31.20           N
ATOM    437  CD2 HIS A  40      15.374  85.651  91.995  1.00 31.71           C
ATOM    438  CE1 HIS A  40      13.620  84.336  92.144  1.00 30.98           C
ATOM    439  NE2 HIS A  40      14.713  84.579  91.437  1.00 31.08           N
ATOM    440  H   HIS A  40      15.751  88.757  95.592  1.00 43.83           H
ATOM    441  HA  HIS A  40      15.106  86.249  95.828  1.00 38.71           H
ATOM    442  HB2 HIS A  40      15.321  87.891  93.556  1.00 42.17           H
ATOM    443  HB3 HIS A  40      13.980  87.496  94.304  1.00 42.17           H
ATOM    444  HD2 HIS A  40      16.171  86.024  91.694  1.00 38.00           H
ATOM    445  HE1 HIS A  40      13.000  83.664  91.974  1.00 37.11           H
ATOM    446  HE2 HIS A  40      14.974  84.131  90.751  1.00 37.24           H
ATOM    447  N   PHE A  41      16.852  84.701  94.989  1.00 32.59           N
ATOM    448  CA  PHE A  41      17.983  83.950  94.445  1.00 37.27           C
ATOM    449  C   PHE A  41      17.615  82.705  93.654  1.00 34.09           C
ATOM    450  O   PHE A  41      18.465  82.198  92.910  1.00 37.69           O
ATOM    451  CB  PHE A  41      18.989  83.582  95.562  1.00 39.08           C
ATOM    452  CG  PHE A  41      18.451  82.674  96.633  1.00 37.25           C
ATOM    453  CD1 PHE A  41      17.876  83.195  97.785  1.00 33.73           C
ATOM    454  CD2 PHE A  41      18.561  81.305  96.506  1.00 38.46           C
ATOM    455  CE1 PHE A  41      17.423  82.359  98.784  1.00 35.25           C
ATOM    456  CE2 PHE A  41      18.098  80.465  97.487  1.00 25.21           C
ATOM    457  CZ  PHE A  41      17.518  80.968  98.614  1.00 31.88           C
ATOM    458  H   PHE A  41      16.228  84.241  95.359  1.00 39.05           H
ATOM    459  HA  PHE A  41      18.453  84.536  93.831  1.00 44.66           H
ATOM    460  HB2 PHE A  41      19.749  83.137  95.157  1.00 46.83           H
ATOM    461  HB3 PHE A  41      19.283  84.400  95.992  1.00 46.83           H
ATOM    462  HD1 PHE A  41      17.809  84.116  97.891  1.00 40.42           H
ATOM    463  HD2 PHE A  41      18.948  80.946  95.740  1.00 46.09           H
ATOM    464  HE1 PHE A  41      17.024  82.712  99.546  1.00 42.24           H
ATOM    465  HE2 PHE A  41      18.170  79.544  97.377  1.00 30.19           H
ATOM    466  HZ  PHE A  41      17.210  80.394  99.277  1.00 38.19           H
ATOM    467  N   CYS A  42      16.390  82.232  93.734  1.00 39.86           N
ATOM    468  CA  CYS A  42      15.986  81.039  93.010  1.00 34.01           C
ATOM    469  C   CYS A  42      14.474  81.043  92.967  1.00 32.59           C
ATOM    470  O   CYS A  42      13.829  81.734  93.751  1.00 33.32           O
ATOM    471  CB  CYS A  42      16.502  79.774  93.699  1.00 37.61           C
ATOM    472  SG  CYS A  42      18.151  79.194  93.175  1.00 34.36           S
ATOM    473  H   CYS A  42      15.763  82.585  94.205  1.00 47.78           H
ATOM    474  HA  CYS A  42      16.329  81.069  92.103  1.00 40.75           H
ATOM    475  HB2 CYS A  42      16.545  79.942  94.653  1.00 45.07           H
ATOM    476  HB3 CYS A  42      15.874  79.055  93.526  1.00 45.07           H
ATOM    477  N   GLY A  43      13.933  80.293  92.009  1.00 32.26           N
ATOM    478  CA  GLY A  43      12.533  79.972  91.974  1.00 39.30           C
ATOM    479  C   GLY A  43      12.167  78.755  92.827  1.00 39.00           C
ATOM    480  O   GLY A  43      12.982  78.177  93.542  1.00 28.85           O
ATOM    481  H   GLY A  43      14.378  79.956  91.355  1.00 38.65           H
ATOM    482  HA2 GLY A  43      12.023  80.732  92.293  1.00 47.10           H
ATOM    483  HA3 GLY A  43      12.269  79.792  91.058  1.00 47.10           H
ATOM    484  N   GLY A  44      10.884  78.409  92.759  1.00 32.75           N
ATOM    485  CA  GLY A  44      10.319  77.311  93.515  1.00 30.81           C
ATOM    486  C   GLY A  44       8.844  77.204  93.152  1.00 37.78           C
ATOM    487  O   GLY A  44       8.304  78.009  92.386  1.00 35.90           O
ATOM    488  H   GLY A  44      10.308  78.813  92.264  1.00 39.24           H
ATOM    489  HA2 GLY A  44      10.767  76.481  93.290  1.00 36.91           H
ATOM    490  HA3 GLY A  44      10.405  77.477  94.467  1.00 36.91           H
ATOM    491  N   SER A  45       8.182  76.206  93.727  1.00 39.48           N
ATOM    492  CA  SER A  45       6.808  75.929  93.325  1.00 36.01           C
ATOM    493  C   SER A  45       6.033  75.312  94.478  1.00 37.55           C
ATOM    494  O   SER A  45       6.512  74.401  95.157  1.00 41.49           O
ATOM    495  CB  SER A  45       6.775  75.036  92.090  1.00 33.02           C
ATOM    496  OG  SER A  45       7.030  73.674  92.384  1.00 40.24           O
ATOM    497  H   SER A  45       8.496  75.687  94.336  1.00 47.31           H
ATOM    498  HA  SER A  45       6.376  76.766  93.094  1.00 43.15           H
ATOM    499  HB2 SER A  45       5.898  75.104  91.682  1.00 39.56           H
ATOM    500  HB3 SER A  45       7.449  75.348  91.465  1.00 39.56           H
ATOM    501  HG  SER A  45       7.003  73.218  91.679  1.00 48.23           H
ATOM    502  N   LEU A  46       4.857  75.862  94.735  1.00 45.59           N
ATOM    503  CA  LEU A  46       3.961  75.276  95.712  1.00 43.70           C
ATOM    504  C   LEU A  46       3.424  73.959  95.178  1.00 45.00           C
ATOM    505  O   LEU A  46       2.734  73.932  94.154  1.00 42.35           O
ATOM    506  CB  LEU A  46       2.815  76.235  95.987  1.00 50.68           C
ATOM    507  CG  LEU A  46       2.688  76.961  97.308  1.00 49.52           C
ATOM    508  CD1 LEU A  46       1.197  77.194  97.504  1.00 49.10           C
ATOM    509  CD2 LEU A  46       3.309  76.203  98.452  1.00 50.30           C
ATOM    510  H   LEU A  46       4.556  76.573  94.357  1.00 54.65           H
ATOM    511  HA  LEU A  46       4.438  75.109  96.540  1.00 52.38           H
ATOM    512  HB2 LEU A  46       2.850  76.923  95.304  1.00 60.76           H
ATOM    513  HB3 LEU A  46       1.992  75.734  95.875  1.00 60.76           H
ATOM    514  HG  LEU A  46       3.125  77.824  97.242  1.00 59.37           H
ATOM    515 HD11 LEU A  46       1.059  77.660  98.343  1.00 58.86           H
ATOM    516 HD12 LEU A  46       0.863  77.731  96.768  1.00 58.86           H
ATOM    517 HD13 LEU A  46       0.744  76.337  97.522  1.00 58.86           H
ATOM    518 HD21 LEU A  46       3.197  76.715  99.268  1.00 60.31           H
ATOM    519 HD22 LEU A  46       2.868  75.343  98.537  1.00 60.31           H
ATOM    520 HD23 LEU A  46       4.253  76.074  98.269  1.00 60.31           H
ATOM    521  N   ILE A  47       3.747  72.860  95.851  1.00 50.69           N
ATOM    522  CA  ILE A  47       3.211  71.551  95.474  1.00 45.78           C
ATOM    523  C   ILE A  47       2.180  71.078  96.469  1.00 44.98           C
ATOM    524  O   ILE A  47       1.374  70.199  96.149  1.00 54.19           O
ATOM    525  CB  ILE A  47       4.329  70.497  95.310  1.00 49.43           C
ATOM    526  CG1 ILE A  47       5.150  70.354  96.591  1.00 47.79           C
ATOM    527  CG2 ILE A  47       5.273  70.886  94.176  1.00 46.53           C
ATOM    528  CD1 ILE A  47       6.051  69.123  96.567  1.00 47.40           C
ATOM    529  H   ILE A  47       4.274  72.843  96.530  1.00 60.76           H
ATOM    530  HA  ILE A  47       2.767  71.639  94.616  1.00 54.87           H
ATOM    531  HB  ILE A  47       3.924  69.641  95.100  1.00 59.25           H
ATOM    532 HG12 ILE A  47       5.712  71.137  96.697  1.00 57.30           H
ATOM    533 HG13 ILE A  47       4.548  70.271  97.347  1.00 57.30           H
ATOM    534 HG21 ILE A  47       5.963  70.209  94.095  1.00 55.78           H
ATOM    535 HG22 ILE A  47       4.767  70.944  93.351  1.00 55.78           H
ATOM    536 HG23 ILE A  47       5.673  71.745  94.380  1.00 55.78           H
ATOM    537 HD11 ILE A  47       6.548  69.079  97.399  1.00 56.83           H
ATOM    538 HD12 ILE A  47       5.501  68.331  96.467  1.00 56.83           H
ATOM    539 HD13 ILE A  47       6.664  69.196  95.818  1.00 56.83           H
ATOM    540  N   HIS A  48       2.127  71.696  97.628  1.00 48.66           N
ATOM    541  CA  HIS A  48       1.232  71.366  98.706  1.00 51.98           C
ATOM    542  C   HIS A  48       1.052  72.661  99.480  1.00 54.59           C
ATOM    543  O   HIS A  48       1.935  73.528  99.431  1.00 49.02           O
ATOM    544  CB  HIS A  48       1.821  70.270  99.596  1.00 49.33           C
ATOM    545  CG  HIS A  48       0.907  69.835 100.686  1.00 55.82           C
ATOM    546  ND1 HIS A  48       0.783  70.527 101.873  1.00 56.78           N
ATOM    547  CD2 HIS A  48       0.050  68.788 100.763  1.00 61.57           C
ATOM    548  CE1 HIS A  48      -0.106  69.919 102.637  1.00 61.51           C
ATOM    549  NE2 HIS A  48      -0.558  68.856 101.990  1.00 59.42           N
ATOM    550  H   HIS A  48       2.641  72.358  97.823  1.00 58.34           H
ATOM    551  HA  HIS A  48       0.375  71.075  98.358  1.00 62.32           H
ATOM    552  HB2 HIS A  48       2.636  70.602 100.005  1.00 59.14           H
ATOM    553  HB3 HIS A  48       2.020  69.495  99.048  1.00 59.14           H
ATOM    554  HD2 HIS A  48      -0.088  68.138 100.113  1.00 73.83           H
ATOM    555  HE1 HIS A  48      -0.363  70.185 103.490  1.00 73.75           H
ATOM    556  HE2 HIS A  48      -1.147  68.304 102.287  1.00 71.24           H
ATOM    557  N   PRO A  49      -0.085  72.854 100.160  1.00 57.49           N
ATOM    558  CA  PRO A  49      -0.282  74.112 100.879  1.00 52.02           C
ATOM    559  C   PRO A  49       0.871  74.441 101.797  1.00 45.03           C
ATOM    560  O   PRO A  49       1.105  75.614 102.086  1.00 47.87           O
ATOM    561  CB  PRO A  49      -1.594  73.858 101.631  1.00 49.01           C
ATOM    562  CG  PRO A  49      -2.363  73.092 100.646  1.00 48.03           C
ATOM    563  CD  PRO A  49      -1.365  72.132 100.033  1.00 57.82           C
ATOM    564  HA  PRO A  49      -0.409  74.841 100.251  1.00 62.36           H
ATOM    565  HB2 PRO A  49      -1.427  73.336 102.431  1.00 58.76           H
ATOM    566  HB3 PRO A  49      -2.029  74.699 101.842  1.00 58.76           H
ATOM    567  HG2 PRO A  49      -3.076  72.608 101.091  1.00 57.58           H
ATOM    568  HG3 PRO A  49      -2.722  73.691  99.972  1.00 57.58           H
ATOM    569  HD2 PRO A  49      -1.338  71.303 100.536  1.00 69.32           H
ATOM    570  HD3 PRO A  49      -1.574  71.975  99.099  1.00 69.32           H
ATOM    571  N   GLN A  50       1.617  73.436 102.234  1.00 43.78           N
ATOM    572  CA  GLN A  50       2.692  73.648 103.201  1.00 48.69           C
ATOM    573  C   GLN A  50       4.094  73.283 102.682  1.00 46.55           C
ATOM    574  O   GLN A  50       5.053  73.304 103.466  1.00 42.30           O
ATOM    575  CB  GLN A  50       2.383  72.864 104.483  1.00 51.97           C
ATOM    576  CG  GLN A  50       3.321  73.196 105.631  1.00 52.56           C
ATOM    577  CD  GLN A  50       2.644  73.197 107.010  1.00 54.61           C
ATOM    578  OE1 GLN A  50       1.618  72.533 107.228  1.00 52.79           O
ATOM    579  NE2 GLN A  50       3.240  73.928 107.952  1.00 47.11           N
ATOM    580  H   GLN A  50       1.524  72.618 101.986  1.00 52.48           H
ATOM    581  HA  GLN A  50       2.708  74.589 103.435  1.00 58.37           H
ATOM    582  HB2 GLN A  50       1.479  73.069 104.767  1.00 62.31           H
ATOM    583  HB3 GLN A  50       2.463  71.915 104.297  1.00 62.31           H
ATOM    584  HG2 GLN A  50       4.034  72.539 105.652  1.00 63.02           H
ATOM    585  HG3 GLN A  50       3.694  74.080 105.484  1.00 63.02           H
ATOM    586 HE21 GLN A  50       3.960  74.362 107.769  1.00 56.47           H
ATOM    587 HE22 GLN A  50       2.905  73.966 108.743  1.00 56.47           H
ATOM    588  N   TRP A  51       4.256  72.966 101.399  1.00 42.76           N
ATOM    589  CA  TRP A  51       5.545  72.515 100.882  1.00 41.16           C
ATOM    590  C   TRP A  51       5.888  73.196  99.561  1.00 38.89           C
ATOM    591  O   TRP A  51       5.076  73.203  98.623  1.00 35.31           O
ATOM    592  CB  TRP A  51       5.565  70.988 100.696  1.00 42.80           C
ATOM    593  CG  TRP A  51       5.566  70.249 101.990  1.00 43.39           C
ATOM    594  CD1 TRP A  51       4.472  69.867 102.709  1.00 43.27           C
ATOM    595  CD2 TRP A  51       6.712  69.800 102.739  1.00 45.72           C
ATOM    596  NE1 TRP A  51       4.862  69.237 103.867  1.00 42.28           N
ATOM    597  CE2 TRP A  51       6.224  69.169 103.909  1.00 46.63           C
ATOM    598  CE3 TRP A  51       8.095  69.883 102.547  1.00 41.44           C
ATOM    599  CZ2 TRP A  51       7.068  68.619 104.875  1.00 47.75           C
ATOM    600  CZ3 TRP A  51       8.929  69.337 103.503  1.00 39.35           C
ATOM    601  CH2 TRP A  51       8.417  68.705 104.652  1.00 45.65           C
ATOM    602  H   TRP A  51       3.633  73.004 100.806  1.00 51.26           H
ATOM    603  HA  TRP A  51       6.236  72.745 101.523  1.00 49.33           H
ATOM    604  HB2 TRP A  51       4.777  70.720 100.198  1.00 51.31           H
ATOM    605  HB3 TRP A  51       6.366  70.740 100.208  1.00 51.31           H
ATOM    606  HD1 TRP A  51       3.590  70.035 102.465  1.00 51.87           H
ATOM    607  HE1 TRP A  51       4.329  68.910 104.459  1.00 50.68           H
ATOM    608  HE3 TRP A  51       8.445  70.298 101.792  1.00 49.67           H
ATOM    609  HZ2 TRP A  51       6.728  68.201 105.633  1.00 57.24           H
ATOM    610  HZ3 TRP A  51       9.850  69.382 103.381  1.00 47.17           H
ATOM    611  HH2 TRP A  51       9.006  68.346 105.276  1.00 54.72           H
ATOM    612  N   VAL A  52       7.106  73.743  99.484  1.00 38.45           N
ATOM    613  CA  VAL A  52       7.666  74.261  98.237  1.00 35.35           C
ATOM    614  C   VAL A  52       8.759  73.320  97.744  1.00 30.03           C
ATOM    615  O   VAL A  52       9.653  72.936  98.504  1.00 32.20           O
ATOM    616  CB  VAL A  52       8.226  75.687  98.396  1.00 41.80           C
ATOM    617  CG1 VAL A  52       8.816  76.162  97.063  1.00 38.72           C
ATOM    618  CG2 VAL A  52       7.151  76.642  98.789  1.00 44.37           C
ATOM    619  H   VAL A  52       7.635  73.825 100.156  1.00 46.08           H
ATOM    620  HA  VAL A  52       6.968  74.288  97.565  1.00 42.37           H
ATOM    621  HB  VAL A  52       8.922  75.698  99.072  1.00 50.10           H
ATOM    622 HG11 VAL A  52       9.165  77.060  97.175  1.00 46.40           H
ATOM    623 HG12 VAL A  52       9.529  75.560  96.801  1.00 46.40           H
ATOM    624 HG13 VAL A  52       8.117  76.160  96.391  1.00 46.40           H
ATOM    625 HG21 VAL A  52       7.534  77.528  98.881  1.00 53.19           H
ATOM    626 HG22 VAL A  52       6.467  76.646  98.102  1.00 53.19           H
ATOM    627 HG23 VAL A  52       6.769  76.356  99.634  1.00 53.19           H
ATOM    628  N   LEU A  53       8.650  72.963  96.469  1.00 32.24           N
ATOM    629  CA  LEU A  53       9.634  72.246  95.676  1.00 29.04           C
ATOM    630  C   LEU A  53      10.603  73.210  94.984  1.00 38.45           C
ATOM    631  O   LEU A  53      10.174  74.063  94.194  1.00 33.28           O
ATOM    632  CB  LEU A  53       8.895  71.432  94.618  1.00 36.20           C
ATOM    633  CG  LEU A  53       9.740  70.522  93.740  1.00 44.78           C
ATOM    634  CD1 LEU A  53      10.397  69.505  94.654  1.00 38.67           C
ATOM    635  CD2 LEU A  53       8.863  69.874  92.668  1.00 38.66           C
ATOM    636  H   LEU A  53       7.948  73.146  96.007  1.00 38.63           H
ATOM    637  HA  LEU A  53      10.139  71.642  96.242  1.00 34.79           H
ATOM    638  HB2 LEU A  53       8.244  70.872  95.068  1.00 43.38           H
ATOM    639  HB3 LEU A  53       8.433  72.050  94.030  1.00 43.38           H
ATOM    640  HG  LEU A  53      10.433  71.042  93.304  1.00 53.67           H
ATOM    641 HD11 LEU A  53      10.944  68.909  94.120  1.00 46.35           H
ATOM    642 HD12 LEU A  53      10.949  69.972  95.300  1.00 46.35           H
ATOM    643 HD13 LEU A  53       9.707  69.000  95.112  1.00 46.35           H
ATOM    644 HD21 LEU A  53       9.414  69.298  92.116  1.00 46.33           H
ATOM    645 HD22 LEU A  53       8.169  69.353  93.100  1.00 46.33           H
ATOM    646 HD23 LEU A  53       8.464  70.571  92.123  1.00 46.33           H
ATOM    647  N   THR A  54      11.902  73.027  95.222  1.00 34.41           N
ATOM    648  CA  THR A  54      12.953  73.783  94.541  1.00 34.89           C
ATOM    649  C   THR A  54      14.122  72.840  94.215  1.00 38.43           C
ATOM    650  O   THR A  54      13.998  71.609  94.302  1.00 30.74           O
ATOM    651  CB  THR A  54      13.413  74.984  95.399  1.00 25.67           C
ATOM    652  OG1 THR A  54      14.302  75.820  94.651  1.00 28.85           O
ATOM    653  CG2 THR A  54      14.127  74.508  96.632  1.00 26.33           C
ATOM    654  H   THR A  54      12.207  72.456  95.788  1.00 41.23           H
ATOM    655  HA  THR A  54      12.603  74.129  93.704  1.00 41.81           H
ATOM    656  HB  THR A  54      12.639  75.500  95.673  1.00 30.75           H
ATOM    657  HG1 THR A  54      13.914  76.111  93.965  1.00 34.57           H
ATOM    658 HG21 THR A  54      14.412  75.268  97.164  1.00 31.53           H
ATOM    659 HG22 THR A  54      13.535  73.955  97.165  1.00 31.53           H
ATOM    660 HG23 THR A  54      14.906  73.987  96.383  1.00 31.53           H
ATOM    661  N   ALA A  55      15.278  73.449  93.872  1.00 27.08           N
ATOM    662  CA  ALA A  55      16.505  72.739  93.518  1.00 31.36           C
ATOM    663  C   ALA A  55      17.461  72.685  94.703  1.00 33.42           C
ATOM    664  O   ALA A  55      17.699  73.700  95.378  1.00 38.78           O
ATOM    665  CB  ALA A  55      17.196  73.417  92.347  1.00 25.51           C
ATOM    666  H   ALA A  55      15.367  74.304  93.839  1.00 32.43           H
ATOM    667  HA  ALA A  55      16.287  71.829  93.259  1.00 37.58           H
ATOM    668  HB1 ALA A  55      18.006  72.927  92.132  1.00 30.55           H
ATOM    669  HB2 ALA A  55      16.597  73.417  91.584  1.00 30.55           H
ATOM    670  HB3 ALA A  55      17.416  74.328  92.595  1.00 30.55           H
ATOM    671  N   ALA A  56      18.008  71.501  94.954  1.00 34.72           N
ATOM    672  CA  ALA A  56      18.985  71.365  96.033  1.00 34.76           C
ATOM    673  C   ALA A  56      20.086  72.410  95.934  1.00 32.45           C
ATOM    674  O   ALA A  56      20.573  72.893  96.967  1.00 29.44           O
ATOM    675  CB  ALA A  56      19.609  69.973  96.030  1.00 33.49           C
ATOM    676  H   ALA A  56      17.837  70.775  94.526  1.00 41.61           H
ATOM    677  HA  ALA A  56      18.533  71.487  96.883  1.00 41.65           H
ATOM    678  HB1 ALA A  56      20.251  69.913  96.755  1.00 40.13           H
ATOM    679  HB2 ALA A  56      18.909  69.313  96.152  1.00 40.13           H
ATOM    680  HB3 ALA A  56      20.055  69.829  95.180  1.00 40.13           H
ATOM    681  N   HIS A  57      20.510  72.761  94.699  1.00 27.87           N
ATOM    682  CA  HIS A  57      21.672  73.642  94.591  1.00 35.34           C
ATOM    683  C   HIS A  57      21.335  75.059  95.012  1.00 35.07           C
ATOM    684  O   HIS A  57      22.243  75.791  95.401  1.00 27.53           O
ATOM    685  CB  HIS A  57      22.311  73.632  93.178  1.00 29.24           C
ATOM    686  CG  HIS A  57      21.659  74.508  92.140  1.00 28.43           C
ATOM    687  ND1 HIS A  57      20.773  74.017  91.219  1.00 26.43           N
ATOM    688  CD2 HIS A  57      21.861  75.808  91.793  1.00 30.27           C
ATOM    689  CE1 HIS A  57      20.407  74.973  90.379  1.00 33.04           C
ATOM    690  NE2 HIS A  57      21.041  76.078  90.718  1.00 27.30           N
ATOM    691  H   HIS A  57      20.159  72.514  93.954  1.00 33.38           H
ATOM    692  HA  HIS A  57      22.347  73.318  95.207  1.00 42.35           H
ATOM    693  HB2 HIS A  57      22.289  72.723  92.841  1.00 35.03           H
ATOM    694  HB3 HIS A  57      23.233  73.922  93.260  1.00 35.03           H
ATOM    695  HD1 HIS A  57      20.486  73.207  91.196  1.00 31.65           H
ATOM    696  HD2 HIS A  57      22.416  76.415  92.228  1.00 36.27           H
ATOM    697  HE1 HIS A  57      19.791  74.887  89.688  1.00 39.59           H
ATOM    698  N   CYS A  58      20.052  75.426  95.000  1.00 36.12           N
ATOM    699  CA  CYS A  58      19.669  76.734  95.522  1.00 36.42           C
ATOM    700  C   CYS A  58      19.905  76.826  97.018  1.00 32.54           C
ATOM    701  O   CYS A  58      20.292  77.889  97.514  1.00 26.27           O
ATOM    702  CB  CYS A  58      18.217  77.003  95.196  1.00 24.05           C
ATOM    703  SG  CYS A  58      17.869  77.146  93.483  1.00 30.30           S
ATOM    704  H   CYS A  58      19.401  74.949  94.703  1.00 43.28           H
ATOM    705  HA  CYS A  58      20.207  77.416  95.091  1.00 43.65           H
ATOM    706  HB2 CYS A  58      17.680  76.275  95.545  1.00 28.80           H
ATOM    707  HB3 CYS A  58      17.953  77.835  95.620  1.00 28.80           H
ATOM    708  N   VAL A  59      19.710  75.733  97.757  1.00 29.17           N
ATOM    709  CA  VAL A  59      19.856  75.774  99.208  1.00 32.78           C
ATOM    710  C   VAL A  59      20.979  74.859  99.710  1.00 40.32           C
ATOM    711  O   VAL A  59      21.164  74.712 100.927  1.00 37.11           O
ATOM    712  CB  VAL A  59      18.527  75.422  99.900  1.00 41.31           C
ATOM    713  CG1 VAL A  59      17.454  76.468  99.587  1.00 36.70           C
ATOM    714  CG2 VAL A  59      18.094  74.048  99.482  1.00 34.99           C
ATOM    715  H   VAL A  59      19.494  74.962  97.443  1.00 34.94           H
ATOM    716  HA  VAL A  59      20.085  76.681  99.466  1.00 39.28           H
ATOM    717  HB  VAL A  59      18.664  75.413 100.860  1.00 49.52           H
ATOM    718 HG11 VAL A  59      16.631  76.219 100.035  1.00 43.98           H
ATOM    719 HG12 VAL A  59      17.756  77.334  99.904  1.00 43.98           H
ATOM    720 HG13 VAL A  59      17.313  76.497  98.627  1.00 43.98           H
ATOM    721 HG21 VAL A  59      17.256  73.834  99.921  1.00 41.93           H
ATOM    722 HG22 VAL A  59      17.976  74.034  98.519  1.00 41.93           H
ATOM    723 HG23 VAL A  59      18.777  73.410  99.741  1.00 41.93           H
ATOM    724  N   GLY A  60      21.722  74.226  98.807  1.00 38.07           N
ATOM    725  CA  GLY A  60      22.779  73.333  99.207  1.00 41.66           C
ATOM    726  C   GLY A  60      24.040  73.421  98.361  1.00 38.22           C
ATOM    727  O   GLY A  60      24.152  74.243  97.437  1.00 33.77           O
ATOM    728  H   GLY A  60      21.626  74.302  97.956  1.00 45.62           H
ATOM    729  HA2 GLY A  60      23.021  73.523 100.126  1.00 49.93           H
ATOM    730  HA3 GLY A  60      22.454  72.420  99.164  1.00 49.93           H
ATOM    731  N   PRO A  60A     25.015  72.520  98.640  1.00 41.46           N
ATOM    732  CA  PRO A  60A     24.895  71.393  99.575  1.00 31.17           C
ATOM    733  C   PRO A  60A     25.339  71.630 101.001  1.00 31.65           C
ATOM    734  O   PRO A  60A     25.145  70.761 101.834  1.00 28.42           O
ATOM    735  CB  PRO A  60A     25.805  70.344  98.935  1.00 33.46           C
ATOM    736  CG  PRO A  60A     26.918  71.149  98.426  1.00 34.94           C
ATOM    737  CD  PRO A  60A     26.156  72.294  97.733  1.00 36.31           C
ATOM    738  HA  PRO A  60A     23.984  71.061  99.578  1.00 37.35           H
ATOM    739  HB2 PRO A  60A     26.108  69.712  99.605  1.00 40.09           H
ATOM    740  HB3 PRO A  60A     25.339  69.895  98.213  1.00 40.09           H
ATOM    741  HG2 PRO A  60A     27.461  71.477  99.160  1.00 41.87           H
ATOM    742  HG3 PRO A  60A     27.443  70.637  97.792  1.00 41.87           H
ATOM    743  HD2 PRO A  60A     26.711  73.088  97.680  1.00 43.51           H
ATOM    744  HD3 PRO A  60A     25.846  72.015  96.858  1.00 43.51           H
ATOM    745  N   ASP A  60B     25.972  72.745 101.284  1.00 28.62           N
ATOM    746  CA  ASP A  60B     26.310  73.057 102.661  1.00 34.34           C
ATOM    747  C   ASP A  60B     25.076  73.568 103.405  1.00 47.19           C
ATOM    748  O   ASP A  60B     24.183  74.199 102.825  1.00 36.95           O
ATOM    749  CB  ASP A  60B     27.426  74.104 102.735  1.00 43.74           C
ATOM    750  CG  ASP A  60B     28.873  73.489 102.884  1.00 53.60           C
ATOM    751  OD1 ASP A  60B     29.167  72.373 102.385  1.00 52.71           O
ATOM    752  OD2 ASP A  60B     29.729  74.166 103.511  1.00 62.23           O1-
ATOM    753  H   ASP A  60B     26.218  73.335 100.708  1.00 34.28           H
ATOM    754  HA  ASP A  60B     26.620  72.251 103.104  1.00 41.16           H
ATOM    755  HB2 ASP A  60B     27.411  74.633 101.923  1.00 52.43           H
ATOM    756  HB3 ASP A  60B     27.267  74.675 103.503  1.00 52.43           H
ATOM    757  N   VAL A  60C     25.049  73.311 104.714  1.00 39.30           N
ATOM    758  CA  VAL A  60C     23.908  73.674 105.538  1.00 45.97           C
ATOM    759  C   VAL A  60C     23.849  75.182 105.744  1.00 45.32           C
ATOM    760  O   VAL A  60C     24.864  75.840 105.995  1.00 47.54           O
ATOM    761  CB  VAL A  60C     23.979  72.928 106.877  1.00 40.09           C
ATOM    762  CG1 VAL A  60C     22.943  73.465 107.892  1.00 43.33           C
ATOM    763  CG2 VAL A  60C     23.777  71.461 106.615  1.00 38.05           C
ATOM    764  H   VAL A  60C     25.684  72.924 105.145  1.00 47.10           H
ATOM    765  HA  VAL A  60C     23.094  73.402 105.087  1.00 55.10           H
ATOM    766  HB  VAL A  60C     24.862  73.046 107.258  1.00 48.05           H
ATOM    767 HG11 VAL A  60C     23.024  72.965 108.719  1.00 51.94           H
ATOM    768 HG12 VAL A  60C     23.119  74.405 108.054  1.00 51.94           H
ATOM    769 HG13 VAL A  60C     22.053  73.353 107.523  1.00 51.94           H
ATOM    770 HG21 VAL A  60C     23.820  70.982 107.457  1.00 45.61           H
ATOM    771 HG22 VAL A  60C     22.908  71.331 106.204  1.00 45.61           H
ATOM    772 HG23 VAL A  60C     24.476  71.148 106.019  1.00 45.61           H
ATOM    773  N   LYS A  60D     22.639  75.724 105.659  1.00 40.74           N
ATOM    774  CA  LYS A  60D     22.399  77.153 105.734  1.00 55.03           C
ATOM    775  C   LYS A  60D     21.425  77.487 106.865  1.00 53.03           C
ATOM    776  O   LYS A  60D     20.539  76.697 107.201  1.00 45.40           O
ATOM    777  CB  LYS A  60D     21.838  77.677 104.391  1.00 62.44           C
ATOM    778  CG  LYS A  60D     22.397  77.007 103.106  1.00 64.45           C
ATOM    779  CD  LYS A  60D     23.437  77.895 102.368  1.00 59.15           C
ATOM    780  CE  LYS A  60D     24.308  77.103 101.365  1.00 56.30           C
ATOM    781  NZ  LYS A  60D     25.713  76.772 101.903  1.00 53.34           N1+
ATOM    782  H   LYS A  60D     21.920  75.264 105.554  1.00 48.83           H
ATOM    783  HA  LYS A  60D     23.238  77.608 105.911  1.00 65.98           H
ATOM    784  HB2 LYS A  60D     20.877  77.545 104.390  1.00 74.87           H
ATOM    785  HB3 LYS A  60D     22.032  78.626 104.329  1.00 74.87           H
ATOM    786  HG2 LYS A  60D     22.832  76.174 103.348  1.00 77.29           H
ATOM    787  HG3 LYS A  60D     21.664  76.834 102.496  1.00 77.29           H
ATOM    788  HD2 LYS A  60D     22.967  78.586 101.876  1.00 70.92           H
ATOM    789  HD3 LYS A  60D     24.028  78.298 103.023  1.00 70.92           H
ATOM    790  HE2 LYS A  60D     23.864  76.266 101.156  1.00 67.50           H
ATOM    791  HE3 LYS A  60D     24.414  77.630 100.557  1.00 67.50           H
ATOM    792  HZ1 LYS A  60D     26.173  76.318 101.291  1.00 63.95           H
ATOM    793  HZ2 LYS A  60D     26.150  77.523 102.094  1.00 63.95           H
ATOM    794  HZ3 LYS A  60D     25.648  76.279 102.641  1.00 63.95           H
ATOM    795  N   ASP A  60E     21.605  78.679 107.439  1.00 58.39           N
ATOM    796  CA  ASP A  60E     20.777  79.178 108.540  1.00 59.40           C
ATOM    797  C   ASP A  60E     19.335  79.413 108.078  1.00 51.67           C
ATOM    798  O   ASP A  60E     19.094  80.149 107.120  1.00 52.10           O
ATOM    799  CB  ASP A  60E     21.395  80.470 109.084  1.00 65.32           C
ATOM    800  CG  ASP A  60E     20.924  80.812 110.487  1.00 68.47           C
ATOM    801  OD1 ASP A  60E     21.643  81.579 111.169  1.00 71.35           O
ATOM    802  OD2 ASP A  60E     19.860  80.303 110.915  1.00 73.52           O1-
ATOM    803  H   ASP A  60E     22.218  79.233 107.199  1.00 70.02           H
ATOM    804  HA  ASP A  60E     20.765  78.521 109.254  1.00 71.22           H
ATOM    805  HB2 ASP A  60E     22.359  80.371 109.109  1.00 78.32           H
ATOM    806  HB3 ASP A  60E     21.152  81.205 108.500  1.00 78.32           H
ATOM    807  N   LEU A  61      18.375  78.798 108.767  1.00 45.02           N
ATOM    808  CA  LEU A  61      16.973  78.954 108.392  1.00 51.45           C
ATOM    809  C   LEU A  61      16.463  80.380 108.607  1.00 47.34           C
ATOM    810  O   LEU A  61      15.547  80.832 107.905  1.00 44.37           O
ATOM    811  CB  LEU A  61      16.126  77.985 109.202  1.00 54.76           C
ATOM    812  CG  LEU A  61      15.522  76.737 108.567  1.00 57.74           C
ATOM    813  CD1 LEU A  61      14.230  76.458 109.322  1.00 53.67           C
ATOM    814  CD2 LEU A  61      15.242  76.865 107.067  1.00 59.54           C
ATOM    815  H   LEU A  61      18.508  78.290 109.449  1.00 53.97           H
ATOM    816  HA  LEU A  61      16.869  78.735 107.453  1.00 61.68           H
ATOM    817  HB2 LEU A  61      16.675  77.674 109.939  1.00 65.66           H
ATOM    818  HB3 LEU A  61      15.382  78.490 109.566  1.00 65.66           H
ATOM    819  HG  LEU A  61      16.121  75.986 108.702  1.00 69.23           H
ATOM    820 HD11 LEU A  61      13.811  75.667 108.948  1.00 64.35           H
ATOM    821 HD12 LEU A  61      14.437  76.311 110.258  1.00 64.35           H
ATOM    822 HD13 LEU A  61      13.639  77.221 109.229  1.00 64.35           H
ATOM    823 HD21 LEU A  61      14.861  76.033 106.744  1.00 71.39           H
ATOM    824 HD22 LEU A  61      14.617  77.593 106.923  1.00 71.39           H
ATOM    825 HD23 LEU A  61      16.076  77.048 106.605  1.00 71.39           H
ATOM    826  N   ALA A  62      17.035  81.093 109.571  1.00 46.30           N
ATOM    827  CA  ALA A  62      16.643  82.470 109.840  1.00 49.78           C
ATOM    828  C   ALA A  62      16.969  83.388 108.686  1.00 53.67           C
ATOM    829  O   ALA A  62      16.505  84.536 108.681  1.00 48.69           O
ATOM    830  CB  ALA A  62      17.343  82.998 111.097  1.00 59.07           C
ATOM    831  H   ALA A  62      17.657  80.799 110.087  1.00 55.50           H
ATOM    832  HA  ALA A  62      15.685  82.503 109.991  1.00 59.67           H
ATOM    833  HB1 ALA A  62      17.065  83.914 111.252  1.00 70.82           H
ATOM    834  HB2 ALA A  62      17.095  82.444 111.853  1.00 70.82           H
ATOM    835  HB3 ALA A  62      18.303  82.963 110.962  1.00 70.82           H
ATOM    836  N   ALA A  63      17.766  82.903 107.735  1.00 50.05           N
ATOM    837  CA  ALA A  63      18.244  83.660 106.592  1.00 51.55           C
ATOM    838  C   ALA A  63      17.385  83.460 105.360  1.00 37.60           C
ATOM    839  O   ALA A  63      17.693  84.029 104.314  1.00 37.29           O
ATOM    840  CB  ALA A  63      19.692  83.247 106.265  1.00 42.06           C
ATOM    841  H   ALA A  63      18.056  82.093 107.738  1.00 60.00           H
ATOM    842  HA  ALA A  63      18.242  84.605 106.812  1.00 61.80           H
ATOM    843  HB1 ALA A  63      20.001  83.758 105.500  1.00 50.41           H
ATOM    844  HB2 ALA A  63      20.253  83.430 107.034  1.00 50.41           H
ATOM    845  HB3 ALA A  63      19.711  82.299 106.059  1.00 50.41           H
ATOM    846  N   LEU A  64      16.334  82.659 105.448  1.00 43.85           N
ATOM    847  CA  LEU A  64      15.578  82.269 104.267  1.00 39.90           C
ATOM    848  C   LEU A  64      14.102  82.590 104.437  1.00 42.50           C
ATOM    849  O   LEU A  64      13.540  82.507 105.537  1.00 44.86           O
ATOM    850  CB  LEU A  64      15.761  80.757 103.946  1.00 38.49           C
ATOM    851  CG  LEU A  64      14.830  80.087 102.926  1.00 41.40           C
ATOM    852  CD1 LEU A  64      15.073  80.539 101.504  1.00 39.41           C
ATOM    853  CD2 LEU A  64      14.989  78.552 103.031  1.00 48.76           C
ATOM    854  H   LEU A  64      16.037  82.325 106.182  1.00 52.56           H
ATOM    855  HA  LEU A  64      15.905  82.775 103.507  1.00 47.82           H
ATOM    856  HB2 LEU A  64      16.665  80.634 103.618  1.00 46.13           H
ATOM    857  HB3 LEU A  64      15.660  80.266 104.777  1.00 46.13           H
ATOM    858  HG  LEU A  64      13.912  80.305 103.152  1.00 49.62           H
ATOM    859 HD11 LEU A  64      14.454  80.078 100.916  1.00 47.23           H
ATOM    860 HD12 LEU A  64      14.931  81.497 101.449  1.00 47.23           H
ATOM    861 HD13 LEU A  64      15.986  80.325 101.256  1.00 47.23           H
ATOM    862 HD21 LEU A  64      14.401  78.129 102.386  1.00 58.46           H
ATOM    863 HD22 LEU A  64      15.911  78.316 102.843  1.00 58.46           H
ATOM    864 HD23 LEU A  64      14.752  78.271 103.929  1.00 58.46           H
ATOM    865  N   ARG A  65      13.485  82.961 103.316  1.00 38.20           N
ATOM    866  CA  ARG A  65      12.096  83.336 103.305  1.00 37.83           C
ATOM    867  C   ARG A  65      11.556  83.012 101.930  1.00 40.29           C
ATOM    868  O   ARG A  65      12.314  82.949 100.960  1.00 39.22           O
ATOM    869  CB  ARG A  65      11.940  84.823 103.624  1.00 29.74           C
ATOM    870  CG  ARG A  65      10.607  85.134 104.176  1.00 47.73           C
ATOM    871  CD  ARG A  65      10.657  85.845 105.542  1.00 47.64           C
ATOM    872  NE  ARG A  65      11.660  85.263 106.411  1.00 46.51           N
ATOM    873  CZ  ARG A  65      11.788  85.554 107.690  1.00 40.14           C
ATOM    874  NH1 ARG A  65      10.942  86.410 108.258  1.00 54.56           N
ATOM    875  NH2 ARG A  65      12.746  84.958 108.389  1.00 36.69           N1+
ATOM    876  H   ARG A  65      13.864  83.000 102.544  1.00 45.78           H
ATOM    877  HA  ARG A  65      11.608  82.819 103.965  1.00 45.34           H
ATOM    878  HB2 ARG A  65      12.606  85.080 104.280  1.00 35.63           H
ATOM    879  HB3 ARG A  65      12.057  85.338 102.809  1.00 35.63           H
ATOM    880  HG2 ARG A  65      10.138  85.715 103.556  1.00 57.21           H
ATOM    881  HG3 ARG A  65      10.114  84.307 104.290  1.00 57.21           H
ATOM    882  HD2 ARG A  65      10.878  86.780 105.408  1.00 57.11           H
ATOM    883  HD3 ARG A  65       9.794  85.763 105.977  1.00 57.11           H
ATOM    884  HE  ARG A  65      12.168  84.650 106.085  1.00 55.75           H
ATOM    885 HH11 ARG A  65      10.327  86.784 107.787  1.00 65.42           H
ATOM    886 HH12 ARG A  65      11.019  86.600 109.094  1.00 65.42           H
ATOM    887 HH21 ARG A  65      13.278  84.403 108.002  1.00 43.97           H
ATOM    888 HH22 ARG A  65      12.839  85.131 109.226  1.00 43.97           H
ATOM    889  N   VAL A  66      10.232  82.830 101.852  1.00 39.02           N
ATOM    890  CA  VAL A  66       9.533  82.456 100.627  1.00 35.53           C
ATOM    891  C   VAL A  66       8.495  83.507 100.288  1.00 36.25           C
ATOM    892  O   VAL A  66       7.846  84.076 101.173  1.00 47.34           O
ATOM    893  CB  VAL A  66       8.850  81.071 100.764  1.00 37.72           C
ATOM    894  CG1 VAL A  66       7.726  80.855  99.667  1.00 40.76           C
ATOM    895  CG2 VAL A  66       9.915  79.942 100.731  1.00 33.54           C
ATOM    896  H   VAL A  66       9.703  82.922 102.524  1.00 46.77           H
ATOM    897  HA  VAL A  66      10.170  82.410  99.896  1.00 42.57           H
ATOM    898  HB  VAL A  66       8.416  81.032 101.631  1.00 45.20           H
ATOM    899 HG11 VAL A  66       7.328  79.979  99.792  1.00 48.86           H
ATOM    900 HG12 VAL A  66       7.050  81.543  99.768  1.00 48.86           H
ATOM    901 HG13 VAL A  66       8.129  80.913  98.787  1.00 48.86           H
ATOM    902 HG21 VAL A  66       9.469  79.085 100.818  1.00 40.19           H
ATOM    903 HG22 VAL A  66      10.392  79.983  99.887  1.00 40.19           H
ATOM    904 HG23 VAL A  66      10.534  80.070 101.467  1.00 40.19           H
ATOM    905  N   GLN A  67       8.259  83.670  98.992  1.00 37.01           N
ATOM    906  CA  GLN A  67       7.337  84.664  98.448  1.00 41.37           C
ATOM    907  C   GLN A  67       6.450  83.964  97.438  1.00 42.12           C
ATOM    908  O   GLN A  67       6.953  83.381  96.470  1.00 41.04           O
ATOM    909  CB  GLN A  67       8.083  85.806  97.745  1.00 39.69           C
ATOM    910  CG  GLN A  67       7.750  87.192  98.245  1.00 53.88           C
ATOM    911  CD  GLN A  67       6.354  87.652  97.960  1.00 37.62           C
ATOM    912  OE1 GLN A  67       5.768  88.281  98.801  1.00 40.25           O
ATOM    913  NE2 GLN A  67       5.822  87.353  96.790  1.00 42.04           N
ATOM    914  H   GLN A  67       8.637  83.197  98.382  1.00 44.35           H
ATOM    915  HA  GLN A  67       6.785  85.032  99.156  1.00 49.58           H
ATOM    916  HB2 GLN A  67       9.036  85.673  97.866  1.00 47.57           H
ATOM    917  HB3 GLN A  67       7.869  85.778  96.799  1.00 47.57           H
ATOM    918  HG2 GLN A  67       7.873  87.210  99.207  1.00 64.59           H
ATOM    919  HG3 GLN A  67       8.356  87.824  97.828  1.00 64.59           H
ATOM    920 HE21 GLN A  67       6.275  86.904  96.213  1.00 50.39           H
ATOM    921 HE22 GLN A  67       5.021  87.606  96.604  1.00 50.39           H
ATOM    922  N   LEU A  68       5.140  84.034  97.639  1.00 37.18           N
ATOM    923  CA  LEU A  68       4.228  83.385  96.719  1.00 38.05           C
ATOM    924  C   LEU A  68       4.039  84.250  95.492  1.00 41.88           C
ATOM    925  O   LEU A  68       4.574  85.365  95.402  1.00 46.99           O
ATOM    926  CB  LEU A  68       2.897  83.104  97.409  1.00 44.04           C
ATOM    927  CG  LEU A  68       3.033  82.381  98.761  1.00 48.01           C
ATOM    928  CD1 LEU A  68       1.660  82.201  99.471  1.00 49.39           C
ATOM    929  CD2 LEU A  68       3.770  81.041  98.569  1.00 34.99           C
ATOM    930  H   LEU A  68       4.762  84.445  98.292  1.00 44.56           H
ATOM    931  HA  LEU A  68       4.608  82.538  96.437  1.00 45.60           H
ATOM    932  HB2 LEU A  68       2.444  83.948  97.569  1.00 52.79           H
ATOM    933  HB3 LEU A  68       2.355  82.547  96.828  1.00 52.79           H
ATOM    934  HG  LEU A  68       3.584  82.929  99.342  1.00 57.55           H
ATOM    935 HD11 LEU A  68       1.799  81.742 100.314  1.00 59.20           H
ATOM    936 HD12 LEU A  68       1.270  83.075  99.629  1.00 59.20           H
ATOM    937 HD13 LEU A  68       1.077  81.676  98.900  1.00 59.20           H
ATOM    938 HD21 LEU A  68       3.849  80.598  99.428  1.00 41.93           H
ATOM    939 HD22 LEU A  68       3.263  80.488  97.955  1.00 41.93           H
ATOM    940 HD23 LEU A  68       4.652  81.216  98.205  1.00 41.93           H
ATOM    941  N   ARG A  69       3.258  83.729  94.541  1.00 38.28           N
ATOM    942  CA  ARG A  69       3.025  84.383  93.254  1.00 42.77           C
ATOM    943  C   ARG A  69       2.950  85.903  93.396  1.00 50.53           C
ATOM    944  O   ARG A  69       2.039  86.438  94.036  1.00 45.70           O
ATOM    945  CB  ARG A  69       1.747  83.842  92.617  1.00 46.89           C
ATOM    946  CG  ARG A  69       1.325  84.512  91.288  1.00 52.29           C
ATOM    947  CD  ARG A  69       2.236  84.042  90.187  1.00 51.94           C
ATOM    948  NE  ARG A  69       1.786  84.323  88.825  1.00 46.53           N
ATOM    949  CZ  ARG A  69       1.800  85.527  88.268  1.00 48.65           C
ATOM    950  NH1 ARG A  69       2.209  86.587  88.976  1.00 50.81           N
ATOM    951  NH2 ARG A  69       1.409  85.672  87.007  1.00 43.45           N1+
ATOM    952  H   ARG A  69       2.843  82.980  94.623  1.00 45.88           H
ATOM    953  HA  ARG A  69       3.764  84.176  92.660  1.00 51.27           H
ATOM    954  HB2 ARG A  69       1.870  82.897  92.439  1.00 56.21           H
ATOM    955  HB3 ARG A  69       1.018  83.960  93.246  1.00 56.21           H
ATOM    956  HG2 ARG A  69       0.415  84.259  91.068  1.00 62.69           H
ATOM    957  HG3 ARG A  69       1.404  85.475  91.367  1.00 62.69           H
ATOM    958  HD2 ARG A  69       3.099  84.471  90.301  1.00 62.27           H
ATOM    959  HD3 ARG A  69       2.340  83.081  90.265  1.00 62.27           H
ATOM    960  HE  ARG A  69       1.469  83.670  88.363  1.00 55.77           H
ATOM    961 HH11 ARG A  69       2.472  86.486  89.789  1.00 60.91           H
ATOM    962 HH12 ARG A  69       2.213  87.369  88.617  1.00 60.91           H
ATOM    963 HH21 ARG A  69       1.138  84.989  86.560  1.00 52.08           H
ATOM    964 HH22 ARG A  69       1.399  86.453  86.648  1.00 52.08           H
ATOM    965  N   GLU A  70       3.923  86.599  92.808  1.00 57.19           N
ATOM    966  CA  GLU A  70       4.078  88.054  92.914  1.00 52.40           C
ATOM    967  C   GLU A  70       4.363  88.574  91.520  1.00 46.85           C
ATOM    968  O   GLU A  70       5.293  88.097  90.868  1.00 51.31           O
ATOM    969  CB  GLU A  70       5.216  88.391  93.870  1.00 52.69           C
ATOM    970  CG  GLU A  70       5.673  89.842  93.916  1.00 53.19           C
ATOM    971  CD  GLU A  70       6.691  90.089  95.020  1.00 47.39           C
ATOM    972  OE1 GLU A  70       7.785  89.674  94.881  1.00 50.96           O
ATOM    973  OE2 GLU A  70       6.331  90.746  96.115  1.00 45.59           O
ATOM    974  H   GLU A  70       4.532  86.235  92.321  1.00 68.57           H
ATOM    975  HA  GLU A  70       3.257  88.455  93.241  1.00 62.82           H
ATOM    976  HB2 GLU A  70       5.986  87.856  93.622  1.00 63.16           H
ATOM    977  HB3 GLU A  70       4.937  88.151  94.767  1.00 63.16           H
ATOM    978  HG2 GLU A  70       4.905  90.412  94.080  1.00 63.77           H
ATOM    979  HG3 GLU A  70       6.085  90.072  93.069  1.00 63.77           H
ATOM    980  HE2 GLU A  70       7.084  90.804  96.688  1.00 54.65           H
ATOM    981  N   GLN A  71       3.560  89.510  91.032  1.00 42.07           N
ATOM    982  CA  GLN A  71       3.698  89.834  89.620  1.00 38.81           C
ATOM    983  C   GLN A  71       5.028  90.528  89.321  1.00 45.08           C
ATOM    984  O   GLN A  71       5.663  90.240  88.300  1.00 39.61           O
ATOM    985  CB  GLN A  71       2.547  90.691  89.168  1.00 40.61           C
ATOM    986  CG  GLN A  71       2.519  90.926  87.686  1.00 40.00           C
ATOM    987  CD  GLN A  71       2.182  89.718  86.861  1.00 42.74           C
ATOM    988  OE1 GLN A  71       1.952  88.633  87.376  1.00 50.60           O
ATOM    989  NE2 GLN A  71       2.157  89.900  85.558  1.00 46.44           N
ATOM    990  H   GLN A  71       2.962  89.950  91.467  1.00 50.43           H
ATOM    991  HA  GLN A  71       3.673  89.011  89.107  1.00 46.51           H
ATOM    992  HB2 GLN A  71       1.716  90.255  89.416  1.00 48.67           H
ATOM    993  HB3 GLN A  71       2.609  91.555  89.605  1.00 48.67           H
ATOM    994  HG2 GLN A  71       1.855  91.606  87.493  1.00 47.94           H
ATOM    995  HG3 GLN A  71       3.394  91.237  87.406  1.00 47.94           H
ATOM    996 HE21 GLN A  71       2.329  90.677  85.229  1.00 55.67           H
ATOM    997 HE22 GLN A  71       1.970  89.244  85.035  1.00 55.67           H
ATOM    998  N   HIS A  72       5.442  91.460  90.183  1.00 40.92           N
ATOM    999  CA  HIS A  72       6.711  92.176  90.067  1.00 40.28           C
ATOM   1000  C   HIS A  72       7.467  91.974  91.372  1.00 44.69           C
ATOM   1001  O   HIS A  72       6.921  92.248  92.445  1.00 40.41           O
ATOM   1002  CB  HIS A  72       6.481  93.671  89.823  1.00 40.41           C
ATOM   1003  CG  HIS A  72       5.637  93.972  88.625  1.00 41.20           C
ATOM   1004  ND1 HIS A  72       6.153  94.070  87.350  1.00 47.32           N
ATOM   1005  CD2 HIS A  72       4.311  94.213  88.512  1.00 40.17           C
ATOM   1006  CE1 HIS A  72       5.180  94.348  86.500  1.00 43.83           C
ATOM   1007  NE2 HIS A  72       4.048  94.436  87.179  1.00 31.47           N
ATOM   1008  H   HIS A  72       4.983  91.702  90.869  1.00 49.05           H
ATOM   1009  HA  HIS A  72       7.235  91.811  89.337  1.00 48.28           H
ATOM   1010  HB2 HIS A  72       7.341  94.101  89.694  1.00 48.44           H
ATOM   1011  HB3 HIS A  72       6.039  94.049  90.599  1.00 48.44           H
ATOM   1012  HD1 HIS A  72       6.979  93.962  87.139  1.00 56.72           H
ATOM   1013  HD2 HIS A  72       3.690  94.216  89.204  1.00 48.14           H
ATOM   1014  HE1 HIS A  72       5.274  94.460  85.581  1.00 52.54           H
ATOM   1015  N   LEU A  73       8.701  91.470  91.310  1.00 41.31           N
ATOM   1016  CA  LEU A  73       9.406  91.237  92.569  1.00 38.47           C
ATOM   1017  C   LEU A  73       9.537  92.532  93.369  1.00 38.71           C
ATOM   1018  O   LEU A  73       9.605  93.633  92.813  1.00 40.93           O
ATOM   1019  CB  LEU A  73      10.804  90.656  92.357  1.00 38.64           C
ATOM   1020  CG  LEU A  73      11.012  89.247  91.826  1.00 40.46           C
ATOM   1021  CD1 LEU A  73      12.436  89.156  91.270  1.00 35.64           C
ATOM   1022  CD2 LEU A  73      10.803  88.197  92.916  1.00 37.93           C
ATOM   1023  H   LEU A  73       9.132  91.266  90.594  1.00 49.51           H
ATOM   1024  HA  LEU A  73       8.897  90.606  93.102  1.00 46.10           H
ATOM   1025  HB2 LEU A  73      11.266  91.246  91.741  1.00 46.31           H
ATOM   1026  HB3 LEU A  73      11.259  90.690  93.213  1.00 46.31           H
ATOM   1027  HG  LEU A  73      10.386  89.075  91.106  1.00 48.50           H
ATOM   1028 HD11 LEU A  73      12.583  88.260  90.927  1.00 42.71           H
ATOM   1029 HD12 LEU A  73      12.538  89.805  90.556  1.00 42.71           H
ATOM   1030 HD13 LEU A  73      13.066  89.346  91.982  1.00 42.71           H
ATOM   1031 HD21 LEU A  73      10.945  87.316  92.536  1.00 45.45           H
ATOM   1032 HD22 LEU A  73      11.438  88.355  93.632  1.00 45.45           H
ATOM   1033 HD23 LEU A  73       9.897  88.270  93.255  1.00 45.45           H
ATOM   1034  N   TYR A  74       9.624  92.367  94.691  1.00 33.09           N
ATOM   1035  CA  TYR A  74       9.840  93.419  95.684  1.00 40.30           C
ATOM   1036  C   TYR A  74       8.604  94.308  95.865  1.00 42.68           C
ATOM   1037  O   TYR A  74       8.315  94.690  97.001  1.00 47.92           O
ATOM   1038  CB  TYR A  74      11.103  94.211  95.342  1.00 39.90           C
ATOM   1039  CG  TYR A  74      12.261  93.270  95.087  1.00 29.37           C
ATOM   1040  CD1 TYR A  74      12.734  92.443  96.103  1.00 33.65           C
ATOM   1041  CD2 TYR A  74      12.842  93.161  93.841  1.00 31.35           C
ATOM   1042  CE1 TYR A  74      13.741  91.566  95.886  1.00 36.86           C
ATOM   1043  CE2 TYR A  74      13.893  92.268  93.622  1.00 33.86           C
ATOM   1044  CZ  TYR A  74      14.325  91.486  94.639  1.00 27.60           C
ATOM   1045  OH  TYR A  74      15.328  90.589  94.432  1.00 36.16           O
ATOM   1046  H   TYR A  74       9.554  91.593  95.059  1.00 39.65           H
ATOM   1047  HA  TYR A  74      10.002  92.990  96.539  1.00 48.30           H
ATOM   1048  HB2 TYR A  74      10.950  94.735  94.539  1.00 47.82           H
ATOM   1049  HB3 TYR A  74      11.334  94.789  96.085  1.00 47.82           H
ATOM   1050  HD1 TYR A  74      12.344  92.489  96.946  1.00 40.33           H
ATOM   1051  HD2 TYR A  74      12.542  93.699  93.144  1.00 37.56           H
ATOM   1052  HE1 TYR A  74      14.046  91.026  96.579  1.00 44.17           H
ATOM   1053  HE2 TYR A  74      14.283  92.200  92.780  1.00 40.57           H
ATOM   1054  HH  TYR A  74      15.597  90.637  93.638  1.00 43.34           H
ATOM   1055  N   TYR A  75       7.830  94.555  94.793  1.00 34.25           N
ATOM   1056  CA  TYR A  75       6.643  95.410  94.786  1.00 42.62           C
ATOM   1057  C   TYR A  75       5.753  95.297  96.025  1.00 49.25           C
ATOM   1058  O   TYR A  75       5.592  96.265  96.772  1.00 58.69           O
ATOM   1059  CB  TYR A  75       5.781  95.103  93.558  0.00 49.24           C
ATOM   1060  CG  TYR A  75       4.475  95.858  93.540  0.00 53.88           C
ATOM   1061  CD1 TYR A  75       4.449  97.248  93.558  0.00 56.81           C
ATOM   1062  CD2 TYR A  75       3.266  95.182  93.502  0.00 55.06           C
ATOM   1063  CE1 TYR A  75       3.255  97.940  93.544  0.00 57.84           C
ATOM   1064  CE2 TYR A  75       2.068  95.863  93.487  0.00 57.40           C
ATOM   1065  CZ  TYR A  75       2.066  97.241  93.508  0.00 57.67           C
ATOM   1066  OH  TYR A  75       0.871  97.920  93.492  0.00 58.06           O
ATOM   1067  H   TYR A  75       7.989  94.214  94.020  1.00 41.05           H
ATOM   1068  HA  TYR A  75       6.931  96.334  94.718  1.00 51.08           H
ATOM   1069  HB2 TYR A  75       6.275  95.345  92.759  0.00 59.03           H
ATOM   1070  HB3 TYR A  75       5.577  94.155  93.546  0.00 59.03           H
ATOM   1071  HD1 TYR A  75       5.251  97.719  93.584  0.00 68.12           H
ATOM   1072  HD2 TYR A  75       3.264  94.252  93.489  0.00 66.02           H
ATOM   1073  HE1 TYR A  75       3.252  98.870  93.557  0.00 69.35           H
ATOM   1074  HE2 TYR A  75       1.265  95.394  93.463  0.00 68.82           H
ATOM   1075  HH  TYR A  75       0.232  97.375  93.470  0.00 69.61           H
ATOM   1076  N   GLN A  79       5.117  94.164  96.231  1.00 50.70           N
ATOM   1077  CA  GLN A  79       4.217  93.984  97.369  1.00 55.64           C
ATOM   1078  C   GLN A  79       4.581  92.685  98.105  1.00 54.39           C
ATOM   1079  O   GLN A  79       3.833  91.708  98.076  1.00 56.48           O
ATOM   1080  CB  GLN A  79       2.755  93.987  96.881  1.00 64.05           C
ATOM   1081  CG  GLN A  79       1.891  95.118  97.455  1.00 62.15           C
ATOM   1082  CD  GLN A  79       0.899  94.606  98.482  0.00 66.77           C
ATOM   1083  OE1 GLN A  79       1.036  94.863  99.679  0.00 69.75           O
ATOM   1084  NE2 GLN A  79      -0.103  93.870  98.019  0.00 66.16           N
ATOM   1085  H   GLN A  79       5.184  93.471  95.726  1.00 60.78           H
ATOM   1086  HA  GLN A  79       4.332  94.723  97.986  1.00 66.71           H
ATOM   1087  HB2 GLN A  79       2.751  94.076  95.915  1.00 76.81           H
ATOM   1088  HB3 GLN A  79       2.343  93.146  97.133  1.00 76.81           H
ATOM   1089  HG2 GLN A  79       2.464  95.770  97.887  1.00 74.53           H
ATOM   1090  HG3 GLN A  79       1.392  95.535  96.735  1.00 74.53           H
ATOM   1091 HE21 GLN A  79      -0.164  93.707  97.176  0.00 79.34           H
ATOM   1092 HE22 GLN A  79      -0.693  93.556  98.560  0.00 79.34           H
ATOM   1093  N   ASP A  80       5.729  92.692  98.786  1.00 45.60           N
ATOM   1094  CA  ASP A  80       6.246  91.481  99.402  1.00 49.28           C
ATOM   1095  C   ASP A  80       5.402  91.065 100.609  1.00 55.74           C
ATOM   1096  O   ASP A  80       5.007  91.894 101.428  1.00 49.49           O
ATOM   1097  CB  ASP A  80       7.694  91.673  99.848  1.00 45.77           C
ATOM   1098  CG  ASP A  80       8.704  91.558  98.699  1.00 33.57           C
ATOM   1099  OD1 ASP A  80       8.339  91.447  97.518  1.00 39.57           O
ATOM   1100  OD2 ASP A  80       9.886  91.586  99.002  1.00 36.61           O1-
ATOM   1101  H   ASP A  80       6.222  93.387  98.903  1.00 54.66           H
ATOM   1102  HA  ASP A  80       6.222  90.760  98.754  1.00 59.08           H
ATOM   1103  HB2 ASP A  80       7.787  92.556 100.240  1.00 54.87           H
ATOM   1104  HB3 ASP A  80       7.912  90.995 100.507  1.00 54.87           H
ATOM   1105  N   GLN A  81       5.172  89.742 100.729  1.00 48.68           N
ATOM   1106  CA  GLN A  81       4.507  89.090 101.851  1.00 58.58           C
ATOM   1107  C   GLN A  81       5.343  87.842 102.156  1.00 50.90           C
ATOM   1108  O   GLN A  81       5.018  86.742 101.704  1.00 50.94           O
ATOM   1109  CB  GLN A  81       3.063  88.717 101.518  1.00 66.44           C
ATOM   1110  CG  GLN A  81       2.007  89.321 102.410  1.00 75.05           C
ATOM   1111  CD  GLN A  81       0.708  89.567 101.658  1.00 80.96           C
ATOM   1112  OE1 GLN A  81       0.057  90.590 101.848  1.00 86.36           O
ATOM   1113  NE2 GLN A  81       0.333  88.631 100.791  1.00 86.63           N
ATOM   1114  H   GLN A  81       5.413  89.178 100.127  1.00 58.35           H
ATOM   1115  HA  GLN A  81       4.513  89.673 102.627  1.00 70.24           H
ATOM   1116  HB2 GLN A  81       2.875  89.005 100.611  1.00 79.66           H
ATOM   1117  HB3 GLN A  81       2.975  87.753 101.576  1.00 79.66           H
ATOM   1118  HG2 GLN A  81       1.822  88.712 103.143  1.00 90.00           H
ATOM   1119  HG3 GLN A  81       2.325  90.170 102.753  1.00 90.00           H
ATOM   1120 HE21 GLN A  81       0.818  87.929 100.679  1.00103.90           H
ATOM   1121 HE22 GLN A  81      -0.394  88.726 100.342  1.00103.90           H
ATOM   1122  N   LEU A  82       6.387  88.038 102.954  1.00 43.86           N
ATOM   1123  CA  LEU A  82       7.478  87.079 103.098  1.00 48.91           C
ATOM   1124  C   LEU A  82       7.157  85.974 104.115  1.00 48.14           C
ATOM   1125  O   LEU A  82       6.712  86.255 105.226  1.00 50.99           O
ATOM   1126  CB  LEU A  82       8.738  87.859 103.512  1.00 48.41           C
ATOM   1127  CG  LEU A  82       9.885  88.189 102.531  1.00 48.25           C
ATOM   1128  CD1 LEU A  82       9.338  88.330 101.138  1.00 43.66           C
ATOM   1129  CD2 LEU A  82      10.670  89.449 102.947  1.00 31.42           C
ATOM   1130  H   LEU A  82       6.489  88.742 103.437  1.00 52.57           H
ATOM   1131  HA  LEU A  82       7.650  86.660 102.241  1.00 58.63           H
ATOM   1132  HB2 LEU A  82       8.436  88.713 103.860  1.00 58.04           H
ATOM   1133  HB3 LEU A  82       9.147  87.364 104.239  1.00 58.04           H
ATOM   1134  HG  LEU A  82      10.509  87.446 102.526  1.00 57.84           H
ATOM   1135 HD11 LEU A  82      10.067  88.536 100.533  1.00 52.33           H
ATOM   1136 HD12 LEU A  82       8.918  87.495 100.879  1.00 52.33           H
ATOM   1137 HD13 LEU A  82       8.685  89.047 101.127  1.00 52.33           H
ATOM   1138 HD21 LEU A  82      11.375  89.610 102.301  1.00 37.64           H
ATOM   1139 HD22 LEU A  82      10.063  90.205 102.971  1.00 37.64           H
ATOM   1140 HD23 LEU A  82      11.053  89.305 103.827  1.00 37.64           H
ATOM   1141  N   LEU A  83       7.414  84.705 103.755  1.00 50.88           N
ATOM   1142  CA  LEU A  83       6.971  83.605 104.622  1.00 49.36           C
ATOM   1143  C   LEU A  83       8.124  82.830 105.243  1.00 46.49           C
ATOM   1144  O   LEU A  83       9.045  82.423 104.531  1.00 47.73           O
ATOM   1145  CB  LEU A  83       6.101  82.664 103.840  1.00 42.18           C
ATOM   1146  CG  LEU A  83       4.834  83.326 103.336  1.00 51.63           C
ATOM   1147  CD1 LEU A  83       4.244  82.525 102.233  1.00 51.57           C
ATOM   1148  CD2 LEU A  83       3.855  83.443 104.512  1.00 57.62           C
ATOM   1149  H   LEU A  83       7.827  84.463 103.040  1.00 61.00           H
ATOM   1150  HA  LEU A  83       6.438  83.972 105.345  1.00 59.17           H
ATOM   1151  HB2 LEU A  83       6.596  82.339 103.072  1.00 50.56           H
ATOM   1152  HB3 LEU A  83       5.846  81.921 104.410  1.00 50.56           H
ATOM   1153  HG  LEU A  83       5.036  84.215 103.006  1.00 61.90           H
ATOM   1154 HD11 LEU A  83       3.436  82.962 101.923  1.00 61.83           H
ATOM   1155 HD12 LEU A  83       4.887  82.464 101.509  1.00 61.83           H
ATOM   1156 HD13 LEU A  83       4.034  81.638 102.565  1.00 61.83           H
ATOM   1157 HD21 LEU A  83       3.039  83.866 104.201  1.00 69.08           H
ATOM   1158 HD22 LEU A  83       3.660  82.555 104.849  1.00 69.08           H
ATOM   1159 HD23 LEU A  83       4.262  83.981 105.209  1.00 69.08           H
ATOM   1160  N   PRO A  84       8.083  82.562 106.544  1.00 48.48           N
ATOM   1161  CA  PRO A  84       9.164  81.806 107.199  1.00 53.40           C
ATOM   1162  C   PRO A  84       9.123  80.332 106.827  1.00 46.25           C
ATOM   1163  O   PRO A  84       8.149  79.827 106.275  1.00 45.08           O
ATOM   1164  CB  PRO A  84       8.875  81.997 108.683  1.00 56.06           C
ATOM   1165  CG  PRO A  84       7.335  82.159 108.715  1.00 62.74           C
ATOM   1166  CD  PRO A  84       7.008  82.934 107.476  1.00 57.67           C
ATOM   1167  HA  PRO A  84      10.031  82.180 106.980  1.00 64.03           H
ATOM   1168  HB2 PRO A  84       9.155  81.214 109.181  1.00 67.22           H
ATOM   1169  HB3 PRO A  84       9.317  82.797 109.009  1.00 67.22           H
ATOM   1170  HG2 PRO A  84       6.913  81.286 108.696  1.00 75.23           H
ATOM   1171  HG3 PRO A  84       7.073  82.651 109.508  1.00 75.23           H
ATOM   1172  HD2 PRO A  84       6.147  82.661 107.124  1.00 69.15           H
ATOM   1173  HD3 PRO A  84       7.033  83.887 107.657  1.00 69.15           H
ATOM   1174  N   VAL A  85      10.205  79.631 107.158  1.00 42.17           N
ATOM   1175  CA  VAL A  85      10.366  78.227 106.789  1.00 47.19           C
ATOM   1176  C   VAL A  85      10.778  77.426 108.016  1.00 48.52           C
ATOM   1177  O   VAL A  85      11.630  77.871 108.790  1.00 49.52           O
ATOM   1178  CB  VAL A  85      11.395  78.075 105.645  1.00 54.86           C
ATOM   1179  CG1 VAL A  85      12.070  76.687 105.652  1.00 52.50           C
ATOM   1180  CG2 VAL A  85      10.713  78.333 104.280  1.00 45.08           C
ATOM   1181  H   VAL A  85      10.868  79.950 107.603  1.00 50.54           H
ATOM   1182  HA  VAL A  85       9.516  77.881 106.476  1.00 56.56           H
ATOM   1183  HB  VAL A  85      12.089  78.743 105.760  1.00 65.77           H
ATOM   1184 HG11 VAL A  85      12.704  76.641 104.919  1.00 62.94           H
ATOM   1185 HG12 VAL A  85      12.530  76.564 106.497  1.00 62.94           H
ATOM   1186 HG13 VAL A  85      11.389  76.005 105.544  1.00 62.94           H
ATOM   1187 HG21 VAL A  85      11.371  78.234 103.575  1.00 54.03           H
ATOM   1188 HG22 VAL A  85       9.998  77.688 104.159  1.00 54.03           H
ATOM   1189 HG23 VAL A  85      10.352  79.233 104.273  1.00 54.03           H
ATOM   1190  N   SER A  86      10.158  76.245 108.200  1.00 51.96           N
ATOM   1191  CA  SER A  86      10.483  75.346 109.314  1.00 52.47           C
ATOM   1192  C   SER A  86      11.530  74.314 108.942  1.00 50.59           C
ATOM   1193  O   SER A  86      12.401  74.008 109.758  1.00 50.09           O
ATOM   1194  CB  SER A  86       9.240  74.594 109.838  1.00 46.42           C
ATOM   1195  OG  SER A  86       8.366  74.167 108.800  1.00 50.35           O
ATOM   1196  H   SER A  86       9.539  75.944 107.685  1.00 62.30           H
ATOM   1197  HA  SER A  86      10.837  75.875 110.045  1.00 62.91           H
ATOM   1198  HB2 SER A  86       9.537  73.814 110.331  1.00 55.65           H
ATOM   1199  HB3 SER A  86       8.750  75.186 110.430  1.00 55.65           H
ATOM   1200  HG  SER A  86       8.091  74.831 108.365  1.00 60.36           H
ATOM   1201  N   ARG A  87      11.467  73.760 107.740  1.00 48.99           N
ATOM   1202  CA  ARG A  87      12.345  72.656 107.415  1.00 57.21           C
ATOM   1203  C   ARG A  87      12.929  72.821 106.021  1.00 51.34           C
ATOM   1204  O   ARG A  87      12.234  73.245 105.092  1.00 47.11           O
ATOM   1205  CB  ARG A  87      11.576  71.326 107.543  1.00 58.17           C
ATOM   1206  CG  ARG A  87      12.227  70.322 108.486  1.00 71.63           C
ATOM   1207  CD  ARG A  87      12.700  69.084 107.771  1.00 81.42           C
ATOM   1208  NE  ARG A  87      11.727  68.010 107.916  1.00 85.16           N
ATOM   1209  CZ  ARG A  87      12.021  66.771 108.277  1.00 87.19           C
ATOM   1210  NH1 ARG A  87      13.278  66.404 108.518  1.00 86.03           N
ATOM   1211  NH2 ARG A  87      11.041  65.893 108.384  1.00 82.00           N1+
ATOM   1212  H   ARG A  87      10.936  74.001 107.108  1.00 58.73           H
ATOM   1213  HA  ARG A  87      13.080  72.639 108.048  1.00 68.59           H
ATOM   1214  HB2 ARG A  87      10.685  71.512 107.878  1.00 69.74           H
ATOM   1215  HB3 ARG A  87      11.518  70.913 106.667  1.00 69.74           H
ATOM   1216  HG2 ARG A  87      12.995  70.737 108.910  1.00 85.89           H
ATOM   1217  HG3 ARG A  87      11.581  70.053 109.158  1.00 85.89           H
ATOM   1218  HD2 ARG A  87      12.807  69.276 106.827  1.00 97.65           H
ATOM   1219  HD3 ARG A  87      13.541  68.790 108.155  1.00 97.65           H
ATOM   1220  HE  ARG A  87      10.903  68.195 107.755  1.00102.14           H
ATOM   1221 HH11 ARG A  87      13.915  66.978 108.450  1.00103.18           H
ATOM   1222 HH12 ARG A  87      13.453  65.594 108.748  1.00103.18           H
ATOM   1223 HH21 ARG A  87      10.231  66.131 108.223  1.00 98.34           H
ATOM   1224 HH22 ARG A  87      11.214  65.081 108.610  1.00 98.34           H
ATOM   1225  N   ILE A  88      14.217  72.497 105.895  1.00 53.20           N
ATOM   1226  CA  ILE A  88      14.898  72.380 104.607  1.00 50.07           C
ATOM   1227  C   ILE A  88      15.266  70.922 104.440  1.00 44.05           C
ATOM   1228  O   ILE A  88      16.060  70.381 105.224  1.00 44.50           O
ATOM   1229  CB  ILE A  88      16.143  73.285 104.515  1.00 47.17           C
ATOM   1230  CG1 ILE A  88      15.739  74.702 104.137  1.00 43.73           C
ATOM   1231  CG2 ILE A  88      17.133  72.791 103.450  1.00 43.84           C
ATOM   1232  CD1 ILE A  88      16.796  75.669 104.379  1.00 44.11           C
ATOM   1233  H   ILE A  88      14.732  72.337 106.565  1.00 63.78           H
ATOM   1234  HA  ILE A  88      14.287  72.626 103.895  1.00 60.02           H
ATOM   1235  HB  ILE A  88      16.587  73.301 105.377  1.00 56.54           H
ATOM   1236 HG12 ILE A  88      15.520  74.727 103.192  1.00 52.41           H
ATOM   1237 HG13 ILE A  88      14.968  74.962 104.664  1.00 52.41           H
ATOM   1238 HG21 ILE A  88      17.897  73.389 103.428  1.00 52.55           H
ATOM   1239 HG22 ILE A  88      17.421  71.894 103.679  1.00 52.55           H
ATOM   1240 HG23 ILE A  88      16.691  72.787 102.586  1.00 52.55           H
ATOM   1241 HD11 ILE A  88      16.482  76.550 104.120  1.00 52.87           H
ATOM   1242 HD12 ILE A  88      17.020  75.661 105.322  1.00 52.87           H
ATOM   1243 HD13 ILE A  88      17.572  75.426 103.851  1.00 52.87           H
ATOM   1244  N   ILE A  89      14.711  70.290 103.414  1.00 38.64           N
ATOM   1245  CA  ILE A  89      15.042  68.901 103.091  1.00 41.89           C
ATOM   1246  C   ILE A  89      15.707  68.843 101.721  1.00 42.95           C
ATOM   1247  O   ILE A  89      15.093  69.200 100.706  1.00 36.11           O
ATOM   1248  CB  ILE A  89      13.793  68.008 103.121  1.00 45.89           C
ATOM   1249  CG1 ILE A  89      13.078  68.225 104.452  1.00 48.40           C
ATOM   1250  CG2 ILE A  89      14.204  66.543 102.861  1.00 46.72           C
ATOM   1251  CD1 ILE A  89      11.915  67.354 104.674  1.00 46.12           C
ATOM   1252  H   ILE A  89      14.135  70.644 102.883  1.00 46.31           H
ATOM   1253  HA  ILE A  89      15.671  68.563 103.748  1.00 50.21           H
ATOM   1254  HB  ILE A  89      13.199  68.290 102.407  1.00 55.01           H
ATOM   1255 HG12 ILE A  89      13.708  68.062 105.172  1.00 58.02           H
ATOM   1256 HG13 ILE A  89      12.768  69.143 104.491  1.00 58.02           H
ATOM   1257 HG21 ILE A  89      13.411  65.985 102.881  1.00 56.01           H
ATOM   1258 HG22 ILE A  89      14.628  66.485 101.990  1.00 56.01           H
ATOM   1259 HG23 ILE A  89      14.825  66.262 103.551  1.00 56.01           H
ATOM   1260 HD11 ILE A  89      11.527  67.561 105.539  1.00 55.29           H
ATOM   1261 HD12 ILE A  89      11.265  67.512 103.972  1.00 55.29           H
ATOM   1262 HD13 ILE A  89      12.206  66.429 104.654  1.00 55.29           H
ATOM   1263  N   VAL A  90      16.940  68.350 101.689  1.00 41.77           N
ATOM   1264  CA  VAL A  90      17.710  68.207 100.462  1.00 39.55           C
ATOM   1265  C   VAL A  90      17.938  66.729 100.175  1.00 35.73           C
ATOM   1266  O   VAL A  90      18.284  65.959 101.077  1.00 36.29           O
ATOM   1267  CB  VAL A  90      19.047  68.951 100.587  1.00 45.16           C
ATOM   1268  CG1 VAL A  90      19.898  68.733  99.331  1.00 39.37           C
ATOM   1269  CG2 VAL A  90      18.759  70.432 100.871  1.00 39.43           C
ATOM   1270  H   VAL A  90      17.363  68.082 102.389  1.00 50.07           H
ATOM   1271  HA  VAL A  90      17.213  68.590  99.722  1.00 47.40           H
ATOM   1272  HB  VAL A  90      19.536  68.593 101.343  1.00 54.13           H
ATOM   1273 HG11 VAL A  90      20.736  69.212  99.431  1.00 47.18           H
ATOM   1274 HG12 VAL A  90      20.069  67.784  99.226  1.00 47.18           H
ATOM   1275 HG13 VAL A  90      19.415  69.070  98.560  1.00 47.18           H
ATOM   1276 HG21 VAL A  90      19.601  70.907 100.951  1.00 47.26           H
ATOM   1277 HG22 VAL A  90      18.240  70.799 100.138  1.00 47.26           H
ATOM   1278 HG23 VAL A  90      18.259  70.503 101.699  1.00 47.26           H
ATOM   1279  N   HIS A  91      17.747  66.329  98.926  1.00 27.45           N
ATOM   1280  CA  HIS A  91      18.017  64.952  98.585  1.00 37.02           C
ATOM   1281  C   HIS A  91      19.439  64.584  99.026  1.00 41.85           C
ATOM   1282  O   HIS A  91      20.388  65.329  98.734  1.00 31.34           O
ATOM   1283  CB  HIS A  91      17.836  64.719  97.097  1.00 34.98           C
ATOM   1284  CG  HIS A  91      17.678  63.276  96.740  1.00 37.03           C
ATOM   1285  ND1 HIS A  91      18.733  62.393  96.738  1.00 39.29           N
ATOM   1286  CD2 HIS A  91      16.579  62.553  96.411  1.00 45.07           C
ATOM   1287  CE1 HIS A  91      18.296  61.192  96.389  1.00 41.15           C
ATOM   1288  NE2 HIS A  91      16.991  61.260  96.195  1.00 42.81           N
ATOM   1289  H   HIS A  91      17.470  66.822  98.278  1.00 32.88           H
ATOM   1290  HA  HIS A  91      17.395  64.378  99.059  1.00 44.36           H
ATOM   1291  HB2 HIS A  91      18.615  65.059  96.629  1.00 41.92           H
ATOM   1292  HB3 HIS A  91      17.041  65.189  96.799  1.00 41.92           H
ATOM   1293  HD2 HIS A  91      15.709  62.874  96.335  1.00 54.03           H
ATOM   1294  HE1 HIS A  91      18.817  60.426  96.312  1.00 49.32           H
ATOM   1295  HE2 HIS A  91      16.484  60.605  95.965  1.00 51.32           H
ATOM   1296  N   PRO A  92      19.616  63.486  99.769  1.00 44.03           N
ATOM   1297  CA  PRO A  92      20.953  63.146 100.296  1.00 41.69           C
ATOM   1298  C   PRO A  92      21.981  62.832  99.236  1.00 38.76           C
ATOM   1299  O   PRO A  92      23.179  62.910  99.523  1.00 36.08           O
ATOM   1300  CB  PRO A  92      20.681  61.906 101.157  1.00 38.22           C
ATOM   1301  CG  PRO A  92      19.446  61.278 100.514  1.00 44.61           C
ATOM   1302  CD  PRO A  92      18.601  62.501 100.186  1.00 38.80           C
ATOM   1303  HA  PRO A  92      21.283  63.861 100.861  1.00 49.97           H
ATOM   1304  HB2 PRO A  92      21.439  61.302 101.116  1.00 45.80           H
ATOM   1305  HB3 PRO A  92      20.499  62.172 102.072  1.00 45.80           H
ATOM   1306  HG2 PRO A  92      19.695  60.796  99.710  1.00 53.47           H
ATOM   1307  HG3 PRO A  92      18.995  60.698 101.148  1.00 53.47           H
ATOM   1308  HD2 PRO A  92      17.993  62.309  99.455  1.00 46.50           H
ATOM   1309  HD3 PRO A  92      18.129  62.811 100.975  1.00 46.50           H
ATOM   1310  N   GLN A  93      21.572  62.460  98.037  1.00 37.29           N
ATOM   1311  CA  GLN A  93      22.540  62.135  97.001  1.00 43.18           C
ATOM   1312  C   GLN A  93      23.033  63.381  96.255  1.00 42.21           C
ATOM   1313  O   GLN A  93      23.730  63.239  95.238  1.00 34.95           O
ATOM   1314  CB  GLN A  93      21.943  61.105  96.016  1.00 44.57           C
ATOM   1315  CG  GLN A  93      22.035  59.640  96.504  1.00 44.32           C
ATOM   1316  CD  GLN A  93      20.896  58.722  96.026  1.00 63.50           C
ATOM   1317  OE1 GLN A  93      20.508  57.785  96.739  1.00 74.76           O
ATOM   1318  NE2 GLN A  93      20.380  58.960  94.816  1.00 63.75           N
ATOM   1319  H   GLN A  93      20.749  62.387  97.796  1.00 44.70           H
ATOM   1320  HA  GLN A  93      23.312  61.723  97.421  1.00 51.75           H
ATOM   1321  HB2 GLN A  93      21.005  61.312  95.879  1.00 53.43           H
ATOM   1322  HB3 GLN A  93      22.419  61.166  95.173  1.00 53.43           H
ATOM   1323  HG2 GLN A  93      22.869  59.261  96.185  1.00 53.13           H
ATOM   1324  HG3 GLN A  93      22.026  59.636  97.474  1.00 53.13           H
ATOM   1325 HE21 GLN A  93      20.686  59.606  94.338  1.00 76.44           H
ATOM   1326 HE22 GLN A  93      19.742  58.468  94.516  1.00 76.44           H
ATOM   1327  N   PHE A  94      22.710  64.585  96.740  1.00 33.35           N
ATOM   1328  CA  PHE A  94      23.060  65.804  96.011  1.00 47.14           C
ATOM   1329  C   PHE A  94      24.411  66.380  96.445  1.00 24.54           C
ATOM   1330  O   PHE A  94      24.689  66.552  97.630  1.00 27.83           O
ATOM   1331  CB  PHE A  94      22.006  66.914  96.145  1.00 33.54           C
ATOM   1332  CG  PHE A  94      22.480  68.198  95.551  1.00 33.31           C
ATOM   1333  CD1 PHE A  94      22.611  68.333  94.169  1.00 25.82           C
ATOM   1334  CD2 PHE A  94      22.902  69.221  96.366  1.00 33.36           C
ATOM   1335  CE1 PHE A  94      23.102  69.488  93.643  1.00 25.58           C
ATOM   1336  CE2 PHE A  94      23.361  70.354  95.859  1.00 26.21           C
ATOM   1337  CZ  PHE A  94      23.477  70.509  94.481  1.00 27.21           C
ATOM   1338  H   PHE A  94      22.294  64.720  97.480  1.00 39.97           H
ATOM   1339  HA  PHE A  94      23.129  65.584  95.069  1.00 56.51           H
ATOM   1340  HB2 PHE A  94      21.198  66.646  95.680  1.00 40.19           H
ATOM   1341  HB3 PHE A  94      21.818  67.066  97.084  1.00 40.19           H
ATOM   1342  HD1 PHE A  94      22.354  67.637  93.608  1.00 30.93           H
ATOM   1343  HD2 PHE A  94      22.827  69.130  97.289  1.00 39.98           H
ATOM   1344  HE1 PHE A  94      23.168  69.591  92.721  1.00 30.64           H
ATOM   1345  HE2 PHE A  94      23.623  71.043  96.426  1.00 31.40           H
ATOM   1346  HZ  PHE A  94      23.804  71.305  94.127  1.00 32.60           H
ATOM   1347  N   TYR A  95      25.239  66.680  95.477  1.00 23.98           N
ATOM   1348  CA  TYR A  95      26.455  67.427  95.776  1.00 29.92           C
ATOM   1349  C   TYR A  95      26.647  68.510  94.719  1.00 29.88           C
ATOM   1350  O   TYR A  95      26.895  69.659  95.065  1.00 21.27           O
ATOM   1351  CB  TYR A  95      27.713  66.549  95.849  1.00 37.20           C
ATOM   1352  CG  TYR A  95      28.925  67.342  96.392  1.00 30.44           C
ATOM   1353  CD1 TYR A  95      28.959  67.777  97.713  1.00 34.69           C
ATOM   1354  CD2 TYR A  95      29.975  67.716  95.560  1.00 31.87           C
ATOM   1355  CE1 TYR A  95      30.027  68.523  98.213  1.00 31.46           C
ATOM   1356  CE2 TYR A  95      31.054  68.465  96.052  1.00 31.49           C
ATOM   1357  CZ  TYR A  95      31.069  68.865  97.364  1.00 30.38           C
ATOM   1358  OH  TYR A  95      32.140  69.593  97.825  1.00 31.82           O
ATOM   1359  H   TYR A  95      25.134  66.472  94.649  1.00 28.72           H
ATOM   1360  HA  TYR A  95      26.349  67.865  96.635  1.00 35.84           H
ATOM   1361  HB2 TYR A  95      27.548  65.801  96.444  1.00 44.58           H
ATOM   1362  HB3 TYR A  95      27.933  66.229  94.960  1.00 44.58           H
ATOM   1363  HD1 TYR A  95      28.260  67.550  98.283  1.00 41.58           H
ATOM   1364  HD2 TYR A  95      29.971  67.450  94.669  1.00 38.18           H
ATOM   1365  HE1 TYR A  95      30.038  68.791  99.103  1.00 37.69           H
ATOM   1366  HE2 TYR A  95      31.756  68.695  95.488  1.00 37.74           H
ATOM   1367  HH  TYR A  95      32.040  69.767  98.640  1.00 38.13           H
ATOM   1368  N   THR A  96      26.536  68.166  93.440  1.00 25.10           N
ATOM   1369  CA  THR A  96      26.494  69.189  92.400  1.00 29.78           C
ATOM   1370  C   THR A  96      25.412  68.822  91.411  1.00 25.98           C
ATOM   1371  O   THR A  96      24.995  67.668  91.312  1.00 26.83           O
ATOM   1372  CB  THR A  96      27.829  69.349  91.649  1.00 27.72           C
ATOM   1373  OG1 THR A  96      27.981  68.256  90.741  1.00 25.73           O
ATOM   1374  CG2 THR A  96      29.057  69.380  92.652  1.00 27.17           C
ATOM   1375  H   THR A  96      26.485  67.358  93.150  1.00 30.06           H
ATOM   1376  HA  THR A  96      26.265  70.042  92.799  1.00 35.68           H
ATOM   1377  HB  THR A  96      27.820  70.181  91.152  1.00 33.20           H
ATOM   1378  HG1 THR A  96      28.706  68.329  90.323  1.00 30.82           H
ATOM   1379 HG21 THR A  96      29.886  69.481  92.157  1.00 32.55           H
ATOM   1380 HG22 THR A  96      28.964  70.124  93.267  1.00 32.55           H
ATOM   1381 HG23 THR A  96      29.092  68.554  93.159  1.00 32.55           H
ATOM   1382  N   ALA A  97      25.018  69.819  90.621  1.00 24.45           N
ATOM   1383  CA  ALA A  97      23.949  69.638  89.648  1.00 21.11           C
ATOM   1384  C   ALA A  97      24.364  68.710  88.501  1.00 27.06           C
ATOM   1385  O   ALA A  97      23.510  67.998  87.937  1.00 25.23           O
ATOM   1386  CB  ALA A  97      23.516  71.020  89.145  1.00 30.27           C
ATOM   1387  H   ALA A  97      25.355  70.610  90.631  1.00 29.29           H
ATOM   1388  HA  ALA A  97      23.188  69.233  90.093  1.00 25.27           H
ATOM   1389  HB1 ALA A  97      22.804  70.910  88.496  1.00 36.26           H
ATOM   1390  HB2 ALA A  97      23.200  71.544  89.898  1.00 36.26           H
ATOM   1391  HB3 ALA A  97      24.277  71.458  88.732  1.00 36.26           H
ATOM   1392  N   GLN A  98      25.668  68.698  88.155  1.00 26.57           N
ATOM   1393  CA  GLN A  98      26.151  67.835  87.081  1.00 23.64           C
ATOM   1394  C   GLN A  98      26.087  66.366  87.486  1.00 26.46           C
ATOM   1395  O   GLN A  98      25.869  65.511  86.633  1.00 30.40           O
ATOM   1396  CB  GLN A  98      27.586  68.210  86.685  1.00 25.07           C
ATOM   1397  CG  GLN A  98      27.728  69.526  85.986  1.00 21.72           C
ATOM   1398  CD  GLN A  98      27.443  70.709  86.911  1.00 26.72           C
ATOM   1399  OE1 GLN A  98      27.927  70.755  88.040  1.00 31.30           O
ATOM   1400  NE2 GLN A  98      26.616  71.659  86.441  1.00 28.89           N
ATOM   1401  H   GLN A  98      26.278  69.177  88.527  1.00 31.83           H
ATOM   1402  HA  GLN A  98      25.585  67.955  86.302  1.00 28.31           H
ATOM   1403  HB2 GLN A  98      28.127  68.247  87.489  1.00 30.03           H
ATOM   1404  HB3 GLN A  98      27.931  67.525  86.092  1.00 30.03           H
ATOM   1405  HG2 GLN A  98      28.637  69.613  85.657  1.00 26.01           H
ATOM   1406  HG3 GLN A  98      27.101  69.562  85.248  1.00 26.01           H
ATOM   1407 HE21 GLN A  98      26.276  71.583  85.655  1.00 34.61           H
ATOM   1408 HE22 GLN A  98      26.427  72.343  86.927  1.00 34.61           H
ATOM   1409  N   ILE A  99      26.291  66.082  88.775  1.00 26.79           N
ATOM   1410  CA  ILE A  99      26.146  64.740  89.329  1.00 27.96           C
ATOM   1411  C   ILE A  99      24.678  64.319  89.415  1.00 26.43           C
ATOM   1412  O   ILE A  99      24.341  63.157  89.144  1.00 30.67           O
ATOM   1413  CB  ILE A  99      26.811  64.681  90.711  1.00 24.05           C
ATOM   1414  CG1 ILE A  99      28.288  65.009  90.561  1.00 28.72           C
ATOM   1415  CG2 ILE A  99      26.569  63.302  91.351  1.00 25.05           C
ATOM   1416  CD1 ILE A  99      28.998  65.274  91.905  1.00 34.18           C
ATOM   1417  H   ILE A  99      26.520  66.668  89.360  1.00 32.09           H
ATOM   1418  HA  ILE A  99      26.604  64.110  88.751  1.00 33.49           H
ATOM   1419  HB  ILE A  99      26.403  65.356  91.276  1.00 28.80           H
ATOM   1420 HG12 ILE A  99      28.733  64.262  90.132  1.00 34.41           H
ATOM   1421 HG13 ILE A  99      28.379  65.805  90.015  1.00 34.41           H
ATOM   1422 HG21 ILE A  99      26.994  63.279  92.223  1.00 30.00           H
ATOM   1423 HG22 ILE A  99      25.613  63.161  91.444  1.00 30.00           H
ATOM   1424 HG23 ILE A  99      26.950  62.618  90.779  1.00 30.00           H
ATOM   1425 HD11 ILE A  99      29.931  65.475  91.734  1.00 40.96           H
ATOM   1426 HD12 ILE A  99      28.571  66.027  92.343  1.00 40.96           H
ATOM   1427 HD13 ILE A  99      28.926  64.483  92.461  1.00 40.96           H
ATOM   1428  N   GLY A 100      23.798  65.209  89.836  1.00 29.34           N
ATOM   1429  CA  GLY A 100      22.370  64.895  89.776  1.00 28.26           C
ATOM   1430  C   GLY A 100      21.682  65.063  91.126  1.00 23.11           C
ATOM   1431  O   GLY A 100      22.256  65.559  92.098  1.00 24.11           O
ATOM   1432  H   GLY A 100      23.988  65.985  90.154  1.00 35.15           H
ATOM   1433  HA2 GLY A 100      21.936  65.481  89.136  1.00 33.86           H
ATOM   1434  HA3 GLY A 100      22.252  63.978  89.483  1.00 33.86           H
ATOM   1435  N   ALA A 101      20.412  64.666  91.192  1.00 28.95           N
ATOM   1436  CA  ALA A 101      19.636  64.783  92.423  1.00 30.37           C
ATOM   1437  C   ALA A 101      19.484  66.246  92.850  1.00 22.46           C
ATOM   1438  O   ALA A 101      19.430  66.561  94.032  1.00 24.43           O
ATOM   1439  CB  ALA A 101      20.261  63.945  93.550  1.00 31.93           C
ATOM   1440  H   ALA A 101      19.976  64.325  90.534  1.00 34.68           H
ATOM   1441  HA  ALA A 101      18.746  64.434  92.259  1.00 36.38           H
ATOM   1442  HB1 ALA A 101      19.724  64.044  94.352  1.00 38.25           H
ATOM   1443  HB2 ALA A 101      20.281  63.014  93.278  1.00 38.25           H
ATOM   1444  HB3 ALA A 101      21.163  64.261  93.715  1.00 38.25           H
ATOM   1445  N   ASP A 102      19.415  67.159  91.884  1.00 24.80           N
ATOM   1446  CA  ASP A 102      19.201  68.580  92.164  1.00 35.82           C
ATOM   1447  C   ASP A 102      17.710  68.824  92.443  1.00 29.02           C
ATOM   1448  O   ASP A 102      16.961  69.330  91.606  1.00 35.21           O
ATOM   1449  CB  ASP A 102      19.694  69.405  90.992  1.00 37.56           C
ATOM   1450  CG  ASP A 102      20.024  70.856  91.381  1.00 36.80           C
ATOM   1451  OD1 ASP A 102      19.961  71.243  92.594  1.00 27.49           O
ATOM   1452  OD2 ASP A 102      20.395  71.585  90.423  1.00 31.81           O1-
ATOM   1453  H   ASP A 102      19.490  66.980  91.047  1.00 29.70           H
ATOM   1454  HA  ASP A 102      19.707  68.834  92.952  1.00 42.93           H
ATOM   1455  HB2 ASP A 102      20.500  68.999  90.636  1.00 45.02           H
ATOM   1456  HB3 ASP A 102      19.005  69.427  90.309  1.00 45.02           H
ATOM   1457  N   ILE A 103      17.289  68.466  93.652  1.00 26.92           N
ATOM   1458  CA  ILE A 103      15.890  68.553  94.089  1.00 27.11           C
ATOM   1459  C   ILE A 103      15.916  68.758  95.600  1.00 33.68           C
ATOM   1460  O   ILE A 103      16.743  68.169  96.310  1.00 38.31           O
ATOM   1461  CB  ILE A 103      15.057  67.319  93.665  1.00 27.06           C
ATOM   1462  CG1 ILE A 103      13.529  67.574  93.841  1.00 36.70           C
ATOM   1463  CG2 ILE A 103      15.475  66.060  94.458  1.00 30.83           C
ATOM   1464  CD1 ILE A 103      12.814  68.147  92.597  1.00 36.07           C
ATOM   1465  H   ILE A 103      17.812  68.158  94.261  1.00 32.25           H
ATOM   1466  HA  ILE A 103      15.484  69.337  93.689  1.00 32.47           H
ATOM   1467  HB  ILE A 103      15.227  67.151  92.725  1.00 32.41           H
ATOM   1468 HG12 ILE A 103      13.100  66.734  94.063  1.00 43.98           H
ATOM   1469 HG13 ILE A 103      13.404  68.205  94.566  1.00 43.98           H
ATOM   1470 HG21 ILE A 103      14.934  65.310  94.167  1.00 36.94           H
ATOM   1471 HG22 ILE A 103      16.413  65.878  94.289  1.00 36.94           H
ATOM   1472 HG23 ILE A 103      15.335  66.222  95.404  1.00 36.94           H
ATOM   1473 HD11 ILE A 103      11.874  68.271  92.803  1.00 43.22           H
ATOM   1474 HD12 ILE A 103      13.217  68.999  92.365  1.00 43.22           H
ATOM   1475 HD13 ILE A 103      12.912  67.523  91.861  1.00 43.22           H
ATOM   1476  N   ALA A 104      15.094  69.690  96.079  1.00 37.99           N
ATOM   1477  CA  ALA A 104      14.963  69.949  97.506  1.00 35.05           C
ATOM   1478  C   ALA A 104      13.507  70.285  97.819  1.00 34.82           C
ATOM   1479  O   ALA A 104      12.688  70.478  96.919  1.00 40.90           O
ATOM   1480  CB  ALA A 104      15.913  71.060  97.943  1.00 33.64           C
ATOM   1481  H   ALA A 104      14.596  70.191  95.588  1.00 45.52           H
ATOM   1482  HA  ALA A 104      15.197  69.145  97.996  1.00 42.01           H
ATOM   1483  HB1 ALA A 104      15.805  71.211  98.895  1.00 40.31           H
ATOM   1484  HB2 ALA A 104      16.825  70.788  97.753  1.00 40.31           H
ATOM   1485  HB3 ALA A 104      15.699  71.869  97.453  1.00 40.31           H
ATOM   1486  N   LEU A 105      13.194  70.344  99.117  1.00 36.00           N
ATOM   1487  CA  LEU A 105      11.858  70.594  99.642  1.00 39.71           C
ATOM   1488  C   LEU A 105      11.930  71.579 100.791  1.00 33.85           C
ATOM   1489  O   LEU A 105      12.827  71.494 101.630  1.00 36.84           O
ATOM   1490  CB  LEU A 105      11.173  69.314 100.181  1.00 33.47           C
ATOM   1491  CG  LEU A 105      10.731  68.316  99.130  1.00 37.40           C
ATOM   1492  CD1 LEU A 105      10.264  67.040  99.863  1.00 34.24           C
ATOM   1493  CD2 LEU A 105       9.652  68.972  98.232  1.00 37.42           C
ATOM   1494  H   LEU A 105      13.776  70.236  99.740  1.00 43.14           H
ATOM   1495  HA  LEU A 105      11.300  70.972  98.945  1.00 47.60           H
ATOM   1496  HB2 LEU A 105      11.795  68.858 100.770  1.00 40.11           H
ATOM   1497  HB3 LEU A 105      10.386  69.575 100.683  1.00 40.11           H
ATOM   1498  HG  LEU A 105      11.489  68.084  98.572  1.00 44.82           H
ATOM   1499 HD11 LEU A 105       9.976  66.388  99.206  1.00 41.04           H
ATOM   1500 HD12 LEU A 105      11.003  66.685 100.380  1.00 41.04           H
ATOM   1501 HD13 LEU A 105       9.526  67.266 100.451  1.00 41.04           H
ATOM   1502 HD21 LEU A 105       9.370  68.333  97.560  1.00 44.85           H
ATOM   1503 HD22 LEU A 105       8.896  69.229  98.784  1.00 44.85           H
ATOM   1504 HD23 LEU A 105      10.031  69.756  97.805  1.00 44.85           H
ATOM   1505  N   LEU A 106      10.957  72.490 100.833  1.00 39.11           N
ATOM   1506  CA  LEU A 106      10.877  73.519 101.866  1.00 45.19           C
ATOM   1507  C   LEU A 106       9.529  73.412 102.579  1.00 47.73           C
ATOM   1508  O   LEU A 106       8.463  73.426 101.944  1.00 42.55           O
ATOM   1509  CB  LEU A 106      11.084  74.922 101.263  1.00 39.49           C
ATOM   1510  CG  LEU A 106      12.363  75.315 100.463  1.00 36.81           C
ATOM   1511  CD1 LEU A 106      12.389  76.831 100.130  1.00 35.13           C
ATOM   1512  CD2 LEU A 106      13.557  74.974 101.186  1.00 35.61           C
ATOM   1513  H   LEU A 106      10.317  72.531 100.260  1.00 46.87           H
ATOM   1514  HA  LEU A 106      11.577  73.367 102.520  1.00 54.17           H
ATOM   1515  HB2 LEU A 106      10.338  75.082 100.664  1.00 47.33           H
ATOM   1516  HB3 LEU A 106      11.025  75.554 101.996  1.00 47.33           H
ATOM   1517  HG  LEU A 106      12.372  74.826  99.626  1.00 44.11           H
ATOM   1518 HD11 LEU A 106      13.199  77.031  99.634  1.00 42.09           H
ATOM   1519 HD12 LEU A 106      11.611  77.050  99.594  1.00 42.09           H
ATOM   1520 HD13 LEU A 106      12.375  77.336 100.957  1.00 42.09           H
ATOM   1521 HD21 LEU A 106      14.329  75.233 100.660  1.00 42.67           H
ATOM   1522 HD22 LEU A 106      13.560  75.448 102.033  1.00 42.67           H
ATOM   1523 HD23 LEU A 106      13.569  74.017 101.343  1.00 42.67           H
ATOM   1524  N   GLU A 107       9.577  73.279 103.888  1.00 50.27           N
ATOM   1525  CA  GLU A 107       8.371  73.219 104.698  1.00 48.80           C
ATOM   1526  C   GLU A 107       8.103  74.604 105.260  1.00 44.70           C
ATOM   1527  O   GLU A 107       8.883  75.110 106.079  1.00 40.63           O
ATOM   1528  CB  GLU A 107       8.518  72.214 105.828  1.00 48.80           C
ATOM   1529  CG  GLU A 107       7.315  72.159 106.764  1.00 49.10           C
ATOM   1530  CD  GLU A 107       7.509  71.103 107.842  1.00 47.80           C
ATOM   1531  OE1 GLU A 107       8.497  71.194 108.621  1.00 49.89           O
ATOM   1532  OE2 GLU A 107       6.693  70.172 107.870  1.00 42.51           O1-
ATOM   1533  H   GLU A 107      10.305  73.220 104.342  1.00 60.26           H
ATOM   1534  HA  GLU A 107       7.618  72.958 104.145  1.00 58.50           H
ATOM   1535  HB2 GLU A 107       8.637  71.330 105.446  1.00 58.50           H
ATOM   1536  HB3 GLU A 107       9.295  72.451 106.358  1.00 58.50           H
ATOM   1537  HG2 GLU A 107       7.204  73.020 107.196  1.00 58.86           H
ATOM   1538  HG3 GLU A 107       6.522  71.932 106.254  1.00 58.86           H
ATOM   1539  N   LEU A 108       6.993  75.200 104.839  1.00 42.98           N
ATOM   1540  CA  LEU A 108       6.609  76.491 105.391  1.00 49.18           C
ATOM   1541  C   LEU A 108       6.232  76.322 106.861  1.00 49.70           C
ATOM   1542  O   LEU A 108       5.785  75.258 107.295  1.00 53.98           O
ATOM   1543  CB  LEU A 108       5.459  77.094 104.571  1.00 50.93           C
ATOM   1544  CG  LEU A 108       5.754  77.146 103.064  1.00 53.14           C
ATOM   1545  CD1 LEU A 108       4.611  77.771 102.251  1.00 46.17           C
ATOM   1546  CD2 LEU A 108       7.071  77.888 102.809  1.00 49.97           C
ATOM   1547  H   LEU A 108       6.455  74.885 104.247  1.00 51.52           H
ATOM   1548  HA  LEU A 108       7.366  77.096 105.340  1.00 58.96           H
ATOM   1549  HB2 LEU A 108       4.663  76.554 104.701  1.00 61.05           H
ATOM   1550  HB3 LEU A 108       5.297  78.001 104.875  1.00 61.05           H
ATOM   1551  HG  LEU A 108       5.870  76.237 102.746  1.00 63.71           H
ATOM   1552 HD11 LEU A 108       4.857  77.774 101.313  1.00 55.34           H
ATOM   1553 HD12 LEU A 108       3.807  77.243 102.381  1.00 55.34           H
ATOM   1554 HD13 LEU A 108       4.464  78.679 102.559  1.00 55.34           H
ATOM   1555 HD21 LEU A 108       7.241  77.911 101.854  1.00 59.90           H
ATOM   1556 HD22 LEU A 108       6.996  78.792 103.153  1.00 59.90           H
ATOM   1557 HD23 LEU A 108       7.790  77.420 103.261  1.00 59.90           H
ATOM   1558  N   GLU A 109       6.474  77.371 107.643  1.00 54.63           N
ATOM   1559  CA  GLU A 109       6.091  77.360 109.054  1.00 56.89           C
ATOM   1560  C   GLU A 109       4.603  77.109 109.253  1.00 53.19           C
ATOM   1561  O   GLU A 109       4.203  76.622 110.317  1.00 45.37           O
ATOM   1562  CB  GLU A 109       6.479  78.675 109.713  1.00 61.77           C
ATOM   1563  CG  GLU A 109       7.532  78.557 110.820  1.00 65.20           C
ATOM   1564  CD  GLU A 109       7.814  79.898 111.503  1.00 76.40           C
ATOM   1565  OE1 GLU A 109       8.945  80.082 112.009  1.00 79.29           O
ATOM   1566  OE2 GLU A 109       6.912  80.773 111.526  1.00 79.83           O1-
ATOM   1567  H   GLU A 109       6.855  78.098 107.385  1.00 65.50           H
ATOM   1568  HA  GLU A 109       6.574  76.648 109.502  1.00 68.21           H
ATOM   1569  HB2 GLU A 109       6.835  79.268 109.033  1.00 74.06           H
ATOM   1570  HB3 GLU A 109       5.685  79.070 110.105  1.00 74.06           H
ATOM   1571  HG2 GLU A 109       7.214  77.937 111.495  1.00 78.18           H
ATOM   1572  HG3 GLU A 109       8.362  78.235 110.436  1.00 78.18           H
ATOM   1573  N   GLU A 110       3.769  77.412 108.262  1.00 59.92           N
ATOM   1574  CA  GLU A 110       2.359  77.057 108.348  1.00 58.47           C
ATOM   1575  C   GLU A 110       1.782  77.026 106.940  1.00 54.20           C
ATOM   1576  O   GLU A 110       2.411  77.509 105.998  1.00 54.08           O
ATOM   1577  CB  GLU A 110       1.593  78.039 109.255  1.00 64.26           C
ATOM   1578  CG  GLU A 110       1.454  79.410 108.706  1.00 71.72           C
ATOM   1579  CD  GLU A 110       1.968  80.452 109.680  1.00 82.06           C
ATOM   1580  OE1 GLU A 110       2.986  81.127 109.354  1.00 84.61           O
ATOM   1581  OE2 GLU A 110       1.364  80.576 110.776  1.00 81.18           O1-
ATOM   1582  H   GLU A 110       3.992  77.819 107.538  1.00 71.85           H
ATOM   1583  HA  GLU A 110       2.277  76.168 108.728  1.00 70.11           H
ATOM   1584  HB2 GLU A 110       0.700  77.690 109.404  1.00 77.06           H
ATOM   1585  HB3 GLU A 110       2.061  78.108 110.102  1.00 77.06           H
ATOM   1586  HG2 GLU A 110       1.967  79.481 107.886  1.00 86.00           H
ATOM   1587  HG3 GLU A 110       0.517  79.592 108.533  1.00 86.00           H
ATOM   1588  N   PRO A 111       0.612  76.423 106.760  1.00 58.01           N
ATOM   1589  CA  PRO A 111       0.047  76.280 105.416  1.00 54.29           C
ATOM   1590  C   PRO A 111      -0.480  77.576 104.834  1.00 57.35           C
ATOM   1591  O   PRO A 111      -0.903  78.492 105.540  1.00 54.44           O
ATOM   1592  CB  PRO A 111      -1.094  75.278 105.622  1.00 53.29           C
ATOM   1593  CG  PRO A 111      -1.435  75.403 107.062  1.00 53.24           C
ATOM   1594  CD  PRO A 111      -0.122  75.610 107.735  1.00 59.44           C
ATOM   1595  HA  PRO A 111       0.704  75.899 104.812  1.00 65.09           H
ATOM   1596  HB2 PRO A 111      -1.851  75.521 105.066  1.00 63.89           H
ATOM   1597  HB3 PRO A 111      -0.786  74.382 105.416  1.00 63.89           H
ATOM   1598  HG2 PRO A 111      -2.017  76.167 107.198  1.00 63.83           H
ATOM   1599  HG3 PRO A 111      -1.857  74.587 107.372  1.00 63.83           H
ATOM   1600  HD2 PRO A 111      -0.238  76.097 108.566  1.00 71.28           H
ATOM   1601  HD3 PRO A 111       0.326  74.761 107.876  1.00 71.28           H
ATOM   1602  N   VAL A 112      -0.485  77.604 103.519  1.00 57.21           N
ATOM   1603  CA  VAL A 112      -0.926  78.749 102.739  1.00 53.27           C
ATOM   1604  C   VAL A 112      -2.441  78.752 102.709  1.00 58.70           C
ATOM   1605  O   VAL A 112      -3.074  77.699 102.590  1.00 62.27           O
ATOM   1606  CB  VAL A 112      -0.328  78.668 101.317  1.00 52.41           C
ATOM   1607  CG1 VAL A 112      -1.081  79.523 100.314  1.00 57.02           C
ATOM   1608  CG2 VAL A 112       1.145  79.073 101.330  1.00 65.31           C
ATOM   1609  H   VAL A 112      -0.227  76.945 103.031  1.00 68.59           H
ATOM   1610  HA  VAL A 112      -0.621  79.568 103.159  1.00 63.86           H
ATOM   1611  HB  VAL A 112      -0.376  77.748 101.014  1.00 62.83           H
ATOM   1612 HG11 VAL A 112      -0.662  79.431  99.444  1.00 68.36           H
ATOM   1613 HG12 VAL A 112      -2.002  79.221 100.271  1.00 68.36           H
ATOM   1614 HG13 VAL A 112      -1.049  80.448 100.602  1.00 68.36           H
ATOM   1615 HG21 VAL A 112       1.496  79.014 100.428  1.00 78.32           H
ATOM   1616 HG22 VAL A 112       1.219  79.984 101.655  1.00 78.32           H
ATOM   1617 HG23 VAL A 112       1.632  78.472 101.915  1.00 78.32           H
ATOM   1618  N   LYS A 113      -3.033  79.936 102.829  1.00 68.98           N
ATOM   1619  CA  LYS A 113      -4.465  80.076 102.585  1.00 58.63           C
ATOM   1620  C   LYS A 113      -4.706  79.970 101.078  1.00 61.58           C
ATOM   1621  O   LYS A 113      -4.940  80.981 100.408  1.00 62.15           O
ATOM   1622  CB  LYS A 113      -4.979  81.395 103.164  0.00 62.58           C
ATOM   1623  CG  LYS A 113      -6.062  81.224 104.216  0.00 61.78           C
ATOM   1624  CD  LYS A 113      -6.749  82.546 104.502  0.00 58.93           C
ATOM   1625  CE  LYS A 113      -7.435  82.545 105.857  0.00 61.56           C
ATOM   1626  NZ  LYS A 113      -6.453  82.478 106.975  0.00 58.22           N1+
ATOM   1627  H   LYS A 113      -2.635  80.666 103.049  1.00 82.72           H
ATOM   1628  HA  LYS A 113      -4.937  79.348 103.020  1.00 70.29           H
ATOM   1629  HB2 LYS A 113      -4.238  81.866 103.576  0.00 75.04           H
ATOM   1630  HB3 LYS A 113      -5.348  81.930 102.444  0.00 75.04           H
ATOM   1631  HG2 LYS A 113      -6.728  80.596 103.894  0.00 74.07           H
ATOM   1632  HG3 LYS A 113      -5.663  80.901 105.039  0.00 74.07           H
ATOM   1633  HD2 LYS A 113      -6.089  83.257 104.498  0.00 70.66           H
ATOM   1634  HD3 LYS A 113      -7.422  82.710 103.823  0.00 70.66           H
ATOM   1635  HE2 LYS A 113      -7.949  83.362 105.954  0.00 73.81           H
ATOM   1636  HE3 LYS A 113      -8.018  81.773 105.919  0.00 73.81           H
ATOM   1637  HZ1 LYS A 113      -6.881  82.479 107.756  0.00 69.81           H
ATOM   1638  HZ2 LYS A 113      -5.970  81.734 106.911  0.00 69.81           H
ATOM   1639  HZ3 LYS A 113      -5.908  83.181 106.944  0.00 69.81           H
ATOM   1640  N   VAL A 114      -4.611  78.745 100.538  1.00 59.17           N
ATOM   1641  CA  VAL A 114      -4.749  78.452  99.110  1.00 50.00           C
ATOM   1642  C   VAL A 114      -5.913  79.219  98.508  1.00 59.21           C
ATOM   1643  O   VAL A 114      -7.048  79.113  98.984  1.00 67.95           O
ATOM   1644  CB  VAL A 114      -4.950  76.945  98.870  0.00 58.45           C
ATOM   1645  CG1 VAL A 114      -5.128  76.661  97.379  0.00 60.50           C
ATOM   1646  CG2 VAL A 114      -3.791  76.147  99.426  0.00 58.26           C
ATOM   1647  H   VAL A 114      -4.460  78.040 101.006  1.00 70.95           H
ATOM   1648  HA  VAL A 114      -3.939  78.724  98.651  1.00 59.94           H
ATOM   1649  HB  VAL A 114      -5.756  76.658  99.327  0.00 70.08           H
ATOM   1650 HG11 VAL A 114      -5.252  75.708  97.252  0.00 72.55           H
ATOM   1651 HG12 VAL A 114      -5.906  77.143  97.057  0.00 72.55           H
ATOM   1652 HG13 VAL A 114      -4.335  76.958  96.905  0.00 72.55           H
ATOM   1653 HG21 VAL A 114      -3.949  75.204  99.260  0.00 69.85           H
ATOM   1654 HG22 VAL A 114      -2.974  76.429  98.987  0.00 69.85           H
ATOM   1655 HG23 VAL A 114      -3.727  76.308 100.381  0.00 69.85           H
ATOM   1656  N   SER A 115      -5.666  79.947  97.424  1.00 65.76           N
ATOM   1657  CA  SER A 115      -6.695  80.778  96.807  1.00 65.94           C
ATOM   1658  C   SER A 115      -6.714  80.532  95.303  1.00 62.44           C
ATOM   1659  O   SER A 115      -5.921  79.755  94.760  1.00 62.86           O
ATOM   1660  CB  SER A 115      -6.479  82.274  97.122  1.00 66.59           C
ATOM   1661  OG  SER A 115      -5.257  82.762  96.606  1.00 64.25           O
ATOM   1662  H   SER A 115      -4.906  79.978  97.023  1.00 78.86           H
ATOM   1663  HA  SER A 115      -7.560  80.521  97.162  1.00 79.07           H
ATOM   1664  HB2 SER A 115      -7.206  82.782  96.730  1.00 79.86           H
ATOM   1665  HB3 SER A 115      -6.479  82.392  98.085  1.00 79.86           H
ATOM   1666  HG  SER A 115      -5.170  83.576  96.794  1.00 77.04           H
ATOM   1667  N   SER A 116      -7.658  81.200  94.639  1.00 64.38           N
ATOM   1668  CA  SER A 116      -7.803  81.079  93.193  1.00 66.01           C
ATOM   1669  C   SER A 116      -6.565  81.599  92.469  1.00 73.88           C
ATOM   1670  O   SER A 116      -6.184  81.074  91.412  1.00 76.64           O
ATOM   1671  CB  SER A 116      -9.055  81.834  92.738  0.00 68.10           C
ATOM   1672  OG  SER A 116     -10.045  80.943  92.253  0.00 65.29           O
ATOM   1673  H   SER A 116      -8.226  81.731  95.006  1.00 77.19           H
ATOM   1674  HA  SER A 116      -7.915  80.143  92.963  1.00 79.16           H
ATOM   1675  HB2 SER A 116      -9.417  82.326  93.491  0.00 81.66           H
ATOM   1676  HB3 SER A 116      -8.811  82.448  92.028  0.00 81.66           H
ATOM   1677  HG  SER A 116     -10.723  81.373  92.008  0.00 78.29           H
ATOM   1678  N   HIS A 117      -5.911  82.611  93.031  1.00 75.30           N
ATOM   1679  CA  HIS A 117      -4.782  83.245  92.363  1.00 75.36           C
ATOM   1680  C   HIS A 117      -3.457  82.549  92.668  1.00 71.98           C
ATOM   1681  O   HIS A 117      -2.590  82.459  91.791  1.00 68.60           O
ATOM   1682  CB  HIS A 117      -4.701  84.721  92.770  1.00 76.21           C
ATOM   1683  CG  HIS A 117      -3.755  85.521  91.932  1.00 79.03           C
ATOM   1684  ND1 HIS A 117      -2.501  85.894  92.374  1.00 80.92           N
ATOM   1685  CD2 HIS A 117      -3.868  85.998  90.669  1.00 75.94           C
ATOM   1686  CE1 HIS A 117      -1.888  86.579  91.425  1.00 83.18           C
ATOM   1687  NE2 HIS A 117      -2.695  86.654  90.380  1.00 83.68           N
ATOM   1688  H   HIS A 117      -6.102  82.948  93.798  1.00 90.30           H
ATOM   1689  HA  HIS A 117      -4.923  83.207  91.404  1.00 90.38           H
ATOM   1690  HB2 HIS A 117      -4.403  84.776  93.691  1.00 91.39           H
ATOM   1691  HB3 HIS A 117      -5.582  85.118  92.685  1.00 91.39           H
ATOM   1692  HD2 HIS A 117      -4.602  85.904  90.107  1.00 91.08           H
ATOM   1693  HE1 HIS A 117      -1.034  86.942  91.482  1.00 99.76           H
ATOM   1694  HE2 HIS A 117      -2.515  87.053  89.639  1.00100.35           H
ATOM   1695  N   VAL A 118      -3.288  82.071  93.898  1.00 61.84           N
ATOM   1696  CA  VAL A 118      -2.081  81.382  94.335  1.00 63.51           C
ATOM   1697  C   VAL A 118      -2.504  80.038  94.926  1.00 67.86           C
ATOM   1698  O   VAL A 118      -3.167  79.989  95.971  1.00 63.60           O
ATOM   1699  CB  VAL A 118      -1.276  82.229  95.335  1.00 63.60           C
ATOM   1700  CG1 VAL A 118      -2.143  83.327  95.924  1.00 66.04           C
ATOM   1701  CG2 VAL A 118      -0.636  81.384  96.442  1.00 57.13           C
ATOM   1702  H   VAL A 118      -3.881  82.137  94.517  1.00 74.15           H
ATOM   1703  HA  VAL A 118      -1.517  81.209  93.565  1.00 76.15           H
ATOM   1704  HB  VAL A 118      -0.555  82.662  94.853  1.00 76.26           H
ATOM   1705 HG11 VAL A 118      -1.613  83.845  96.550  1.00 79.19           H
ATOM   1706 HG12 VAL A 118      -2.460  83.897  95.207  1.00 79.19           H
ATOM   1707 HG13 VAL A 118      -2.895  82.922  96.383  1.00 79.19           H
ATOM   1708 HG21 VAL A 118      -0.144  81.968  97.040  1.00 68.50           H
ATOM   1709 HG22 VAL A 118      -1.336  80.922  96.931  1.00 68.50           H
ATOM   1710 HG23 VAL A 118      -0.034  80.739  96.039  1.00 68.50           H
ATOM   1711  N   HIS A 119      -2.136  78.947  94.248  1.00 70.59           N
ATOM   1712  CA  HIS A 119      -2.443  77.595  94.702  1.00 62.11           C
ATOM   1713  C   HIS A 119      -1.386  76.636  94.158  1.00 59.57           C
ATOM   1714  O   HIS A 119      -0.471  77.044  93.437  1.00 52.17           O
ATOM   1715  CB  HIS A 119      -3.851  77.198  94.266  1.00 67.01           C
ATOM   1716  CG  HIS A 119      -4.046  77.162  92.782  1.00 69.61           C
ATOM   1717  ND1 HIS A 119      -3.475  76.198  91.977  1.00 71.76           N
ATOM   1718  CD2 HIS A 119      -4.781  77.950  91.962  1.00 65.44           C
ATOM   1719  CE1 HIS A 119      -3.843  76.400  90.723  1.00 68.52           C
ATOM   1720  NE2 HIS A 119      -4.638  77.456  90.687  1.00 70.79           N
ATOM   1721  H   HIS A 119      -1.700  78.969  93.507  1.00 84.65           H
ATOM   1722  HA  HIS A 119      -2.407  77.568  95.671  1.00 74.47           H
ATOM   1723  HB2 HIS A 119      -4.482  77.837  94.631  1.00 80.35           H
ATOM   1724  HB3 HIS A 119      -4.045  76.312  94.610  1.00 80.35           H
ATOM   1725  HD1 HIS A 119      -2.961  75.564  92.249  1.00 86.06           H
ATOM   1726  HD2 HIS A 119      -5.290  78.687  92.214  1.00 78.47           H
ATOM   1727  HE1 HIS A 119      -3.583  75.889  89.991  1.00 82.17           H
ATOM   1728  N   THR A 120      -1.527  75.341  94.490  1.00 57.24           N
ATOM   1729  CA  THR A 120      -0.468  74.383  94.194  1.00 52.25           C
ATOM   1730  C   THR A 120      -0.499  73.943  92.735  1.00 45.58           C
ATOM   1731  O   THR A 120      -1.480  74.145  92.010  1.00 47.52           O
ATOM   1732  CB  THR A 120      -0.545  73.129  95.074  1.00 48.66           C
ATOM   1733  OG1 THR A 120      -1.679  72.351  94.705  1.00 47.95           O
ATOM   1734  CG2 THR A 120      -0.627  73.475  96.529  1.00 49.78           C
ATOM   1735  H   THR A 120      -2.215  75.005  94.880  1.00 68.63           H
ATOM   1736  HA  THR A 120       0.389  74.807  94.357  1.00 62.64           H
ATOM   1737  HB  THR A 120       0.257  72.600  94.938  1.00 58.33           H
ATOM   1738  HG1 THR A 120      -1.724  71.663  95.186  1.00 57.48           H
ATOM   1739 HG21 THR A 120      -0.674  72.665  97.060  1.00 59.67           H
ATOM   1740 HG22 THR A 120       0.158  73.981  96.794  1.00 59.67           H
ATOM   1741 HG23 THR A 120      -1.418  74.010  96.698  1.00 59.67           H
ATOM   1742  N   VAL A 121       0.632  73.356  92.315  1.00 40.91           N
ATOM   1743  CA  VAL A 121       0.774  72.673  91.039  1.00 39.25           C
ATOM   1744  C   VAL A 121       0.644  71.181  91.290  1.00 33.76           C
ATOM   1745  O   VAL A 121       0.868  70.689  92.395  1.00 41.05           O
ATOM   1746  CB  VAL A 121       2.117  72.985  90.328  1.00 41.82           C
ATOM   1747  CG1 VAL A 121       3.316  72.317  91.042  1.00 38.87           C
ATOM   1748  CG2 VAL A 121       2.057  72.559  88.859  1.00 46.17           C
ATOM   1749  H   VAL A 121       1.355  73.346  92.780  1.00 49.04           H
ATOM   1750  HA  VAL A 121       0.052  72.945  90.451  1.00 47.04           H
ATOM   1751  HB  VAL A 121       2.262  73.944  90.349  1.00 50.12           H
ATOM   1752 HG11 VAL A 121       4.131  72.539  90.565  1.00 46.58           H
ATOM   1753 HG12 VAL A 121       3.365  72.648  91.953  1.00 46.58           H
ATOM   1754 HG13 VAL A 121       3.185  71.356  91.045  1.00 46.58           H
ATOM   1755 HG21 VAL A 121       2.906  72.764  88.436  1.00 55.35           H
ATOM   1756 HG22 VAL A 121       1.886  71.605  88.814  1.00 55.35           H
ATOM   1757 HG23 VAL A 121       1.342  73.045  88.419  1.00 55.35           H
ATOM   1758  N   THR A 122       0.277  70.457  90.237  1.00 45.85           N
ATOM   1759  CA  THR A 122       0.011  69.020  90.292  1.00 54.72           C
ATOM   1760  C   THR A 122       1.262  68.261  89.843  1.00 52.15           C
ATOM   1761  O   THR A 122       1.752  68.462  88.722  1.00 47.02           O
ATOM   1762  CB  THR A 122      -1.176  68.628  89.396  1.00 54.96           C
ATOM   1763  OG1 THR A 122      -2.318  69.446  89.679  1.00 47.68           O
ATOM   1764  CG2 THR A 122      -1.559  67.158  89.623  1.00 55.50           C
ATOM   1765  H   THR A 122       0.171  70.788  89.450  1.00 54.97           H
ATOM   1766  HA  THR A 122      -0.194  68.763  91.204  1.00 65.61           H
ATOM   1767  HB  THR A 122      -0.926  68.737  88.466  1.00 65.90           H
ATOM   1768  HG1 THR A 122      -2.960  69.223  89.185  1.00 57.16           H
ATOM   1769 HG21 THR A 122      -2.308  66.919  89.054  1.00 66.54           H
ATOM   1770 HG22 THR A 122      -0.806  66.583  89.410  1.00 66.54           H
ATOM   1771 HG23 THR A 122      -1.809  67.019  90.549  1.00 66.54           H
ATOM   1772  N   LEU A 123       1.763  67.375  90.710  1.00 45.18           N
ATOM   1773  CA  LEU A 123       2.898  66.540  90.359  1.00 50.41           C
ATOM   1774  C   LEU A 123       2.473  65.363  89.488  1.00 51.39           C
ATOM   1775  O   LEU A 123       1.364  64.854  89.631  1.00 59.05           O
ATOM   1776  CB  LEU A 123       3.581  66.028  91.620  1.00 46.77           C
ATOM   1777  CG  LEU A 123       4.292  67.109  92.424  1.00 38.39           C
ATOM   1778  CD1 LEU A 123       5.318  66.478  93.294  1.00 47.62           C
ATOM   1779  CD2 LEU A 123       4.982  68.104  91.509  1.00 39.84           C
ATOM   1780  H   LEU A 123       1.459  67.244  91.504  1.00 54.16           H
ATOM   1781  HA  LEU A 123       3.540  67.069  89.860  1.00 60.44           H
ATOM   1782  HB2 LEU A 123       2.912  65.624  92.195  1.00 56.07           H
ATOM   1783  HB3 LEU A 123       4.242  65.364  91.369  1.00 56.07           H
ATOM   1784  HG  LEU A 123       3.654  67.582  92.981  1.00 46.01           H
ATOM   1785 HD11 LEU A 123       5.768  67.169  93.804  1.00 57.08           H
ATOM   1786 HD12 LEU A 123       4.882  65.854  93.895  1.00 57.08           H
ATOM   1787 HD13 LEU A 123       5.958  66.008  92.736  1.00 57.08           H
ATOM   1788 HD21 LEU A 123       5.423  68.777  92.050  1.00 47.75           H
ATOM   1789 HD22 LEU A 123       5.635  67.633  90.967  1.00 47.75           H
ATOM   1790 HD23 LEU A 123       4.318  68.521  90.938  1.00 47.75           H
ATOM   1791  N   PRO A 124       3.335  64.918  88.572  1.00 55.79           N
ATOM   1792  CA  PRO A 124       2.905  63.911  87.593  1.00 60.51           C
ATOM   1793  C   PRO A 124       2.842  62.515  88.193  1.00 54.31           C
ATOM   1794  O   PRO A 124       3.198  62.306  89.366  1.00 44.31           O
ATOM   1795  CB  PRO A 124       3.971  64.017  86.480  1.00 53.93           C
ATOM   1796  CG  PRO A 124       5.203  64.600  87.151  1.00 50.66           C
ATOM   1797  CD  PRO A 124       4.741  65.346  88.360  1.00 51.00           C
ATOM   1798  HA  PRO A 124       2.037  64.145  87.229  1.00 72.56           H
ATOM   1799  HB2 PRO A 124       4.160  63.135  86.125  1.00 64.65           H
ATOM   1800  HB3 PRO A 124       3.652  64.607  85.779  1.00 64.65           H
ATOM   1801  HG2 PRO A 124       5.799  63.879  87.408  1.00 60.73           H
ATOM   1802  HG3 PRO A 124       5.649  65.202  86.535  1.00 60.73           H
ATOM   1803  HD2 PRO A 124       5.281  65.103  89.128  1.00 61.14           H
ATOM   1804  HD3 PRO A 124       4.776  66.301  88.196  1.00 61.14           H
ATOM   1805  N   PRO A 125       2.335  61.543  87.431  1.00 58.92           N
ATOM   1806  CA  PRO A 125       2.478  60.141  87.820  1.00 59.82           C
ATOM   1807  C   PRO A 125       3.883  59.661  87.486  1.00 63.94           C
ATOM   1808  O   PRO A 125       4.561  60.224  86.619  1.00 64.92           O
ATOM   1809  CB  PRO A 125       1.433  59.445  86.945  1.00 59.65           C
ATOM   1810  CG  PRO A 125       1.497  60.237  85.671  1.00 59.53           C
ATOM   1811  CD  PRO A 125       1.674  61.666  86.115  1.00 59.82           C
ATOM   1812  HA  PRO A 125       2.282  60.008  88.760  1.00 71.73           H
ATOM   1813  HB2 PRO A 125       1.684  58.520  86.796  1.00 71.52           H
ATOM   1814  HB3 PRO A 125       0.557  59.511  87.355  1.00 71.52           H
ATOM   1815  HG2 PRO A 125       2.256  59.945  85.141  1.00 71.38           H
ATOM   1816  HG3 PRO A 125       0.670  60.131  85.176  1.00 71.38           H
ATOM   1817  HD2 PRO A 125       2.246  62.144  85.494  1.00 71.73           H
ATOM   1818  HD3 PRO A 125       0.812  62.099  86.210  1.00 71.73           H
ATOM   1819  N   ALA A 126       4.319  58.593  88.176  1.00 64.53           N
ATOM   1820  CA  ALA A 126       5.653  58.053  87.890  1.00 66.95           C
ATOM   1821  C   ALA A 126       5.764  57.542  86.455  1.00 64.69           C
ATOM   1822  O   ALA A 126       6.870  57.504  85.898  1.00 56.82           O
ATOM   1823  CB  ALA A 126       6.014  56.938  88.876  1.00 62.12           C
ATOM   1824  H   ALA A 126       3.879  58.180  88.789  1.00 77.38           H
ATOM   1825  HA  ALA A 126       6.304  58.764  87.999  1.00 80.28           H
ATOM   1826  HB1 ALA A 126       6.899  56.603  88.662  1.00 74.49           H
ATOM   1827  HB2 ALA A 126       6.005  57.298  89.776  1.00 74.49           H
ATOM   1828  HB3 ALA A 126       5.362  56.225  88.797  1.00 74.49           H
ATOM   1829  N   SER A 127       4.636  57.180  85.840  1.00 61.03           N
ATOM   1830  CA  SER A 127       4.634  56.685  84.474  1.00 65.05           C
ATOM   1831  C   SER A 127       4.888  57.793  83.442  1.00 64.23           C
ATOM   1832  O   SER A 127       5.296  57.491  82.313  1.00 67.84           O
ATOM   1833  CB  SER A 127       3.293  55.957  84.208  1.00 56.74           C
ATOM   1834  OG  SER A 127       2.478  55.874  85.395  1.00 53.33           O
ATOM   1835  H   SER A 127       3.855  57.214  86.200  1.00 73.18           H
ATOM   1836  HA  SER A 127       5.346  56.032  84.381  1.00 78.00           H
ATOM   1837  HB2 SER A 127       2.803  56.443  83.527  1.00 68.03           H
ATOM   1838  HB3 SER A 127       3.482  55.058  83.897  1.00 68.03           H
ATOM   1839  HG  SER A 127       1.759  55.476  85.224  1.00 63.93           H
ATOM   1840  N   GLU A 128       4.697  59.064  83.801  1.00 62.27           N
ATOM   1841  CA  GLU A 128       4.599  60.102  82.776  1.00 63.31           C
ATOM   1842  C   GLU A 128       5.953  60.405  82.152  1.00 66.81           C
ATOM   1843  O   GLU A 128       6.956  60.574  82.852  1.00 60.30           O
ATOM   1844  CB  GLU A 128       4.024  61.385  83.352  1.00 58.81           C
ATOM   1845  CG  GLU A 128       3.654  62.402  82.287  1.00 64.53           C
ATOM   1846  CD  GLU A 128       2.615  61.869  81.308  1.00 67.08           C
ATOM   1847  OE1 GLU A 128       2.956  61.703  80.119  1.00 55.44           O
ATOM   1848  OE2 GLU A 128       1.462  61.621  81.741  1.00 63.07           O1-
ATOM   1849  H   GLU A 128       4.624  59.346  84.610  1.00 74.66           H
ATOM   1850  HA  GLU A 128       4.006  59.796  82.073  1.00 75.91           H
ATOM   1851  HB2 GLU A 128       3.222  61.173  83.855  1.00 70.51           H
ATOM   1852  HB3 GLU A 128       4.683  61.791  83.937  1.00 70.51           H
ATOM   1853  HG2 GLU A 128       3.286  63.191  82.716  1.00 77.38           H
ATOM   1854  HG3 GLU A 128       4.449  62.637  81.783  1.00 77.38           H
ATOM   1855  N   THR A 129       5.977  60.526  80.825  1.00 68.25           N
ATOM   1856  CA  THR A 129       7.254  60.647  80.141  1.00 67.44           C
ATOM   1857  C   THR A 129       7.511  62.020  79.538  1.00 63.35           C
ATOM   1858  O   THR A 129       8.679  62.388  79.359  1.00 65.34           O
ATOM   1859  CB  THR A 129       7.383  59.574  79.052  1.00 70.53           C
ATOM   1860  OG1 THR A 129       8.702  58.995  79.133  1.00 59.67           O
ATOM   1861  CG2 THR A 129       7.101  60.146  77.627  1.00 70.72           C
ATOM   1862  H   THR A 129       5.286  60.539  80.313  1.00 81.84           H
ATOM   1863  HA  THR A 129       7.958  60.484  80.788  1.00 80.87           H
ATOM   1864  HB  THR A 129       6.728  58.879  79.224  1.00 84.58           H
ATOM   1865  HG1 THR A 129       8.793  58.404  78.544  1.00 71.55           H
ATOM   1866 HG21 THR A 129       7.190  59.444  76.965  1.00 84.80           H
ATOM   1867 HG22 THR A 129       6.201  60.506  77.587  1.00 84.80           H
ATOM   1868 HG23 THR A 129       7.732  60.854  77.424  1.00 84.80           H
ATOM   1869  N   PHE A 130       6.475  62.787  79.230  1.00 56.10           N
ATOM   1870  CA  PHE A 130       6.725  64.135  78.739  1.00 65.89           C
ATOM   1871  C   PHE A 130       7.640  64.080  77.523  1.00 67.36           C
ATOM   1872  O   PHE A 130       8.839  64.380  77.612  1.00 68.15           O
ATOM   1873  CB  PHE A 130       7.329  65.014  79.828  1.00 52.94           C
ATOM   1874  CG  PHE A 130       6.423  65.218  81.010  1.00 58.85           C
ATOM   1875  CD1 PHE A 130       5.272  65.995  80.904  1.00 50.65           C
ATOM   1876  CD2 PHE A 130       6.731  64.658  82.232  1.00 46.63           C
ATOM   1877  CE1 PHE A 130       4.437  66.189  82.022  1.00 53.68           C
ATOM   1878  CE2 PHE A 130       5.913  64.859  83.345  1.00 43.72           C
ATOM   1879  CZ  PHE A 130       4.782  65.616  83.252  1.00 48.27           C
ATOM   1880  H   PHE A 130       5.647  62.563  79.293  1.00 67.26           H
ATOM   1881  HA  PHE A 130       5.884  64.533  78.465  1.00 79.01           H
ATOM   1882  HB2 PHE A 130       8.146  64.598  80.148  1.00 63.47           H
ATOM   1883  HB3 PHE A 130       7.529  65.885  79.452  1.00 63.47           H
ATOM   1884  HD1 PHE A 130       5.049  66.382  80.088  1.00 60.73           H
ATOM   1885  HD2 PHE A 130       7.502  64.145  82.319  1.00 55.90           H
ATOM   1886  HE1 PHE A 130       3.669  66.708  81.947  1.00 64.35           H
ATOM   1887  HE2 PHE A 130       6.139  64.468  84.158  1.00 52.41           H
ATOM   1888  HZ  PHE A 130       4.235  65.735  83.995  1.00 57.87           H
ATOM   1889  N   PRO A 131       7.101  63.690  76.379  1.00 66.07           N
ATOM   1890  CA  PRO A 131       7.925  63.451  75.207  1.00 60.87           C
ATOM   1891  C   PRO A 131       7.998  64.678  74.322  1.00 63.39           C
ATOM   1892  O   PRO A 131       7.198  65.610  74.480  1.00 71.18           O
ATOM   1893  CB  PRO A 131       7.188  62.308  74.505  1.00 65.15           C
ATOM   1894  CG  PRO A 131       5.743  62.574  74.838  1.00 68.35           C
ATOM   1895  CD  PRO A 131       5.726  63.190  76.216  1.00 65.10           C
ATOM   1896  HA  PRO A 131       8.818  63.167  75.459  1.00 72.98           H
ATOM   1897  HB2 PRO A 131       7.340  62.353  73.548  1.00 78.12           H
ATOM   1898  HB3 PRO A 131       7.478  61.456  74.866  1.00 78.12           H
ATOM   1899  HG2 PRO A 131       5.370  63.190  74.187  1.00 81.96           H
ATOM   1900  HG3 PRO A 131       5.251  61.738  74.834  1.00 81.96           H
ATOM   1901  HD2 PRO A 131       5.092  63.923  76.252  1.00 78.07           H
ATOM   1902  HD3 PRO A 131       5.529  62.516  76.885  1.00 78.07           H
ATOM   1903  N   PRO A 132       8.940  64.704  73.367  1.00 67.22           N
ATOM   1904  CA  PRO A 132       9.084  65.862  72.473  1.00 69.10           C
ATOM   1905  C   PRO A 132       7.776  66.409  71.933  1.00 72.93           C
ATOM   1906  O   PRO A 132       6.699  65.860  72.190  1.00 77.55           O
ATOM   1907  CB  PRO A 132       9.953  65.312  71.336  1.00 64.89           C
ATOM   1908  CG  PRO A 132      10.777  64.258  71.969  1.00 65.73           C
ATOM   1909  CD  PRO A 132      10.051  63.751  73.205  1.00 71.40           C
ATOM   1910  HA  PRO A 132       9.564  66.573  72.924  1.00 82.86           H
ATOM   1911  HB2 PRO A 132       9.387  64.937  70.643  1.00 77.81           H
ATOM   1912  HB3 PRO A 132      10.513  66.019  70.980  1.00 77.81           H
ATOM   1913  HG2 PRO A 132      10.904  63.533  71.337  1.00 78.82           H
ATOM   1914  HG3 PRO A 132      11.635  64.634  72.219  1.00 78.82           H
ATOM   1915  HD2 PRO A 132       9.709  62.856  73.053  1.00 85.62           H
ATOM   1916  HD3 PRO A 132      10.636  63.781  73.978  1.00 85.62           H
ATOM   1917  N   GLY A 133       7.863  67.520  71.204  1.00 67.96           N
ATOM   1918  CA  GLY A 133       6.698  68.129  70.605  1.00 65.54           C
ATOM   1919  C   GLY A 133       5.558  68.382  71.572  1.00 62.20           C
ATOM   1920  O   GLY A 133       4.472  68.756  71.129  1.00 61.51           O
ATOM   1921  H   GLY A 133       8.597  67.938  71.044  1.00 81.50           H
ATOM   1922  HA2 GLY A 133       6.952  68.978  70.210  1.00 78.59           H
ATOM   1923  HA3 GLY A 133       6.369  67.553  69.897  1.00 78.59           H
ATOM   1924  N   MET A 134       5.776  68.186  72.879  1.00 64.43           N
ATOM   1925  CA  MET A 134       4.792  68.511  73.906  1.00 63.52           C
ATOM   1926  C   MET A 134       4.737  70.021  74.153  1.00 61.87           C
ATOM   1927  O   MET A 134       5.685  70.746  73.850  1.00 57.37           O
ATOM   1928  CB  MET A 134       5.145  67.818  75.215  1.00 61.48           C
ATOM   1929  CG  MET A 134       4.240  66.715  75.669  1.00 61.53           C
ATOM   1930  SD  MET A 134       3.584  67.058  77.311  1.00 60.83           S
ATOM   1931  CE  MET A 134       3.247  65.456  77.975  1.00 63.50           C
ATOM   1932  H   MET A 134       6.505  67.859  73.197  1.00 77.26           H
ATOM   1933  HA  MET A 134       3.918  68.200  73.622  1.00 76.16           H
ATOM   1934  HB2 MET A 134       6.033  67.439  75.125  1.00 73.72           H
ATOM   1935  HB3 MET A 134       5.153  68.487  75.917  1.00 73.72           H
ATOM   1936  HG2 MET A 134       3.495  66.636  75.052  1.00 73.77           H
ATOM   1937  HG3 MET A 134       4.738  65.884  75.705  1.00 73.77           H
ATOM   1938  HE1 MET A 134       2.886  65.555  78.870  1.00 76.15           H
ATOM   1939  HE2 MET A 134       2.602  65.008  77.406  1.00 76.15           H
ATOM   1940  HE3 MET A 134       4.072  64.946  78.005  1.00 76.15           H
ATOM   1941  N   PRO A 135       3.617  70.529  74.719  1.00 70.22           N
ATOM   1942  CA  PRO A 135       3.550  71.952  75.052  1.00 64.46           C
ATOM   1943  C   PRO A 135       4.101  72.168  76.445  1.00 63.23           C
ATOM   1944  O   PRO A 135       3.416  71.848  77.432  1.00 55.12           O
ATOM   1945  CB  PRO A 135       2.048  72.248  74.981  1.00 61.61           C
ATOM   1946  CG  PRO A 135       1.420  70.991  75.557  1.00 65.68           C
ATOM   1947  CD  PRO A 135       2.398  69.835  75.190  1.00 72.51           C
ATOM   1948  HA  PRO A 135       4.033  72.491  74.406  1.00 77.30           H
ATOM   1949  HB2 PRO A 135       1.836  73.024  75.523  1.00 73.87           H
ATOM   1950  HB3 PRO A 135       1.778  72.381  74.059  1.00 73.87           H
ATOM   1951  HG2 PRO A 135       1.340  71.079  76.520  1.00 78.75           H
ATOM   1952  HG3 PRO A 135       0.551  70.846  75.153  1.00 78.75           H
ATOM   1953  HD2 PRO A 135       2.597  69.302  75.975  1.00 86.96           H
ATOM   1954  HD3 PRO A 135       2.024  69.292  74.479  1.00 86.96           H
ATOM   1955  N   CYS A 136       5.337  72.667  76.551  1.00 50.65           N
ATOM   1956  CA  CYS A 136       5.924  72.904  77.859  1.00 50.17           C
ATOM   1957  C   CYS A 136       6.398  74.346  77.991  1.00 48.96           C
ATOM   1958  O   CYS A 136       6.771  74.990  77.000  1.00 47.46           O
ATOM   1959  CB  CYS A 136       7.054  71.914  78.110  1.00 50.78           C
ATOM   1960  SG  CYS A 136       6.481  70.165  78.119  1.00 52.77           S
ATOM   1961  H   CYS A 136       5.844  72.872  75.887  1.00 60.72           H
ATOM   1962  HA  CYS A 136       5.246  72.754  78.536  1.00 60.15           H
ATOM   1963  HB2 CYS A 136       7.718  72.008  77.409  1.00 60.88           H
ATOM   1964  HB3 CYS A 136       7.454  72.102  78.974  1.00 60.88           H
ATOM   1965  N   TRP A 137       6.357  74.837  79.245  1.00 47.45           N
ATOM   1966  CA  TRP A 137       6.628  76.222  79.624  1.00 45.92           C
ATOM   1967  C   TRP A 137       7.537  76.293  80.842  1.00 45.51           C
ATOM   1968  O   TRP A 137       7.356  75.529  81.797  1.00 37.50           O
ATOM   1969  CB  TRP A 137       5.325  76.958  79.972  1.00 50.83           C
ATOM   1970  CG  TRP A 137       4.449  77.143  78.792  1.00 50.17           C
ATOM   1971  CD1 TRP A 137       3.668  76.200  78.197  1.00 53.90           C
ATOM   1972  CD2 TRP A 137       4.276  78.339  78.046  1.00 52.16           C
ATOM   1973  NE1 TRP A 137       3.030  76.735  77.110  1.00 60.74           N
ATOM   1974  CE2 TRP A 137       3.381  78.052  77.000  1.00 55.94           C
ATOM   1975  CE3 TRP A 137       4.797  79.624  78.154  1.00 48.71           C
ATOM   1976  CZ2 TRP A 137       2.986  79.004  76.081  1.00 59.48           C
ATOM   1977  CZ3 TRP A 137       4.412  80.562  77.237  1.00 51.26           C
ATOM   1978  CH2 TRP A 137       3.514  80.253  76.213  1.00 58.11           C
ATOM   1979  H   TRP A 137       6.162  74.348  79.925  1.00 56.88           H
ATOM   1980  HA  TRP A 137       7.059  76.684  78.888  1.00 55.04           H
ATOM   1981  HB2 TRP A 137       4.837  76.443  80.632  1.00 60.93           H
ATOM   1982  HB3 TRP A 137       5.541  77.835  80.326  1.00 60.93           H
ATOM   1983  HD1 TRP A 137       3.596  75.316  78.474  1.00 64.62           H
ATOM   1984  HE1 TRP A 137       2.481  76.317  76.595  1.00 72.84           H
ATOM   1985  HE3 TRP A 137       5.398  79.838  78.830  1.00 58.39           H
ATOM   1986  HZ2 TRP A 137       2.390  78.800  75.397  1.00 71.32           H
ATOM   1987  HZ3 TRP A 137       4.750  81.426  77.300  1.00 61.45           H
ATOM   1988  HH2 TRP A 137       3.269  80.916  75.609  1.00 69.68           H
ATOM   1989  N   VAL A 138       8.477  77.248  80.832  1.00 39.56           N
ATOM   1990  CA  VAL A 138       9.269  77.580  82.021  1.00 42.73           C
ATOM   1991  C   VAL A 138       9.064  79.049  82.415  1.00 31.06           C
ATOM   1992  O   VAL A 138       8.927  79.930  81.560  1.00 35.74           O
ATOM   1993  CB  VAL A 138      10.770  77.233  81.814  1.00 36.48           C
ATOM   1994  CG1 VAL A 138      11.407  78.018  80.680  1.00 35.92           C
ATOM   1995  CG2 VAL A 138      11.552  77.402  83.087  1.00 32.31           C
ATOM   1996  H   VAL A 138       8.674  77.721  80.142  1.00 47.42           H
ATOM   1997  HA  VAL A 138       8.949  77.038  82.759  1.00 51.22           H
ATOM   1998  HB  VAL A 138      10.827  76.295  81.572  1.00 43.71           H
ATOM   1999 HG11 VAL A 138      12.339  77.758  80.601  1.00 43.04           H
ATOM   2000 HG12 VAL A 138      10.937  77.818  79.856  1.00 43.04           H
ATOM   2001 HG13 VAL A 138      11.343  78.965  80.877  1.00 43.04           H
ATOM   2002 HG21 VAL A 138      12.480  77.177  82.918  1.00 38.71           H
ATOM   2003 HG22 VAL A 138      11.482  78.324  83.379  1.00 38.71           H
ATOM   2004 HG23 VAL A 138      11.185  76.811  83.763  1.00 38.71           H
ATOM   2005  N   THR A 139       9.039  79.305  83.722  1.00 34.86           N
ATOM   2006  CA  THR A 139       8.672  80.605  84.291  1.00 34.89           C
ATOM   2007  C   THR A 139       9.671  81.017  85.374  1.00 31.17           C
ATOM   2008  O   THR A 139      10.097  80.190  86.188  1.00 34.26           O
ATOM   2009  CB  THR A 139       7.250  80.597  84.917  1.00 38.19           C
ATOM   2010  OG1 THR A 139       7.175  79.658  86.005  1.00 36.81           O
ATOM   2011  CG2 THR A 139       6.160  80.280  83.883  1.00 39.90           C
ATOM   2012  H   THR A 139       9.237  78.721  84.321  1.00 41.77           H
ATOM   2013  HA  THR A 139       8.691  81.276  83.590  1.00 41.81           H
ATOM   2014  HB  THR A 139       7.068  81.484  85.267  1.00 45.78           H
ATOM   2015  HG1 THR A 139       7.729  79.864  86.602  1.00 44.12           H
ATOM   2016 HG21 THR A 139       5.288  80.285  84.309  1.00 47.83           H
ATOM   2017 HG22 THR A 139       6.169  80.946  83.178  1.00 47.83           H
ATOM   2018 HG23 THR A 139       6.316  79.406  83.494  1.00 47.83           H
ATOM   2019  N   GLY A 140      10.028  82.294  85.418  1.00 33.26           N
ATOM   2020  CA  GLY A 140      10.851  82.774  86.515  1.00 37.55           C
ATOM   2021  C   GLY A 140      11.287  84.218  86.366  1.00 32.32           C
ATOM   2022  O   GLY A 140      10.967  84.912  85.389  1.00 27.31           O
ATOM   2023  H   GLY A 140       9.813  82.890  84.837  1.00 39.85           H
ATOM   2024  HA2 GLY A 140      10.355  82.692  87.344  1.00 45.01           H
ATOM   2025  HA3 GLY A 140      11.647  82.223  86.581  1.00 45.01           H
ATOM   2026  N   TRP A 141      12.033  84.650  87.383  1.00 26.82           N
ATOM   2027  CA  TRP A 141      12.605  85.992  87.467  1.00 37.36           C
ATOM   2028  C   TRP A 141      14.118  86.022  87.235  1.00 32.89           C
ATOM   2029  O   TRP A 141      14.807  86.933  87.712  1.00 31.01           O
ATOM   2030  CB  TRP A 141      12.302  86.600  88.829  1.00 36.22           C
ATOM   2031  CG  TRP A 141      10.873  86.836  89.104  1.00 40.04           C
ATOM   2032  CD1 TRP A 141      10.090  87.870  88.631  1.00 40.12           C
ATOM   2033  CD2 TRP A 141      10.045  86.062  89.959  1.00 37.34           C
ATOM   2034  NE1 TRP A 141       8.828  87.765  89.141  1.00 43.32           N
ATOM   2035  CE2 TRP A 141       8.765  86.659  89.952  1.00 43.47           C
ATOM   2036  CE3 TRP A 141      10.250  84.904  90.714  1.00 38.17           C
ATOM   2037  CZ2 TRP A 141       7.698  86.143  90.684  1.00 40.86           C
ATOM   2038  CZ3 TRP A 141       9.188  84.383  91.440  1.00 45.32           C
ATOM   2039  CH2 TRP A 141       7.924  85.007  91.421  1.00 43.48           C
ATOM   2040  H   TRP A 141      12.229  84.162  88.063  1.00 32.13           H
ATOM   2041  HA  TRP A 141      12.190  86.552  86.792  1.00 44.77           H
ATOM   2042  HB2 TRP A 141      12.637  86.002  89.515  1.00 43.40           H
ATOM   2043  HB3 TRP A 141      12.757  87.454  88.893  1.00 43.40           H
ATOM   2044  HD1 TRP A 141      10.383  88.544  88.061  1.00 48.09           H
ATOM   2045  HE1 TRP A 141       8.175  88.299  88.973  1.00 51.92           H
ATOM   2046  HE3 TRP A 141      11.084  84.492  90.731  1.00 45.75           H
ATOM   2047  HZ2 TRP A 141       6.862  86.548  90.668  1.00 48.97           H
ATOM   2048  HZ3 TRP A 141       9.314  83.616  91.951  1.00 54.33           H
ATOM   2049  HH2 TRP A 141       7.228  84.639  91.915  1.00 52.11           H
ATOM   2050  N   GLY A 142      14.637  85.061  86.480  1.00 35.34           N
ATOM   2051  CA  GLY A 142      16.060  84.965  86.236  1.00 25.95           C
ATOM   2052  C   GLY A 142      16.546  85.879  85.131  1.00 27.70           C
ATOM   2053  O   GLY A 142      15.781  86.594  84.492  1.00 29.28           O
ATOM   2054  H   GLY A 142      14.175  84.447  86.094  1.00 42.35           H
ATOM   2055  HA2 GLY A 142      16.539  85.190  87.049  1.00 31.08           H
ATOM   2056  HA3 GLY A 142      16.282  84.052  85.995  1.00 31.08           H
ATOM   2057  N   ASP A 143      17.870  85.837  84.915  1.00 34.53           N
ATOM   2058  CA  ASP A 143      18.519  86.582  83.843  1.00 32.09           C
ATOM   2059  C   ASP A 143      17.833  86.358  82.501  1.00 33.21           C
ATOM   2060  O   ASP A 143      17.445  85.240  82.147  1.00 31.06           O
ATOM   2061  CB  ASP A 143      20.009  86.196  83.715  1.00 36.42           C
ATOM   2062  CG  ASP A 143      20.846  86.549  84.967  1.00 34.95           C
ATOM   2063  OD1 ASP A 143      22.010  86.091  85.079  1.00 44.61           O
ATOM   2064  OD2 ASP A 143      20.337  87.230  85.860  1.00 38.62           O1-
ATOM   2065  H   ASP A 143      18.417  85.373  85.390  1.00 41.38           H
ATOM   2066  HA  ASP A 143      18.473  87.529  84.047  1.00 38.45           H
ATOM   2067  HB2 ASP A 143      20.074  85.239  83.573  1.00 43.64           H
ATOM   2068  HB3 ASP A 143      20.391  86.668  82.958  1.00 43.64           H
ATOM   2069  N   VAL A 144      17.742  87.442  81.726  1.00 32.88           N
ATOM   2070  CA  VAL A 144      17.171  87.385  80.382  1.00 31.97           C
ATOM   2071  C   VAL A 144      18.195  87.033  79.326  1.00 38.64           C
ATOM   2072  O   VAL A 144      17.821  86.804  78.170  1.00 39.16           O
ATOM   2073  CB  VAL A 144      16.534  88.733  80.005  1.00 38.16           C
ATOM   2074  CG1 VAL A 144      15.458  89.095  81.034  1.00 42.35           C
ATOM   2075  CG2 VAL A 144      17.621  89.824  79.914  1.00 36.50           C
ATOM   2076  H   VAL A 144      18.006  88.227  81.959  1.00 39.40           H
ATOM   2077  HA  VAL A 144      16.476  86.709  80.364  1.00 38.30           H
ATOM   2078  HB  VAL A 144      16.110  88.654  79.137  1.00 45.74           H
ATOM   2079 HG11 VAL A 144      15.061  89.946  80.790  1.00 50.76           H
ATOM   2080 HG12 VAL A 144      14.779  88.402  81.038  1.00 50.76           H
ATOM   2081 HG13 VAL A 144      15.869  89.161  81.910  1.00 50.76           H
ATOM   2082 HG21 VAL A 144      17.203  90.666  79.676  1.00 43.74           H
ATOM   2083 HG22 VAL A 144      18.061  89.904  80.775  1.00 43.74           H
ATOM   2084 HG23 VAL A 144      18.266  89.571  79.235  1.00 43.74           H
ATOM   2085  N   ASP A 145      19.477  87.033  79.671  1.00 38.98           N
ATOM   2086  CA  ASP A 145      20.489  86.443  78.826  1.00 33.91           C
ATOM   2087  C   ASP A 145      21.729  86.195  79.688  1.00 40.90           C
ATOM   2088  O   ASP A 145      21.764  86.494  80.890  1.00 34.46           O
ATOM   2089  CB  ASP A 145      20.780  87.332  77.617  1.00 40.40           C
ATOM   2090  CG  ASP A 145      21.173  86.540  76.382  1.00 42.10           C
ATOM   2091  OD1 ASP A 145      20.543  86.706  75.319  1.00 53.07           O
ATOM   2092  OD2 ASP A 145      22.110  85.730  76.477  1.00 48.98           O1-
ATOM   2093  H   ASP A 145      19.783  87.374  80.399  1.00 46.72           H
ATOM   2094  HA  ASP A 145      20.172  85.586  78.501  1.00 40.63           H
ATOM   2095  HB2 ASP A 145      19.984  87.844  77.403  1.00 48.42           H
ATOM   2096  HB3 ASP A 145      21.511  87.931  77.834  1.00 48.42           H
ATOM   2097  N   ASN A 146      22.755  85.641  79.067  1.00 35.76           N
ATOM   2098  CA  ASN A 146      23.980  85.402  79.804  1.00 42.53           C
ATOM   2099  C   ASN A 146      24.515  86.734  80.289  1.00 42.62           C
ATOM   2100  O   ASN A 146      24.730  87.652  79.490  1.00 40.72           O
ATOM   2101  CB  ASN A 146      25.011  84.713  78.926  1.00 35.39           C
ATOM   2102  CG  ASN A 146      24.528  83.412  78.387  1.00 34.09           C
ATOM   2103  OD1 ASN A 146      24.502  82.417  79.089  1.00 31.63           O
ATOM   2104  ND2 ASN A 146      24.173  83.397  77.121  1.00 33.98           N
ATOM   2105  H   ASN A 146      22.770  85.400  78.242  1.00 42.85           H
ATOM   2106  HA  ASN A 146      23.798  84.839  80.573  1.00 50.98           H
ATOM   2107  HB2 ASN A 146      25.222  85.289  78.174  1.00 42.42           H
ATOM   2108  HB3 ASN A 146      25.810  84.543  79.449  1.00 42.42           H
ATOM   2109 HD21 ASN A 146      23.887  82.670  76.763  1.00 40.71           H
ATOM   2110 HD22 ASN A 146      24.226  84.116  76.651  1.00 40.71           H
ATOM   2111  N   ASP A 147      24.697  86.851  81.599  1.00 42.54           N
ATOM   2112  CA  ASP A 147      25.121  88.108  82.207  1.00 50.09           C
ATOM   2113  C   ASP A 147      24.224  89.273  81.782  1.00 48.27           C
ATOM   2114  O   ASP A 147      24.674  90.307  81.286  1.00 60.48           O
ATOM   2115  CB  ASP A 147      26.582  88.384  81.882  1.00 55.99           C
ATOM   2116  CG  ASP A 147      27.346  88.695  83.103  1.00 66.22           C
ATOM   2117  OD1 ASP A 147      27.440  87.774  83.942  1.00 71.70           O
ATOM   2118  OD2 ASP A 147      27.795  89.854  83.255  1.00 75.21           O1-
ATOM   2119  H   ASP A 147      24.581  86.212  82.163  1.00 50.99           H
ATOM   2120  HA  ASP A 147      25.049  88.023  83.171  1.00 60.05           H
ATOM   2121  HB2 ASP A 147      26.973  87.599  81.467  1.00 67.13           H
ATOM   2122  HB3 ASP A 147      26.639  89.145  81.283  1.00 67.13           H
ATOM   2123  N   GLU A 149      22.928  89.094  81.988  1.00 45.07           N
ATOM   2124  CA  GLU A 149      21.947  90.131  81.674  1.00 49.64           C
ATOM   2125  C   GLU A 149      20.785  89.892  82.632  1.00 39.63           C
ATOM   2126  O   GLU A 149      19.978  88.964  82.432  1.00 32.28           O
ATOM   2127  CB  GLU A 149      21.516  90.067  80.217  1.00 53.94           C
ATOM   2128  CG  GLU A 149      21.468  91.386  79.479  1.00 58.47           C
ATOM   2129  CD  GLU A 149      21.190  91.183  77.977  1.00 70.18           C
ATOM   2130  OE1 GLU A 149      20.089  91.591  77.525  1.00 72.13           O
ATOM   2131  OE2 GLU A 149      22.054  90.592  77.262  1.00 60.53           O1-
ATOM   2132  H   GLU A 149      22.584  88.375  82.311  1.00 54.03           H
ATOM   2133  HA  GLU A 149      22.325  91.006  81.851  1.00 59.50           H
ATOM   2134  HB2 GLU A 149      22.136  89.492  79.741  1.00 64.67           H
ATOM   2135  HB3 GLU A 149      20.627  89.682  80.179  1.00 64.67           H
ATOM   2136  HG2 GLU A 149      20.758  91.934  79.849  1.00 70.11           H
ATOM   2137  HG3 GLU A 149      22.323  91.836  79.572  1.00 70.11           H
ATOM   2138  N   ARG A 150      20.745  90.701  83.684  1.00 34.76           N
ATOM   2139  CA  ARG A 150      19.755  90.536  84.736  1.00 40.95           C
ATOM   2140  C   ARG A 150      18.391  90.983  84.236  1.00 35.89           C
ATOM   2141  O   ARG A 150      18.284  91.795  83.307  1.00 32.15           O
ATOM   2142  CB  ARG A 150      20.136  91.343  85.979  1.00 40.90           C
ATOM   2143  CG  ARG A 150      21.582  91.219  86.439  1.00 45.85           C
ATOM   2144  CD  ARG A 150      21.778  90.375  87.718  1.00 53.38           C
ATOM   2145  NE  ARG A 150      22.217  88.998  87.438  1.00 65.32           N
ATOM   2146  CZ  ARG A 150      23.129  88.315  88.145  1.00 68.13           C
ATOM   2147  NH1 ARG A 150      23.749  88.875  89.190  1.00 64.16           N
ATOM   2148  NH2 ARG A 150      23.447  87.064  87.790  1.00 66.67           N1+
ATOM   2149  H   ARG A 150      21.286  91.358  83.811  1.00 41.65           H
ATOM   2150  HA  ARG A 150      19.700  89.600  84.983  1.00 49.08           H
ATOM   2151  HB2 ARG A 150      19.970  92.281  85.795  1.00 49.02           H
ATOM   2152  HB3 ARG A 150      19.573  91.054  86.714  1.00 49.02           H
ATOM   2153  HG2 ARG A 150      22.099  90.804  85.731  1.00 54.96           H
ATOM   2154  HG3 ARG A 150      21.928  92.107  86.618  1.00 54.96           H
ATOM   2155  HD2 ARG A 150      22.451  90.797  88.273  1.00 64.00           H
ATOM   2156  HD3 ARG A 150      20.935  90.329  88.197  1.00 64.00           H
ATOM   2157  HE  ARG A 150      21.859  88.599  86.766  1.00 78.33           H
ATOM   2158 HH11 ARG A 150      23.554  89.678  89.425  1.00 76.93           H
ATOM   2159 HH12 ARG A 150      24.335  88.427  89.632  1.00 76.93           H
ATOM   2160 HH21 ARG A 150      23.058  86.696  87.117  1.00 79.95           H
ATOM   2161 HH22 ARG A 150      24.035  86.626  88.239  1.00 79.95           H
ATOM   2162  N   LEU A 151      17.343  90.402  84.824  1.00 37.76           N
ATOM   2163  CA  LEU A 151      15.992  90.866  84.554  1.00 31.03           C
ATOM   2164  C   LEU A 151      15.897  92.329  85.002  1.00 33.30           C
ATOM   2165  O   LEU A 151      16.123  92.620  86.193  1.00 29.61           O
ATOM   2166  CB  LEU A 151      14.993  90.009  85.293  1.00 31.35           C
ATOM   2167  CG  LEU A 151      13.514  90.456  85.201  1.00 35.26           C
ATOM   2168  CD1 LEU A 151      12.790  90.054  83.877  1.00 28.52           C
ATOM   2169  CD2 LEU A 151      12.778  89.925  86.408  1.00 30.56           C
ATOM   2170  H   LEU A 151      17.391  89.744  85.376  1.00 45.26           H
ATOM   2171  HA  LEU A 151      15.809  90.815  83.603  1.00 37.18           H
ATOM   2172  HB2 LEU A 151      15.044  89.108  84.939  1.00 37.56           H
ATOM   2173  HB3 LEU A 151      15.234  90.001  86.232  1.00 37.56           H
ATOM   2174  HG  LEU A 151      13.489  91.424  85.256  1.00 42.25           H
ATOM   2175 HD11 LEU A 151      11.875  90.373  83.909  1.00 34.17           H
ATOM   2176 HD12 LEU A 151      13.256  90.457  83.128  1.00 34.17           H
ATOM   2177 HD13 LEU A 151      12.801  89.087  83.793  1.00 34.17           H
ATOM   2178 HD21 LEU A 151      11.850  90.201  86.358  1.00 36.61           H
ATOM   2179 HD22 LEU A 151      12.836  88.956  86.411  1.00 36.61           H
ATOM   2180 HD23 LEU A 151      13.188  90.284  87.210  1.00 36.61           H
ATOM   2181  N   PRO A 152      15.607  93.271  84.112  1.00 35.47           N
ATOM   2182  CA  PRO A 152      15.602  94.689  84.535  1.00 33.92           C
ATOM   2183  C   PRO A 152      14.465  94.966  85.501  1.00 35.50           C
ATOM   2184  O   PRO A 152      13.427  94.288  85.491  1.00 34.43           O
ATOM   2185  CB  PRO A 152      15.416  95.466  83.216  1.00 36.44           C
ATOM   2186  CG  PRO A 152      15.667  94.447  82.116  1.00 38.01           C
ATOM   2187  CD  PRO A 152      15.272  93.125  82.687  1.00 27.97           C
ATOM   2188  HA  PRO A 152      16.449  94.930  84.942  1.00 40.64           H
ATOM   2189  HB2 PRO A 152      14.510  95.810  83.164  1.00 43.67           H
ATOM   2190  HB3 PRO A 152      16.061  96.189  83.168  1.00 43.67           H
ATOM   2191  HG2 PRO A 152      15.121  94.662  81.343  1.00 45.55           H
ATOM   2192  HG3 PRO A 152      16.608  94.450  81.880  1.00 45.55           H
ATOM   2193  HD2 PRO A 152      14.320  92.977  82.575  1.00 33.51           H
ATOM   2194  HD3 PRO A 152      15.795  92.413  82.286  1.00 33.51           H
ATOM   2195  N   PRO A 152A     14.601  95.990  86.339  1.00 45.31           N
ATOM   2196  CA  PRO A 152A     13.444  96.443  87.087  1.00 31.97           C
ATOM   2197  C   PRO A 152A     12.336  96.838  86.134  1.00 31.98           C
ATOM   2198  O   PRO A 152A     12.593  97.171  84.963  1.00 23.51           O
ATOM   2199  CB  PRO A 152A     13.985  97.650  87.870  1.00 35.92           C
ATOM   2200  CG  PRO A 152A     15.508  97.589  87.691  1.00 25.24           C
ATOM   2201  CD  PRO A 152A     15.688  96.990  86.376  1.00 33.78           C
ATOM   2202  HA  PRO A 152A     13.133  95.759  87.700  1.00 38.30           H
ATOM   2203  HB2 PRO A 152A     13.628  98.470  87.495  1.00 43.04           H
ATOM   2204  HB3 PRO A 152A     13.746  97.567  88.806  1.00 43.04           H
ATOM   2205  HG2 PRO A 152A     15.879  98.485  87.717  1.00 30.23           H
ATOM   2206  HG3 PRO A 152A     15.899  97.031  88.382  1.00 30.23           H
ATOM   2207  HD2 PRO A 152A     15.566  97.653  85.679  1.00 40.47           H
ATOM   2208  HD3 PRO A 152A     16.553  96.556  86.314  1.00 40.47           H
ATOM   2209  N   PRO A 152B     11.059  96.721  86.567  1.00 32.68           N
ATOM   2210  CA  PRO A 152B     10.555  96.327  87.896  1.00 41.06           C
ATOM   2211  C   PRO A 152B     10.346  94.808  88.113  1.00 39.60           C
ATOM   2212  O   PRO A 152B      9.522  94.399  88.944  1.00 36.52           O
ATOM   2213  CB  PRO A 152B      9.209  97.085  87.982  1.00 37.56           C
ATOM   2214  CG  PRO A 152B      8.706  97.060  86.600  1.00 31.22           C
ATOM   2215  CD  PRO A 152B      9.947  97.094  85.671  1.00 37.03           C
ATOM   2216  HA  PRO A 152B     11.149  96.663  88.586  1.00 49.21           H
ATOM   2217  HB2 PRO A 152B      8.604  96.619  88.580  1.00 45.01           H
ATOM   2218  HB3 PRO A 152B      9.361  97.996  88.280  1.00 45.01           H
ATOM   2219  HG2 PRO A 152B      8.199  96.246  86.457  1.00 37.41           H
ATOM   2220  HG3 PRO A 152B      8.148  97.838  86.447  1.00 37.41           H
ATOM   2221  HD2 PRO A 152B      9.854  96.443  84.959  1.00 44.38           H
ATOM   2222  HD3 PRO A 152B     10.082  97.989  85.320  1.00 44.38           H
ATOM   2223  N   PHE A 153      11.091  94.002  87.373  1.00 36.32           N
ATOM   2224  CA  PHE A 153      11.213  92.565  87.633  1.00 34.37           C
ATOM   2225  C   PHE A 153       9.909  91.773  87.537  1.00 29.77           C
ATOM   2226  O   PHE A 153       9.450  91.194  88.530  1.00 26.17           O
ATOM   2227  CB  PHE A 153      11.790  92.321  89.023  1.00 36.50           C
ATOM   2228  CG  PHE A 153      12.932  93.195  89.377  1.00 33.32           C
ATOM   2229  CD1 PHE A 153      14.158  93.081  88.717  1.00 29.80           C
ATOM   2230  CD2 PHE A 153      12.798  94.099  90.406  1.00 35.41           C
ATOM   2231  CE1 PHE A 153      15.241  93.895  89.056  1.00 34.41           C
ATOM   2232  CE2 PHE A 153      13.849  94.908  90.779  1.00 41.80           C
ATOM   2233  CZ  PHE A 153      15.083  94.831  90.106  1.00 40.01           C
ATOM   2234  H   PHE A 153      11.550  94.265  86.695  1.00 43.53           H
ATOM   2235  HA  PHE A 153      11.832  92.188  86.989  1.00 41.18           H
ATOM   2236  HB2 PHE A 153      11.091  92.470  89.679  1.00 43.74           H
ATOM   2237  HB3 PHE A 153      12.096  91.402  89.075  1.00 43.74           H
ATOM   2238  HD1 PHE A 153      14.247  92.468  88.023  1.00 35.70           H
ATOM   2239  HD2 PHE A 153      11.986  94.166  90.855  1.00 42.43           H
ATOM   2240  HE1 PHE A 153      16.050  93.821  88.604  1.00 41.23           H
ATOM   2241  HE2 PHE A 153      13.736  95.523  91.467  1.00 50.10           H
ATOM   2242  HZ  PHE A 153      15.790  95.380  90.357  1.00 47.95           H
ATOM   2243  N   PRO A 154       9.307  91.688  86.369  1.00 22.80           N
ATOM   2244  CA  PRO A 154       8.061  90.959  86.239  1.00 33.79           C
ATOM   2245  C   PRO A 154       8.348  89.494  86.000  1.00 37.77           C
ATOM   2246  O   PRO A 154       9.306  89.132  85.320  1.00 31.62           O
ATOM   2247  CB  PRO A 154       7.437  91.602  85.000  1.00 40.09           C
ATOM   2248  CG  PRO A 154       8.668  91.906  84.129  1.00 33.54           C
ATOM   2249  CD  PRO A 154       9.775  92.201  85.076  1.00 32.86           C
ATOM   2250  HA  PRO A 154       7.490  91.079  87.014  1.00 40.49           H
ATOM   2251  HB2 PRO A 154       6.842  90.975  84.560  1.00 48.05           H
ATOM   2252  HB3 PRO A 154       6.971  92.417  85.244  1.00 48.05           H
ATOM   2253  HG2 PRO A 154       8.881  91.130  83.587  1.00 40.20           H
ATOM   2254  HG3 PRO A 154       8.486  92.675  83.567  1.00 40.20           H
ATOM   2255  HD2 PRO A 154      10.582  91.735  84.804  1.00 39.38           H
ATOM   2256  HD3 PRO A 154       9.923  93.158  85.130  1.00 39.38           H
ATOM   2257  N   LEU A 155       7.496  88.657  86.573  1.00 37.71           N
ATOM   2258  CA  LEU A 155       7.540  87.214  86.311  1.00 38.99           C
ATOM   2259  C   LEU A 155       7.497  86.938  84.814  1.00 34.64           C
ATOM   2260  O   LEU A 155       6.589  87.398  84.119  1.00 31.82           O
ATOM   2261  CB  LEU A 155       6.366  86.526  87.014  1.00 40.58           C
ATOM   2262  CG  LEU A 155       6.508  85.069  87.443  1.00 45.24           C
ATOM   2263  CD1 LEU A 155       5.106  84.322  87.451  1.00 34.10           C
ATOM   2264  CD2 LEU A 155       7.556  84.367  86.611  1.00 34.56           C
ATOM   2265  H   LEU A 155       6.878  88.895  87.121  1.00 45.20           H
ATOM   2266  HA  LEU A 155       8.366  86.849  86.665  1.00 46.73           H
ATOM   2267  HB2 LEU A 155       6.166  87.033  87.817  1.00 48.64           H
ATOM   2268  HB3 LEU A 155       5.601  86.568  86.419  1.00 48.64           H
ATOM   2269  HG  LEU A 155       6.830  85.063  88.357  1.00 54.23           H
ATOM   2270 HD11 LEU A 155       5.241  83.403  87.728  1.00 40.86           H
ATOM   2271 HD12 LEU A 155       4.513  84.772  88.073  1.00 40.86           H
ATOM   2272 HD13 LEU A 155       4.730  84.348  86.557  1.00 40.86           H
ATOM   2273 HD21 LEU A 155       7.625  83.445  86.904  1.00 41.41           H
ATOM   2274 HD22 LEU A 155       7.292  84.399  85.678  1.00 41.41           H
ATOM   2275 HD23 LEU A 155       8.407  84.817  86.731  1.00 41.41           H
ATOM   2276  N   LYS A 156       8.489  86.208  84.295  1.00 32.30           N
ATOM   2277  CA  LYS A 156       8.532  85.946  82.868  1.00 27.59           C
ATOM   2278  C   LYS A 156       8.178  84.498  82.581  1.00 39.11           C
ATOM   2279  O   LYS A 156       8.192  83.631  83.464  1.00 32.30           O
ATOM   2280  CB  LYS A 156       9.901  86.277  82.272  1.00 30.73           C
ATOM   2281  CG  LYS A 156      10.056  87.586  81.471  1.00 31.77           C
ATOM   2282  CD  LYS A 156      11.490  87.742  80.969  1.00 31.80           C
ATOM   2283  CE  LYS A 156      11.550  87.418  79.461  1.00 37.86           C
ATOM   2284  NZ  LYS A 156      12.948  87.387  78.890  1.00 35.42           N1+
ATOM   2285  H   LYS A 156       9.136  85.862  84.744  1.00 38.70           H
ATOM   2286  HA  LYS A 156       7.874  86.506  82.427  1.00 33.05           H
ATOM   2287  HB2 LYS A 156      10.539  86.316  83.001  1.00 36.82           H
ATOM   2288  HB3 LYS A 156      10.148  85.552  81.677  1.00 36.82           H
ATOM   2289  HG2 LYS A 156       9.463  87.568  80.703  1.00 38.07           H
ATOM   2290  HG3 LYS A 156       9.847  88.342  82.042  1.00 38.07           H
ATOM   2291  HD2 LYS A 156      11.784  88.656  81.102  1.00 38.10           H
ATOM   2292  HD3 LYS A 156      12.069  87.124  81.442  1.00 38.10           H
ATOM   2293  HE2 LYS A 156      11.152  86.546  79.314  1.00 45.37           H
ATOM   2294  HE3 LYS A 156      11.049  88.093  78.978  1.00 45.37           H
ATOM   2295  HZ1 LYS A 156      12.918  87.197  78.022  1.00 42.45           H
ATOM   2296  HZ2 LYS A 156      13.339  88.180  78.999  1.00 42.45           H
ATOM   2297  HZ3 LYS A 156      13.433  86.767  79.306  1.00 42.45           H
ATOM   2298  N   GLN A 157       7.823  84.263  81.320  1.00 40.51           N
ATOM   2299  CA  GLN A 157       7.406  82.946  80.875  1.00 36.26           C
ATOM   2300  C   GLN A 157       7.893  82.748  79.451  1.00 41.53           C
ATOM   2301  O   GLN A 157       7.936  83.695  78.657  1.00 35.37           O
ATOM   2302  CB  GLN A 157       5.872  82.783  80.942  1.00 37.16           C
ATOM   2303  CG  GLN A 157       5.186  83.100  79.644  1.00 38.02           C
ATOM   2304  CD  GLN A 157       3.669  83.302  79.788  1.00 42.01           C
ATOM   2305  OE1 GLN A 157       3.102  83.233  80.877  1.00 43.01           O
ATOM   2306  NE2 GLN A 157       3.017  83.545  78.670  1.00 44.91           N
ATOM   2307  H   GLN A 157       7.818  84.859  80.701  1.00 48.56           H
ATOM   2308  HA  GLN A 157       7.813  82.269  81.437  1.00 43.45           H
ATOM   2309  HB2 GLN A 157       5.663  81.864  81.173  1.00 44.53           H
ATOM   2310  HB3 GLN A 157       5.521  83.382  81.619  1.00 44.53           H
ATOM   2311  HG2 GLN A 157       5.563  83.917  79.282  1.00 45.56           H
ATOM   2312  HG3 GLN A 157       5.332  82.367  79.025  1.00 45.56           H
ATOM   2313 HE21 GLN A 157       3.443  83.581  77.923  1.00 53.83           H
ATOM   2314 HE22 GLN A 157       2.166  83.667  78.686  1.00 53.83           H
ATOM   2315  N   VAL A 158       8.238  81.501  79.129  1.00 33.78           N
ATOM   2316  CA  VAL A 158       8.632  81.153  77.769  1.00 36.00           C
ATOM   2317  C   VAL A 158       8.244  79.703  77.488  1.00 45.09           C
ATOM   2318  O   VAL A 158       8.335  78.827  78.359  1.00 47.47           O
ATOM   2319  CB  VAL A 158      10.139  81.372  77.559  1.00 31.81           C
ATOM   2320  CG1 VAL A 158      10.904  80.265  78.245  1.00 29.11           C
ATOM   2321  CG2 VAL A 158      10.463  81.433  76.073  1.00 31.38           C
ATOM   2322  H   VAL A 158       8.252  80.841  79.681  1.00 40.47           H
ATOM   2323  HA  VAL A 158       8.154  81.721  77.145  1.00 43.15           H
ATOM   2324  HB  VAL A 158      10.399  82.216  77.961  1.00 38.11           H
ATOM   2325 HG11 VAL A 158      11.854  80.407  78.110  1.00 34.87           H
ATOM   2326 HG12 VAL A 158      10.698  80.281  79.193  1.00 34.87           H
ATOM   2327 HG13 VAL A 158      10.638  79.414  77.863  1.00 34.87           H
ATOM   2328 HG21 VAL A 158      11.417  81.571  75.963  1.00 37.60           H
ATOM   2329 HG22 VAL A 158      10.200  80.596  75.659  1.00 37.60           H
ATOM   2330 HG23 VAL A 158       9.973  82.168  75.673  1.00 37.60           H
ATOM   2331  N   LYS A 159       7.820  79.452  76.257  1.00 42.61           N
ATOM   2332  CA  LYS A 159       7.451  78.106  75.827  1.00 47.38           C
ATOM   2333  C   LYS A 159       8.672  77.414  75.245  1.00 35.14           C
ATOM   2334  O   LYS A 159       9.209  77.856  74.220  1.00 39.22           O
ATOM   2335  CB  LYS A 159       6.338  78.160  74.783  1.00 50.17           C
ATOM   2336  CG  LYS A 159       6.023  76.841  74.058  1.00 47.55           C
ATOM   2337  CD  LYS A 159       5.902  77.113  72.533  1.00 54.24           C
ATOM   2338  CE  LYS A 159       5.212  75.977  71.796  1.00 63.79           C
ATOM   2339  NZ  LYS A 159       3.841  75.725  72.370  1.00 59.71           N1+
ATOM   2340  H   LYS A 159       7.736  80.049  75.644  1.00 51.07           H
ATOM   2341  HA  LYS A 159       7.138  77.594  76.589  1.00 56.80           H
ATOM   2342  HB2 LYS A 159       5.523  78.449  75.223  1.00 60.14           H
ATOM   2343  HB3 LYS A 159       6.586  78.809  74.107  1.00 60.14           H
ATOM   2344  HG2 LYS A 159       6.742  76.206  74.205  1.00 57.01           H
ATOM   2345  HG3 LYS A 159       5.179  76.484  74.378  1.00 57.01           H
ATOM   2346  HD2 LYS A 159       5.383  77.921  72.395  1.00 65.02           H
ATOM   2347  HD3 LYS A 159       6.791  77.219  72.158  1.00 65.02           H
ATOM   2348  HE2 LYS A 159       5.114  76.212  70.860  1.00 76.49           H
ATOM   2349  HE3 LYS A 159       5.737  75.166  71.888  1.00 76.49           H
ATOM   2350  HZ1 LYS A 159       3.446  75.058  71.932  1.00 71.60           H
ATOM   2351  HZ2 LYS A 159       3.907  75.506  73.231  1.00 71.60           H
ATOM   2352  HZ3 LYS A 159       3.340  76.457  72.295  1.00 71.60           H
ATOM   2353  N   VAL A 160       9.048  76.288  75.841  1.00 39.64           N
ATOM   2354  CA  VAL A 160      10.260  75.595  75.405  1.00 49.20           C
ATOM   2355  C   VAL A 160       9.969  74.222  74.820  1.00 41.57           C
ATOM   2356  O   VAL A 160       9.132  73.489  75.342  1.00 39.85           O
ATOM   2357  CB  VAL A 160      11.268  75.448  76.553  1.00 44.81           C
ATOM   2358  CG1 VAL A 160      12.058  76.777  76.751  1.00 44.15           C
ATOM   2359  CG2 VAL A 160      10.583  75.007  77.808  1.00 41.36           C
ATOM   2360  H   VAL A 160       8.628  75.908  76.489  1.00 47.51           H
ATOM   2361  HA  VAL A 160      10.684  76.124  74.711  1.00 58.99           H
ATOM   2362  HB  VAL A 160      11.909  74.760  76.314  1.00 53.72           H
ATOM   2363 HG11 VAL A 160      12.689  76.663  77.479  1.00 52.92           H
ATOM   2364 HG12 VAL A 160      12.533  76.987  75.931  1.00 52.92           H
ATOM   2365 HG13 VAL A 160      11.432  77.487  76.962  1.00 52.92           H
ATOM   2366 HG21 VAL A 160      11.243  74.923  78.514  1.00 49.57           H
ATOM   2367 HG22 VAL A 160       9.919  75.670  78.054  1.00 49.57           H
ATOM   2368 HG23 VAL A 160      10.155  74.151  77.651  1.00 49.57           H
ATOM   2369  N   PRO A 161      10.685  73.830  73.768  1.00 43.85           N
ATOM   2370  CA  PRO A 161      10.548  72.504  73.169  1.00 47.64           C
ATOM   2371  C   PRO A 161      11.391  71.489  73.922  1.00 47.92           C
ATOM   2372  O   PRO A 161      12.605  71.661  74.091  1.00 43.58           O
ATOM   2373  CB  PRO A 161      11.078  72.717  71.751  1.00 49.18           C
ATOM   2374  CG  PRO A 161      12.182  73.734  71.977  1.00 53.38           C
ATOM   2375  CD  PRO A 161      11.735  74.613  73.096  1.00 46.51           C
ATOM   2376  HA  PRO A 161       9.620  72.223  73.143  1.00 57.11           H
ATOM   2377  HB2 PRO A 161      11.432  71.887  71.397  1.00 58.96           H
ATOM   2378  HB3 PRO A 161      10.380  73.076  71.182  1.00 58.96           H
ATOM   2379  HG2 PRO A 161      13.001  73.273  72.216  1.00 64.00           H
ATOM   2380  HG3 PRO A 161      12.310  74.255  71.169  1.00 64.00           H
ATOM   2381  HD2 PRO A 161      12.471  74.782  73.705  1.00 55.76           H
ATOM   2382  HD3 PRO A 161      11.367  75.440  72.748  1.00 55.76           H
ATOM   2383  N   ILE A 162      10.737  70.426  74.370  1.00 40.90           N
ATOM   2384  CA  ILE A 162      11.444  69.325  75.007  1.00 52.90           C
ATOM   2385  C   ILE A 162      12.292  68.594  73.968  1.00 54.46           C
ATOM   2386  O   ILE A 162      11.985  68.583  72.762  1.00 49.45           O
ATOM   2387  CB  ILE A 162      10.444  68.381  75.702  1.00 54.01           C
ATOM   2388  CG1 ILE A 162       9.879  69.068  76.960  1.00 50.94           C
ATOM   2389  CG2 ILE A 162      11.094  67.025  76.034  1.00 58.72           C
ATOM   2390  CD1 ILE A 162       9.074  68.154  77.887  1.00 52.29           C
ATOM   2391  H   ILE A 162       9.886  70.317  74.318  1.00 49.03           H
ATOM   2392  HA  ILE A 162      12.040  69.682  75.683  1.00 63.42           H
ATOM   2393  HB  ILE A 162       9.707  68.220  75.092  1.00 64.75           H
ATOM   2394 HG12 ILE A 162      10.619  69.428  77.474  1.00 61.07           H
ATOM   2395 HG13 ILE A 162       9.294  69.790  76.681  1.00 61.07           H
ATOM   2396 HG21 ILE A 162      10.438  66.458  76.469  1.00 70.40           H
ATOM   2397 HG22 ILE A 162      11.395  66.610  75.210  1.00 70.40           H
ATOM   2398 HG23 ILE A 162      11.849  67.173  76.625  1.00 70.40           H
ATOM   2399 HD11 ILE A 162       8.761  68.671  78.646  1.00 62.69           H
ATOM   2400 HD12 ILE A 162       8.318  67.794  77.397  1.00 62.69           H
ATOM   2401 HD13 ILE A 162       9.645  67.431  78.191  1.00 62.69           H
ATOM   2402  N   MET A 163      13.401  68.012  74.442  1.00 46.82           N
ATOM   2403  CA  MET A 163      14.295  67.188  73.641  1.00 49.35           C
ATOM   2404  C   MET A 163      14.523  65.864  74.365  1.00 53.78           C
ATOM   2405  O   MET A 163      14.584  65.831  75.596  1.00 58.01           O
ATOM   2406  CB  MET A 163      15.594  67.919  73.414  1.00 47.53           C
ATOM   2407  CG  MET A 163      16.419  67.384  72.290  1.00 62.92           C
ATOM   2408  SD  MET A 163      18.028  68.233  72.122  1.00 60.03           S
ATOM   2409  CE  MET A 163      17.492  69.911  71.728  1.00 72.88           C
ATOM   2410  H   MET A 163      13.659  68.089  75.258  1.00 56.13           H
ATOM   2411  HA  MET A 163      13.886  67.015  72.778  1.00 59.16           H
ATOM   2412  HB2 MET A 163      15.397  68.848  73.217  1.00 56.97           H
ATOM   2413  HB3 MET A 163      16.127  67.862  74.222  1.00 56.97           H
ATOM   2414  HG2 MET A 163      16.592  66.442  72.446  1.00 75.45           H
ATOM   2415  HG3 MET A 163      15.932  67.499  71.459  1.00 75.45           H
ATOM   2416  HE1 MET A 163      18.274  70.473  71.612  1.00 87.40           H
ATOM   2417  HE2 MET A 163      16.974  69.892  70.909  1.00 87.40           H
ATOM   2418  HE3 MET A 163      16.948  70.247  72.457  1.00 87.40           H
ATOM   2419  N   GLU A 164      14.600  64.769  73.608  1.00 54.28           N
ATOM   2420  CA  GLU A 164      14.872  63.457  74.191  1.00 44.60           C
ATOM   2421  C   GLU A 164      16.220  63.456  74.891  1.00 37.35           C
ATOM   2422  O   GLU A 164      17.180  64.053  74.408  1.00 44.10           O
ATOM   2423  CB  GLU A 164      14.886  62.382  73.104  1.00 49.17           C
ATOM   2424  CG  GLU A 164      13.725  61.409  73.102  1.00 64.46           C
ATOM   2425  CD  GLU A 164      13.832  60.384  71.964  1.00 70.57           C
ATOM   2426  OE1 GLU A 164      14.805  59.591  71.958  1.00 72.83           O
ATOM   2427  OE2 GLU A 164      12.954  60.380  71.067  1.00 68.68           O1-
ATOM   2428  H   GLU A 164      14.498  64.761  72.754  1.00 65.07           H
ATOM   2429  HA  GLU A 164      14.184  63.237  74.838  1.00 53.47           H
ATOM   2430  HB2 GLU A 164      14.892  62.824  72.240  1.00 58.95           H
ATOM   2431  HB3 GLU A 164      15.698  61.861  73.203  1.00 58.95           H
ATOM   2432  HG2 GLU A 164      13.714  60.927  73.944  1.00 77.29           H
ATOM   2433  HG3 GLU A 164      12.898  61.902  72.988  1.00 77.29           H
ATOM   2434  N   ASN A 165      16.312  62.727  76.007  1.00 37.24           N
ATOM   2435  CA  ASN A 165      17.563  62.712  76.769  1.00 40.24           C
ATOM   2436  C   ASN A 165      18.758  62.310  75.904  1.00 40.72           C
ATOM   2437  O   ASN A 165      19.849  62.865  76.047  1.00 28.76           O
ATOM   2438  CB  ASN A 165      17.461  61.789  77.967  1.00 29.92           C
ATOM   2439  CG  ASN A 165      16.902  62.472  79.186  1.00 38.02           C
ATOM   2440  OD1 ASN A 165      15.934  63.244  79.118  1.00 39.43           O
ATOM   2441  ND2 ASN A 165      17.469  62.147  80.332  1.00 34.39           N
ATOM   2442  H   ASN A 165      15.681  62.244  76.337  1.00 44.63           H
ATOM   2443  HA  ASN A 165      17.731  63.607  77.102  1.00 48.24           H
ATOM   2444  HB2 ASN A 165      16.877  61.047  77.745  1.00 35.85           H
ATOM   2445  HB3 ASN A 165      18.347  61.460  78.187  1.00 35.85           H
ATOM   2446 HD21 ASN A 165      17.194  62.503  81.065  1.00 41.21           H
ATOM   2447 HD22 ASN A 165      18.114  61.578  80.346  1.00 41.21           H
ATOM   2448  N   HIS A 166      18.577  61.377  74.976  1.00 42.69           N
ATOM   2449  CA  HIS A 166      19.746  60.925  74.233  1.00 42.73           C
ATOM   2450  C   HIS A 166      20.127  61.881  73.101  1.00 36.94           C
ATOM   2451  O   HIS A 166      21.314  62.007  72.814  1.00 40.11           O
ATOM   2452  CB  HIS A 166      19.539  59.475  73.749  1.00 49.99           C
ATOM   2453  CG  HIS A 166      18.994  59.330  72.356  1.00 55.21           C
ATOM   2454  ND1 HIS A 166      17.653  59.110  72.099  1.00 65.03           N
ATOM   2455  CD2 HIS A 166      19.616  59.293  71.149  1.00 57.22           C
ATOM   2456  CE1 HIS A 166      17.469  58.985  70.795  1.00 61.12           C
ATOM   2457  NE2 HIS A 166      18.645  59.082  70.197  1.00 62.04           N
ATOM   2458  H   HIS A 166      17.830  61.006  74.766  1.00 51.17           H
ATOM   2459  HA  HIS A 166      20.497  60.909  74.847  1.00 51.22           H
ATOM   2460  HB2 HIS A 166      18.918  59.036  74.351  1.00 59.93           H
ATOM   2461  HB3 HIS A 166      20.394  59.018  73.776  1.00 59.93           H
ATOM   2462  HD1 HIS A 166      17.032  59.078  72.693  1.00 77.98           H
ATOM   2463  HD2 HIS A 166      20.527  59.401  70.995  1.00 68.60           H
ATOM   2464  HE1 HIS A 166      16.653  58.843  70.371  1.00 73.29           H
ATOM   2465  N   ILE A 167      19.166  62.559  72.460  1.00 43.35           N
ATOM   2466  CA  ILE A 167      19.480  63.608  71.475  1.00 44.51           C
ATOM   2467  C   ILE A 167      20.177  64.792  72.157  1.00 35.38           C
ATOM   2468  O   ILE A 167      21.022  65.472  71.562  1.00 34.11           O
ATOM   2469  CB  ILE A 167      18.189  64.073  70.747  1.00 47.10           C
ATOM   2470  CG1 ILE A 167      17.528  62.966  69.886  1.00 53.74           C
ATOM   2471  CG2 ILE A 167      18.444  65.290  69.862  1.00 33.41           C
ATOM   2472  CD1 ILE A 167      18.454  62.362  68.782  1.00 50.41           C
ATOM   2473  H   ILE A 167      18.324  62.431  72.577  1.00 51.96           H
ATOM   2474  HA  ILE A 167      20.086  63.246  70.809  1.00 53.35           H
ATOM   2475  HB  ILE A 167      17.549  64.335  71.428  1.00 56.46           H
ATOM   2476 HG12 ILE A 167      17.255  62.241  70.470  1.00 64.43           H
ATOM   2477 HG13 ILE A 167      16.749  63.340  69.445  1.00 64.43           H
ATOM   2478 HG21 ILE A 167      17.615  65.545  69.429  1.00 40.03           H
ATOM   2479 HG22 ILE A 167      18.767  66.019  70.414  1.00 40.03           H
ATOM   2480 HG23 ILE A 167      19.110  65.060  69.194  1.00 40.03           H
ATOM   2481 HD11 ILE A 167      17.962  61.682  68.296  1.00 60.43           H
ATOM   2482 HD12 ILE A 167      18.727  63.069  68.178  1.00 60.43           H
ATOM   2483 HD13 ILE A 167      19.233  61.968  69.205  1.00 60.43           H
ATOM   2484  N   CYS A 168      19.789  65.077  73.397  1.00 36.43           N
ATOM   2485  CA  CYS A 168      20.357  66.197  74.136  1.00 43.35           C
ATOM   2486  C   CYS A 168      21.791  65.891  74.537  1.00 36.92           C
ATOM   2487  O   CYS A 168      22.684  66.735  74.386  1.00 41.41           O
ATOM   2488  CB  CYS A 168      19.493  66.487  75.369  1.00 40.57           C
ATOM   2489  SG  CYS A 168      19.943  67.954  76.286  1.00 41.03           S
ATOM   2490  H   CYS A 168      19.196  64.634  73.834  1.00 43.66           H
ATOM   2491  HA  CYS A 168      20.360  66.987  73.572  1.00 51.96           H
ATOM   2492  HB2 CYS A 168      18.572  66.592  75.082  1.00 48.63           H
ATOM   2493  HB3 CYS A 168      19.559  65.732  75.975  1.00 48.63           H
ATOM   2494  N   ASP A 169      22.023  64.667  75.034  1.00 37.70           N
ATOM   2495  CA  ASP A 169      23.370  64.177  75.311  1.00 36.55           C
ATOM   2496  C   ASP A 169      24.277  64.324  74.095  1.00 35.99           C
ATOM   2497  O   ASP A 169      25.406  64.823  74.194  1.00 38.56           O
ATOM   2498  CB  ASP A 169      23.303  62.703  75.760  1.00 39.21           C
ATOM   2499  CG  ASP A 169      24.568  62.253  76.538  1.00 35.37           C
ATOM   2500  OD1 ASP A 169      24.891  62.861  77.597  1.00 36.74           O
ATOM   2501  OD2 ASP A 169      25.229  61.273  76.122  1.00 45.11           O1-
ATOM   2502  H   ASP A 169      21.405  64.099  75.219  1.00 45.19           H
ATOM   2503  HA  ASP A 169      23.753  64.695  76.036  1.00 43.80           H
ATOM   2504  HB2 ASP A 169      22.536  62.585  76.342  1.00 47.00           H
ATOM   2505  HB3 ASP A 169      23.216  62.138  74.977  1.00 47.00           H
ATOM   2506  N   ALA A 170      23.818  63.883  72.930  1.00 31.55           N
ATOM   2507  CA  ALA A 170      24.650  64.051  71.742  1.00 33.23           C
ATOM   2508  C   ALA A 170      25.013  65.506  71.547  1.00 30.86           C
ATOM   2509  O   ALA A 170      26.169  65.831  71.280  1.00 29.64           O
ATOM   2510  CB  ALA A 170      23.951  63.515  70.485  1.00 32.57           C
ATOM   2511  H   ALA A 170      23.060  63.498  72.800  1.00 37.80           H
ATOM   2512  HA  ALA A 170      25.473  63.551  71.861  1.00 39.82           H
ATOM   2513  HB1 ALA A 170      24.533  63.644  69.720  1.00 39.03           H
ATOM   2514  HB2 ALA A 170      23.767  62.570  70.605  1.00 39.03           H
ATOM   2515  HB3 ALA A 170      23.121  64.000  70.355  1.00 39.03           H
ATOM   2516  N   LYS A 171      24.032  66.408  71.676  1.00 36.75           N
ATOM   2517  CA  LYS A 171      24.312  67.822  71.434  1.00 34.39           C
ATOM   2518  C   LYS A 171      25.367  68.337  72.397  1.00 34.59           C
ATOM   2519  O   LYS A 171      26.305  69.054  72.006  1.00 26.05           O
ATOM   2520  CB  LYS A 171      23.029  68.643  71.533  1.00 37.58           C
ATOM   2521  CG  LYS A 171      22.300  68.814  70.165  1.00 43.90           C
ATOM   2522  CD  LYS A 171      22.086  67.473  69.430  1.00 54.63           C
ATOM   2523  CE  LYS A 171      23.122  67.197  68.293  1.00 57.54           C
ATOM   2524  NZ  LYS A 171      23.186  65.744  67.818  1.00 48.02           N1+
ATOM   2525  H   LYS A 171      23.220  66.231  71.896  1.00 44.04           H
ATOM   2526  HA  LYS A 171      24.659  67.922  70.533  1.00 41.21           H
ATOM   2527  HB2 LYS A 171      22.419  68.199  72.143  1.00 45.04           H
ATOM   2528  HB3 LYS A 171      23.246  69.526  71.868  1.00 45.04           H
ATOM   2529  HG2 LYS A 171      21.429  69.214  70.319  1.00 52.62           H
ATOM   2530  HG3 LYS A 171      22.832  69.388  69.593  1.00 52.62           H
ATOM   2531  HD2 LYS A 171      22.154  66.751  70.074  1.00 65.49           H
ATOM   2532  HD3 LYS A 171      21.202  67.474  69.031  1.00 65.49           H
ATOM   2533  HE2 LYS A 171      22.892  67.745  67.526  1.00 68.99           H
ATOM   2534  HE3 LYS A 171      24.004  67.439  68.613  1.00 68.99           H
ATOM   2535  HZ1 LYS A 171      23.794  65.661  67.173  1.00 57.57           H
ATOM   2536  HZ2 LYS A 171      23.410  65.212  68.495  1.00 57.57           H
ATOM   2537  HZ3 LYS A 171      22.393  65.491  67.502  1.00 57.57           H
ATOM   2538  N   TYR A 172      25.275  67.901  73.645  1.00 33.17           N
ATOM   2539  CA  TYR A 172      26.235  68.317  74.645  1.00 34.24           C
ATOM   2540  C   TYR A 172      27.643  67.780  74.375  1.00 35.63           C
ATOM   2541  O   TYR A 172      28.611  68.357  74.894  1.00 27.47           O
ATOM   2542  CB  TYR A 172      25.739  67.904  76.036  1.00 34.98           C
ATOM   2543  CG  TYR A 172      25.062  69.039  76.750  1.00 29.26           C
ATOM   2544  CD1 TYR A 172      23.769  69.456  76.403  1.00 29.49           C
ATOM   2545  CD2 TYR A 172      25.729  69.714  77.746  1.00 27.58           C
ATOM   2546  CE1 TYR A 172      23.178  70.538  77.053  1.00 30.77           C
ATOM   2547  CE2 TYR A 172      25.163  70.779  78.398  1.00 27.60           C
ATOM   2548  CZ  TYR A 172      23.910  71.203  78.055  1.00 29.48           C
ATOM   2549  OH  TYR A 172      23.430  72.255  78.793  1.00 33.10           O
ATOM   2550  H   TYR A 172      24.668  67.365  73.935  1.00 39.74           H
ATOM   2551  HA  TYR A 172      26.288  69.285  74.632  1.00 41.03           H
ATOM   2552  HB2 TYR A 172      25.100  67.180  75.945  1.00 41.92           H
ATOM   2553  HB3 TYR A 172      26.495  67.617  76.572  1.00 41.92           H
ATOM   2554  HD1 TYR A 172      23.309  69.017  75.723  1.00 35.33           H
ATOM   2555  HD2 TYR A 172      26.591  69.449  77.974  1.00 33.04           H
ATOM   2556  HE1 TYR A 172      22.319  70.817  76.829  1.00 36.87           H
ATOM   2557  HE2 TYR A 172      25.634  71.217  79.069  1.00 33.06           H
ATOM   2558  HH  TYR A 172      22.644  72.436  78.557  1.00 39.66           H
ATOM   2559  N   HIS A 173      27.788  66.715  73.564  1.00 31.93           N
ATOM   2560  CA  HIS A 173      29.115  66.220  73.201  1.00 31.78           C
ATOM   2561  C   HIS A 173      29.703  66.954  71.999  1.00 28.81           C
ATOM   2562  O   HIS A 173      30.923  66.940  71.808  1.00 30.72           O
ATOM   2563  CB  HIS A 173      29.070  64.709  72.918  1.00 32.36           C
ATOM   2564  CG  HIS A 173      28.968  63.871  74.152  1.00 24.73           C
ATOM   2565  ND1 HIS A 173      27.792  63.689  74.845  1.00 36.73           N1+
ATOM   2566  CD2 HIS A 173      29.904  63.166  74.823  1.00 29.72           C
ATOM   2567  CE1 HIS A 173      28.006  62.901  75.886  1.00 26.50           C
ATOM   2568  NE2 HIS A 173      29.282  62.582  75.898  1.00 34.40           N
ATOM   2569  H   HIS A 173      27.137  66.272  73.218  1.00 38.26           H
ATOM   2570  HA  HIS A 173      29.713  66.360  73.951  1.00 38.08           H
ATOM   2571  HB2 HIS A 173      29.882  64.453  72.452  1.00 38.78           H
ATOM   2572  HB3 HIS A 173      28.298  64.517  72.364  1.00 38.78           H
ATOM   2573  HD1 HIS A 173      27.032  64.029  74.629  1.00 44.01           H
ATOM   2574  HD2 HIS A 173      30.805  63.095  74.602  1.00 35.61           H
ATOM   2575  HE1 HIS A 173      27.370  62.632  76.508  1.00 31.75           H
ATOM   2576  HE2 HIS A 173      29.663  62.075  76.480  1.00 41.22           H
ATOM   2577  N   LEU A 173A     28.866  67.605  71.192  1.00 30.82           N
ATOM   2578  CA  LEU A 173A     29.367  68.468  70.139  1.00 27.81           C
ATOM   2579  C   LEU A 173A     30.247  69.581  70.724  1.00 34.60           C
ATOM   2580  O   LEU A 173A     29.780  70.406  71.523  1.00 29.93           O
ATOM   2581  CB  LEU A 173A     28.212  69.072  69.381  1.00 35.59           C
ATOM   2582  CG  LEU A 173A     27.360  68.122  68.560  1.00 31.01           C
ATOM   2583  CD1 LEU A 173A     26.159  68.910  68.084  1.00 28.37           C
ATOM   2584  CD2 LEU A 173A     28.161  67.670  67.411  1.00 28.16           C
ATOM   2585  H   LEU A 173A     28.008  67.561  71.238  1.00 36.93           H
ATOM   2586  HA  LEU A 173A     29.902  67.947  69.520  1.00 33.32           H
ATOM   2587  HB2 LEU A 173A     27.624  69.504  70.020  1.00 42.65           H
ATOM   2588  HB3 LEU A 173A     28.566  69.739  68.772  1.00 42.65           H
ATOM   2589  HG  LEU A 173A     27.074  67.362  69.090  1.00 37.15           H
ATOM   2590 HD11 LEU A 173A     25.591  68.330  67.553  1.00 33.99           H
ATOM   2591 HD12 LEU A 173A     25.671  69.237  68.855  1.00 33.99           H
ATOM   2592 HD13 LEU A 173A     26.466  69.657  67.545  1.00 33.99           H
ATOM   2593 HD21 LEU A 173A     27.628  67.061  66.876  1.00 33.73           H
ATOM   2594 HD22 LEU A 173A     28.414  68.441  66.881  1.00 33.73           H
ATOM   2595 HD23 LEU A 173A     28.954  67.217  67.738  1.00 33.73           H
ATOM   2596  N   GLY A 173B     31.515  69.599  70.308  1.00 29.26           N
ATOM   2597  CA  GLY A 173B     32.487  70.588  70.746  1.00 42.23           C
ATOM   2598  C   GLY A 173B     33.122  70.293  72.083  1.00 33.25           C
ATOM   2599  O   GLY A 173B     33.685  71.199  72.701  1.00 25.62           O
ATOM   2600  H   GLY A 173B     31.841  69.026  69.755  1.00 35.05           H
ATOM   2601  HA2 GLY A 173B     33.194  70.650  70.085  1.00 50.62           H
ATOM   2602  HA3 GLY A 173B     32.053  71.453  70.805  1.00 50.62           H
ATOM   2603  N   ALA A 173C     33.038  69.046  72.552  1.00 35.30           N
ATOM   2604  CA  ALA A 173C     33.538  68.684  73.860  1.00 34.58           C
ATOM   2605  C   ALA A 173C     34.505  67.514  73.747  1.00 31.96           C
ATOM   2606  O   ALA A 173C     34.491  66.742  72.788  1.00 34.93           O
ATOM   2607  CB  ALA A 173C     32.393  68.366  74.808  1.00 31.24           C
ATOM   2608  H   ALA A 173C     32.689  68.390  72.119  1.00 42.31           H
ATOM   2609  HA  ALA A 173C     34.026  69.437  74.228  1.00 41.44           H
ATOM   2610  HB1 ALA A 173C     32.757  68.127  75.674  1.00 37.43           H
ATOM   2611  HB2 ALA A 173C     31.826  69.149  74.892  1.00 37.43           H
ATOM   2612  HB3 ALA A 173C     31.882  67.624  74.448  1.00 37.43           H
ATOM   2613  N   TYR A 173D     35.407  67.451  74.717  1.00 32.81           N
ATOM   2614  CA  TYR A 173D     36.362  66.356  74.794  1.00 32.19           C
ATOM   2615  C   TYR A 173D     35.770  65.073  75.373  1.00 31.46           C
ATOM   2616  O   TYR A 173D     36.313  64.001  75.115  1.00 35.66           O
ATOM   2617  CB  TYR A 173D     37.554  66.776  75.643  1.00 32.69           C
ATOM   2618  CG  TYR A 173D     38.490  67.688  74.923  1.00 33.84           C
ATOM   2619  CD1 TYR A 173D     38.992  67.366  73.676  1.00 37.85           C
ATOM   2620  CD2 TYR A 173D     38.837  68.899  75.467  1.00 31.10           C
ATOM   2621  CE1 TYR A 173D     39.857  68.242  73.012  1.00 34.98           C
ATOM   2622  CE2 TYR A 173D     39.695  69.735  74.841  1.00 32.06           C
ATOM   2623  CZ  TYR A 173D     40.206  69.420  73.613  1.00 29.49           C
ATOM   2624  OH  TYR A 173D     41.048  70.319  72.991  1.00 30.60           O
ATOM   2625  H   TYR A 173D     35.486  68.032  75.346  1.00 39.31           H
ATOM   2626  HA  TYR A 173D     36.685  66.158  73.901  1.00 38.57           H
ATOM   2627  HB2 TYR A 173D     37.232  67.239  76.432  1.00 39.17           H
ATOM   2628  HB3 TYR A 173D     38.050  65.984  75.904  1.00 39.17           H
ATOM   2629  HD1 TYR A 173D     38.760  66.557  73.280  1.00 45.36           H
ATOM   2630  HD2 TYR A 173D     38.513  69.128  76.309  1.00 37.26           H
ATOM   2631  HE1 TYR A 173D     40.204  68.018  72.179  1.00 41.92           H
ATOM   2632  HE2 TYR A 173D     39.919  70.546  75.237  1.00 38.42           H
ATOM   2633  HH  TYR A 173D     41.281  70.022  72.241  1.00 36.67           H
ATOM   2634  N   THR A 173E     34.676  65.178  76.136  1.00 27.49           N
ATOM   2635  CA  THR A 173E     34.078  64.059  76.861  1.00 31.17           C
ATOM   2636  C   THR A 173E     33.686  62.923  75.913  1.00 27.32           C
ATOM   2637  O   THR A 173E     33.124  63.154  74.842  1.00 27.68           O
ATOM   2638  CB  THR A 173E     32.854  64.590  77.618  1.00 36.57           C
ATOM   2639  OG1 THR A 173E     33.237  65.746  78.373  1.00 26.02           O
ATOM   2640  CG2 THR A 173E     32.292  63.571  78.581  1.00 30.49           C
ATOM   2641  H   THR A 173E     34.250  65.917  76.249  1.00 32.94           H
ATOM   2642  HA  THR A 173E     34.715  63.715  77.507  1.00 37.34           H
ATOM   2643  HB  THR A 173E     32.160  64.831  76.985  1.00 43.83           H
ATOM   2644  HG1 THR A 173E     33.840  65.544  78.922  1.00 31.17           H
ATOM   2645 HG21 THR A 173E     31.522  63.940  79.041  1.00 36.53           H
ATOM   2646 HG22 THR A 173E     32.021  62.774  78.099  1.00 36.53           H
ATOM   2647 HG23 THR A 173E     32.965  63.329  79.237  1.00 36.53           H
ATOM   2648  N   GLY A 173F     33.991  61.691  76.320  1.00 32.74           N
ATOM   2649  CA  GLY A 173F     33.754  60.538  75.458  1.00 33.10           C
ATOM   2650  C   GLY A 173F     32.278  60.385  75.116  1.00 29.33           C
ATOM   2651  O   GLY A 173F     31.397  60.668  75.925  1.00 24.87           O
ATOM   2652  H   GLY A 173F     34.334  61.499  77.086  1.00 39.22           H
ATOM   2653  HA2 GLY A 173F     34.254  60.641  74.633  1.00 39.66           H
ATOM   2654  HA3 GLY A 173F     34.054  59.731  75.905  1.00 39.66           H
ATOM   2655  N   ASP A 173G     32.020  59.971  73.879  1.00 31.72           N
ATOM   2656  CA  ASP A 173G     30.659  59.770  73.397  1.00 39.62           C
ATOM   2657  C   ASP A 173G     29.867  58.863  74.319  1.00 41.26           C
ATOM   2658  O   ASP A 173G     28.675  59.095  74.547  1.00 39.70           O
ATOM   2659  CB  ASP A 173G     30.676  59.167  71.990  1.00 44.67           C
ATOM   2660  CG  ASP A 173G     31.127  60.161  70.936  1.00 50.19           C
ATOM   2661  OD1 ASP A 173G     31.678  59.729  69.894  1.00 49.72           O
ATOM   2662  OD2 ASP A 173G     30.968  61.377  71.185  1.00 43.60           O1-
ATOM   2663  H   ASP A 173G     32.625  59.798  73.293  1.00 38.00           H
ATOM   2664  HA  ASP A 173G     30.206  60.627  73.354  1.00 47.48           H
ATOM   2665  HB2 ASP A 173G     31.288  58.415  71.975  1.00 53.54           H
ATOM   2666  HB3 ASP A 173G     29.781  58.872  71.761  1.00 53.54           H
ATOM   2667  N   ASP A 173H     30.515  57.809  74.835  1.00 45.50           N
ATOM   2668  CA  ASP A 173H     29.917  56.816  75.724  1.00 43.51           C
ATOM   2669  C   ASP A 173H     29.814  57.286  77.174  1.00 37.45           C
ATOM   2670  O   ASP A 173H     29.362  56.524  78.033  1.00 42.62           O
ATOM   2671  CB  ASP A 173H     30.721  55.512  75.658  1.00 47.71           C
ATOM   2672  CG  ASP A 173H     32.220  55.720  75.993  1.00 64.18           C
ATOM   2673  OD1 ASP A 173H     32.806  56.729  75.494  1.00 59.45           O
ATOM   2674  OD2 ASP A 173H     32.805  54.895  76.755  1.00 67.89           O1-
ATOM   2675  H   ASP A 173H     31.343  57.647  74.671  1.00 54.55           H
ATOM   2676  HA  ASP A 173H     29.019  56.624  75.414  1.00 52.16           H
ATOM   2677  HB2 ASP A 173H     30.355  54.881  76.297  1.00 57.19           H
ATOM   2678  HB3 ASP A 173H     30.662  55.149  74.760  1.00 57.19           H
ATOM   2679  N   VAL A 173I     30.190  58.521  77.471  1.00 41.17           N
ATOM   2680  CA  VAL A 173I     30.098  59.054  78.816  1.00 34.08           C
ATOM   2681  C   VAL A 173I     28.926  60.017  78.854  1.00 34.59           C
ATOM   2682  O   VAL A 173I     28.905  61.015  78.124  1.00 34.59           O
ATOM   2683  CB  VAL A 173I     31.399  59.738  79.234  1.00 38.33           C
ATOM   2684  CG1 VAL A 173I     31.246  60.296  80.646  1.00 29.76           C
ATOM   2685  CG2 VAL A 173I     32.553  58.747  79.141  1.00 39.16           C
ATOM   2686  H   VAL A 173I     30.508  59.079  76.899  1.00 49.35           H
ATOM   2687  HA  VAL A 173I     29.920  58.331  79.437  1.00 40.83           H
ATOM   2688  HB  VAL A 173I     31.582  60.476  78.632  1.00 45.94           H
ATOM   2689 HG11 VAL A 173I     32.074  60.729  80.905  1.00 35.65           H
ATOM   2690 HG12 VAL A 173I     30.520  60.940  80.653  1.00 35.65           H
ATOM   2691 HG13 VAL A 173I     31.048  59.567  81.254  1.00 35.65           H
ATOM   2692 HG21 VAL A 173I     33.373  59.192  79.408  1.00 46.93           H
ATOM   2693 HG22 VAL A 173I     32.375  57.999  79.732  1.00 46.93           H
ATOM   2694 HG23 VAL A 173I     32.629  58.435  78.225  1.00 46.93           H
ATOM   2695  N   ARG A 174      27.968  59.726  79.719  1.00 38.64           N
ATOM   2696  CA  ARG A 174      26.723  60.475  79.781  1.00 43.71           C
ATOM   2697  C   ARG A 174      26.992  61.820  80.448  1.00 35.54           C
ATOM   2698  O   ARG A 174      27.572  61.868  81.539  1.00 29.49           O
ATOM   2699  CB  ARG A 174      25.677  59.682  80.566  1.00 44.03           C
ATOM   2700  CG  ARG A 174      24.633  58.890  79.778  1.00 54.81           C
ATOM   2701  CD  ARG A 174      23.993  57.849  80.776  1.00 68.65           C
ATOM   2702  NE  ARG A 174      22.933  56.978  80.275  1.00 73.86           N
ATOM   2703  CZ  ARG A 174      23.030  56.169  79.229  1.00 79.33           C
ATOM   2704  NH1 ARG A 174      24.138  56.109  78.500  1.00 79.29           N
ATOM   2705  NH2 ARG A 174      21.993  55.413  78.906  1.00 84.13           N1+
ATOM   2706  H   ARG A 174      28.015  59.087  80.292  1.00 46.31           H
ATOM   2707  HA  ARG A 174      26.389  60.632  78.884  1.00 52.39           H
ATOM   2708  HB2 ARG A 174      26.146  59.047  81.130  1.00 52.78           H
ATOM   2709  HB3 ARG A 174      25.192  60.306  81.129  1.00 52.78           H
ATOM   2710  HG2 ARG A 174      23.940  59.485  79.451  1.00 65.71           H
ATOM   2711  HG3 ARG A 174      25.058  58.412  79.049  1.00 65.71           H
ATOM   2712  HD2 ARG A 174      24.703  57.272  81.099  1.00 82.33           H
ATOM   2713  HD3 ARG A 174      23.622  58.343  81.523  1.00 82.33           H
ATOM   2714  HE  ARG A 174      22.182  56.991  80.694  1.00 88.57           H
ATOM   2715 HH11 ARG A 174      24.818  56.593  78.709  1.00 95.09           H
ATOM   2716 HH12 ARG A 174      24.179  55.581  77.822  1.00 95.09           H
ATOM   2717 HH21 ARG A 174      21.270  55.454  79.370  1.00100.89           H
ATOM   2718 HH22 ARG A 174      22.036  54.894  78.222  1.00100.89           H
ATOM   2719  N   ILE A 175      26.591  62.900  79.786  1.00 33.51           N
ATOM   2720  CA  ILE A 175      26.501  64.220  80.409  1.00 29.88           C
ATOM   2721  C   ILE A 175      25.090  64.510  80.894  1.00 29.48           C
ATOM   2722  O   ILE A 175      24.878  64.885  82.053  1.00 26.82           O
ATOM   2723  CB  ILE A 175      26.972  65.308  79.424  1.00 37.63           C
ATOM   2724  CG1 ILE A 175      28.446  65.146  79.120  1.00 30.75           C
ATOM   2725  CG2 ILE A 175      26.719  66.709  80.023  1.00 40.63           C
ATOM   2726  CD1 ILE A 175      28.928  66.033  77.934  1.00 37.59           C
ATOM   2727  H   ILE A 175      26.361  62.895  78.957  1.00 40.15           H
ATOM   2728  HA  ILE A 175      27.090  64.243  81.179  1.00 35.80           H
ATOM   2729  HB  ILE A 175      26.470  65.223  78.598  1.00 45.09           H
ATOM   2730 HG12 ILE A 175      28.959  65.394  79.905  1.00 36.84           H
ATOM   2731 HG13 ILE A 175      28.621  64.220  78.890  1.00 36.84           H
ATOM   2732 HG21 ILE A 175      27.021  67.381  79.392  1.00 48.69           H
ATOM   2733 HG22 ILE A 175      25.769  66.814  80.190  1.00 48.69           H
ATOM   2734 HG23 ILE A 175      27.212  66.791  80.854  1.00 48.69           H
ATOM   2735 HD11 ILE A 175      29.876  65.883  77.792  1.00 45.05           H
ATOM   2736 HD12 ILE A 175      28.431  65.791  77.137  1.00 45.05           H
ATOM   2737 HD13 ILE A 175      28.769  66.965  78.152  1.00 45.05           H
ATOM   2738  N   VAL A 176      24.103  64.349  80.018  1.00 28.90           N
ATOM   2739  CA  VAL A 176      22.708  64.484  80.419  1.00 29.05           C
ATOM   2740  C   VAL A 176      22.262  63.168  81.052  1.00 32.22           C
ATOM   2741  O   VAL A 176      21.947  62.213  80.345  1.00 43.08           O
ATOM   2742  CB  VAL A 176      21.820  64.856  79.235  1.00 29.95           C
ATOM   2743  CG1 VAL A 176      20.376  65.028  79.697  1.00 29.53           C
ATOM   2744  CG2 VAL A 176      22.360  66.056  78.539  1.00 31.68           C
ATOM   2745  H   VAL A 176      24.216  64.162  79.186  1.00 34.62           H
ATOM   2746  HA  VAL A 176      22.632  65.184  81.086  1.00 34.81           H
ATOM   2747  HB  VAL A 176      21.834  64.123  78.600  1.00 35.88           H
ATOM   2748 HG11 VAL A 176      19.827  65.263  78.933  1.00 35.38           H
ATOM   2749 HG12 VAL A 176      20.067  64.193  80.082  1.00 35.38           H
ATOM   2750 HG13 VAL A 176      20.340  65.733  80.362  1.00 35.38           H
ATOM   2751 HG21 VAL A 176      21.782  66.275  77.791  1.00 37.96           H
ATOM   2752 HG22 VAL A 176      22.388  66.798  79.163  1.00 37.96           H
ATOM   2753 HG23 VAL A 176      23.254  65.859  78.219  1.00 37.96           H
ATOM   2754  N   ARG A 177      22.167  63.136  82.381  1.00 34.63           N
ATOM   2755  CA  ARG A 177      21.964  61.889  83.113  1.00 34.28           C
ATOM   2756  C   ARG A 177      20.486  61.543  83.127  1.00 33.01           C
ATOM   2757  O   ARG A 177      19.638  62.302  82.635  1.00 34.06           O
ATOM   2758  CB  ARG A 177      22.533  61.980  84.543  1.00 36.96           C
ATOM   2759  CG  ARG A 177      23.772  62.874  84.708  1.00 34.52           C
ATOM   2760  CD  ARG A 177      25.057  62.145  84.714  1.00 37.60           C
ATOM   2761  NE  ARG A 177      25.402  61.757  86.076  1.00 42.71           N
ATOM   2762  CZ  ARG A 177      26.628  61.545  86.533  1.00 37.48           C
ATOM   2763  NH1 ARG A 177      27.697  61.716  85.751  1.00 41.59           N
ATOM   2764  NH2 ARG A 177      26.782  61.175  87.797  1.00 35.98           N1+
ATOM   2765  H   ARG A 177      22.218  63.831  82.885  1.00 41.50           H
ATOM   2766  HA  ARG A 177      22.432  61.175  82.652  1.00 41.08           H
ATOM   2767  HB2 ARG A 177      21.842  62.332  85.126  1.00 44.29           H
ATOM   2768  HB3 ARG A 177      22.777  61.088  84.833  1.00 44.29           H
ATOM   2769  HG2 ARG A 177      23.798  63.507  83.974  1.00 41.36           H
ATOM   2770  HG3 ARG A 177      23.701  63.351  85.549  1.00 41.36           H
ATOM   2771  HD2 ARG A 177      24.979  61.342  84.175  1.00 45.07           H
ATOM   2772  HD3 ARG A 177      25.759  62.719  84.370  1.00 45.07           H
ATOM   2773  HE  ARG A 177      24.753  61.656  86.631  1.00 51.19           H
ATOM   2774 HH11 ARG A 177      27.596  61.952  84.931  1.00 49.85           H
ATOM   2775 HH12 ARG A 177      28.486  61.580  86.066  1.00 49.85           H
ATOM   2776 HH21 ARG A 177      26.093  61.073  88.302  1.00 43.12           H
ATOM   2777 HH22 ARG A 177      27.571  61.046  88.114  1.00 43.12           H
ATOM   2778  N   ASP A 178      20.171  60.385  83.702  1.00 34.02           N
ATOM   2779  CA  ASP A 178      18.848  59.769  83.530  1.00 37.72           C
ATOM   2780  C   ASP A 178      17.778  60.371  84.440  1.00 33.32           C
ATOM   2781  O   ASP A 178      16.581  60.286  84.141  1.00 29.34           O
ATOM   2782  CB  ASP A 178      18.958  58.266  83.791  1.00 42.03           C
ATOM   2783  CG  ASP A 178      19.314  57.478  82.537  1.00 50.30           C
ATOM   2784  OD1 ASP A 178      19.829  58.082  81.561  1.00 43.29           O
ATOM   2785  OD2 ASP A 178      19.070  56.246  82.537  1.00 49.49           O1-
ATOM   2786  H   ASP A 178      20.705  59.932  84.200  1.00 40.76           H
ATOM   2787  HA  ASP A 178      18.562  59.892  82.611  1.00 45.20           H
ATOM   2788  HB2 ASP A 178      19.652  58.109  84.451  1.00 50.38           H
ATOM   2789  HB3 ASP A 178      18.106  57.938  84.120  1.00 50.38           H
ATOM   2790  N   ASP A 179      18.180  60.940  85.554  1.00 30.39           N
ATOM   2791  CA  ASP A 179      17.298  61.727  86.383  1.00 37.12           C
ATOM   2792  C   ASP A 179      17.175  63.174  85.893  1.00 36.88           C
ATOM   2793  O   ASP A 179      16.729  64.040  86.665  1.00 37.78           O
ATOM   2794  CB  ASP A 179      17.814  61.690  87.822  1.00 44.64           C
ATOM   2795  CG  ASP A 179      19.166  62.408  87.994  1.00 33.64           C
ATOM   2796  OD1 ASP A 179      19.334  63.101  89.000  1.00 30.49           O
ATOM   2797  OD2 ASP A 179      20.047  62.280  87.127  1.00 32.04           O1-
ATOM   2798  H   ASP A 179      18.981  60.883  85.860  1.00 36.42           H
ATOM   2799  HA  ASP A 179      16.414  61.330  86.370  1.00 44.48           H
ATOM   2800  HB2 ASP A 179      17.168  62.126  88.400  1.00 53.51           H
ATOM   2801  HB3 ASP A 179      17.930  60.766  88.092  1.00 53.51           H
ATOM   2802  N   MET A 180      17.583  63.465  84.654  1.00 40.55           N
ATOM   2803  CA  MET A 180      17.519  64.811  84.083  1.00 39.58           C
ATOM   2804  C   MET A 180      16.638  64.837  82.843  1.00 33.81           C
ATOM   2805  O   MET A 180      16.344  63.803  82.243  1.00 36.94           O
ATOM   2806  CB  MET A 180      18.921  65.318  83.714  1.00 30.01           C
ATOM   2807  CG  MET A 180      19.850  65.390  84.910  1.00 29.44           C
ATOM   2808  SD  MET A 180      21.552  65.812  84.466  1.00 29.11           S
ATOM   2809  CE  MET A 180      22.229  65.500  86.072  1.00 30.56           C
ATOM   2810  H   MET A 180      17.909  62.882  84.113  1.00 48.61           H
ATOM   2811  HA  MET A 180      17.148  65.415  84.745  1.00 47.44           H
ATOM   2812  HB2 MET A 180      19.314  64.715  83.064  1.00 35.95           H
ATOM   2813  HB3 MET A 180      18.846  66.209  83.338  1.00 35.95           H
ATOM   2814  HG2 MET A 180      19.523  66.069  85.521  1.00 35.27           H
ATOM   2815  HG3 MET A 180      19.862  64.526  85.351  1.00 35.27           H
ATOM   2816  HE1 MET A 180      23.183  65.676  86.051  1.00 36.61           H
ATOM   2817  HE2 MET A 180      21.799  66.085  86.715  1.00 36.61           H
ATOM   2818  HE3 MET A 180      22.068  64.573  86.307  1.00 36.61           H
ATOM   2819  N   LEU A 181      16.300  66.070  82.433  1.00 40.00           N
ATOM   2820  CA  LEU A 181      15.427  66.373  81.310  1.00 36.14           C
ATOM   2821  C   LEU A 181      15.884  67.661  80.621  1.00 33.71           C
ATOM   2822  O   LEU A 181      16.298  68.621  81.278  1.00 31.47           O
ATOM   2823  CB  LEU A 181      13.968  66.509  81.802  1.00 39.18           C
ATOM   2824  CG  LEU A 181      12.782  66.784  80.855  1.00 40.54           C
ATOM   2825  CD1 LEU A 181      11.484  66.693  81.641  1.00 41.84           C
ATOM   2826  CD2 LEU A 181      12.805  68.141  80.237  1.00 40.19           C
ATOM   2827  H   LEU A 181      16.589  66.781  82.822  1.00 47.94           H
ATOM   2828  HA  LEU A 181      15.467  65.649  80.666  1.00 43.32           H
ATOM   2829  HB2 LEU A 181      13.751  65.683  82.263  1.00 46.96           H
ATOM   2830  HB3 LEU A 181      13.958  67.229  82.452  1.00 46.96           H
ATOM   2831  HG  LEU A 181      12.766  66.120  80.148  1.00 48.59           H
ATOM   2832 HD11 LEU A 181      10.741  66.867  81.042  1.00 50.14           H
ATOM   2833 HD12 LEU A 181      11.405  65.803  82.018  1.00 50.14           H
ATOM   2834 HD13 LEU A 181      11.499  67.354  82.351  1.00 50.14           H
ATOM   2835 HD21 LEU A 181      12.032  68.236  79.659  1.00 48.17           H
ATOM   2836 HD22 LEU A 181      12.777  68.808  80.941  1.00 48.17           H
ATOM   2837 HD23 LEU A 181      13.620  68.238  79.720  1.00 48.17           H
ATOM   2838  N   CYS A 182      15.772  67.674  79.299  1.00 31.35           N
ATOM   2839  CA  CYS A 182      16.256  68.744  78.441  1.00 41.58           C
ATOM   2840  C   CYS A 182      15.108  69.485  77.772  1.00 39.57           C
ATOM   2841  O   CYS A 182      14.161  68.862  77.287  1.00 32.57           O
ATOM   2842  CB  CYS A 182      17.181  68.201  77.352  1.00 44.45           C
ATOM   2843  SG  CYS A 182      18.822  67.756  77.972  1.00 40.53           S
ATOM   2844  H   CYS A 182      15.398  67.039  78.856  1.00 37.56           H
ATOM   2845  HA  CYS A 182      16.757  69.380  78.975  1.00 49.84           H
ATOM   2846  HB2 CYS A 182      16.782  67.405  76.967  1.00 53.28           H
ATOM   2847  HB3 CYS A 182      17.294  68.879  76.667  1.00 53.28           H
ATOM   2848  N   ALA A 183      15.209  70.821  77.758  1.00 37.01           N
ATOM   2849  CA  ALA A 183      14.273  71.699  77.063  1.00 33.10           C
ATOM   2850  C   ALA A 183      14.959  73.019  76.753  1.00 40.81           C
ATOM   2851  O   ALA A 183      15.753  73.529  77.575  1.00 30.19           O
ATOM   2852  CB  ALA A 183      13.013  71.976  77.887  1.00 39.10           C
ATOM   2853  H   ALA A 183      15.836  71.250  78.161  1.00 44.35           H
ATOM   2854  HA  ALA A 183      14.007  71.288  76.225  1.00 39.66           H
ATOM   2855  HB1 ALA A 183      12.428  72.562  77.381  1.00 46.86           H
ATOM   2856  HB2 ALA A 183      12.564  71.136  78.068  1.00 46.86           H
ATOM   2857  HB3 ALA A 183      13.269  72.402  78.720  1.00 46.86           H
ATOM   2858  N   GLY A 184      14.615  73.572  75.588  1.00 33.15           N
ATOM   2859  CA  GLY A 184      15.046  74.886  75.169  1.00 37.58           C
ATOM   2860  C   GLY A 184      15.936  74.845  73.947  1.00 41.47           C
ATOM   2861  O   GLY A 184      16.347  73.789  73.463  1.00 41.09           O
ATOM   2862  H   GLY A 184      14.113  73.181  75.009  1.00 39.72           H
ATOM   2863  HA2 GLY A 184      14.270  75.431  74.965  1.00 45.03           H
ATOM   2864  HA3 GLY A 184      15.537  75.309  75.891  1.00 45.03           H
ATOM   2865  N   ASN A 185      16.233  76.051  73.461  1.00 31.14           N
ATOM   2866  CA  ASN A 185      17.033  76.229  72.279  1.00 31.82           C
ATOM   2867  C   ASN A 185      17.756  77.572  72.387  1.00 33.37           C
ATOM   2868  O   ASN A 185      17.803  78.193  73.452  1.00 35.27           O
ATOM   2869  CB  ASN A 185      16.160  76.109  71.031  1.00 33.30           C
ATOM   2870  CG  ASN A 185      15.090  77.152  70.976  1.00 36.59           C
ATOM   2871  OD1 ASN A 185      15.212  78.210  71.567  1.00 39.29           O
ATOM   2872  ND2 ASN A 185      14.021  76.854  70.273  1.00 39.89           N
ATOM   2873  H   ASN A 185      15.971  76.790  73.816  1.00 37.31           H
ATOM   2874  HA  ASN A 185      17.704  75.529  72.243  1.00 38.12           H
ATOM   2875  HB2 ASN A 185      16.717  76.209  70.243  1.00 39.90           H
ATOM   2876  HB3 ASN A 185      15.732  75.239  71.026  1.00 39.90           H
ATOM   2877 HD21 ASN A 185      13.376  77.420  70.210  1.00 47.81           H
ATOM   2878 HD22 ASN A 185      13.965  76.093  69.877  1.00 47.81           H
ATOM   2879  N   THR A 186      18.355  78.010  71.291  1.00 36.44           N
ATOM   2880  CA  THR A 186      19.182  79.209  71.315  1.00 39.15           C
ATOM   2881  C   THR A 186      18.358  80.489  71.299  1.00 40.38           C
ATOM   2882  O   THR A 186      18.933  81.576  71.210  1.00 34.52           O
ATOM   2883  CB  THR A 186      20.132  79.216  70.127  1.00 32.48           C
ATOM   2884  OG1 THR A 186      19.389  79.562  68.948  1.00 40.50           O
ATOM   2885  CG2 THR A 186      20.812  77.873  69.982  1.00 37.97           C
ATOM   2886  H   THR A 186      18.299  77.633  70.520  1.00 43.67           H
ATOM   2887  HA  THR A 186      19.716  79.207  72.125  1.00 46.92           H
ATOM   2888  HB  THR A 186      20.818  79.886  70.275  1.00 38.92           H
ATOM   2889  HG1 THR A 186      19.898  79.571  68.280  1.00 48.54           H
ATOM   2890 HG21 THR A 186      21.416  77.888  69.223  1.00 45.50           H
ATOM   2891 HG22 THR A 186      21.319  77.671  70.784  1.00 45.50           H
ATOM   2892 HG23 THR A 186      20.149  77.179  69.844  1.00 45.50           H
ATOM   2893  N   ARG A 187      17.034  80.345  71.368  1.00 40.20           N
ATOM   2894  CA  ARG A 187      16.069  81.430  71.426  1.00 44.61           C
ATOM   2895  C   ARG A 187      15.179  81.368  72.663  1.00 31.90           C
ATOM   2896  O   ARG A 187      14.469  82.336  72.933  1.00 32.82           O
ATOM   2897  CB  ARG A 187      15.164  81.388  70.172  1.00 41.06           C
ATOM   2898  CG  ARG A 187      14.987  82.663  69.359  1.00 54.01           C
ATOM   2899  CD  ARG A 187      16.253  83.100  68.631  1.00 63.32           C
ATOM   2900  NE  ARG A 187      16.757  84.397  69.113  1.00 71.38           N
ATOM   2901  CZ  ARG A 187      18.047  84.721  69.251  1.00 76.77           C
ATOM   2902  NH1 ARG A 187      19.005  83.837  68.958  1.00 68.08           N
ATOM   2903  NH2 ARG A 187      18.383  85.936  69.688  1.00 69.83           N1+
ATOM   2904  H   ARG A 187      16.655  79.573  71.384  1.00 48.18           H
ATOM   2905  HA  ARG A 187      16.540  82.278  71.433  1.00 53.48           H
ATOM   2906  HB2 ARG A 187      15.526  80.719  69.569  1.00 49.21           H
ATOM   2907  HB3 ARG A 187      14.279  81.111  70.455  1.00 49.21           H
ATOM   2908  HG2 ARG A 187      14.296  82.517  68.694  1.00 64.75           H
ATOM   2909  HG3 ARG A 187      14.724  83.381  69.956  1.00 64.75           H
ATOM   2910  HD2 ARG A 187      16.946  82.436  68.773  1.00 75.93           H
ATOM   2911  HD3 ARG A 187      16.061  83.184  67.684  1.00 75.93           H
ATOM   2912  HE  ARG A 187      16.175  84.994  69.323  1.00 85.60           H
ATOM   2913 HH11 ARG A 187      18.795  83.053  68.673  1.00 81.64           H
ATOM   2914 HH12 ARG A 187      19.832  84.053  69.052  1.00 81.64           H
ATOM   2915 HH21 ARG A 187      17.771  86.509  69.881  1.00 83.74           H
ATOM   2916 HH22 ARG A 187      19.212  86.144  69.783  1.00 83.74           H
ATOM   2917  N   ARG A 188      15.141  80.236  73.376  1.00 35.12           N
ATOM   2918  CA  ARG A 188      14.250  80.054  74.515  1.00 32.80           C
ATOM   2919  C   ARG A 188      14.911  79.200  75.570  1.00 29.19           C
ATOM   2920  O   ARG A 188      15.337  78.082  75.293  1.00 35.61           O
ATOM   2921  CB  ARG A 188      12.937  79.389  74.136  1.00 36.29           C
ATOM   2922  CG  ARG A 188      12.586  79.318  72.662  1.00 37.31           C
ATOM   2923  CD  ARG A 188      11.532  80.281  72.320  1.00 45.98           C
ATOM   2924  NE  ARG A 188      10.682  79.801  71.217  1.00 52.28           N
ATOM   2925  CZ  ARG A 188       9.361  79.946  71.186  1.00 62.22           C
ATOM   2926  NH1 ARG A 188       8.719  80.532  72.200  1.00 58.43           N
ATOM   2927  NH2 ARG A 188       8.679  79.498  70.149  1.00 69.26           N1+
ATOM   2928  H   ARG A 188      15.633  79.550  73.212  1.00 42.08           H
ATOM   2929  HA  ARG A 188      14.051  80.920  74.906  1.00 39.30           H
ATOM   2930  HB2 ARG A 188      12.956  78.478  74.468  1.00 43.49           H
ATOM   2931  HB3 ARG A 188      12.219  79.872  74.575  1.00 43.49           H
ATOM   2932  HG2 ARG A 188      13.373  79.526  72.134  1.00 44.71           H
ATOM   2933  HG3 ARG A 188      12.265  78.427  72.452  1.00 44.71           H
ATOM   2934  HD2 ARG A 188      10.968  80.425  73.096  1.00 55.11           H
ATOM   2935  HD3 ARG A 188      11.941  81.116  72.044  1.00 55.11           H
ATOM   2936  HE  ARG A 188      11.070  79.499  70.512  1.00 62.68           H
ATOM   2937 HH11 ARG A 188       9.161  80.829  72.875  1.00 70.06           H
ATOM   2938 HH12 ARG A 188       7.863  80.619  72.174  1.00 70.06           H
ATOM   2939 HH21 ARG A 188       9.089  79.115  69.497  1.00 83.05           H
ATOM   2940 HH22 ARG A 188       7.823  79.581  70.128  1.00 83.05           H
ATOM   2941  N   ASP A 189      14.965  79.706  76.787  1.00 35.24           N
ATOM   2942  CA  ASP A 189      15.715  78.974  77.790  1.00 35.68           C
ATOM   2943  C   ASP A 189      15.506  79.651  79.133  1.00 37.79           C
ATOM   2944  O   ASP A 189      15.185  80.851  79.210  1.00 32.45           O
ATOM   2945  CB  ASP A 189      17.225  78.933  77.439  1.00 36.65           C
ATOM   2946  CG  ASP A 189      17.992  77.739  78.087  1.00 30.56           C
ATOM   2947  OD1 ASP A 189      19.166  77.562  77.735  1.00 32.37           O
ATOM   2948  OD2 ASP A 189      17.463  76.985  78.926  1.00 25.97           O1-
ATOM   2949  H   ASP A 189      14.596  80.437  77.052  1.00 42.23           H
ATOM   2950  HA  ASP A 189      15.384  78.064  77.846  1.00 42.75           H
ATOM   2951  HB2 ASP A 189      17.320  78.859  76.477  1.00 43.93           H
ATOM   2952  HB3 ASP A 189      17.640  79.754  77.748  1.00 43.93           H
ATOM   2953  N   SER A 190      15.679  78.861  80.178  1.00 26.25           N
ATOM   2954  CA  SER A 190      15.828  79.336  81.543  1.00 26.62           C
ATOM   2955  C   SER A 190      17.257  79.803  81.759  1.00 26.39           C
ATOM   2956  O   SER A 190      18.131  79.590  80.924  1.00 30.53           O
ATOM   2957  CB  SER A 190      15.499  78.227  82.517  1.00 29.68           C
ATOM   2958  OG  SER A 190      16.292  77.093  82.182  1.00 37.22           O
ATOM   2959  H   SER A 190      15.716  78.004  80.118  1.00 31.44           H
ATOM   2960  HA  SER A 190      15.227  80.081  81.700  1.00 31.89           H
ATOM   2961  HB2 SER A 190      15.709  78.515  83.419  1.00 35.56           H
ATOM   2962  HB3 SER A 190      14.559  77.999  82.443  1.00 35.56           H
ATOM   2963  HG  SER A 190      16.121  76.845  81.398  1.00 44.61           H
ATOM   2964  N   CYS A 191      17.499  80.460  82.887  1.00 28.68           N
ATOM   2965  CA  CYS A 191      18.819  81.026  83.132  1.00 28.41           C
ATOM   2966  C   CYS A 191      18.922  81.241  84.623  1.00 28.12           C
ATOM   2967  O   CYS A 191      17.961  81.037  85.390  1.00 29.71           O
ATOM   2968  CB  CYS A 191      19.072  82.356  82.343  1.00 29.55           C
ATOM   2969  SG  CYS A 191      20.847  82.861  81.962  1.00 39.92           S
ATOM   2970  H   CYS A 191      16.927  80.590  83.516  1.00 34.36           H
ATOM   2971  HA  CYS A 191      19.497  80.384  82.870  1.00 34.03           H
ATOM   2972  HB2 CYS A 191      18.613  82.287  81.492  1.00 35.40           H
ATOM   2973  HB3 CYS A 191      18.679  83.082  82.854  1.00 35.40           H
ATOM   2974  N   GLN A 192      20.123  81.643  85.019  1.00 27.73           N
ATOM   2975  CA  GLN A 192      20.415  81.922  86.407  1.00 29.38           C
ATOM   2976  C   GLN A 192      19.370  82.854  86.974  1.00 27.95           C
ATOM   2977  O   GLN A 192      19.003  83.863  86.353  1.00 25.52           O
ATOM   2978  CB  GLN A 192      21.799  82.558  86.548  1.00 44.92           C
ATOM   2979  CG  GLN A 192      22.877  81.875  85.729  1.00 44.87           C
ATOM   2980  CD  GLN A 192      24.219  82.299  86.187  1.00 54.04           C
ATOM   2981  OE1 GLN A 192      24.351  82.996  87.218  1.00 57.05           O
ATOM   2982  NE2 GLN A 192      25.239  81.929  85.418  1.00 48.50           N
ATOM   2983  H   GLN A 192      20.791  81.763  84.491  1.00 33.21           H
ATOM   2984  HA  GLN A 192      20.401  81.096  86.915  1.00 35.20           H
ATOM   2985  HB2 GLN A 192      21.749  83.483  86.259  1.00 53.84           H
ATOM   2986  HB3 GLN A 192      22.067  82.520  87.480  1.00 53.84           H
ATOM   2987  HG2 GLN A 192      22.805  80.914  85.836  1.00 53.78           H
ATOM   2988  HG3 GLN A 192      22.779  82.120  84.796  1.00 53.78           H
ATOM   2989 HE21 GLN A 192      25.095  81.472  84.704  1.00 58.14           H
ATOM   2990 HE22 GLN A 192      26.042  82.148  85.635  1.00 58.14           H
ATOM   2991  N   GLY A 193      18.945  82.520  88.189  1.00 28.20           N
ATOM   2992  CA  GLY A 193      17.857  83.154  88.870  1.00 33.48           C
ATOM   2993  C   GLY A 193      16.553  82.415  88.717  1.00 32.46           C
ATOM   2994  O   GLY A 193      15.702  82.503  89.608  1.00 34.18           O
ATOM   2995  H   GLY A 193      19.303  81.890  88.652  1.00 33.78           H
ATOM   2996  HA2 GLY A 193      18.063  83.217  89.816  1.00 40.11           H
ATOM   2997  HA3 GLY A 193      17.741  84.052  88.522  1.00 40.11           H
ATOM   2998  N   ASP A 194      16.397  81.665  87.617  1.00 29.91           N
ATOM   2999  CA  ASP A 194      15.248  80.779  87.407  1.00 30.51           C
ATOM   3000  C   ASP A 194      15.388  79.396  88.056  1.00 31.46           C
ATOM   3001  O   ASP A 194      14.390  78.666  88.127  1.00 30.48           O
ATOM   3002  CB  ASP A 194      15.018  80.545  85.919  1.00 30.85           C
ATOM   3003  CG  ASP A 194      14.735  81.833  85.140  1.00 29.40           C
ATOM   3004  OD1 ASP A 194      14.023  82.726  85.665  1.00 32.49           O
ATOM   3005  OD2 ASP A 194      15.209  81.928  83.980  1.00 26.65           O1-
ATOM   3006  H   ASP A 194      16.958  81.655  86.965  1.00 35.83           H
ATOM   3007  HA  ASP A 194      14.455  81.202  87.770  1.00 36.55           H
ATOM   3008  HB2 ASP A 194      15.811  80.135  85.539  1.00 36.96           H
ATOM   3009  HB3 ASP A 194      14.256  79.956  85.807  1.00 36.96           H
ATOM   3010  N   SER A 195      16.587  79.046  88.541  1.00 26.79           N
ATOM   3011  CA  SER A 195      16.878  77.747  89.143  1.00 33.52           C
ATOM   3012  C   SER A 195      15.874  77.411  90.236  1.00 33.69           C
ATOM   3013  O   SER A 195      15.510  78.264  91.033  1.00 38.17           O
ATOM   3014  CB  SER A 195      18.298  77.755  89.724  1.00 25.16           C
ATOM   3015  OG  SER A 195      19.281  77.912  88.724  1.00 30.65           O
ATOM   3016  H   SER A 195      17.270  79.569  88.529  1.00 32.09           H
ATOM   3017  HA  SER A 195      16.830  77.058  88.461  1.00 40.16           H
ATOM   3018  HB2 SER A 195      18.373  78.489  90.353  1.00 30.13           H
ATOM   3019  HB3 SER A 195      18.452  76.914  90.182  1.00 30.13           H
ATOM   3020  HG  SER A 195      20.046  77.913  89.070  1.00 36.73           H
ATOM   3021  N   GLY A 196      15.453  76.148  90.297  1.00 32.42           N
ATOM   3022  CA  GLY A 196      14.497  75.729  91.288  1.00 36.32           C
ATOM   3023  C   GLY A 196      13.046  75.960  90.905  1.00 34.41           C
ATOM   3024  O   GLY A 196      12.163  75.366  91.516  1.00 30.69           O
ATOM   3025  H   GLY A 196      15.714  75.521  89.769  1.00 38.84           H
ATOM   3026  HA2 GLY A 196      14.614  74.782  91.459  1.00 43.52           H
ATOM   3027  HA3 GLY A 196      14.668  76.208  92.114  1.00 43.52           H
ATOM   3028  N   GLY A 197      12.786  76.791  89.910  1.00 34.66           N
ATOM   3029  CA  GLY A 197      11.453  77.027  89.425  1.00 38.40           C
ATOM   3030  C   GLY A 197      10.957  75.901  88.556  1.00 41.22           C
ATOM   3031  O   GLY A 197      11.657  74.924  88.263  1.00 38.87           O
ATOM   3032  H   GLY A 197      13.388  77.241  89.492  1.00 41.53           H
ATOM   3033  HA2 GLY A 197      10.848  77.127  90.177  1.00 46.02           H
ATOM   3034  HA3 GLY A 197      11.437  77.847  88.907  1.00 46.02           H
ATOM   3035  N   PRO A 198       9.736  76.054  88.094  1.00 41.25           N
ATOM   3036  CA  PRO A 198       9.049  74.936  87.463  1.00 30.63           C
ATOM   3037  C   PRO A 198       9.087  74.952  85.953  1.00 38.37           C
ATOM   3038  O   PRO A 198       9.059  75.987  85.273  1.00 35.51           O
ATOM   3039  CB  PRO A 198       7.608  75.089  87.982  1.00 41.16           C
ATOM   3040  CG  PRO A 198       7.416  76.561  88.072  1.00 39.89           C
ATOM   3041  CD  PRO A 198       8.829  77.188  88.295  1.00 40.99           C
ATOM   3042  HA  PRO A 198       9.414  74.096  87.782  1.00 36.70           H
ATOM   3043  HB2 PRO A 198       6.985  74.696  87.350  1.00 49.33           H
ATOM   3044  HB3 PRO A 198       7.525  74.675  88.855  1.00 49.33           H
ATOM   3045  HG2 PRO A 198       7.029  76.887  87.244  1.00 47.81           H
ATOM   3046  HG3 PRO A 198       6.834  76.765  88.820  1.00 47.81           H
ATOM   3047  HD2 PRO A 198       9.001  77.880  87.637  1.00 49.13           H
ATOM   3048  HD3 PRO A 198       8.909  77.529  89.200  1.00 49.13           H
ATOM   3049  N   LEU A 199       9.121  73.730  85.445  1.00 39.30           N
ATOM   3050  CA  LEU A 199       8.830  73.389  84.067  1.00 34.13           C
ATOM   3051  C   LEU A 199       7.532  72.581  84.120  1.00 44.94           C
ATOM   3052  O   LEU A 199       7.487  71.516  84.761  1.00 40.76           O
ATOM   3053  CB  LEU A 199       9.982  72.588  83.466  1.00 35.79           C
ATOM   3054  CG  LEU A 199       9.837  71.962  82.078  1.00 46.04           C
ATOM   3055  CD1 LEU A 199      10.122  72.960  80.991  1.00 43.58           C
ATOM   3056  CD2 LEU A 199      10.778  70.794  81.946  1.00 42.12           C
ATOM   3057  H   LEU A 199       9.324  73.039  85.915  1.00 47.10           H
ATOM   3058  HA  LEU A 199       8.688  74.193  83.543  1.00 40.90           H
ATOM   3059  HB2 LEU A 199      10.753  73.176  83.423  1.00 42.90           H
ATOM   3060  HB3 LEU A 199      10.180  71.861  84.077  1.00 42.90           H
ATOM   3061  HG  LEU A 199       8.929  71.638  81.965  1.00 55.19           H
ATOM   3062 HD11 LEU A 199      10.019  72.527  80.129  1.00 52.24           H
ATOM   3063 HD12 LEU A 199       9.496  73.697  81.067  1.00 52.24           H
ATOM   3064 HD13 LEU A 199      11.030  73.286  81.092  1.00 52.24           H
ATOM   3065 HD21 LEU A 199      10.676  70.405  81.063  1.00 50.49           H
ATOM   3066 HD22 LEU A 199      11.688  71.106  82.067  1.00 50.49           H
ATOM   3067 HD23 LEU A 199      10.561  70.135  82.624  1.00 50.49           H
ATOM   3068  N   VAL A 200       6.473  73.107  83.482  1.00 38.87           N
ATOM   3069  CA  VAL A 200       5.126  72.537  83.520  1.00 41.74           C
ATOM   3070  C   VAL A 200       4.690  72.206  82.099  1.00 43.04           C
ATOM   3071  O   VAL A 200       5.015  72.914  81.140  1.00 51.39           O
ATOM   3072  CB  VAL A 200       4.069  73.465  84.180  1.00 40.77           C
ATOM   3073  CG1 VAL A 200       4.365  73.646  85.615  1.00 36.98           C
ATOM   3074  CG2 VAL A 200       3.991  74.836  83.456  1.00 48.26           C
ATOM   3075  H   VAL A 200       6.520  73.821  83.004  1.00 46.59           H
ATOM   3076  HA  VAL A 200       5.151  71.709  84.025  1.00 50.03           H
ATOM   3077  HB  VAL A 200       3.198  73.044  84.109  1.00 48.87           H
ATOM   3078 HG11 VAL A 200       3.693  74.227  86.004  1.00 44.32           H
ATOM   3079 HG12 VAL A 200       4.347  72.780  86.052  1.00 44.32           H
ATOM   3080 HG13 VAL A 200       5.243  74.046  85.708  1.00 44.32           H
ATOM   3081 HG21 VAL A 200       3.324  75.386  83.894  1.00 57.86           H
ATOM   3082 HG22 VAL A 200       4.859  75.267  83.503  1.00 57.86           H
ATOM   3083 HG23 VAL A 200       3.744  74.689  82.530  1.00 57.86           H
ATOM   3084  N   CYS A 201       3.944  71.113  81.971  1.00 41.84           N
ATOM   3085  CA  CYS A 201       3.470  70.641  80.683  1.00 52.63           C
ATOM   3086  C   CYS A 201       1.993  70.359  80.828  1.00 53.09           C
ATOM   3087  O   CYS A 201       1.571  69.747  81.816  1.00 47.32           O
ATOM   3088  CB  CYS A 201       4.224  69.392  80.213  1.00 47.17           C
ATOM   3089  SG  CYS A 201       6.068  69.645  80.071  1.00 44.82           S
ATOM   3090  H   CYS A 201       3.696  70.621  82.631  1.00 50.15           H
ATOM   3091  HA  CYS A 201       3.587  71.339  80.019  1.00 63.10           H
ATOM   3092  HB2 CYS A 201       4.071  68.676  80.848  1.00 56.55           H
ATOM   3093  HB3 CYS A 201       3.891  69.135  79.339  1.00 56.55           H
ATOM   3094  N   LYS A 202       1.214  70.868  79.877  1.00 50.03           N
ATOM   3095  CA  LYS A 202      -0.216  70.598  79.841  1.00 59.42           C
ATOM   3096  C   LYS A 202      -0.419  69.231  79.198  1.00 54.88           C
ATOM   3097  O   LYS A 202      -0.052  69.004  78.038  1.00 52.57           O
ATOM   3098  CB  LYS A 202      -0.961  71.689  79.086  1.00 61.01           C
ATOM   3099  CG  LYS A 202      -2.440  71.730  79.443  1.00 63.26           C
ATOM   3100  CD  LYS A 202      -3.120  73.005  78.905  1.00 73.70           C
ATOM   3101  CE  LYS A 202      -3.710  73.882  80.021  1.00 71.03           C
ATOM   3102  NZ  LYS A 202      -5.091  74.318  79.664  1.00 71.05           N1+
ATOM   3103  H   LYS A 202       1.492  71.374  79.240  1.00 59.98           H
ATOM   3104  HA  LYS A 202      -0.560  70.564  80.747  1.00 71.25           H
ATOM   3105  HB2 LYS A 202      -0.574  72.550  79.308  1.00 73.15           H
ATOM   3106  HB3 LYS A 202      -0.885  71.525  78.133  1.00 73.15           H
ATOM   3107  HG2 LYS A 202      -2.884  70.961  79.052  1.00 75.85           H
ATOM   3108  HG3 LYS A 202      -2.537  71.718  80.408  1.00 75.85           H
ATOM   3109  HD2 LYS A 202      -2.464  73.534  78.424  1.00 88.38           H
ATOM   3110  HD3 LYS A 202      -3.843  72.751  78.310  1.00 88.38           H
ATOM   3111  HE2 LYS A 202      -3.751  73.372  80.845  1.00 85.18           H
ATOM   3112  HE3 LYS A 202      -3.159  74.671  80.138  1.00 85.18           H
ATOM   3113  HZ1 LYS A 202      -5.427  74.825  80.314  1.00 85.20           H
ATOM   3114  HZ2 LYS A 202      -5.076  74.788  78.909  1.00 85.20           H
ATOM   3115  HZ3 LYS A 202      -5.615  73.607  79.552  1.00 85.20           H
ATOM   3116  N   VAL A 203      -0.965  68.310  79.975  1.00 55.35           N
ATOM   3117  CA  VAL A 203      -1.152  66.926  79.559  1.00 62.34           C
ATOM   3118  C   VAL A 203      -2.638  66.627  79.659  1.00 60.02           C
ATOM   3119  O   VAL A 203      -3.209  66.685  80.755  1.00 59.04           O
ATOM   3120  CB  VAL A 203      -0.330  65.953  80.419  1.00 49.06           C
ATOM   3121  CG1 VAL A 203      -0.263  64.615  79.749  1.00 53.52           C
ATOM   3122  CG2 VAL A 203       1.078  66.500  80.630  1.00 60.79           C
ATOM   3123  H   VAL A 203      -1.244  68.466  80.774  1.00 66.36           H
ATOM   3124  HA  VAL A 203      -0.878  66.826  78.634  1.00 74.75           H
ATOM   3125  HB  VAL A 203      -0.754  65.846  81.285  1.00 58.81           H
ATOM   3126 HG11 VAL A 203       0.258  64.011  80.301  1.00 64.16           H
ATOM   3127 HG12 VAL A 203      -1.163  64.271  79.640  1.00 64.16           H
ATOM   3128 HG13 VAL A 203       0.160  64.718  78.882  1.00 64.16           H
ATOM   3129 HG21 VAL A 203       1.581  65.874  81.174  1.00 72.89           H
ATOM   3130 HG22 VAL A 203       1.506  66.608  79.767  1.00 72.89           H
ATOM   3131 HG23 VAL A 203       1.019  67.357  81.080  1.00 72.89           H
ATOM   3132  N   ASN A 204      -3.264  66.358  78.518  1.00 60.36           N
ATOM   3133  CA  ASN A 204      -4.693  66.052  78.452  1.00 67.75           C
ATOM   3134  C   ASN A 204      -5.488  66.958  79.401  1.00 62.58           C
ATOM   3135  O   ASN A 204      -6.087  66.521  80.387  1.00 60.45           O
ATOM   3136  CB  ASN A 204      -4.935  64.564  78.750  1.00 70.63           C
ATOM   3137  CG  ASN A 204      -4.064  63.623  77.872  1.00 75.28           C
ATOM   3138  OD1 ASN A 204      -4.071  63.716  76.631  1.00 73.35           O
ATOM   3139  ND2 ASN A 204      -3.303  62.730  78.524  1.00 73.66           N
ATOM   3140  H   ASN A 204      -2.875  66.347  77.751  1.00 72.38           H
ATOM   3141  HA  ASN A 204      -5.006  66.225  77.550  1.00 81.24           H
ATOM   3142  HB2 ASN A 204      -4.721  64.389  79.680  1.00 84.70           H
ATOM   3143  HB3 ASN A 204      -5.867  64.355  78.580  1.00 84.70           H
ATOM   3144 HD21 ASN A 204      -2.803  62.187  78.082  1.00 88.33           H
ATOM   3145 HD22 ASN A 204      -3.315  62.700  79.384  1.00 88.33           H
ATOM   3146  N   GLY A 205      -5.451  68.254  79.095  1.00 57.47           N
ATOM   3147  CA  GLY A 205      -6.167  69.241  79.877  1.00 61.40           C
ATOM   3148  C   GLY A 205      -5.717  69.460  81.310  1.00 66.67           C
ATOM   3149  O   GLY A 205      -6.503  69.981  82.106  1.00 61.49           O
ATOM   3150  H   GLY A 205      -5.012  68.583  78.433  1.00 68.91           H
ATOM   3151  HA2 GLY A 205      -6.106  70.094  79.421  1.00 73.63           H
ATOM   3152  HA3 GLY A 205      -7.103  68.989  79.903  1.00 73.63           H
ATOM   3153  N   THR A 206      -4.477  69.113  81.676  1.00 68.87           N
ATOM   3154  CA  THR A 206      -4.006  69.409  83.027  1.00 69.33           C
ATOM   3155  C   THR A 206      -2.536  69.808  83.029  1.00 68.39           C
ATOM   3156  O   THR A 206      -1.738  69.309  82.228  1.00 61.44           O
ATOM   3157  CB  THR A 206      -4.216  68.225  83.970  1.00 64.38           C
ATOM   3158  OG1 THR A 206      -5.573  67.793  83.873  1.00 69.85           O
ATOM   3159  CG2 THR A 206      -3.929  68.627  85.419  1.00 56.18           C
ATOM   3160  H   THR A 206      -3.905  68.715  81.172  1.00 82.59           H
ATOM   3161  HA  THR A 206      -4.515  70.158  83.376  1.00 83.14           H
ATOM   3162  HB  THR A 206      -3.622  67.499  83.724  1.00 77.20           H
ATOM   3163  HG1 THR A 206      -5.704  67.141  84.387  1.00 83.77           H
ATOM   3164 HG21 THR A 206      -4.066  67.868  86.007  1.00 67.36           H
ATOM   3165 HG22 THR A 206      -3.012  68.930  85.503  1.00 67.36           H
ATOM   3166 HG23 THR A 206      -4.524  69.345  85.687  1.00 67.36           H
ATOM   3167  N   TRP A 207      -2.195  70.707  83.954  1.00 63.47           N
ATOM   3168  CA  TRP A 207      -0.841  71.209  84.114  1.00 59.29           C
ATOM   3169  C   TRP A 207      -0.079  70.300  85.080  1.00 52.24           C
ATOM   3170  O   TRP A 207      -0.490  70.137  86.233  1.00 54.33           O
ATOM   3171  CB  TRP A 207      -0.880  72.653  84.622  1.00 60.32           C
ATOM   3172  CG  TRP A 207      -1.224  73.740  83.559  1.00 69.58           C
ATOM   3173  CD1 TRP A 207      -2.335  74.546  83.544  1.00 67.84           C
ATOM   3174  CD2 TRP A 207      -0.437  74.140  82.405  1.00 65.49           C
ATOM   3175  NE1 TRP A 207      -2.289  75.402  82.468  1.00 65.76           N
ATOM   3176  CE2 TRP A 207      -1.146  75.168  81.749  1.00 66.49           C
ATOM   3177  CE3 TRP A 207       0.785  73.723  81.868  1.00 65.33           C
ATOM   3178  CZ2 TRP A 207      -0.667  75.787  80.580  1.00 63.05           C
ATOM   3179  CZ3 TRP A 207       1.254  74.332  80.702  1.00 60.79           C
ATOM   3180  CH2 TRP A 207       0.530  75.356  80.076  1.00 62.45           C
ATOM   3181  H   TRP A 207      -2.752  71.047  84.515  1.00 76.11           H
ATOM   3182  HA  TRP A 207      -0.388  71.196  83.256  1.00 71.09           H
ATOM   3183  HB2 TRP A 207      -1.548  72.712  85.323  1.00 72.32           H
ATOM   3184  HB3 TRP A 207      -0.009  72.872  84.988  1.00 72.32           H
ATOM   3185  HD1 TRP A 207      -3.019  74.520  84.174  1.00 81.35           H
ATOM   3186  HE1 TRP A 207      -2.892  75.982  82.269  1.00 78.85           H
ATOM   3187  HE3 TRP A 207       1.272  73.043  82.274  1.00 78.34           H
ATOM   3188  HZ2 TRP A 207      -1.148  76.465  80.164  1.00 75.60           H
ATOM   3189  HZ3 TRP A 207       2.066  74.059  80.339  1.00 72.89           H
ATOM   3190  HH2 TRP A 207       0.867  75.747  79.303  1.00 74.89           H
ATOM   3191  N   LEU A 208       1.024  69.708  84.606  1.00 51.83           N
ATOM   3192  CA  LEU A 208       1.864  68.802  85.393  1.00 51.74           C
ATOM   3193  C   LEU A 208       3.307  69.288  85.432  1.00 44.99           C
ATOM   3194  O   LEU A 208       3.897  69.542  84.380  1.00 45.84           O
ATOM   3195  CB  LEU A 208       1.850  67.399  84.785  1.00 52.53           C
ATOM   3196  CG  LEU A 208       0.532  66.651  84.808  1.00 48.36           C
ATOM   3197  CD1 LEU A 208       0.667  65.369  84.014  1.00 51.48           C
ATOM   3198  CD2 LEU A 208       0.222  66.373  86.235  1.00 52.28           C
ATOM   3199  H   LEU A 208       1.313  69.822  83.804  1.00 62.13           H
ATOM   3200  HA  LEU A 208       1.528  68.750  86.301  1.00 62.02           H
ATOM   3201  HB2 LEU A 208       2.121  67.471  83.856  1.00 62.98           H
ATOM   3202  HB3 LEU A 208       2.495  66.857  85.264  1.00 62.98           H
ATOM   3203  HG  LEU A 208      -0.173  67.196  84.425  1.00 57.97           H
ATOM   3204 HD11 LEU A 208      -0.179  64.895  84.033  1.00 61.72           H
ATOM   3205 HD12 LEU A 208       0.903  65.588  83.099  1.00 61.72           H
ATOM   3206 HD13 LEU A 208       1.362  64.822  84.413  1.00 61.72           H
ATOM   3207 HD21 LEU A 208      -0.619  65.892  86.287  1.00 62.68           H
ATOM   3208 HD22 LEU A 208       0.935  65.834  86.614  1.00 62.68           H
ATOM   3209 HD23 LEU A 208       0.153  67.214  86.713  1.00 62.68           H
ATOM   3210  N   GLN A 209       3.898  69.347  86.632  1.00 41.95           N
ATOM   3211  CA  GLN A 209       5.290  69.770  86.778  1.00 41.43           C
ATOM   3212  C   GLN A 209       6.220  68.641  86.346  1.00 43.56           C
ATOM   3213  O   GLN A 209       6.377  67.645  87.070  1.00 39.54           O
ATOM   3214  CB  GLN A 209       5.622  70.193  88.206  1.00 39.50           C
ATOM   3215  CG  GLN A 209       6.437  71.481  88.186  1.00 50.52           C
ATOM   3216  CD  GLN A 209       7.390  71.700  89.362  1.00 49.63           C
ATOM   3217  OE1 GLN A 209       6.961  72.071  90.453  1.00 46.70           O
ATOM   3218  NE2 GLN A 209       8.702  71.564  89.109  1.00 44.12           N
ATOM   3219  H   GLN A 209       3.512  69.146  87.374  1.00 50.28           H
ATOM   3220  HA  GLN A 209       5.450  70.529  86.197  1.00 49.66           H
ATOM   3221  HB2 GLN A 209       4.801  70.354  88.697  1.00 47.34           H
ATOM   3222  HB3 GLN A 209       6.147  69.501  88.637  1.00 47.34           H
ATOM   3223  HG2 GLN A 209       6.972  71.489  87.377  1.00 60.56           H
ATOM   3224  HG3 GLN A 209       5.822  72.230  88.171  1.00 60.56           H
ATOM   3225 HE21 GLN A 209       8.969  71.364  88.316  1.00 52.89           H
ATOM   3226 HE22 GLN A 209       9.276  71.678  89.739  1.00 52.89           H
ATOM   3227  N   ALA A 210       6.855  68.832  85.176  1.00 38.07           N
ATOM   3228  CA  ALA A 210       7.776  67.874  84.570  1.00 40.69           C
ATOM   3229  C   ALA A 210       9.198  68.005  85.103  1.00 40.96           C
ATOM   3230  O   ALA A 210       9.958  67.029  85.092  1.00 39.81           O
ATOM   3231  CB  ALA A 210       7.813  68.068  83.051  1.00 43.18           C
ATOM   3232  H   ALA A 210       6.757  69.543  84.702  1.00 45.63           H
ATOM   3233  HA  ALA A 210       7.465  66.973  84.753  1.00 48.77           H
ATOM   3234  HB1 ALA A 210       8.428  67.425  82.665  1.00 51.76           H
ATOM   3235  HB2 ALA A 210       6.922  67.929  82.694  1.00 51.76           H
ATOM   3236  HB3 ALA A 210       8.111  68.970  82.855  1.00 51.76           H
ATOM   3237  N   GLY A 211       9.594  69.193  85.538  1.00 43.91           N
ATOM   3238  CA  GLY A 211      10.956  69.356  85.995  1.00 43.87           C
ATOM   3239  C   GLY A 211      11.096  70.514  86.950  1.00 45.44           C
ATOM   3240  O   GLY A 211      10.130  71.212  87.276  1.00 39.52           O
ATOM   3241  H   GLY A 211       9.106  69.900  85.576  1.00 52.63           H
ATOM   3242  HA2 GLY A 211      11.246  68.548  86.446  1.00 52.58           H
ATOM   3243  HA3 GLY A 211      11.538  69.511  85.234  1.00 52.58           H
ATOM   3244  N   VAL A 212      12.334  70.676  87.419  1.00 43.61           N
ATOM   3245  CA  VAL A 212      12.769  71.842  88.174  1.00 38.53           C
ATOM   3246  C   VAL A 212      14.079  72.344  87.550  1.00 40.58           C
ATOM   3247  O   VAL A 212      14.995  71.553  87.269  1.00 34.83           O
ATOM   3248  CB  VAL A 212      12.911  71.515  89.672  1.00 39.93           C
ATOM   3249  CG1 VAL A 212      13.639  70.296  89.830  1.00 42.75           C
ATOM   3250  CG2 VAL A 212      13.630  72.620  90.420  1.00 37.74           C
ATOM   3251  H   VAL A 212      12.961  70.098  87.305  1.00 52.28           H
ATOM   3252  HA  VAL A 212      12.105  72.544  88.083  1.00 46.18           H
ATOM   3253  HB  VAL A 212      12.031  71.401  90.063  1.00 47.86           H
ATOM   3254 HG11 VAL A 212      13.723  70.099  90.776  1.00 51.24           H
ATOM   3255 HG12 VAL A 212      13.158  69.581  89.384  1.00 51.24           H
ATOM   3256 HG13 VAL A 212      14.519  70.400  89.434  1.00 51.24           H
ATOM   3257 HG21 VAL A 212      13.698  72.374  91.356  1.00 45.23           H
ATOM   3258 HG22 VAL A 212      14.517  72.731  90.042  1.00 45.23           H
ATOM   3259 HG23 VAL A 212      13.125  73.443  90.329  1.00 45.23           H
ATOM   3260  N   VAL A 213      14.137  73.655  87.282  1.00 32.92           N
ATOM   3261  CA  VAL A 213      15.305  74.281  86.670  1.00 39.82           C
ATOM   3262  C   VAL A 213      16.558  73.854  87.418  1.00 33.08           C
ATOM   3263  O   VAL A 213      16.643  74.041  88.635  1.00 28.29           O
ATOM   3264  CB  VAL A 213      15.133  75.816  86.684  1.00 37.15           C
ATOM   3265  CG1 VAL A 213      16.374  76.531  86.059  1.00 32.01           C
ATOM   3266  CG2 VAL A 213      13.899  76.178  85.936  1.00 34.80           C
ATOM   3267  H   VAL A 213      13.499  74.207  87.449  1.00 39.44           H
ATOM   3268  HA  VAL A 213      15.383  73.989  85.748  1.00 47.73           H
ATOM   3269  HB  VAL A 213      15.035  76.120  87.600  1.00 44.53           H
ATOM   3270 HG11 VAL A 213      16.232  77.490  86.084  1.00 38.35           H
ATOM   3271 HG12 VAL A 213      17.164  76.300  86.573  1.00 38.35           H
ATOM   3272 HG13 VAL A 213      16.479  76.236  85.141  1.00 38.35           H
ATOM   3273 HG21 VAL A 213      13.795  77.142  85.947  1.00 41.70           H
ATOM   3274 HG22 VAL A 213      13.981  75.864  85.021  1.00 41.70           H
ATOM   3275 HG23 VAL A 213      13.136  75.758  86.363  1.00 41.70           H
ATOM   3276  N   SER A 214      17.555  73.310  86.698  1.00 30.04           N
ATOM   3277  CA  SER A 214      18.748  72.781  87.369  1.00 33.75           C
ATOM   3278  C   SER A 214      20.015  73.435  86.844  1.00 32.52           C
ATOM   3279  O   SER A 214      20.630  74.179  87.601  1.00 25.35           O
ATOM   3280  CB  SER A 214      18.885  71.252  87.286  1.00 30.21           C
ATOM   3281  OG  SER A 214      20.025  70.815  88.047  1.00 25.32           O
ATOM   3282  H   SER A 214      17.562  73.238  85.841  1.00 35.99           H
ATOM   3283  HA  SER A 214      18.684  73.006  88.311  1.00 40.44           H
ATOM   3284  HB2 SER A 214      18.085  70.840  87.647  1.00 36.19           H
ATOM   3285  HB3 SER A 214      19.004  70.993  86.359  1.00 36.19           H
ATOM   3286  HG  SER A 214      19.935  71.037  88.852  1.00 30.32           H
ATOM   3287  N   TRP A 215      20.428  73.179  85.592  1.00 27.13           N
ATOM   3288  CA  TRP A 215      21.696  73.702  85.113  1.00 26.94           C
ATOM   3289  C   TRP A 215      21.761  73.675  83.582  1.00 28.70           C
ATOM   3290  O   TRP A 215      20.764  73.435  82.896  1.00 26.09           O
ATOM   3291  CB  TRP A 215      22.875  72.902  85.698  1.00 23.65           C
ATOM   3292  CG  TRP A 215      22.957  71.464  85.235  1.00 27.87           C
ATOM   3293  CD1 TRP A 215      22.160  70.432  85.633  1.00 22.86           C
ATOM   3294  CD2 TRP A 215      23.896  70.912  84.300  1.00 29.84           C
ATOM   3295  NE1 TRP A 215      22.537  69.279  85.003  1.00 28.38           N
ATOM   3296  CE2 TRP A 215      23.599  69.545  84.181  1.00 27.77           C
ATOM   3297  CE3 TRP A 215      24.954  71.451  83.543  1.00 32.91           C
ATOM   3298  CZ2 TRP A 215      24.304  68.704  83.365  1.00 28.70           C
ATOM   3299  CZ3 TRP A 215      25.664  70.601  82.723  1.00 29.26           C
ATOM   3300  CH2 TRP A 215      25.340  69.244  82.643  1.00 25.99           C
ATOM   3301  H   TRP A 215      19.993  72.711  85.016  1.00 32.50           H
ATOM   3302  HA  TRP A 215      21.786  74.624  85.401  1.00 32.27           H
ATOM   3303  HB2 TRP A 215      23.702  73.340  85.443  1.00 28.32           H
ATOM   3304  HB3 TRP A 215      22.794  72.895  86.664  1.00 28.32           H
ATOM   3305  HD1 TRP A 215      21.460  70.502  86.242  1.00 27.37           H
ATOM   3306  HE1 TRP A 215      22.170  68.509  85.110  1.00 34.00           H
ATOM   3307  HE3 TRP A 215      25.175  72.352  83.604  1.00 39.43           H
ATOM   3308  HZ2 TRP A 215      24.091  67.801  83.302  1.00 34.38           H
ATOM   3309  HZ3 TRP A 215      26.370  70.935  82.218  1.00 35.06           H
ATOM   3310  HH2 TRP A 215      25.830  68.694  82.076  1.00 31.13           H
ATOM   3311  N   GLY A 216      22.966  73.921  83.075  1.00 30.22           N
ATOM   3312  CA  GLY A 216      23.304  73.935  81.664  1.00 29.45           C
ATOM   3313  C   GLY A 216      24.636  74.636  81.481  1.00 23.78           C
ATOM   3314  O   GLY A 216      25.244  75.129  82.434  1.00 22.31           O
ATOM   3315  H   GLY A 216      23.647  74.094  83.570  1.00 36.21           H
ATOM   3316  HA2 GLY A 216      23.373  73.027  81.328  1.00 35.28           H
ATOM   3317  HA3 GLY A 216      22.623  74.409  81.162  1.00 35.28           H
ATOM   3318  N   GLU A 217      25.066  74.695  80.228  1.00 26.19           N
ATOM   3319  CA  GLU A 217      26.243  75.485  79.839  1.00 22.24           C
ATOM   3320  C   GLU A 217      25.724  76.826  79.319  1.00 28.37           C
ATOM   3321  O   GLU A 217      25.276  76.929  78.176  1.00 28.41           O
ATOM   3322  CB  GLU A 217      27.108  74.763  78.803  1.00 25.96           C
ATOM   3323  CG  GLU A 217      27.937  73.582  79.398  1.00 27.33           C
ATOM   3324  CD  GLU A 217      28.741  72.726  78.333  1.00 34.37           C
ATOM   3325  OE1 GLU A 217      29.218  73.235  77.269  1.00 32.44           O
ATOM   3326  OE2 GLU A 217      28.916  71.516  78.592  1.00 26.32           O1-
ATOM   3327  H   GLU A 217      24.693  74.284  79.571  1.00 31.37           H
ATOM   3328  HA  GLU A 217      26.788  75.654  80.624  1.00 26.62           H
ATOM   3329  HB2 GLU A 217      26.532  74.403  78.111  1.00 31.09           H
ATOM   3330  HB3 GLU A 217      27.730  75.399  78.417  1.00 31.09           H
ATOM   3331  HG2 GLU A 217      28.580  73.943  80.028  1.00 32.73           H
ATOM   3332  HG3 GLU A 217      27.332  72.981  79.859  1.00 32.73           H
ATOM   3333  N   GLY A 219      25.768  77.859  80.177  1.00 30.57           N
ATOM   3334  CA  GLY A 219      25.167  79.141  79.809  1.00 22.81           C
ATOM   3335  C   GLY A 219      23.663  78.982  79.604  1.00 31.38           C
ATOM   3336  O   GLY A 219      22.999  78.044  80.083  1.00 29.66           O
ATOM   3337  H   GLY A 219      26.130  77.841  80.957  1.00 36.62           H
ATOM   3338  HA2 GLY A 219      25.321  79.792  80.512  1.00 27.32           H
ATOM   3339  HA3 GLY A 219      25.564  79.467  78.986  1.00 27.32           H
ATOM   3340  N   CYS A 220      23.139  79.935  78.855  1.00 30.36           N
ATOM   3341  CA  CYS A 220      21.717  80.063  78.562  1.00 34.49           C
ATOM   3342  C   CYS A 220      21.565  80.369  77.075  1.00 32.33           C
ATOM   3343  O   CYS A 220      22.273  81.237  76.541  1.00 31.26           O
ATOM   3344  CB  CYS A 220      21.073  81.154  79.444  1.00 32.13           C
ATOM   3345  SG  CYS A 220      21.719  81.187  81.133  1.00 31.68           S
ATOM   3346  H   CYS A 220      23.610  80.552  78.484  1.00 36.37           H
ATOM   3347  HA  CYS A 220      21.274  79.220  78.748  1.00 41.33           H
ATOM   3348  HB2 CYS A 220      21.241  82.021  79.044  1.00 38.50           H
ATOM   3349  HB3 CYS A 220      20.117  80.993  79.494  1.00 38.50           H
ATOM   3350  N   ALA A 221      20.694  79.588  76.410  1.00 31.83           N
ATOM   3351  CA  ALA A 221      20.384  79.706  74.991  1.00 33.79           C
ATOM   3352  C   ALA A 221      21.641  79.711  74.119  1.00 37.00           C
ATOM   3353  O   ALA A 221      21.698  80.360  73.064  1.00 31.01           O
ATOM   3354  CB  ALA A 221      19.532  80.946  74.736  1.00 34.38           C
ATOM   3355  H   ALA A 221      20.255  78.953  76.789  1.00 38.14           H
ATOM   3356  HA  ALA A 221      19.856  78.935  74.730  1.00 40.49           H
ATOM   3357  HB1 ALA A 221      19.337  81.006  73.788  1.00 41.20           H
ATOM   3358  HB2 ALA A 221      18.706  80.870  75.240  1.00 41.20           H
ATOM   3359  HB3 ALA A 221      20.024  81.731  75.023  1.00 41.20           H
ATOM   3360  N   GLN A 221A     22.598  78.957  74.513  1.00 26.00           N
ATOM   3361  CA  GLN A 221A     23.783  78.812  73.680  1.00 35.81           C
ATOM   3362  C   GLN A 221A     23.617  77.669  72.673  1.00 30.71           C
ATOM   3363  O   GLN A 221A     22.963  76.669  72.961  1.00 34.57           O
ATOM   3364  CB  GLN A 221A     25.028  78.519  74.538  1.00 43.53           C
ATOM   3365  CG  GLN A 221A     25.275  79.536  75.621  1.00 44.12           C
ATOM   3366  CD  GLN A 221A     26.429  80.483  75.327  1.00 57.08           C
ATOM   3367  OE1 GLN A 221A     26.371  81.314  74.400  1.00 53.97           O
ATOM   3368  NE2 GLN A 221A     27.494  80.364  76.130  1.00 68.08           N
ATOM   3369  H   GLN A 221A     22.611  78.510  75.248  1.00 31.14           H
ATOM   3370  HA  GLN A 221A     23.935  79.634  73.189  1.00 42.92           H
ATOM   3371  HB2 GLN A 221A     24.918  77.654  74.964  1.00 52.18           H
ATOM   3372  HB3 GLN A 221A     25.808  78.504  73.962  1.00 52.18           H
ATOM   3373  HG2 GLN A 221A     24.475  80.071  75.734  1.00 52.89           H
ATOM   3374  HG3 GLN A 221A     25.478  79.069  76.447  1.00 52.89           H
ATOM   3375 HE21 GLN A 221A     27.494  79.780  76.761  1.00 81.64           H
ATOM   3376 HE22 GLN A 221A     28.178  80.872  76.014  1.00 81.64           H
ATOM   3377  N   PRO A 222      24.268  77.781  71.524  1.00 30.33           N
ATOM   3378  CA  PRO A 222      24.222  76.709  70.524  1.00 36.24           C
ATOM   3379  C   PRO A 222      24.576  75.348  71.093  1.00 35.22           C
ATOM   3380  O   PRO A 222      25.638  75.156  71.693  1.00 31.77           O
ATOM   3381  CB  PRO A 222      25.270  77.152  69.492  1.00 34.91           C
ATOM   3382  CG  PRO A 222      25.496  78.607  69.768  1.00 34.76           C
ATOM   3383  CD  PRO A 222      25.293  78.785  71.200  1.00 32.82           C
ATOM   3384  HA  PRO A 222      23.349  76.670  70.104  1.00 43.43           H
ATOM   3385  HB2 PRO A 222      26.088  76.646  69.618  1.00 41.84           H
ATOM   3386  HB3 PRO A 222      24.921  77.023  68.596  1.00 41.84           H
ATOM   3387  HG2 PRO A 222      26.404  78.845  69.521  1.00 41.65           H
ATOM   3388  HG3 PRO A 222      24.857  79.135  69.266  1.00 41.65           H
ATOM   3389  HD2 PRO A 222      26.113  78.599  71.684  1.00 39.33           H
ATOM   3390  HD3 PRO A 222      24.964  79.678  71.387  1.00 39.33           H
ATOM   3391  N   ASN A 223      23.690  74.387  70.844  1.00 32.49           N
ATOM   3392  CA  ASN A 223      23.900  72.982  71.171  1.00 38.62           C
ATOM   3393  C   ASN A 223      23.914  72.720  72.672  1.00 34.41           C
ATOM   3394  O   ASN A 223      24.507  71.731  73.099  1.00 31.68           O
ATOM   3395  CB  ASN A 223      25.203  72.433  70.543  1.00 33.18           C
ATOM   3396  CG  ASN A 223      25.150  72.384  69.014  1.00 37.34           C
ATOM   3397  OD1 ASN A 223      24.115  72.048  68.416  1.00 29.67           O
ATOM   3398  ND2 ASN A 223      26.270  72.741  68.373  1.00 29.30           N
ATOM   3399  H   ASN A 223      22.930  74.533  70.470  1.00 38.93           H
ATOM   3400  HA  ASN A 223      23.164  72.471  70.798  1.00 46.29           H
ATOM   3401  HB2 ASN A 223      25.943  73.007  70.799  1.00 39.76           H
ATOM   3402  HB3 ASN A 223      25.355  71.532  70.868  1.00 39.76           H
ATOM   3403 HD21 ASN A 223      26.295  72.732  67.513  1.00 35.11           H
ATOM   3404 HD22 ASN A 223      26.964  72.981  68.820  1.00 35.11           H
ATOM   3405  N   ARG A 224      23.282  73.587  73.484  1.00 33.83           N
ATOM   3406  CA  ARG A 224      23.275  73.449  74.944  1.00 21.44           C
ATOM   3407  C   ARG A 224      21.885  73.754  75.509  1.00 29.27           C
ATOM   3408  O   ARG A 224      21.661  74.754  76.207  1.00 29.02           O
ATOM   3409  CB  ARG A 224      24.366  74.328  75.567  1.00 25.12           C
ATOM   3410  CG  ARG A 224      25.829  73.973  75.063  1.00 30.80           C
ATOM   3411  CD  ARG A 224      26.357  72.563  75.554  1.00 25.08           C
ATOM   3412  NE  ARG A 224      27.812  72.450  75.331  1.00 29.34           N
ATOM   3413  CZ  ARG A 224      28.381  71.959  74.232  1.00 30.77           C
ATOM   3414  NH1 ARG A 224      27.636  71.490  73.257  1.00 26.90           N
ATOM   3415  NH2 ARG A 224      29.710  71.941  74.097  1.00 27.00           N1+
ATOM   3416  H   ARG A 224      22.846  74.273  73.204  1.00 40.54           H
ATOM   3417  HA  ARG A 224      23.482  72.527  75.166  1.00 25.68           H
ATOM   3418  HB2 ARG A 224      24.190  75.254  75.340  1.00 30.08           H
ATOM   3419  HB3 ARG A 224      24.347  74.215  76.530  1.00 30.08           H
ATOM   3420  HG2 ARG A 224      25.832  73.969  74.093  1.00 36.90           H
ATOM   3421  HG3 ARG A 224      26.443  74.649  75.391  1.00 36.90           H
ATOM   3422  HD2 ARG A 224      26.183  72.465  76.503  1.00 30.04           H
ATOM   3423  HD3 ARG A 224      25.914  71.860  75.054  1.00 30.04           H
ATOM   3424  HE  ARG A 224      28.332  72.723  75.959  1.00 35.15           H
ATOM   3425 HH11 ARG A 224      26.778  71.508  73.325  1.00 32.22           H
ATOM   3426 HH12 ARG A 224      28.004  71.168  72.550  1.00 32.22           H
ATOM   3427 HH21 ARG A 224      30.211  72.235  74.731  1.00 32.34           H
ATOM   3428 HH22 ARG A 224      30.065  71.603  73.390  1.00 32.34           H
ATOM   3429  N   PRO A 225      20.930  72.871  75.251  1.00 23.53           N
ATOM   3430  CA  PRO A 225      19.603  72.987  75.872  1.00 32.58           C
ATOM   3431  C   PRO A 225      19.682  73.027  77.388  1.00 28.12           C
ATOM   3432  O   PRO A 225      20.555  72.433  78.015  1.00 31.55           O
ATOM   3433  CB  PRO A 225      18.873  71.732  75.403  1.00 35.10           C
ATOM   3434  CG  PRO A 225      19.709  71.203  74.266  1.00 32.92           C
ATOM   3435  CD  PRO A 225      21.088  71.670  74.433  1.00 32.84           C
ATOM   3436  HA  PRO A 225      19.140  73.775  75.548  1.00 39.03           H
ATOM   3437  HB2 PRO A 225      18.830  71.087  76.126  1.00 42.07           H
ATOM   3438  HB3 PRO A 225      17.983  71.965  75.096  1.00 42.07           H
ATOM   3439  HG2 PRO A 225      19.683  70.233  74.279  1.00 39.44           H
ATOM   3440  HG3 PRO A 225      19.347  71.533  73.428  1.00 39.44           H
ATOM   3441  HD2 PRO A 225      21.616  71.006  74.904  1.00 39.35           H
ATOM   3442  HD3 PRO A 225      21.478  71.893  73.573  1.00 39.35           H
ATOM   3443  N   GLY A 226      18.723  73.700  77.982  1.00 34.36           N
ATOM   3444  CA  GLY A 226      18.667  73.755  79.429  1.00 31.55           C
ATOM   3445  C   GLY A 226      18.301  72.407  80.005  1.00 32.72           C
ATOM   3446  O   GLY A 226      17.577  71.625  79.394  1.00 35.06           O
ATOM   3447  H   GLY A 226      18.097  74.131  77.580  1.00 41.17           H
ATOM   3448  HA2 GLY A 226      19.531  74.021  79.781  1.00 37.80           H
ATOM   3449  HA3 GLY A 226      18.003  74.404  79.707  1.00 37.80           H
ATOM   3450  N   ILE A 227      18.788  72.150  81.217  1.00 34.92           N
ATOM   3451  CA  ILE A 227      18.682  70.844  81.863  1.00 27.55           C
ATOM   3452  C   ILE A 227      17.931  70.991  83.184  1.00 31.30           C
ATOM   3453  O   ILE A 227      18.234  71.876  84.000  1.00 27.27           O
ATOM   3454  CB  ILE A 227      20.065  70.218  82.071  1.00 26.29           C
ATOM   3455  CG1 ILE A 227      20.783  70.058  80.726  1.00 26.30           C
ATOM   3456  CG2 ILE A 227      19.941  68.826  82.769  1.00 35.80           C
ATOM   3457  CD1 ILE A 227      22.314  69.917  80.944  1.00 28.01           C
ATOM   3458  H   ILE A 227      19.196  72.735  81.698  1.00 41.84           H
ATOM   3459  HA  ILE A 227      18.169  70.251  81.292  1.00 33.00           H
ATOM   3460  HB  ILE A 227      20.590  70.805  82.637  1.00 31.49           H
ATOM   3461 HG12 ILE A 227      20.461  69.258  80.281  1.00 31.50           H
ATOM   3462 HG13 ILE A 227      20.620  70.841  80.178  1.00 31.50           H
ATOM   3463 HG21 ILE A 227      20.829  68.453  82.888  1.00 42.90           H
ATOM   3464 HG22 ILE A 227      19.512  68.942  83.631  1.00 42.90           H
ATOM   3465 HG23 ILE A 227      19.408  68.239  82.210  1.00 42.90           H
ATOM   3466 HD11 ILE A 227      22.747  69.817  80.082  1.00 33.56           H
ATOM   3467 HD12 ILE A 227      22.643  70.713  81.390  1.00 33.56           H
ATOM   3468 HD13 ILE A 227      22.484  69.136  81.493  1.00 33.56           H
ATOM   3469  N   TYR A 228      16.955  70.116  83.371  1.00 26.26           N
ATOM   3470  CA  TYR A 228      16.011  70.126  84.464  1.00 30.69           C
ATOM   3471  C   TYR A 228      16.087  68.810  85.224  1.00 30.69           C
ATOM   3472  O   TYR A 228      16.355  67.750  84.657  1.00 32.92           O
ATOM   3473  CB  TYR A 228      14.601  70.315  83.915  1.00 41.11           C
ATOM   3474  CG  TYR A 228      14.432  71.639  83.189  1.00 40.45           C
ATOM   3475  CD1 TYR A 228      14.849  71.801  81.862  1.00 29.18           C
ATOM   3476  CD2 TYR A 228      13.866  72.727  83.847  1.00 35.38           C
ATOM   3477  CE1 TYR A 228      14.695  73.035  81.202  1.00 38.47           C
ATOM   3478  CE2 TYR A 228      13.697  73.943  83.196  1.00 41.31           C
ATOM   3479  CZ  TYR A 228      14.117  74.099  81.901  1.00 39.99           C
ATOM   3480  OH  TYR A 228      13.928  75.339  81.342  1.00 42.59           O
ATOM   3481  H   TYR A 228      16.817  69.460  82.832  1.00 31.45           H
ATOM   3482  HA  TYR A 228      16.214  70.855  85.071  1.00 36.77           H
ATOM   3483  HB2 TYR A 228      14.407  69.601  83.288  1.00 49.28           H
ATOM   3484  HB3 TYR A 228      13.969  70.293  84.651  1.00 49.28           H
ATOM   3485  HD1 TYR A 228      15.236  71.085  81.411  1.00 34.96           H
ATOM   3486  HD2 TYR A 228      13.580  72.634  84.727  1.00 42.39           H
ATOM   3487  HE1 TYR A 228      14.974  73.141  80.321  1.00 46.11           H
ATOM   3488  HE2 TYR A 228      13.321  74.662  83.651  1.00 49.52           H
ATOM   3489  HH  TYR A 228      14.207  75.342  80.550  1.00 51.05           H
ATOM   3490  N   THR A 229      15.835  68.873  86.511  1.00 31.50           N
ATOM   3491  CA  THR A 229      15.647  67.661  87.265  1.00 35.96           C
ATOM   3492  C   THR A 229      14.314  67.031  86.883  1.00 32.89           C
ATOM   3493  O   THR A 229      13.297  67.726  86.804  1.00 38.75           O
ATOM   3494  CB  THR A 229      15.692  67.991  88.742  1.00 31.97           C
ATOM   3495  OG1 THR A 229      16.865  68.770  88.996  1.00 35.08           O
ATOM   3496  CG2 THR A 229      15.681  66.715  89.603  1.00 24.82           C
ATOM   3497  H   THR A 229      15.768  69.598  86.968  1.00 37.74           H
ATOM   3498  HA  THR A 229      16.359  67.034  87.062  1.00 43.09           H
ATOM   3499  HB  THR A 229      14.909  68.515  88.972  1.00 38.30           H
ATOM   3500  HG1 THR A 229      16.910  68.965  89.811  1.00 42.04           H
ATOM   3501 HG21 THR A 229      15.710  66.950  90.543  1.00 29.73           H
ATOM   3502 HG22 THR A 229      14.873  66.206  89.429  1.00 29.73           H
ATOM   3503 HG23 THR A 229      16.451  66.166  89.391  1.00 29.73           H
ATOM   3504  N   ARG A 230      14.325  65.725  86.630  1.00 30.28           N
ATOM   3505  CA  ARG A 230      13.114  64.961  86.313  1.00 30.27           C
ATOM   3506  C   ARG A 230      12.319  64.698  87.576  1.00 41.11           C
ATOM   3507  O   ARG A 230      12.806  64.009  88.481  1.00 30.58           O
ATOM   3508  CB  ARG A 230      13.439  63.623  85.692  1.00 38.28           C
ATOM   3509  CG  ARG A 230      13.704  63.669  84.255  1.00 45.44           C
ATOM   3510  CD  ARG A 230      13.844  62.315  83.726  1.00 39.75           C
ATOM   3511  NE  ARG A 230      12.768  62.067  82.839  1.00 36.01           N
ATOM   3512  CZ  ARG A 230      12.757  62.432  81.572  1.00 33.63           C
ATOM   3513  NH1 ARG A 230      13.797  63.060  81.042  1.00 36.13           N
ATOM   3514  NH2 ARG A 230      11.687  62.162  80.836  1.00 38.19           N1+
ATOM   3515  H   ARG A 230      15.039  65.245  86.635  1.00 36.28           H
ATOM   3516  HA  ARG A 230      12.562  65.466  85.696  1.00 36.27           H
ATOM   3517  HB2 ARG A 230      14.229  63.263  86.126  1.00 45.87           H
ATOM   3518  HB3 ARG A 230      12.688  63.025  85.834  1.00 45.87           H
ATOM   3519  HG2 ARG A 230      12.964  64.102  83.802  1.00 54.48           H
ATOM   3520  HG3 ARG A 230      14.531  64.150  84.093  1.00 54.48           H
ATOM   3521  HD2 ARG A 230      14.678  62.237  83.237  1.00 47.64           H
ATOM   3522  HD3 ARG A 230      13.807  61.672  84.452  1.00 47.64           H
ATOM   3523  HE  ARG A 230      12.109  61.596  83.128  1.00 43.15           H
ATOM   3524 HH11 ARG A 230      14.486  63.236  81.526  1.00 43.29           H
ATOM   3525 HH12 ARG A 230      13.783  63.293  80.214  1.00 43.29           H
ATOM   3526 HH21 ARG A 230      11.017  61.751  81.186  1.00 45.77           H
ATOM   3527 HH22 ARG A 230      11.667  62.387  80.007  1.00 45.77           H
ATOM   3528  N   VAL A 231      11.093  65.229  87.633  1.00 35.54           N
ATOM   3529  CA  VAL A 231      10.282  65.062  88.831  1.00 39.61           C
ATOM   3530  C   VAL A 231       9.838  63.607  88.981  1.00 37.30           C
ATOM   3531  O   VAL A 231       9.807  63.079  90.093  1.00 37.17           O
ATOM   3532  CB  VAL A 231       9.087  66.044  88.812  1.00 44.45           C
ATOM   3533  CG1 VAL A 231       8.177  65.824  90.016  1.00 40.63           C
ATOM   3534  CG2 VAL A 231       9.603  67.490  88.800  1.00 46.22           C
ATOM   3535  H   VAL A 231      10.719  65.679  87.003  1.00 42.58           H
ATOM   3536  HA  VAL A 231      10.826  65.281  89.604  1.00 47.47           H
ATOM   3537  HB  VAL A 231       8.567  65.899  88.007  1.00 53.28           H
ATOM   3538 HG11 VAL A 231       7.440  66.453  89.974  1.00 48.70           H
ATOM   3539 HG12 VAL A 231       7.837  64.915  89.993  1.00 48.70           H
ATOM   3540 HG13 VAL A 231       8.688  65.966  90.828  1.00 48.70           H
ATOM   3541 HG21 VAL A 231       8.845  68.095  88.788  1.00 55.40           H
ATOM   3542 HG22 VAL A 231      10.136  67.642  89.596  1.00 55.40           H
ATOM   3543 HG23 VAL A 231      10.146  67.624  88.007  1.00 55.40           H
ATOM   3544  N   THR A 232       9.497  62.936  87.877  1.00 38.12           N
ATOM   3545  CA  THR A 232       9.099  61.525  87.966  1.00 46.17           C
ATOM   3546  C   THR A 232      10.132  60.703  88.725  1.00 41.14           C
ATOM   3547  O   THR A 232       9.783  59.892  89.585  1.00 46.60           O
ATOM   3548  CB  THR A 232       8.864  60.922  86.579  1.00 43.23           C
ATOM   3549  OG1 THR A 232       9.936  61.243  85.683  1.00 41.49           O
ATOM   3550  CG2 THR A 232       7.556  61.446  86.011  1.00 46.36           C
ATOM   3551  H   THR A 232       9.487  63.264  87.082  1.00 45.69           H
ATOM   3552  HA  THR A 232       8.264  61.470  88.456  1.00 55.35           H
ATOM   3553  HB  THR A 232       8.794  59.958  86.659  1.00 51.81           H
ATOM   3554  HG1 THR A 232      10.660  60.941  85.982  1.00 49.73           H
ATOM   3555 HG21 THR A 232       7.401  61.068  85.132  1.00 55.57           H
ATOM   3556 HG22 THR A 232       6.820  61.202  86.594  1.00 55.57           H
ATOM   3557 HG23 THR A 232       7.591  62.413  85.937  1.00 55.57           H
ATOM   3558  N   TYR A 233      11.409  60.981  88.499  1.00 44.10           N
ATOM   3559  CA  TYR A 233      12.487  60.205  89.117  1.00 42.39           C
ATOM   3560  C   TYR A 233      12.469  60.300  90.634  1.00 39.25           C
ATOM   3561  O   TYR A 233      12.824  59.329  91.314  1.00 39.32           O
ATOM   3562  CB  TYR A 233      13.836  60.692  88.574  1.00 47.56           C
ATOM   3563  CG  TYR A 233      15.014  59.730  88.685  1.00 43.67           C
ATOM   3564  CD1 TYR A 233      15.757  59.646  89.861  1.00 38.74           C
ATOM   3565  CD2 TYR A 233      15.415  58.968  87.592  1.00 41.64           C
ATOM   3566  CE1 TYR A 233      16.843  58.823  89.961  1.00 42.93           C
ATOM   3567  CE2 TYR A 233      16.499  58.127  87.685  1.00 37.81           C
ATOM   3568  CZ  TYR A 233      17.202  58.064  88.888  1.00 39.80           C
ATOM   3569  OH  TYR A 233      18.289  57.249  89.040  1.00 47.38           O
ATOM   3570  H   TYR A 233      11.683  61.617  87.990  1.00 52.86           H
ATOM   3571  HA  TYR A 233      12.385  59.272  88.873  1.00 50.81           H
ATOM   3572  HB2 TYR A 233      13.725  60.900  87.633  1.00 57.01           H
ATOM   3573  HB3 TYR A 233      14.080  61.499  89.053  1.00 57.01           H
ATOM   3574  HD1 TYR A 233      15.510  60.163  90.593  1.00 46.42           H
ATOM   3575  HD2 TYR A 233      14.937  59.018  86.796  1.00 49.91           H
ATOM   3576  HE1 TYR A 233      17.319  58.766  90.758  1.00 51.45           H
ATOM   3577  HE2 TYR A 233      16.759  57.608  86.958  1.00 45.32           H
ATOM   3578  HH  TYR A 233      18.431  56.824  88.330  1.00 56.80           H
ATOM   3579  N   TYR A 234      12.076  61.446  91.192  1.00 39.50           N
ATOM   3580  CA  TYR A 234      12.134  61.632  92.636  1.00 41.53           C
ATOM   3581  C   TYR A 234      10.771  61.646  93.344  1.00 40.04           C
ATOM   3582  O   TYR A 234      10.680  62.150  94.472  1.00 44.24           O
ATOM   3583  CB  TYR A 234      12.908  62.904  92.924  1.00 43.13           C
ATOM   3584  CG  TYR A 234      14.342  62.751  92.496  1.00 42.48           C
ATOM   3585  CD1 TYR A 234      15.265  62.191  93.350  1.00 37.83           C
ATOM   3586  CD2 TYR A 234      14.761  63.131  91.233  1.00 44.46           C
ATOM   3587  CE1 TYR A 234      16.574  62.037  92.982  1.00 41.57           C
ATOM   3588  CE2 TYR A 234      16.085  62.961  90.842  1.00 44.30           C
ATOM   3589  CZ  TYR A 234      16.985  62.397  91.730  1.00 41.19           C
ATOM   3590  OH  TYR A 234      18.315  62.213  91.405  1.00 42.34           O
ATOM   3591  H   TYR A 234      11.775  62.124  90.758  1.00 47.34           H
ATOM   3592  HA  TYR A 234      12.641  60.897  93.013  1.00 49.78           H
ATOM   3593  HB2 TYR A 234      12.517  63.641  92.430  1.00 51.70           H
ATOM   3594  HB3 TYR A 234      12.889  63.086  93.877  1.00 51.70           H
ATOM   3595  HD1 TYR A 234      14.998  61.931  94.203  1.00 45.34           H
ATOM   3596  HD2 TYR A 234      14.150  63.500  90.637  1.00 53.29           H
ATOM   3597  HE1 TYR A 234      17.180  61.655  93.575  1.00 49.83           H
ATOM   3598  HE2 TYR A 234      16.362  63.221  89.993  1.00 53.10           H
ATOM   3599  HH  TYR A 234      18.456  62.467  90.617  1.00 50.75           H
ATOM   3600  N   LEU A 235       9.731  61.046  92.758  1.00 38.86           N
ATOM   3601  CA  LEU A 235       8.432  60.984  93.450  1.00 43.87           C
ATOM   3602  C   LEU A 235       8.515  60.304  94.824  1.00 44.79           C
ATOM   3603  O   LEU A 235       7.996  60.837  95.816  1.00 42.49           O
ATOM   3604  CB  LEU A 235       7.396  60.291  92.556  1.00 37.95           C
ATOM   3605  CG  LEU A 235       6.978  61.142  91.354  1.00 47.88           C
ATOM   3606  CD1 LEU A 235       6.067  60.381  90.409  1.00 48.92           C
ATOM   3607  CD2 LEU A 235       6.314  62.445  91.839  1.00 41.55           C
ATOM   3608  H   LEU A 235       9.746  60.675  91.983  1.00 46.57           H
ATOM   3609  HA  LEU A 235       8.124  61.892  93.597  1.00 52.58           H
ATOM   3610  HB2 LEU A 235       7.773  59.463  92.220  1.00 45.49           H
ATOM   3611  HB3 LEU A 235       6.602  60.103  93.081  1.00 45.49           H
ATOM   3612  HG  LEU A 235       7.775  61.387  90.859  1.00 57.40           H
ATOM   3613 HD11 LEU A 235       5.830  60.959  89.666  1.00 58.65           H
ATOM   3614 HD12 LEU A 235       6.536  59.598  90.082  1.00 58.65           H
ATOM   3615 HD13 LEU A 235       5.268  60.113  90.888  1.00 58.65           H
ATOM   3616 HD21 LEU A 235       6.055  62.973  91.067  1.00 49.80           H
ATOM   3617 HD22 LEU A 235       5.530  62.222  92.365  1.00 49.80           H
ATOM   3618 HD23 LEU A 235       6.948  62.940  92.381  1.00 49.80           H
ATOM   3619  N   ASP A 236       9.160  59.131  94.920  1.00 48.41           N
ATOM   3620  CA  ASP A 236       9.124  58.402  96.191  1.00 39.38           C
ATOM   3621  C   ASP A 236       9.796  59.201  97.275  1.00 35.39           C
ATOM   3622  O   ASP A 236       9.434  59.117  98.457  1.00 37.62           O
ATOM   3623  CB  ASP A 236       9.794  57.034  96.068  1.00 46.45           C
ATOM   3624  CG  ASP A 236       9.179  56.186  94.988  1.00 52.78           C
ATOM   3625  OD1 ASP A 236       9.856  55.280  94.449  1.00 48.48           O
ATOM   3626  OD2 ASP A 236       8.006  56.450  94.663  1.00 64.63           O1-
ATOM   3627  H   ASP A 236       9.606  58.752  94.290  1.00 58.04           H
ATOM   3628  HA  ASP A 236       8.200  58.262  96.449  1.00 47.20           H
ATOM   3629  HB2 ASP A 236      10.732  57.159  95.856  1.00 55.68           H
ATOM   3630  HB3 ASP A 236       9.704  56.561  96.910  1.00 55.68           H
ATOM   3631  N   TRP A 237      10.772  59.991  96.898  1.00 40.14           N
ATOM   3632  CA  TRP A 237      11.417  60.817  97.893  1.00 40.61           C
ATOM   3633  C   TRP A 237      10.516  61.972  98.303  1.00 34.31           C
ATOM   3634  O   TRP A 237      10.393  62.294  99.495  1.00 35.00           O
ATOM   3635  CB  TRP A 237      12.721  61.305  97.322  1.00 38.14           C
ATOM   3636  CG  TRP A 237      13.477  62.112  98.253  1.00 32.51           C
ATOM   3637  CD1 TRP A 237      14.344  61.676  99.233  1.00 34.81           C
ATOM   3638  CD2 TRP A 237      13.485  63.526  98.297  1.00 35.69           C
ATOM   3639  NE1 TRP A 237      14.888  62.748  99.884  1.00 32.83           N
ATOM   3640  CE2 TRP A 237      14.375  63.905  99.332  1.00 40.67           C
ATOM   3641  CE3 TRP A 237      12.829  64.527  97.555  1.00 36.06           C
ATOM   3642  CZ2 TRP A 237      14.622  65.251  99.643  1.00 37.42           C
ATOM   3643  CZ3 TRP A 237      13.078  65.861  97.866  1.00 26.30           C
ATOM   3644  CH2 TRP A 237      13.965  66.208  98.901  1.00 36.17           C
ATOM   3645  H   TRP A 237      11.075  60.070  96.097  1.00 48.11           H
ATOM   3646  HA  TRP A 237      11.608  60.283  98.680  1.00 48.68           H
ATOM   3647  HB2 TRP A 237      13.265  60.540  97.079  1.00 45.71           H
ATOM   3648  HB3 TRP A 237      12.539  61.845  96.537  1.00 45.71           H
ATOM   3649  HD1 TRP A 237      14.531  60.784  99.423  1.00 41.71           H
ATOM   3650  HE1 TRP A 237      15.448  62.709 100.536  1.00 39.34           H
ATOM   3651  HE3 TRP A 237      12.246  64.301  96.867  1.00 43.21           H
ATOM   3652  HZ2 TRP A 237      15.206  65.488 100.327  1.00 44.85           H
ATOM   3653  HZ3 TRP A 237      12.647  66.532  97.387  1.00 31.51           H
ATOM   3654  HH2 TRP A 237      14.107  67.107  99.094  1.00 43.34           H
ATOM   3655  N   ILE A 238       9.872  62.589  97.322  1.00 36.27           N
ATOM   3656  CA  ILE A 238       8.935  63.671  97.594  1.00 35.66           C
ATOM   3657  C   ILE A 238       7.788  63.168  98.463  1.00 40.56           C
ATOM   3658  O   ILE A 238       7.615  63.613  99.601  1.00 44.20           O
ATOM   3659  CB  ILE A 238       8.427  64.273  96.274  1.00 40.52           C
ATOM   3660  CG1 ILE A 238       9.545  65.102  95.612  1.00 33.94           C
ATOM   3661  CG2 ILE A 238       7.205  65.126  96.522  1.00 42.18           C
ATOM   3662  CD1 ILE A 238       9.391  65.269  94.115  1.00 35.99           C
ATOM   3663  H   ILE A 238       9.959  62.400  96.487  1.00 43.47           H
ATOM   3664  HA  ILE A 238       9.395  64.371  98.083  1.00 42.73           H
ATOM   3665  HB  ILE A 238       8.183  63.549  95.677  1.00 48.56           H
ATOM   3666 HG12 ILE A 238       9.552  65.988  96.009  1.00 40.67           H
ATOM   3667 HG13 ILE A 238      10.395  64.664  95.775  1.00 40.67           H
ATOM   3668 HG21 ILE A 238       6.902  65.495  95.678  1.00 50.56           H
ATOM   3669 HG22 ILE A 238       6.509  64.575  96.912  1.00 50.56           H
ATOM   3670 HG23 ILE A 238       7.440  65.843  97.132  1.00 50.56           H
ATOM   3671 HD11 ILE A 238      10.130  65.799  93.779  1.00 43.13           H
ATOM   3672 HD12 ILE A 238       9.396  64.393  93.698  1.00 43.13           H
ATOM   3673 HD13 ILE A 238       8.551  65.718  93.932  1.00 43.13           H
ATOM   3674  N   HIS A 239       7.011  62.201  97.952  1.00 44.67           N
ATOM   3675  CA  HIS A 239       5.863  61.673  98.699  1.00 47.56           C
ATOM   3676  C   HIS A 239       6.228  61.243 100.107  1.00 47.56           C
ATOM   3677  O   HIS A 239       5.365  61.195 100.989  1.00 61.68           O
ATOM   3678  CB  HIS A 239       5.269  60.470  98.003  1.00 40.63           C
ATOM   3679  CG  HIS A 239       4.737  60.766  96.649  1.00 46.23           C
ATOM   3680  ND1 HIS A 239       3.922  61.847  96.391  1.00 40.27           N
ATOM   3681  CD2 HIS A 239       4.895  60.112  95.472  1.00 54.81           C
ATOM   3682  CE1 HIS A 239       3.587  61.836  95.112  1.00 46.00           C
ATOM   3683  NE2 HIS A 239       4.173  60.801  94.529  1.00 56.70           N
ATOM   3684  H   HIS A 239       7.128  61.838  97.181  1.00 53.55           H
ATOM   3685  HA  HIS A 239       5.179  62.358  98.759  1.00 57.02           H
ATOM   3686  HB2 HIS A 239       4.538  60.127  98.541  1.00 48.70           H
ATOM   3687  HB3 HIS A 239       5.956  59.791  97.910  1.00 48.70           H
ATOM   3688  HD2 HIS A 239       5.395  59.341  95.330  1.00 65.72           H
ATOM   3689  HE1 HIS A 239       3.049  62.465  94.687  1.00 55.15           H
ATOM   3690  HE2 HIS A 239       4.109  60.593  93.697  1.00 67.99           H
ATOM   3691  N   HIS A 240       7.475  60.849 100.323  1.00 46.24           N
ATOM   3692  CA  HIS A 240       7.920  60.493 101.655  1.00 47.61           C
ATOM   3693  C   HIS A 240       7.837  61.661 102.644  1.00 54.26           C
ATOM   3694  O   HIS A 240       8.040  61.465 103.856  1.00 50.93           O
ATOM   3695  CB  HIS A 240       9.344  59.987 101.568  1.00 46.88           C
ATOM   3696  CG  HIS A 240       9.876  59.539 102.879  1.00 53.10           C
ATOM   3697  ND1 HIS A 240      10.411  60.418 103.795  1.00 62.44           N
ATOM   3698  CD2 HIS A 240       9.891  58.319 103.466  1.00 63.54           C
ATOM   3699  CE1 HIS A 240      10.777  59.750 104.875  1.00 62.88           C
ATOM   3700  NE2 HIS A 240      10.467  58.476 104.703  1.00 63.56           N
ATOM   3701  H   HIS A 240       8.079  60.781  99.715  1.00 55.43           H
ATOM   3702  HA  HIS A 240       7.364  59.773 101.992  1.00 57.08           H
ATOM   3703  HB2 HIS A 240       9.913  60.701 101.241  1.00 56.19           H
ATOM   3704  HB3 HIS A 240       9.374  59.233 100.958  1.00 56.19           H
ATOM   3705  HD1 HIS A 240      10.514  61.263 103.673  1.00 74.87           H
ATOM   3706  HD2 HIS A 240       9.588  57.522 103.093  1.00 76.19           H
ATOM   3707  HE1 HIS A 240      11.175  60.116 105.633  1.00 75.40           H
ATOM   3708  N   TYR A 241       7.578  62.870 102.157  1.00 46.46           N
ATOM   3709  CA  TYR A 241       7.552  64.054 103.011  1.00 52.17           C
ATOM   3710  C   TYR A 241       6.244  64.810 102.825  1.00 49.76           C
ATOM   3711  O   TYR A 241       5.582  65.183 103.799  1.00 51.12           O
ATOM   3712  CB  TYR A 241       8.727  64.978 102.693  1.00 48.45           C
ATOM   3713  CG  TYR A 241      10.071  64.414 103.062  1.00 48.25           C
ATOM   3714  CD1 TYR A 241      10.461  64.369 104.393  1.00 51.17           C
ATOM   3715  CD2 TYR A 241      10.958  63.924 102.089  1.00 40.96           C
ATOM   3716  CE1 TYR A 241      11.691  63.867 104.761  1.00 42.95           C
ATOM   3717  CE2 TYR A 241      12.190  63.419 102.458  1.00 46.51           C
ATOM   3718  CZ  TYR A 241      12.542  63.400 103.796  1.00 41.37           C
ATOM   3719  OH  TYR A 241      13.733  62.908 104.216  1.00 44.12           O
ATOM   3720  H   TYR A 241       7.412  63.033 101.329  1.00 55.69           H
ATOM   3721  HA  TYR A 241       7.619  63.782 103.939  1.00 62.55           H
ATOM   3722  HB2 TYR A 241       8.733  65.158 101.740  1.00 58.08           H
ATOM   3723  HB3 TYR A 241       8.611  65.808 103.182  1.00 58.08           H
ATOM   3724  HD1 TYR A 241       9.886  64.692 105.048  1.00 61.35           H
ATOM   3725  HD2 TYR A 241      10.717  63.946 101.191  1.00 49.10           H
ATOM   3726  HE1 TYR A 241      11.940  63.844 105.656  1.00 51.48           H
ATOM   3727  HE2 TYR A 241      12.777  63.096 101.813  1.00 55.75           H
ATOM   3728  HH  TYR A 241      14.184  62.647 103.558  1.00 52.89           H
ATOM   3729  N   VAL A 242       5.856  65.033 101.578  1.00 43.96           N
ATOM   3730  CA  VAL A 242       4.655  65.812 101.327  1.00 51.18           C
ATOM   3731  C   VAL A 242       3.462  64.871 101.392  1.00 49.59           C
ATOM   3732  O   VAL A 242       3.420  63.883 100.648  1.00 50.47           O
ATOM   3733  CB  VAL A 242       4.724  66.569  99.988  1.00 49.41           C
ATOM   3734  CG1 VAL A 242       6.143  67.154  99.790  1.00 48.98           C
ATOM   3735  CG2 VAL A 242       4.265  65.709  98.788  1.00 55.45           C
ATOM   3736  H   VAL A 242       6.261  64.752 100.873  1.00 52.70           H
ATOM   3737  HA  VAL A 242       4.554  66.469 102.034  1.00 61.36           H
ATOM   3738  HB  VAL A 242       4.115  67.322 100.041  1.00 59.24           H
ATOM   3739 HG11 VAL A 242       6.174  67.628  98.944  1.00 58.71           H
ATOM   3740 HG12 VAL A 242       6.337  67.764 100.519  1.00 58.71           H
ATOM   3741 HG13 VAL A 242       6.786  66.428  99.786  1.00 58.71           H
ATOM   3742 HG21 VAL A 242       4.331  66.238  97.977  1.00 66.48           H
ATOM   3743 HG22 VAL A 242       4.838  64.929  98.722  1.00 66.48           H
ATOM   3744 HG23 VAL A 242       3.346  65.434  98.930  1.00 66.48           H
ATOM   3745  N   PRO A 243       2.474  65.128 102.260  1.00 56.80           N
ATOM   3746  CA  PRO A 243       1.264  64.290 102.307  1.00 60.63           C
ATOM   3747  C   PRO A 243       0.658  64.077 100.909  1.00 52.69           C
ATOM   3748  O   PRO A 243       0.509  65.035 100.168  1.00 57.43           O
ATOM   3749  CB  PRO A 243       0.317  65.088 103.226  1.00 62.50           C
ATOM   3750  CG  PRO A 243       1.194  66.040 103.999  1.00 59.69           C
ATOM   3751  CD  PRO A 243       2.372  66.325 103.122  1.00 58.11           C
ATOM   3752  HA  PRO A 243       1.460  63.431 102.711  1.00 72.70           H
ATOM   3753  HB2 PRO A 243      -0.324  65.577 102.687  1.00 74.94           H
ATOM   3754  HB3 PRO A 243      -0.139  64.479 103.829  1.00 74.94           H
ATOM   3755  HG2 PRO A 243       0.702  66.856 104.184  1.00 71.57           H
ATOM   3756  HG3 PRO A 243       1.478  65.620 104.826  1.00 71.57           H
ATOM   3757  HD2 PRO A 243       2.208  67.115 102.583  1.00 69.67           H
ATOM   3758  HD3 PRO A 243       3.175  66.423 103.658  1.00 69.67           H
ATOM   3759  N   LYS A 244       0.326  62.841 100.552  1.00 49.12           N
ATOM   3760  H1  LYS A 244       0.012  62.535  99.697  1.00 58.88           H
ATOM   3761  H2  LYS A 244       0.712  62.105 101.033  1.00 58.88           H
TER
ATOM   3762  N   ILE B  16      50.371 104.745  78.583  1.00 28.84           N1+
ATOM   3763  CA  ILE B  16      50.930 105.211  77.295  1.00 27.50           C
ATOM   3764  C   ILE B  16      50.126 104.530  76.165  1.00 33.44           C
ATOM   3765  O   ILE B  16      50.102 103.301  76.072  1.00 30.75           O
ATOM   3766  CB  ILE B  16      52.460 104.925  77.195  1.00 24.38           C
ATOM   3767  CG1 ILE B  16      53.244 105.687  78.269  1.00 30.46           C
ATOM   3768  CG2 ILE B  16      52.997 105.275  75.822  1.00 25.89           C
ATOM   3769  CD1 ILE B  16      53.273 107.211  78.083  1.00 32.81           C
ATOM   3770  H1  ILE B  16      50.074 105.443  79.047  1.00 34.55           H
ATOM   3771  H2  ILE B  16      51.005 104.327  79.048  1.00 34.55           H
ATOM   3772  H3  ILE B  16      49.698 104.184  78.428  1.00 34.55           H
ATOM   3773  HA  ILE B  16      50.799 106.169  77.221  1.00 32.95           H
ATOM   3774  HB  ILE B  16      52.599 103.976  77.339  1.00 29.20           H
ATOM   3775 HG12 ILE B  16      54.162 105.373  78.263  1.00 36.49           H
ATOM   3776 HG13 ILE B  16      52.843 105.504  79.133  1.00 36.49           H
ATOM   3777 HG21 ILE B  16      52.535 104.741  75.157  1.00 31.01           H
ATOM   3778 HG22 ILE B  16      52.843 106.218  75.654  1.00 31.01           H
ATOM   3779 HG23 ILE B  16      53.948 105.085  75.797  1.00 31.01           H
ATOM   3780 HD11 ILE B  16      53.686 107.417  77.230  1.00 39.31           H
ATOM   3781 HD12 ILE B  16      52.364 107.548  78.102  1.00 39.31           H
ATOM   3782 HD13 ILE B  16      53.788 107.607  78.804  1.00 39.31           H
ATOM   3783  N   VAL B  17      49.422 105.340  75.362  1.00 32.64           N
ATOM   3784  CA  VAL B  17      48.682 104.852  74.199  1.00 31.34           C
ATOM   3785  C   VAL B  17      49.561 105.005  72.968  1.00 32.30           C
ATOM   3786  O   VAL B  17      50.107 106.089  72.702  1.00 28.62           O
ATOM   3787  CB  VAL B  17      47.352 105.606  74.014  1.00 31.21           C
ATOM   3788  CG1 VAL B  17      46.481 104.911  72.951  1.00 29.87           C
ATOM   3789  CG2 VAL B  17      46.578 105.721  75.332  1.00 26.60           C
ATOM   3790  H   VAL B  17      49.359 106.190  75.476  1.00 39.11           H
ATOM   3791  HA  VAL B  17      48.484 103.910  74.317  1.00 37.55           H
ATOM   3792  HB  VAL B  17      47.542 106.504  73.701  1.00 37.39           H
ATOM   3793 HG11 VAL B  17      45.651 105.403  72.852  1.00 35.78           H
ATOM   3794 HG12 VAL B  17      46.962 104.899  72.108  1.00 35.78           H
ATOM   3795 HG13 VAL B  17      46.296 104.003  73.240  1.00 35.78           H
ATOM   3796 HG21 VAL B  17      45.750 106.201  75.171  1.00 31.86           H
ATOM   3797 HG22 VAL B  17      46.385 104.830  75.664  1.00 31.86           H
ATOM   3798 HG23 VAL B  17      47.121 106.204  75.975  1.00 31.86           H
ATOM   3799  N   GLY B  18      49.660 103.929  72.195  1.00 32.34           N
ATOM   3800  CA  GLY B  18      50.555 103.879  71.048  1.00 39.99           C
ATOM   3801  C   GLY B  18      52.012 103.747  71.468  1.00 31.46           C
ATOM   3802  O   GLY B  18      52.335 103.301  72.572  1.00 34.93           O
ATOM   3803  H   GLY B  18      49.212 103.205  72.317  1.00 38.74           H
ATOM   3804  HA2 GLY B  18      50.325 103.120  70.489  1.00 47.93           H
ATOM   3805  HA3 GLY B  18      50.457 104.689  70.524  1.00 47.93           H
ATOM   3806  N   GLY B  19      52.907 104.151  70.575  1.00 39.38           N
ATOM   3807  CA  GLY B  19      54.308 104.108  70.969  1.00 42.10           C
ATOM   3808  C   GLY B  19      54.822 102.695  71.189  1.00 45.51           C
ATOM   3809  O   GLY B  19      54.389 101.740  70.540  1.00 45.32           O
ATOM   3810  H   GLY B  19      52.744 104.438  69.780  1.00 47.20           H
ATOM   3811  HA2 GLY B  19      54.848 104.525  70.279  1.00 50.46           H
ATOM   3812  HA3 GLY B  19      54.425 104.607  71.792  1.00 50.46           H
ATOM   3813  N   GLN B  20      55.776 102.558  72.111  1.00 35.50           N
ATOM   3814  CA  GLN B  20      56.570 101.331  72.167  1.00 43.73           C
ATOM   3815  C   GLN B  20      57.312 101.235  73.501  1.00 40.59           C
ATOM   3816  O   GLN B  20      57.474 102.228  74.220  1.00 30.53           O
ATOM   3817  CB  GLN B  20      57.562 101.295  71.001  1.00 45.00           C
ATOM   3818  CG  GLN B  20      57.901  99.906  70.544  1.00 60.79           C
ATOM   3819  CD  GLN B  20      58.723  99.932  69.262  1.00 75.17           C
ATOM   3820  OE1 GLN B  20      59.647 100.764  69.110  1.00 68.22           O
ATOM   3821  NE2 GLN B  20      58.369  99.048  68.313  1.00 78.48           N
ATOM   3822  H   GLN B  20      55.981 103.147  72.703  1.00 42.54           H
ATOM   3823  HA  GLN B  20      55.981 100.564  72.091  1.00 52.42           H
ATOM   3824  HB2 GLN B  20      57.177 101.770  70.248  1.00 53.95           H
ATOM   3825  HB3 GLN B  20      58.385 101.727  71.277  1.00 53.95           H
ATOM   3826  HG2 GLN B  20      58.422  99.460  71.230  1.00 72.88           H
ATOM   3827  HG3 GLN B  20      57.083  99.416  70.371  1.00 72.88           H
ATOM   3828 HE21 GLN B  20      57.712  98.510  68.450  1.00 94.11           H
ATOM   3829 HE22 GLN B  20      58.800  99.020  67.569  1.00 94.11           H
ATOM   3830  N   GLU B  21      57.797 100.027  73.810  1.00 30.27           N
ATOM   3831  CA  GLU B  21      58.618  99.853  74.997  1.00 33.86           C
ATOM   3832  C   GLU B  21      59.876 100.679  74.836  1.00 42.46           C
ATOM   3833  O   GLU B  21      60.411 100.809  73.730  1.00 38.60           O
ATOM   3834  CB  GLU B  21      58.985  98.383  75.233  1.00 39.50           C
ATOM   3835  CG  GLU B  21      59.907  98.149  76.436  1.00 49.48           C
ATOM   3836  CD  GLU B  21      60.153  96.662  76.766  1.00 59.62           C
ATOM   3837  OE1 GLU B  21      61.083  96.391  77.559  1.00 52.75           O
ATOM   3838  OE2 GLU B  21      59.417  95.776  76.253  1.00 53.06           O1-
ATOM   3839  H   GLU B  21      57.665  99.310  73.354  1.00 36.27           H
ATOM   3840  HA  GLU B  21      58.135 100.177  75.774  1.00 40.58           H
ATOM   3841  HB2 GLU B  21      58.171  97.878  75.383  1.00 47.34           H
ATOM   3842  HB3 GLU B  21      59.439  98.045  74.444  1.00 47.34           H
ATOM   3843  HG2 GLU B  21      60.768  98.557  76.253  1.00 59.32           H
ATOM   3844  HG3 GLU B  21      59.509  98.563  77.218  1.00 59.32           H
ATOM   3845  N   ALA B  22      60.346 101.236  75.946  1.00 39.21           N
ATOM   3846  CA  ALA B  22      61.506 102.109  75.831  1.00 41.07           C
ATOM   3847  C   ALA B  22      62.812 101.321  75.869  1.00 48.52           C
ATOM   3848  O   ALA B  22      62.937 100.358  76.638  1.00 47.09           O
ATOM   3849  CB  ALA B  22      61.530 103.130  76.949  1.00 46.38           C
ATOM   3850  H   ALA B  22      60.030 101.132  76.739  1.00 47.00           H
ATOM   3851  HA  ALA B  22      61.464 102.585  74.987  1.00 49.22           H
ATOM   3852  HB1 ALA B  22      62.313 103.694  76.845  1.00 55.60           H
ATOM   3853  HB2 ALA B  22      60.725 103.669  76.902  1.00 55.60           H
ATOM   3854  HB3 ALA B  22      61.569 102.665  77.800  1.00 55.60           H
ATOM   3855  N   PRO B  23      63.795 101.778  75.082  1.00 37.40           N
ATOM   3856  CA  PRO B  23      65.170 101.285  75.245  1.00 43.71           C
ATOM   3857  C   PRO B  23      65.700 101.566  76.640  1.00 46.77           C
ATOM   3858  O   PRO B  23      65.392 102.589  77.259  1.00 44.80           O
ATOM   3859  CB  PRO B  23      65.955 102.054  74.181  1.00 47.53           C
ATOM   3860  CG  PRO B  23      64.889 102.374  73.109  1.00 48.36           C
ATOM   3861  CD  PRO B  23      63.595 102.538  73.836  1.00 36.56           C
ATOM   3862  HA  PRO B  23      65.217 100.333  75.063  1.00 52.39           H
ATOM   3863  HB2 PRO B  23      66.321 102.867  74.561  1.00 56.98           H
ATOM   3864  HB3 PRO B  23      66.657 101.492  73.816  1.00 56.98           H
ATOM   3865  HG2 PRO B  23      65.127 103.195  72.651  1.00 57.97           H
ATOM   3866  HG3 PRO B  23      64.832 101.638  72.479  1.00 57.97           H
ATOM   3867  HD2 PRO B  23      63.437 103.474  74.035  1.00 43.82           H
ATOM   3868  HD3 PRO B  23      62.868 102.156  73.321  1.00 43.82           H
ATOM   3869  N   ARG B  24      66.542 100.650  77.107  1.00 45.41           N
ATOM   3870  CA  ARG B  24      67.040 100.690  78.474  1.00 50.56           C
ATOM   3871  C   ARG B  24      67.758 101.998  78.762  1.00 57.42           C
ATOM   3872  O   ARG B  24      67.702 102.498  79.897  1.00 51.42           O
ATOM   3873  CB  ARG B  24      67.943  99.474  78.702  1.00 56.28           C
ATOM   3874  CG  ARG B  24      68.929  99.565  79.870  1.00 70.33           C
ATOM   3875  CD  ARG B  24      68.714  98.467  80.943  1.00 80.36           C
ATOM   3876  NE  ARG B  24      69.462  98.798  82.163  1.00 82.30           N
ATOM   3877  CZ  ARG B  24      70.736  98.476  82.392  1.00 83.14           C
ATOM   3878  NH1 ARG B  24      71.425  97.778  81.493  1.00 80.92           N
ATOM   3879  NH2 ARG B  24      71.321  98.852  83.529  1.00 81.09           N1+
ATOM   3880  H   ARG B  24      66.843  99.989  76.646  1.00 54.43           H
ATOM   3881  HA  ARG B  24      66.289 100.622  79.084  1.00 60.61           H
ATOM   3882  HB2 ARG B  24      67.377  98.703  78.862  1.00 67.47           H
ATOM   3883  HB3 ARG B  24      68.464  99.328  77.897  1.00 67.47           H
ATOM   3884  HG2 ARG B  24      69.832  99.474  79.527  1.00 84.33           H
ATOM   3885  HG3 ARG B  24      68.825 100.428  80.302  1.00 84.33           H
ATOM   3886  HD2 ARG B  24      67.772  98.410  81.165  1.00 96.37           H
ATOM   3887  HD3 ARG B  24      69.036  97.616  80.606  1.00 96.37           H
ATOM   3888  HE  ARG B  24      69.047  99.233  82.778  1.00 98.70           H
ATOM   3889 HH11 ARG B  24      71.052  97.539  80.756  1.00 97.05           H
ATOM   3890 HH12 ARG B  24      72.245  97.570  81.647  1.00 97.05           H
ATOM   3891 HH21 ARG B  24      70.876  99.298  84.114  1.00 97.25           H
ATOM   3892 HH22 ARG B  24      72.139  98.636  83.684  1.00 97.25           H
ATOM   3893  N   SER B  25      68.399 102.579  77.744  1.00 53.60           N
ATOM   3894  CA  SER B  25      69.240 103.760  77.896  1.00 49.85           C
ATOM   3895  C   SER B  25      68.471 105.068  77.775  1.00 42.92           C
ATOM   3896  O   SER B  25      69.080 106.132  77.880  1.00 39.93           O
ATOM   3897  CB  SER B  25      70.350 103.752  76.842  1.00 49.02           C
ATOM   3898  OG  SER B  25      69.772 103.740  75.543  1.00 44.91           O
ATOM   3899  H   SER B  25      68.357 102.295  76.933  1.00 64.26           H
ATOM   3900  HA  SER B  25      69.658 103.739  78.772  1.00 59.77           H
ATOM   3901  HB2 SER B  25      70.894 104.549  76.943  1.00 58.77           H
ATOM   3902  HB3 SER B  25      70.895 102.957  76.957  1.00 58.77           H
ATOM   3903  HG  SER B  25      70.377 103.735  74.960  1.00 53.84           H
ATOM   3904  N   LYS B  26      67.165 105.028  77.531  1.00 42.65           N
ATOM   3905  CA  LYS B  26      66.393 106.251  77.379  1.00 46.75           C
ATOM   3906  C   LYS B  26      65.647 106.543  78.682  1.00 43.42           C
ATOM   3907  O   LYS B  26      65.337 105.640  79.474  1.00 34.25           O
ATOM   3908  CB  LYS B  26      65.427 106.174  76.165  1.00 44.93           C
ATOM   3909  CG  LYS B  26      66.116 105.959  74.724  1.00 37.36           C
ATOM   3910  CD  LYS B  26      65.892 107.137  73.699  1.00 50.92           C
ATOM   3911  CE  LYS B  26      64.650 106.960  72.745  1.00 55.57           C
ATOM   3912  NZ  LYS B  26      64.412 108.126  71.770  1.00 49.41           N1+
ATOM   3913  H   LYS B  26      66.705 104.306  77.449  1.00 51.12           H
ATOM   3914  HA  LYS B  26      67.005 106.987  77.220  1.00 56.04           H
ATOM   3915  HB2 LYS B  26      64.817 105.433  76.307  1.00 53.86           H
ATOM   3916  HB3 LYS B  26      64.923 107.002  76.123  1.00 53.86           H
ATOM   3917  HG2 LYS B  26      67.073 105.859  74.851  1.00 44.77           H
ATOM   3918  HG3 LYS B  26      65.755 105.151  74.326  1.00 44.77           H
ATOM   3919  HD2 LYS B  26      65.764 107.959  74.197  1.00 61.04           H
ATOM   3920  HD3 LYS B  26      66.682 107.214  73.141  1.00 61.04           H
ATOM   3921  HE2 LYS B  26      64.779 106.158  72.216  1.00 66.62           H
ATOM   3922  HE3 LYS B  26      63.853 106.867  73.290  1.00 66.62           H
ATOM   3923  HZ1 LYS B  26      63.698 107.959  71.265  1.00 59.24           H
ATOM   3924  HZ2 LYS B  26      64.275 108.879  72.225  1.00 59.24           H
ATOM   3925  HZ3 LYS B  26      65.121 108.231  71.243  1.00 59.24           H
ATOM   3926  N   TRP B  27      65.438 107.843  78.924  1.00 33.77           N
ATOM   3927  CA  TRP B  27      64.674 108.357  80.058  1.00 32.24           C
ATOM   3928  C   TRP B  27      65.222 107.940  81.418  1.00 32.73           C
ATOM   3929  O   TRP B  27      64.469 107.447  82.272  1.00 27.06           O
ATOM   3930  CB  TRP B  27      63.217 107.928  79.950  1.00 28.94           C
ATOM   3931  CG  TRP B  27      62.776 107.717  78.526  1.00 28.86           C
ATOM   3932  CD1 TRP B  27      62.334 106.571  77.989  1.00 30.82           C
ATOM   3933  CD2 TRP B  27      62.762 108.685  77.466  1.00 36.32           C
ATOM   3934  NE1 TRP B  27      62.027 106.743  76.682  1.00 33.02           N
ATOM   3935  CE2 TRP B  27      62.311 108.029  76.319  1.00 28.22           C
ATOM   3936  CE3 TRP B  27      63.094 110.039  77.378  1.00 29.90           C
ATOM   3937  CZ2 TRP B  27      62.132 108.685  75.098  1.00 30.90           C
ATOM   3938  CZ3 TRP B  27      62.954 110.666  76.168  1.00 30.71           C
ATOM   3939  CH2 TRP B  27      62.474 109.989  75.039  1.00 28.96           C
ATOM   3940  H   TRP B  27      65.744 108.469  78.420  1.00 40.46           H
ATOM   3941  HA  TRP B  27      64.694 109.326  80.024  1.00 38.63           H
ATOM   3942  HB2 TRP B  27      63.097 107.093  80.428  1.00 34.66           H
ATOM   3943  HB3 TRP B  27      62.655 108.617  80.339  1.00 34.66           H
ATOM   3944  HD1 TRP B  27      62.243 105.770  78.453  1.00 36.92           H
ATOM   3945  HE1 TRP B  27      61.734 106.130  76.154  1.00 39.57           H
ATOM   3946  HE3 TRP B  27      63.418 110.499  78.119  1.00 35.82           H
ATOM   3947  HZ2 TRP B  27      61.823 108.232  74.346  1.00 37.02           H
ATOM   3948  HZ3 TRP B  27      63.173 111.567  76.096  1.00 36.79           H
ATOM   3949  HH2 TRP B  27      62.386 110.448  74.235  1.00 34.69           H
ATOM   3950  N   PRO B  28      66.500 108.244  81.686  1.00 34.72           N
ATOM   3951  CA  PRO B  28      67.097 107.994  83.019  1.00 34.63           C
ATOM   3952  C   PRO B  28      66.459 108.726  84.217  1.00 37.97           C
ATOM   3953  O   PRO B  28      66.779 108.377  85.374  1.00 29.20           O
ATOM   3954  CB  PRO B  28      68.545 108.477  82.838  1.00 39.51           C
ATOM   3955  CG  PRO B  28      68.464 109.431  81.697  1.00 38.28           C
ATOM   3956  CD  PRO B  28      67.464 108.847  80.765  1.00 37.57           C
ATOM   3957  HA  PRO B  28      67.105 107.042  83.203  1.00 41.49           H
ATOM   3958  HB2 PRO B  28      68.847 108.925  83.644  1.00 47.35           H
ATOM   3959  HB3 PRO B  28      69.119 107.725  82.622  1.00 47.35           H
ATOM   3960  HG2 PRO B  28      68.168 110.297  82.017  1.00 45.88           H
ATOM   3961  HG3 PRO B  28      69.331 109.501  81.268  1.00 45.88           H
ATOM   3962  HD2 PRO B  28      67.043 109.543  80.236  1.00 45.03           H
ATOM   3963  HD3 PRO B  28      67.873 108.168  80.206  1.00 45.03           H
ATOM   3964  N   TRP B  29      65.592 109.719  83.978  1.00 36.58           N
ATOM   3965  CA  TRP B  29      64.904 110.467  85.030  1.00 31.24           C
ATOM   3966  C   TRP B  29      63.546 109.870  85.456  1.00 31.49           C
ATOM   3967  O   TRP B  29      63.084 110.154  86.558  1.00 34.09           O
ATOM   3968  CB  TRP B  29      64.713 111.929  84.556  1.00 35.03           C
ATOM   3969  CG  TRP B  29      64.174 112.039  83.167  1.00 35.97           C
ATOM   3970  CD1 TRP B  29      62.884 111.859  82.773  1.00 31.26           C
ATOM   3971  CD2 TRP B  29      64.916 112.349  81.985  1.00 30.89           C
ATOM   3972  NE1 TRP B  29      62.776 112.035  81.409  1.00 31.03           N
ATOM   3973  CE2 TRP B  29      64.008 112.342  80.909  1.00 27.49           C
ATOM   3974  CE3 TRP B  29      66.248 112.650  81.742  1.00 35.81           C
ATOM   3975  CZ2 TRP B  29      64.388 112.576  79.617  1.00 31.14           C
ATOM   3976  CZ3 TRP B  29      66.636 112.912  80.448  1.00 36.22           C
ATOM   3977  CH2 TRP B  29      65.701 112.875  79.390  1.00 34.59           C
ATOM   3978  H   TRP B  29      65.382 109.982  83.187  1.00 43.83           H
ATOM   3979  HA  TRP B  29      65.473 110.485  85.815  1.00 37.44           H
ATOM   3980  HB2 TRP B  29      64.090 112.373  85.153  1.00 41.98           H
ATOM   3981  HB3 TRP B  29      65.571 112.381  84.579  1.00 41.98           H
ATOM   3982  HD1 TRP B  29      62.180 111.636  83.339  1.00 37.45           H
ATOM   3983  HE1 TRP B  29      62.053 111.958  80.949  1.00 37.18           H
ATOM   3984  HE3 TRP B  29      66.867 112.662  82.436  1.00 42.91           H
ATOM   3985  HZ2 TRP B  29      63.767 112.576  78.924  1.00 37.31           H
ATOM   3986  HZ3 TRP B  29      67.528 113.101  80.266  1.00 43.40           H
ATOM   3987  HH2 TRP B  29      65.984 113.058  78.524  1.00 41.44           H
ATOM   3988  N   GLN B  30      62.889 109.080  84.623  1.00 30.76           N
ATOM   3989  CA  GLN B  30      61.590 108.506  84.974  1.00 34.25           C
ATOM   3990  C   GLN B  30      61.604 107.832  86.339  1.00 34.97           C
ATOM   3991  O   GLN B  30      62.527 107.085  86.655  1.00 38.63           O
ATOM   3992  CB  GLN B  30      61.171 107.469  83.920  1.00 39.32           C
ATOM   3993  CG  GLN B  30      59.806 106.779  84.211  1.00 42.54           C
ATOM   3994  CD  GLN B  30      58.605 107.680  83.910  1.00 38.69           C
ATOM   3995  OE1 GLN B  30      58.554 108.349  82.867  1.00 30.73           O
ATOM   3996  NE2 GLN B  30      57.631 107.702  84.834  1.00 38.69           N
ATOM   3997  H   GLN B  30      63.171 108.856  83.842  1.00 36.85           H
ATOM   3998  HA  GLN B  30      60.924 109.210  84.990  1.00 41.05           H
ATOM   3999  HB2 GLN B  30      61.101 107.911  83.059  1.00 47.13           H
ATOM   4000  HB3 GLN B  30      61.849 106.776  83.877  1.00 47.13           H
ATOM   4001  HG2 GLN B  30      59.730 105.985  83.659  1.00 50.98           H
ATOM   4002  HG3 GLN B  30      59.770 106.536  85.149  1.00 50.98           H
ATOM   4003 HE21 GLN B  30      57.704 107.226  85.547  1.00 46.37           H
ATOM   4004 HE22 GLN B  30      56.935 108.192  84.713  1.00 46.37           H
ATOM   4005  N   VAL B  31      60.548 108.048  87.146  1.00 26.29           N
ATOM   4006  CA  VAL B  31      60.367 107.269  88.367  1.00 32.76           C
ATOM   4007  C   VAL B  31      58.911 106.832  88.496  1.00 26.71           C
ATOM   4008  O   VAL B  31      58.017 107.314  87.795  1.00 26.42           O
ATOM   4009  CB  VAL B  31      60.806 108.004  89.668  1.00 34.02           C
ATOM   4010  CG1 VAL B  31      62.104 108.807  89.487  1.00 35.53           C
ATOM   4011  CG2 VAL B  31      59.675 108.893  90.228  1.00 30.53           C
ATOM   4012  H   VAL B  31      59.935 108.634  87.003  1.00 31.50           H
ATOM   4013  HA  VAL B  31      60.905 106.464  88.296  1.00 39.26           H
ATOM   4014  HB  VAL B  31      60.988 107.329  90.341  1.00 40.76           H
ATOM   4015 HG11 VAL B  31      62.327 109.241  90.325  1.00 42.58           H
ATOM   4016 HG12 VAL B  31      62.816 108.201  89.228  1.00 42.58           H
ATOM   4017 HG13 VAL B  31      61.968 109.474  88.795  1.00 42.58           H
ATOM   4018 HG21 VAL B  31      59.987 109.331  91.035  1.00 36.57           H
ATOM   4019 HG22 VAL B  31      59.436 109.556  89.562  1.00 36.57           H
ATOM   4020 HG23 VAL B  31      58.907 108.336  90.430  1.00 36.57           H
ATOM   4021  N   SER B  32      58.693 105.909  89.434  1.00 26.59           N
ATOM   4022  CA  SER B  32      57.391 105.327  89.702  1.00 33.42           C
ATOM   4023  C   SER B  32      57.089 105.562  91.169  1.00 29.89           C
ATOM   4024  O   SER B  32      57.942 105.315  92.021  1.00 32.40           O
ATOM   4025  CB  SER B  32      57.382 103.827  89.332  1.00 33.63           C
ATOM   4026  OG  SER B  32      56.448 103.060  90.091  1.00 31.78           O
ATOM   4027  H   SER B  32      59.312 105.597  89.943  1.00 31.85           H
ATOM   4028  HA  SER B  32      56.717 105.780  89.172  1.00 40.04           H
ATOM   4029  HB2 SER B  32      57.156 103.744  88.392  1.00 40.30           H
ATOM   4030  HB3 SER B  32      58.270 103.467  89.484  1.00 40.30           H
ATOM   4031  HG  SER B  32      55.670 103.351  89.967  1.00 38.07           H
ATOM   4032  N   LEU B  33      55.885 106.045  91.460  1.00 30.31           N
ATOM   4033  CA  LEU B  33      55.438 106.210  92.833  1.00 27.81           C
ATOM   4034  C   LEU B  33      54.620 105.001  93.272  1.00 30.55           C
ATOM   4035  O   LEU B  33      53.721 104.541  92.563  1.00 35.09           O
ATOM   4036  CB  LEU B  33      54.618 107.493  93.011  1.00 28.39           C
ATOM   4037  CG  LEU B  33      55.194 108.717  92.331  1.00 31.44           C
ATOM   4038  CD1 LEU B  33      54.351 109.922  92.665  1.00 28.11           C
ATOM   4039  CD2 LEU B  33      56.620 108.953  92.817  1.00 28.73           C
ATOM   4040  H   LEU B  33      55.306 106.286  90.872  1.00 36.31           H
ATOM   4041  HA  LEU B  33      56.215 106.270  93.411  1.00 33.31           H
ATOM   4042  HB2 LEU B  33      53.731 107.346  92.647  1.00 34.01           H
ATOM   4043  HB3 LEU B  33      54.552 107.688  93.959  1.00 34.01           H
ATOM   4044  HG  LEU B  33      55.202 108.592  91.369  1.00 37.67           H
ATOM   4045 HD11 LEU B  33      54.726 110.701  92.226  1.00 33.67           H
ATOM   4046 HD12 LEU B  33      53.445 109.770  92.352  1.00 33.67           H
ATOM   4047 HD13 LEU B  33      54.352 110.051  93.626  1.00 33.67           H
ATOM   4048 HD21 LEU B  33      56.978 109.738  92.375  1.00 34.42           H
ATOM   4049 HD22 LEU B  33      56.608 109.089  93.777  1.00 34.42           H
ATOM   4050 HD23 LEU B  33      57.159 108.176  92.600  1.00 34.42           H
ATOM   4051  N   ARG B  34      54.882 104.543  94.485  1.00 27.63           N
ATOM   4052  CA  ARG B  34      54.331 103.303  95.002  1.00 31.19           C
ATOM   4053  C   ARG B  34      53.572 103.593  96.284  1.00 30.63           C
ATOM   4054  O   ARG B  34      54.071 104.340  97.140  1.00 30.60           O
ATOM   4055  CB  ARG B  34      55.457 102.301  95.267  1.00 35.83           C
ATOM   4056  CG  ARG B  34      56.349 101.915  94.040  1.00 30.10           C
ATOM   4057  CD  ARG B  34      55.516 101.209  92.901  1.00 30.76           C
ATOM   4058  NE  ARG B  34      56.375 100.756  91.793  1.00 33.22           N
ATOM   4059  CZ  ARG B  34      57.347  99.841  91.905  1.00 35.28           C
ATOM   4060  NH1 ARG B  34      57.569  99.273  93.065  1.00 32.60           N
ATOM   4061  NH2 ARG B  34      58.099  99.497  90.861  1.00 28.13           N1+
ATOM   4062  H   ARG B  34      55.394 104.947  95.046  1.00 33.10           H
ATOM   4063  HA  ARG B  34      53.718 102.921  94.355  1.00 37.37           H
ATOM   4064  HB2 ARG B  34      56.044 102.676  95.943  1.00 42.94           H
ATOM   4065  HB3 ARG B  34      55.062 101.482  95.604  1.00 42.94           H
ATOM   4066  HG2 ARG B  34      56.747 102.718  93.670  1.00 36.07           H
ATOM   4067  HG3 ARG B  34      57.043 101.302  94.331  1.00 36.07           H
ATOM   4068  HD2 ARG B  34      55.064 100.435  93.270  1.00 36.85           H
ATOM   4069  HD3 ARG B  34      54.869 101.837  92.544  1.00 36.85           H
ATOM   4070  HE  ARG B  34      56.243 101.104  91.018  1.00 39.81           H
ATOM   4071 HH11 ARG B  34      57.094  99.492  93.748  1.00 39.06           H
ATOM   4072 HH12 ARG B  34      58.190  98.684  93.143  1.00 39.06           H
ATOM   4073 HH21 ARG B  34      57.961  99.858  90.093  1.00 33.70           H
ATOM   4074 HH22 ARG B  34      58.713  98.900  90.951  1.00 33.70           H
ATOM   4075  N   VAL B  35      52.351 103.002  96.421  1.00 26.87           N
ATOM   4076  CA  VAL B  35      51.550 103.083  97.654  1.00 28.65           C
ATOM   4077  C   VAL B  35      51.676 101.767  98.426  1.00 34.23           C
ATOM   4078  O   VAL B  35      51.731 100.689  97.847  1.00 27.51           O
ATOM   4079  CB  VAL B  35      50.047 103.383  97.408  1.00 29.58           C
ATOM   4080  CG1 VAL B  35      49.748 104.855  97.416  1.00 41.47           C
ATOM   4081  CG2 VAL B  35      49.496 102.693  96.095  1.00 31.14           C
ATOM   4082  H   VAL B  35      51.971 102.546  95.799  1.00 32.18           H
ATOM   4083  HA  VAL B  35      51.907 103.792  98.213  1.00 34.32           H
ATOM   4084  HB  VAL B  35      49.550 102.999  98.148  1.00 35.44           H
ATOM   4085 HG11 VAL B  35      48.799 104.985  97.259  1.00 49.70           H
ATOM   4086 HG12 VAL B  35      49.993 105.222  98.280  1.00 49.70           H
ATOM   4087 HG13 VAL B  35      50.262 105.285  96.715  1.00 49.70           H
ATOM   4088 HG21 VAL B  35      48.557 102.913  95.992  1.00 37.31           H
ATOM   4089 HG22 VAL B  35      49.998 103.020  95.332  1.00 37.31           H
ATOM   4090 HG23 VAL B  35      49.604 101.732  96.175  1.00 37.31           H
ATOM   4091  N   HIS B  36      51.666 101.850  99.752  1.00 38.82           N
ATOM   4092  CA  HIS B  36      51.706 100.639 100.555  1.00 40.85           C
ATOM   4093  C   HIS B  36      50.413  99.857 100.413  1.00 35.86           C
ATOM   4094  O   HIS B  36      49.325 100.409 100.541  1.00 44.91           O
ATOM   4095  CB  HIS B  36      51.924 100.958 102.024  1.00 42.36           C
ATOM   4096  CG  HIS B  36      51.999  99.734 102.879  1.00 57.92           C
ATOM   4097  ND1 HIS B  36      52.811  98.659 102.576  1.00 55.86           N
ATOM   4098  CD2 HIS B  36      51.322  99.388 103.999  1.00 65.01           C
ATOM   4099  CE1 HIS B  36      52.646  97.714 103.486  1.00 65.32           C
ATOM   4100  NE2 HIS B  36      51.748  98.131 104.360  1.00 76.42           N
ATOM   4101  H   HIS B  36      51.637 102.582 100.203  1.00 46.53           H
ATOM   4102  HA  HIS B  36      52.437 100.078 100.253  1.00 48.96           H
ATOM   4103  HB2 HIS B  36      51.186 101.501 102.342  1.00 50.78           H
ATOM   4104  HB3 HIS B  36      52.758 101.443 102.121  1.00 50.78           H
ATOM   4105  HD1 HIS B  36      53.345  98.614 101.903  1.00 66.97           H
ATOM   4106  HD2 HIS B  36      50.693  99.907 104.446  1.00 77.95           H
ATOM   4107  HE1 HIS B  36      53.090  96.897 103.509  1.00 78.33           H
ATOM   4108  N   GLY B  37      50.524  98.568 100.183  1.00 39.76           N
ATOM   4109  CA  GLY B  37      49.350  97.742 100.119  1.00 44.66           C
ATOM   4110  C   GLY B  37      49.673  96.279 100.259  1.00 45.05           C
ATOM   4111  O   GLY B  37      50.659  95.897 100.902  1.00 49.33           O
ATOM   4112  H   GLY B  37      51.266  98.150 100.062  1.00 47.66           H
ATOM   4113  HA2 GLY B  37      48.739  97.992 100.830  1.00 53.54           H
ATOM   4114  HA3 GLY B  37      48.904  97.879  99.268  1.00 53.54           H
ATOM   4115  N   PRO B  37A     48.838  95.428  99.662  1.00 42.97           N
ATOM   4116  CA  PRO B  37A     49.224  94.025  99.491  1.00 40.82           C
ATOM   4117  C   PRO B  37A     50.609  93.903  98.942  1.00 39.89           C
ATOM   4118  O   PRO B  37A     51.328  92.962  99.286  1.00 39.61           O
ATOM   4119  CB  PRO B  37A     48.170  93.481  98.510  1.00 44.11           C
ATOM   4120  CG  PRO B  37A     47.063  94.385  98.577  1.00 47.48           C
ATOM   4121  CD  PRO B  37A     47.593  95.738  98.949  1.00 47.42           C
ATOM   4122  HA  PRO B  37A     49.162  93.548 100.334  1.00 48.93           H
ATOM   4123  HB2 PRO B  37A     48.541  93.463  97.613  1.00 52.88           H
ATOM   4124  HB3 PRO B  37A     47.900  92.590  98.784  1.00 52.88           H
ATOM   4125  HG2 PRO B  37A     46.630  94.422  97.710  1.00 56.91           H
ATOM   4126  HG3 PRO B  37A     46.439  94.074  99.251  1.00 56.91           H
ATOM   4127  HD2 PRO B  37A     47.780  96.259  98.152  1.00 56.85           H
ATOM   4128  HD3 PRO B  37A     46.972  96.195  99.536  1.00 56.85           H
ATOM   4129  N   TYR B  37B     50.993  94.849  98.088  1.00 45.62           N
ATOM   4130  CA  TYR B  37B     52.354  95.041  97.605  1.00 37.21           C
ATOM   4131  C   TYR B  37B     52.551  96.536  97.310  1.00 34.16           C
ATOM   4132  O   TYR B  37B     51.637  97.351  97.480  1.00 31.85           O
ATOM   4133  CB  TYR B  37B     52.596  94.180  96.378  1.00 32.72           C
ATOM   4134  CG  TYR B  37B     51.770  94.606  95.210  1.00 30.07           C
ATOM   4135  CD1 TYR B  37B     50.434  94.259  95.120  1.00 31.62           C
ATOM   4136  CD2 TYR B  37B     52.320  95.361  94.215  1.00 28.14           C
ATOM   4137  CE1 TYR B  37B     49.677  94.646  94.047  1.00 32.02           C
ATOM   4138  CE2 TYR B  37B     51.588  95.758  93.142  1.00 36.07           C
ATOM   4139  CZ  TYR B  37B     50.256  95.414  93.067  1.00 33.68           C
ATOM   4140  OH  TYR B  37B     49.527  95.804  91.970  1.00 41.10           O
ATOM   4141  H   TYR B  37B     50.445  95.423  97.757  1.00 54.69           H
ATOM   4142  HA  TYR B  37B     52.983  94.778  98.295  1.00 44.59           H
ATOM   4143  HB2 TYR B  37B     53.530  94.243  96.125  1.00 39.21           H
ATOM   4144  HB3 TYR B  37B     52.369  93.260  96.587  1.00 39.21           H
ATOM   4145  HD1 TYR B  37B     50.048  93.745  95.792  1.00 37.89           H
ATOM   4146  HD2 TYR B  37B     53.217  95.601  94.269  1.00 33.70           H
ATOM   4147  HE1 TYR B  37B     48.780  94.408  93.992  1.00 38.36           H
ATOM   4148  HE2 TYR B  37B     51.978  96.271  92.471  1.00 43.23           H
ATOM   4149  HH  TYR B  37B     48.743  95.506  92.024  1.00 49.26           H
ATOM   4150  N   TRP B  38      53.757  96.900  96.874  1.00 30.68           N
ATOM   4151  CA  TRP B  38      54.099  98.304  96.664  1.00 32.11           C
ATOM   4152  C   TRP B  38      53.641  98.676  95.258  1.00 29.59           C
ATOM   4153  O   TRP B  38      54.399  98.617  94.289  1.00 29.25           O
ATOM   4154  CB  TRP B  38      55.589  98.534  96.906  1.00 32.31           C
ATOM   4155  CG  TRP B  38      55.827  98.575  98.327  1.00 35.55           C
ATOM   4156  CD1 TRP B  38      56.319  97.562  99.099  1.00 32.32           C
ATOM   4157  CD2 TRP B  38      55.499  99.643  99.214  1.00 32.34           C
ATOM   4158  NE1 TRP B  38      56.305  97.934 100.415  1.00 30.34           N
ATOM   4159  CE2 TRP B  38      55.820  99.216 100.511  1.00 36.68           C
ATOM   4160  CE3 TRP B  38      54.954 100.915  99.037  1.00 40.13           C
ATOM   4161  CZ2 TRP B  38      55.637 100.026 101.619  1.00 39.66           C
ATOM   4162  CZ3 TRP B  38      54.774 101.719 100.126  1.00 30.09           C
ATOM   4163  CH2 TRP B  38      55.119 101.278 101.404  1.00 39.68           C
ATOM   4164  H   TRP B  38      54.394  96.351  96.692  1.00 36.75           H
ATOM   4165  HA  TRP B  38      53.605  98.849  97.296  1.00 38.47           H
ATOM   4166  HB2 TRP B  38      56.101  97.803  96.525  1.00 38.71           H
ATOM   4167  HB3 TRP B  38      55.858  99.382  96.520  1.00 38.71           H
ATOM   4168  HD1 TRP B  38      56.586  96.730  98.781  1.00 38.73           H
ATOM   4169  HE1 TRP B  38      56.594  97.458 101.070  1.00 36.35           H
ATOM   4170  HE3 TRP B  38      54.723 101.215  98.188  1.00 48.10           H
ATOM   4171  HZ2 TRP B  38      55.869  99.739 102.472  1.00 47.54           H
ATOM   4172  HZ3 TRP B  38      54.420 102.572 100.014  1.00 36.06           H
ATOM   4173  HH2 TRP B  38      54.986 101.845 102.130  1.00 47.56           H
ATOM   4174  N   MET B  39      52.361  99.046  95.149  1.00 27.23           N
ATOM   4175  CA  MET B  39      51.724  99.195  93.841  1.00 35.20           C
ATOM   4176  C   MET B  39      52.018 100.571  93.216  1.00 36.54           C
ATOM   4177  O   MET B  39      51.915 101.607  93.892  1.00 29.69           O
ATOM   4178  CB  MET B  39      50.213  98.985  93.975  1.00 35.54           C
ATOM   4179  CG  MET B  39      49.500  98.751  92.615  1.00 45.59           C
ATOM   4180  SD  MET B  39      47.670  98.547  92.636  1.00 44.40           S
ATOM   4181  CE  MET B  39      47.236  99.202  94.259  1.00 35.94           C
ATOM   4182  H   MET B  39      51.844  99.215  95.815  1.00 32.61           H
ATOM   4183  HA  MET B  39      52.065  98.506  93.249  1.00 42.18           H
ATOM   4184  HB2 MET B  39      50.052  98.209  94.533  1.00 42.59           H
ATOM   4185  HB3 MET B  39      49.822  99.773  94.384  1.00 42.59           H
ATOM   4186  HG2 MET B  39      49.694  99.509  92.041  1.00 54.65           H
ATOM   4187  HG3 MET B  39      49.870  97.948  92.217  1.00 54.65           H
ATOM   4188  HE1 MET B  39      46.275  99.141  94.377  1.00 43.07           H
ATOM   4189  HE2 MET B  39      47.687  98.680  94.941  1.00 43.07           H
ATOM   4190  HE3 MET B  39      47.518 100.129  94.311  1.00 43.07           H
ATOM   4191  N   HIS B  40      52.385 100.561  91.923  1.00 32.87           N
ATOM   4192  CA  HIS B  40      52.485 101.771  91.111  1.00 28.15           C
ATOM   4193  C   HIS B  40      51.147 102.471  90.983  1.00 28.96           C
ATOM   4194  O   HIS B  40      50.159 101.854  90.580  1.00 32.23           O
ATOM   4195  CB  HIS B  40      52.971 101.424  89.718  1.00 29.25           C
ATOM   4196  CG  HIS B  40      52.979 102.582  88.772  1.00 27.60           C
ATOM   4197  ND1 HIS B  40      54.038 103.462  88.686  1.00 33.38           N
ATOM   4198  CD2 HIS B  40      52.044 103.039  87.904  1.00 31.65           C
ATOM   4199  CE1 HIS B  40      53.761 104.402  87.800  1.00 27.67           C
ATOM   4200  NE2 HIS B  40      52.558 104.168  87.308  1.00 28.96           N
ATOM   4201  H   HIS B  40      52.584  99.845  91.490  1.00 39.38           H
ATOM   4202  HA  HIS B  40      53.118 102.384  91.516  1.00 33.73           H
ATOM   4203  HB2 HIS B  40      52.391 100.741  89.345  1.00 35.04           H
ATOM   4204  HB3 HIS B  40      53.878 101.085  89.779  1.00 35.04           H
ATOM   4205  HD2 HIS B  40      51.212 102.658  87.739  1.00 37.93           H
ATOM   4206  HE1 HIS B  40      54.322 105.103  87.557  1.00 33.15           H
ATOM   4207  HE2 HIS B  40      52.162 104.641  86.709  1.00 34.69           H
ATOM   4208  N   PHE B  41      51.128 103.784  91.267  1.00 30.23           N
ATOM   4209  CA  PHE B  41      49.930 104.611  91.091  1.00 22.06           C
ATOM   4210  C   PHE B  41      50.141 105.909  90.299  1.00 31.46           C
ATOM   4211  O   PHE B  41      49.150 106.494  89.837  1.00 33.91           O
ATOM   4212  CB  PHE B  41      49.339 104.958  92.462  1.00 25.75           C
ATOM   4213  CG  PHE B  41      50.184 105.936  93.306  1.00 30.77           C
ATOM   4214  CD1 PHE B  41      51.096 105.473  94.237  1.00 28.17           C
ATOM   4215  CD2 PHE B  41      50.012 107.318  93.207  1.00 25.25           C
ATOM   4216  CE1 PHE B  41      51.809 106.349  95.016  1.00 29.65           C
ATOM   4217  CE2 PHE B  41      50.718 108.184  94.001  1.00 27.41           C
ATOM   4218  CZ  PHE B  41      51.610 107.702  94.898  1.00 32.43           C
ATOM   4219  H   PHE B  41      51.807 104.220  91.566  1.00 36.21           H
ATOM   4220  HA  PHE B  41      49.267 104.088  90.614  1.00 26.42           H
ATOM   4221  HB2 PHE B  41      48.468 105.364  92.329  1.00 30.85           H
ATOM   4222  HB3 PHE B  41      49.242 104.140  92.973  1.00 30.85           H
ATOM   4223  HD1 PHE B  41      51.228 104.558  94.337  1.00 33.74           H
ATOM   4224  HD2 PHE B  41      49.390 107.657  92.606  1.00 30.24           H
ATOM   4225  HE1 PHE B  41      52.425 106.024  95.633  1.00 35.52           H
ATOM   4226  HE2 PHE B  41      50.597 109.102  93.912  1.00 32.83           H
ATOM   4227  HZ  PHE B  41      52.108 108.290  95.419  1.00 38.85           H
ATOM   4228  N   CYS B  42      51.369 106.383  90.145  1.00 25.72           N
ATOM   4229  CA  CYS B  42      51.695 107.547  89.325  1.00 27.98           C
ATOM   4230  C   CYS B  42      53.167 107.459  88.937  1.00 27.16           C
ATOM   4231  O   CYS B  42      53.964 106.770  89.586  1.00 27.39           O
ATOM   4232  CB  CYS B  42      51.430 108.879  90.071  1.00 29.15           C
ATOM   4233  SG  CYS B  42      49.743 109.461  89.926  1.00 32.04           S
ATOM   4234  H   CYS B  42      52.059 106.034  90.520  1.00 30.81           H
ATOM   4235  HA  CYS B  42      51.161 107.535  88.515  1.00 33.52           H
ATOM   4236  HB2 CYS B  42      51.620 108.753  91.014  1.00 34.92           H
ATOM   4237  HB3 CYS B  42      52.012 109.564  89.707  1.00 34.92           H
ATOM   4238  N   GLY B  43      53.504 108.133  87.853  1.00 24.14           N
ATOM   4239  CA  GLY B  43      54.885 108.402  87.510  1.00 31.90           C
ATOM   4240  C   GLY B  43      55.435 109.675  88.192  1.00 29.90           C
ATOM   4241  O   GLY B  43      54.732 110.375  88.927  1.00 28.68           O
ATOM   4242  H   GLY B  43      52.939 108.453  87.290  1.00 28.91           H
ATOM   4243  HA2 GLY B  43      55.436 107.649  87.777  1.00 38.22           H
ATOM   4244  HA3 GLY B  43      54.962 108.512  86.549  1.00 38.22           H
ATOM   4245  N   GLY B  44      56.724 109.942  87.932  1.00 26.36           N
ATOM   4246  CA  GLY B  44      57.457 111.087  88.451  1.00 32.20           C
ATOM   4247  C   GLY B  44      58.714 111.319  87.625  1.00 30.25           C
ATOM   4248  O   GLY B  44      58.994 110.598  86.671  1.00 30.15           O
ATOM   4249  H   GLY B  44      57.210 109.442  87.429  1.00 31.57           H
ATOM   4250  HA2 GLY B  44      56.903 111.881  88.410  1.00 38.58           H
ATOM   4251  HA3 GLY B  44      57.712 110.926  89.373  1.00 38.58           H
ATOM   4252  N   SER B  45      59.501 112.322  88.002  1.00 31.28           N
ATOM   4253  CA  SER B  45      60.733 112.612  87.273  1.00 33.87           C
ATOM   4254  C   SER B  45      61.758 113.198  88.229  1.00 39.18           C
ATOM   4255  O   SER B  45      61.436 114.091  89.019  1.00 38.53           O
ATOM   4256  CB  SER B  45      60.492 113.586  86.104  1.00 30.90           C
ATOM   4257  OG  SER B  45      60.231 114.917  86.569  1.00 36.67           O
ATOM   4258  H   SER B  45      59.347 112.844  88.668  1.00 37.47           H
ATOM   4259  HA  SER B  45      61.092 111.787  86.912  1.00 40.58           H
ATOM   4260  HB2 SER B  45      61.282 113.601  85.540  1.00 37.02           H
ATOM   4261  HB3 SER B  45      59.728 113.278  85.591  1.00 37.02           H
ATOM   4262  HG  SER B  45      60.102 115.429  85.916  1.00 43.95           H
ATOM   4263  N   LEU B  46      62.979 112.681  88.172  1.00 39.75           N
ATOM   4264  CA  LEU B  46      64.032 113.151  89.051  1.00 37.15           C
ATOM   4265  C   LEU B  46      64.588 114.441  88.474  1.00 39.40           C
ATOM   4266  O   LEU B  46      65.067 114.450  87.337  1.00 38.51           O
ATOM   4267  CB  LEU B  46      65.128 112.108  89.172  1.00 40.53           C
ATOM   4268  CG  LEU B  46      66.102 112.343  90.333  1.00 43.32           C
ATOM   4269  CD1 LEU B  46      65.503 111.854  91.624  1.00 39.98           C
ATOM   4270  CD2 LEU B  46      67.438 111.671  90.111  1.00 42.06           C
ATOM   4271  H   LEU B  46      63.221 112.058  87.632  1.00 47.64           H
ATOM   4272  HA  LEU B  46      63.670 113.330  89.933  1.00 44.52           H
ATOM   4273  HB2 LEU B  46      64.717 111.239  89.304  1.00 48.58           H
ATOM   4274  HB3 LEU B  46      65.644 112.103  88.350  1.00 48.58           H
ATOM   4275  HG  LEU B  46      66.260 113.297  90.420  1.00 51.93           H
ATOM   4276 HD11 LEU B  46      66.133 112.012  92.344  1.00 47.92           H
ATOM   4277 HD12 LEU B  46      64.679 112.338  91.792  1.00 47.92           H
ATOM   4278 HD13 LEU B  46      65.319 110.905  91.547  1.00 47.92           H
ATOM   4279 HD21 LEU B  46      68.012 111.851  90.871  1.00 50.42           H
ATOM   4280 HD22 LEU B  46      67.299 110.715  90.021  1.00 50.42           H
ATOM   4281 HD23 LEU B  46      67.839 112.024  89.302  1.00 50.42           H
ATOM   4282  N   ILE B  47      64.501 115.527  89.235  1.00 37.11           N
ATOM   4283  CA  ILE B  47      64.927 116.846  88.766  1.00 39.56           C
ATOM   4284  C   ILE B  47      66.093 117.381  89.574  1.00 38.48           C
ATOM   4285  O   ILE B  47      66.687 118.394  89.184  1.00 43.24           O
ATOM   4286  CB  ILE B  47      63.776 117.881  88.777  1.00 38.76           C
ATOM   4287  CG1 ILE B  47      63.136 117.993  90.161  1.00 27.66           C
ATOM   4288  CG2 ILE B  47      62.733 117.516  87.756  1.00 45.16           C
ATOM   4289  CD1 ILE B  47      62.469 119.270  90.376  1.00 42.81           C
ATOM   4290  H   ILE B  47      64.195 115.529  90.038  1.00 44.48           H
ATOM   4291  HA  ILE B  47      65.228 116.759  87.847  1.00 47.42           H
ATOM   4292  HB  ILE B  47      64.143 118.747  88.541  1.00 46.46           H
ATOM   4293 HG12 ILE B  47      62.475 117.290  90.260  1.00 33.13           H
ATOM   4294 HG13 ILE B  47      63.825 117.897  90.836  1.00 33.13           H
ATOM   4295 HG21 ILE B  47      62.023 118.176  87.781  1.00 54.13           H
ATOM   4296 HG22 ILE B  47      63.143 117.503  86.877  1.00 54.13           H
ATOM   4297 HG23 ILE B  47      62.377 116.639  87.968  1.00 54.13           H
ATOM   4298 HD11 ILE B  47      62.085 119.279  91.267  1.00 51.32           H
ATOM   4299 HD12 ILE B  47      63.120 119.984  90.289  1.00 51.32           H
ATOM   4300 HD13 ILE B  47      61.770 119.377  89.713  1.00 51.32           H
ATOM   4301  N   HIS B  48      66.422 116.736  90.685  1.00 39.99           N
ATOM   4302  CA  HIS B  48      67.563 117.045  91.524  1.00 31.59           C
ATOM   4303  C   HIS B  48      67.867 115.760  92.255  1.00 40.93           C
ATOM   4304  O   HIS B  48      66.937 114.979  92.525  1.00 37.22           O
ATOM   4305  CB  HIS B  48      67.245 118.164  92.510  1.00 37.50           C
ATOM   4306  CG  HIS B  48      68.348 118.488  93.472  1.00 33.26           C
ATOM   4307  ND1 HIS B  48      68.513 117.817  94.669  1.00 39.30           N
ATOM   4308  CD2 HIS B  48      69.311 119.443  93.442  1.00 37.18           C
ATOM   4309  CE1 HIS B  48      69.539 118.328  95.325  1.00 33.13           C
ATOM   4310  NE2 HIS B  48      70.043 119.315  94.598  1.00 46.69           N
ATOM   4311  H   HIS B  48      65.965 116.073  90.987  1.00 47.92           H
ATOM   4312  HA  HIS B  48      68.326 117.298  90.981  1.00 37.84           H
ATOM   4313  HB2 HIS B  48      66.469 117.905  93.031  1.00 44.95           H
ATOM   4314  HB3 HIS B  48      67.047 118.970  92.009  1.00 44.95           H
ATOM   4315  HD2 HIS B  48      69.457 120.059  92.761  1.00 44.56           H
ATOM   4316  HE1 HIS B  48      69.857 118.041  96.150  1.00 39.70           H
ATOM   4317  HE2 HIS B  48      70.720 119.799  94.815  1.00 55.96           H
ATOM   4318  N   PRO B  49      69.137 115.472  92.551  1.00 41.89           N
ATOM   4319  CA  PRO B  49      69.445 114.226  93.255  1.00 34.07           C
ATOM   4320  C   PRO B  49      68.487 113.872  94.389  1.00 40.94           C
ATOM   4321  O   PRO B  49      68.377 112.693  94.754  1.00 40.14           O
ATOM   4322  CB  PRO B  49      70.873 114.488  93.755  1.00 41.07           C
ATOM   4323  CG  PRO B  49      71.487 115.171  92.580  1.00 34.91           C
ATOM   4324  CD  PRO B  49      70.377 116.095  92.049  1.00 37.19           C
ATOM   4325  HA  PRO B  49      69.466 113.490  92.624  1.00 40.83           H
ATOM   4326  HB2 PRO B  49      70.857 115.069  94.532  1.00 49.23           H
ATOM   4327  HB3 PRO B  49      71.321 113.649  93.949  1.00 49.23           H
ATOM   4328  HG2 PRO B  49      72.258 115.685  92.864  1.00 41.83           H
ATOM   4329  HG3 PRO B  49      71.737 114.513  91.912  1.00 41.83           H
ATOM   4330  HD2 PRO B  49      70.479 116.988  92.415  1.00 44.56           H
ATOM   4331  HD3 PRO B  49      70.382 116.105  91.080  1.00 44.56           H
ATOM   4332  N   GLN B  50      67.761 114.857  94.931  1.00 30.31           N
ATOM   4333  CA  GLN B  50      66.935 114.639  96.113  1.00 41.44           C
ATOM   4334  C   GLN B  50      65.454 115.014  95.942  1.00 36.78           C
ATOM   4335  O   GLN B  50      64.705 114.948  96.918  1.00 34.44           O
ATOM   4336  CB  GLN B  50      67.538 115.410  97.290  1.00 35.28           C
ATOM   4337  CG  GLN B  50      67.165 114.833  98.670  1.00 44.61           C
ATOM   4338  CD  GLN B  50      68.150 115.246  99.768  1.00 49.98           C
ATOM   4339  OE1 GLN B  50      69.082 116.022  99.529  1.00 40.55           O
ATOM   4340  NE2 GLN B  50      67.962 114.703 100.963  1.00 51.64           N
ATOM   4341  H   GLN B  50      67.734 115.662  94.629  1.00 36.32           H
ATOM   4342  HA  GLN B  50      66.968 113.696  96.337  1.00 49.67           H
ATOM   4343  HB2 GLN B  50      68.505 115.392  97.213  1.00 42.28           H
ATOM   4344  HB3 GLN B  50      67.223 116.327  97.257  1.00 42.28           H
ATOM   4345  HG2 GLN B  50      66.285 115.155  98.920  1.00 53.48           H
ATOM   4346  HG3 GLN B  50      67.162 113.864  98.617  1.00 53.48           H
ATOM   4347 HE21 GLN B  50      67.314 114.151 101.087  1.00 61.91           H
ATOM   4348 HE22 GLN B  50      68.488 114.902 101.613  1.00 61.91           H
ATOM   4349  N   TRP B  51      65.009 115.379  94.744  1.00 34.69           N
ATOM   4350  CA  TRP B  51      63.657 115.870  94.523  1.00 39.17           C
ATOM   4351  C   TRP B  51      63.006 115.169  93.350  1.00 30.67           C
ATOM   4352  O   TRP B  51      63.621 114.983  92.303  1.00 29.21           O
ATOM   4353  CB  TRP B  51      63.658 117.375  94.260  1.00 39.46           C
ATOM   4354  CG  TRP B  51      64.025 118.138  95.452  1.00 39.32           C
ATOM   4355  CD1 TRP B  51      65.273 118.540  95.794  1.00 43.46           C
ATOM   4356  CD2 TRP B  51      63.150 118.583  96.493  1.00 41.50           C
ATOM   4357  NE1 TRP B  51      65.236 119.220  96.994  1.00 45.48           N
ATOM   4358  CE2 TRP B  51      63.944 119.263  97.441  1.00 38.26           C
ATOM   4359  CE3 TRP B  51      61.770 118.478  96.717  1.00 43.55           C
ATOM   4360  CZ2 TRP B  51      63.417 119.827  98.589  1.00 29.98           C
ATOM   4361  CZ3 TRP B  51      61.244 119.056  97.862  1.00 38.17           C
ATOM   4362  CH2 TRP B  51      62.071 119.722  98.779  1.00 46.28           C
ATOM   4363  H   TRP B  51      65.484 115.349  94.028  1.00 41.57           H
ATOM   4364  HA  TRP B  51      63.122 115.700  95.314  1.00 46.95           H
ATOM   4365  HB2 TRP B  51      64.301 117.576  93.562  1.00 47.29           H
ATOM   4366  HB3 TRP B  51      62.769 117.651  93.986  1.00 47.29           H
ATOM   4367  HD1 TRP B  51      66.041 118.377  95.297  1.00 52.09           H
ATOM   4368  HE1 TRP B  51      65.915 119.564  97.394  1.00 54.52           H
ATOM   4369  HE3 TRP B  51      61.221 118.039  96.109  1.00 52.20           H
ATOM   4370  HZ2 TRP B  51      63.957 120.276  99.198  1.00 35.92           H
ATOM   4371  HZ3 TRP B  51      60.331 118.995  98.028  1.00 45.75           H
ATOM   4372  HH2 TRP B  51      61.692 120.095  99.541  1.00 55.48           H
ATOM   4373  N   VAL B  52      61.742 114.834  93.509  1.00 35.30           N
ATOM   4374  CA  VAL B  52      60.952 114.267  92.425  1.00 33.54           C
ATOM   4375  C   VAL B  52      59.814 115.219  92.141  1.00 29.70           C
ATOM   4376  O   VAL B  52      59.167 115.714  93.068  1.00 28.47           O
ATOM   4377  CB  VAL B  52      60.435 112.856  92.761  1.00 31.31           C
ATOM   4378  CG1 VAL B  52      59.372 112.415  91.782  1.00 28.53           C
ATOM   4379  CG2 VAL B  52      61.539 111.881  92.723  1.00 35.63           C
ATOM   4380  H   VAL B  52      61.307 114.924  94.246  1.00 42.30           H
ATOM   4381  HA  VAL B  52      61.502 114.206  91.629  1.00 40.18           H
ATOM   4382  HB  VAL B  52      60.053 112.854  93.653  1.00 37.52           H
ATOM   4383 HG11 VAL B  52      59.071 111.525  92.024  1.00 34.18           H
ATOM   4384 HG12 VAL B  52      58.630 113.038  91.821  1.00 34.18           H
ATOM   4385 HG13 VAL B  52      59.750 112.405  90.889  1.00 34.18           H
ATOM   4386 HG21 VAL B  52      61.191 111.002  92.937  1.00 42.70           H
ATOM   4387 HG22 VAL B  52      61.925 111.877  91.833  1.00 42.70           H
ATOM   4388 HG23 VAL B  52      62.211 112.139  93.374  1.00 42.70           H
ATOM   4389  N   LEU B  53      59.576 115.452  90.861  1.00 31.59           N
ATOM   4390  CA  LEU B  53      58.505 116.308  90.366  1.00 41.31           C
ATOM   4391  C   LEU B  53      57.342 115.404  89.970  1.00 32.19           C
ATOM   4392  O   LEU B  53      57.525 114.405  89.266  1.00 32.91           O
ATOM   4393  CB  LEU B  53      59.017 117.142  89.185  1.00 30.10           C
ATOM   4394  CG  LEU B  53      58.404 118.409  88.550  1.00 39.59           C
ATOM   4395  CD1 LEU B  53      57.897 118.082  87.175  1.00 41.51           C
ATOM   4396  CD2 LEU B  53      57.344 119.152  89.364  1.00 37.01           C
ATOM   4397  H   LEU B  53      60.045 115.108  90.228  1.00 37.85           H
ATOM   4398  HA  LEU B  53      58.211 116.907  91.070  1.00 49.51           H
ATOM   4399  HB2 LEU B  53      59.916 117.410  89.433  1.00 36.06           H
ATOM   4400  HB3 LEU B  53      59.095 116.518  88.447  1.00 36.06           H
ATOM   4401  HG  LEU B  53      59.130 119.039  88.424  1.00 47.45           H
ATOM   4402 HD11 LEU B  53      57.513 118.881  86.782  1.00 49.75           H
ATOM   4403 HD12 LEU B  53      58.637 117.768  86.632  1.00 49.75           H
ATOM   4404 HD13 LEU B  53      57.221 117.389  87.245  1.00 49.75           H
ATOM   4405 HD21 LEU B  53      57.042 119.922  88.858  1.00 44.35           H
ATOM   4406 HD22 LEU B  53      56.600 118.554  89.533  1.00 44.35           H
ATOM   4407 HD23 LEU B  53      57.736 119.440  90.203  1.00 44.35           H
ATOM   4408  N   THR B  54      56.156 115.733  90.432  1.00 32.54           N
ATOM   4409  CA  THR B  54      55.010 114.910  90.076  1.00 30.79           C
ATOM   4410  C   THR B  54      53.782 115.812  89.995  1.00 38.94           C
ATOM   4411  O   THR B  54      53.870 117.052  90.075  1.00 25.40           O
ATOM   4412  CB  THR B  54      54.880 113.731  91.075  1.00 30.28           C
ATOM   4413  OG1 THR B  54      54.004 112.716  90.551  1.00 30.09           O
ATOM   4414  CG2 THR B  54      54.374 114.190  92.450  1.00 30.28           C
ATOM   4415  H   THR B  54      55.983 116.406  90.939  1.00 38.99           H
ATOM   4416  HA  THR B  54      55.158 114.534  89.194  1.00 36.89           H
ATOM   4417  HB  THR B  54      55.758 113.341  91.205  1.00 36.27           H
ATOM   4418  HG1 THR B  54      54.308 112.420  89.826  1.00 36.05           H
ATOM   4419 HG21 THR B  54      54.305 113.429  93.048  1.00 36.28           H
ATOM   4420 HG22 THR B  54      54.990 114.835  92.831  1.00 36.28           H
ATOM   4421 HG23 THR B  54      53.500 114.602  92.361  1.00 36.28           H
ATOM   4422  N   ALA B  55      52.636 115.175  89.780  1.00 33.11           N
ATOM   4423  CA  ALA B  55      51.376 115.884  89.687  1.00 33.03           C
ATOM   4424  C   ALA B  55      50.750 115.890  91.056  1.00 34.00           C
ATOM   4425  O   ALA B  55      50.837 114.894  91.790  1.00 31.22           O
ATOM   4426  CB  ALA B  55      50.405 115.248  88.685  1.00 29.37           C
ATOM   4427  H   ALA B  55      52.565 114.323  89.684  1.00 39.67           H
ATOM   4428  HA  ALA B  55      51.539 116.802  89.418  1.00 39.57           H
ATOM   4429  HB1 ALA B  55      49.585 115.766  88.669  1.00 35.18           H
ATOM   4430  HB2 ALA B  55      50.814 115.248  87.806  1.00 35.18           H
ATOM   4431  HB3 ALA B  55      50.217 114.338  88.964  1.00 35.18           H
ATOM   4432  N   ALA B  56      50.173 117.043  91.411  1.00 23.70           N
ATOM   4433  CA  ALA B  56      49.495 117.176  92.697  1.00 28.25           C
ATOM   4434  C   ALA B  56      48.380 116.142  92.864  1.00 20.90           C
ATOM   4435  O   ALA B  56      48.235 115.565  93.949  1.00 23.85           O
ATOM   4436  CB  ALA B  56      48.927 118.598  92.896  1.00 31.19           C
ATOM   4437  H   ALA B  56      50.162 117.755  90.928  1.00 28.38           H
ATOM   4438  HA  ALA B  56      50.143 117.021  93.402  1.00 33.84           H
ATOM   4439  HB1 ALA B  56      48.487 118.644  93.759  1.00 37.37           H
ATOM   4440  HB2 ALA B  56      49.656 119.237  92.862  1.00 37.37           H
ATOM   4441  HB3 ALA B  56      48.290 118.785  92.189  1.00 37.37           H
ATOM   4442  N   HIS B  57      47.568 115.902  91.827  1.00 24.92           N
ATOM   4443  CA  HIS B  57      46.447 114.963  92.002  1.00 27.03           C
ATOM   4444  C   HIS B  57      46.904 113.540  92.329  1.00 25.40           C
ATOM   4445  O   HIS B  57      46.079 112.706  92.732  1.00 22.05           O
ATOM   4446  CB  HIS B  57      45.512 114.957  90.767  1.00 24.91           C
ATOM   4447  CG  HIS B  57      46.016 114.176  89.582  1.00 28.32           C
ATOM   4448  ND1 HIS B  57      46.577 114.775  88.470  1.00 27.58           N
ATOM   4449  CD2 HIS B  57      46.007 112.843  89.319  1.00 30.43           C
ATOM   4450  CE1 HIS B  57      46.923 113.842  87.590  1.00 31.58           C
ATOM   4451  NE2 HIS B  57      46.582 112.660  88.079  1.00 28.11           N
ATOM   4452  H   HIS B  57      47.637 116.251  91.044  1.00 29.84           H
ATOM   4453  HA  HIS B  57      45.918 115.270  92.755  1.00 32.38           H
ATOM   4454  HB2 HIS B  57      45.379 115.873  90.477  1.00 29.84           H
ATOM   4455  HB3 HIS B  57      44.660 114.573  91.028  1.00 29.84           H
ATOM   4456  HD1 HIS B  57      46.705 115.620  88.372  1.00 33.04           H
ATOM   4457  HD2 HIS B  57      45.687 112.174  89.881  1.00 36.46           H
ATOM   4458  HE1 HIS B  57      47.322 113.994  86.764  1.00 37.84           H
ATOM   4459  N   CYS B  58      48.189 113.243  92.205  1.00 26.09           N
ATOM   4460  CA  CYS B  58      48.667 111.930  92.600  1.00 29.00           C
ATOM   4461  C   CYS B  58      48.778 111.827  94.103  1.00 25.05           C
ATOM   4462  O   CYS B  58      48.681 110.735  94.650  1.00 29.86           O
ATOM   4463  CB  CYS B  58      50.013 111.666  91.945  1.00 25.17           C
ATOM   4464  SG  CYS B  58      49.941 111.511  90.176  1.00 32.98           S
ATOM   4465  H   CYS B  58      48.794 113.774  91.900  1.00 31.25           H
ATOM   4466  HA  CYS B  58      48.041 111.255  92.293  1.00 34.75           H
ATOM   4467  HB2 CYS B  58      50.610 112.401  92.154  1.00 30.15           H
ATOM   4468  HB3 CYS B  58      50.375 110.839  92.300  1.00 30.15           H
ATOM   4469  N   VAL B  59      48.977 112.948  94.791  1.00 25.47           N
ATOM   4470  CA  VAL B  59      49.213 112.922  96.228  1.00 29.86           C
ATOM   4471  C   VAL B  59      48.277 113.841  96.980  1.00 27.31           C
ATOM   4472  O   VAL B  59      48.374 113.933  98.205  1.00 33.47           O
ATOM   4473  CB  VAL B  59      50.677 113.246  96.578  1.00 28.37           C
ATOM   4474  CG1 VAL B  59      51.546 112.124  95.998  1.00 32.64           C
ATOM   4475  CG2 VAL B  59      51.118 114.683  96.090  1.00 24.90           C
ATOM   4476  H   VAL B  59      48.979 113.736  94.447  1.00 30.51           H
ATOM   4477  HA  VAL B  59      49.039 112.021  96.542  1.00 35.77           H
ATOM   4478  HB  VAL B  59      50.775 113.222  97.543  1.00 33.98           H
ATOM   4479 HG11 VAL B  59      52.476 112.306  96.206  1.00 39.11           H
ATOM   4480 HG12 VAL B  59      51.277 111.280  96.394  1.00 39.11           H
ATOM   4481 HG13 VAL B  59      51.422 112.094  95.037  1.00 39.11           H
ATOM   4482 HG21 VAL B  59      52.045 114.829  96.338  1.00 29.82           H
ATOM   4483 HG22 VAL B  59      51.021 114.733  95.126  1.00 29.82           H
ATOM   4484 HG23 VAL B  59      50.553 115.348  96.515  1.00 29.82           H
ATOM   4485  N   GLY B  60      47.336 114.486  96.281  1.00 30.85           N
ATOM   4486  CA  GLY B  60      46.468 115.493  96.863  1.00 29.11           C
ATOM   4487  C   GLY B  60      45.047 115.374  96.310  1.00 32.45           C
ATOM   4488  O   GLY B  60      44.751 114.470  95.519  1.00 29.57           O
ATOM   4489  H   GLY B  60      47.185 114.348  95.446  1.00 36.96           H
ATOM   4490  HA2 GLY B  60      46.438 115.384  97.826  1.00 34.88           H
ATOM   4491  HA3 GLY B  60      46.809 116.378  96.659  1.00 34.88           H
ATOM   4492  N   PRO B  60A     44.144 116.319  96.673  1.00 28.86           N
ATOM   4493  CA  PRO B  60A     44.452 117.521  97.472  1.00 29.46           C
ATOM   4494  C   PRO B  60A     44.507 117.239  98.959  1.00 26.40           C
ATOM   4495  O   PRO B  60A     44.869 118.103  99.754  1.00 28.22           O
ATOM   4496  CB  PRO B  60A     43.294 118.481  97.127  1.00 27.90           C
ATOM   4497  CG  PRO B  60A     42.182 117.609  96.651  1.00 31.15           C
ATOM   4498  CD  PRO B  60A     42.787 116.373  96.072  1.00 27.85           C
ATOM   4499  HA  PRO B  60A     45.292 117.912  97.186  1.00 35.30           H
ATOM   4500  HB2 PRO B  60A     43.029 118.971  97.921  1.00 33.42           H
ATOM   4501  HB3 PRO B  60A     43.574 119.091  96.426  1.00 33.42           H
ATOM   4502  HG2 PRO B  60A     41.611 117.383  97.401  1.00 37.32           H
ATOM   4503  HG3 PRO B  60A     41.674 118.082  95.973  1.00 37.32           H
ATOM   4504  HD2 PRO B  60A     42.272 115.593  96.333  1.00 33.36           H
ATOM   4505  HD3 PRO B  60A     42.849 116.449  95.107  1.00 33.36           H
ATOM   4506  N   ASP B  60B     44.097 116.038  99.323  1.00 28.03           N
ATOM   4507  CA  ASP B  60B     44.032 115.625 100.719  1.00 39.45           C
ATOM   4508  C   ASP B  60B     45.379 115.071 101.137  1.00 35.72           C
ATOM   4509  O   ASP B  60B     45.973 114.261 100.409  1.00 29.81           O
ATOM   4510  CB  ASP B  60B     42.959 114.549 100.980  1.00 32.33           C
ATOM   4511  CG  ASP B  60B     41.550 115.116 101.081  1.00 52.71           C
ATOM   4512  OD1 ASP B  60B     40.609 114.283 101.125  1.00 51.64           O
ATOM   4513  OD2 ASP B  60B     41.389 116.371 101.123  1.00 43.35           O1-
ATOM   4514  H   ASP B  60B     43.845 115.429  98.771  1.00 33.58           H
ATOM   4515  HA  ASP B  60B     43.833 116.395 101.273  1.00 47.28           H
ATOM   4516  HB2 ASP B  60B     42.972 113.909 100.251  1.00 38.74           H
ATOM   4517  HB3 ASP B  60B     43.161 114.101 101.816  1.00 38.74           H
ATOM   4518  N   VAL B  60C     45.825 115.463 102.341  1.00 40.57           N
ATOM   4519  CA  VAL B  60C     47.162 115.068 102.796  1.00 44.27           C
ATOM   4520  C   VAL B  60C     47.140 113.606 103.184  1.00 37.57           C
ATOM   4521  O   VAL B  60C     46.209 113.131 103.850  1.00 48.52           O
ATOM   4522  CB  VAL B  60C     47.701 115.918 103.966  1.00 40.02           C
ATOM   4523  CG1 VAL B  60C     46.985 117.253 104.082  1.00 47.81           C
ATOM   4524  CG2 VAL B  60C     47.690 115.136 105.269  1.00 44.47           C
ATOM   4525  H   VAL B  60C     45.383 115.946 102.899  1.00 48.62           H
ATOM   4526  HA  VAL B  60C     47.780 115.165 102.055  1.00 53.07           H
ATOM   4527  HB  VAL B  60C     48.630 116.120 103.775  1.00 47.97           H
ATOM   4528 HG11 VAL B  60C     47.358 117.748 104.828  1.00 57.32           H
ATOM   4529 HG12 VAL B  60C     47.111 117.751 103.259  1.00 57.32           H
ATOM   4530 HG13 VAL B  60C     46.040 117.092 104.230  1.00 57.32           H
ATOM   4531 HG21 VAL B  60C     48.034 115.701 105.978  1.00 53.31           H
ATOM   4532 HG22 VAL B  60C     46.779 114.871 105.469  1.00 53.31           H
ATOM   4533 HG23 VAL B  60C     48.250 114.350 105.169  1.00 53.31           H
ATOM   4534  N   LYS B  60D     48.162 112.886 102.738  1.00 40.38           N
ATOM   4535  CA  LYS B  60D     48.343 111.489 103.066  1.00 49.88           C
ATOM   4536  C   LYS B  60D     49.651 111.269 103.851  1.00 46.34           C
ATOM   4537  O   LYS B  60D     50.465 112.167 104.039  1.00 39.78           O
ATOM   4538  CB  LYS B  60D     48.286 110.659 101.772  1.00 50.69           C
ATOM   4539  CG  LYS B  60D     47.405 109.376 101.773  1.00 62.14           C
ATOM   4540  CD  LYS B  60D     46.487 109.109 103.031  1.00 67.32           C
ATOM   4541  CE  LYS B  60D     47.163 108.340 104.206  1.00 67.47           C
ATOM   4542  NZ  LYS B  60D     48.203 107.349 103.757  1.00 62.79           N
ATOM   4543  H   LYS B  60D     48.780 113.199 102.228  1.00 48.40           H
ATOM   4544  HA  LYS B  60D     47.608 111.204 103.632  1.00 59.79           H
ATOM   4545  HB2 LYS B  60D     49.190 110.381 101.555  1.00 60.77           H
ATOM   4546  HB3 LYS B  60D     47.952 111.232 101.064  1.00 60.77           H
ATOM   4547  HG2 LYS B  60D     47.993 108.610 101.685  1.00 74.51           H
ATOM   4548  HG3 LYS B  60D     46.820 109.416 101.000  1.00 74.51           H
ATOM   4549  HD2 LYS B  60D     45.720 108.587 102.745  1.00 80.73           H
ATOM   4550  HD3 LYS B  60D     46.186 109.963 103.378  1.00 80.73           H
ATOM   4551  HE2 LYS B  60D     46.481 107.854 104.695  1.00 80.91           H
ATOM   4552  HE3 LYS B  60D     47.595 108.980 104.792  1.00 80.91           H
ATOM   4553  HZ1 LYS B  60D     47.861 106.806 103.141  1.00 75.29           H
ATOM   4554  HZ2 LYS B  60D     48.480 106.864 104.450  1.00 75.29           H
ATOM   4555  N   ASP B  60E     49.843 110.032 104.296  1.00 51.98           N
ATOM   4556  CA  ASP B  60E     50.914 109.680 105.220  1.00 54.87           C
ATOM   4557  C   ASP B  60E     52.178 109.278 104.468  1.00 46.89           C
ATOM   4558  O   ASP B  60E     52.164 108.326 103.670  1.00 40.16           O
ATOM   4559  CB  ASP B  60E     50.448 108.543 106.119  1.00 58.18           C
ATOM   4560  CG  ASP B  60E     51.485 108.151 107.142  1.00 57.50           C
ATOM   4561  OD1 ASP B  60E     51.646 106.929 107.347  1.00 57.20           O
ATOM   4562  OD2 ASP B  60E     52.140 109.054 107.729  1.00 55.84           O1-
ATOM   4563  H   ASP B  60E     49.353 109.362 104.071  1.00 62.32           H
ATOM   4564  HA  ASP B  60E     51.122 110.446 105.779  1.00 65.78           H
ATOM   4565  HB2 ASP B  60E     49.649 108.820 106.593  1.00 69.76           H
ATOM   4566  HB3 ASP B  60E     50.258 107.765 105.572  1.00 69.76           H
ATOM   4567  N   LEU B  61      53.274 109.996 104.741  1.00 48.13           N
ATOM   4568  CA  LEU B  61      54.566 109.673 104.140  1.00 40.31           C
ATOM   4569  C   LEU B  61      54.892 108.190 104.240  1.00 40.29           C
ATOM   4570  O   LEU B  61      55.545 107.628 103.356  1.00 39.20           O
ATOM   4571  CB  LEU B  61      55.662 110.486 104.832  1.00 39.81           C
ATOM   4572  CG  LEU B  61      55.688 111.993 104.618  1.00 46.21           C
ATOM   4573  CD1 LEU B  61      56.829 112.645 105.410  1.00 36.72           C
ATOM   4574  CD2 LEU B  61      55.834 112.266 103.144  1.00 45.07           C
ATOM   4575  H   LEU B  61      53.292 110.673 105.271  1.00 57.70           H
ATOM   4576  HA  LEU B  61      54.552 109.919 103.202  1.00 48.31           H
ATOM   4577  HB2 LEU B  61      55.582 110.340 105.788  1.00 47.72           H
ATOM   4578  HB3 LEU B  61      56.519 110.145 104.532  1.00 47.72           H
ATOM   4579  HG  LEU B  61      54.849 112.376 104.918  1.00 55.39           H
ATOM   4580 HD11 LEU B  61      56.816 113.602 105.251  1.00 44.00           H
ATOM   4581 HD12 LEU B  61      56.700 112.464 106.354  1.00 44.00           H
ATOM   4582 HD13 LEU B  61      57.673 112.270 105.112  1.00 44.00           H
ATOM   4583 HD21 LEU B  61      55.851 113.225 103.001  1.00 54.03           H
ATOM   4584 HD22 LEU B  61      56.662 111.869 102.831  1.00 54.03           H
ATOM   4585 HD23 LEU B  61      55.081 111.874 102.675  1.00 54.03           H
ATOM   4586  N   ALA B  62      54.485 107.547 105.334  1.00 37.76           N
ATOM   4587  CA  ALA B  62      54.867 106.157 105.540  1.00 43.58           C
ATOM   4588  C   ALA B  62      54.277 105.237 104.479  1.00 40.18           C
ATOM   4589  O   ALA B  62      54.853 104.181 104.187  1.00 46.82           O
ATOM   4590  CB  ALA B  62      54.435 105.698 106.931  1.00 46.12           C
ATOM   4591  H   ALA B  62      53.999 107.886 105.957  1.00 45.25           H
ATOM   4592  HA  ALA B  62      55.833 106.087 105.491  1.00 52.24           H
ATOM   4593  HB1 ALA B  62      54.696 104.771 107.052  1.00 55.29           H
ATOM   4594  HB2 ALA B  62      54.869 106.254 107.596  1.00 55.29           H
ATOM   4595  HB3 ALA B  62      53.471 105.783 107.006  1.00 55.29           H
ATOM   4596  N   ALA B  63      53.153 105.611 103.888  1.00 35.37           N
ATOM   4597  CA  ALA B  63      52.530 104.780 102.870  1.00 36.97           C
ATOM   4598  C   ALA B  63      53.128 104.988 101.485  1.00 34.13           C
ATOM   4599  O   ALA B  63      52.723 104.292 100.550  1.00 41.34           O
ATOM   4600  CB  ALA B  63      51.025 105.052 102.835  1.00 40.90           C
ATOM   4601  H   ALA B  63      52.731 106.341 104.057  1.00 42.39           H
ATOM   4602  HA  ALA B  63      52.657 103.848 103.110  1.00 44.30           H
ATOM   4603  HB1 ALA B  63      50.619 104.493 102.154  1.00 49.02           H
ATOM   4604  HB2 ALA B  63      50.646 104.844 103.703  1.00 49.02           H
ATOM   4605  HB3 ALA B  63      50.879 105.988 102.625  1.00 49.02           H
ATOM   4606  N   LEU B  64      54.128 105.857 101.340  1.00 37.74           N
ATOM   4607  CA  LEU B  64      54.677 106.206 100.033  1.00 35.61           C
ATOM   4608  C   LEU B  64      56.141 105.808  99.873  1.00 35.38           C
ATOM   4609  O   LEU B  64      56.975 106.059 100.753  1.00 35.17           O
ATOM   4610  CB  LEU B  64      54.521 107.702  99.810  1.00 23.90           C
ATOM   4611  CG  LEU B  64      55.076 108.197  98.502  1.00 34.49           C
ATOM   4612  CD1 LEU B  64      54.335 107.553  97.294  1.00 37.75           C
ATOM   4613  CD2 LEU B  64      54.943 109.702  98.561  1.00 35.71           C
ATOM   4614  H   LEU B  64      54.511 106.263 101.994  1.00 45.23           H
ATOM   4615  HA  LEU B  64      54.167 105.748  99.347  1.00 42.68           H
ATOM   4616  HB2 LEU B  64      53.576 107.923  99.831  1.00 28.62           H
ATOM   4617  HB3 LEU B  64      54.982 108.172 100.522  1.00 28.62           H
ATOM   4618  HG  LEU B  64      56.018 107.972  98.443  1.00 41.33           H
ATOM   4619 HD11 LEU B  64      54.718 107.893  96.471  1.00 45.24           H
ATOM   4620 HD12 LEU B  64      54.441 106.590  97.336  1.00 45.24           H
ATOM   4621 HD13 LEU B  64      53.394 107.784  97.342  1.00 45.24           H
ATOM   4622 HD21 LEU B  64      55.288 110.082  97.738  1.00 42.79           H
ATOM   4623 HD22 LEU B  64      54.006 109.931  98.666  1.00 42.79           H
ATOM   4624 HD23 LEU B  64      55.452 110.034  99.318  1.00 42.79           H
ATOM   4625  N   ARG B  65      56.461 105.263  98.698  1.00 29.94           N
ATOM   4626  CA  ARG B  65      57.829 104.929  98.330  1.00 26.59           C
ATOM   4627  C   ARG B  65      58.069 105.371  96.899  1.00 35.36           C
ATOM   4628  O   ARG B  65      57.139 105.462  96.080  1.00 34.21           O
ATOM   4629  CB  ARG B  65      58.169 103.432  98.457  1.00 35.57           C
ATOM   4630  CG  ARG B  65      57.879 102.834  99.854  1.00 34.94           C
ATOM   4631  CD  ARG B  65      59.128 102.661 100.703  1.00 44.85           C
ATOM   4632  NE  ARG B  65      59.202 103.667 101.754  1.00 49.10           N
ATOM   4633  CZ  ARG B  65      58.745 103.517 103.000  1.00 43.17           C
ATOM   4634  NH1 ARG B  65      58.204 102.386 103.406  1.00 50.93           N
ATOM   4635  NH2 ARG B  65      58.853 104.512 103.874  1.00 57.60           N1+
ATOM   4636  H   ARG B  65      55.887 105.075  98.087  1.00 35.86           H
ATOM   4637  HA  ARG B  65      58.438 105.422  98.902  1.00 31.85           H
ATOM   4638  HB2 ARG B  65      57.644 102.937  97.809  1.00 42.62           H
ATOM   4639  HB3 ARG B  65      59.114 103.311  98.274  1.00 42.62           H
ATOM   4640  HG2 ARG B  65      57.274 103.424 100.330  1.00 41.87           H
ATOM   4641  HG3 ARG B  65      57.470 101.961  99.744  1.00 41.87           H
ATOM   4642  HD2 ARG B  65      59.113 101.786 101.121  1.00 53.76           H
ATOM   4643  HD3 ARG B  65      59.913 102.751 100.140  1.00 53.76           H
ATOM   4644  HE  ARG B  65      59.570 104.419 101.556  1.00 58.86           H
ATOM   4645 HH11 ARG B  65      58.121 101.728 102.858  1.00 61.06           H
ATOM   4646 HH12 ARG B  65      57.922 102.309 104.215  1.00 61.06           H
ATOM   4647 HH21 ARG B  65      59.211 105.257 103.635  1.00 69.07           H
ATOM   4648 HH22 ARG B  65      58.570 104.410 104.679  1.00 69.07           H
ATOM   4649  N   VAL B  66      59.323 105.689  96.621  1.00 30.49           N
ATOM   4650  CA  VAL B  66      59.750 106.072  95.285  1.00 32.74           C
ATOM   4651  C   VAL B  66      60.690 105.002  94.720  1.00 33.92           C
ATOM   4652  O   VAL B  66      61.652 104.596  95.383  1.00 41.49           O
ATOM   4653  CB  VAL B  66      60.402 107.457  95.308  1.00 30.90           C
ATOM   4654  CG1 VAL B  66      60.861 107.847  93.899  1.00 40.46           C
ATOM   4655  CG2 VAL B  66      59.398 108.460  95.871  1.00 38.80           C
ATOM   4656  H   VAL B  66      59.959 105.689  97.200  1.00 36.53           H
ATOM   4657  HA  VAL B  66      58.971 106.119  94.708  1.00 39.23           H
ATOM   4658  HB  VAL B  66      61.178 107.439  95.889  1.00 37.02           H
ATOM   4659 HG11 VAL B  66      61.270 108.726  93.933  1.00 48.49           H
ATOM   4660 HG12 VAL B  66      61.504 107.194  93.584  1.00 48.49           H
ATOM   4661 HG13 VAL B  66      60.090 107.864  93.310  1.00 48.49           H
ATOM   4662 HG21 VAL B  66      59.807 109.340  95.887  1.00 46.50           H
ATOM   4663 HG22 VAL B  66      58.611 108.471  95.304  1.00 46.50           H
ATOM   4664 HG23 VAL B  66      59.155 108.191  96.770  1.00 46.50           H
ATOM   4665  N   GLN B  67      60.377 104.528  93.507  1.00 34.29           N
ATOM   4666  CA  GLN B  67      61.187 103.604  92.717  1.00 32.30           C
ATOM   4667  C   GLN B  67      61.829 104.356  91.562  1.00 31.78           C
ATOM   4668  O   GLN B  67      61.137 105.045  90.799  1.00 32.17           O
ATOM   4669  CB  GLN B  67      60.337 102.467  92.148  1.00 29.91           C
ATOM   4670  CG  GLN B  67      61.083 101.572  91.120  1.00 31.58           C
ATOM   4671  CD  GLN B  67      62.279 100.872  91.718  1.00 33.10           C
ATOM   4672  OE1 GLN B  67      62.208 100.248  92.783  1.00 30.28           O
ATOM   4673  NE2 GLN B  67      63.387 100.993  91.049  1.00 35.67           N
ATOM   4674  H   GLN B  67      59.651 104.748  93.102  1.00 41.09           H
ATOM   4675  HA  GLN B  67      61.887 103.224  93.271  1.00 38.71           H
ATOM   4676  HB2 GLN B  67      60.046 101.900  92.879  1.00 35.84           H
ATOM   4677  HB3 GLN B  67      59.565 102.849  91.702  1.00 35.84           H
ATOM   4678  HG2 GLN B  67      60.473 100.894  90.791  1.00 37.83           H
ATOM   4679  HG3 GLN B  67      61.394 102.124  90.386  1.00 37.83           H
ATOM   4680 HE21 GLN B  67      63.401 101.448  90.320  1.00 42.75           H
ATOM   4681 HE22 GLN B  67      64.106 100.618  91.337  1.00 42.75           H
ATOM   4682  N   LEU B  68      63.135 104.200  91.424  1.00 36.51           N
ATOM   4683  CA  LEU B  68      63.900 104.820  90.344  1.00 34.48           C
ATOM   4684  C   LEU B  68      63.823 103.992  89.062  1.00 38.34           C
ATOM   4685  O   LEU B  68      63.253 102.888  89.018  1.00 40.01           O
ATOM   4686  CB  LEU B  68      65.356 105.000  90.753  1.00 34.97           C
ATOM   4687  CG  LEU B  68      65.630 106.184  91.657  1.00 43.03           C
ATOM   4688  CD1 LEU B  68      66.963 105.940  92.340  1.00 45.52           C
ATOM   4689  CD2 LEU B  68      65.670 107.449  90.797  1.00 43.99           C
ATOM   4690  H   LEU B  68      63.618 103.727  91.956  1.00 43.75           H
ATOM   4691  HA  LEU B  68      63.530 105.697  90.158  1.00 41.32           H
ATOM   4692  HB2 LEU B  68      65.644 104.201  91.223  1.00 41.90           H
ATOM   4693  HB3 LEU B  68      65.889 105.115  89.951  1.00 41.90           H
ATOM   4694  HG  LEU B  68      64.934 106.269  92.326  1.00 51.58           H
ATOM   4695 HD11 LEU B  68      67.159 106.688  92.925  1.00 54.56           H
ATOM   4696 HD12 LEU B  68      66.906 105.121  92.857  1.00 54.56           H
ATOM   4697 HD13 LEU B  68      67.653 105.858  91.664  1.00 54.56           H
ATOM   4698 HD21 LEU B  68      65.846 108.213  91.369  1.00 52.73           H
ATOM   4699 HD22 LEU B  68      66.375 107.360  90.137  1.00 52.73           H
ATOM   4700 HD23 LEU B  68      64.814 107.556  90.355  1.00 52.73           H
ATOM   4701  N   ARG B  69      64.405 104.562  88.007  1.00 33.28           N
ATOM   4702  CA  ARG B  69      64.289 104.039  86.654  1.00 40.23           C
ATOM   4703  C   ARG B  69      64.497 102.524  86.644  1.00 41.76           C
ATOM   4704  O   ARG B  69      65.550 102.010  87.041  1.00 44.83           O
ATOM   4705  CB  ARG B  69      65.290 104.765  85.727  1.00 45.84           C
ATOM   4706  CG  ARG B  69      65.515 104.217  84.273  1.00 40.61           C
ATOM   4707  CD  ARG B  69      64.421 104.614  83.304  1.00 38.56           C
ATOM   4708  NE  ARG B  69      64.644 104.283  81.874  1.00 44.63           N
ATOM   4709  CZ  ARG B  69      64.632 103.057  81.345  1.00 40.03           C
ATOM   4710  NH1 ARG B  69      64.463 101.970  82.099  1.00 49.77           N
ATOM   4711  NH2 ARG B  69      64.801 102.909  80.039  1.00 39.36           N1+
ATOM   4712  H   ARG B  69      64.886 105.273  88.056  1.00 39.87           H
ATOM   4713  HA  ARG B  69      63.394 104.218  86.325  1.00 48.22           H
ATOM   4714  HB2 ARG B  69      64.994 105.684  85.636  1.00 54.95           H
ATOM   4715  HB3 ARG B  69      66.156 104.756  86.165  1.00 54.95           H
ATOM   4716  HG2 ARG B  69      66.355 104.564  83.934  1.00 48.67           H
ATOM   4717  HG3 ARG B  69      65.548 103.248  84.304  1.00 48.67           H
ATOM   4718  HD2 ARG B  69      63.601 104.174  83.576  1.00 46.21           H
ATOM   4719  HD3 ARG B  69      64.302 105.575  83.360  1.00 46.21           H
ATOM   4720  HE  ARG B  69      64.794 104.939  81.339  1.00 53.49           H
ATOM   4721 HH11 ARG B  69      64.340 102.050  82.946  1.00 59.66           H
ATOM   4722 HH12 ARG B  69      64.467 101.190  81.736  1.00 59.66           H
ATOM   4723 HH21 ARG B  69      64.924 103.599  79.541  1.00 47.17           H
ATOM   4724 HH22 ARG B  69      64.817 102.121  79.695  1.00 47.17           H
ATOM   4725  N   GLU B  70      63.445 101.833  86.226  1.00 39.40           N
ATOM   4726  CA  GLU B  70      63.339 100.387  86.166  1.00 43.01           C
ATOM   4727  C   GLU B  70      62.876 100.070  84.757  1.00 39.51           C
ATOM   4728  O   GLU B  70      62.048 100.802  84.197  1.00 43.47           O
ATOM   4729  CB  GLU B  70      62.305  99.880  87.233  1.00 42.48           C
ATOM   4730  CG  GLU B  70      62.497  98.486  87.846  1.00 42.57           C
ATOM   4731  CD  GLU B  70      61.658  98.298  89.118  1.00 45.08           C
ATOM   4732  OE1 GLU B  70      62.135  97.623  90.049  1.00 45.41           O
ATOM   4733  OE2 GLU B  70      60.528  98.849  89.209  1.00 44.20           O1-
ATOM   4734  H   GLU B  70      62.726 102.218  85.951  1.00 47.22           H
ATOM   4735  HA  GLU B  70      64.202  99.975  86.326  1.00 51.55           H
ATOM   4736  HB2 GLU B  70      62.308 100.511  87.969  1.00 50.92           H
ATOM   4737  HB3 GLU B  70      61.428  99.884  86.819  1.00 50.92           H
ATOM   4738  HG2 GLU B  70      62.224  97.814  87.201  1.00 51.02           H
ATOM   4739  HG3 GLU B  70      63.431  98.366  88.078  1.00 51.02           H
ATOM   4740  N   GLN B  71      63.402  98.998  84.170  1.00 33.87           N
ATOM   4741  CA  GLN B  71      62.869  98.614  82.859  1.00 44.02           C
ATOM   4742  C   GLN B  71      61.517  97.921  82.984  1.00 41.55           C
ATOM   4743  O   GLN B  71      60.628  98.138  82.149  1.00 41.47           O
ATOM   4744  CB  GLN B  71      63.828  97.692  82.108  1.00 43.30           C
ATOM   4745  CG  GLN B  71      64.475  98.359  80.939  1.00 46.94           C
ATOM   4746  CD  GLN B  71      63.572  98.504  79.762  1.00 47.64           C
ATOM   4747  OE1 GLN B  71      62.557  97.825  79.639  1.00 57.16           O
ATOM   4748  NE2 GLN B  71      63.925  99.417  78.885  1.00 51.20           N
ATOM   4749  H   GLN B  71      64.030  98.501  84.483  1.00 40.59           H
ATOM   4750  HA  GLN B  71      62.746  99.414  82.324  1.00 52.76           H
ATOM   4751  HB2 GLN B  71      64.528  97.404  82.715  1.00 51.90           H
ATOM   4752  HB3 GLN B  71      63.336  96.924  81.781  1.00 51.90           H
ATOM   4753  HG2 GLN B  71      64.763  99.246  81.204  1.00 56.27           H
ATOM   4754  HG3 GLN B  71      65.241  97.832  80.663  1.00 56.27           H
ATOM   4755 HE21 GLN B  71      64.636  99.882  79.012  1.00 61.38           H
ATOM   4756 HE22 GLN B  71      63.444  99.548  78.184  1.00 61.38           H
ATOM   4757  N   HIS B  72      61.359  97.075  84.004  1.00 40.04           N
ATOM   4758  CA  HIS B  72      60.142  96.316  84.208  1.00 36.13           C
ATOM   4759  C   HIS B  72      59.668  96.521  85.643  1.00 41.31           C
ATOM   4760  O   HIS B  72      60.344  96.122  86.598  1.00 36.49           O
ATOM   4761  CB  HIS B  72      60.370  94.842  83.877  1.00 41.33           C
ATOM   4762  CG  HIS B  72      60.501  94.569  82.408  1.00 35.48           C
ATOM   4763  ND1 HIS B  72      61.636  94.037  81.838  1.00 42.47           N
ATOM   4764  CD2 HIS B  72      59.641  94.783  81.388  1.00 36.92           C
ATOM   4765  CE1 HIS B  72      61.459  93.909  80.534  1.00 39.53           C
ATOM   4766  NE2 HIS B  72      60.258  94.359  80.233  1.00 37.41           N
ATOM   4767  H   HIS B  72      61.961  96.926  84.600  1.00 47.98           H
ATOM   4768  HA  HIS B  72      59.454  96.655  83.614  1.00 43.30           H
ATOM   4769  HB2 HIS B  72      59.617  94.326  84.208  1.00 49.54           H
ATOM   4770  HB3 HIS B  72      61.187  94.546  84.308  1.00 49.54           H
ATOM   4771  HD2 HIS B  72      58.784  95.138  81.456  1.00 44.25           H
ATOM   4772  HE1 HIS B  72      62.082  93.573  79.931  1.00 47.38           H
ATOM   4773  HE2 HIS B  72      59.917  94.385  79.444  1.00 44.84           H
ATOM   4774  N   LEU B  73      58.516  97.178  85.784  1.00 38.87           N
ATOM   4775  CA  LEU B  73      57.893  97.400  87.087  1.00 34.90           C
ATOM   4776  C   LEU B  73      57.888  96.136  87.950  1.00 40.27           C
ATOM   4777  O   LEU B  73      57.551  95.047  87.485  1.00 38.26           O
ATOM   4778  CB  LEU B  73      56.451  97.895  86.859  1.00 41.25           C
ATOM   4779  CG  LEU B  73      55.962  99.091  87.668  1.00 36.64           C
ATOM   4780  CD1 LEU B  73      56.709 100.360  87.336  1.00 35.56           C
ATOM   4781  CD2 LEU B  73      54.509  99.324  87.435  1.00 32.22           C
ATOM   4782  H   LEU B  73      58.070  97.510  85.128  1.00 46.59           H
ATOM   4783  HA  LEU B  73      58.381  98.090  87.562  1.00 41.82           H
ATOM   4784  HB2 LEU B  73      56.364  98.134  85.923  1.00 49.44           H
ATOM   4785  HB3 LEU B  73      55.850  97.160  87.055  1.00 49.44           H
ATOM   4786  HG  LEU B  73      56.089  98.907  88.612  1.00 43.91           H
ATOM   4787 HD11 LEU B  73      56.358 101.084  87.877  1.00 42.62           H
ATOM   4788 HD12 LEU B  73      57.651 100.231  87.527  1.00 42.62           H
ATOM   4789 HD13 LEU B  73      56.587 100.561  86.395  1.00 42.62           H
ATOM   4790 HD21 LEU B  73      54.224 100.088  87.960  1.00 38.61           H
ATOM   4791 HD22 LEU B  73      54.364  99.497  86.492  1.00 38.61           H
ATOM   4792 HD23 LEU B  73      54.016  98.534  87.706  1.00 38.61           H
ATOM   4793  N   TYR B  74      58.247  96.302  89.224  1.00 38.47           N
ATOM   4794  CA  TYR B  74      58.208  95.250  90.238  1.00 39.65           C
ATOM   4795  C   TYR B  74      59.369  94.268  90.113  1.00 47.38           C
ATOM   4796  O   TYR B  74      59.747  93.636  91.106  1.00 50.51           O
ATOM   4797  CB  TYR B  74      56.861  94.498  90.207  1.00 35.48           C
ATOM   4798  CG  TYR B  74      55.685  95.450  90.208  1.00 30.73           C
ATOM   4799  CD1 TYR B  74      55.506  96.362  91.251  1.00 32.18           C
ATOM   4800  CD2 TYR B  74      54.795  95.490  89.145  1.00 31.11           C
ATOM   4801  CE1 TYR B  74      54.441  97.284  91.243  1.00 35.30           C
ATOM   4802  CE2 TYR B  74      53.714  96.390  89.142  1.00 34.95           C
ATOM   4803  CZ  TYR B  74      53.551  97.290  90.192  1.00 32.59           C
ATOM   4804  OH  TYR B  74      52.501  98.181  90.191  1.00 28.23           O
ATOM   4805  H   TYR B  74      58.530  97.051  89.536  1.00 46.11           H
ATOM   4806  HA  TYR B  74      58.282  95.670  91.110  1.00 47.52           H
ATOM   4807  HB2 TYR B  74      56.815  93.959  89.402  1.00 42.52           H
ATOM   4808  HB3 TYR B  74      56.794  93.932  90.992  1.00 42.52           H
ATOM   4809  HD1 TYR B  74      56.105  96.364  91.962  1.00 38.56           H
ATOM   4810  HD2 TYR B  74      54.896  94.893  88.439  1.00 37.27           H
ATOM   4811  HE1 TYR B  74      54.329  97.874  91.953  1.00 42.31           H
ATOM   4812  HE2 TYR B  74      53.120  96.399  88.427  1.00 41.88           H
ATOM   4813  HH  TYR B  74      52.039  98.079  89.497  1.00 33.82           H
ATOM   4814  N   TYR B  75      59.948  94.155  88.911  1.00 47.94           N
ATOM   4815  CA  TYR B  75      60.999  93.180  88.640  1.00 50.84           C
ATOM   4816  C   TYR B  75      62.106  93.242  89.697  1.00 52.36           C
ATOM   4817  O   TYR B  75      62.346  92.268  90.417  1.00 64.51           O
ATOM   4818  CB  TYR B  75      61.524  93.386  87.206  0.00 54.14           C
ATOM   4819  CG  TYR B  75      62.949  93.869  87.035  0.00 56.18           C
ATOM   4820  CD1 TYR B  75      63.266  95.223  87.095  0.00 53.98           C
ATOM   4821  CD2 TYR B  75      63.970  92.971  86.764  0.00 59.87           C
ATOM   4822  CE1 TYR B  75      64.566  95.660  86.931  0.00 56.39           C
ATOM   4823  CE2 TYR B  75      65.270  93.398  86.591  0.00 60.91           C
ATOM   4824  CZ  TYR B  75      65.564  94.742  86.674  0.00 59.90           C
ATOM   4825  OH  TYR B  75      66.862  95.164  86.503  0.00 60.21           O
ATOM   4826  H   TYR B  75      59.744  94.641  88.231  1.00 57.47           H
ATOM   4827  HA  TYR B  75      60.610  92.292  88.681  1.00 60.95           H
ATOM   4828  HB2 TYR B  75      61.455  92.538  86.739  0.00 64.91           H
ATOM   4829  HB3 TYR B  75      60.951  94.035  86.769  0.00 64.91           H
ATOM   4830  HD1 TYR B  75      62.595  95.842  87.273  0.00 64.72           H
ATOM   4831  HD2 TYR B  75      63.777  92.063  86.710  0.00 71.79           H
ATOM   4832  HE1 TYR B  75      64.766  96.566  86.984  0.00 67.61           H
ATOM   4833  HE2 TYR B  75      65.945  92.781  86.421  0.00 73.03           H
ATOM   4834  HH  TYR B  75      67.361  94.505  86.354  0.00 72.20           H
ATOM   4835  N   GLN B  79      62.747  94.381  89.865  1.00 49.32           N
ATOM   4836  CA  GLN B  79      63.786  94.483  90.860  1.00 55.50           C
ATOM   4837  C   GLN B  79      63.705  95.821  91.615  1.00 55.13           C
ATOM   4838  O   GLN B  79      64.548  96.705  91.489  1.00 47.02           O
[truncated: 914,244 more chars]
