# Supplementary material for: High-throughput quantum-mechanics/molecular-mechanics (ONIOM) macromolecular crystallographic refinement with PHENIX/DivCon: the impact of mixed Hamiltonian methods on ligand and protein structure
Source: Acta Crystallogr D Struct Biol. 2018 Oct 29;74(Pt 11):1063–77. doi: 10.1107/S2059798318012913 (PMC6213575; doi:10.1107/S2059798318012913)
Supplement: Supplementary file 4 [file d-74-01063-sup4.gz › results_PHENIX/2BR1-H_refine_001.pdb]

REMARK Date 2018-05-24 Time 16:32:28 EDT -0400 (1527193948.55 s)
REMARK PHENIX refinement
REMARK 
REMARK ****************** INPUT FILES AND LABELS ******************************
REMARK Reflections:
REMARK   file name      : 2BR1.mtz
REMARK   labels         : ['I-obs,SIGI-obs']
REMARK R-free flags:
REMARK   file name      : 2BR1.mtz
REMARK   label          : R-free-flags
REMARK   test_flag_value: 0
REMARK Model file name(s): 
REMARK   /scratch/oleg/3603036.gondor.quantumbioinc.com/2BR1-H.pdb
REMARK 
REMARK ******************** REFINEMENT SUMMARY: QUICK FACTS *******************
REMARK Start: r_work = 0.1678 r_free = 0.2272 bonds = 0.018 angles = 1.691
REMARK Final: r_work = 0.1552 r_free = 0.2272 bonds = 0.014 angles = 1.313
REMARK ************************************************************************
REMARK 
REMARK ****************** REFINEMENT STATISTICS STEP BY STEP ******************
REMARK leading digit, like 1_, means number of macro-cycle                     
REMARK 0    : statistics at the very beginning when nothing is done yet        
REMARK 1_bss: bulk solvent correction and/or (anisotropic) scaling             
REMARK 1_xyz: refinement of coordinates                                        
REMARK 1_adp: refinement of ADPs (Atomic Displacement Parameters)              
REMARK 1_occ: refinement of occupancies                                        
REMARK ------------------------------------------------------------------------
REMARK  stage       r-work r-free bonds angles b_min b_max b_ave n_water shift
REMARK       0    : 0.2385 0.2701 0.018  1.69  11.3  83.0  32.3 906      0.000
REMARK       1_bss: 0.1678 0.2272 0.018  1.69  11.1  82.8  32.2 906      0.000
REMARK 1_settarget: 0.1678 0.2272 0.018  1.69  11.1  82.8  32.2 906      0.000
REMARK       1_nqh: 0.1678 0.2272 0.018  1.69  11.1  82.8  32.2 906      0.000
REMARK    1_weight: 0.1678 0.2272 0.018  1.69  11.1  82.8  32.2 906      0.000
REMARK    1_checkH: 0.1677 0.2268 0.018  1.69  11.1  82.8  32.2 906      0.410
REMARK    1_xyzrec: 0.1646 0.2311 0.014  1.35  11.1  82.8  32.2 906      0.485
REMARK    1_checkH: 0.1646 0.2310 0.014  1.35  11.1  82.8  32.2 906      0.485
REMARK   1_regHxyz: 0.1651 0.2314 0.014  1.35  11.1  82.8  32.2 906      0.496
REMARK       1_adp: 0.1598 0.2299 0.014  1.35  11.1  77.8  32.5 906      0.496
REMARK   1_regHadp: 0.1595 0.2293 0.014  1.35  11.1  77.8  32.5 906      0.496
REMARK       1_occ: 0.1582 0.2266 0.014  1.35  11.1  77.8  32.5 906      0.496
REMARK       2_bss: 0.1580 0.2267 0.014  1.35  10.9  77.7  32.4 906      0.496
REMARK 2_settarget: 0.1580 0.2267 0.014  1.35  10.9  77.7  32.4 906      0.496
REMARK 2_updatecdl: 0.1580 0.2267 0.014  1.35  10.9  77.7  32.4 906      0.496
REMARK       2_nqh: 0.1580 0.2267 0.014  1.35  10.9  77.7  32.4 906      0.496
REMARK    2_weight: 0.1580 0.2267 0.014  1.35  10.9  77.7  32.4 906      0.496
REMARK    2_checkH: 0.1580 0.2267 0.014  1.35  10.9  77.7  32.4 906      0.496
REMARK    2_xyzrec: 0.1573 0.2264 0.014  1.31  10.9  77.7  32.4 906      0.492
REMARK    2_checkH: 0.1574 0.2269 0.014  1.31  10.9  77.7  32.4 906      0.492
REMARK   2_regHxyz: 0.1577 0.2267 0.014  1.31  10.9  77.7  32.4 906      0.495
REMARK       2_adp: 0.1563 0.2268 0.014  1.31   9.9  76.3  32.0 906      0.495
REMARK   2_regHadp: 0.1564 0.2269 0.014  1.31   9.9  76.3  32.0 906      0.495
REMARK       2_occ: 0.1567 0.2283 0.014  1.31   9.9  76.3  32.0 906      0.495
REMARK       3_bss: 0.1563 0.2278 0.014  1.31  10.0  76.4  32.1 906      0.495
REMARK 3_settarget: 0.1563 0.2278 0.014  1.31  10.0  76.4  32.1 906      0.495
REMARK 3_updatecdl: 0.1563 0.2278 0.014  1.31  10.0  76.4  32.1 906      0.495
REMARK       3_nqh: 0.1563 0.2278 0.014  1.31  10.0  76.4  32.1 906      0.495
REMARK    3_weight: 0.1563 0.2278 0.014  1.31  10.0  76.4  32.1 906      0.495
REMARK    3_checkH: 0.1563 0.2278 0.014  1.31  10.0  76.4  32.1 906      0.495
REMARK    3_xyzrec: 0.1545 0.2277 0.014  1.31  10.0  76.4  32.1 906      0.501
REMARK    3_checkH: 0.1546 0.2277 0.014  1.31  10.0  76.4  32.1 906      0.500
REMARK   3_regHxyz: 0.1550 0.2276 0.014  1.31  10.0  76.4  32.1 906      0.501
REMARK       3_adp: 0.1549 0.2277 0.014  1.31   9.7  76.3  32.0 906      0.501
REMARK   3_regHadp: 0.1549 0.2277 0.014  1.31   9.7  76.3  32.0 906      0.501
REMARK       3_occ: 0.1552 0.2279 0.014  1.31   9.7  76.3  32.0 906      0.501
REMARK         end: 0.1552 0.2272 0.014  1.31   9.9  76.5  32.2 906      0.501
REMARK ------------------------------------------------------------------------
REMARK MODEL CONTENT.
REMARK  ELEMENT        ATOM RECORD COUNT   OCCUPANCY SUM
REMARK        C                     1435         1379.50
REMARK        H                     2834         2757.82
REMARK        O                      665          657.51
REMARK        N                      383          362.43
REMARK        S                       14           12.56
REMARK      O1-                       47           43.12
REMARK    TOTAL                     5378         5212.94
REMARK -----------------------------------------------------------------------
REMARK r_free_flags.md5.hexdigest e5424fc8daaa29b119fad7e468e6f8a9
REMARK 
REMARK ****************** INITIAL LIGAND STATISTICS  *******************
REMARK  LIGAND/STRAIN ENERGY/MOESCORE/ZDD: PFP_A_1277 /76.53/-7.76919/4.4
REMARK ----------------------------------------------------------------- 
REMARK 
REMARK IF THIS FILE IS FOR PDB DEPOSITION: REMOVE ALL FROM THIS LINE UP.
REMARK   3
REMARK   3 REFINEMENT.
REMARK   3   PROGRAM     : PHENIX (1.11.1_2575: ???)
REMARK   3   AUTHORS     : Adams,Afonine,Bunkoczi,Burnley,Chen,Dar,Davis,
REMARK   3               : Draizen,Echols,Gildea,Gros,Grosse-Kunstleve,Headd,
REMARK   3               : Hintze,Hung,Ioerger,Liebschner,McCoy,McKee,Moriarty,
REMARK   3               : Oeffner,Poon,Read,Richardson,Richardson,Sacchettini,
REMARK   3               : Sauter,Sobolev,Storoni,Terwilliger,Williams,Zwart
REMARK   3
REMARK   3  REFINEMENT TARGET : ML
REMARK   3  
REMARK   3  DATA USED IN REFINEMENT.
REMARK   3   RESOLUTION RANGE HIGH (ANGSTROMS) : 2.000   
REMARK   3   RESOLUTION RANGE LOW  (ANGSTROMS) : 24.534  
REMARK   3   MIN(FOBS/SIGMA_FOBS)              : 1.35  
REMARK   3   COMPLETENESS FOR RANGE        (%) : 95.02 
REMARK   3   NUMBER OF REFLECTIONS             : 21792     
REMARK   3   NUMBER OF REFLECTIONS (NON-ANOMALOUS) : 21792     
REMARK   3  
REMARK   3  FIT TO DATA USED IN REFINEMENT.
REMARK   3   R VALUE     (WORKING + TEST SET) : 0.1589
REMARK   3   R VALUE            (WORKING SET) : 0.1552
REMARK   3   FREE R VALUE                     : 0.2272
REMARK   3   FREE R VALUE TEST SET SIZE   (%) : 5.11  
REMARK   3   FREE R VALUE TEST SET COUNT      : 1113      
REMARK   3  
REMARK   3  FIT TO DATA USED IN REFINEMENT (IN BINS).
REMARK   3   BIN  RESOLUTION RANGE  COMPL.    NWORK NFREE   RWORK  RFREE  CCWORK CCFREE
REMARK   3     1 24.5356 -  3.9950    0.92     2569   122  0.1475 0.2003   0.945  0.885
REMARK   3     2  3.9950 -  3.1731    0.96     2625   142  0.1396 0.2068   0.950  0.877
REMARK   3     3  3.1731 -  2.7726    0.97     2636   153  0.1471 0.2344   0.944  0.850
REMARK   3     4  2.7726 -  2.5194    0.98     2659   141  0.1560 0.2462   0.935  0.837
REMARK   3     5  2.5194 -  2.3390    0.99     2682   136  0.1618 0.2437   0.930  0.823
REMARK   3     6  2.3390 -  2.2012    0.99     2676   161  0.1657 0.2363   0.923  0.835
REMARK   3     7  2.2012 -  2.0910    0.99     2661   150  0.1908 0.2829   0.895  0.743
REMARK   3     8  2.0910 -  2.0000    0.80     2171   108  0.2125 0.2768   0.854  0.668
REMARK   3  
REMARK   3  BULK SOLVENT MODELLING.
REMARK   3   METHOD USED        : FLAT BULK SOLVENT MODEL
REMARK   3   SOLVENT RADIUS     : 1.11    
REMARK   3   SHRINKAGE RADIUS   : 0.90    
REMARK   3   GRID STEP FACTOR   : 4.00    
REMARK   3  
REMARK   3  ERROR ESTIMATES.
REMARK   3   COORDINATE ERROR (MAXIMUM-LIKELIHOOD BASED)     : 0.24    
REMARK   3   PHASE ERROR (DEGREES, MAXIMUM-LIKELIHOOD BASED) : 22.11   
REMARK   3  
REMARK   3  STRUCTURE FACTORS CALCULATION ALGORITHM : FFT
REMARK   3  
REMARK   3  RESTRAINTS LIBRARY
REMARK   3    GEOSTD + MON.LIB. + CDL v1.2
REMARK   3  
REMARK   3  DEVIATIONS FROM IDEAL VALUES.
REMARK   3                 RMSD     MAX  COUNT
REMARK   3   BOND      :  0.014   0.088   2296
REMARK   3   ANGLE     :  1.313  17.539   3108
REMARK   3   CHIRALITY :  0.074   0.353    328
REMARK   3   PLANARITY :  0.009   0.059    399
REMARK   3   DIHEDRAL  : 21.073 176.916   1380
REMARK   3   MIN NONBONDED DISTANCE : 1.972 
REMARK   3  
REMARK   3  MOLPROBITY STATISTICS.
REMARK   3   ALL-ATOM CLASHSCORE : 5.19
REMARK   3   RAMACHANDRAN PLOT:
REMARK   3     OUTLIERS : 1.12  %
REMARK   3     ALLOWED  : 4.48  %
REMARK   3     FAVORED  : 94.40 %
REMARK   3   ROTAMER OUTLIERS : 7.53 %
REMARK   3   CBETA DEVIATIONS : 0
REMARK   3   PEPTIDE PLANE:
REMARK   3     CIS-PROLINE     : 1
REMARK   3     CIS-GENERAL     : 0
REMARK   3     TWISTED PROLINE : 0
REMARK   3     TWISTED GENERAL : 0
REMARK   3  
REMARK   3  ATOMIC DISPLACEMENT PARAMETERS.
REMARK   3   WILSON B : 24.37
REMARK   3   RMS(B_ISO_OR_EQUIVALENT_BONDED) : 3.64
REMARK   3   ATOMS          NUMBER OF ATOMS
REMARK   3                    ISO.  ANISO. 
REMARK   3    ALL         :   5378       0
REMARK   3    ALL (NO H)  :   2544       0
REMARK   3    SOLVENT     :    302       0
REMARK   3    NON-SOLVENT :   2242       0
REMARK   3    HYDROGENS   :   2834       0
REMARK   3
HELIX    1   1 PRO A   49  LYS A   60  1               Generated by MOE   12
HELIX    2   2 LEU A   92  ARG A   95  5               Generated by MOE    4
HELIX    3   3 GLU A  104  GLY A  123  1               Generated by MOE   20
HELIX    4   4 PRO A  133  ASN A  135  5               Generated by MOE    3
HELIX    5   5 LEU A  171  TYR A  173  5               Generated by MOE    3
HELIX    6   6 PRO A  176  LYS A  180  1               Generated by MOE    5
HELIX    7   7 ALA A  186  ALA A  203  1               Generated by MOE   18
HELIX    8   8 GLN A  216  LYS A  222  1               Generated by MOE    7
HELIX    9   9 TRP A  231  LYS A  233  5               Generated by MOE    3
HELIX   10  10 SER A  236  ILE A  245  1               Generated by MOE   10
HELIX   11  11 ILE A  256  ILE A  259  1               Generated by MOE    4
SHEET    1       TRP A   9  GLU A  17                  Generated by MOE
SHEET    2       GLY A  21  ASN A  28                  Generated by MOE
SHEET    3       ALA A  34  ASP A  41                  Generated by MOE
SHEET    4       PHE A  70  ARG A  74                  Generated by MOE
SHEET    5       ILE A  79  LEU A  84                  Generated by MOE
SHEET    6       GLY A  90  GLU A  91                  Generated by MOE
SHEET    7       ILE A 126  THR A 127                  Generated by MOE
SHEET    8       LEU A 136  LEU A 138                  Generated by MOE
SHEET    9       LEU A 144  LYS A 145                  Generated by MOE
SHEET   10       ILE A 146  ILE A 146                  Generated by MOE
SHEET   11       THR A 153  VAL A 154                  Generated by MOE
SHEET   12       ARG A 156  TYR A 157                  Generated by MOE
SHEET   13       ARG A 160  GLU A 161                  Generated by MOE
CRYST1   44.895   65.714   58.268  90.00  94.51  90.00 P 1 21 1
SCALE1      0.022274  0.000000  0.001757        0.00000
SCALE2      0.000000  0.015217  0.000000        0.00000
SCALE3      0.000000  0.000000  0.017215        0.00000
ATOM      1  N   ALA A   2      -0.160   8.352 -11.636  0.69 57.10           N
ATOM      2  CA  ALA A   2      -0.295   8.276 -13.074  0.69 58.94           C
ATOM      3  C   ALA A   2       1.029   7.821 -13.671  0.69 59.94           C
ATOM      4  O   ALA A   2       1.071   7.369 -14.813  0.69 61.43           O
ATOM      5  CB  ALA A   2      -0.736   9.632 -13.649  0.69 57.93           C
ATOM      6  H1  ALA A   2       0.190   7.522 -11.303  0.69 68.49           H
ATOM      7  H2  ALA A   2      -1.020   8.516 -11.242  0.69 68.49           H
ATOM      8  HA  ALA A   2      -0.971   7.617 -13.297  0.69 70.70           H
ATOM      9  HB1 ALA A   2      -1.592   9.875 -13.262  0.69 69.48           H
ATOM     10  HB2 ALA A   2      -0.070  10.300 -13.428  0.69 69.48           H
ATOM     11  HB3 ALA A   2      -0.819   9.553 -14.613  0.69 69.48           H
ATOM     12  N   VAL A   3       2.102   7.913 -12.887  0.69 59.26           N
ATOM     13  CA  VAL A   3       3.412   7.427 -13.322  0.69 61.58           C
ATOM     14  C   VAL A   3       3.392   5.899 -13.320  0.69 62.59           C
ATOM     15  O   VAL A   3       3.190   5.286 -12.260  0.69 57.78           O
ATOM     16  CB  VAL A   3       4.547   7.975 -12.443  0.69 60.88           C
ATOM     17  CG1 VAL A   3       5.913   7.457 -12.945  0.69 57.67           C
ATOM     18  CG2 VAL A   3       4.529   9.505 -12.453  0.69 60.58           C
ATOM     19  H   VAL A   3       2.098   8.253 -12.097  0.69 71.07           H
ATOM     20  HA  VAL A   3       3.571   7.723 -14.232  0.69 73.87           H
ATOM     21  HB  VAL A   3       4.422   7.674 -11.529  0.69 73.02           H
ATOM     22 HG11 VAL A   3       6.614   7.815 -12.377  0.69 69.17           H
ATOM     23 HG12 VAL A   3       5.917   6.488 -12.906  0.69 69.17           H
ATOM     24 HG13 VAL A   3       6.045   7.752 -13.859  0.69 69.17           H
ATOM     25 HG21 VAL A   3       5.251   9.832 -11.894  0.69 72.66           H
ATOM     26 HG22 VAL A   3       4.649   9.815 -13.364  0.69 72.66           H
ATOM     27 HG23 VAL A   3       3.677   9.813 -12.108  0.69 72.66           H
ATOM     28  N   PRO A   4       3.623   5.250 -14.473  0.66 62.35           N
ATOM     29  CA  PRO A   4       3.284   3.819 -14.626  0.66 59.15           C
ATOM     30  C   PRO A   4       3.804   2.821 -13.587  0.66 61.74           C
ATOM     31  O   PRO A   4       3.113   1.816 -13.364  0.66 61.72           O
ATOM     32  CB  PRO A   4       3.864   3.503 -16.005  0.66 53.72           C
ATOM     33  CG  PRO A   4       3.633   4.752 -16.776  0.66 55.06           C
ATOM     34  CD  PRO A   4       3.805   5.894 -15.791  0.66 56.69           C
ATOM     35  HA  PRO A   4       2.319   3.726 -14.675  0.66 70.95           H
ATOM     36  HB2 PRO A   4       4.812   3.312 -15.930  0.66 64.43           H
ATOM     37  HB3 PRO A   4       3.389   2.756 -16.402  0.66 64.43           H
ATOM     38  HG2 PRO A   4       4.286   4.818 -17.490  0.66 66.04           H
ATOM     39  HG3 PRO A   4       2.732   4.747 -17.137  0.66 66.04           H
ATOM     40  HD2 PRO A   4       4.696   6.270 -15.862  0.66 68.00           H
ATOM     41  HD3 PRO A   4       3.122   6.568 -15.933  0.66 68.00           H
ATOM     42  N   PHE A   5       4.985   2.992 -12.979  0.88 57.02           N
ATOM     43  CA  PHE A   5       5.565   1.867 -12.235  0.88 57.26           C
ATOM     44  C   PHE A   5       5.889   2.159 -10.772  0.88 55.22           C
ATOM     45  O   PHE A   5       6.478   1.294 -10.100  0.88 52.36           O
ATOM     46  CB  PHE A   5       6.841   1.360 -12.927  0.88 53.28           C
ATOM     47  CG  PHE A   5       6.689   1.144 -14.396  0.88 51.38           C
ATOM     48  CD1 PHE A   5       7.360   1.955 -15.297  0.88 47.97           C
ATOM     49  CD2 PHE A   5       5.890   0.124 -14.877  0.88 48.95           C
ATOM     50  CE1 PHE A   5       7.241   1.757 -16.629  0.88 45.35           C
ATOM     51  CE2 PHE A   5       5.759  -0.082 -16.226  0.88 50.81           C
ATOM     52  CZ  PHE A   5       6.434   0.741 -17.111  0.88 47.45           C
ATOM     53  H   PHE A   5       5.451   3.715 -12.979  0.88 68.39           H
ATOM     54  HA  PHE A   5       4.924   1.138 -12.246  0.88 68.68           H
ATOM     55  HB2 PHE A   5       7.547   2.013 -12.796  0.88 63.90           H
ATOM     56  HB3 PHE A   5       7.097   0.514 -12.528  0.88 63.90           H
ATOM     57  HD1 PHE A   5       7.904   2.641 -14.982  0.88 57.53           H
ATOM     58  HD2 PHE A   5       5.436  -0.428 -14.280  0.88 58.70           H
ATOM     59  HE1 PHE A   5       7.693   2.311 -17.223  0.88 54.38           H
ATOM     60  HE2 PHE A   5       5.217  -0.767 -16.545  0.88 60.94           H
ATOM     61  HZ  PHE A   5       6.350   0.607 -18.028  0.88 56.90           H
ATOM     62  N   VAL A   6       5.487   3.320 -10.247  1.00 54.86           N
ATOM     63  CA  VAL A   6       5.989   3.791  -8.959  1.00 58.80           C
ATOM     64  C   VAL A   6       5.527   2.953  -7.769  1.00 63.79           C
ATOM     65  O   VAL A   6       6.044   3.151  -6.662  1.00 59.02           O
ATOM     66  CB  VAL A   6       5.592   5.264  -8.732  1.00 59.13           C
ATOM     67  CG1 VAL A   6       6.358   5.849  -7.544  1.00 56.49           C
ATOM     68  CG2 VAL A   6       5.872   6.107  -9.998  1.00 61.20           C
ATOM     69  H   VAL A   6       4.923   3.852 -10.620  1.00 65.80           H
ATOM     70  HA  VAL A   6       6.958   3.753  -8.979  1.00 70.52           H
ATOM     71  HB  VAL A   6       4.643   5.314  -8.536  1.00 70.92           H
ATOM     72 HG11 VAL A   6       6.092   6.773  -7.421  1.00 67.76           H
ATOM     73 HG12 VAL A   6       6.147   5.335  -6.749  1.00 67.76           H
ATOM     74 HG13 VAL A   6       7.309   5.800  -7.727  1.00 67.76           H
ATOM     75 HG21 VAL A   6       5.614   7.027  -9.828  1.00 73.41           H
ATOM     76 HG22 VAL A   6       6.819   6.062 -10.203  1.00 73.41           H
ATOM     77 HG23 VAL A   6       5.356   5.749 -10.736  1.00 73.41           H
ATOM     78  N   GLU A   7       4.580   2.024  -7.950  1.00 63.20           N
ATOM     79  CA  GLU A   7       4.186   1.114  -6.874  1.00 59.86           C
ATOM     80  C   GLU A   7       5.062  -0.137  -6.822  1.00 59.17           C
ATOM     81  O   GLU A   7       4.790  -1.030  -6.003  1.00 53.18           O
ATOM     82  CB  GLU A   7       2.703   0.706  -7.018  0.70 56.05           C
ATOM     83  CG  GLU A   7       1.676   1.665  -6.354  0.59 58.26           C
ATOM     84  CD  GLU A   7       1.375   1.319  -4.890  0.00 61.21           C
ATOM     85  OE1 GLU A   7       1.424   2.222  -4.014  0.84 62.20           O
ATOM     86  OE2 GLU A   7       1.077   0.136  -4.616  0.77 60.30           O1-
ATOM     87  H   GLU A   7       4.153   1.902  -8.687  1.00 75.80           H
ATOM     88  HA  GLU A   7       4.284   1.577  -6.027  1.00 71.80           H
ATOM     89  HB2 GLU A   7       2.488   0.659  -7.962  0.54 67.23           H
ATOM     90  HB3 GLU A   7       2.585  -0.168  -6.616  1.00 67.23           H
ATOM     91  HG2 GLU A   7       2.029   2.568  -6.380  1.00 69.87           H
ATOM     92  HG3 GLU A   7       0.842   1.622  -6.848  1.00 69.87           H
ATOM     93  N   ASP A   8       6.097  -0.225  -7.672  1.00 54.10           N
ATOM     94  CA  ASP A   8       6.969  -1.397  -7.736  1.00 51.63           C
ATOM     95  C   ASP A   8       8.261  -1.192  -6.964  1.00 46.45           C
ATOM     96  O   ASP A   8       8.994  -0.221  -7.208  1.00 39.72           O
ATOM     97  CB  ASP A   8       7.335  -1.754  -9.169  1.00 53.54           C
ATOM     98  CG  ASP A   8       6.321  -2.623  -9.822  1.00 55.04           C
ATOM     99  OD1 ASP A   8       5.534  -3.276  -9.099  1.00 56.06           O
ATOM    100  OD2 ASP A   8       6.329  -2.650 -11.072  1.00 57.45           O1-
ATOM    101  H   ASP A   8       6.314   0.395  -8.229  1.00 64.89           H
ATOM    102  HA  ASP A   8       6.505  -2.155  -7.347  1.00 61.92           H
ATOM    103  HB2 ASP A   8       7.410  -0.938  -9.688  1.00 64.22           H
ATOM    104  HB3 ASP A   8       8.181  -2.228  -9.170  1.00 64.22           H
ATOM    105  N   TRP A   9       8.570  -2.179  -6.116  1.00 48.78           N
ATOM    106  CA  TRP A   9       9.713  -2.193  -5.217  1.00 43.06           C
ATOM    107  C   TRP A   9      10.489  -3.470  -5.474  1.00 39.45           C
ATOM    108  O   TRP A   9       9.895  -4.545  -5.586  1.00 47.74           O
ATOM    109  CB  TRP A   9       9.257  -2.133  -3.742  1.00 46.65           C
ATOM    110  CG  TRP A   9       8.479  -0.872  -3.454  1.00 43.70           C
ATOM    111  CD1 TRP A   9       7.185  -0.623  -3.774  1.00 41.39           C
ATOM    112  CD2 TRP A   9       8.969   0.308  -2.822  1.00 35.50           C
ATOM    113  NE1 TRP A   9       6.837   0.640  -3.384  1.00 39.88           N
ATOM    114  CE2 TRP A   9       7.917   1.233  -2.793  1.00 36.42           C
ATOM    115  CE3 TRP A   9      10.202   0.680  -2.289  1.00 37.16           C
ATOM    116  CZ2 TRP A   9       8.056   2.503  -2.239  1.00 36.02           C
ATOM    117  CZ3 TRP A   9      10.329   1.931  -1.732  1.00 35.65           C
ATOM    118  CH2 TRP A   9       9.268   2.829  -1.717  1.00 35.30           C
ATOM    119  H   TRP A   9       8.096  -2.892  -6.047  1.00 58.50           H
ATOM    120  HA  TRP A   9      10.288  -1.433  -5.400  1.00 51.64           H
ATOM    121  HB2 TRP A   9       8.685  -2.893  -3.553  1.00 55.94           H
ATOM    122  HB3 TRP A   9      10.037  -2.149  -3.165  1.00 55.94           H
ATOM    123  HD1 TRP A   9       6.619  -1.222  -4.206  1.00 49.63           H
ATOM    124  HE1 TRP A   9       6.062   0.999  -3.484  1.00 47.83           H
ATOM    125  HE3 TRP A   9      10.920   0.089  -2.296  1.00 44.56           H
ATOM    126  HZ2 TRP A   9       7.344   3.102  -2.220  1.00 43.18           H
ATOM    127  HZ3 TRP A   9      11.147   2.188  -1.372  1.00 42.75           H
ATOM    128  HH2 TRP A   9       9.388   3.668  -1.335  1.00 42.33           H
ATOM    129  N   ASP A  10      11.807  -3.353  -5.584  1.00 38.85           N
ATOM    130  CA  ASP A  10      12.668  -4.515  -5.657  1.00 41.49           C
ATOM    131  C   ASP A  10      13.150  -4.827  -4.248  1.00 46.30           C
ATOM    132  O   ASP A  10      13.455  -3.915  -3.479  1.00 40.18           O
ATOM    133  CB  ASP A  10      13.862  -4.263  -6.583  1.00 44.47           C
ATOM    134  CG  ASP A  10      13.442  -3.948  -8.015  1.00 47.27           C
ATOM    135  OD1 ASP A  10      13.973  -2.981  -8.629  1.00 46.54           O
ATOM    136  OD2 ASP A  10      12.560  -4.673  -8.509  1.00 37.15           O1-
ATOM    137  H   ASP A  10      12.227  -2.603  -5.618  1.00 46.59           H
ATOM    138  HA  ASP A  10      12.167  -5.275  -5.992  1.00 49.75           H
ATOM    139  HB2 ASP A  10      14.369  -3.507  -6.246  1.00 53.33           H
ATOM    140  HB3 ASP A  10      14.421  -5.055  -6.602  1.00 53.33           H
ATOM    141  N   LEU A  11      13.200  -6.111  -3.901  1.00 45.32           N
ATOM    142  CA  LEU A  11      13.668  -6.527  -2.585  1.00 47.03           C
ATOM    143  C   LEU A  11      15.143  -6.859  -2.763  1.00 44.34           C
ATOM    144  O   LEU A  11      15.493  -7.866  -3.381  1.00 45.83           O
ATOM    145  CB  LEU A  11      12.856  -7.700  -2.025  1.00 49.21           C
ATOM    146  CG  LEU A  11      11.362  -7.481  -1.666  1.00 46.84           C
ATOM    147  CD1 LEU A  11      11.171  -6.689  -0.396  1.00 46.31           C
ATOM    148  CD2 LEU A  11      10.586  -6.796  -2.769  1.00 56.85           C
ATOM    149  H   LEU A  11      12.967  -6.761  -4.413  1.00 54.34           H
ATOM    150  HA  LEU A  11      13.595  -5.783  -1.967  1.00 56.40           H
ATOM    151  HB2 LEU A  11      12.883  -8.415  -2.680  1.00 59.02           H
ATOM    152  HB3 LEU A  11      13.296  -8.001  -1.214  1.00 59.02           H
ATOM    153  HG  LEU A  11      10.954  -8.350  -1.526  1.00 56.17           H
ATOM    154 HD11 LEU A  11      10.221  -6.587  -0.227  1.00 55.54           H
ATOM    155 HD12 LEU A  11      11.589  -7.166   0.339  1.00 55.54           H
ATOM    156 HD13 LEU A  11      11.584  -5.818  -0.502  1.00 55.54           H
ATOM    157 HD21 LEU A  11       9.665  -6.688  -2.486  1.00 68.18           H
ATOM    158 HD22 LEU A  11      10.984  -5.928  -2.941  1.00 68.18           H
ATOM    159 HD23 LEU A  11      10.626  -7.343  -3.568  1.00 68.18           H
ATOM    160  N   VAL A  12      15.997  -5.994  -2.229  1.00 43.70           N
ATOM    161  CA  VAL A  12      17.398  -5.866  -2.622  1.00 46.21           C
ATOM    162  C   VAL A  12      18.338  -6.642  -1.711  1.00 50.81           C
ATOM    163  O   VAL A  12      19.426  -7.059  -2.136  1.00 41.67           O
ATOM    164  CB  VAL A  12      17.783  -4.370  -2.647  1.00 48.06           C
ATOM    165  CG1 VAL A  12      19.285  -4.156  -2.373  1.00 49.10           C
ATOM    166  CG2 VAL A  12      17.384  -3.778  -3.976  1.00 50.84           C
ATOM    167  H   VAL A  12      15.776  -5.444  -1.606  1.00 52.41           H
ATOM    168  HA  VAL A  12      17.503  -6.214  -3.521  1.00 55.42           H
ATOM    169  HB  VAL A  12      17.287  -3.908  -1.954  1.00 57.63           H
ATOM    170 HG11 VAL A  12      19.478  -3.206  -2.399  1.00 58.88           H
ATOM    171 HG12 VAL A  12      19.501  -4.514  -1.498  1.00 58.88           H
ATOM    172 HG13 VAL A  12      19.799  -4.617  -3.055  1.00 58.88           H
ATOM    173 HG21 VAL A  12      17.627  -2.839  -3.989  1.00 60.97           H
ATOM    174 HG22 VAL A  12      17.849  -4.251  -4.685  1.00 60.97           H
ATOM    175 HG23 VAL A  12      16.425  -3.874  -4.089  1.00 60.97           H
ATOM    176  N   GLN A  13      17.963  -6.789  -0.442  1.00 48.63           N
ATOM    177  CA  GLN A  13      18.747  -7.603   0.470  1.00 47.65           C
ATOM    178  C   GLN A  13      17.987  -7.746   1.771  1.00 46.17           C
ATOM    179  O   GLN A  13      17.050  -6.996   2.054  1.00 43.50           O
ATOM    180  CB  GLN A  13      20.129  -7.020   0.747  1.00 51.68           C
ATOM    181  CG  GLN A  13      20.136  -5.597   1.252  1.00 50.01           C
ATOM    182  CD  GLN A  13      21.549  -5.046   1.369  1.00 59.05           C
ATOM    183  OE1 GLN A  13      22.056  -4.419   0.429  1.00 67.41           O
ATOM    184  NE2 GLN A  13      22.206  -5.295   2.515  1.00 52.25           N
ATOM    185  H   GLN A  13      17.264  -6.430  -0.091  1.00 58.32           H
ATOM    186  HA  GLN A  13      18.863  -8.487   0.088  1.00 57.15           H
ATOM    187  HB2 GLN A  13      20.566  -7.569   1.416  1.00 61.98           H
ATOM    188  HB3 GLN A  13      20.643  -7.040  -0.076  1.00 61.98           H
ATOM    189  HG2 GLN A  13      19.643  -5.037   0.633  1.00 59.97           H
ATOM    190  HG3 GLN A  13      19.726  -5.568   2.130  1.00 59.97           H
ATOM    191 HE21 GLN A  13      21.825  -5.748   3.139  1.00 62.67           H
ATOM    192 HE22 GLN A  13      23.007  -5.002   2.624  1.00 62.67           H
ATOM    193  N   THR A  14      18.414  -8.729   2.554  1.00 46.56           N
ATOM    194  CA  THR A  14      17.885  -8.949   3.890  1.00 46.46           C
ATOM    195  C   THR A  14      18.652  -8.056   4.854  1.00 44.80           C
ATOM    196  O   THR A  14      19.890  -8.059   4.869  1.00 43.93           O
ATOM    197  CB  THR A  14      18.021 -10.422   4.276  1.00 45.09           C
ATOM    198  OG1 THR A  14      17.402 -11.222   3.254  1.00 45.41           O
ATOM    199  CG2 THR A  14      17.353 -10.702   5.623  1.00 43.22           C
ATOM    200  H   THR A  14      19.023  -9.293   2.327  1.00 55.84           H
ATOM    201  HA  THR A  14      16.947  -8.704   3.917  1.00 55.72           H
ATOM    202  HB  THR A  14      18.961 -10.654   4.343  1.00 54.07           H
ATOM    203  HG1 THR A  14      17.467 -12.036   3.449  1.00 54.46           H
ATOM    204 HG21 THR A  14      17.449 -11.640   5.851  1.00 51.83           H
ATOM    205 HG22 THR A  14      17.767 -10.165   6.316  1.00 51.83           H
ATOM    206 HG23 THR A  14      16.409 -10.484   5.576  1.00 51.83           H
ATOM    207  N   LEU A  15      17.922  -7.266   5.628  1.00 38.25           N
ATOM    208  CA  LEU A  15      18.600  -6.429   6.611  1.00 37.87           C
ATOM    209  C   LEU A  15      18.946  -7.236   7.859  1.00 39.07           C
ATOM    210  O   LEU A  15      20.028  -7.074   8.436  1.00 38.00           O
ATOM    211  CB  LEU A  15      17.723  -5.235   6.953  1.00 39.77           C
ATOM    212  CG  LEU A  15      17.847  -3.922   6.166  1.00 40.59           C
ATOM    213  CD1 LEU A  15      18.906  -3.934   5.076  1.00 39.82           C
ATOM    214  CD2 LEU A  15      16.508  -3.559   5.639  1.00 40.91           C
ATOM    215  H   LEU A  15      17.065  -7.195   5.610  1.00 45.87           H
ATOM    216  HA  LEU A  15      19.427  -6.096   6.228  1.00 45.41           H
ATOM    217  HB2 LEU A  15      16.800  -5.520   6.863  1.00 47.68           H
ATOM    218  HB3 LEU A  15      17.889  -5.012   7.882  1.00 47.68           H
ATOM    219  HG  LEU A  15      18.100  -3.226   6.792  1.00 48.67           H
ATOM    220 HD11 LEU A  15      18.914  -3.071   4.635  1.00 47.75           H
ATOM    221 HD12 LEU A  15      19.771  -4.108   5.479  1.00 47.75           H
ATOM    222 HD13 LEU A  15      18.693  -4.631   4.437  1.00 47.75           H
ATOM    223 HD21 LEU A  15      16.580  -2.730   5.141  1.00 49.05           H
ATOM    224 HD22 LEU A  15      16.194  -4.269   5.058  1.00 49.05           H
ATOM    225 HD23 LEU A  15      15.897  -3.446   6.384  1.00 49.05           H
ATOM    226  N   GLY A  16      18.051  -8.123   8.262  1.00 37.73           N
ATOM    227  CA  GLY A  16      18.347  -9.059   9.325  1.00 42.21           C
ATOM    228  C   GLY A  16      17.144  -9.926   9.582  1.00 40.35           C
ATOM    229  O   GLY A  16      16.101  -9.789   8.934  1.00 41.22           O
ATOM    230  H   GLY A  16      17.261  -8.202   7.933  1.00 45.24           H
ATOM    231  HA2 GLY A  16      19.095  -9.623   9.074  1.00 50.61           H
ATOM    232  HA3 GLY A  16      18.570  -8.580  10.138  1.00 50.61           H
ATOM    233  N   GLU A  17      17.311 -10.840  10.534  1.00 49.06           N
ATOM    234  CA  GLU A  17      16.260 -11.767  10.945  1.00 48.48           C
ATOM    235  C   GLU A  17      15.752 -11.347  12.320  1.00 52.84           C
ATOM    236  O   GLU A  17      16.551 -11.015  13.208  1.00 48.52           O
ATOM    237  CB  GLU A  17      16.769 -13.215  10.989  1.00 51.25           C
ATOM    238  CG  GLU A  17      16.264 -14.164   9.843  1.00 58.91           C
ATOM    239  CD  GLU A  17      17.163 -14.189   8.595  1.00 58.90           C
ATOM    240  OE1 GLU A  17      18.193 -13.478   8.564  1.00 61.10           O
ATOM    241  OE2 GLU A  17      16.841 -14.929   7.636  1.00 63.74           O1-
ATOM    242  H   GLU A  17      18.045 -10.946  10.968  1.00 58.83           H
ATOM    243  HA  GLU A  17      15.522 -11.720  10.316  1.00 58.14           H
ATOM    244  HB2 GLU A  17      17.738 -13.199  10.943  1.00 61.47           H
ATOM    245  HB3 GLU A  17      16.494 -13.609  11.831  1.00 61.47           H
ATOM    246  HG2 GLU A  17      16.213 -15.069  10.188  1.00 70.66           H
ATOM    247  HG3 GLU A  17      15.382 -13.871   9.564  1.00 70.66           H
ATOM    248  N   GLY A  18      14.427 -11.303  12.466  1.00 54.62           N
ATOM    249  CA  GLY A  18      13.774 -11.139  13.742  1.00 53.76           C
ATOM    250  C   GLY A  18      13.106 -12.447  14.138  1.00 51.55           C
ATOM    251  O   GLY A  18      13.166 -13.446  13.429  1.00 53.72           O
ATOM    252  H   GLY A  18      13.875 -11.370  11.809  1.00 65.51           H
ATOM    253  HA2 GLY A  18      14.424 -10.897  14.420  1.00 64.47           H
ATOM    254  HA3 GLY A  18      13.100 -10.443  13.685  1.00 64.47           H
ATOM    255  N   ALA A  19      12.458 -12.428  15.302  1.00 56.77           N
ATOM    256  CA  ALA A  19      11.716 -13.608  15.737  1.00 57.42           C
ATOM    257  C   ALA A  19      10.577 -13.909  14.764  1.00 58.25           C
ATOM    258  O   ALA A  19      10.541 -14.969  14.124  1.00 59.08           O
ATOM    259  CB  ALA A  19      11.187 -13.388  17.155  0.32 52.92           C
ATOM    260  H   ALA A  19      12.432 -11.762  15.846  1.00 68.09           H
ATOM    261  HA  ALA A  19      12.312 -14.373  15.751  1.00 68.87           H
ATOM    262  HB1 ALA A  19      10.697 -14.177  17.434  0.00 63.47           H
ATOM    263  HB2 ALA A  19      11.938 -13.237  17.751  0.22 63.47           H
ATOM    264  HB3 ALA A  19      10.601 -12.615  17.157  1.00 63.47           H
ATOM    265  N   TYR A  20       9.612 -12.991  14.686  1.00 51.40           N
ATOM    266  CA  TYR A  20       8.599 -12.863  13.635  1.00 54.89           C
ATOM    267  C   TYR A  20       9.015 -13.402  12.267  1.00 52.90           C
ATOM    268  O   TYR A  20       8.288 -14.184  11.654  1.00 54.36           O
ATOM    269  CB  TYR A  20       8.218 -11.373  13.472  0.37 54.86           C
ATOM    270  CG  TYR A  20       8.933 -10.460  14.446  0.64 54.00           C
ATOM    271  CD1 TYR A  20      10.296 -10.211  14.323  0.84 53.59           C
ATOM    272  CD2 TYR A  20       8.257  -9.888  15.517  0.35 54.13           C
ATOM    273  CE1 TYR A  20      10.960  -9.402  15.230  0.55 54.88           C
ATOM    274  CE2 TYR A  20       8.907  -9.069  16.422  1.00 54.10           C
ATOM    275  CZ  TYR A  20      10.264  -8.837  16.276  0.17 52.92           C
ATOM    276  OH  TYR A  20      10.939  -8.043  17.178  1.00 51.61           O
ATOM    277  H   TYR A  20       9.521 -12.380  15.285  1.00 61.65           H
ATOM    278  HA  TYR A  20       7.803 -13.344  13.912  1.00 65.83           H
ATOM    279  HB2 TYR A  20       8.446 -11.088  12.574  1.00 65.80           H
ATOM    280  HB3 TYR A  20       7.264 -11.275  13.618  0.04 65.80           H
ATOM    281  HD1 TYR A  20      10.769 -10.595  13.620  1.00 64.27           H
ATOM    282  HD2 TYR A  20       7.346 -10.047  15.618  0.62 64.92           H
ATOM    283  HE1 TYR A  20      11.871  -9.242  15.134  1.00 65.82           H
ATOM    284  HE2 TYR A  20       8.441  -8.693  17.133  1.00 64.88           H
ATOM    285  HH  TYR A  20      10.409  -7.760  17.765  1.00 61.90           H
ATOM    286  N   GLY A  21      10.146 -12.937  11.749  1.00 57.87           N
ATOM    287  CA  GLY A  21      10.527 -13.223  10.380  1.00 54.30           C
ATOM    288  C   GLY A  21      11.821 -12.532  10.013  1.00 48.03           C
ATOM    289  O   GLY A  21      12.857 -12.749  10.645  1.00 51.22           O
ATOM    290  H   GLY A  21      10.711 -12.450  12.176  1.00 69.41           H
ATOM    291  HA2 GLY A  21      10.643 -14.180  10.267  1.00 65.12           H
ATOM    292  HA3 GLY A  21       9.831 -12.920   9.777  1.00 65.12           H
ATOM    293  N   GLU A  22      11.782 -11.683   8.998  1.00 48.52           N
ATOM    294  CA  GLU A  22      12.993 -11.010   8.567  1.00 47.59           C
ATOM    295  C   GLU A  22      12.632  -9.616   8.086  1.00 37.18           C
ATOM    296  O   GLU A  22      11.461  -9.253   7.961  1.00 37.05           O
ATOM    297  CB  GLU A  22      13.710 -11.810   7.482  1.00 43.23           C
ATOM    298  CG  GLU A  22      12.991 -11.794   6.165  0.95 45.68           C
ATOM    299  CD  GLU A  22      13.476 -12.879   5.219  0.45 48.24           C
ATOM    300  OE1 GLU A  22      13.620 -12.594   4.012  0.69 46.80           O
ATOM    301  OE2 GLU A  22      13.711 -14.015   5.680  0.47 54.17           O1-
ATOM    302  H   GLU A  22      11.077 -11.482   8.548  1.00 58.19           H
ATOM    303  HA  GLU A  22      13.594 -10.922   9.323  1.00 57.07           H
ATOM    304  HB2 GLU A  22      14.593 -11.434   7.345  1.00 51.84           H
ATOM    305  HB3 GLU A  22      13.785 -12.734   7.770  1.00 51.84           H
ATOM    306  HG2 GLU A  22      12.043 -11.932   6.320  0.00 54.78           H
ATOM    307  HG3 GLU A  22      13.135 -10.936   5.737  0.00 54.78           H
ATOM    308  N   VAL A  23      13.658  -8.816   7.865  1.00 36.36           N
ATOM    309  CA  VAL A  23      13.473  -7.477   7.336  1.00 38.46           C
ATOM    310  C   VAL A  23      14.303  -7.348   6.074  1.00 32.08           C
ATOM    311  O   VAL A  23      15.511  -7.591   6.097  1.00 32.77           O
ATOM    312  CB  VAL A  23      13.880  -6.392   8.346  1.00 34.51           C
ATOM    313  CG1 VAL A  23      13.565  -5.010   7.761  1.00 41.06           C
ATOM    314  CG2 VAL A  23      13.176  -6.623   9.683  1.00 37.45           C
ATOM    315  H   VAL A  23      14.479  -9.026   8.014  1.00 43.59           H
ATOM    316  HA  VAL A  23      12.540  -7.347   7.105  1.00 46.11           H
ATOM    317  HB  VAL A  23      14.837  -6.443   8.498  1.00 41.38           H
ATOM    318 HG11 VAL A  23      13.824  -4.330   8.402  1.00 49.24           H
ATOM    319 HG12 VAL A  23      14.064  -4.896   6.937  1.00 49.24           H
ATOM    320 HG13 VAL A  23      12.614  -4.953   7.582  1.00 49.24           H
ATOM    321 HG21 VAL A  23      13.445  -5.930  10.305  1.00 44.91           H
ATOM    322 HG22 VAL A  23      12.216  -6.589   9.544  1.00 44.91           H
ATOM    323 HG23 VAL A  23      13.430  -7.494  10.027  1.00 44.91           H
ATOM    324  N   GLN A  24      13.677  -6.881   5.006  1.00 35.64           N
ATOM    325  CA  GLN A  24      14.357  -6.729   3.730  1.00 36.29           C
ATOM    326  C   GLN A  24      14.347  -5.264   3.319  1.00 38.61           C
ATOM    327  O   GLN A  24      13.387  -4.526   3.591  1.00 34.96           O
ATOM    328  CB  GLN A  24      13.710  -7.619   2.655  1.00 38.56           C
ATOM    329  CG  GLN A  24      13.879  -9.131   2.969  1.00 43.64           C
ATOM    330  CD  GLN A  24      13.724 -10.044   1.766  0.59 45.70           C
ATOM    331  OE1 GLN A  24      13.782  -9.613   0.614  0.41 50.59           O
ATOM    332  NE2 GLN A  24      13.535 -11.329   2.037  0.45 46.01           N
ATOM    333  H   GLN A  24      12.851  -6.642   4.993  1.00 42.73           H
ATOM    334  HA  GLN A  24      15.282  -7.005   3.831  1.00 43.52           H
ATOM    335  HB2 GLN A  24      12.761  -7.424   2.609  1.00 46.24           H
ATOM    336  HB3 GLN A  24      14.129  -7.440   1.799  1.00 46.24           H
ATOM    337  HG2 GLN A  24      14.765  -9.275   3.335  1.00 52.34           H
ATOM    338  HG3 GLN A  24      13.210  -9.389   3.622  1.00 52.34           H
ATOM    339 HE21 GLN A  24      13.508 -11.597   2.854  1.00 55.18           H
ATOM    340 HE22 GLN A  24      13.441 -11.895   1.396  0.63 55.18           H
ATOM    341  N   LEU A  25      15.454  -4.852   2.719  1.00 37.26           N
ATOM    342  CA  LEU A  25      15.589  -3.541   2.111  1.00 36.43           C
ATOM    343  C   LEU A  25      14.884  -3.547   0.758  1.00 42.17           C
ATOM    344  O   LEU A  25      15.191  -4.375  -0.112  1.00 41.50           O
ATOM    345  CB  LEU A  25      17.071  -3.214   1.951  1.00 42.83           C
ATOM    346  CG  LEU A  25      17.526  -1.743   1.895  1.00 42.63           C
ATOM    347  CD1 LEU A  25      18.388  -1.528   0.729  1.00 35.32           C
ATOM    348  CD2 LEU A  25      16.391  -0.764   1.873  1.00 34.37           C
ATOM    349  H   LEU A  25      16.165  -5.332   2.650  1.00 44.68           H
ATOM    350  HA  LEU A  25      15.178  -2.869   2.677  1.00 43.68           H
ATOM    351  HB2 LEU A  25      17.541  -3.621   2.696  1.00 51.36           H
ATOM    352  HB3 LEU A  25      17.374  -3.629   1.128  1.00 51.36           H
ATOM    353  HG  LEU A  25      18.055  -1.556   2.686  1.00 51.12           H
ATOM    354 HD11 LEU A  25      18.665  -0.599   0.709  1.00 42.35           H
ATOM    355 HD12 LEU A  25      19.165  -2.104   0.801  1.00 42.35           H
ATOM    356 HD13 LEU A  25      17.890  -1.743  -0.075  1.00 42.35           H
ATOM    357 HD21 LEU A  25      16.752   0.136   1.837  1.00 41.21           H
ATOM    358 HD22 LEU A  25      15.845  -0.932   1.089  1.00 41.21           H
ATOM    359 HD23 LEU A  25      15.861  -0.877   2.677  1.00 41.21           H
ATOM    360  N   ALA A  26      13.912  -2.667   0.595  1.00 39.10           N
ATOM    361  CA  ALA A  26      13.191  -2.532  -0.658  1.00 34.90           C
ATOM    362  C   ALA A  26      13.488  -1.172  -1.268  1.00 39.46           C
ATOM    363  O   ALA A  26      13.520  -0.165  -0.557  1.00 32.36           O
ATOM    364  CB  ALA A  26      11.686  -2.677  -0.457  1.00 39.48           C
ATOM    365  H   ALA A  26      13.645  -2.125   1.207  1.00 46.89           H
ATOM    366  HA  ALA A  26      13.486  -3.218  -1.277  1.00 41.85           H
ATOM    367  HB1 ALA A  26      11.243  -2.581  -1.314  1.00 47.34           H
ATOM    368  HB2 ALA A  26      11.501  -3.554  -0.084  1.00 47.34           H
ATOM    369  HB3 ALA A  26      11.382  -1.987   0.153  1.00 47.34           H
ATOM    370  N   VAL A  27      13.633  -1.145  -2.598  1.00 37.74           N
ATOM    371  CA  VAL A  27      14.008   0.046  -3.351  1.00 28.80           C
ATOM    372  C   VAL A  27      13.002   0.242  -4.471  1.00 32.32           C
ATOM    373  O   VAL A  27      12.700  -0.702  -5.207  1.00 33.81           O
ATOM    374  CB  VAL A  27      15.432  -0.087  -3.900  1.00 35.76           C
ATOM    375  CG1 VAL A  27      15.791   1.107  -4.801  1.00 38.70           C
ATOM    376  CG2 VAL A  27      16.417  -0.213  -2.747  1.00 36.79           C
ATOM    377  H   VAL A  27      13.514  -1.833  -3.099  1.00 45.25           H
ATOM    378  HA  VAL A  27      13.974   0.821  -2.768  1.00 34.53           H
ATOM    379  HB  VAL A  27      15.491  -0.894  -4.434  1.00 42.87           H
ATOM    380 HG11 VAL A  27      16.696   0.992  -5.131  1.00 46.40           H
ATOM    381 HG12 VAL A  27      15.169   1.139  -5.545  1.00 46.40           H
ATOM    382 HG13 VAL A  27      15.730   1.924  -4.282  1.00 46.40           H
ATOM    383 HG21 VAL A  27      17.314  -0.296  -3.106  1.00 44.11           H
ATOM    384 HG22 VAL A  27      16.355   0.580  -2.191  1.00 44.11           H
ATOM    385 HG23 VAL A  27      16.194  -1.000  -2.226  1.00 44.11           H
ATOM    386  N   ASN A  28      12.456   1.451  -4.572  1.00 29.06           N
ATOM    387  CA  ASN A  28      11.503   1.778  -5.617  1.00 33.37           C
ATOM    388  C   ASN A  28      12.157   1.754  -7.003  1.00 28.33           C
ATOM    389  O   ASN A  28      13.201   2.368  -7.225  1.00 27.18           O
ATOM    390  CB  ASN A  28      10.905   3.153  -5.371  1.00 30.55           C
ATOM    391  CG  ASN A  28       9.693   3.387  -6.192  1.00 32.68           C
ATOM    392  OD1 ASN A  28       9.758   3.868  -7.325  1.00 31.98           O
ATOM    393  ND2 ASN A  28       8.548   3.025  -5.632  1.00 44.22           N
ATOM    394  H   ASN A  28      12.626   2.104  -4.039  1.00 34.84           H
ATOM    395  HA  ASN A  28      10.784   1.127  -5.609  1.00 40.00           H
ATOM    396  HB2 ASN A  28      10.656   3.230  -4.436  1.00 36.63           H
ATOM    397  HB3 ASN A  28      11.560   3.831  -5.599  1.00 36.63           H
ATOM    398 HD21 ASN A  28       7.808   3.134  -6.056  1.00 53.02           H
ATOM    399 HD22 ASN A  28       8.545   2.681  -4.844  1.00 53.02           H
ATOM    400  N   ARG A  29      11.523   1.043  -7.925  1.00 28.60           N
ATOM    401  CA  ARG A  29      12.041   0.877  -9.280  1.00 31.80           C
ATOM    402  C   ARG A  29      12.130   2.196 -10.029  1.00 27.54           C
ATOM    403  O   ARG A  29      13.032   2.368 -10.850  1.00 26.08           O
ATOM    404  CB  ARG A  29      11.134  -0.128 -10.013  1.00 36.77           C
ATOM    405  CG  ARG A  29      10.784   0.157 -11.473  1.00 33.25           C
ATOM    406  CD  ARG A  29       9.676  -0.840 -11.928  1.00 38.92           C
ATOM    407  NE  ARG A  29       9.554  -0.965 -13.391  1.00 43.13           N
ATOM    408  CZ  ARG A  29       8.588  -1.643 -14.030  1.00 44.00           C
ATOM    409  NH1 ARG A  29       7.603  -2.237 -13.361  1.00 43.37           N
ATOM    410  NH2 ARG A  29       8.585  -1.711 -15.364  1.00 40.85           N1+
ATOM    411  H   ARG A  29      10.776   0.638  -7.789  1.00 34.28           H
ATOM    412  HA  ARG A  29      12.933   0.498  -9.233  1.00 38.13           H
ATOM    413  HB2 ARG A  29      11.570  -0.995  -9.991  1.00 44.09           H
ATOM    414  HB3 ARG A  29      10.296  -0.183  -9.527  1.00 44.09           H
ATOM    415  HG2 ARG A  29      10.445   1.061 -11.559  1.00 39.87           H
ATOM    416  HG3 ARG A  29      11.568   0.028 -12.029  1.00 39.87           H
ATOM    417  HD2 ARG A  29       9.881  -1.719 -11.572  1.00 46.67           H
ATOM    418  HD3 ARG A  29       8.822  -0.537 -11.584  1.00 46.67           H
ATOM    419  HE  ARG A  29      10.148  -0.573 -13.873  1.00 51.72           H
ATOM    420 HH11 ARG A  29       7.589  -2.208 -12.502  1.00 52.00           H
ATOM    421 HH12 ARG A  29       6.988  -2.661 -13.787  1.00 52.00           H
ATOM    422 HH21 ARG A  29       9.207  -1.326 -15.815  1.00 48.98           H
ATOM    423 HH22 ARG A  29       7.956  -2.133 -15.771  1.00 48.98           H
ATOM    424  N   VAL A  30      11.184   3.112  -9.803  1.00 25.26           N
ATOM    425  CA  VAL A  30      11.215   4.428 -10.435  1.00 24.94           C
ATOM    426  C   VAL A  30      12.037   5.428  -9.639  1.00 27.23           C
ATOM    427  O   VAL A  30      12.929   6.082 -10.180  1.00 24.02           O
ATOM    428  CB  VAL A  30       9.780   4.940 -10.638  1.00 29.21           C
ATOM    429  CG1 VAL A  30       9.782   6.366 -11.171  1.00 28.91           C
ATOM    430  CG2 VAL A  30       9.070   4.063 -11.576  1.00 32.53           C
ATOM    431  H   VAL A  30      10.510   2.992  -9.283  1.00 30.27           H
ATOM    432  HA  VAL A  30      11.623   4.342 -11.311  1.00 29.89           H
ATOM    433  HB  VAL A  30       9.309   4.929  -9.790  1.00 35.01           H
ATOM    434 HG11 VAL A  30       8.865   6.661 -11.289  1.00 34.66           H
ATOM    435 HG12 VAL A  30      10.235   6.940 -10.534  1.00 34.66           H
ATOM    436 HG13 VAL A  30      10.247   6.384 -12.022  1.00 34.66           H
ATOM    437 HG21 VAL A  30       8.166   4.396 -11.696  1.00 39.00           H
ATOM    438 HG22 VAL A  30       9.539   4.065 -12.425  1.00 39.00           H
ATOM    439 HG23 VAL A  30       9.046   3.165 -11.212  1.00 39.00           H
ATOM    440  N   THR A  31      11.767   5.578  -8.335  1.00 27.01           N
ATOM    441  CA  THR A  31      12.291   6.725  -7.612  1.00 25.85           C
ATOM    442  C   THR A  31      13.597   6.423  -6.921  1.00 22.68           C
ATOM    443  O   THR A  31      14.313   7.360  -6.557  1.00 26.00           O
ATOM    444  CB  THR A  31      11.295   7.194  -6.541  1.00 29.60           C
ATOM    445  OG1 THR A  31      11.145   6.143  -5.590  1.00 25.90           O
ATOM    446  CG2 THR A  31       9.935   7.519  -7.136  1.00 35.10           C
ATOM    447  H   THR A  31      11.292   5.039  -7.862  1.00 32.37           H
ATOM    448  HA  THR A  31      12.437   7.456  -8.234  1.00 30.99           H
ATOM    449  HB  THR A  31      11.639   7.987  -6.100  1.00 35.49           H
ATOM    450  HG1 THR A  31      10.603   6.374  -4.991  1.00 31.05           H
ATOM    451 HG21 THR A  31       9.330   7.812  -6.437  1.00 42.09           H
ATOM    452 HG22 THR A  31      10.022   8.226  -7.794  1.00 42.09           H
ATOM    453 HG23 THR A  31       9.565   6.732  -7.565  1.00 42.09           H
ATOM    454  N   GLU A  32      13.887   5.140  -6.701  1.00 24.27           N
ATOM    455  CA  GLU A  32      15.043   4.647  -5.982  1.00 27.90           C
ATOM    456  C   GLU A  32      14.966   4.993  -4.497  1.00 32.28           C
ATOM    457  O   GLU A  32      15.952   4.826  -3.765  1.00 29.08           O
ATOM    458  CB  GLU A  32      16.342   5.147  -6.628  1.00 32.51           C
ATOM    459  CG  GLU A  32      16.622   4.413  -7.941  1.00 34.16           C
ATOM    460  CD  GLU A  32      17.773   4.992  -8.721  1.00 41.09           C
ATOM    461  OE1 GLU A  32      18.883   5.052  -8.155  1.00 46.81           O
ATOM    462  OE2 GLU A  32      17.578   5.386  -9.894  1.00 37.23           O1-
ATOM    463  H   GLU A  32      13.386   4.500  -6.984  1.00 29.09           H
ATOM    464  HA  GLU A  32      15.047   3.680  -6.048  1.00 33.45           H
ATOM    465  HB2 GLU A  32      16.262   6.094  -6.819  1.00 38.97           H
ATOM    466  HB3 GLU A  32      17.084   4.985  -6.024  1.00 38.97           H
ATOM    467  HG2 GLU A  32      16.832   3.487  -7.744  1.00 40.95           H
ATOM    468  HG3 GLU A  32      15.831   4.460  -8.501  1.00 40.95           H
ATOM    469  N   GLU A  33      13.799   5.421  -4.027  1.00 32.76           N
ATOM    470  CA  GLU A  33      13.551   5.514  -2.597  1.00 33.20           C
ATOM    471  C   GLU A  33      13.679   4.137  -1.953  1.00 37.95           C
ATOM    472  O   GLU A  33      13.241   3.127  -2.506  1.00 33.51           O
ATOM    473  CB  GLU A  33      12.163   6.096  -2.345  1.00 35.67           C
ATOM    474  CG  GLU A  33      12.076   7.583  -2.723  1.00 43.81           C
ATOM    475  CD  GLU A  33      10.652   8.112  -2.883  1.00 51.87           C
ATOM    476  OE1 GLU A  33      10.460   9.326  -2.638  1.00 57.44           O
ATOM    477  OE2 GLU A  33       9.738   7.342  -3.277  1.00 55.76           O1-
ATOM    478  H   GLU A  33      13.135   5.664  -4.517  1.00 39.28           H
ATOM    479  HA  GLU A  33      14.207   6.103  -2.194  1.00 39.80           H
ATOM    480  HB2 GLU A  33      11.513   5.612  -2.878  1.00 42.77           H
ATOM    481  HB3 GLU A  33      11.950   6.012  -1.402  1.00 42.77           H
ATOM    482  HG2 GLU A  33      12.508   8.106  -2.029  1.00 52.53           H
ATOM    483  HG3 GLU A  33      12.537   7.716  -3.567  1.00 52.53           H
ATOM    484  N   ALA A  34      14.317   4.089  -0.791  1.00 36.74           N
ATOM    485  CA  ALA A  34      14.457   2.849  -0.045  1.00 36.07           C
ATOM    486  C   ALA A  34      13.494   2.838   1.140  1.00 40.17           C
ATOM    487  O   ALA A  34      13.130   3.886   1.675  1.00 42.01           O
ATOM    488  CB  ALA A  34      15.906   2.671   0.423  1.00 36.90           C
ATOM    489  H   ALA A  34      14.681   4.769  -0.410  1.00 44.05           H
ATOM    490  HA  ALA A  34      14.233   2.103  -0.623  1.00 43.25           H
ATOM    491  HB1 ALA A  34      15.977   1.840   0.918  1.00 44.24           H
ATOM    492  HB2 ALA A  34      16.487   2.646  -0.353  1.00 44.24           H
ATOM    493  HB3 ALA A  34      16.147   3.418   0.994  1.00 44.24           H
ATOM    494  N   VAL A  35      13.033   1.642   1.508  1.00 37.22           N
ATOM    495  CA  VAL A  35      12.232   1.443   2.706  1.00 36.87           C
ATOM    496  C   VAL A  35      12.602   0.073   3.236  1.00 43.38           C
ATOM    497  O   VAL A  35      13.054  -0.792   2.480  1.00 37.44           O
ATOM    498  CB  VAL A  35      10.695   1.509   2.480  1.00 36.88           C
ATOM    499  CG1 VAL A  35      10.268   2.894   2.069  1.00 43.68           C
ATOM    500  CG2 VAL A  35      10.266   0.499   1.457  1.00 39.53           C
ATOM    501  H   VAL A  35      13.177   0.917   1.068  1.00 44.63           H
ATOM    502  HA  VAL A  35      12.474   2.106   3.371  1.00 44.21           H
ATOM    503  HB  VAL A  35      10.247   1.296   3.313  1.00 44.22           H
ATOM    504 HG11 VAL A  35       9.307   2.901   1.936  1.00 52.38           H
ATOM    505 HG12 VAL A  35      10.510   3.519   2.769  1.00 52.38           H
ATOM    506 HG13 VAL A  35      10.718   3.131   1.243  1.00 52.38           H
ATOM    507 HG21 VAL A  35       9.306   0.562   1.336  1.00 47.40           H
ATOM    508 HG22 VAL A  35      10.718   0.686   0.619  1.00 47.40           H
ATOM    509 HG23 VAL A  35      10.503  -0.388   1.770  1.00 47.40           H
ATOM    510  N   ALA A  36      12.391  -0.130   4.552  1.00 35.84           N
ATOM    511  CA  ALA A  36      12.531  -1.442   5.171  1.00 31.78           C
ATOM    512  C   ALA A  36      11.161  -2.106   5.226  1.00 33.44           C
ATOM    513  O   ALA A  36      10.140  -1.456   5.475  1.00 32.88           O
ATOM    514  CB  ALA A  36      13.169  -1.355   6.577  1.00 33.21           C
ATOM    515  H   ALA A  36      12.164   0.490   5.103  1.00 42.97           H
ATOM    516  HA  ALA A  36      13.107  -1.992   4.616  1.00 38.10           H
ATOM    517  HB1 ALA A  36      13.241  -2.248   6.947  1.00 39.81           H
ATOM    518  HB2 ALA A  36      14.050  -0.956   6.500  1.00 39.81           H
ATOM    519  HB3 ALA A  36      12.606  -0.806   7.145  1.00 39.81           H
ATOM    520  N   VAL A  37      11.146  -3.407   4.958  1.00 34.35           N
ATOM    521  CA  VAL A  37       9.929  -4.188   4.902  1.00 36.79           C
ATOM    522  C   VAL A  37      10.047  -5.264   5.949  1.00 35.63           C
ATOM    523  O   VAL A  37      10.792  -6.236   5.774  1.00 36.20           O
ATOM    524  CB  VAL A  37       9.697  -4.808   3.519  1.00 42.68           C
ATOM    525  CG1 VAL A  37       8.349  -5.543   3.500  1.00 42.24           C
ATOM    526  CG2 VAL A  37       9.761  -3.730   2.472  1.00 39.21           C
ATOM    527  H   VAL A  37      11.855  -3.869   4.801  1.00 41.18           H
ATOM    528  HA  VAL A  37       9.170  -3.624   5.120  1.00 44.11           H
ATOM    529  HB  VAL A  37      10.398  -5.453   3.335  1.00 51.19           H
ATOM    530 HG11 VAL A  37       8.213  -5.931   2.622  1.00 50.65           H
ATOM    531 HG12 VAL A  37       8.361  -6.242   4.173  1.00 50.65           H
ATOM    532 HG13 VAL A  37       7.641  -4.908   3.695  1.00 50.65           H
ATOM    533 HG21 VAL A  37       9.614  -4.128   1.600  1.00 47.01           H
ATOM    534 HG22 VAL A  37       9.073  -3.071   2.656  1.00 47.01           H
ATOM    535 HG23 VAL A  37      10.636  -3.312   2.502  1.00 47.01           H
ATOM    536  N   LYS A  38       9.302  -5.109   7.022  1.00 40.88           N
ATOM    537  CA  LYS A  38       9.371  -6.051   8.121  1.00 42.13           C
ATOM    538  C   LYS A  38       8.354  -7.141   7.822  1.00 43.63           C
ATOM    539  O   LYS A  38       7.159  -6.853   7.682  1.00 41.48           O
ATOM    540  CB  LYS A  38       9.094  -5.359   9.461  1.00 37.55           C
ATOM    541  CG  LYS A  38       8.931  -6.333  10.604  1.00 40.60           C
ATOM    542  CD  LYS A  38       8.678  -5.639  11.914  1.00 41.96           C
ATOM    543  CE  LYS A  38       8.557  -6.663  13.053  1.00 45.30           C
ATOM    544  NZ  LYS A  38       8.758  -6.041  14.377  1.00 42.06           N1+
ATOM    545  H   LYS A  38       8.744  -4.465   7.142  1.00 49.02           H
ATOM    546  HA  LYS A  38      10.254  -6.450   8.153  1.00 50.52           H
ATOM    547  HB2 LYS A  38       9.837  -4.772   9.672  1.00 45.03           H
ATOM    548  HB3 LYS A  38       8.275  -4.845   9.388  1.00 45.03           H
ATOM    549  HG2 LYS A  38       8.177  -6.915  10.420  1.00 48.68           H
ATOM    550  HG3 LYS A  38       9.743  -6.857  10.692  1.00 48.68           H
ATOM    551  HD2 LYS A  38       9.419  -5.045  12.113  1.00 50.32           H
ATOM    552  HD3 LYS A  38       7.848  -5.140  11.860  1.00 50.32           H
ATOM    553  HE2 LYS A  38       7.670  -7.056  13.034  1.00 54.33           H
ATOM    554  HE3 LYS A  38       9.230  -7.351  12.936  1.00 54.33           H
ATOM    555  HZ1 LYS A  38       8.682  -6.656  15.016  1.00 50.43           H
ATOM    556  HZ2 LYS A  38       9.568  -5.676  14.421  1.00 50.43           H
ATOM    557  HZ3 LYS A  38       8.148  -5.407  14.511  1.00 50.43           H
ATOM    558  N   ILE A  39       8.833  -8.375   7.694  1.00 44.63           N
ATOM    559  CA  ILE A  39       8.000  -9.510   7.309  1.00 50.96           C
ATOM    560  C   ILE A  39       7.727 -10.356   8.543  1.00 52.70           C
ATOM    561  O   ILE A  39       8.659 -10.827   9.207  1.00 49.39           O
ATOM    562  CB  ILE A  39       8.660 -10.345   6.206  1.00 47.74           C
ATOM    563  CG1 ILE A  39       8.700  -9.542   4.913  1.00 49.50           C
ATOM    564  CG2 ILE A  39       7.874 -11.605   5.964  1.00 52.65           C
ATOM    565  CD1 ILE A  39      10.090  -9.260   4.441  1.00 51.65           C
ATOM    566  H   ILE A  39       9.656  -8.585   7.827  1.00 53.52           H
ATOM    567  HA  ILE A  39       7.151  -9.182   6.973  1.00 61.11           H
ATOM    568  HB  ILE A  39       9.565 -10.574   6.471  1.00 57.26           H
ATOM    569 HG12 ILE A  39       8.244 -10.042   4.218  1.00 59.37           H
ATOM    570 HG13 ILE A  39       8.254  -8.693   5.057  1.00 59.37           H
ATOM    571 HG21 ILE A  39       8.308 -12.118   5.264  1.00 63.15           H
ATOM    572 HG22 ILE A  39       7.846 -12.122   6.784  1.00 63.15           H
ATOM    573 HG23 ILE A  39       6.974 -11.367   5.691  1.00 63.15           H
ATOM    574 HD11 ILE A  39      10.045  -8.748   3.618  1.00 61.94           H
ATOM    575 HD12 ILE A  39      10.557  -8.751   5.123  1.00 61.94           H
ATOM    576 HD13 ILE A  39      10.547 -10.101   4.284  1.00 61.94           H
ATOM    577  N   VAL A  40       6.446 -10.556   8.837  1.00 51.92           N
ATOM    578  CA  VAL A  40       6.007 -11.224  10.050  1.00 56.59           C
ATOM    579  C   VAL A  40       5.257 -12.473   9.605  1.00 61.06           C
ATOM    580  O   VAL A  40       4.126 -12.389   9.107  1.00 56.07           O
ATOM    581  CB  VAL A  40       5.129 -10.314  10.912  1.00 57.74           C
ATOM    582  CG1 VAL A  40       4.647 -11.043  12.169  1.00 59.69           C
ATOM    583  CG2 VAL A  40       5.882  -9.044  11.274  1.00 56.50           C
ATOM    584  H   VAL A  40       5.797 -10.305   8.333  1.00 62.27           H
ATOM    585  HA  VAL A  40       6.779 -11.494  10.572  1.00 67.87           H
ATOM    586  HB  VAL A  40       4.346 -10.059  10.400  1.00 69.25           H
ATOM    587 HG11 VAL A  40       4.095 -10.441  12.691  1.00 71.59           H
ATOM    588 HG12 VAL A  40       4.131 -11.820  11.904  1.00 71.59           H
ATOM    589 HG13 VAL A  40       5.419 -11.320  12.688  1.00 71.59           H
ATOM    590 HG21 VAL A  40       5.309  -8.482  11.819  1.00 67.77           H
ATOM    591 HG22 VAL A  40       6.681  -9.282  11.769  1.00 67.77           H
ATOM    592 HG23 VAL A  40       6.124  -8.578  10.458  1.00 67.77           H
ATOM    593  N   ASP A  41       5.897 -13.632   9.750  1.00 60.45           N
ATOM    594  CA  ASP A  41       5.230 -14.906   9.507  1.00 63.72           C
ATOM    595  C   ASP A  41       4.234 -15.142  10.633  1.00 63.84           C
ATOM    596  O   ASP A  41       4.630 -15.412  11.773  1.00 66.66           O
ATOM    597  CB  ASP A  41       6.256 -16.035   9.423  1.00 64.14           C
ATOM    598  CG  ASP A  41       5.646 -17.352   8.973  1.00 65.20           C
ATOM    599  OD1 ASP A  41       4.643 -17.770   9.587  1.00 61.43           O
ATOM    600  OD2 ASP A  41       6.158 -17.960   8.005  1.00 63.59           O1-
ATOM    601  H   ASP A  41       6.720 -13.706   9.988  1.00 72.50           H
ATOM    602  HA  ASP A  41       4.745 -14.865   8.668  1.00 76.43           H
ATOM    603  HB2 ASP A  41       6.945 -15.790   8.786  1.00 76.94           H
ATOM    604  HB3 ASP A  41       6.649 -16.171  10.300  1.00 76.94           H
ATOM    605  N   MET A  42       2.940 -15.025  10.317  1.00 68.21           N
ATOM    606  CA  MET A  42       1.893 -15.048  11.336  1.00 70.09           C
ATOM    607  C   MET A  42       1.566 -16.466  11.789  1.00 70.70           C
ATOM    608  O   MET A  42       1.088 -16.665  12.914  1.00 67.96           O
ATOM    609  CB  MET A  42       0.632 -14.375  10.791  1.00 68.00           C
ATOM    610  CG  MET A  42       0.112 -13.222  11.634  1.00 66.20           C
ATOM    611  SD  MET A  42      -0.656 -11.992  10.578  0.69 69.16           S
ATOM    612  CE  MET A  42      -2.219 -11.739  11.398  0.40 68.76           C
ATOM    613  H   MET A  42       2.645 -14.932   9.514  1.00 81.82           H
ATOM    614  HA  MET A  42       2.194 -14.537  12.104  1.00 84.07           H
ATOM    615  HB2 MET A  42       0.825 -14.028   9.906  1.00 81.56           H
ATOM    616  HB3 MET A  42      -0.073 -15.039  10.735  1.00 81.56           H
ATOM    617  HG2 MET A  42      -0.552 -13.550  12.260  1.00 79.40           H
ATOM    618  HG3 MET A  42       0.850 -12.806  12.106  1.00 79.40           H
ATOM    619  HE1 MET A  42      -2.731 -11.079  10.905  1.00 82.47           H
ATOM    620  HE2 MET A  42      -2.701 -12.581  11.424  1.00 82.47           H
ATOM    621  HE3 MET A  42      -2.054 -11.424  12.301  0.00 82.47           H
ATOM    622  N   LYS A  43       1.791 -17.447  10.917  1.00 68.38           N
ATOM    623  CA  LYS A  43       1.693 -18.863  11.264  1.00 66.13           C
ATOM    624  C   LYS A  43       3.065 -19.340  11.747  1.00 70.55           C
ATOM    625  O   LYS A  43       3.744 -20.155  11.111  1.00 72.07           O
ATOM    626  CB  LYS A  43       1.196 -19.650  10.058  0.00 65.42           C
ATOM    627  CG  LYS A  43       1.140 -21.154  10.208  0.00 40.87           C
ATOM    628  CD  LYS A  43       0.812 -21.800   8.867  0.00 34.09           C
ATOM    629  CE  LYS A  43       0.644 -23.286   9.040  0.00 29.84           C
ATOM    630  NZ  LYS A  43       0.288 -24.066   7.830  0.00 24.87           N1+
ATOM    631  H   LYS A  43       2.008 -17.313  10.096  1.00 82.02           H
ATOM    632  HA  LYS A  43       1.056 -18.975  11.987  1.00 79.33           H
ATOM    633  HB2 LYS A  43       0.297 -19.350   9.849  0.00 78.47           H
ATOM    634  HB3 LYS A  43       1.781 -19.458   9.308  0.00 78.47           H
ATOM    635  HG2 LYS A  43       2.003 -21.483  10.506  0.00 49.00           H
ATOM    636  HG3 LYS A  43       0.447 -21.392  10.843  0.00 49.00           H
ATOM    637  HD2 LYS A  43      -0.018 -21.433   8.523  0.00 40.88           H
ATOM    638  HD3 LYS A  43       1.538 -21.642   8.243  0.00 40.88           H
ATOM    639  HE2 LYS A  43       1.479 -23.647   9.377  0.00 35.77           H
ATOM    640  HE3 LYS A  43      -0.057 -23.437   9.694  0.00 35.77           H
ATOM    641  HZ1 LYS A  43       0.212 -24.928   8.035  0.00 29.81           H
ATOM    642  HZ2 LYS A  43      -0.487 -23.778   7.500  0.00 29.81           H
ATOM    643  HZ3 LYS A  43       0.919 -23.970   7.210  0.00 29.81           H
ATOM    644  N   ARG A  44       3.479 -18.783  12.890  1.00 72.11           N
ATOM    645  CA  ARG A  44       4.821 -19.027  13.443  1.00 72.06           C
ATOM    646  C   ARG A  44       4.972 -18.466  14.857  1.00 67.39           C
ATOM    647  O   ARG A  44       4.694 -17.291  15.104  1.00 68.24           O
ATOM    648  CB  ARG A  44       5.893 -18.421  12.524  1.00 68.85           C
ATOM    649  CG  ARG A  44       7.194 -18.072  13.213  1.00 67.05           C
ATOM    650  CD  ARG A  44       8.294 -17.741  12.211  1.00 65.89           C
ATOM    651  NE  ARG A  44       9.569 -17.520  12.890  1.00 69.76           N
ATOM    652  CZ  ARG A  44      10.720 -17.233  12.282  1.00 67.84           C
ATOM    653  NH1 ARG A  44      10.776 -17.133  10.957  1.00 65.83           N
ATOM    654  NH2 ARG A  44      11.820 -17.047  13.007  1.00 63.38           N1+
ATOM    655  H   ARG A  44       2.999 -18.255  13.369  1.00 86.50           H
ATOM    656  HA  ARG A  44       4.972 -19.984  13.485  1.00 86.43           H
ATOM    657  HB2 ARG A  44       5.541 -17.606  12.133  1.00 82.59           H
ATOM    658  HB3 ARG A  44       6.095 -19.059  11.821  1.00 82.59           H
ATOM    659  HG2 ARG A  44       7.486 -18.828  13.745  1.00 80.42           H
ATOM    660  HG3 ARG A  44       7.057 -17.297  13.779  1.00 80.42           H
ATOM    661  HD2 ARG A  44       8.060 -16.932  11.730  1.00 79.03           H
ATOM    662  HD3 ARG A  44       8.401 -18.482  11.594  1.00 79.03           H
ATOM    663  HE  ARG A  44       9.578 -17.580  13.748  1.00 83.68           H
ATOM    664 HH11 ARG A  44      11.522 -16.949  10.571  1.00 78.96           H
ATOM    665 HH12 ARG A  44      10.066 -17.252  10.486  1.00 78.96           H
ATOM    666 HH21 ARG A  44      12.565 -16.864  12.619  1.00 76.02           H
ATOM    667 HH22 ARG A  44      11.786 -17.112  13.864  1.00 76.02           H
ATOM    668  HC  ARG A  44       5.308 -19.039  15.605  1.00 80.83           H
ATOM    669  N   CYS A  48       2.540 -14.132  15.987  0.77 65.74           N
ATOM    670  CA  CYS A  48       1.131 -14.338  16.323  0.77 66.91           C
ATOM    671  C   CYS A  48       0.296 -13.112  15.942  0.77 65.22           C
ATOM    672  O   CYS A  48       0.831 -12.010  15.834  0.77 65.32           O
ATOM    673  CB  CYS A  48       0.966 -14.632  17.819  0.77 65.20           C
ATOM    674  SG  CYS A  48       0.417 -13.199  18.803  0.77 70.22           S
ATOM    675  H1  CYS A  48       3.036 -14.929  16.186  0.77 78.85           H
ATOM    676  H2  CYS A  48       2.888 -13.401  16.503  0.77 78.85           H
ATOM    677  HA  CYS A  48       0.794 -15.100  15.826  0.77 80.26           H
ATOM    678  HB2 CYS A  48       1.819 -14.925  18.175  0.77 78.21           H
ATOM    679  HB3 CYS A  48       0.306 -15.335  17.927  0.77 78.21           H
ATOM    680  HG  CYS A  48       0.318 -13.530  19.952  0.77 84.22           H
ATOM    681  N   PRO A  49      -1.014 -13.299  15.749  0.63 64.12           N
ATOM    682  CA  PRO A  49      -1.849 -12.166  15.308  0.63 64.09           C
ATOM    683  C   PRO A  49      -2.034 -11.080  16.363  0.63 61.98           C
ATOM    684  O   PRO A  49      -2.267  -9.922  15.995  0.63 58.57           O
ATOM    685  CB  PRO A  49      -3.187 -12.833  14.940  0.63 66.12           C
ATOM    686  CG  PRO A  49      -3.203 -14.130  15.687  0.63 64.63           C
ATOM    687  CD  PRO A  49      -1.770 -14.563  15.812  0.63 65.59           C
ATOM    688  HA  PRO A  49      -1.468 -11.767  14.510  0.63 76.87           H
ATOM    689  HB2 PRO A  49      -3.922 -12.267  15.222  0.63 79.31           H
ATOM    690  HB3 PRO A  49      -3.221 -12.989  13.984  0.63 79.31           H
ATOM    691  HG2 PRO A  49      -3.594 -13.993  16.565  0.63 77.52           H
ATOM    692  HG3 PRO A  49      -3.713 -14.786  15.186  0.63 77.52           H
ATOM    693  HD2 PRO A  49      -1.623 -15.001  16.665  0.63 78.67           H
ATOM    694  HD3 PRO A  49      -1.526 -15.139  15.071  0.63 78.67           H
ATOM    695  N   GLU A  50      -1.950 -11.404  17.657  0.72 63.22           N
ATOM    696  CA  GLU A  50      -2.121 -10.379  18.688  0.72 64.32           C
ATOM    697  C   GLU A  50      -0.988  -9.355  18.643  0.72 63.48           C
ATOM    698  O   GLU A  50      -1.226  -8.140  18.709  0.72 60.29           O
ATOM    699  CB  GLU A  50      -2.201 -11.039  20.072  0.72 66.10           C
ATOM    700  CG  GLU A  50      -2.291 -10.058  21.268  0.72 64.65           C
ATOM    701  CD  GLU A  50      -0.918  -9.595  21.779  0.72 66.52           C
ATOM    702  OE1 GLU A  50      -0.215 -10.413  22.417  0.72 64.33           O
ATOM    703  OE2 GLU A  50      -0.541  -8.419  21.538  0.72 61.88           O1-
ATOM    704  H   GLU A  50      -1.798 -12.195  17.958  0.72 75.83           H
ATOM    705  HA  GLU A  50      -2.956  -9.910  18.531  0.72 77.15           H
ATOM    706  HB2 GLU A  50      -2.989 -11.604  20.098  0.72 79.29           H
ATOM    707  HB3 GLU A  50      -1.408 -11.583  20.199  0.72 79.29           H
ATOM    708  HG2 GLU A  50      -2.787  -9.271  20.992  0.72 77.55           H
ATOM    709  HG3 GLU A  50      -2.749 -10.497  22.001  0.72 77.55           H
ATOM    710  N   ASN A  51       0.257  -9.837  18.554  1.00 66.96           N
ATOM    711  CA  ASN A  51       1.431  -8.963  18.520  1.00 62.90           C
ATOM    712  C   ASN A  51       1.322  -7.951  17.381  1.00 57.49           C
ATOM    713  O   ASN A  51       1.301  -6.734  17.607  1.00 54.18           O
ATOM    714  CB  ASN A  51       2.694  -9.834  18.380  1.00 63.67           C
ATOM    715  CG  ASN A  51       4.014  -9.048  18.519  0.00 57.42           C
ATOM    716  OD1 ASN A  51       4.546  -8.499  17.546  1.00 56.79           O
ATOM    717  ND2 ASN A  51       4.579  -9.062  19.723  1.00 54.32           N
ATOM    718  H   ASN A  51       0.448 -10.674  18.513  1.00 80.31           H
ATOM    719  HA  ASN A  51       1.490  -8.474  19.356  1.00 75.44           H
ATOM    720  HB2 ASN A  51       2.681 -10.516  19.070  1.00 76.36           H
ATOM    721  HB3 ASN A  51       2.690 -10.253  17.505  1.00 76.36           H
ATOM    722 HD21 ASN A  51       5.317  -8.640  19.856  1.00 65.15           H
ATOM    723 HD22 ASN A  51       4.208  -9.494  20.367  1.00 65.15           H
ATOM    724  N   ILE A  52       1.190  -8.441  16.147  1.00 58.25           N
ATOM    725  CA  ILE A  52       1.381  -7.571  14.991  1.00 57.04           C
ATOM    726  C   ILE A  52       0.215  -6.595  14.831  1.00 51.49           C
ATOM    727  O   ILE A  52       0.414  -5.436  14.438  1.00 47.88           O
ATOM    728  CB  ILE A  52       1.620  -8.407  13.718  1.00 54.70           C
ATOM    729  CG1 ILE A  52       1.754  -7.480  12.509  1.00 56.96           C
ATOM    730  CG2 ILE A  52       0.519  -9.451  13.481  1.00 59.65           C
ATOM    731  CD1 ILE A  52       2.949  -6.561  12.592  1.00 55.15           C
ATOM    732  H   ILE A  52       0.995  -9.257  15.957  1.00 69.86           H
ATOM    733  HA  ILE A  52       2.180  -7.041  15.140  1.00 68.41           H
ATOM    734  HB  ILE A  52       2.460  -8.880  13.826  1.00 65.61           H
ATOM    735 HG12 ILE A  52       1.847  -8.019  11.708  1.00 68.32           H
ATOM    736 HG13 ILE A  52       0.958  -6.929  12.446  1.00 68.32           H
ATOM    737 HG21 ILE A  52       0.722  -9.944  12.670  1.00 71.55           H
ATOM    738 HG22 ILE A  52       0.490 -10.056  14.238  1.00 71.55           H
ATOM    739 HG23 ILE A  52      -0.332  -8.996  13.388  1.00 71.55           H
ATOM    740 HD11 ILE A  52       2.975  -6.004  11.799  1.00 66.14           H
ATOM    741 HD12 ILE A  52       2.867  -6.007  13.384  1.00 66.14           H
ATOM    742 HD13 ILE A  52       3.756  -7.098  12.646  1.00 66.14           H
ATOM    743  N   LYS A  53      -1.011  -7.030  15.132  1.00 51.82           N
ATOM    744  CA  LYS A  53      -2.156  -6.125  15.017  1.00 52.02           C
ATOM    745  C   LYS A  53      -1.956  -4.871  15.866  1.00 46.73           C
ATOM    746  O   LYS A  53      -2.262  -3.748  15.431  1.00 41.83           O
ATOM    747  CB  LYS A  53      -3.443  -6.866  15.418  1.00 53.32           C
ATOM    748  CG  LYS A  53      -4.556  -6.060  16.110  0.23 54.32           C
ATOM    749  CD  LYS A  53      -5.606  -5.576  15.134  1.00 53.27           C
ATOM    750  CE  LYS A  53      -6.464  -4.454  15.731  0.18 55.91           C
ATOM    751  NZ  LYS A  53      -6.782  -4.632  17.198  0.89 52.37           N1+
ATOM    752  H   LYS A  53      -1.203  -7.825  15.399  1.00 62.15           H
ATOM    753  HA  LYS A  53      -2.247  -5.848  14.092  1.00 62.39           H
ATOM    754  HB2 LYS A  53      -3.829  -7.248  14.614  1.00 63.95           H
ATOM    755  HB3 LYS A  53      -3.197  -7.584  16.023  1.00 63.95           H
ATOM    756  HG2 LYS A  53      -4.994  -6.622  16.769  1.00 65.15           H
ATOM    757  HG3 LYS A  53      -4.166  -5.284  16.542  0.00 65.15           H
ATOM    758  HD2 LYS A  53      -5.169  -5.232  14.339  0.48 63.89           H
ATOM    759  HD3 LYS A  53      -6.191  -6.314  14.902  0.00 63.89           H
ATOM    760  HE2 LYS A  53      -5.991  -3.613  15.631  1.00 67.06           H
ATOM    761  HE3 LYS A  53      -7.306  -4.416  15.250  0.36 67.06           H
ATOM    762  HZ1 LYS A  53      -7.280  -3.953  17.486  0.55 62.81           H
ATOM    763  HZ2 LYS A  53      -7.228  -5.392  17.322  0.57 62.81           H
ATOM    764  HZ3 LYS A  53      -6.028  -4.659  17.671  0.81 62.81           H
ATOM    765  N   LYS A  54      -1.478  -5.047  17.097  1.00 47.97           N
ATOM    766  CA  LYS A  54      -1.296  -3.910  17.985  1.00 45.26           C
ATOM    767  C   LYS A  54      -0.095  -3.089  17.557  1.00 37.53           C
ATOM    768  O   LYS A  54      -0.146  -1.858  17.575  1.00 37.55           O
ATOM    769  CB  LYS A  54      -1.127  -4.410  19.416  1.00 46.31           C
ATOM    770  CG  LYS A  54      -1.002  -3.333  20.451  1.00 43.63           C
ATOM    771  CD  LYS A  54      -0.784  -4.007  21.800  1.00 46.81           C
ATOM    772  CE  LYS A  54      -1.254  -3.159  22.951  1.00 40.59           C
ATOM    773  NZ  LYS A  54      -0.913  -3.794  24.258  1.00 40.42           N1+
ATOM    774  H   LYS A  54      -1.256  -5.806  17.435  1.00 57.53           H
ATOM    775  HA  LYS A  54      -2.083  -3.344  17.949  1.00 54.28           H
ATOM    776  HB2 LYS A  54      -1.898  -4.950  19.648  1.00 55.53           H
ATOM    777  HB3 LYS A  54      -0.324  -4.953  19.460  1.00 55.53           H
ATOM    778  HG2 LYS A  54      -0.237  -2.769  20.253  1.00 52.32           H
ATOM    779  HG3 LYS A  54      -1.819  -2.811  20.488  1.00 52.32           H
ATOM    780  HD2 LYS A  54      -1.279  -4.841  21.820  1.00 56.13           H
ATOM    781  HD3 LYS A  54       0.163  -4.178  21.919  1.00 56.13           H
ATOM    782  HE2 LYS A  54      -0.820  -2.292  22.910  1.00 48.68           H
ATOM    783  HE3 LYS A  54      -2.217  -3.056  22.903  1.00 48.68           H
ATOM    784  HZ1 LYS A  54      -1.197  -3.282  24.928  1.00 48.47           H
ATOM    785  HZ2 LYS A  54      -1.303  -4.592  24.319  1.00 48.47           H
ATOM    786  HZ3 LYS A  54      -0.032  -3.897  24.325  1.00 48.47           H
ATOM    787  N   GLU A  55       0.991  -3.770  17.174  1.00 36.37           N
ATOM    788  CA  GLU A  55       2.160  -3.102  16.622  1.00 36.63           C
ATOM    789  C   GLU A  55       1.772  -2.160  15.493  1.00 37.91           C
ATOM    790  O   GLU A  55       2.204  -1.002  15.459  1.00 31.46           O
ATOM    791  CB  GLU A  55       3.162  -4.147  16.135  1.00 37.22           C
ATOM    792  CG  GLU A  55       4.303  -3.584  15.300  1.00 36.50           C
ATOM    793  CD  GLU A  55       5.450  -4.551  15.169  1.00 30.38           C
ATOM    794  OE1 GLU A  55       5.285  -5.685  15.624  1.00 41.94           O
ATOM    795  OE2 GLU A  55       6.530  -4.189  14.631  1.00 31.63           O1-
ATOM    796  H   GLU A  55       1.070  -4.624  17.227  1.00 43.61           H
ATOM    797  HA  GLU A  55       2.586  -2.578  17.319  1.00 43.92           H
ATOM    798  HB2 GLU A  55       3.552  -4.587  16.907  1.00 44.62           H
ATOM    799  HB3 GLU A  55       2.692  -4.798  15.591  1.00 44.62           H
ATOM    800  HG2 GLU A  55       3.975  -3.383  14.409  1.00 43.76           H
ATOM    801  HG3 GLU A  55       4.636  -2.777  15.722  1.00 43.76           H
ATOM    802  N   ILE A  56       0.913  -2.619  14.586  1.00 38.93           N
ATOM    803  CA  ILE A  56       0.523  -1.773  13.463  1.00 35.39           C
ATOM    804  C   ILE A  56      -0.288  -0.599  13.959  1.00 27.37           C
ATOM    805  O   ILE A  56      -0.057   0.555  13.569  1.00 30.39           O
ATOM    806  CB  ILE A  56      -0.270  -2.581  12.417  1.00 43.13           C
ATOM    807  CG1 ILE A  56       0.656  -3.534  11.667  1.00 40.91           C
ATOM    808  CG2 ILE A  56      -1.004  -1.645  11.437  1.00 36.82           C
ATOM    809  CD1 ILE A  56      -0.087  -4.560  10.793  1.00 46.98           C
ATOM    810  H   ILE A  56       0.549  -3.398  14.596  1.00 46.68           H
ATOM    811  HA  ILE A  56       1.321  -1.427  13.035  1.00 42.44           H
ATOM    812  HB  ILE A  56      -0.935  -3.111  12.884  1.00 51.73           H
ATOM    813 HG12 ILE A  56       1.236  -3.015  11.087  1.00 49.06           H
ATOM    814 HG13 ILE A  56       1.189  -4.024  12.312  1.00 49.06           H
ATOM    815 HG21 ILE A  56      -1.492  -2.182  10.793  1.00 44.15           H
ATOM    816 HG22 ILE A  56      -1.619  -1.086  11.936  1.00 44.15           H
ATOM    817 HG23 ILE A  56      -0.350  -1.093  10.980  1.00 44.15           H
ATOM    818 HD11 ILE A  56       0.564  -5.127  10.350  1.00 56.34           H
ATOM    819 HD12 ILE A  56      -0.664  -5.097  11.358  1.00 56.34           H
ATOM    820 HD13 ILE A  56      -0.617  -4.087  10.133  1.00 56.34           H
ATOM    821  N   CYS A  57      -1.303  -0.887  14.765  1.00 32.80           N
ATOM    822  CA  CYS A  57      -2.132   0.163  15.345  1.00 33.02           C
ATOM    823  C   CYS A  57      -1.286   1.219  16.052  1.00 32.23           C
ATOM    824  O   CYS A  57      -1.533   2.429  15.932  1.00 30.38           O
ATOM    825  CB  CYS A  57      -3.108  -0.466  16.340  1.00 37.52           C
ATOM    826  SG  CYS A  57      -4.093   0.743  17.151  0.66 44.31           S
ATOM    827  H   CYS A  57      -1.533  -1.684  14.992  1.00 39.33           H
ATOM    828  HA  CYS A  57      -2.643   0.597  14.643  1.00 39.59           H
ATOM    829  HB2 CYS A  57      -3.700  -1.071  15.866  1.00 44.99           H
ATOM    830  HB3 CYS A  57      -2.607  -0.950  17.015  1.00 44.99           H
ATOM    831  HG  CYS A  57      -4.836   0.192  17.916  1.00 53.13           H
ATOM    832  N   ILE A  58      -0.296   0.784  16.826  1.00 29.85           N
ATOM    833  CA  ILE A  58       0.508   1.773  17.528  1.00 32.95           C
ATOM    834  C   ILE A  58       1.346   2.565  16.531  1.00 28.72           C
ATOM    835  O   ILE A  58       1.436   3.784  16.631  1.00 26.21           O
ATOM    836  CB  ILE A  58       1.353   1.112  18.623  1.00 31.65           C
ATOM    837  CG1 ILE A  58       0.444   0.740  19.795  1.00 30.95           C
ATOM    838  CG2 ILE A  58       2.523   2.071  19.116  1.00 29.17           C
ATOM    839  CD1 ILE A  58       1.178   0.077  20.920  1.00 28.23           C
ATOM    840  H   ILE A  58      -0.077  -0.037  16.955  1.00 35.78           H
ATOM    841  HA  ILE A  58      -0.090   2.400  17.964  1.00 39.50           H
ATOM    842  HB  ILE A  58       1.746   0.301  18.265  1.00 37.94           H
ATOM    843 HG12 ILE A  58       0.031   1.546  20.142  1.00 37.11           H
ATOM    844 HG13 ILE A  58      -0.238   0.126  19.482  1.00 37.11           H
ATOM    845 HG21 ILE A  58       3.032   1.619  19.806  1.00 34.96           H
ATOM    846 HG22 ILE A  58       3.097   2.280  18.363  1.00 34.96           H
ATOM    847 HG23 ILE A  58       2.134   2.886  19.472  1.00 34.96           H
ATOM    848 HD11 ILE A  58       0.549  -0.132  21.627  1.00 33.84           H
ATOM    849 HD12 ILE A  58       1.590  -0.737  20.592  1.00 33.84           H
ATOM    850 HD13 ILE A  58       1.860   0.683  21.252  1.00 33.84           H
ATOM    851  N   ASN A  59       1.919   1.890  15.527  1.00 28.37           N
ATOM    852  CA  ASN A  59       2.720   2.590  14.525  1.00 31.90           C
ATOM    853  C   ASN A  59       1.922   3.669  13.813  1.00 31.47           C
ATOM    854  O   ASN A  59       2.473   4.724  13.496  1.00 26.16           O
ATOM    855  CB  ASN A  59       3.287   1.602  13.509  1.00 32.22           C
ATOM    856  CG  ASN A  59       4.708   1.131  13.851  1.00 28.67           C
ATOM    857  OD1 ASN A  59       5.686   1.831  13.596  1.00 33.31           O
ATOM    858  ND2 ASN A  59       4.819  -0.070  14.383  1.00 29.13           N
ATOM    859  H   ASN A  59       1.859   1.041  15.407  1.00 34.01           H
ATOM    860  HA  ASN A  59       3.468   3.020  14.969  1.00 38.24           H
ATOM    861  HB2 ASN A  59       2.713   0.821  13.477  1.00 38.63           H
ATOM    862  HB3 ASN A  59       3.315   2.028  12.638  1.00 38.63           H
ATOM    863 HD21 ASN A  59       5.595  -0.378  14.591  1.00 34.92           H
ATOM    864 HD22 ASN A  59       4.116  -0.546  14.521  1.00 34.92           H
ATOM    865  N   LYS A  60       0.624   3.449  13.586  1.00 33.99           N
ATOM    866  CA  LYS A  60      -0.203   4.456  12.909  1.00 35.10           C
ATOM    867  C   LYS A  60      -0.391   5.725  13.727  1.00 36.87           C
ATOM    868  O   LYS A  60      -0.721   6.771  13.155  1.00 39.24           O
ATOM    869  CB  LYS A  60      -1.584   3.884  12.591  1.00 36.81           C
ATOM    870  CG  LYS A  60      -1.577   2.786  11.528  1.00 36.03           C
ATOM    871  CD  LYS A  60      -3.018   2.307  11.230  1.00 41.62           C
ATOM    872  CE  LYS A  60      -3.085   1.500   9.941  1.00 46.35           C
ATOM    873  NZ  LYS A  60      -2.317   2.128   8.821  0.22 53.19           N1+
ATOM    874  H   LYS A  60       0.202   2.734  13.811  1.00 40.75           H
ATOM    875  HA  LYS A  60       0.221   4.700  12.072  1.00 42.08           H
ATOM    876  HB2 LYS A  60      -1.960   3.507  13.402  1.00 44.14           H
ATOM    877  HB3 LYS A  60      -2.152   4.602  12.269  1.00 44.14           H
ATOM    878  HG2 LYS A  60      -1.193   3.133  10.707  1.00 43.20           H
ATOM    879  HG3 LYS A  60      -1.062   2.029  11.849  1.00 43.20           H
ATOM    880  HD2 LYS A  60      -3.324   1.743  11.958  1.00 49.91           H
ATOM    881  HD3 LYS A  60      -3.598   3.078  11.137  1.00 49.91           H
ATOM    882  HE2 LYS A  60      -2.715   0.618  10.101  1.00 55.58           H
ATOM    883  HE3 LYS A  60      -4.012   1.426   9.664  1.00 55.58           H
ATOM    884  HZ1 LYS A  60      -2.382   1.626   8.089  1.00 63.80           H
ATOM    885  HZ2 LYS A  60      -2.641   2.938   8.646  0.60 63.80           H
ATOM    886  HZ3 LYS A  60      -1.458   2.202   9.045  0.01 63.80           H
ATOM    887  N   MET A  61      -0.216   5.655  15.046  1.00 33.10           N
ATOM    888  CA  MET A  61      -0.266   6.835  15.903  1.00 34.72           C
ATOM    889  C   MET A  61       0.993   7.695  15.858  1.00 32.81           C
ATOM    890  O   MET A  61       0.936   8.827  16.335  1.00 36.23           O
ATOM    891  CB  MET A  61      -0.478   6.425  17.363  1.00 31.94           C
ATOM    892  CG  MET A  61      -1.728   5.613  17.617  1.00 42.41           C
ATOM    893  SD  MET A  61      -1.691   4.907  19.267  1.00 45.75           S
ATOM    894  CE  MET A  61      -1.706   6.410  20.274  1.00 44.17           C
ATOM    895  H   MET A  61      -0.065   4.924  15.473  1.00 39.69           H
ATOM    896  HA  MET A  61      -1.023   7.379  15.637  1.00 41.62           H
ATOM    897  HB2 MET A  61       0.281   5.893  17.649  1.00 38.30           H
ATOM    898  HB3 MET A  61      -0.536   7.228  17.905  1.00 38.30           H
ATOM    899  HG2 MET A  61      -2.507   6.186  17.544  1.00 50.86           H
ATOM    900  HG3 MET A  61      -1.779   4.888  16.974  1.00 50.86           H
ATOM    901  HE1 MET A  61      -1.688   6.161  21.212  1.00 52.97           H
ATOM    902  HE2 MET A  61      -0.924   6.942  20.058  1.00 52.97           H
ATOM    903  HE3 MET A  61      -2.513   6.912  20.080  1.00 52.97           H
ATOM    904  N   LEU A  62       2.121   7.207  15.328  1.00 29.40           N
ATOM    905  CA  LEU A  62       3.422   7.811  15.623  1.00 30.60           C
ATOM    906  C   LEU A  62       3.882   8.727  14.509  1.00 29.41           C
ATOM    907  O   LEU A  62       3.855   8.350  13.332  1.00 30.97           O
ATOM    908  CB  LEU A  62       4.495   6.744  15.850  1.00 26.03           C
ATOM    909  CG  LEU A  62       4.095   5.665  16.855  1.00 28.85           C
ATOM    910  CD1 LEU A  62       5.196   4.685  17.020  1.00 30.99           C
ATOM    911  CD2 LEU A  62       3.710   6.292  18.184  1.00 29.53           C
ATOM    912  H   LEU A  62       2.158   6.531  14.798  1.00 35.24           H
ATOM    913  HA  LEU A  62       3.348   8.338  16.434  1.00 36.68           H
ATOM    914  HB2 LEU A  62       4.682   6.306  15.005  1.00 31.20           H
ATOM    915  HB3 LEU A  62       5.298   7.175  16.182  1.00 31.20           H
ATOM    916  HG  LEU A  62       3.321   5.190  16.514  1.00 34.59           H
ATOM    917 HD11 LEU A  62       4.924   4.009  17.661  1.00 37.15           H
ATOM    918 HD12 LEU A  62       5.382   4.272  16.162  1.00 37.15           H
ATOM    919 HD13 LEU A  62       5.985   5.148  17.343  1.00 37.15           H
ATOM    920 HD21 LEU A  62       3.461   5.589  18.804  1.00 35.40           H
ATOM    921 HD22 LEU A  62       4.469   6.786  18.531  1.00 35.40           H
ATOM    922 HD23 LEU A  62       2.960   6.891  18.045  1.00 35.40           H
ATOM    923  N   ASN A  63       4.354   9.912  14.887  1.00 29.17           N
ATOM    924  CA  ASN A  63       4.997  10.796  13.925  1.00 26.46           C
ATOM    925  C   ASN A  63       6.029  11.651  14.655  1.00 23.94           C
ATOM    926  O   ASN A  63       5.683  12.667  15.264  1.00 28.07           O
ATOM    927  CB  ASN A  63       3.964  11.655  13.205  1.00 34.62           C
ATOM    928  CG  ASN A  63       4.598  12.594  12.275  1.00 34.26           C
ATOM    929  OD1 ASN A  63       5.595  12.254  11.644  1.00 36.99           O
ATOM    930  ND2 ASN A  63       4.075  13.818  12.209  1.00 40.50           N
ATOM    931  H   ASN A  63       4.314  10.223  15.688  1.00 34.96           H
ATOM    932  HA  ASN A  63       5.462  10.262  13.262  1.00 31.72           H
ATOM    933  HB2 ASN A  63       3.368  11.081  12.698  1.00 41.50           H
ATOM    934  HB3 ASN A  63       3.462  12.167  13.858  1.00 41.50           H
ATOM    935 HD21 ASN A  63       4.414  14.402  11.677  1.00 48.56           H
ATOM    936 HD22 ASN A  63       3.398  14.024  12.698  1.00 48.56           H
ATOM    937  N   HIS A  64       7.291  11.242  14.571  1.00 21.65           N
ATOM    938  CA  HIS A  64       8.360  11.953  15.241  1.00 24.94           C
ATOM    939  C   HIS A  64       9.701  11.601  14.609  1.00 21.37           C
ATOM    940  O   HIS A  64       9.936  10.468  14.200  1.00 24.32           O
ATOM    941  CB  HIS A  64       8.374  11.632  16.731  1.00 26.47           C
ATOM    942  CG  HIS A  64       9.266  12.533  17.516  1.00 24.90           C
ATOM    943  ND1 HIS A  64      10.596  12.244  17.730  1.00 21.76           N
ATOM    944  CD2 HIS A  64       9.035  13.732  18.106  1.00 22.94           C
ATOM    945  CE1 HIS A  64      11.143  13.224  18.428  1.00 23.55           C
ATOM    946  NE2 HIS A  64      10.213  14.131  18.678  1.00 21.83           N
ATOM    947  H   HIS A  64       7.551  10.551  14.130  1.00 25.94           H
ATOM    948  HA  HIS A  64       8.220  12.908  15.139  1.00 29.89           H
ATOM    949  HB2 HIS A  64       8.686  10.722  16.854  1.00 31.72           H
ATOM    950  HB3 HIS A  64       7.474  11.724  17.081  1.00 31.72           H
ATOM    951  HD2 HIS A  64       8.225  14.189  18.132  1.00 27.49           H
ATOM    952  HE1 HIS A  64      12.028  13.261  18.711  1.00 28.22           H
ATOM    953  HE2 HIS A  64      10.333  14.860  19.119  1.00 26.16           H
ATOM    954  N   GLU A  65      10.558  12.610  14.506  1.00 17.81           N
ATOM    955  CA  GLU A  65      11.855  12.470  13.893  1.00 24.92           C
ATOM    956  C   GLU A  65      12.790  11.486  14.607  1.00 21.01           C
ATOM    957  O   GLU A  65      13.824  11.134  14.025  1.00 24.23           O
ATOM    958  CB  GLU A  65      12.516  13.859  13.800  1.00 25.71           C
ATOM    959  CG  GLU A  65      12.707  14.633  15.117  1.00 36.62           C
ATOM    960  CD  GLU A  65      11.557  15.584  15.552  0.27 37.46           C
ATOM    961  OE1 GLU A  65      11.873  16.520  16.316  0.88 41.77           O
ATOM    962  OE2 GLU A  65      10.362  15.429  15.186  0.96 33.24           O1-
ATOM    963  H   GLU A  65      10.398  13.405  14.794  1.00 21.34           H
ATOM    964  HA  GLU A  65      11.732  12.146  12.987  1.00 29.87           H
ATOM    965  HB2 GLU A  65      13.395  13.748  13.404  1.00 30.82           H
ATOM    966  HB3 GLU A  65      11.972  14.413  13.219  1.00 30.82           H
ATOM    967  HG2 GLU A  65      12.829  13.988  15.831  1.00 43.91           H
ATOM    968  HG3 GLU A  65      13.509  15.174  15.035  1.00 43.91           H
ATOM    969  N   ASN A  66      12.512  11.060  15.842  1.00 22.59           N
ATOM    970  CA  ASN A  66      13.359  10.068  16.507  1.00 21.11           C
ATOM    971  C   ASN A  66      12.610   8.754  16.743  1.00 19.30           C
ATOM    972  O   ASN A  66      12.894   8.028  17.701  1.00 16.85           O
ATOM    973  CB  ASN A  66      13.918  10.594  17.828  1.00 20.43           C
ATOM    974  CG  ASN A  66      14.808  11.819  17.666  1.00 21.19           C
ATOM    975  OD1 ASN A  66      14.443  12.892  18.133  1.00 19.07           O
ATOM    976  ND2 ASN A  66      15.985  11.663  17.033  1.00 22.82           N
ATOM    977  H   ASN A  66      11.845  11.329  16.313  1.00 27.07           H
ATOM    978  HA  ASN A  66      14.113   9.873  15.929  1.00 25.30           H
ATOM    979  HB2 ASN A  66      13.179  10.838  18.407  1.00 24.48           H
ATOM    980  HB3 ASN A  66      14.447   9.896  18.246  1.00 24.48           H
ATOM    981 HD21 ASN A  66      16.508  12.337  16.926  1.00 27.35           H
ATOM    982 HD22 ASN A  66      16.214  10.889  16.735  1.00 27.35           H
ATOM    983  N   VAL A  67      11.621   8.479  15.904  1.00 16.88           N
ATOM    984  CA  VAL A  67      10.859   7.246  15.893  1.00 19.93           C
ATOM    985  C   VAL A  67      10.796   6.785  14.444  1.00 25.65           C
ATOM    986  O   VAL A  67      10.479   7.581  13.558  1.00 20.90           O
ATOM    987  CB  VAL A  67       9.436   7.459  16.461  1.00 20.04           C
ATOM    988  CG1 VAL A  67       8.524   6.262  16.180  1.00 28.65           C
ATOM    989  CG2 VAL A  67       9.484   7.784  17.963  1.00 25.83           C
ATOM    990  H   VAL A  67      11.361   9.030  15.296  1.00 20.23           H
ATOM    991  HA  VAL A  67      11.313   6.571  16.421  1.00 23.88           H
ATOM    992  HB  VAL A  67       9.045   8.227  16.015  1.00 24.02           H
ATOM    993 HG11 VAL A  67       7.647   6.440  16.553  1.00 34.34           H
ATOM    994 HG12 VAL A  67       8.457   6.135  15.221  1.00 34.34           H
ATOM    995 HG13 VAL A  67       8.906   5.471  16.593  1.00 34.34           H
ATOM    996 HG21 VAL A  67       8.579   7.911  18.287  1.00 30.96           H
ATOM    997 HG22 VAL A  67       9.903   7.046  18.432  1.00 30.96           H
ATOM    998 HG23 VAL A  67       9.999   8.595  18.093  1.00 30.96           H
ATOM    999  N   VAL A  68      11.133   5.524  14.199  1.00 22.52           N
ATOM   1000  CA  VAL A  68      11.064   4.972  12.853  1.00 21.83           C
ATOM   1001  C   VAL A  68       9.687   5.221  12.235  1.00 26.82           C
ATOM   1002  O   VAL A  68       8.664   4.786  12.769  1.00 26.40           O
ATOM   1003  CB  VAL A  68      11.416   3.476  12.873  1.00 22.71           C
ATOM   1004  CG1 VAL A  68      11.153   2.829  11.509  1.00 25.98           C
ATOM   1005  CG2 VAL A  68      12.880   3.328  13.268  1.00 19.40           C
ATOM   1006  H   VAL A  68      11.405   4.967  14.796  1.00 26.99           H
ATOM   1007  HA  VAL A  68      11.721   5.422  12.299  1.00 26.16           H
ATOM   1008  HB  VAL A  68      10.872   3.025  13.538  1.00 27.22           H
ATOM   1009 HG11 VAL A  68      11.385   1.888  11.556  1.00 31.14           H
ATOM   1010 HG12 VAL A  68      10.213   2.928  11.289  1.00 31.14           H
ATOM   1011 HG13 VAL A  68      11.698   3.272  10.840  1.00 31.14           H
ATOM   1012 HG21 VAL A  68      13.108   2.385  13.283  1.00 23.24           H
ATOM   1013 HG22 VAL A  68      13.430   3.792  12.619  1.00 23.24           H
ATOM   1014 HG23 VAL A  68      13.009   3.713  14.149  1.00 23.24           H
ATOM   1015  N   LYS A  69       9.649   5.935  11.116  1.00 25.27           N
ATOM   1016  CA  LYS A  69       8.374   6.279  10.487  1.00 26.62           C
ATOM   1017  C   LYS A  69       7.678   5.042   9.909  1.00 23.22           C
ATOM   1018  O   LYS A  69       8.320   4.137   9.370  1.00 25.03           O
ATOM   1019  CB  LYS A  69       8.604   7.329   9.392  1.00 34.20           C
ATOM   1020  CG  LYS A  69       7.314   7.977   8.874  1.00 38.58           C
ATOM   1021  CD  LYS A  69       7.498   9.473   8.602  0.37 38.02           C
ATOM   1022  CE  LYS A  69       8.159   9.758   7.263  0.00 41.33           C
ATOM   1023  NZ  LYS A  69       7.224  10.457   6.313  1.00 48.56           N1+
ATOM   1024  H   LYS A  69      10.341   6.231  10.701  1.00 30.29           H
ATOM   1025  HA  LYS A  69       7.788   6.667  11.155  1.00 31.91           H
ATOM   1026  HB2 LYS A  69       9.167   8.033   9.748  1.00 41.01           H
ATOM   1027  HB3 LYS A  69       9.045   6.904   8.640  1.00 41.01           H
ATOM   1028  HG2 LYS A  69       7.053   7.548   8.044  1.00 46.26           H
ATOM   1029  HG3 LYS A  69       6.615   7.874   9.538  1.00 46.26           H
ATOM   1030  HD2 LYS A  69       6.629   9.903   8.604  1.00 45.59           H
ATOM   1031  HD3 LYS A  69       8.057   9.853   9.298  1.00 45.59           H
ATOM   1032  HE2 LYS A  69       8.931  10.328   7.403  1.00 49.56           H
ATOM   1033  HE3 LYS A  69       8.432   8.920   6.857  1.00 49.56           H
ATOM   1034  HZ1 LYS A  69       7.636  10.611   5.539  1.00 58.23           H
ATOM   1035  HZ2 LYS A  69       6.508   9.950   6.164  1.00 58.23           H
ATOM   1036  HZ3 LYS A  69       6.962  11.233   6.661  1.00 58.23           H
ATOM   1037  N   PHE A  70       6.359   5.005  10.049  1.00 28.46           N
ATOM   1038  CA  PHE A  70       5.516   3.924   9.534  1.00 32.01           C
ATOM   1039  C   PHE A  70       4.828   4.388   8.258  1.00 30.19           C
ATOM   1040  O   PHE A  70       4.096   5.379   8.284  1.00 30.55           O
ATOM   1041  CB  PHE A  70       4.458   3.521  10.558  1.00 35.15           C
ATOM   1042  CG  PHE A  70       3.535   2.431  10.098  1.00 33.41           C
ATOM   1043  CD1 PHE A  70       3.967   1.126  10.039  1.00 33.51           C
ATOM   1044  CD2 PHE A  70       2.209   2.716   9.770  1.00 36.13           C
ATOM   1045  CE1 PHE A  70       3.120   0.115   9.646  1.00 40.05           C
ATOM   1046  CE2 PHE A  70       1.353   1.713   9.368  1.00 35.14           C
ATOM   1047  CZ  PHE A  70       1.807   0.404   9.305  1.00 37.39           C
ATOM   1048  H   PHE A  70       5.910   5.616  10.454  1.00 34.11           H
ATOM   1049  HA  PHE A  70       6.064   3.150   9.329  1.00 38.37           H
ATOM   1050  HB2 PHE A  70       4.906   3.209  11.360  1.00 42.15           H
ATOM   1051  HB3 PHE A  70       3.917   4.298  10.767  1.00 42.15           H
ATOM   1052  HD1 PHE A  70       4.846   0.924  10.266  1.00 40.18           H
ATOM   1053  HD2 PHE A  70       1.903   3.593   9.812  1.00 43.33           H
ATOM   1054  HE1 PHE A  70       3.431  -0.760   9.601  1.00 48.02           H
ATOM   1055  HE2 PHE A  70       0.473   1.913   9.143  1.00 42.13           H
ATOM   1056  HZ  PHE A  70       1.234  -0.277   9.034  1.00 44.84           H
ATOM   1057  N   TYR A  71       5.045   3.658   7.159  1.00 39.17           N
ATOM   1058  CA  TYR A  71       4.473   4.011   5.858  1.00 39.47           C
ATOM   1059  C   TYR A  71       3.217   3.213   5.511  1.00 38.47           C
ATOM   1060  O   TYR A  71       2.300   3.764   4.905  1.00 43.09           O
ATOM   1061  CB  TYR A  71       5.506   3.818   4.748  1.00 34.95           C
ATOM   1062  CG  TYR A  71       6.751   4.637   4.888  1.00 31.67           C
ATOM   1063  CD1 TYR A  71       6.703   6.005   5.112  1.00 34.76           C
ATOM   1064  CD2 TYR A  71       7.979   4.032   4.817  1.00 34.74           C
ATOM   1065  CE1 TYR A  71       7.867   6.747   5.243  1.00 34.79           C
ATOM   1066  CE2 TYR A  71       9.142   4.751   4.953  1.00 39.37           C
ATOM   1067  CZ  TYR A  71       9.086   6.109   5.162  1.00 37.72           C
ATOM   1068  OH  TYR A  71      10.279   6.799   5.276  1.00 46.37           O
ATOM   1069  H   TYR A  71       5.525   2.945   7.143  1.00 46.97           H
ATOM   1070  HA  TYR A  71       4.229   4.950   5.873  1.00 47.32           H
ATOM   1071  HB2 TYR A  71       5.770   2.885   4.732  1.00 41.90           H
ATOM   1072  HB3 TYR A  71       5.095   4.053   3.901  1.00 41.90           H
ATOM   1073  HD1 TYR A  71       5.879   6.433   5.164  1.00 41.67           H
ATOM   1074  HD2 TYR A  71       8.026   3.114   4.673  1.00 41.65           H
ATOM   1075  HE1 TYR A  71       7.826   7.665   5.386  1.00 41.71           H
ATOM   1076  HE2 TYR A  71       9.965   4.322   4.892  1.00 47.21           H
ATOM   1077  HH  TYR A  71      10.128   7.617   5.395  1.00 55.61           H
ATOM   1078  N   GLY A  72       3.142   1.935   5.867  1.00 39.77           N
ATOM   1079  CA  GLY A  72       1.900   1.206   5.722  1.00 38.89           C
ATOM   1080  C   GLY A  72       2.109  -0.272   5.956  1.00 45.83           C
ATOM   1081  O   GLY A  72       3.150  -0.696   6.465  1.00 46.75           O
ATOM   1082  H   GLY A  72       3.792   1.475   6.193  1.00 47.69           H
ATOM   1083  HA2 GLY A  72       1.250   1.534   6.363  1.00 46.63           H
ATOM   1084  HA3 GLY A  72       1.548   1.333   4.827  1.00 46.63           H
ATOM   1085  N   HIS A  73       1.095  -1.050   5.561  1.00 48.68           N
ATOM   1086  CA  HIS A  73       1.107  -2.493   5.759  1.00 49.48           C
ATOM   1087  C   HIS A  73       0.145  -3.172   4.788  1.00 55.91           C
ATOM   1088  O   HIS A  73      -0.867  -2.592   4.396  1.00 52.18           O
ATOM   1089  CB  HIS A  73       0.695  -2.852   7.181  1.00 49.57           C
ATOM   1090  CG  HIS A  73      -0.751  -2.584   7.467  1.00 53.28           C
ATOM   1091  ND1 HIS A  73      -1.256  -1.315   7.663  1.00 46.77           N
ATOM   1092  CD2 HIS A  73      -1.804  -3.428   7.579  1.00 52.39           C
ATOM   1093  CE1 HIS A  73      -2.554  -1.389   7.892  1.00 48.67           C
ATOM   1094  NE2 HIS A  73      -2.911  -2.660   7.849  1.00 52.67           N
ATOM   1095  H   HIS A  73       0.385  -0.758   5.173  1.00 58.38           H
ATOM   1096  HA  HIS A  73       2.000  -2.836   5.600  1.00 59.34           H
ATOM   1097  HB2 HIS A  73       1.223  -2.327   7.803  1.00 59.45           H
ATOM   1098  HB3 HIS A  73       0.858  -3.797   7.326  1.00 59.45           H
ATOM   1099  HD2 HIS A  73      -1.781  -4.354   7.498  1.00 62.83           H
ATOM   1100  HE1 HIS A  73      -3.120  -0.670   8.055  1.00 58.37           H
ATOM   1101  HE2 HIS A  73      -3.709  -2.958   7.965  1.00 63.17           H
ATOM   1102  N   ARG A  74       0.451  -4.429   4.451  1.00 57.88           N
ATOM   1103  CA  ARG A  74      -0.388  -5.258   3.592  1.00 59.84           C
ATOM   1104  C   ARG A  74      -0.418  -6.686   4.135  1.00 64.16           C
ATOM   1105  O   ARG A  74       0.582  -7.185   4.664  1.00 60.37           O
ATOM   1106  CB  ARG A  74       0.121  -5.260   2.145  1.00 58.31           C
ATOM   1107  CG  ARG A  74      -0.940  -5.603   1.107  0.03 61.32           C
ATOM   1108  CD  ARG A  74      -0.414  -5.498  -0.321  1.00 60.39           C
ATOM   1109  NE  ARG A  74       0.844  -6.222  -0.504  0.51 65.18           N
ATOM   1110  CZ  ARG A  74       2.013  -5.672  -0.833  0.00 65.50           C
ATOM   1111  NH1 ARG A  74       2.128  -4.365  -1.048  0.74 66.46           N
ATOM   1112  NH2 ARG A  74       3.082  -6.445  -0.963  0.97 65.74           N1+
ATOM   1113  H   ARG A  74       1.163  -4.831   4.719  1.00 69.42           H
ATOM   1114  HA  ARG A  74      -1.294  -4.911   3.596  1.00 71.77           H
ATOM   1115  HB2 ARG A  74       0.464  -4.377   1.935  0.04 69.94           H
ATOM   1116  HB3 ARG A  74       0.832  -5.915   2.066  1.00 69.94           H
ATOM   1117  HG2 ARG A  74      -1.241  -6.513   1.250  1.00 73.55           H
ATOM   1118  HG3 ARG A  74      -1.684  -4.988   1.199  1.00 73.55           H
ATOM   1119  HD2 ARG A  74      -1.070  -5.874  -0.929  1.00 72.44           H
ATOM   1120  HD3 ARG A  74      -0.259  -4.564  -0.534  1.00 72.44           H
ATOM   1121  HE  ARG A  74       0.828  -7.074  -0.389  1.00 78.18           H
ATOM   1122 HH11 ARG A  74       1.441  -3.854  -0.966  1.00 79.72           H
ATOM   1123 HH12 ARG A  74       2.890  -4.031  -1.262  1.00 79.72           H
ATOM   1124 HH21 ARG A  74       3.018  -7.292  -0.830  1.00 78.85           H
ATOM   1125 HH22 ARG A  74       3.839  -6.099  -1.180  1.00 78.85           H
ATOM   1126  N   ARG A  75      -1.578  -7.348   3.981  1.00 66.01           N
ATOM   1127  CA  ARG A  75      -1.820  -8.680   4.537  1.00 63.14           C
ATOM   1128  C   ARG A  75      -1.381  -9.828   3.627  1.00 63.71           C
ATOM   1129  O   ARG A  75      -1.162 -10.934   4.128  1.00 69.34           O
ATOM   1130  CB  ARG A  75      -3.314  -8.853   4.849  0.65 62.25           C
ATOM   1131  CG  ARG A  75      -3.939  -7.684   5.602  0.33 62.23           C
ATOM   1132  H   ARG A  75      -2.251  -7.034   3.547  1.00 79.18           H
ATOM   1133  HA  ARG A  75      -1.332  -8.762   5.372  1.00 75.73           H
ATOM   1134  HB2 ARG A  75      -3.427  -9.648   5.392  1.00 74.67           H
ATOM   1135  HB3 ARG A  75      -3.795  -8.956   4.013  0.00 74.67           H
ATOM   1136  HG1 ARG A  75      -3.896  -6.891   5.047  1.00 74.64           H
ATOM   1137  HG3 ARG A  75      -4.864  -7.898   5.805  1.00 74.64           H
ATOM   1138  N   GLU A  76      -1.260  -9.600   2.317  1.00 64.79           N
ATOM   1139  CA  GLU A  76      -0.888 -10.610   1.318  1.00 68.47           C
ATOM   1140  C   GLU A  76      -0.851 -12.048   1.836  1.00 68.88           C
ATOM   1141  O   GLU A  76       0.204 -12.693   1.834  1.00 67.81           O
ATOM   1142  CB  GLU A  76       0.474 -10.253   0.721  1.00 68.15           C
ATOM   1143  CG  GLU A  76       0.860 -11.027  -0.540  1.00 68.89           C
ATOM   1144  CD  GLU A  76       1.364 -10.119  -1.681  1.00 74.13           C
ATOM   1145  OE1 GLU A  76       1.603  -8.910  -1.448  1.00 70.21           O
ATOM   1146  OE2 GLU A  76       1.518 -10.617  -2.822  1.00 76.34           O1-
ATOM   1147  H   GLU A  76      -1.396  -8.826   1.965  1.00 77.71           H
ATOM   1148  HA  GLU A  76      -1.537 -10.580   0.598  1.00 82.13           H
ATOM   1149  HB2 GLU A  76       0.473  -9.310   0.495  1.00 81.75           H
ATOM   1150  HB3 GLU A  76       1.157 -10.425   1.388  1.00 81.75           H
ATOM   1151  HG2 GLU A  76       1.569 -11.652  -0.321  1.00 82.63           H
ATOM   1152  HG3 GLU A  76       0.082 -11.509  -0.863  1.00 82.63           H
ATOM   1153  N   GLY A  77      -1.996 -12.552   2.275  1.00 72.98           N
ATOM   1154  CA  GLY A  77      -2.141 -13.961   2.630  1.00 66.90           C
ATOM   1155  C   GLY A  77      -1.954 -14.194   4.121  1.00 66.48           C
ATOM   1156  O   GLY A  77      -2.697 -13.635   4.943  1.00 66.02           O
ATOM   1157  H   GLY A  77      -2.716 -12.093   2.377  1.00 87.54           H
ATOM   1158  HA2 GLY A  77      -3.026 -14.270   2.378  1.00 80.25           H
ATOM   1159  HA3 GLY A  77      -1.482 -14.487   2.150  1.00 80.25           H
ATOM   1160  N   ASN A  78      -0.988 -15.050   4.459  0.77 66.55           N
ATOM   1161  CA  ASN A  78      -0.631 -15.391   5.830  0.77 66.31           C
ATOM   1162  C   ASN A  78       0.553 -14.568   6.334  0.77 67.27           C
ATOM   1163  O   ASN A  78       1.022 -14.783   7.460  0.77 66.83           O
ATOM   1164  CB  ASN A  78      -0.297 -16.890   5.905  0.77 67.58           C
ATOM   1165  CG  ASN A  78      -0.969 -17.593   7.063  0.77 68.10           C
ATOM   1166  OD1 ASN A  78      -0.326 -18.347   7.796  0.77 68.38           O
ATOM   1167  ND2 ASN A  78      -2.269 -17.361   7.234  0.77 66.48           N
ATOM   1168  H   ASN A  78      -0.506 -15.462   3.879  0.77 79.83           H
ATOM   1169  HA  ASN A  78      -1.389 -15.218   6.410  0.77 79.53           H
ATOM   1170  HB2 ASN A  78      -0.590 -17.319   5.085  0.77 81.06           H
ATOM   1171  HB3 ASN A  78       0.662 -16.994   6.008  0.77 81.06           H
ATOM   1172 HD21 ASN A  78      -2.692 -17.740   7.880  0.77 79.74           H
ATOM   1173 HD22 ASN A  78      -2.685 -16.832   6.699  0.77 79.74           H
ATOM   1174  N   ILE A  79       1.048 -13.645   5.515  1.00 66.91           N
ATOM   1175  CA  ILE A  79       2.217 -12.830   5.812  1.00 64.18           C
ATOM   1176  C   ILE A  79       1.729 -11.418   6.089  1.00 63.15           C
ATOM   1177  O   ILE A  79       0.914 -10.882   5.327  1.00 63.79           O
ATOM   1178  CB  ILE A  79       3.213 -12.811   4.633  1.00 67.74           C
ATOM   1179  CG1 ILE A  79       3.410 -14.199   3.996  1.00 65.39           C
ATOM   1180  CG2 ILE A  79       4.559 -12.238   5.072  1.00 64.37           C
ATOM   1181  CD1 ILE A  79       3.887 -14.126   2.508  1.00 69.98           C
ATOM   1182  H   ILE A  79       0.706 -13.468   4.746  1.00 80.25           H
ATOM   1183  HA  ILE A  79       2.667 -13.169   6.602  1.00 76.98           H
ATOM   1184  HB  ILE A  79       2.851 -12.224   3.952  1.00 81.25           H
ATOM   1185 HG12 ILE A  79       4.079 -14.686   4.501  1.00 78.43           H
ATOM   1186 HG13 ILE A  79       2.566 -14.678   4.017  1.00 78.43           H
ATOM   1187 HG21 ILE A  79       5.164 -12.238   4.314  1.00 77.21           H
ATOM   1188 HG22 ILE A  79       4.426 -11.331   5.390  1.00 77.21           H
ATOM   1189 HG23 ILE A  79       4.920 -12.789   5.784  1.00 77.21           H
ATOM   1190 HD11 ILE A  79       3.992 -15.028   2.166  1.00 83.94           H
ATOM   1191 HD12 ILE A  79       3.223 -13.649   1.987  1.00 83.94           H
ATOM   1192 HD13 ILE A  79       4.736 -13.658   2.472  1.00 83.94           H
ATOM   1193  N   GLN A  80       2.240 -10.798   7.143  1.00 61.34           N
ATOM   1194  CA  GLN A  80       2.027  -9.368   7.315  1.00 60.14           C
ATOM   1195  C   GLN A  80       3.274  -8.625   6.859  1.00 54.41           C
ATOM   1196  O   GLN A  80       4.405  -9.088   7.050  1.00 52.84           O
ATOM   1197  CB  GLN A  80       1.660  -9.005   8.763  1.00 58.10           C
ATOM   1198  CG  GLN A  80       0.151  -8.713   8.962  1.00 55.17           C
ATOM   1199  CD  GLN A  80      -0.334  -7.498   8.183  1.00 55.46           C
ATOM   1200  OE1 GLN A  80       0.437  -6.851   7.496  1.00 57.65           O
ATOM   1201  NE2 GLN A  80      -1.622  -7.191   8.285  1.00 55.99           N
ATOM   1202  H   GLN A  80       2.705 -11.172   7.762  1.00 73.57           H
ATOM   1203  HA  GLN A  80       1.292  -9.091   6.746  1.00 72.14           H
ATOM   1204  HB2 GLN A  80       1.899  -9.746   9.343  1.00 69.68           H
ATOM   1205  HB3 GLN A  80       2.154  -8.211   9.022  1.00 69.68           H
ATOM   1206  HG2 GLN A  80      -0.360  -9.482   8.665  1.00 66.16           H
ATOM   1207  HG3 GLN A  80      -0.016  -8.549   9.904  1.00 66.16           H
ATOM   1208 HE21 GLN A  80      -2.141  -7.671   8.775  1.00 67.15           H
ATOM   1209 HE22 GLN A  80      -1.938  -6.513   7.861  1.00 67.15           H
ATOM   1210  N   TYR A  81       3.047  -7.502   6.194  1.00 50.41           N
ATOM   1211  CA  TYR A  81       4.109  -6.639   5.718  1.00 51.24           C
ATOM   1212  C   TYR A  81       3.966  -5.298   6.413  1.00 51.96           C
ATOM   1213  O   TYR A  81       2.867  -4.742   6.472  1.00 48.74           O
ATOM   1214  CB  TYR A  81       4.052  -6.476   4.197  1.00 57.25           C
ATOM   1215  CG  TYR A  81       4.351  -7.769   3.454  1.00 60.69           C
ATOM   1216  CD1 TYR A  81       5.657  -8.132   3.145  1.00 56.58           C
ATOM   1217  CD2 TYR A  81       3.324  -8.635   3.084  1.00 63.42           C
ATOM   1218  CE1 TYR A  81       5.933  -9.319   2.480  1.00 64.40           C
ATOM   1219  CE2 TYR A  81       3.591  -9.826   2.423  1.00 65.11           C
ATOM   1220  CZ  TYR A  81       4.887 -10.163   2.121  1.00 67.92           C
ATOM   1221  OH  TYR A  81       5.123 -11.348   1.455  1.00 67.99           O
ATOM   1222  H   TYR A  81       2.261  -7.212   6.001  1.00 60.45           H
ATOM   1223  HA  TYR A  81       4.969  -7.021   5.956  1.00 61.45           H
ATOM   1224  HB2 TYR A  81       3.163  -6.184   3.944  1.00 68.67           H
ATOM   1225  HB3 TYR A  81       4.709  -5.816   3.926  1.00 68.67           H
ATOM   1226  HD1 TYR A  81       6.358  -7.570   3.387  1.00 67.86           H
ATOM   1227  HD2 TYR A  81       2.445  -8.413   3.288  1.00 76.07           H
ATOM   1228  HE1 TYR A  81       6.811  -9.548   2.276  1.00 77.25           H
ATOM   1229  HE2 TYR A  81       2.893 -10.390   2.178  1.00 78.10           H
ATOM   1230  HH  TYR A  81       5.947 -11.444   1.323  1.00 81.56           H
ATOM   1231  N   LEU A  82       5.063  -4.816   6.992  1.00 51.15           N
ATOM   1232  CA  LEU A  82       5.137  -3.473   7.543  1.00 44.97           C
ATOM   1233  C   LEU A  82       6.198  -2.714   6.771  1.00 36.79           C
ATOM   1234  O   LEU A  82       7.322  -3.208   6.615  1.00 37.69           O
ATOM   1235  CB  LEU A  82       5.491  -3.488   9.029  1.00 45.15           C
ATOM   1236  CG  LEU A  82       4.660  -4.360   9.960  1.00 48.05           C
ATOM   1237  CD1 LEU A  82       4.955  -3.910  11.411  1.00 46.26           C
ATOM   1238  CD2 LEU A  82       3.189  -4.245   9.621  1.00 49.87           C
ATOM   1239  H   LEU A  82       5.794  -5.262   7.078  1.00 61.34           H
ATOM   1240  HA  LEU A  82       4.285  -3.023   7.428  1.00 53.93           H
ATOM   1241  HB2 LEU A  82       6.411  -3.785   9.112  1.00 54.14           H
ATOM   1242  HB3 LEU A  82       5.423  -2.579   9.360  1.00 54.14           H
ATOM   1243  HG  LEU A  82       4.929  -5.287   9.864  1.00 57.62           H
ATOM   1244 HD11 LEU A  82       4.434  -4.454  12.022  1.00 55.48           H
ATOM   1245 HD12 LEU A  82       5.901  -4.024  11.590  1.00 55.48           H
ATOM   1246 HD13 LEU A  82       4.710  -2.976  11.508  1.00 55.48           H
ATOM   1247 HD21 LEU A  82       2.681  -4.808  10.226  1.00 59.80           H
ATOM   1248 HD22 LEU A  82       2.914  -3.320   9.720  1.00 59.80           H
ATOM   1249 HD23 LEU A  82       3.053  -4.535   8.706  1.00 59.80           H
ATOM   1250  N   PHE A  83       5.843  -1.528   6.291  1.00 38.19           N
ATOM   1251  CA  PHE A  83       6.763  -0.688   5.527  1.00 38.45           C
ATOM   1252  C   PHE A  83       7.183   0.466   6.420  1.00 33.61           C
ATOM   1253  O   PHE A  83       6.338   1.219   6.913  1.00 33.47           O
ATOM   1254  CB  PHE A  83       6.121  -0.211   4.222  1.00 47.17           C
ATOM   1255  CG  PHE A  83       5.410  -1.334   3.480  1.00 50.85           C
ATOM   1256  CD1 PHE A  83       6.134  -2.275   2.773  1.00 45.47           C
ATOM   1257  CD2 PHE A  83       4.036  -1.486   3.565  1.00 48.12           C
ATOM   1258  CE1 PHE A  83       5.492  -3.334   2.129  1.00 51.04           C
ATOM   1259  CE2 PHE A  83       3.389  -2.542   2.921  1.00 51.74           C
ATOM   1260  CZ  PHE A  83       4.118  -3.465   2.213  1.00 47.49           C
ATOM   1261  H   PHE A  83       5.063  -1.181   6.394  1.00 45.79           H
ATOM   1262  HA  PHE A  83       7.554  -1.203   5.305  1.00 46.11           H
ATOM   1263  HB2 PHE A  83       5.468   0.478   4.423  1.00 56.56           H
ATOM   1264  HB3 PHE A  83       6.811   0.145   3.640  1.00 56.56           H
ATOM   1265  HD1 PHE A  83       7.059  -2.198   2.720  1.00 54.53           H
ATOM   1266  HD2 PHE A  83       3.535  -0.870   4.050  1.00 57.71           H
ATOM   1267  HE1 PHE A  83       5.989  -3.954   1.645  1.00 61.21           H
ATOM   1268  HE2 PHE A  83       2.465  -2.624   2.976  1.00 62.06           H
ATOM   1269  HZ  PHE A  83       3.688  -4.163   1.775  1.00 56.95           H
ATOM   1270  N   LEU A  84       8.489   0.596   6.603  1.00 35.25           N
ATOM   1271  CA  LEU A  84       9.069   1.400   7.660  1.00 36.06           C
ATOM   1272  C   LEU A  84      10.215   2.228   7.111  1.00 31.93           C
ATOM   1273  O   LEU A  84      10.885   1.845   6.152  1.00 30.22           O
ATOM   1274  CB  LEU A  84       9.604   0.511   8.794  1.00 33.41           C
ATOM   1275  CG  LEU A  84       8.589  -0.451   9.429  1.00 32.41           C
ATOM   1276  CD1 LEU A  84       9.325  -1.557  10.162  1.00 33.36           C
ATOM   1277  CD2 LEU A  84       7.722   0.303  10.353  1.00 31.36           C
ATOM   1278  H   LEU A  84       9.078   0.212   6.108  1.00 42.27           H
ATOM   1279  HA  LEU A  84       8.398   1.999   8.023  1.00 43.24           H
ATOM   1280  HB2 LEU A  84      10.331  -0.027   8.443  1.00 40.06           H
ATOM   1281  HB3 LEU A  84       9.939   1.085   9.501  1.00 40.06           H
ATOM   1282  HG  LEU A  84       8.037  -0.849   8.737  1.00 38.86           H
ATOM   1283 HD11 LEU A  84       8.677  -2.159  10.559  1.00 39.99           H
ATOM   1284 HD12 LEU A  84       9.881  -2.039   9.530  1.00 39.99           H
ATOM   1285 HD13 LEU A  84       9.878  -1.162  10.855  1.00 39.99           H
ATOM   1286 HD21 LEU A  84       7.081  -0.306  10.752  1.00 37.60           H
ATOM   1287 HD22 LEU A  84       8.271   0.706  11.043  1.00 37.60           H
ATOM   1288 HD23 LEU A  84       7.256   0.993   9.855  1.00 37.60           H
ATOM   1289  N   GLU A  85      10.459   3.349   7.758  1.00 31.70           N
ATOM   1290  CA  GLU A  85      11.615   4.156   7.416  1.00 29.43           C
ATOM   1291  C   GLU A  85      12.886   3.331   7.450  1.00 32.11           C
ATOM   1292  O   GLU A  85      13.170   2.646   8.437  1.00 27.98           O
ATOM   1293  CB  GLU A  85      11.714   5.327   8.394  1.00 32.64           C
ATOM   1294  CG  GLU A  85      12.971   6.156   8.289  1.00 34.59           C
ATOM   1295  CD  GLU A  85      12.929   7.312   9.265  1.00 31.90           C
ATOM   1296  OE1 GLU A  85      13.877   8.131   9.259  1.00 31.20           O
ATOM   1297  OE2 GLU A  85      11.950   7.367  10.062  1.00 27.79           O1-
ATOM   1298  H   GLU A  85       9.976   3.665   8.396  1.00 38.01           H
ATOM   1299  HA  GLU A  85      11.505   4.513   6.521  1.00 35.28           H
ATOM   1300  HB2 GLU A  85      10.961   5.919   8.241  1.00 39.13           H
ATOM   1301  HB3 GLU A  85      11.672   4.976   9.297  1.00 39.13           H
ATOM   1302  HG2 GLU A  85      13.741   5.605   8.499  1.00 41.47           H
ATOM   1303  HG3 GLU A  85      13.047   6.516   7.391  1.00 41.47           H
ATOM   1304  N   TYR A  86      13.669   3.420   6.378  1.00 24.67           N
ATOM   1305  CA  TYR A  86      14.945   2.719   6.305  1.00 24.39           C
ATOM   1306  C   TYR A  86      16.028   3.483   7.060  1.00 27.94           C
ATOM   1307  O   TYR A  86      16.289   4.657   6.780  1.00 29.24           O
ATOM   1308  CB  TYR A  86      15.401   2.529   4.852  1.00 29.03           C
ATOM   1309  CG  TYR A  86      16.796   1.919   4.735  1.00 33.49           C
ATOM   1310  CD1 TYR A  86      17.150   0.787   5.462  1.00 26.36           C
ATOM   1311  CD2 TYR A  86      17.752   2.463   3.866  1.00 31.94           C
ATOM   1312  CE1 TYR A  86      18.402   0.227   5.336  1.00 26.58           C
ATOM   1313  CE2 TYR A  86      18.995   1.890   3.725  1.00 28.30           C
ATOM   1314  CZ  TYR A  86      19.311   0.774   4.456  1.00 30.07           C
ATOM   1315  OH  TYR A  86      20.556   0.230   4.342  1.00 33.53           O
ATOM   1316  H   TYR A  86      13.483   3.883   5.678  1.00 29.56           H
ATOM   1317  HA  TYR A  86      14.852   1.843   6.711  1.00 29.23           H
ATOM   1318  HB2 TYR A  86      14.778   1.938   4.402  1.00 34.80           H
ATOM   1319  HB3 TYR A  86      15.415   3.393   4.411  1.00 34.80           H
ATOM   1320  HD1 TYR A  86      16.534   0.405   6.044  1.00 31.60           H
ATOM   1321  HD2 TYR A  86      17.533   3.210   3.356  1.00 38.29           H
ATOM   1322  HE1 TYR A  86      18.626  -0.530   5.828  1.00 31.86           H
ATOM   1323  HE2 TYR A  86      19.621   2.265   3.148  1.00 33.93           H
ATOM   1324  HH  TYR A  86      21.005   0.657   3.775  1.00 40.20           H
ATOM   1325  N   CYS A  87      16.711   2.802   7.972  1.00 24.85           N
ATOM   1326  CA  CYS A  87      17.703   3.457   8.808  1.00 23.26           C
ATOM   1327  C   CYS A  87      19.039   2.842   8.444  1.00 23.33           C
ATOM   1328  O   CYS A  87      19.454   1.822   8.990  1.00 23.84           O
ATOM   1329  CB  CYS A  87      17.367   3.308  10.307  1.00 22.72           C
ATOM   1330  SG  CYS A  87      15.817   4.090  10.729  1.00 25.91           S
ATOM   1331  H   CYS A  87      16.618   1.961   8.126  1.00 29.79           H
ATOM   1332  HA  CYS A  87      17.733   4.403   8.593  1.00 27.88           H
ATOM   1333  HB2 CYS A  87      17.299   2.365  10.526  1.00 27.22           H
ATOM   1334  HB3 CYS A  87      18.068   3.723  10.833  1.00 27.22           H
ATOM   1335  HG  CYS A  87      15.611   3.941  11.902  1.00 31.06           H
ATOM   1336  N   SER A  88      19.737   3.494   7.523  1.00 25.27           N
ATOM   1337  CA  SER A  88      20.859   2.854   6.861  1.00 27.21           C
ATOM   1338  C   SER A  88      22.082   2.765   7.749  1.00 25.63           C
ATOM   1339  O   SER A  88      23.000   1.995   7.443  1.00 29.40           O
ATOM   1340  CB  SER A  88      21.206   3.621   5.591  1.00 27.69           C
ATOM   1341  OG  SER A  88      21.823   4.862   5.930  1.00 27.34           O
ATOM   1342  H   SER A  88      19.581   4.300   7.266  1.00 30.29           H
ATOM   1343  HA  SER A  88      20.605   1.952   6.608  1.00 32.61           H
ATOM   1344  HB2 SER A  88      21.822   3.094   5.058  1.00 33.20           H
ATOM   1345  HB3 SER A  88      20.394   3.795   5.091  1.00 33.20           H
ATOM   1346  HG  SER A  88      21.299   5.325   6.395  1.00 32.78           H
ATOM   1347  N   GLY A  89      22.132   3.555   8.826  1.00 26.40           N
ATOM   1348  CA  GLY A  89      23.191   3.473   9.815  1.00 21.87           C
ATOM   1349  C   GLY A  89      23.166   2.231  10.708  1.00 20.70           C
ATOM   1350  O   GLY A  89      24.147   2.005  11.432  1.00 24.85           O
ATOM   1351  H   GLY A  89      21.546   4.158   9.002  1.00 31.65           H
ATOM   1352  HA2 GLY A  89      24.046   3.492   9.359  1.00 26.20           H
ATOM   1353  HA3 GLY A  89      23.141   4.252  10.391  1.00 26.20           H
ATOM   1354  N   GLY A  90      22.093   1.431  10.667  1.00 23.44           N
ATOM   1355  CA  GLY A  90      22.041   0.206  11.449  1.00 27.71           C
ATOM   1356  C   GLY A  90      21.724   0.464  12.926  1.00 19.72           C
ATOM   1357  O   GLY A  90      21.184   1.496  13.309  1.00 22.63           O
ATOM   1358  H   GLY A  90      21.390   1.580  10.195  1.00 28.10           H
ATOM   1359  HA2 GLY A  90      21.358  -0.379  11.086  1.00 33.21           H
ATOM   1360  HA3 GLY A  90      22.896  -0.248  11.393  1.00 33.21           H
ATOM   1361  N   GLU A  91      22.045  -0.528  13.741  1.00 22.88           N
ATOM   1362  CA  GLU A  91      21.803  -0.506  15.184  1.00 21.58           C
ATOM   1363  C   GLU A  91      22.791   0.351  15.935  1.00 20.09           C
ATOM   1364  O   GLU A  91      24.002   0.274  15.714  1.00 22.87           O
ATOM   1365  CB  GLU A  91      21.891  -1.908  15.767  1.00 19.25           C
ATOM   1366  CG  GLU A  91      20.904  -2.852  15.174  1.00 20.41           C
ATOM   1367  CD  GLU A  91      21.090  -4.252  15.665  1.00 23.64           C
ATOM   1368  OE1 GLU A  91      20.469  -5.181  15.102  1.00 29.66           O
ATOM   1369  OE2 GLU A  91      21.848  -4.414  16.625  1.00 20.63           O1-
ATOM   1370  H   GLU A  91      22.419  -1.255  13.475  1.00 27.42           H
ATOM   1371  HA  GLU A  91      20.912  -0.162  15.353  1.00 25.86           H
ATOM   1372  HB2 GLU A  91      22.779  -2.262  15.603  1.00 23.07           H
ATOM   1373  HB3 GLU A  91      21.724  -1.862  16.722  1.00 23.07           H
ATOM   1374  HG2 GLU A  91      20.008  -2.566  15.411  1.00 24.46           H
ATOM   1375  HG3 GLU A  91      21.008  -2.855  14.209  1.00 24.46           H
ATOM   1376  N   LEU A  92      22.278   1.110  16.902  1.00 21.69           N
ATOM   1377  CA  LEU A  92      23.181   1.761  17.850  1.00 19.36           C
ATOM   1378  C   LEU A  92      24.102   0.735  18.502  1.00 21.91           C
ATOM   1379  O   LEU A  92      25.243   1.042  18.855  1.00 20.09           O
ATOM   1380  CB  LEU A  92      22.369   2.493  18.920  1.00 19.23           C
ATOM   1381  CG  LEU A  92      23.192   3.133  20.039  1.00 20.28           C
ATOM   1382  CD1 LEU A  92      23.948   4.288  19.530  1.00 24.53           C
ATOM   1383  CD2 LEU A  92      22.254   3.546  21.235  1.00 21.53           C
ATOM   1384  H   LEU A  92      21.441   1.261  17.030  1.00 25.99           H
ATOM   1385  HA  LEU A  92      23.728   2.411  17.381  1.00 23.19           H
ATOM   1386  HB2 LEU A  92      21.861   3.200  18.491  1.00 23.04           H
ATOM   1387  HB3 LEU A  92      21.760   1.860  19.331  1.00 23.04           H
ATOM   1388  HG  LEU A  92      23.830   2.482  20.371  1.00 24.30           H
ATOM   1389 HD11 LEU A  92      24.460   4.674  20.258  1.00 29.41           H
ATOM   1390 HD12 LEU A  92      24.545   3.989  18.827  1.00 29.41           H
ATOM   1391 HD13 LEU A  92      23.325   4.943  19.179  1.00 29.41           H
ATOM   1392 HD21 LEU A  92      22.793   3.949  21.933  1.00 25.80           H
ATOM   1393 HD22 LEU A  92      21.596   4.183  20.915  1.00 25.80           H
ATOM   1394 HD23 LEU A  92      21.810   2.754  21.575  1.00 25.80           H
ATOM   1395  N   PHE A  93      23.606  -0.482  18.696  1.00 19.21           N
ATOM   1396  CA  PHE A  93      24.412  -1.551  19.279  1.00 22.60           C
ATOM   1397  C   PHE A  93      25.793  -1.648  18.627  1.00 22.87           C
ATOM   1398  O   PHE A  93      26.800  -1.820  19.316  1.00 20.13           O
ATOM   1399  CB  PHE A  93      23.674  -2.880  19.120  1.00 22.23           C
ATOM   1400  CG  PHE A  93      24.403  -4.052  19.712  1.00 30.01           C
ATOM   1401  CD1 PHE A  93      25.260  -4.825  18.943  1.00 26.09           C
ATOM   1402  CD2 PHE A  93      24.248  -4.375  21.043  1.00 29.83           C
ATOM   1403  CE1 PHE A  93      25.946  -5.906  19.511  1.00 29.59           C
ATOM   1404  CE2 PHE A  93      24.937  -5.485  21.608  1.00 28.40           C
ATOM   1405  CZ  PHE A  93      25.770  -6.236  20.835  1.00 24.09           C
ATOM   1406  H   PHE A  93      22.803  -0.716  18.498  1.00 23.02           H
ATOM   1407  HA  PHE A  93      24.534  -1.381  20.226  1.00 27.09           H
ATOM   1408  HB2 PHE A  93      22.812  -2.813  19.561  1.00 26.65           H
ATOM   1409  HB3 PHE A  93      23.547  -3.056  18.175  1.00 26.65           H
ATOM   1410  HD1 PHE A  93      25.385  -4.620  18.045  1.00 31.27           H
ATOM   1411  HD2 PHE A  93      23.676  -3.871  21.575  1.00 35.76           H
ATOM   1412  HE1 PHE A  93      26.512  -6.420  18.981  1.00 35.47           H
ATOM   1413  HE2 PHE A  93      24.821  -5.696  22.506  1.00 34.04           H
ATOM   1414  HZ  PHE A  93      26.229  -6.956  21.204  1.00 28.87           H
ATOM   1415  N   ASP A  94      25.858  -1.521  17.294  1.00 23.36           N
ATOM   1416  CA  ASP A  94      27.131  -1.714  16.604  1.00 24.49           C
ATOM   1417  C   ASP A  94      28.037  -0.495  16.666  1.00 26.06           C
ATOM   1418  O   ASP A  94      29.189  -0.607  16.253  1.00 30.09           O
ATOM   1419  CB  ASP A  94      26.886  -2.147  15.147  1.00 29.79           C
ATOM   1420  CG  ASP A  94      26.310  -3.563  15.062  1.00 24.48           C
ATOM   1421  OD1 ASP A  94      25.386  -3.793  14.279  1.00 30.40           O
ATOM   1422  OD2 ASP A  94      26.779  -4.433  15.809  1.00 34.26           O1-
ATOM   1423  H   ASP A  94      25.194  -1.329  16.782  1.00 27.99           H
ATOM   1424  HA  ASP A  94      27.602  -2.440  17.041  1.00 29.35           H
ATOM   1425  HB2 ASP A  94      26.255  -1.538  14.734  1.00 35.71           H
ATOM   1426  HB3 ASP A  94      27.728  -2.134  14.665  1.00 35.71           H
ATOM   1427  N   ARG A  95      27.589   0.634  17.228  1.00 22.59           N
ATOM   1428  CA  ARG A  95      28.474   1.764  17.515  1.00 24.06           C
ATOM   1429  C   ARG A  95      29.100   1.683  18.912  1.00 24.05           C
ATOM   1430  O   ARG A  95      29.910   2.537  19.274  1.00 27.37           O
ATOM   1431  CB  ARG A  95      27.718   3.090  17.382  1.00 26.10           C
ATOM   1432  CG  ARG A  95      26.873   3.223  16.124  1.00 21.34           C
ATOM   1433  CD  ARG A  95      27.717   3.163  14.813  0.72 24.23           C
ATOM   1434  NE  ARG A  95      27.352   4.213  13.875  0.12 23.64           N
ATOM   1435  CZ  ARG A  95      27.612   5.499  14.089  1.00 26.30           C
ATOM   1436  NH1 ARG A  95      28.224   5.919  15.216  0.00 26.95           N
ATOM   1437  NH2 ARG A  95      27.248   6.376  13.213  0.47 30.74           N1+
ATOM   1438  H   ARG A  95      26.770   0.769  17.453  1.00 27.07           H
ATOM   1439  HA  ARG A  95      29.196   1.768  16.867  1.00 28.83           H
ATOM   1440  HB2 ARG A  95      27.126   3.185  18.144  1.00 31.29           H
ATOM   1441  HB3 ARG A  95      28.364   3.814  17.379  1.00 31.29           H
ATOM   1442  HG2 ARG A  95      26.230   2.497  16.099  0.00 25.57           H
ATOM   1443  HG3 ARG A  95      26.410   4.075  16.144  0.00 25.57           H
ATOM   1444  HD2 ARG A  95      28.656   3.270  15.034  1.00 29.04           H
ATOM   1445  HD3 ARG A  95      27.572   2.308  14.380  1.00 29.04           H
ATOM   1446  HE  ARG A  95      26.808   4.013  13.239  1.00 28.33           H
ATOM   1447 HH11 ARG A  95      28.468   5.348  15.811  1.00 32.31           H
ATOM   1448 HH12 ARG A  95      28.379   6.756  15.335  1.00 32.31           H
ATOM   1449 HH21 ARG A  95      26.854   6.124  12.491  1.00 36.85           H
ATOM   1450 HH22 ARG A  95      27.411   7.210  13.346  0.00 36.85           H
ATOM   1451  N   ILE A  96      28.770   0.666  19.702  1.00 22.61           N
ATOM   1452  CA  ILE A  96      29.304   0.525  21.044  1.00 24.85           C
ATOM   1453  C   ILE A  96      30.483  -0.437  20.987  1.00 24.12           C
ATOM   1454  O   ILE A  96      30.289  -1.639  20.792  1.00 25.18           O
ATOM   1455  CB  ILE A  96      28.245   0.013  22.024  1.00 25.51           C
ATOM   1456  CG1 ILE A  96      27.057   0.972  22.073  1.00 22.98           C
ATOM   1457  CG2 ILE A  96      28.904  -0.229  23.392  1.00 22.77           C
ATOM   1458  CD1 ILE A  96      25.832   0.411  22.808  1.00 25.98           C
ATOM   1459  H   ILE A  96      28.230   0.036  19.476  1.00 27.09           H
ATOM   1460  HA  ILE A  96      29.623   1.386  21.358  1.00 29.78           H
ATOM   1461  HB  ILE A  96      27.923  -0.841  21.695  1.00 30.58           H
ATOM   1462 HG12 ILE A  96      27.330   1.783  22.529  1.00 27.54           H
ATOM   1463 HG13 ILE A  96      26.788   1.180  21.165  1.00 27.54           H
ATOM   1464 HG21 ILE A  96      28.233  -0.553  24.013  1.00 27.29           H
ATOM   1465 HG22 ILE A  96      29.608  -0.889  23.291  1.00 27.29           H
ATOM   1466 HG23 ILE A  96      29.277   0.606  23.715  1.00 27.29           H
ATOM   1467 HD11 ILE A  96      25.125   1.075  22.796  1.00 31.14           H
ATOM   1468 HD12 ILE A  96      25.536  -0.396  22.358  1.00 31.14           H
ATOM   1469 HD13 ILE A  96      26.079   0.208  23.724  1.00 31.14           H
ATOM   1470  N   GLU A  97      31.680   0.058  21.233  1.00 24.41           N
ATOM   1471  CA  GLU A  97      32.860  -0.816  21.194  1.00 24.64           C
ATOM   1472  C   GLU A  97      32.939  -1.616  22.484  1.00 21.30           C
ATOM   1473  O   GLU A  97      32.874  -1.036  23.574  1.00 20.45           O
ATOM   1474  CB  GLU A  97      34.155  -0.015  21.006  1.00 26.46           C
ATOM   1475  CG  GLU A  97      35.431  -0.859  20.907  1.00 33.02           C
ATOM   1476  CD  GLU A  97      36.688  -0.000  20.788  0.29 38.19           C
ATOM   1477  OE1 GLU A  97      36.606   1.258  20.775  0.78 40.02           O
ATOM   1478  OE2 GLU A  97      37.773  -0.600  20.725  0.82 44.18           O1-
ATOM   1479  H   GLU A  97      31.846   0.881  21.423  1.00 29.26           H
ATOM   1480  HA  GLU A  97      32.775  -1.438  20.454  1.00 29.53           H
ATOM   1481  HB2 GLU A  97      34.082   0.501  20.188  1.00 31.72           H
ATOM   1482  HB3 GLU A  97      34.259   0.585  21.760  1.00 31.72           H
ATOM   1483  HG2 GLU A  97      35.513  -1.404  21.705  1.00 39.59           H
ATOM   1484  HG3 GLU A  97      35.377  -1.425  20.121  1.00 39.59           H
ATOM   1485  N   PRO A  98      33.080  -2.938  22.415  1.00 27.23           N
ATOM   1486  CA  PRO A  98      33.056  -3.724  23.650  1.00 23.03           C
ATOM   1487  C   PRO A  98      34.138  -3.259  24.602  1.00 23.77           C
ATOM   1488  O   PRO A  98      35.279  -3.038  24.214  1.00 29.84           O
ATOM   1489  CB  PRO A  98      33.291  -5.160  23.166  1.00 29.64           C
ATOM   1490  CG  PRO A  98      32.670  -5.164  21.796  1.00 29.06           C
ATOM   1491  CD  PRO A  98      33.075  -3.806  21.222  1.00 28.39           C
ATOM   1492  HA  PRO A  98      32.189  -3.661  24.081  1.00 27.60           H
ATOM   1493  HB2 PRO A  98      34.242  -5.343  23.119  1.00 35.53           H
ATOM   1494  HB3 PRO A  98      32.842  -5.787  23.755  1.00 35.53           H
ATOM   1495  HG2 PRO A  98      33.038  -5.890  21.267  1.00 34.84           H
ATOM   1496  HG3 PRO A  98      31.706  -5.238  21.868  1.00 34.84           H
ATOM   1497  HD2 PRO A  98      33.962  -3.852  20.831  1.00 34.03           H
ATOM   1498  HD3 PRO A  98      32.416  -3.498  20.580  1.00 34.03           H
ATOM   1499  N   ASP A  99      33.755  -3.083  25.851  1.00 19.50           N
ATOM   1500  CA  ASP A  99      34.632  -2.702  26.930  1.00 24.04           C
ATOM   1501  C   ASP A  99      35.075  -1.254  26.853  1.00 22.79           C
ATOM   1502  O   ASP A  99      35.706  -0.764  27.790  1.00 27.85           O
ATOM   1503  CB  ASP A  99      35.865  -3.618  26.995  1.00 35.16           C
ATOM   1504  CG  ASP A  99      36.452  -3.662  28.378  1.00 38.71           C
ATOM   1505  OD1 ASP A  99      37.644  -3.286  28.530  1.00 42.10           O
ATOM   1506  OD2 ASP A  99      35.685  -4.004  29.316  1.00 40.67           O1-
ATOM   1507  H   ASP A  99      32.941  -3.185  26.108  1.00 23.37           H
ATOM   1508  HA  ASP A  99      34.149  -2.811  27.764  1.00 28.82           H
ATOM   1509  HB2 ASP A  99      35.607  -4.520  26.746  1.00 42.15           H
ATOM   1510  HB3 ASP A  99      36.544  -3.284  26.387  1.00 42.15           H
ATOM   1511  N   ILE A 100      34.721  -0.526  25.807  1.00 23.11           N
ATOM   1512  CA  ILE A 100      35.130   0.861  25.665  1.00 24.77           C
ATOM   1513  C   ILE A 100      33.922   1.795  25.631  1.00 24.52           C
ATOM   1514  O   ILE A 100      33.857   2.766  26.390  1.00 26.59           O
ATOM   1515  CB  ILE A 100      36.041   1.053  24.428  1.00 23.76           C
ATOM   1516  CG1 ILE A 100      37.424   0.453  24.762  1.00 28.87           C
ATOM   1517  CG2 ILE A 100      36.204   2.513  24.071  0.76 25.14           C
ATOM   1518  CD1 ILE A 100      38.077  -0.240  23.574  1.00 44.68           C
ATOM   1519  H   ILE A 100      34.237  -0.816  25.157  1.00 27.69           H
ATOM   1520  HA  ILE A 100      35.654   1.101  26.445  1.00 29.68           H
ATOM   1521  HB  ILE A 100      35.660   0.578  23.672  1.00 28.48           H
ATOM   1522 HG12 ILE A 100      38.014   1.166  25.053  1.00 34.60           H
ATOM   1523 HG13 ILE A 100      37.321  -0.201  25.470  1.00 34.60           H
ATOM   1524 HG21 ILE A 100      36.780   2.585  23.293  0.00 30.14           H
ATOM   1525 HG22 ILE A 100      35.331   2.888  23.872  0.55 30.14           H
ATOM   1526 HG23 ILE A 100      36.602   2.979  24.822  1.00 30.14           H
ATOM   1527 HD11 ILE A 100      38.938  -0.592  23.849  1.00 53.58           H
ATOM   1528 HD12 ILE A 100      37.502  -0.962  23.276  1.00 53.58           H
ATOM   1529 HD13 ILE A 100      38.196   0.405  22.859  1.00 53.58           H
ATOM   1530  N   GLY A 101      32.933   1.475  24.813  1.00 19.63           N
ATOM   1531  CA  GLY A 101      31.796   2.359  24.615  1.00 26.40           C
ATOM   1532  C   GLY A 101      31.969   3.185  23.351  1.00 23.45           C
ATOM   1533  O   GLY A 101      32.185   2.637  22.269  1.00 22.87           O
ATOM   1534  H   GLY A 101      32.896   0.747  24.357  1.00 23.52           H
ATOM   1535  HA2 GLY A 101      30.983   1.835  24.537  1.00 31.64           H
ATOM   1536  HA3 GLY A 101      31.710   2.959  25.372  1.00 31.64           H
ATOM   1537  N   MET A 102      31.924   4.504  23.504  1.00 21.03           N
ATOM   1538  CA  MET A 102      32.043   5.453  22.406  1.00 20.03           C
ATOM   1539  C   MET A 102      32.446   6.792  23.007  1.00 15.79           C
ATOM   1540  O   MET A 102      32.366   6.976  24.233  1.00 18.31           O
ATOM   1541  CB  MET A 102      30.722   5.565  21.620  1.00 19.70           C
ATOM   1542  CG  MET A 102      29.588   6.276  22.381  1.00 20.25           C
ATOM   1543  SD  MET A 102      28.150   6.470  21.289  1.00 17.62           S
ATOM   1544  CE  MET A 102      27.612   4.777  21.219  1.00 19.90           C
ATOM   1545  H   MET A 102      31.822   4.887  24.267  1.00 25.20           H
ATOM   1546  HA  MET A 102      32.736   5.154  21.796  1.00 24.00           H
ATOM   1547  HB2 MET A 102      30.886   6.064  20.805  1.00 23.60           H
ATOM   1548  HB3 MET A 102      30.414   4.672  21.400  1.00 23.60           H
ATOM   1549  HG2 MET A 102      29.326   5.743  23.148  1.00 24.27           H
ATOM   1550  HG3 MET A 102      29.886   7.156  22.662  1.00 24.27           H
ATOM   1551  HE1 MET A 102      26.826   4.719  20.654  1.00 23.85           H
ATOM   1552  HE2 MET A 102      28.326   4.234  20.850  1.00 23.85           H
ATOM   1553  HE3 MET A 102      27.398   4.477  22.116  1.00 23.85           H
ATOM   1554  N   PRO A 103      32.871   7.745  22.186  1.00 17.81           N
ATOM   1555  CA  PRO A 103      33.206   9.071  22.722  1.00 21.35           C
ATOM   1556  C   PRO A 103      31.998   9.720  23.398  1.00 18.46           C
ATOM   1557  O   PRO A 103      30.877   9.685  22.884  1.00 19.29           O
ATOM   1558  CB  PRO A 103      33.654   9.844  21.492  1.00 19.81           C
ATOM   1559  CG  PRO A 103      34.141   8.759  20.510  1.00 22.95           C
ATOM   1560  CD  PRO A 103      33.186   7.633  20.745  1.00 23.19           C
ATOM   1561  HA  PRO A 103      33.940   9.009  23.353  1.00 25.59           H
ATOM   1562  HB2 PRO A 103      32.904  10.334  21.120  1.00 23.74           H
ATOM   1563  HB3 PRO A 103      34.378  10.445  21.727  1.00 23.74           H
ATOM   1564  HG2 PRO A 103      34.078   9.084  19.598  1.00 27.50           H
ATOM   1565  HG3 PRO A 103      35.049   8.497  20.727  1.00 27.50           H
ATOM   1566  HD2 PRO A 103      32.383   7.754  20.214  1.00 27.79           H
ATOM   1567  HD3 PRO A 103      33.613   6.783  20.558  1.00 27.79           H
ATOM   1568  N   GLU A 104      32.249  10.295  24.562  1.00 19.12           N
ATOM   1569  CA  GLU A 104      31.170  10.854  25.374  1.00 22.19           C
ATOM   1570  C   GLU A 104      30.334  11.891  24.630  1.00 22.08           C
ATOM   1571  O   GLU A 104      29.111  11.944  24.862  1.00 18.12           O
ATOM   1572  CB  GLU A 104      31.763  11.463  26.638  1.00 18.42           C
ATOM   1573  CG  GLU A 104      30.829  11.710  27.752  1.00 21.37           C
ATOM   1574  CD  GLU A 104      31.528  12.284  28.947  1.00 28.78           C
ATOM   1575  OE1 GLU A 104      31.304  13.497  29.189  1.00 22.27           O
ATOM   1576  OE2 GLU A 104      32.308  11.528  29.619  1.00 23.37           O1-
ATOM   1577  H   GLU A 104      33.032  10.377  24.908  1.00 22.91           H
ATOM   1578  HA  GLU A 104      30.577  10.134  25.642  1.00 26.59           H
ATOM   1579  HB2 GLU A 104      32.452  10.865  26.967  1.00 22.07           H
ATOM   1580  HB3 GLU A 104      32.163  12.315  26.404  1.00 22.07           H
ATOM   1581  HG2 GLU A 104      30.150  12.341  27.466  1.00 25.60           H
ATOM   1582  HG3 GLU A 104      30.417  10.872  28.016  1.00 25.60           H
ATOM   1583  N   PRO A 105      30.894  12.725  23.756  1.00 19.40           N
ATOM   1584  CA  PRO A 105      30.024  13.627  22.977  1.00 20.81           C
ATOM   1585  C   PRO A 105      29.050  12.888  22.078  1.00 21.58           C
ATOM   1586  O   PRO A 105      27.917  13.351  21.908  1.00 20.30           O
ATOM   1587  CB  PRO A 105      31.005  14.467  22.155  1.00 24.62           C
ATOM   1588  CG  PRO A 105      32.369  14.342  22.895  1.00 22.72           C
ATOM   1589  CD  PRO A 105      32.328  12.948  23.491  1.00 25.72           C
ATOM   1590  HA  PRO A 105      29.528  14.210  23.574  1.00 24.94           H
ATOM   1591  HB2 PRO A 105      31.069  14.108  21.256  1.00 29.51           H
ATOM   1592  HB3 PRO A 105      30.709  15.390  22.136  1.00 29.51           H
ATOM   1593  HG2 PRO A 105      33.098  14.428  22.262  1.00 27.23           H
ATOM   1594  HG3 PRO A 105      32.430  15.015  23.591  1.00 27.23           H
ATOM   1595  HD2 PRO A 105      32.658  12.297  22.852  1.00 30.82           H
ATOM   1596  HD3 PRO A 105      32.832  12.919  24.319  1.00 30.82           H
ATOM   1597  N   ASP A 106      29.450  11.750  21.490  1.00 19.03           N
ATOM   1598  CA  ASP A 106      28.507  10.973  20.686  1.00 20.95           C
ATOM   1599  C   ASP A 106      27.409  10.369  21.567  1.00 13.77           C
ATOM   1600  O   ASP A 106      26.226  10.352  21.199  1.00 14.74           O
ATOM   1601  CB  ASP A 106      29.233   9.841  19.962  1.00 19.16           C
ATOM   1602  CG  ASP A 106      30.233  10.326  18.936  1.00 28.21           C
ATOM   1603  OD1 ASP A 106      30.415  11.524  18.769  1.00 32.61           O
ATOM   1604  OD2 ASP A 106      30.832   9.478  18.285  1.00 37.58           O1-
ATOM   1605  H   ASP A 106      30.242  11.418  21.541  1.00 22.80           H
ATOM   1606  HA  ASP A 106      28.091  11.548  20.024  1.00 25.10           H
ATOM   1607  HB2 ASP A 106      29.711   9.308  20.616  1.00 22.95           H
ATOM   1608  HB3 ASP A 106      28.578   9.292  19.504  1.00 22.95           H
ATOM   1609  N   ALA A 107      27.807   9.816  22.706  1.00 13.82           N
ATOM   1610  CA  ALA A 107      26.864   9.239  23.659  1.00 15.22           C
ATOM   1611  C   ALA A 107      25.849  10.276  24.117  1.00 15.93           C
ATOM   1612  O   ALA A 107      24.640  10.005  24.166  1.00 13.92           O
ATOM   1613  CB  ALA A 107      27.630   8.652  24.834  1.00 13.65           C
ATOM   1614  H   ALA A 107      28.629   9.762  22.955  1.00 16.55           H
ATOM   1615  HA  ALA A 107      26.380   8.518  23.227  1.00 18.23           H
ATOM   1616  HB1 ALA A 107      26.999   8.271  25.464  1.00 16.34           H
ATOM   1617  HB2 ALA A 107      28.229   7.963  24.507  1.00 16.34           H
ATOM   1618  HB3 ALA A 107      28.139   9.358  25.262  1.00 16.34           H
ATOM   1619  N   GLN A 108      26.310  11.481  24.430  1.00 14.86           N
ATOM   1620  CA  GLN A 108      25.385  12.536  24.860  1.00 15.25           C
ATOM   1621  C   GLN A 108      24.361  12.872  23.779  1.00 17.19           C
ATOM   1622  O   GLN A 108      23.170  13.060  24.068  1.00 17.07           O
ATOM   1623  CB  GLN A 108      26.156  13.788  25.227  1.00 16.27           C
ATOM   1624  CG  GLN A 108      25.320  14.811  25.969  1.00 21.58           C
ATOM   1625  CD  GLN A 108      25.936  16.214  25.940  1.00 18.09           C
ATOM   1626  OE1 GLN A 108      26.311  16.721  24.876  1.00 17.62           O
ATOM   1627  NE2 GLN A 108      26.094  16.803  27.111  1.00 18.92           N
ATOM   1628  H   GLN A 108      27.137  11.715  24.404  1.00 17.80           H
ATOM   1629  HA  GLN A 108      24.905  12.236  25.648  1.00 18.26           H
ATOM   1630  HB2 GLN A 108      26.902  13.543  25.796  1.00 19.48           H
ATOM   1631  HB3 GLN A 108      26.484  14.205  24.414  1.00 19.48           H
ATOM   1632  HG2 GLN A 108      24.443  14.860  25.559  1.00 25.86           H
ATOM   1633  HG3 GLN A 108      25.238  14.539  26.897  1.00 25.86           H
ATOM   1634 HE21 GLN A 108      25.855  16.398  27.832  1.00 22.67           H
ATOM   1635 HE22 GLN A 108      26.435  17.591  27.154  1.00 22.67           H
ATOM   1636  N   ARG A 109      24.827  13.046  22.541  1.00 17.12           N
ATOM   1637  CA  ARG A 109      23.936  13.359  21.422  1.00 16.33           C
ATOM   1638  C   ARG A 109      22.905  12.256  21.189  1.00 17.28           C
ATOM   1639  O   ARG A 109      21.716  12.540  20.916  1.00 15.23           O
ATOM   1640  CB  ARG A 109      24.756  13.591  20.142  1.00 17.16           C
ATOM   1641  CG  ARG A 109      23.907  14.049  18.971  1.00 25.06           C
ATOM   1642  CD  ARG A 109      24.711  14.363  17.708  1.00 32.57           C
ATOM   1643  NE  ARG A 109      24.871  13.069  17.156  1.00 41.32           N
ATOM   1644  CZ  ARG A 109      24.204  12.573  16.132  1.00 35.54           C
ATOM   1645  NH1 ARG A 109      23.392  13.308  15.367  1.00 37.41           N
ATOM   1646  NH2 ARG A 109      24.431  11.320  15.863  1.00 37.50           N1+
ATOM   1647  H   ARG A 109      25.657  12.988  22.322  1.00 20.50           H
ATOM   1648  HA  ARG A 109      23.456  14.178  21.622  1.00 19.56           H
ATOM   1649  HB2 ARG A 109      25.422  14.275  20.314  1.00 20.55           H
ATOM   1650  HB3 ARG A 109      25.190  12.761  19.890  1.00 20.55           H
ATOM   1651  HG2 ARG A 109      23.274  13.348  18.753  1.00 30.03           H
ATOM   1652  HG3 ARG A 109      23.431  14.854  19.227  1.00 30.03           H
ATOM   1653  HD2 ARG A 109      24.204  14.924  17.100  1.00 39.05           H
ATOM   1654  HD3 ARG A 109      25.577  14.741  17.927  1.00 39.05           H
ATOM   1655  HE  ARG A 109      25.458  12.559  17.523  1.00 49.55           H
ATOM   1656 HH11 ARG A 109      23.236  14.129  15.571  1.00 44.85           H
ATOM   1657 HH12 ARG A 109      22.997  12.951  14.692  1.00 44.85           H
ATOM   1658 HH21 ARG A 109      24.983  10.870  16.346  1.00 44.96           H
ATOM   1659 HH22 ARG A 109      24.070  10.957  15.172  1.00 44.96           H
ATOM   1660  N   PHE A 110      23.342  10.989  21.229  1.00 16.12           N
ATOM   1661  CA  PHE A 110      22.396   9.898  21.079  1.00 13.83           C
ATOM   1662  C   PHE A 110      21.410   9.923  22.233  1.00 13.70           C
ATOM   1663  O   PHE A 110      20.221   9.652  22.049  1.00 11.40           O
ATOM   1664  CB  PHE A 110      23.116   8.560  21.044  1.00 15.03           C
ATOM   1665  CG  PHE A 110      23.877   8.280  19.778  1.00 17.20           C
ATOM   1666  CD1 PHE A 110      23.316   8.483  18.529  1.00 19.51           C
ATOM   1667  CD2 PHE A 110      25.167   7.740  19.849  1.00 19.00           C
ATOM   1668  CE1 PHE A 110      24.032   8.190  17.362  1.00 23.91           C
ATOM   1669  CE2 PHE A 110      25.849   7.393  18.686  1.00 18.64           C
ATOM   1670  CZ  PHE A 110      25.270   7.643  17.442  1.00 18.81           C
ATOM   1671  H   PHE A 110      24.161  10.749  21.338  1.00 19.31           H
ATOM   1672  HA  PHE A 110      21.904  10.006  20.250  1.00 16.56           H
ATOM   1673  HB2 PHE A 110      23.749   8.531  21.778  1.00 18.01           H
ATOM   1674  HB3 PHE A 110      22.460   7.854  21.153  1.00 18.01           H
ATOM   1675  HD1 PHE A 110      22.462   8.846  18.464  1.00 23.37           H
ATOM   1676  HD2 PHE A 110      25.547   7.560  20.679  1.00 22.76           H
ATOM   1677  HE1 PHE A 110      23.643   8.336  16.530  1.00 28.66           H
ATOM   1678  HE2 PHE A 110      26.712   7.051  18.738  1.00 22.34           H
ATOM   1679  HZ  PHE A 110      25.742   7.450  16.664  1.00 22.53           H
ATOM   1680  N   PHE A 111      21.906  10.212  23.447  1.00 15.31           N
ATOM   1681  CA  PHE A 111      21.020  10.226  24.605  1.00 13.39           C
ATOM   1682  C   PHE A 111      19.996  11.370  24.516  1.00 14.93           C
ATOM   1683  O   PHE A 111      18.826  11.186  24.856  1.00 13.44           O
ATOM   1684  CB  PHE A 111      21.840  10.299  25.892  1.00 13.69           C
ATOM   1685  CG  PHE A 111      21.030  10.078  27.140  1.00 14.03           C
ATOM   1686  CD1 PHE A 111      20.608   8.788  27.496  1.00 15.36           C
ATOM   1687  CD2 PHE A 111      20.710  11.135  27.965  1.00 14.36           C
ATOM   1688  CE1 PHE A 111      19.897   8.572  28.597  1.00 14.44           C
ATOM   1689  CE2 PHE A 111      19.968  10.940  29.090  1.00 15.37           C
ATOM   1690  CZ  PHE A 111      19.524   9.660  29.408  1.00 16.16           C
ATOM   1691  H   PHE A 111      22.728  10.397  23.616  1.00 18.34           H
ATOM   1692  HA  PHE A 111      20.524   9.393  24.623  1.00 16.03           H
ATOM   1693  HB2 PHE A 111      22.530   9.618  25.862  1.00 16.39           H
ATOM   1694  HB3 PHE A 111      22.247  11.177  25.955  1.00 16.39           H
ATOM   1695  HD1 PHE A 111      20.826   8.069  26.947  1.00 18.40           H
ATOM   1696  HD2 PHE A 111      20.980  11.995  27.735  1.00 17.19           H
ATOM   1697  HE1 PHE A 111      19.610   7.712  28.807  1.00 17.29           H
ATOM   1698  HE2 PHE A 111      19.743  11.661  29.632  1.00 18.40           H
ATOM   1699  HZ  PHE A 111      19.040   9.515  30.189  1.00 19.36           H
ATOM   1700  N   HIS A 112      20.418  12.546  24.034  1.00 14.34           N
ATOM   1701  CA  HIS A 112      19.495  13.645  23.766  1.00 17.28           C
ATOM   1702  C   HIS A 112      18.366  13.220  22.826  1.00 15.02           C
ATOM   1703  O   HIS A 112      17.194  13.493  23.067  1.00 14.01           O
ATOM   1704  CB  HIS A 112      20.247  14.809  23.129  1.00 19.10           C
ATOM   1705  CG  HIS A 112      21.127  15.589  24.058  1.00 19.14           C
ATOM   1706  ND1 HIS A 112      22.097  16.439  23.580  1.00 23.46           N
ATOM   1707  CD2 HIS A 112      21.191  15.665  25.411  1.00 18.49           C
ATOM   1708  CE1 HIS A 112      22.716  17.014  24.597  1.00 25.39           C
ATOM   1709  NE2 HIS A 112      22.186  16.567  25.722  1.00 18.16           N
ATOM   1710  H   HIS A 112      21.238  12.729  23.854  1.00 17.17           H
ATOM   1711  HA  HIS A 112      19.103  13.950  24.599  1.00 20.70           H
ATOM   1712  HB2 HIS A 112      19.598  15.426  22.756  1.00 22.89           H
ATOM   1713  HB3 HIS A 112      20.808  14.460  22.420  1.00 22.89           H
ATOM   1714  HD2 HIS A 112      20.654  15.206  26.016  1.00 22.15           H
ATOM   1715  HE1 HIS A 112      23.412  17.627  24.532  1.00 30.43           H
ATOM   1716  HE2 HIS A 112      22.431  16.790  26.515  1.00 21.75           H
ATOM   1717  N   GLN A 113      18.714  12.513  21.768  1.00 16.22           N
ATOM   1718  CA  GLN A 113      17.739  12.134  20.776  1.00 17.65           C
ATOM   1719  C   GLN A 113      16.839  11.030  21.326  1.00 16.22           C
ATOM   1720  O   GLN A 113      15.638  11.010  21.055  1.00 13.22           O
ATOM   1721  CB  GLN A 113      18.473  11.708  19.505  1.00 15.26           C
ATOM   1722  CG  GLN A 113      19.128  12.880  18.777  1.00 19.39           C
ATOM   1723  CD  GLN A 113      19.904  12.446  17.554  1.00 27.32           C
ATOM   1724  OE1 GLN A 113      19.988  11.266  17.255  1.00 27.84           O
ATOM   1725  NE2 GLN A 113      20.468  13.404  16.840  1.00 28.60           N
ATOM   1726  H   GLN A 113      19.513  12.240  21.602  1.00 19.43           H
ATOM   1727  HA  GLN A 113      17.183  12.900  20.563  1.00 21.15           H
ATOM   1728  HB2 GLN A 113      19.169  11.074  19.740  1.00 18.27           H
ATOM   1729  HB3 GLN A 113      17.839  11.295  18.898  1.00 18.27           H
ATOM   1730  HG2 GLN A 113      18.439  13.500  18.491  1.00 23.23           H
ATOM   1731  HG3 GLN A 113      19.744  13.324  19.381  1.00 23.23           H
ATOM   1732 HE21 GLN A 113      20.384  14.225  17.080  1.00 34.29           H
ATOM   1733 HE22 GLN A 113      20.920  13.205  16.136  1.00 34.29           H
ATOM   1734  N   LEU A 114      17.405  10.127  22.134  1.00 13.49           N
ATOM   1735  CA  LEU A 114      16.605   9.092  22.772  1.00 15.32           C
ATOM   1736  C   LEU A 114      15.565   9.719  23.685  1.00 15.94           C
ATOM   1737  O   LEU A 114      14.383   9.382  23.624  1.00 16.60           O
ATOM   1738  CB  LEU A 114      17.503   8.136  23.536  1.00 14.39           C
ATOM   1739  CG  LEU A 114      16.958   7.005  24.422  1.00 14.65           C
ATOM   1740  CD1 LEU A 114      16.063   6.113  23.627  1.00 12.06           C
ATOM   1741  CD2 LEU A 114      18.082   6.147  25.038  1.00 14.79           C
ATOM   1742  H   LEU A 114      18.243  10.096  22.324  1.00 16.16           H
ATOM   1743  HA  LEU A 114      16.139   8.586  22.088  1.00 18.35           H
ATOM   1744  HB2 LEU A 114      18.074   7.705  22.881  1.00 17.24           H
ATOM   1745  HB3 LEU A 114      18.061   8.679  24.114  1.00 17.24           H
ATOM   1746  HG  LEU A 114      16.439   7.389  25.146  1.00 17.55           H
ATOM   1747 HD11 LEU A 114      15.730   5.407  24.203  1.00 14.44           H
ATOM   1748 HD12 LEU A 114      15.323   6.635  23.282  1.00 14.44           H
ATOM   1749 HD13 LEU A 114      16.570   5.730  22.894  1.00 14.44           H
ATOM   1750 HD21 LEU A 114      17.684   5.452  25.585  1.00 17.71           H
ATOM   1751 HD22 LEU A 114      18.602   5.749  24.322  1.00 17.71           H
ATOM   1752 HD23 LEU A 114      18.649   6.714  25.583  1.00 17.71           H
ATOM   1753  N   MET A 115      15.976  10.684  24.501  1.00 14.65           N
ATOM   1754  CA  MET A 115      14.995  11.390  25.343  1.00 11.40           C
ATOM   1755  C   MET A 115      13.942  12.091  24.499  1.00 14.80           C
ATOM   1756  O   MET A 115      12.752  12.052  24.829  1.00 15.58           O
ATOM   1757  CB  MET A 115      15.714  12.402  26.247  1.00 16.05           C
ATOM   1758  CG  MET A 115      16.557  11.721  27.259  1.00 19.33           C
ATOM   1759  SD  MET A 115      15.613  10.781  28.484  1.00 22.38           S
ATOM   1760  CE  MET A 115      16.034   9.191  27.732  1.00 11.08           C
ATOM   1761  H   MET A 115      16.789  10.947  24.590  1.00 17.54           H
ATOM   1762  HA  MET A 115      14.555  10.744  25.916  1.00 13.65           H
ATOM   1763  HB2 MET A 115      16.286  12.967  25.704  1.00 19.22           H
ATOM   1764  HB3 MET A 115      15.055  12.940  26.713  1.00 19.22           H
ATOM   1765  HG2 MET A 115      17.152  11.104  26.805  1.00 23.16           H
ATOM   1766  HG3 MET A 115      17.076  12.390  27.733  1.00 23.16           H
ATOM   1767  HE1 MET A 115      15.617   8.480  28.243  1.00 13.26           H
ATOM   1768  HE2 MET A 115      15.707   9.179  26.819  1.00 13.26           H
ATOM   1769  HE3 MET A 115      16.998   9.084  27.741  1.00 13.26           H
ATOM   1770  N   ALA A 116      14.343  12.729  23.384  1.00 16.55           N
ATOM   1771  CA  ALA A 116      13.319  13.391  22.570  1.00 18.91           C
ATOM   1772  C   ALA A 116      12.286  12.381  22.061  1.00 17.13           C
ATOM   1773  O   ALA A 116      11.074  12.639  22.091  1.00 18.22           O
ATOM   1774  CB  ALA A 116      13.950  14.150  21.402  1.00 22.71           C
ATOM   1775  H   ALA A 116      15.151  12.789  23.096  1.00 19.83           H
ATOM   1776  HA  ALA A 116      12.852  14.037  23.123  1.00 22.65           H
ATOM   1777  HB1 ALA A 116      13.247  14.575  20.885  1.00 27.22           H
ATOM   1778  HB2 ALA A 116      14.556  14.822  21.752  1.00 27.22           H
ATOM   1779  HB3 ALA A 116      14.437  13.523  20.845  1.00 27.22           H
ATOM   1780  N   GLY A 117      12.728  11.206  21.628  1.00 15.13           N
ATOM   1781  CA  GLY A 117      11.773  10.216  21.170  1.00 16.83           C
ATOM   1782  C   GLY A 117      10.908   9.669  22.296  1.00 19.18           C
ATOM   1783  O   GLY A 117       9.685   9.509  22.146  1.00 16.05           O
ATOM   1784  H   GLY A 117      13.553  10.965  21.591  1.00 18.12           H
ATOM   1785  HA2 GLY A 117      11.192  10.614  20.503  1.00 20.16           H
ATOM   1786  HA3 GLY A 117      12.248   9.476  20.760  1.00 20.16           H
ATOM   1787  N   VAL A 118      11.529   9.371  23.437  1.00 15.97           N
ATOM   1788  CA  VAL A 118      10.774   8.836  24.574  1.00 15.72           C
ATOM   1789  C   VAL A 118       9.801   9.875  25.115  1.00 16.65           C
ATOM   1790  O   VAL A 118       8.657   9.534  25.426  1.00 19.48           O
ATOM   1791  CB  VAL A 118      11.715   8.314  25.680  1.00 10.89           C
ATOM   1792  CG1 VAL A 118      10.909   7.827  26.885  1.00 17.11           C
ATOM   1793  CG2 VAL A 118      12.623   7.179  25.156  1.00 13.32           C
ATOM   1794  H   VAL A 118      12.372   9.467  23.580  1.00 19.13           H
ATOM   1795  HA  VAL A 118      10.248   8.082  24.263  1.00 18.83           H
ATOM   1796  HB  VAL A 118      12.285   9.040  25.976  1.00 13.04           H
ATOM   1797 HG11 VAL A 118      11.521   7.504  27.564  1.00 20.50           H
ATOM   1798 HG12 VAL A 118      10.386   8.565  27.234  1.00 20.50           H
ATOM   1799 HG13 VAL A 118      10.321   7.109  26.601  1.00 20.50           H
ATOM   1800 HG21 VAL A 118      13.199   6.878  25.877  1.00 15.95           H
ATOM   1801 HG22 VAL A 118      12.067   6.446  24.848  1.00 15.95           H
ATOM   1802 HG23 VAL A 118      13.161   7.518  24.423  1.00 15.95           H
ATOM   1803  N   VAL A 119      10.217  11.153  25.217  1.00 15.26           N
ATOM   1804  CA  VAL A 119       9.266  12.218  25.581  1.00 16.85           C
ATOM   1805  C   VAL A 119       8.050  12.176  24.656  1.00 16.94           C
ATOM   1806  O   VAL A 119       6.905  12.281  25.107  1.00 18.50           O
ATOM   1807  CB  VAL A 119       9.922  13.617  25.562  1.00 20.31           C
ATOM   1808  CG1 VAL A 119       8.847  14.734  25.689  1.00 25.52           C
ATOM   1809  CG2 VAL A 119      10.918  13.787  26.754  1.00 19.60           C
ATOM   1810  H   VAL A 119      11.024  11.422  25.084  1.00 18.28           H
ATOM   1811  HA  VAL A 119       8.953  12.055  26.485  1.00 20.19           H
ATOM   1812  HB  VAL A 119      10.405  13.742  24.730  1.00 24.34           H
ATOM   1813 HG11 VAL A 119       9.287  15.598  25.674  1.00 30.59           H
ATOM   1814 HG12 VAL A 119       8.229  14.663  24.944  1.00 30.59           H
ATOM   1815 HG13 VAL A 119       8.371  14.619  26.526  1.00 30.59           H
ATOM   1816 HG21 VAL A 119      11.310  14.673  26.712  1.00 23.48           H
ATOM   1817 HG22 VAL A 119      10.433  13.678  27.587  1.00 23.48           H
ATOM   1818 HG23 VAL A 119      11.612  13.114  26.683  1.00 23.48           H
ATOM   1819  N   TYR A 120       8.283  12.027  23.355  1.00 16.65           N
ATOM   1820  CA  TYR A 120       7.186  12.014  22.388  1.00 17.07           C
ATOM   1821  C   TYR A 120       6.224  10.857  22.666  1.00 18.58           C
ATOM   1822  O   TYR A 120       5.003  11.061  22.815  1.00 15.47           O
ATOM   1823  CB  TYR A 120       7.729  11.960  20.953  1.00 18.34           C
ATOM   1824  CG  TYR A 120       6.606  11.718  19.967  1.00 18.81           C
ATOM   1825  CD1 TYR A 120       5.750  12.750  19.561  1.00 24.38           C
ATOM   1826  CD2 TYR A 120       6.375  10.437  19.482  1.00 23.45           C
ATOM   1827  CE1 TYR A 120       4.680  12.478  18.683  1.00 26.28           C
ATOM   1828  CE2 TYR A 120       5.352  10.162  18.623  1.00 23.51           C
ATOM   1829  CZ  TYR A 120       4.497  11.170  18.234  1.00 23.59           C
ATOM   1830  OH  TYR A 120       3.509  10.811  17.379  1.00 29.71           O
ATOM   1831  H   TYR A 120       9.064  11.932  23.006  1.00 19.94           H
ATOM   1832  HA  TYR A 120       6.685  12.840  22.480  1.00 20.45           H
ATOM   1833  HB2 TYR A 120       8.152  12.805  20.735  1.00 21.97           H
ATOM   1834  HB3 TYR A 120       8.366  11.233  20.876  1.00 21.97           H
ATOM   1835  HD1 TYR A 120       5.875  13.612  19.887  1.00 29.22           H
ATOM   1836  HD2 TYR A 120       6.933   9.745  19.755  1.00 28.10           H
ATOM   1837  HE1 TYR A 120       4.108  13.158  18.408  1.00 31.50           H
ATOM   1838  HE2 TYR A 120       5.220   9.294  18.317  1.00 28.18           H
ATOM   1839  HH  TYR A 120       3.047  11.482  17.175  1.00 35.62           H
ATOM   1840  N   LEU A 121       6.763   9.651  22.831  1.00 16.31           N
ATOM   1841  CA  LEU A 121       5.919   8.481  23.050  1.00 13.57           C
ATOM   1842  C   LEU A 121       5.101   8.635  24.319  1.00 17.27           C
ATOM   1843  O   LEU A 121       3.873   8.468  24.312  1.00 17.65           O
ATOM   1844  CB  LEU A 121       6.758   7.204  23.101  1.00 15.87           C
ATOM   1845  CG  LEU A 121       7.508   6.777  21.822  1.00 18.26           C
ATOM   1846  CD1 LEU A 121       8.310   5.578  22.138  1.00 19.52           C
ATOM   1847  CD2 LEU A 121       6.541   6.480  20.713  1.00 19.74           C
ATOM   1848  H   LEU A 121       7.606   9.486  22.820  1.00 19.54           H
ATOM   1849  HA  LEU A 121       5.301   8.399  22.307  1.00 16.25           H
ATOM   1850  HB2 LEU A 121       7.426   7.314  23.796  1.00 19.01           H
ATOM   1851  HB3 LEU A 121       6.170   6.471  23.341  1.00 19.01           H
ATOM   1852  HG  LEU A 121       8.105   7.487  21.537  1.00 21.88           H
ATOM   1853 HD11 LEU A 121       8.788   5.299  21.341  1.00 23.39           H
ATOM   1854 HD12 LEU A 121       8.941   5.797  22.842  1.00 23.39           H
ATOM   1855 HD13 LEU A 121       7.716   4.870  22.434  1.00 23.39           H
ATOM   1856 HD21 LEU A 121       7.038   6.215  19.924  1.00 23.65           H
ATOM   1857 HD22 LEU A 121       5.953   5.761  20.991  1.00 23.65           H
ATOM   1858 HD23 LEU A 121       6.022   7.278  20.525  1.00 23.65           H
ATOM   1859  N   HIS A 122       5.764   8.992  25.411  1.00 17.66           N
ATOM   1860  CA  HIS A 122       5.071   9.149  26.678  1.00 17.75           C
ATOM   1861  C   HIS A 122       4.004  10.241  26.577  1.00 22.91           C
ATOM   1862  O   HIS A 122       2.930  10.151  27.195  1.00 19.32           O
ATOM   1863  CB  HIS A 122       6.105   9.454  27.751  1.00 15.16           C
ATOM   1864  CG  HIS A 122       6.964   8.281  28.106  1.00 17.08           C
ATOM   1865  ND1 HIS A 122       7.958   8.343  29.067  1.00 14.84           N
ATOM   1866  CD2 HIS A 122       6.993   7.018  27.610  1.00 16.51           C
ATOM   1867  CE1 HIS A 122       8.528   7.150  29.169  1.00 16.69           C
ATOM   1868  NE2 HIS A 122       7.957   6.331  28.299  1.00 16.32           N
ATOM   1869  H   HIS A 122       6.609   9.148  25.445  1.00 21.16           H
ATOM   1870  HA  HIS A 122       4.631   8.315  26.907  1.00 21.26           H
ATOM   1871  HB2 HIS A 122       5.646   9.741  28.556  1.00 18.16           H
ATOM   1872  HB3 HIS A 122       6.686  10.163  27.433  1.00 18.16           H
ATOM   1873  HD2 HIS A 122       6.434   6.672  26.952  1.00 19.78           H
ATOM   1874  HE1 HIS A 122       9.224   6.929  29.744  1.00 19.99           H
ATOM   1875  HE2 HIS A 122       8.174   5.509  28.169  1.00 19.55           H
ATOM   1876  N   GLY A 123       4.300  11.284  25.811  1.00 20.21           N
ATOM   1877  CA  GLY A 123       3.351  12.367  25.624  1.00 21.67           C
ATOM   1878  C   GLY A 123       2.076  11.922  24.936  1.00 22.99           C
ATOM   1879  O   GLY A 123       1.004  12.454  25.222  1.00 24.45           O
ATOM   1880  H   GLY A 123       5.042  11.387  25.389  1.00 24.22           H
ATOM   1881  HA2 GLY A 123       3.118  12.742  26.487  1.00 25.97           H
ATOM   1882  HA3 GLY A 123       3.760  13.064  25.088  1.00 25.97           H
ATOM   1883  N   ILE A 124       2.148  10.900  24.079  1.00 21.98           N
ATOM   1884  CA  ILE A 124       0.932  10.348  23.490  1.00 23.71           C
ATOM   1885  C   ILE A 124       0.468   9.078  24.199  1.00 22.17           C
ATOM   1886  O   ILE A 124      -0.423   8.396  23.691  1.00 23.47           O
ATOM   1887  CB  ILE A 124       1.073  10.123  21.969  1.00 22.50           C
ATOM   1888  CG1 ILE A 124       2.193   9.167  21.581  1.00 19.39           C
ATOM   1889  CG2 ILE A 124       1.298  11.489  21.230  1.00 28.04           C
ATOM   1890  CD1 ILE A 124       2.151   8.836  20.091  1.00 28.91           C
ATOM   1891  H   ILE A 124       2.876  10.517  23.827  1.00 26.34           H
ATOM   1892  HA  ILE A 124       0.226  11.003  23.609  1.00 28.42           H
ATOM   1893  HB  ILE A 124       0.238   9.747  21.648  1.00 26.96           H
ATOM   1894 HG12 ILE A 124       3.048   9.579  21.778  1.00 23.24           H
ATOM   1895 HG13 ILE A 124       2.095   8.340  22.079  1.00 23.24           H
ATOM   1896 HG21 ILE A 124       1.384  11.322  20.279  1.00 33.62           H
ATOM   1897 HG22 ILE A 124       0.538  12.067  21.398  1.00 33.62           H
ATOM   1898 HG23 ILE A 124       2.109  11.900  21.569  1.00 33.62           H
ATOM   1899 HD11 ILE A 124       2.876   8.227  19.882  1.00 34.65           H
ATOM   1900 HD12 ILE A 124       1.299   8.420  19.884  1.00 34.65           H
ATOM   1901 HD13 ILE A 124       2.251   9.656  19.583  1.00 34.65           H
ATOM   1902  N   GLY A 125       1.014   8.763  25.381  1.00 21.92           N
ATOM   1903  CA  GLY A 125       0.490   7.661  26.173  1.00 22.84           C
ATOM   1904  C   GLY A 125       0.996   6.287  25.774  1.00 19.03           C
ATOM   1905  O   GLY A 125       0.411   5.282  26.174  1.00 20.35           O
ATOM   1906  H   GLY A 125       1.681   9.172  25.738  1.00 26.27           H
ATOM   1907  HA2 GLY A 125       0.721   7.805  27.104  1.00 27.38           H
ATOM   1908  HA3 GLY A 125      -0.477   7.655  26.102  1.00 27.38           H
ATOM   1909  N   ILE A 126       2.087   6.212  25.027  1.00 13.18           N
ATOM   1910  CA  ILE A 126       2.654   4.945  24.583  1.00 16.33           C
ATOM   1911  C   ILE A 126       3.956   4.688  25.348  1.00 15.27           C
ATOM   1912  O   ILE A 126       4.812   5.579  25.456  1.00 16.19           O
ATOM   1913  CB  ILE A 126       2.905   4.951  23.072  1.00 20.39           C
ATOM   1914  CG1 ILE A 126       1.541   5.017  22.353  1.00 26.06           C
ATOM   1915  CG2 ILE A 126       3.703   3.714  22.623  1.00 16.81           C
ATOM   1916  CD1 ILE A 126       1.714   5.554  21.004  1.00 37.40           C
ATOM   1917  H   ILE A 126       2.529   6.899  24.757  1.00 15.79           H
ATOM   1918  HA  ILE A 126       2.035   4.227  24.786  1.00 19.56           H
ATOM   1919  HB  ILE A 126       3.413   5.745  22.845  1.00 24.43           H
ATOM   1920 HG12 ILE A 126       1.166   4.125  22.285  1.00 31.23           H
ATOM   1921 HG13 ILE A 126       0.943   5.602  22.844  1.00 31.23           H
ATOM   1922 HG21 ILE A 126       3.839   3.757  21.663  1.00 20.13           H
ATOM   1923 HG22 ILE A 126       4.559   3.709  23.079  1.00 20.13           H
ATOM   1924 HG23 ILE A 126       3.202   2.915  22.851  1.00 20.13           H
ATOM   1925 HD11 ILE A 126       0.850   5.589  20.565  1.00 44.84           H
ATOM   1926 HD12 ILE A 126       2.092   6.445  21.065  1.00 44.84           H
ATOM   1927 HD13 ILE A 126       2.314   4.974  20.508  1.00 44.84           H
ATOM   1928  N   THR A 127       4.117   3.466  25.846  1.00 16.55           N
ATOM   1929  CA  THR A 127       5.388   3.026  26.380  1.00 16.21           C
ATOM   1930  C   THR A 127       5.963   1.982  25.438  1.00 19.74           C
ATOM   1931  O   THR A 127       5.246   1.103  24.950  1.00 14.83           O
ATOM   1932  CB  THR A 127       5.260   2.491  27.822  1.00 16.61           C
ATOM   1933  OG1 THR A 127       6.489   1.864  28.223  1.00 17.16           O
ATOM   1934  CG2 THR A 127       4.115   1.506  27.990  1.00 19.41           C
ATOM   1935  H   THR A 127       3.497   2.872  25.885  1.00 19.82           H
ATOM   1936  HA  THR A 127       5.998   3.780  26.397  1.00 19.42           H
ATOM   1937  HB  THR A 127       5.089   3.240  28.413  1.00 19.90           H
ATOM   1938  HG1 THR A 127       7.118   2.420  28.193  1.00 20.56           H
ATOM   1939 HG21 THR A 127       4.075   1.199  28.910  1.00 23.25           H
ATOM   1940 HG22 THR A 127       3.274   1.934  27.764  1.00 23.25           H
ATOM   1941 HG23 THR A 127       4.247   0.742  27.408  1.00 23.25           H
ATOM   1942  N   HIS A 128       7.265   2.103  25.174  1.00 16.04           N
ATOM   1943  CA  HIS A 128       7.937   1.186  24.248  1.00 15.52           C
ATOM   1944  C   HIS A 128       8.148  -0.195  24.867  1.00 15.83           C
ATOM   1945  O   HIS A 128       7.907  -1.219  24.220  1.00 17.78           O
ATOM   1946  CB  HIS A 128       9.269   1.770  23.830  1.00 15.97           C
ATOM   1947  CG  HIS A 128      10.003   0.920  22.859  1.00 18.53           C
ATOM   1948  ND1 HIS A 128      10.663  -0.235  23.226  1.00 12.43           N
ATOM   1949  CD2 HIS A 128      10.173   1.049  21.524  1.00 16.56           C
ATOM   1950  CE1 HIS A 128      11.208  -0.780  22.154  1.00 19.97           C
ATOM   1951  NE2 HIS A 128      10.928  -0.019  21.110  1.00 18.16           N
ATOM   1952  H   HIS A 128       7.780   2.702  25.514  1.00 19.21           H
ATOM   1953  HA  HIS A 128       7.391   1.080  23.453  1.00 18.59           H
ATOM   1954  HB2 HIS A 128       9.828   1.874  24.617  1.00 19.12           H
ATOM   1955  HB3 HIS A 128       9.118   2.634  23.416  1.00 19.12           H
ATOM   1956  HD2 HIS A 128       9.841   1.733  20.988  1.00 19.84           H
ATOM   1957  HE1 HIS A 128      11.710  -1.562  22.138  1.00 23.93           H
ATOM   1958  HE2 HIS A 128      11.178  -0.170  20.301  1.00 21.75           H
ATOM   1959  N   ARG A 129       8.617  -0.234  26.112  1.00 12.94           N
ATOM   1960  CA  ARG A 129       8.800  -1.401  26.990  1.00 15.79           C
ATOM   1961  C   ARG A 129       9.968  -2.304  26.605  1.00 14.69           C
ATOM   1962  O   ARG A 129      10.128  -3.359  27.223  1.00 17.99           O
ATOM   1963  CB  ARG A 129       7.538  -2.274  27.066  1.00 16.99           C
ATOM   1964  CG  ARG A 129       6.290  -1.528  27.520  1.00 18.19           C
ATOM   1965  CD  ARG A 129       5.299  -2.461  28.233  1.00 21.53           C
ATOM   1966  NE  ARG A 129       4.576  -3.240  27.245  1.00 23.72           N
ATOM   1967  CZ  ARG A 129       3.554  -4.052  27.506  1.00 33.03           C
ATOM   1968  NH1 ARG A 129       3.112  -4.207  28.756  1.00 26.25           N
ATOM   1969  NH2 ARG A 129       2.975  -4.701  26.502  1.00 29.21           N1+
ATOM   1970  H   ARG A 129       8.863   0.486  26.513  1.00 15.49           H
ATOM   1971  HA  ARG A 129       8.976  -1.075  27.886  1.00 18.91           H
ATOM   1972  HB2 ARG A 129       7.359  -2.641  26.186  1.00 20.35           H
ATOM   1973  HB3 ARG A 129       7.696  -2.995  27.696  1.00 20.35           H
ATOM   1974  HG2 ARG A 129       6.544  -0.826  28.139  1.00 21.79           H
ATOM   1975  HG3 ARG A 129       5.846  -1.148  26.746  1.00 21.79           H
ATOM   1976  HD2 ARG A 129       5.782  -3.069  28.815  1.00 25.80           H
ATOM   1977  HD3 ARG A 129       4.661  -1.935  28.741  1.00 25.80           H
ATOM   1978  HE  ARG A 129       4.829  -3.172  26.426  1.00 28.43           H
ATOM   1979 HH11 ARG A 129       3.490  -3.781  29.401  1.00 31.47           H
ATOM   1980 HH12 ARG A 129       2.452  -4.733  28.916  1.00 31.47           H
ATOM   1981 HH21 ARG A 129       3.265  -4.597  25.699  1.00 35.01           H
ATOM   1982 HH22 ARG A 129       2.315  -5.230  26.656  1.00 35.01           H
ATOM   1983  N   ASP A 130      10.755  -1.974  25.595  1.00 16.82           N
ATOM   1984  CA  ASP A 130      11.942  -2.791  25.309  1.00 17.88           C
ATOM   1985  C   ASP A 130      13.074  -1.958  24.708  1.00 16.76           C
ATOM   1986  O   ASP A 130      13.719  -2.335  23.728  1.00 18.32           O
ATOM   1987  CB  ASP A 130      11.548  -3.972  24.424  1.00 17.56           C
ATOM   1988  CG  ASP A 130      12.622  -5.078  24.377  1.00 21.59           C
ATOM   1989  OD1 ASP A 130      12.639  -5.822  23.389  1.00 18.44           O
ATOM   1990  OD2 ASP A 130      13.424  -5.217  25.330  1.00 21.01           O1-
ATOM   1991  H   ASP A 130      10.637  -1.303  25.070  1.00 20.15           H
ATOM   1992  HA  ASP A 130      12.268  -3.156  26.146  1.00 21.42           H
ATOM   1993  HB2 ASP A 130      10.730  -4.365  24.768  1.00 21.04           H
ATOM   1994  HB3 ASP A 130      11.407  -3.654  23.519  1.00 21.04           H
ATOM   1995  N   ILE A 131      13.364  -0.815  25.321  1.00 14.26           N
ATOM   1996  CA  ILE A 131      14.433   0.037  24.830  1.00 14.61           C
ATOM   1997  C   ILE A 131      15.793  -0.620  25.073  1.00 12.69           C
ATOM   1998  O   ILE A 131      16.122  -1.006  26.193  1.00 16.50           O
ATOM   1999  CB  ILE A 131      14.362   1.415  25.509  1.00 18.74           C
ATOM   2000  CG1 ILE A 131      13.059   2.118  25.122  1.00 19.18           C
ATOM   2001  CG2 ILE A 131      15.603   2.243  25.172  1.00 14.80           C
ATOM   2002  CD1 ILE A 131      12.724   3.294  26.009  1.00 18.08           C
ATOM   2003  H   ILE A 131      12.959  -0.515  26.018  1.00 17.07           H
ATOM   2004  HA  ILE A 131      14.324   0.165  23.874  1.00 17.49           H
ATOM   2005  HB  ILE A 131      14.350   1.273  26.469  1.00 22.45           H
ATOM   2006 HG12 ILE A 131      13.138   2.444  24.212  1.00 22.98           H
ATOM   2007 HG13 ILE A 131      12.330   1.482  25.182  1.00 22.98           H
ATOM   2008 HG21 ILE A 131      15.535   3.106  25.611  1.00 17.72           H
ATOM   2009 HG22 ILE A 131      16.391   1.773  25.485  1.00 17.72           H
ATOM   2010 HG23 ILE A 131      15.650   2.364  24.211  1.00 17.72           H
ATOM   2011 HD11 ILE A 131      11.891   3.689  25.708  1.00 21.66           H
ATOM   2012 HD12 ILE A 131      12.631   2.983  26.923  1.00 21.66           H
ATOM   2013 HD13 ILE A 131      13.439   3.946  25.953  1.00 21.66           H
ATOM   2014  N   LYS A 132      16.604  -0.747  24.006  1.00 12.80           N
ATOM   2015  CA  LYS A 132      17.945  -1.294  24.116  1.00 17.26           C
ATOM   2016  C   LYS A 132      18.649  -0.950  22.811  1.00 15.52           C
ATOM   2017  O   LYS A 132      17.984  -0.549  21.846  1.00 15.52           O
ATOM   2018  CB  LYS A 132      17.927  -2.807  24.356  1.00 14.53           C
ATOM   2019  CG  LYS A 132      17.121  -3.596  23.337  1.00 14.52           C
ATOM   2020  CD  LYS A 132      17.115  -5.057  23.715  1.00 17.22           C
ATOM   2021  CE  LYS A 132      16.256  -5.888  22.719  1.00 19.76           C
ATOM   2022  NZ  LYS A 132      16.230  -7.341  23.091  1.00 20.81           N1+
ATOM   2023  H   LYS A 132      16.387  -0.518  23.206  1.00 15.32           H
ATOM   2024  HA  LYS A 132      18.416  -0.867  24.848  1.00 20.67           H
ATOM   2025  HB2 LYS A 132      18.839  -3.137  24.330  1.00 17.41           H
ATOM   2026  HB3 LYS A 132      17.543  -2.978  25.231  1.00 17.41           H
ATOM   2027  HG2 LYS A 132      16.206  -3.275  23.326  1.00 17.39           H
ATOM   2028  HG3 LYS A 132      17.526  -3.505  22.460  1.00 17.39           H
ATOM   2029  HD2 LYS A 132      18.023  -5.398  23.694  1.00 20.63           H
ATOM   2030  HD3 LYS A 132      16.738  -5.158  24.603  1.00 20.63           H
ATOM   2031  HE2 LYS A 132      15.345  -5.556  22.729  1.00 23.67           H
ATOM   2032  HE3 LYS A 132      16.632  -5.809  21.829  1.00 23.67           H
ATOM   2033  HZ1 LYS A 132      15.734  -7.795  22.509  1.00 24.94           H
ATOM   2034  HZ2 LYS A 132      17.057  -7.671  23.085  1.00 24.94           H
ATOM   2035  HZ3 LYS A 132      15.885  -7.441  23.905  1.00 24.94           H
ATOM   2036  N   PRO A 133      19.972  -1.088  22.737  1.00 17.13           N
ATOM   2037  CA  PRO A 133      20.687  -0.533  21.564  1.00 17.39           C
ATOM   2038  C   PRO A 133      20.328  -1.232  20.254  1.00 21.12           C
ATOM   2039  O   PRO A 133      20.438  -0.616  19.180  1.00 18.32           O
ATOM   2040  CB  PRO A 133      22.164  -0.714  21.939  1.00 17.91           C
ATOM   2041  CG  PRO A 133      22.183  -0.749  23.480  1.00 19.80           C
ATOM   2042  CD  PRO A 133      20.893  -1.518  23.808  1.00 17.62           C
ATOM   2043  HA  PRO A 133      20.497   0.414  21.478  1.00 20.83           H
ATOM   2044  HB2 PRO A 133      22.495  -1.550  21.572  1.00 21.46           H
ATOM   2045  HB3 PRO A 133      22.681   0.036  21.605  1.00 21.46           H
ATOM   2046  HG2 PRO A 133      22.967  -1.227  23.795  1.00 23.72           H
ATOM   2047  HG3 PRO A 133      22.154   0.153  23.836  1.00 23.72           H
ATOM   2048  HD2 PRO A 133      21.046  -2.475  23.760  1.00 21.11           H
ATOM   2049  HD3 PRO A 133      20.551  -1.254  24.676  1.00 21.11           H
ATOM   2050  N   GLU A 134      19.894  -2.497  20.325  1.00 17.84           N
ATOM   2051  CA  GLU A 134      19.422  -3.230  19.156  1.00 20.36           C
ATOM   2052  C   GLU A 134      18.181  -2.614  18.536  1.00 21.69           C
ATOM   2053  O   GLU A 134      17.947  -2.791  17.339  1.00 23.07           O
ATOM   2054  CB  GLU A 134      19.142  -4.690  19.542  1.00 20.22           C
ATOM   2055  CG  GLU A 134      20.364  -5.394  20.080  1.00 22.02           C
ATOM   2056  CD  GLU A 134      20.514  -5.366  21.606  1.00 26.95           C
ATOM   2057  OE1 GLU A 134      20.219  -4.331  22.264  1.00 20.47           O
ATOM   2058  OE2 GLU A 134      20.973  -6.406  22.140  1.00 27.71           O1-
ATOM   2059  H   GLU A 134      19.866  -2.954  21.053  1.00 21.37           H
ATOM   2060  HA  GLU A 134      20.121  -3.229  18.484  1.00 24.40           H
ATOM   2061  HB2 GLU A 134      18.457  -4.710  20.228  1.00 24.22           H
ATOM   2062  HB3 GLU A 134      18.840  -5.172  18.756  1.00 24.22           H
ATOM   2063  HG2 GLU A 134      20.329  -6.324  19.808  1.00 26.39           H
ATOM   2064  HG3 GLU A 134      21.153  -4.975  19.702  1.00 26.39           H
ATOM   2065  N   ASN A 135      17.375  -1.899  19.310  1.00 18.58           N
ATOM   2066  CA  ASN A 135      16.144  -1.302  18.808  1.00 17.92           C
ATOM   2067  C   ASN A 135      16.268   0.185  18.568  1.00 16.08           C
ATOM   2068  O   ASN A 135      15.263   0.825  18.267  1.00 22.00           O
ATOM   2069  CB  ASN A 135      14.971  -1.553  19.778  1.00 17.26           C
ATOM   2070  CG  ASN A 135      14.576  -2.984  19.818  1.00 26.42           C
ATOM   2071  OD1 ASN A 135      14.687  -3.702  18.823  1.00 26.12           O
ATOM   2072  ND2 ASN A 135      14.100  -3.417  20.953  1.00 21.82           N
ATOM   2073  H   ASN A 135      17.521  -1.742  20.143  1.00 22.26           H
ATOM   2074  HA  ASN A 135      15.921  -1.719  17.961  1.00 21.47           H
ATOM   2075  HB2 ASN A 135      15.235  -1.288  20.673  1.00 20.67           H
ATOM   2076  HB3 ASN A 135      14.203  -1.036  19.490  1.00 20.67           H
ATOM   2077 HD21 ASN A 135      13.855  -4.238  21.032  1.00 26.15           H
ATOM   2078 HD22 ASN A 135      14.030  -2.882  21.622  1.00 26.15           H
ATOM   2079  N   LEU A 136      17.445   0.751  18.731  1.00 16.89           N
ATOM   2080  CA  LEU A 136      17.686   2.174  18.476  1.00 17.34           C
ATOM   2081  C   LEU A 136      18.523   2.190  17.196  1.00 17.89           C
ATOM   2082  O   LEU A 136      19.691   1.801  17.210  1.00 19.84           O
ATOM   2083  CB  LEU A 136      18.392   2.837  19.643  1.00 15.13           C
ATOM   2084  CG  LEU A 136      17.578   2.721  20.935  1.00 15.96           C
ATOM   2085  CD1 LEU A 136      18.397   3.203  22.088  1.00 19.88           C
ATOM   2086  CD2 LEU A 136      16.239   3.475  20.854  1.00 16.99           C
ATOM   2087  H   LEU A 136      18.145   0.328  18.996  1.00 20.23           H
ATOM   2088  HA  LEU A 136      16.846   2.630  18.312  1.00 20.77           H
ATOM   2089  HB2 LEU A 136      19.250   2.406  19.784  1.00 18.12           H
ATOM   2090  HB3 LEU A 136      18.519   3.779  19.447  1.00 18.12           H
ATOM   2091  HG  LEU A 136      17.377   1.785  21.090  1.00 19.11           H
ATOM   2092 HD11 LEU A 136      17.873   3.126  22.901  1.00 23.82           H
ATOM   2093 HD12 LEU A 136      19.196   2.658  22.157  1.00 23.82           H
ATOM   2094 HD13 LEU A 136      18.639   4.130  21.937  1.00 23.82           H
ATOM   2095 HD21 LEU A 136      15.766   3.368  21.695  1.00 20.36           H
ATOM   2096 HD22 LEU A 136      16.415   4.414  20.689  1.00 20.36           H
ATOM   2097 HD23 LEU A 136      15.712   3.104  20.129  1.00 20.36           H
ATOM   2098  N   LEU A 137      17.882   2.533  16.091  1.00 20.45           N
ATOM   2099  CA  LEU A 137      18.516   2.550  14.788  1.00 19.58           C
ATOM   2100  C   LEU A 137      18.988   3.955  14.445  1.00 24.73           C
ATOM   2101  O   LEU A 137      18.621   4.954  15.068  1.00 20.04           O
ATOM   2102  CB  LEU A 137      17.567   2.036  13.702  1.00 18.04           C
ATOM   2103  CG  LEU A 137      16.878   0.724  14.094  1.00 25.70           C
ATOM   2104  CD1 LEU A 137      15.912   0.318  13.030  1.00 20.71           C
ATOM   2105  CD2 LEU A 137      17.887  -0.347  14.409  1.00 17.77           C
ATOM   2106  H   LEU A 137      17.055   2.767  16.072  1.00 24.51           H
ATOM   2107  HA  LEU A 137      19.293   1.968  14.807  1.00 23.46           H
ATOM   2108  HB2 LEU A 137      16.878   2.701  13.543  1.00 21.61           H
ATOM   2109  HB3 LEU A 137      18.071   1.879  12.889  1.00 21.61           H
ATOM   2110  HG  LEU A 137      16.365   0.881  14.903  1.00 30.80           H
ATOM   2111 HD11 LEU A 137      15.485  -0.512  13.292  1.00 24.82           H
ATOM   2112 HD12 LEU A 137      15.246   1.016  12.927  1.00 24.82           H
ATOM   2113 HD13 LEU A 137      16.394   0.195  12.198  1.00 24.82           H
ATOM   2114 HD21 LEU A 137      17.417  -1.160  14.652  1.00 21.29           H
ATOM   2115 HD22 LEU A 137      18.435  -0.503  13.625  1.00 21.29           H
ATOM   2116 HD23 LEU A 137      18.441  -0.050  15.148  1.00 21.29           H
ATOM   2117  N   LEU A 138      19.811   4.003  13.410  1.00 21.33           N
ATOM   2118  CA  LEU A 138      20.575   5.174  13.031  1.00 19.27           C
ATOM   2119  C   LEU A 138      20.310   5.427  11.546  1.00 28.00           C
ATOM   2120  O   LEU A 138      20.397   4.495  10.731  1.00 21.67           O
ATOM   2121  CB  LEU A 138      22.052   4.902  13.299  1.00 26.65           C
ATOM   2122  CG  LEU A 138      22.815   5.425  14.517  1.00 30.68           C
ATOM   2123  CD1 LEU A 138      21.931   5.908  15.666  1.00 21.48           C
ATOM   2124  CD2 LEU A 138      23.794   4.422  15.006  1.00 29.90           C
ATOM   2125  H   LEU A 138      19.947   3.333  12.887  1.00 25.56           H
ATOM   2126  HA  LEU A 138      20.290   5.945  13.546  1.00 23.09           H
ATOM   2127  HB2 LEU A 138      22.153   3.938  13.325  1.00 31.94           H
ATOM   2128  HB3 LEU A 138      22.536   5.235  12.528  1.00 31.94           H
ATOM   2129  HG  LEU A 138      23.331   6.194  14.227  1.00 36.78           H
ATOM   2130 HD11 LEU A 138      22.496   6.219  16.390  1.00 25.74           H
ATOM   2131 HD12 LEU A 138      21.369   6.633  15.349  1.00 25.74           H
ATOM   2132 HD13 LEU A 138      21.379   5.170  15.970  1.00 25.74           H
ATOM   2133 HD21 LEU A 138      24.259   4.785  15.776  1.00 35.84           H
ATOM   2134 HD22 LEU A 138      23.320   3.614  15.256  1.00 35.84           H
ATOM   2135 HD23 LEU A 138      24.428   4.228  14.297  1.00 35.84           H
ATOM   2136  N   ASP A 139      19.977   6.664  11.191  1.00 23.18           N
ATOM   2137  CA  ASP A 139      19.742   6.984   9.786  1.00 28.81           C
ATOM   2138  C   ASP A 139      21.056   7.407   9.169  1.00 26.51           C
ATOM   2139  O   ASP A 139      22.115   7.318   9.799  1.00 23.65           O
ATOM   2140  CB  ASP A 139      18.663   8.051   9.605  1.00 25.76           C
ATOM   2141  CG  ASP A 139      19.117   9.461   9.958  1.00 26.15           C
ATOM   2142  OD1 ASP A 139      18.246  10.328   9.837  1.00 25.54           O
ATOM   2143  OD2 ASP A 139      20.290   9.720  10.343  1.00 26.37           O1-
ATOM   2144  H   ASP A 139      19.882   7.325  11.733  1.00 27.78           H
ATOM   2145  HA  ASP A 139      19.445   6.182   9.328  1.00 34.54           H
ATOM   2146  HB2 ASP A 139      18.382   8.055   8.677  1.00 30.88           H
ATOM   2147  HB3 ASP A 139      17.910   7.832  10.175  1.00 30.88           H
ATOM   2148  N   GLU A 140      20.999   7.841   7.908  1.00 31.31           N
ATOM   2149  CA  GLU A 140      22.208   8.166   7.166  1.00 26.86           C
ATOM   2150  C   GLU A 140      22.966   9.330   7.788  1.00 29.18           C
ATOM   2151  O   GLU A 140      24.180   9.424   7.620  1.00 32.72           O
ATOM   2152  CB  GLU A 140      21.864   8.480   5.689  1.00 35.86           C
ATOM   2153  CG  GLU A 140      21.127   9.811   5.450  1.00 39.41           C
ATOM   2154  CD  GLU A 140      19.663   9.788   5.858  0.15 39.63           C
ATOM   2155  OE1 GLU A 140      19.129   8.697   6.156  0.62 37.48           O
ATOM   2156  OE2 GLU A 140      19.043  10.877   5.872  0.61 45.95           O1-
ATOM   2157  H   GLU A 140      20.271   7.954   7.463  1.00 37.54           H
ATOM   2158  HA  GLU A 140      22.795   7.393   7.175  1.00 32.19           H
ATOM   2159  HB2 GLU A 140      22.691   8.510   5.182  1.00 43.00           H
ATOM   2160  HB3 GLU A 140      21.300   7.769   5.348  1.00 43.00           H
ATOM   2161  HG2 GLU A 140      21.566  10.507   5.962  1.00 47.26           H
ATOM   2162  HG3 GLU A 140      21.167  10.024   4.505  1.00 47.26           H
ATOM   2163  N   ARG A 141      22.294  10.200   8.536  1.00 34.18           N
ATOM   2164  CA  ARG A 141      22.978  11.265   9.270  1.00 34.20           C
ATOM   2165  C   ARG A 141      23.316  10.892  10.735  1.00 34.18           C
ATOM   2166  O   ARG A 141      23.669  11.775  11.530  1.00 29.33           O
ATOM   2167  CB  ARG A 141      22.115  12.526   9.206  1.00 33.23           C
ATOM   2168  CG  ARG A 141      22.175  13.268   7.829  1.00 37.29           C
ATOM   2169  CD  ARG A 141      22.015  14.800   7.972  1.00 41.19           C
ATOM   2170  NE  ARG A 141      22.779  15.303   9.125  0.23 41.87           N
ATOM   2171  CZ  ARG A 141      22.264  15.666  10.304  0.00 42.45           C
ATOM   2172  NH1 ARG A 141      20.952  15.632  10.541  0.86 37.30           N
ATOM   2173  NH2 ARG A 141      23.081  16.075  11.264  0.62 47.18           N1+
ATOM   2174  H   ARG A 141      21.440  10.196   8.636  1.00 40.98           H
ATOM   2175  HA  ARG A 141      23.814  11.461   8.819  1.00 41.00           H
ATOM   2176  HB2 ARG A 141      21.192  12.281   9.371  1.00 39.84           H
ATOM   2177  HB3 ARG A 141      22.417  13.145   9.889  1.00 39.84           H
ATOM   2178  HG2 ARG A 141      23.033  13.093   7.412  1.00 44.71           H
ATOM   2179  HG3 ARG A 141      21.458  12.942   7.263  1.00 44.71           H
ATOM   2180  HD2 ARG A 141      22.349  15.235   7.171  1.00 49.39           H
ATOM   2181  HD3 ARG A 141      21.079  15.015   8.108  1.00 49.39           H
ATOM   2182  HE  ARG A 141      23.631  15.370   9.032  1.00 50.21           H
ATOM   2183 HH11 ARG A 141      20.412  15.361   9.929  0.00 44.72           H
ATOM   2184 HH12 ARG A 141      20.647  15.875  11.307  1.00 44.72           H
ATOM   2185 HH21 ARG A 141      23.929  16.108  11.122  1.00 56.59           H
ATOM   2186 HH22 ARG A 141      22.762  16.323  12.023  1.00 56.59           H
ATOM   2187  N   ASP A 142      23.245   9.606  11.098  1.00 28.19           N
ATOM   2188  CA  ASP A 142      23.411   9.155  12.491  1.00 30.18           C
ATOM   2189  C   ASP A 142      22.379   9.751  13.443  1.00 23.38           C
ATOM   2190  O   ASP A 142      22.635   9.861  14.646  1.00 26.54           O
ATOM   2191  CB  ASP A 142      24.797   9.468  13.047  1.00 31.05           C
ATOM   2192  CG  ASP A 142      25.834   8.504  12.610  1.00 33.39           C
ATOM   2193  OD1 ASP A 142      25.529   7.518  11.912  1.00 34.61           O
ATOM   2194  OD2 ASP A 142      27.001   8.756  12.971  1.00 40.99           O1-
ATOM   2195  H   ASP A 142      23.099   8.963  10.547  1.00 33.79           H
ATOM   2196  HA  ASP A 142      23.302   8.191  12.512  1.00 36.19           H
ATOM   2197  HB2 ASP A 142      25.064  10.351  12.747  1.00 37.23           H
ATOM   2198  HB3 ASP A 142      24.759   9.446  14.016  1.00 37.23           H
ATOM   2199  N   ASN A 143      21.203  10.095  12.949  1.00 25.18           N
ATOM   2200  CA  ASN A 143      20.098  10.395  13.838  1.00 24.57           C
ATOM   2201  C   ASN A 143      19.489   9.107  14.379  1.00 24.90           C
ATOM   2202  O   ASN A 143      19.268   8.151  13.642  1.00 23.76           O
ATOM   2203  CB  ASN A 143      19.040  11.225  13.135  1.00 24.31           C
ATOM   2204  CG  ASN A 143      19.540  12.613  12.825  1.00 28.95           C
ATOM   2205  OD1 ASN A 143      20.044  13.289  13.707  1.00 24.13           O
ATOM   2206  ND2 ASN A 143      19.449  13.022  11.575  1.00 35.52           N
ATOM   2207  H   ASN A 143      21.019  10.162  12.111  1.00 30.18           H
ATOM   2208  HA  ASN A 143      20.430  10.908  14.591  1.00 29.44           H
ATOM   2209  HB2 ASN A 143      18.799  10.795  12.300  1.00 29.14           H
ATOM   2210  HB3 ASN A 143      18.262  11.304  13.709  1.00 29.14           H
ATOM   2211 HD21 ASN A 143      19.723  13.808  11.359  1.00 42.59           H
ATOM   2212 HD22 ASN A 143      19.115  12.504  10.976  1.00 42.59           H
ATOM   2213  N   LEU A 144      19.240   9.097  15.683  1.00 21.00           N
ATOM   2214  CA  LEU A 144      18.693   7.933  16.363  1.00 24.68           C
ATOM   2215  C   LEU A 144      17.177   7.880  16.211  1.00 19.21           C
ATOM   2216  O   LEU A 144      16.496   8.899  16.308  1.00 22.32           O
ATOM   2217  CB  LEU A 144      19.101   7.979  17.841  1.00 20.75           C
ATOM   2218  CG  LEU A 144      18.491   6.954  18.792  1.00 18.08           C
ATOM   2219  CD1 LEU A 144      19.458   6.784  19.980  1.00 19.84           C
ATOM   2220  CD2 LEU A 144      17.157   7.412  19.304  1.00 22.77           C
ATOM   2221  H   LEU A 144      19.383   9.766  16.204  1.00 25.16           H
ATOM   2222  HA  LEU A 144      19.066   7.128  15.970  1.00 29.59           H
ATOM   2223  HB2 LEU A 144      20.063   7.867  17.888  1.00 24.86           H
ATOM   2224  HB3 LEU A 144      18.868   8.855  18.186  1.00 24.86           H
ATOM   2225  HG  LEU A 144      18.385   6.101  18.342  1.00 21.66           H
ATOM   2226 HD11 LEU A 144      19.087   6.134  20.597  1.00 23.77           H
ATOM   2227 HD12 LEU A 144      20.314   6.473  19.647  1.00 23.77           H
ATOM   2228 HD13 LEU A 144      19.565   7.639  20.424  1.00 23.77           H
ATOM   2229 HD21 LEU A 144      16.801   6.737  19.903  1.00 27.28           H
ATOM   2230 HD22 LEU A 144      17.272   8.249  19.779  1.00 27.28           H
ATOM   2231 HD23 LEU A 144      16.557   7.537  18.552  1.00 27.28           H
ATOM   2232  N   LYS A 145      16.667   6.689  15.924  1.00 19.86           N
ATOM   2233  CA  LYS A 145      15.246   6.438  15.766  1.00 20.71           C
ATOM   2234  C   LYS A 145      14.845   5.201  16.565  1.00 18.42           C
ATOM   2235  O   LYS A 145      15.432   4.121  16.398  1.00 20.27           O
ATOM   2236  CB  LYS A 145      14.915   6.245  14.286  1.00 23.75           C
ATOM   2237  CG  LYS A 145      15.694   7.203  13.366  1.00 31.50           C
ATOM   2238  CD  LYS A 145      14.770   7.977  12.580  1.00 27.15           C
ATOM   2239  CE  LYS A 145      15.423   9.146  11.835  1.00 23.43           C
ATOM   2240  NZ  LYS A 145      14.259   9.900  11.298  1.00 24.45           N1+
ATOM   2241  H   LYS A 145      17.147   5.984  15.812  1.00 23.79           H
ATOM   2242  HA  LYS A 145      14.743   7.197  16.099  1.00 24.81           H
ATOM   2243  HB2 LYS A 145      15.137   5.337  14.029  1.00 28.46           H
ATOM   2244  HB3 LYS A 145      13.968   6.406  14.152  1.00 28.46           H
ATOM   2245  HG2 LYS A 145      16.228   7.809  13.902  1.00 37.76           H
ATOM   2246  HG3 LYS A 145      16.258   6.691  12.765  1.00 37.76           H
ATOM   2247  HD2 LYS A 145      14.358   7.397  11.921  1.00 32.55           H
ATOM   2248  HD3 LYS A 145      14.090   8.342  13.168  1.00 32.55           H
ATOM   2249  HE2 LYS A 145      15.924   9.708  12.446  1.00 28.08           H
ATOM   2250  HE3 LYS A 145      15.972   8.825  11.103  1.00 28.08           H
ATOM   2251  HZ1 LYS A 145      14.542  10.610  10.842  1.00 29.31           H
ATOM   2252  HZ2 LYS A 145      13.783   9.379  10.757  1.00 29.31           H
ATOM   2253  HZ3 LYS A 145      13.740  10.174  11.967  1.00 29.31           H
ATOM   2254  N   ILE A 146      13.805   5.343  17.375  1.00 21.58           N
ATOM   2255  CA  ILE A 146      13.296   4.227  18.167  1.00 19.97           C
ATOM   2256  C   ILE A 146      12.487   3.323  17.233  1.00 19.51           C
ATOM   2257  O   ILE A 146      11.632   3.801  16.474  1.00 20.92           O
ATOM   2258  CB  ILE A 146      12.438   4.733  19.357  1.00 15.33           C
ATOM   2259  CG1 ILE A 146      13.250   5.642  20.284  1.00 15.91           C
ATOM   2260  CG2 ILE A 146      11.844   3.556  20.136  1.00 20.49           C
ATOM   2261  CD1 ILE A 146      12.387   6.426  21.324  1.00 14.43           C
ATOM   2262  H   ILE A 146      13.373   6.078  17.486  1.00 25.86           H
ATOM   2263  HA  ILE A 146      14.040   3.716  18.521  1.00 23.93           H
ATOM   2264  HB  ILE A 146      11.703   5.254  18.996  1.00 18.36           H
ATOM   2265 HG12 ILE A 146      13.884   5.098  20.776  1.00 19.06           H
ATOM   2266 HG13 ILE A 146      13.725   6.292  19.744  1.00 19.06           H
ATOM   2267 HG21 ILE A 146      11.314   3.900  20.872  1.00 24.55           H
ATOM   2268 HG22 ILE A 146      11.284   3.034  19.540  1.00 24.55           H
ATOM   2269 HG23 ILE A 146      12.567   3.007  20.477  1.00 24.55           H
ATOM   2270 HD11 ILE A 146      12.972   6.975  21.869  1.00 17.28           H
ATOM   2271 HD12 ILE A 146      11.754   6.987  20.849  1.00 17.28           H
ATOM   2272 HD13 ILE A 146      11.913   5.791  21.883  1.00 17.28           H
ATOM   2273  N   SER A 147      12.762   2.023  17.288  1.00 16.30           N
ATOM   2274  CA  SER A 147      12.165   1.024  16.409  1.00 24.54           C
ATOM   2275  C   SER A 147      11.576  -0.119  17.218  1.00 25.26           C
ATOM   2276  O   SER A 147      11.934  -0.355  18.386  1.00 20.01           O
ATOM   2277  CB  SER A 147      13.186   0.416  15.410  1.00 22.56           C
ATOM   2278  OG  SER A 147      14.046  -0.497  16.059  1.00 24.50           O
ATOM   2279  H   SER A 147      13.316   1.684  17.851  1.00 19.52           H
ATOM   2280  HA  SER A 147      11.450   1.435  15.899  1.00 29.42           H
ATOM   2281  HB2 SER A 147      12.702  -0.050  14.710  1.00 27.04           H
ATOM   2282  HB3 SER A 147      13.716   1.132  15.026  1.00 27.04           H
ATOM   2283  HG  SER A 147      14.472  -0.106  16.669  1.00 29.37           H
ATOM   2284  N   ASP A 148      10.685  -0.842  16.535  1.00 22.56           N
ATOM   2285  CA  ASP A 148      10.068  -2.080  16.995  1.00 21.77           C
ATOM   2286  C   ASP A 148       9.043  -1.811  18.088  1.00 21.61           C
ATOM   2287  O   ASP A 148       9.351  -1.828  19.276  1.00 25.05           O
ATOM   2288  CB  ASP A 148      11.109  -3.094  17.474  1.00 28.78           C
ATOM   2289  CG  ASP A 148      10.499  -4.514  17.693  1.00 39.27           C
ATOM   2290  OD1 ASP A 148      11.258  -5.499  17.837  1.00 42.31           O
ATOM   2291  OD2 ASP A 148       9.263  -4.649  17.714  1.00 32.47           O1-
ATOM   2292  H   ASP A 148      10.410  -0.614  15.752  1.00 27.04           H
ATOM   2293  HA  ASP A 148       9.596  -2.481  16.249  1.00 26.09           H
ATOM   2294  HB2 ASP A 148      11.811  -3.167  16.808  1.00 34.51           H
ATOM   2295  HB3 ASP A 148      11.481  -2.793  18.318  1.00 34.51           H
ATOM   2296  N   PHE A 149       7.793  -1.665  17.696  1.00 21.20           N
ATOM   2297  CA  PHE A 149       6.738  -1.403  18.649  1.00 23.29           C
ATOM   2298  C   PHE A 149       5.936  -2.656  18.946  1.00 25.71           C
ATOM   2299  O   PHE A 149       4.812  -2.580  19.449  1.00 25.31           O
ATOM   2300  CB  PHE A 149       5.929  -0.243  18.119  1.00 21.69           C
ATOM   2301  CG  PHE A 149       6.669   1.055  18.217  1.00 28.92           C
ATOM   2302  CD1 PHE A 149       7.521   1.477  17.201  1.00 25.10           C
ATOM   2303  CD2 PHE A 149       6.555   1.832  19.362  1.00 23.20           C
ATOM   2304  CE1 PHE A 149       8.235   2.696  17.324  1.00 25.10           C
ATOM   2305  CE2 PHE A 149       7.256   3.046  19.499  1.00 21.30           C
ATOM   2306  CZ  PHE A 149       8.098   3.475  18.494  1.00 23.52           C
ATOM   2307  H   PHE A 149       7.529  -1.713  16.879  1.00 25.40           H
ATOM   2308  HA  PHE A 149       7.143  -1.116  19.482  1.00 27.91           H
ATOM   2309  HB2 PHE A 149       5.720  -0.401  17.185  1.00 25.99           H
ATOM   2310  HB3 PHE A 149       5.111  -0.163  18.635  1.00 25.99           H
ATOM   2311  HD1 PHE A 149       7.615   0.961  16.433  1.00 30.09           H
ATOM   2312  HD2 PHE A 149       5.994   1.551  20.049  1.00 27.80           H
ATOM   2313  HE1 PHE A 149       8.797   2.979  16.639  1.00 30.09           H
ATOM   2314  HE2 PHE A 149       7.158   3.555  20.271  1.00 25.53           H
ATOM   2315  HZ  PHE A 149       8.558   4.278  18.579  1.00 28.18           H
ATOM   2316  N   GLY A 150       6.556  -3.811  18.714  1.00 28.15           N
ATOM   2317  CA  GLY A 150       5.925  -5.089  18.952  1.00 32.18           C
ATOM   2318  C   GLY A 150       5.617  -5.366  20.411  1.00 30.92           C
ATOM   2319  O   GLY A 150       4.726  -6.165  20.700  1.00 31.15           O
ATOM   2320  H   GLY A 150       7.359  -3.874  18.412  1.00 33.75           H
ATOM   2321  HA2 GLY A 150       5.092  -5.129  18.455  1.00 38.58           H
ATOM   2322  HA3 GLY A 150       6.505  -5.795  18.627  1.00 38.58           H
ATOM   2323  N   LEU A 151       6.320  -4.725  21.338  1.00 23.65           N
ATOM   2324  CA  LEU A 151       5.978  -4.840  22.748  1.00 24.07           C
ATOM   2325  C   LEU A 151       5.338  -3.583  23.321  1.00 22.25           C
ATOM   2326  O   LEU A 151       4.980  -3.577  24.513  1.00 26.89           O
ATOM   2327  CB  LEU A 151       7.218  -5.224  23.564  1.00 24.72           C
ATOM   2328  CG  LEU A 151       7.787  -6.629  23.346  1.00 32.02           C
ATOM   2329  CD1 LEU A 151       9.067  -6.837  24.110  1.00 28.37           C
ATOM   2330  CD2 LEU A 151       6.745  -7.687  23.781  1.00 38.10           C
ATOM   2331  H   LEU A 151       6.997  -4.219  21.177  1.00 28.34           H
ATOM   2332  HA  LEU A 151       5.335  -5.559  22.845  1.00 28.85           H
ATOM   2333  HB2 LEU A 151       7.925  -4.594  23.352  1.00 29.63           H
ATOM   2334  HB3 LEU A 151       6.995  -5.149  24.505  1.00 29.63           H
ATOM   2335  HG  LEU A 151       7.973  -6.756  22.402  1.00 38.39           H
ATOM   2336 HD11 LEU A 151       9.390  -7.737  23.944  1.00 34.01           H
ATOM   2337 HD12 LEU A 151       9.722  -6.189  23.810  1.00 34.01           H
ATOM   2338 HD13 LEU A 151       8.892  -6.718  25.057  1.00 34.01           H
ATOM   2339 HD21 LEU A 151       7.117  -8.572  23.639  1.00 45.68           H
ATOM   2340 HD22 LEU A 151       6.541  -7.561  24.721  1.00 45.68           H
ATOM   2341 HD23 LEU A 151       5.942  -7.576  23.250  1.00 45.68           H
ATOM   2342  N   ALA A 152       5.168  -2.530  22.516  1.00 21.97           N
ATOM   2343  CA  ALA A 152       4.615  -1.268  22.989  1.00 23.61           C
ATOM   2344  C   ALA A 152       3.174  -1.455  23.455  1.00 25.13           C
ATOM   2345  O   ALA A 152       2.485  -2.366  23.023  1.00 26.08           O
ATOM   2346  CB  ALA A 152       4.647  -0.206  21.878  1.00 21.67           C
ATOM   2347  H   ALA A 152       5.369  -2.527  21.680  1.00 26.33           H
ATOM   2348  HA  ALA A 152       5.141  -0.946  23.737  1.00 28.29           H
ATOM   2349  HB1 ALA A 152       4.274   0.621  22.221  1.00 25.96           H
ATOM   2350  HB2 ALA A 152       5.567  -0.066  21.603  1.00 25.96           H
ATOM   2351  HB3 ALA A 152       4.121  -0.520  21.126  1.00 25.96           H
ATOM   2352  N   THR A 153       2.711  -0.559  24.331  1.00 22.58           N
ATOM   2353  CA  THR A 153       1.308  -0.553  24.734  1.00 23.30           C
ATOM   2354  C   THR A 153       0.913   0.845  25.220  1.00 20.21           C
ATOM   2355  O   THR A 153       1.769   1.700  25.454  1.00 24.64           O
ATOM   2356  CB  THR A 153       1.014  -1.618  25.799  1.00 28.00           C
ATOM   2357  OG1 THR A 153      -0.404  -1.777  25.910  1.00 30.46           O
ATOM   2358  CG2 THR A 153       1.564  -1.251  27.170  1.00 23.43           C
ATOM   2359  H   THR A 153       3.189   0.052  24.703  1.00 27.06           H
ATOM   2360  HA  THR A 153       0.764  -0.758  23.958  1.00 27.93           H
ATOM   2361  HB  THR A 153       1.411  -2.461  25.527  1.00 33.56           H
ATOM   2362  HG1 THR A 153      -0.583  -2.358  26.490  1.00 36.52           H
ATOM   2363 HG21 THR A 153       1.356  -1.950  27.809  1.00 28.08           H
ATOM   2364 HG22 THR A 153       2.527  -1.144  27.123  1.00 28.08           H
ATOM   2365 HG23 THR A 153       1.169  -0.419  27.474  1.00 28.08           H
ATOM   2366  N   VAL A 154      -0.405   1.081  25.297  1.00 22.51           N
ATOM   2367  CA  VAL A 154      -0.995   2.301  25.852  1.00 25.93           C
ATOM   2368  C   VAL A 154      -0.897   2.246  27.360  1.00 23.61           C
ATOM   2369  O   VAL A 154      -1.380   1.285  27.982  1.00 27.77           O
ATOM   2370  CB  VAL A 154      -2.479   2.433  25.461  1.00 26.36           C
ATOM   2371  CG1 VAL A 154      -3.075   3.694  26.059  1.00 30.27           C
ATOM   2372  CG2 VAL A 154      -2.695   2.458  23.974  1.00 27.34           C
ATOM   2373  H   VAL A 154      -0.998   0.522  25.022  1.00 26.98           H
ATOM   2374  HA  VAL A 154      -0.512   3.079  25.532  1.00 31.08           H
ATOM   2375  HB  VAL A 154      -2.967   1.675  25.819  1.00 31.60           H
ATOM   2376 HG11 VAL A 154      -4.007   3.757  25.799  1.00 36.28           H
ATOM   2377 HG12 VAL A 154      -3.002   3.650  27.025  1.00 36.28           H
ATOM   2378 HG13 VAL A 154      -2.586   4.463  25.725  1.00 36.28           H
ATOM   2379 HG21 VAL A 154      -3.644   2.543  23.794  1.00 32.78           H
ATOM   2380 HG22 VAL A 154      -2.218   3.215  23.599  1.00 32.78           H
ATOM   2381 HG23 VAL A 154      -2.358   1.632  23.593  1.00 32.78           H
ATOM   2382  N   PHE A 155      -0.314   3.287  27.964  1.00 21.70           N
ATOM   2383  CA  PHE A 155      -0.379   3.452  29.413  1.00 17.80           C
ATOM   2384  C   PHE A 155      -1.197   4.662  29.831  1.00 19.07           C
ATOM   2385  O   PHE A 155      -1.396   4.876  31.037  1.00 17.58           O
ATOM   2386  CB  PHE A 155       1.018   3.555  30.049  1.00 15.44           C
ATOM   2387  CG  PHE A 155       1.710   4.872  29.815  1.00 16.19           C
ATOM   2388  CD1 PHE A 155       2.442   5.104  28.663  1.00 13.35           C
ATOM   2389  CD2 PHE A 155       1.637   5.858  30.759  1.00 16.78           C
ATOM   2390  CE1 PHE A 155       3.028   6.313  28.459  1.00 16.98           C
ATOM   2391  CE2 PHE A 155       2.236   7.064  30.569  1.00 18.34           C
ATOM   2392  CZ  PHE A 155       2.928   7.300  29.418  1.00 18.73           C
ATOM   2393  H   PHE A 155       0.122   3.906  27.557  1.00 26.00           H
ATOM   2394  HA  PHE A 155      -0.811   2.668  29.789  1.00 21.32           H
ATOM   2395  HB2 PHE A 155       0.934   3.432  31.007  1.00 18.50           H
ATOM   2396  HB3 PHE A 155       1.581   2.856  29.678  1.00 18.50           H
ATOM   2397  HD1 PHE A 155       2.494   4.447  28.006  1.00 15.98           H
ATOM   2398  HD2 PHE A 155       1.149   5.709  31.537  1.00 20.10           H
ATOM   2399  HE1 PHE A 155       3.514   6.468  27.682  1.00 20.34           H
ATOM   2400  HE2 PHE A 155       2.167   7.728  31.217  1.00 21.97           H
ATOM   2401  HZ  PHE A 155       3.351   8.118  29.288  1.00 22.44           H
ATOM   2402  N   ARG A 156      -1.624   5.487  28.884  1.00 21.12           N
ATOM   2403  CA  ARG A 156      -2.469   6.619  29.210  1.00 20.65           C
ATOM   2404  C   ARG A 156      -3.491   6.774  28.111  1.00 21.53           C
ATOM   2405  O   ARG A 156      -3.149   6.785  26.922  1.00 22.66           O
ATOM   2406  CB  ARG A 156      -1.668   7.911  29.384  1.00 23.47           C
ATOM   2407  CG  ARG A 156      -2.399   8.983  30.234  1.00 29.46           C
ATOM   2408  CD  ARG A 156      -1.844  10.406  30.047  1.00 30.78           C
ATOM   2409  NE  ARG A 156      -0.481  10.481  30.493  1.00 30.98           N
ATOM   2410  CZ  ARG A 156       0.564  10.612  29.675  1.00 31.13           C
ATOM   2411  NH1 ARG A 156       0.418  10.723  28.365  1.00 27.04           N
ATOM   2412  NH2 ARG A 156       1.767  10.652  30.178  1.00 25.54           N1+
ATOM   2413  H   ARG A 156      -1.438   5.411  28.047  1.00 25.31           H
ATOM   2414  HA  ARG A 156      -2.939   6.439  30.039  1.00 24.75           H
ATOM   2415  HB2 ARG A 156      -0.830   7.703  29.825  1.00 28.12           H
ATOM   2416  HB3 ARG A 156      -1.495   8.293  28.510  1.00 28.12           H
ATOM   2417  HG2 ARG A 156      -3.336   8.995  29.985  1.00 35.31           H
ATOM   2418  HG3 ARG A 156      -2.312   8.751  31.172  1.00 35.31           H
ATOM   2419  HD2 ARG A 156      -1.873  10.643  29.107  1.00 36.90           H
ATOM   2420  HD3 ARG A 156      -2.372  11.030  30.570  1.00 36.90           H
ATOM   2421  HE  ARG A 156      -0.324  10.364  31.330  1.00 37.14           H
ATOM   2422 HH11 ARG A 156      -0.367  10.695  28.016  1.00 32.42           H
ATOM   2423 HH12 ARG A 156       1.109  10.813  27.862  1.00 32.42           H
ATOM   2424 HH21 ARG A 156       1.879  10.589  31.028  1.00 30.61           H
ATOM   2425 HH22 ARG A 156       2.446  10.749  29.660  1.00 30.61           H
ATOM   2426  N   TYR A 157      -4.747   6.926  28.514  1.00 25.33           N
ATOM   2427  CA  TYR A 157      -5.839   7.048  27.556  1.00 23.64           C
ATOM   2428  C   TYR A 157      -6.916   7.919  28.189  1.00 23.91           C
ATOM   2429  O   TYR A 157      -7.241   7.744  29.368  1.00 22.19           O
ATOM   2430  CB  TYR A 157      -6.376   5.661  27.151  1.00 22.82           C
ATOM   2431  CG  TYR A 157      -7.223   5.703  25.923  1.00 23.74           C
ATOM   2432  CD1 TYR A 157      -6.634   5.703  24.666  1.00 26.49           C
ATOM   2433  CD2 TYR A 157      -8.614   5.789  26.006  1.00 25.75           C
ATOM   2434  CE1 TYR A 157      -7.374   5.782  23.515  1.00 22.40           C
ATOM   2435  CE2 TYR A 157      -9.389   5.837  24.840  1.00 24.58           C
ATOM   2436  CZ  TYR A 157      -8.764   5.832  23.606  1.00 24.77           C
ATOM   2437  OH  TYR A 157      -9.518   5.901  22.447  1.00 28.31           O
ATOM   2438  H   TYR A 157      -4.994   6.962  29.337  1.00 30.36           H
ATOM   2439  HA  TYR A 157      -5.517   7.495  26.757  1.00 28.34           H
ATOM   2440  HB2 TYR A 157      -5.626   5.071  26.977  1.00 27.35           H
ATOM   2441  HB3 TYR A 157      -6.915   5.308  27.875  1.00 27.35           H
ATOM   2442  HD1 TYR A 157      -5.706   5.666  24.603  1.00 31.75           H
ATOM   2443  HD2 TYR A 157      -9.029   5.786  26.838  1.00 30.87           H
ATOM   2444  HE1 TYR A 157      -6.957   5.768  22.684  1.00 26.84           H
ATOM   2445  HE2 TYR A 157     -10.316   5.888  24.895  1.00 29.46           H
ATOM   2446  HH  TYR A 157      -9.014   5.905  21.776  1.00 33.94           H
ATOM   2447  N   ASN A 158      -7.417   8.894  27.420  1.00 24.97           N
ATOM   2448  CA  ASN A 158      -8.336   9.909  27.932  1.00 26.58           C
ATOM   2449  C   ASN A 158      -7.798  10.534  29.210  1.00 20.53           C
ATOM   2450  O   ASN A 158      -8.524  10.700  30.177  1.00 22.03           O
ATOM   2451  CB  ASN A 158      -9.751   9.315  28.163  1.00 22.01           C
ATOM   2452  CG  ASN A 158     -10.402   8.905  26.875  1.00 17.12           C
ATOM   2453  OD1 ASN A 158     -10.137   9.505  25.833  1.00 26.22           O
ATOM   2454  ND2 ASN A 158     -11.235   7.886  26.916  1.00 18.49           N
ATOM   2455  H   ASN A 158      -7.234   8.987  26.585  1.00 29.93           H
ATOM   2456  HA  ASN A 158      -8.418  10.614  27.271  1.00 31.86           H
ATOM   2457  HB2 ASN A 158      -9.679   8.530  28.729  1.00 26.37           H
ATOM   2458  HB3 ASN A 158     -10.312   9.983  28.586  1.00 26.37           H
ATOM   2459 HD21 ASN A 158     -11.627   7.622  26.198  1.00 22.15           H
ATOM   2460 HD22 ASN A 158     -11.386   7.484  27.661  1.00 22.15           H
ATOM   2461  N   ASN A 159      -6.492  10.817  29.227  1.00 25.15           N
ATOM   2462  CA  ASN A 159      -5.813  11.459  30.356  1.00 27.37           C
ATOM   2463  C   ASN A 159      -5.861  10.624  31.635  1.00 28.11           C
ATOM   2464  O   ASN A 159      -5.780  11.156  32.743  1.00 32.65           O
ATOM   2465  CB  ASN A 159      -6.402  12.847  30.624  1.00 28.58           C
ATOM   2466  CG  ASN A 159      -5.382  13.779  31.223  1.00 40.63           C
ATOM   2467  OD1 ASN A 159      -4.261  13.891  30.705  1.00 43.79           O
ATOM   2468  ND2 ASN A 159      -5.732  14.408  32.348  1.00 36.53           N
ATOM   2469  H   ASN A 159      -5.962  10.640  28.574  1.00 30.14           H
ATOM   2470  HA  ASN A 159      -4.879  11.579  30.123  1.00 32.81           H
ATOM   2471  HB2 ASN A 159      -6.708  13.231  29.788  1.00 34.26           H
ATOM   2472  HB3 ASN A 159      -7.141  12.766  31.247  1.00 34.26           H
ATOM   2473 HD21 ASN A 159      -5.182  14.950  32.726  1.00 43.80           H
ATOM   2474 HD22 ASN A 159      -6.507  14.272  32.694  1.00 43.80           H
ATOM   2475  N   ARG A 160      -6.058   9.323  31.534  1.00 26.44           N
ATOM   2476  CA  ARG A 160      -6.066   8.472  32.710  1.00 28.88           C
ATOM   2477  C   ARG A 160      -4.992   7.409  32.544  1.00 24.35           C
ATOM   2478  O   ARG A 160      -5.015   6.651  31.559  1.00 23.34           O
ATOM   2479  CB  ARG A 160      -7.429   7.828  32.896  1.00 30.96           C
ATOM   2480  CG  ARG A 160      -7.524   7.000  34.091  1.00 31.78           C
ATOM   2481  CD  ARG A 160      -7.803   7.897  35.277  1.00 40.06           C
ATOM   2482  NE  ARG A 160      -7.693   7.114  36.500  1.00 41.31           N
ATOM   2483  CZ  ARG A 160      -8.384   7.339  37.609  0.51 43.57           C
ATOM   2484  NH1 ARG A 160      -9.261   8.336  37.663  0.33 47.54           N
ATOM   2485  NH2 ARG A 160      -8.201   6.547  38.658  0.60 46.30           N1+
ATOM   2486  H   ARG A 160      -6.191   8.905  30.794  1.00 31.69           H
ATOM   2487  HA  ARG A 160      -5.862   9.000  33.498  1.00 34.63           H
ATOM   2488  HB2 ARG A 160      -8.098   8.527  32.964  1.00 37.12           H
ATOM   2489  HB3 ARG A 160      -7.617   7.266  32.129  1.00 37.12           H
ATOM   2490  HG2 ARG A 160      -8.255   6.369  33.997  1.00 38.10           H
ATOM   2491  HG3 ARG A 160      -6.685   6.537  34.239  1.00 38.10           H
ATOM   2492  HD2 ARG A 160      -7.150   8.614  35.307  1.00 48.04           H
ATOM   2493  HD3 ARG A 160      -8.703   8.253  35.215  1.00 48.04           H
ATOM   2494  HE  ARG A 160      -7.138   6.456  36.503  1.00 49.54           H
ATOM   2495 HH11 ARG A 160      -9.378   8.844  36.979  1.00 57.02           H
ATOM   2496 HH12 ARG A 160      -9.708   8.477  38.384  0.00 57.02           H
ATOM   2497 HH21 ARG A 160      -7.633   5.902  38.616  1.00 55.53           H
ATOM   2498 HH22 ARG A 160      -8.644   6.684  39.382  0.91 55.53           H
ATOM   2499  N   GLU A 161      -4.087   7.347  33.514  1.00 21.81           N
ATOM   2500  CA  GLU A 161      -2.978   6.411  33.494  1.00 24.01           C
ATOM   2501  C   GLU A 161      -3.486   5.038  33.867  1.00 24.57           C
ATOM   2502  O   GLU A 161      -4.302   4.894  34.764  1.00 24.81           O
ATOM   2503  CB  GLU A 161      -1.884   6.820  34.477  1.00 24.88           C
ATOM   2504  CG  GLU A 161      -0.691   5.870  34.464  1.00 24.44           C
ATOM   2505  CD  GLU A 161       0.460   6.327  35.315  1.00 31.25           C
ATOM   2506  OE1 GLU A 161       1.539   5.724  35.172  1.00 24.55           O
ATOM   2507  OE2 GLU A 161       0.299   7.273  36.116  1.00 28.37           O1-
ATOM   2508  H   GLU A 161      -4.098   7.852  34.211  1.00 26.14           H
ATOM   2509  HA  GLU A 161      -2.597   6.372  32.602  1.00 28.78           H
ATOM   2510  HB2 GLU A 161      -1.564   7.705  34.244  1.00 29.82           H
ATOM   2511  HB3 GLU A 161      -2.253   6.826  35.375  1.00 29.82           H
ATOM   2512  HG2 GLU A 161      -0.978   5.004  34.794  1.00 29.29           H
ATOM   2513  HG3 GLU A 161      -0.370   5.784  33.553  1.00 29.29           H
ATOM   2514  N   ARG A 162      -2.997   4.024  33.179  1.00 21.82           N
ATOM   2515  CA  ARG A 162      -3.225   2.656  33.590  1.00 22.55           C
ATOM   2516  C   ARG A 162      -1.888   2.039  33.996  1.00 28.22           C
ATOM   2517  O   ARG A 162      -0.867   2.202  33.305  1.00 23.06           O
ATOM   2518  CB  ARG A 162      -3.920   1.881  32.479  1.00 30.70           C
ATOM   2519  CG  ARG A 162      -3.093   0.961  31.655  1.00 35.16           C
ATOM   2520  CD  ARG A 162      -3.986   0.281  30.635  0.19 35.38           C
ATOM   2521  NE  ARG A 162      -3.265  -0.174  29.453  0.44 40.41           N
ATOM   2522  CZ  ARG A 162      -2.461  -1.230  29.415  0.36 42.29           C
ATOM   2523  NH1 ARG A 162      -2.235  -1.954  30.505  0.45 42.11           N
ATOM   2524  NH2 ARG A 162      -1.877  -1.556  28.276  0.67 40.01           N1+
ATOM   2525  H   ARG A 162      -2.527   4.103  32.463  1.00 26.15           H
ATOM   2526  HA  ARG A 162      -3.806   2.651  34.367  1.00 27.02           H
ATOM   2527  HB2 ARG A 162      -4.622   1.347  32.881  1.00 36.81           H
ATOM   2528  HB3 ARG A 162      -4.319   2.523  31.871  1.00 36.81           H
ATOM   2529  HG2 ARG A 162      -2.410   1.465  31.186  1.00 42.15           H
ATOM   2530  HG3 ARG A 162      -2.694   0.283  32.222  1.00 42.15           H
ATOM   2531  HD2 ARG A 162      -4.402  -0.493  31.047  0.19 42.42           H
ATOM   2532  HD3 ARG A 162      -4.668   0.908  30.346  1.00 42.42           H
ATOM   2533  HE  ARG A 162      -3.368   0.274  28.726  0.00 48.46           H
ATOM   2534 HH11 ARG A 162      -2.618  -1.747  31.246  0.38 50.50           H
ATOM   2535 HH12 ARG A 162      -1.709  -2.634  30.468  1.00 50.50           H
ATOM   2536 HH21 ARG A 162      -2.017  -1.085  27.570  1.00 47.98           H
ATOM   2537 HH22 ARG A 162      -1.346  -2.232  28.243  1.00 47.98           H
ATOM   2538  N   LEU A 163      -1.889   1.387  35.139  1.00 22.72           N
ATOM   2539  CA  LEU A 163      -0.683   0.737  35.614  1.00 28.85           C
ATOM   2540  C   LEU A 163      -0.442  -0.528  34.820  1.00 22.97           C
ATOM   2541  O   LEU A 163      -1.369  -1.190  34.369  1.00 24.54           O
ATOM   2542  CB  LEU A 163      -0.813   0.382  37.076  1.00 27.29           C
ATOM   2543  CG  LEU A 163      -1.084   1.507  38.058  1.00 27.76           C
ATOM   2544  CD1 LEU A 163      -1.335   0.917  39.403  1.00 28.28           C
ATOM   2545  CD2 LEU A 163       0.090   2.433  38.076  1.00 28.68           C
ATOM   2546  H   LEU A 163      -2.569   1.306  35.659  1.00 27.23           H
ATOM   2547  HA  LEU A 163       0.077   1.329  35.501  1.00 34.58           H
ATOM   2548  HB2 LEU A 163      -1.540  -0.253  37.165  1.00 32.72           H
ATOM   2549  HB3 LEU A 163       0.014  -0.043  37.354  1.00 32.72           H
ATOM   2550  HG  LEU A 163      -1.871   2.002  37.781  1.00 33.28           H
ATOM   2551 HD11 LEU A 163      -1.509   1.633  40.034  1.00 33.90           H
ATOM   2552 HD12 LEU A 163      -2.103   0.328  39.351  1.00 33.90           H
ATOM   2553 HD13 LEU A 163      -0.551   0.416  39.679  1.00 33.90           H
ATOM   2554 HD21 LEU A 163      -0.085   3.152  38.704  1.00 34.38           H
ATOM   2555 HD22 LEU A 163       0.878   1.938  38.350  1.00 34.38           H
ATOM   2556 HD23 LEU A 163       0.219   2.796  37.185  1.00 34.38           H
ATOM   2557  N   LEU A 164       0.810  -0.895  34.684  1.00 24.05           N
ATOM   2558  CA  LEU A 164       1.146  -2.098  33.929  1.00 21.54           C
ATOM   2559  C   LEU A 164       1.381  -3.254  34.876  1.00 22.73           C
ATOM   2560  O   LEU A 164       1.757  -3.051  36.032  1.00 24.34           O
ATOM   2561  CB  LEU A 164       2.381  -1.868  33.070  1.00 25.93           C
ATOM   2562  CG  LEU A 164       2.187  -0.720  32.086  1.00 26.80           C
ATOM   2563  CD1 LEU A 164       3.400  -0.645  31.239  1.00 28.47           C
ATOM   2564  CD2 LEU A 164       0.981  -0.950  31.201  1.00 34.97           C
ATOM   2565  H   LEU A 164       1.486  -0.476  35.012  1.00 28.83           H
ATOM   2566  HA  LEU A 164       0.406  -2.327  33.346  1.00 25.82           H
ATOM   2567  HB2 LEU A 164       3.133  -1.651  33.643  1.00 31.08           H
ATOM   2568  HB3 LEU A 164       2.569  -2.673  32.562  1.00 31.08           H
ATOM   2569  HG  LEU A 164       2.079   0.117  32.564  1.00 32.12           H
ATOM   2570 HD11 LEU A 164       3.296   0.081  30.605  1.00 34.13           H
ATOM   2571 HD12 LEU A 164       4.170  -0.483  31.806  1.00 34.13           H
ATOM   2572 HD13 LEU A 164       3.507  -1.485  30.767  1.00 34.13           H
ATOM   2573 HD21 LEU A 164       0.890  -0.201  30.591  1.00 41.93           H
ATOM   2574 HD22 LEU A 164       1.108  -1.771  30.701  1.00 41.93           H
ATOM   2575 HD23 LEU A 164       0.190  -1.020  31.758  1.00 41.93           H
ATOM   2576  N   ASN A 165       1.151  -4.472  34.363  1.00 24.21           N
ATOM   2577  CA  ASN A 165       1.568  -5.706  35.039  1.00 32.43           C
ATOM   2578  C   ASN A 165       2.167  -6.810  34.153  1.00 30.69           C
ATOM   2579  O   ASN A 165       2.631  -7.815  34.703  1.00 36.37           O
ATOM   2580  CB  ASN A 165       0.386  -6.318  35.772  1.00 34.45           C
ATOM   2581  CG  ASN A 165      -0.705  -6.688  34.834  1.00 37.54           C
ATOM   2582  OD1 ASN A 165      -0.548  -7.575  33.979  1.00 37.56           O
ATOM   2583  ND2 ASN A 165      -1.783  -5.966  34.914  1.00 33.59           N
ATOM   2584  H   ASN A 165       0.749  -4.609  33.615  1.00 29.01           H
ATOM   2585  HA  ASN A 165       2.236  -5.477  35.704  1.00 38.88           H
ATOM   2586  HB2 ASN A 165       0.675  -7.121  36.232  1.00 41.30           H
ATOM   2587  HB3 ASN A 165       0.035  -5.675  36.407  1.00 41.30           H
ATOM   2588 HD21 ASN A 165      -2.451  -6.130  34.397  1.00 40.28           H
ATOM   2589 HD22 ASN A 165      -1.829  -5.323  35.484  1.00 40.28           H
ATOM   2590  N   LYS A 166       2.145  -6.710  32.832  1.00 31.43           N
ATOM   2591  CA  LYS A 166       2.779  -7.731  32.010  1.00 28.68           C
ATOM   2592  C   LYS A 166       4.294  -7.583  32.165  1.00 33.12           C
ATOM   2593  O   LYS A 166       4.815  -6.468  32.086  1.00 28.18           O
ATOM   2594  CB  LYS A 166       2.363  -7.551  30.550  1.00 35.53           C
ATOM   2595  CG  LYS A 166       2.874  -8.615  29.550  1.00 39.34           C
ATOM   2596  CD  LYS A 166       2.361  -8.315  28.111  1.00 40.87           C
ATOM   2597  CE  LYS A 166       3.343  -8.706  27.001  1.00 46.80           C
ATOM   2598  NZ  LYS A 166       4.703  -8.101  27.256  1.00 44.68           N1+
ATOM   2599  H   LYS A 166       1.775  -6.071  32.391  1.00 37.68           H
ATOM   2600  HA  LYS A 166       2.514  -8.614  32.310  1.00 34.38           H
ATOM   2601  HB2 LYS A 166       1.394  -7.559  30.508  1.00 42.60           H
ATOM   2602  HB3 LYS A 166       2.690  -6.690  30.245  1.00 42.60           H
ATOM   2603  HG2 LYS A 166       3.844  -8.606  29.538  1.00 47.17           H
ATOM   2604  HG3 LYS A 166       2.548  -9.489  29.816  1.00 47.17           H
ATOM   2605  HD2 LYS A 166       1.539  -8.807  27.965  1.00 49.01           H
ATOM   2606  HD3 LYS A 166       2.192  -7.363  28.034  1.00 49.01           H
ATOM   2607  HE2 LYS A 166       3.436  -9.671  26.978  1.00 56.13           H
ATOM   2608  HE3 LYS A 166       3.016  -8.377  26.150  1.00 56.13           H
ATOM   2609  HZ1 LYS A 166       5.265  -8.334  26.607  1.00 53.59           H
ATOM   2610  HZ2 LYS A 166       4.641  -7.214  27.281  1.00 53.59           H
ATOM   2611  HZ3 LYS A 166       5.024  -8.391  28.034  1.00 53.59           H
ATOM   2612  N   MET A 167       4.987  -8.681  32.476  1.00 30.00           N
ATOM   2613  CA  MET A 167       6.443  -8.698  32.452  1.00 34.50           C
ATOM   2614  C   MET A 167       6.908  -8.794  31.002  1.00 33.87           C
ATOM   2615  O   MET A 167       6.492  -9.690  30.260  1.00 29.99           O
ATOM   2616  CB  MET A 167       6.993  -9.863  33.280  1.00 34.19           C
ATOM   2617  CG  MET A 167       7.047  -9.568  34.762  1.00 30.53           C
ATOM   2618  SD  MET A 167       8.385 -10.470  35.538  1.00 53.82           S
ATOM   2619  CE  MET A 167       7.489 -11.859  36.228  1.00 49.61           C
ATOM   2620  H   MET A 167       4.631  -9.430  32.705  1.00 35.97           H
ATOM   2621  HA  MET A 167       6.775  -7.873  32.837  1.00 41.37           H
ATOM   2622  HB2 MET A 167       6.424 -10.638  33.151  1.00 41.00           H
ATOM   2623  HB3 MET A 167       7.894 -10.062  32.983  1.00 41.00           H
ATOM   2624  HG2 MET A 167       7.197  -8.619  34.897  1.00 36.60           H
ATOM   2625  HG3 MET A 167       6.213  -9.840  35.176  1.00 36.60           H
ATOM   2626  HE1 MET A 167       8.115 -12.441  36.687  1.00 59.50           H
ATOM   2627  HE2 MET A 167       6.825 -11.528  36.852  1.00 59.50           H
ATOM   2628  HE3 MET A 167       7.055 -12.343  35.507  1.00 59.50           H
ATOM   2629  N   CYS A 168       7.721  -7.841  30.567  1.00 24.95           N
ATOM   2630  CA  CYS A 168       8.325  -7.990  29.257  1.00 23.74           C
ATOM   2631  C   CYS A 168       9.491  -7.044  29.158  1.00 24.29           C
ATOM   2632  O   CYS A 168       9.731  -6.235  30.052  1.00 18.48           O
ATOM   2633  CB  CYS A 168       7.337  -7.740  28.144  1.00 34.14           C
ATOM   2634  SG  CYS A 168       6.564  -6.153  28.231  1.00 36.52           S1-
ATOM   2635  H   CYS A 168       7.932  -7.124  30.994  1.00 29.90           H
ATOM   2636  HA  CYS A 168       8.662  -8.895  29.164  1.00 28.45           H
ATOM   2637  HB2 CYS A 168       6.640  -8.413  28.187  1.00 40.93           H
ATOM   2638  HB3 CYS A 168       7.801  -7.800  27.294  1.00 40.93           H
ATOM   2639  N   GLY A 169      10.224  -7.182  28.056  1.00 21.88           N
ATOM   2640  CA  GLY A 169      11.485  -6.505  27.868  1.00 24.51           C
ATOM   2641  C   GLY A 169      12.628  -7.491  27.775  1.00 20.15           C
ATOM   2642  O   GLY A 169      12.443  -8.629  27.321  1.00 20.13           O
ATOM   2643  H   GLY A 169       9.998  -7.678  27.390  1.00 26.22           H
ATOM   2644  HA2 GLY A 169      11.457  -5.983  27.050  1.00 29.38           H
ATOM   2645  HA3 GLY A 169      11.650  -5.907  28.613  1.00 29.38           H
ATOM   2646  N   THR A 170      13.815  -7.020  28.178  1.00 17.04           N
ATOM   2647  CA  THR A 170      15.082  -7.742  28.066  1.00 19.16           C
ATOM   2648  C   THR A 170      15.812  -7.580  29.399  1.00 16.61           C
ATOM   2649  O   THR A 170      16.027  -6.447  29.839  1.00 16.02           O
ATOM   2650  CB  THR A 170      15.863  -7.146  26.876  1.00 17.36           C
ATOM   2651  OG1 THR A 170      15.071  -7.278  25.690  1.00 19.55           O
ATOM   2652  CG2 THR A 170      17.180  -7.779  26.667  1.00 19.78           C
ATOM   2653  H   THR A 170      13.909  -6.245  28.538  1.00 20.41           H
ATOM   2654  HA  THR A 170      14.919  -8.684  27.902  1.00 22.96           H
ATOM   2655  HB  THR A 170      16.013  -6.203  27.045  1.00 20.80           H
ATOM   2656  HG1 THR A 170      14.344  -6.867  25.783  1.00 23.43           H
ATOM   2657 HG21 THR A 170      17.628  -7.370  25.910  1.00 23.70           H
ATOM   2658 HG22 THR A 170      17.731  -7.667  27.458  1.00 23.70           H
ATOM   2659 HG23 THR A 170      17.069  -8.727  26.492  1.00 23.70           H
ATOM   2660  N   LEU A 171      16.119  -8.692  30.094  1.00 16.02           N
ATOM   2661  CA  LEU A 171      16.471  -8.634  31.514  1.00 17.54           C
ATOM   2662  C   LEU A 171      17.552  -7.614  31.872  1.00 18.09           C
ATOM   2663  O   LEU A 171      17.377  -6.892  32.863  1.00 14.95           O
ATOM   2664  CB  LEU A 171      16.886 -10.033  32.019  1.00 18.47           C
ATOM   2665  CG  LEU A 171      15.708 -10.971  32.328  1.00 23.25           C
ATOM   2666  CD1 LEU A 171      16.154 -12.430  32.448  1.00 21.79           C
ATOM   2667  CD2 LEU A 171      15.006 -10.465  33.622  1.00 20.99           C
ATOM   2668  H   LEU A 171      16.128  -9.485  29.761  1.00 19.19           H
ATOM   2669  HA  LEU A 171      15.674  -8.382  32.006  1.00 21.02           H
ATOM   2670  HB2 LEU A 171      17.432 -10.459  31.340  1.00 22.13           H
ATOM   2671  HB3 LEU A 171      17.401  -9.928  32.834  1.00 22.13           H
ATOM   2672  HG  LEU A 171      15.067 -10.916  31.603  1.00 27.86           H
ATOM   2673 HD11 LEU A 171      15.380 -12.981  32.642  1.00 26.12           H
ATOM   2674 HD12 LEU A 171      16.555 -12.707  31.609  1.00 26.12           H
ATOM   2675 HD13 LEU A 171      16.802 -12.504  33.166  1.00 26.12           H
ATOM   2676 HD21 LEU A 171      14.260 -11.050  33.826  1.00 25.15           H
ATOM   2677 HD22 LEU A 171      15.645 -10.475  34.352  1.00 25.15           H
ATOM   2678 HD23 LEU A 171      14.686  -9.561  33.474  1.00 25.15           H
ATOM   2679  N   PRO A 172      18.680  -7.515  31.172  1.00 20.22           N
ATOM   2680  CA  PRO A 172      19.679  -6.505  31.582  1.00 19.00           C
ATOM   2681  C   PRO A 172      19.158  -5.055  31.492  1.00 16.46           C
ATOM   2682  O   PRO A 172      19.705  -4.177  32.164  1.00 17.79           O
ATOM   2683  CB  PRO A 172      20.852  -6.741  30.627  1.00 18.68           C
ATOM   2684  CG  PRO A 172      20.583  -8.032  29.956  1.00 21.65           C
ATOM   2685  CD  PRO A 172      19.116  -8.285  30.001  1.00 19.15           C
ATOM   2686  HA  PRO A 172      19.971  -6.679  32.491  1.00 22.77           H
ATOM   2687  HB2 PRO A 172      20.891  -6.022  29.977  1.00 22.38           H
ATOM   2688  HB3 PRO A 172      21.678  -6.787  31.133  1.00 22.38           H
ATOM   2689  HG2 PRO A 172      20.884  -7.980  29.035  1.00 25.94           H
ATOM   2690  HG3 PRO A 172      21.058  -8.737  30.423  1.00 25.94           H
ATOM   2691  HD2 PRO A 172      18.689  -7.950  29.197  1.00 22.95           H
ATOM   2692  HD3 PRO A 172      18.939  -9.230  30.132  1.00 22.95           H
ATOM   2693  N   TYR A 173      18.117  -4.789  30.714  1.00 16.11           N
ATOM   2694  CA  TYR A 173      17.575  -3.440  30.573  1.00 18.42           C
ATOM   2695  C   TYR A 173      16.358  -3.187  31.439  1.00 21.36           C
ATOM   2696  O   TYR A 173      15.885  -2.043  31.528  1.00 15.83           O
ATOM   2697  CB  TYR A 173      17.205  -3.191  29.128  1.00 16.20           C
ATOM   2698  CG  TYR A 173      18.421  -3.337  28.242  1.00 13.42           C
ATOM   2699  CD1 TYR A 173      19.227  -2.254  27.981  1.00 16.17           C
ATOM   2700  CD2 TYR A 173      18.770  -4.565  27.698  1.00 18.09           C
ATOM   2701  CE1 TYR A 173      20.348  -2.364  27.215  1.00 19.59           C
ATOM   2702  CE2 TYR A 173      19.903  -4.681  26.879  1.00 17.07           C
ATOM   2703  CZ  TYR A 173      20.691  -3.579  26.665  1.00 17.25           C
ATOM   2704  OH  TYR A 173      21.845  -3.588  25.896  1.00 19.25           O
ATOM   2705  H   TYR A 173      17.700  -5.381  30.250  1.00 19.29           H
ATOM   2706  HA  TYR A 173      18.258  -2.799  30.822  1.00 22.07           H
ATOM   2707  HB2 TYR A 173      16.540  -3.840  28.848  1.00 19.40           H
ATOM   2708  HB3 TYR A 173      16.861  -2.289  29.033  1.00 19.40           H
ATOM   2709  HD1 TYR A 173      19.014  -1.431  28.356  1.00 19.37           H
ATOM   2710  HD2 TYR A 173      18.235  -5.310  27.856  1.00 21.67           H
ATOM   2711  HE1 TYR A 173      20.876  -1.615  27.055  1.00 23.47           H
ATOM   2712  HE2 TYR A 173      20.140  -5.506  26.520  1.00 20.44           H
ATOM   2713  HH  TYR A 173      21.986  -4.360  25.597  1.00 23.07           H
ATOM   2714  N   VAL A 174      15.831  -4.216  32.030  1.00 16.48           N
ATOM   2715  CA  VAL A 174      14.546  -4.155  32.696  1.00 15.43           C
ATOM   2716  C   VAL A 174      14.711  -3.563  34.083  1.00 13.48           C
ATOM   2717  O   VAL A 174      15.677  -3.856  34.779  1.00 14.74           O
ATOM   2718  CB  VAL A 174      13.953  -5.582  32.728  1.00 23.64           C
ATOM   2719  CG1 VAL A 174      14.101  -6.185  34.077  1.00 24.84           C
ATOM   2720  CG2 VAL A 174      12.563  -5.596  32.230  1.00 28.15           C
ATOM   2721  H   VAL A 174      16.202  -4.991  32.066  1.00 19.74           H
ATOM   2722  HA  VAL A 174      13.947  -3.586  32.189  1.00 18.48           H
ATOM   2723  HB  VAL A 174      14.472  -6.130  32.120  1.00 28.34           H
ATOM   2724 HG11 VAL A 174      13.721  -7.078  34.067  1.00 29.77           H
ATOM   2725 HG12 VAL A 174      15.044  -6.230  34.301  1.00 29.77           H
ATOM   2726 HG13 VAL A 174      13.633  -5.633  34.723  1.00 29.77           H
ATOM   2727 HG21 VAL A 174      12.225  -6.505  32.265  1.00 33.74           H
ATOM   2728 HG22 VAL A 174      12.021  -5.019  32.791  1.00 33.74           H
ATOM   2729 HG23 VAL A 174      12.552  -5.274  31.315  1.00 33.74           H
ATOM   2730  N   ALA A 175      13.695  -2.757  34.526  1.00 14.83           N
ATOM   2731  CA  ALA A 175      13.742  -2.065  35.804  1.00 16.33           C
ATOM   2732  C   ALA A 175      13.409  -3.038  36.934  1.00 13.65           C
ATOM   2733  O   ALA A 175      12.625  -3.967  36.740  1.00 16.10           O
ATOM   2734  CB  ALA A 175      12.739  -0.904  35.826  1.00 18.83           C
ATOM   2735  H   ALA A 175      12.973  -2.609  34.082  1.00 17.76           H
ATOM   2736  HA  ALA A 175      14.632  -1.710  35.951  1.00 19.56           H
ATOM   2737  HB1 ALA A 175      12.790  -0.461  36.687  1.00 22.56           H
ATOM   2738  HB2 ALA A 175      12.964  -0.281  35.118  1.00 22.56           H
ATOM   2739  HB3 ALA A 175      11.846  -1.256  35.686  1.00 22.56           H
ATOM   2740  N   PRO A 176      13.964  -2.831  38.129  1.00 14.46           N
ATOM   2741  CA  PRO A 176      13.799  -3.850  39.184  1.00 18.30           C
ATOM   2742  C   PRO A 176      12.355  -4.064  39.617  1.00 20.64           C
ATOM   2743  O   PRO A 176      12.012  -5.195  40.013  1.00 19.24           O
ATOM   2744  CB  PRO A 176      14.638  -3.293  40.345  1.00 24.43           C
ATOM   2745  CG  PRO A 176      14.743  -1.760  40.044  1.00 19.42           C
ATOM   2746  CD  PRO A 176      14.829  -1.722  38.570  1.00 16.06           C
ATOM   2747  HA  PRO A 176      14.175  -4.696  38.895  1.00 21.92           H
ATOM   2748  HB2 PRO A 176      14.180  -3.449  41.186  1.00 29.28           H
ATOM   2749  HB3 PRO A 176      15.515  -3.706  40.345  1.00 29.28           H
ATOM   2750  HG2 PRO A 176      13.949  -1.303  40.360  1.00 23.27           H
ATOM   2751  HG3 PRO A 176      15.545  -1.395  40.450  1.00 23.27           H
ATOM   2752  HD2 PRO A 176      14.488  -0.878  38.235  1.00 19.23           H
ATOM   2753  HD3 PRO A 176      15.742  -1.874  38.282  1.00 19.23           H
ATOM   2754  N   GLU A 177      11.510  -3.014  39.563  1.00 17.57           N
ATOM   2755  CA  GLU A 177      10.116  -3.146  39.999  1.00 18.55           C
ATOM   2756  C   GLU A 177       9.340  -4.126  39.141  1.00 25.25           C
ATOM   2757  O   GLU A 177       8.373  -4.737  39.608  1.00 21.34           O
ATOM   2758  CB  GLU A 177       9.389  -1.798  40.007  1.00 21.33           C
ATOM   2759  CG  GLU A 177       9.253  -1.013  38.660  1.00 20.98           C
ATOM   2760  CD  GLU A 177      10.466  -0.134  38.343  1.00 17.47           C
ATOM   2761  OE1 GLU A 177      10.313   0.776  37.479  1.00 18.29           O
ATOM   2762  OE2 GLU A 177      11.555  -0.360  38.967  1.00 16.63           O1-
ATOM   2763  H   GLU A 177      11.721  -2.229  39.281  1.00 21.05           H
ATOM   2764  HA  GLU A 177      10.110  -3.486  40.908  1.00 22.22           H
ATOM   2765  HB2 GLU A 177       8.489  -1.949  40.335  1.00 25.56           H
ATOM   2766  HB3 GLU A 177       9.855  -1.214  40.625  1.00 25.56           H
ATOM   2767  HG2 GLU A 177       9.149  -1.650  37.935  1.00 25.14           H
ATOM   2768  HG3 GLU A 177       8.473  -0.438  38.709  1.00 25.14           H
ATOM   2769  N   LEU A 178       9.727  -4.281  37.884  1.00 18.42           N
ATOM   2770  CA  LEU A 178       8.983  -5.184  37.012  1.00 22.35           C
ATOM   2771  C   LEU A 178       9.250  -6.621  37.396  1.00 21.95           C
ATOM   2772  O   LEU A 178       8.347  -7.456  37.276  1.00 23.11           O
ATOM   2773  CB  LEU A 178       9.306  -4.819  35.535  1.00 27.88           C
ATOM   2774  CG  LEU A 178       9.503  -5.636  34.267  1.00 30.50           C
ATOM   2775  CD1 LEU A 178       9.223  -7.046  34.398  1.00 33.67           C
ATOM   2776  CD2 LEU A 178       8.731  -5.039  33.072  1.00 23.12           C
ATOM   2777  H   LEU A 178      10.397  -3.888  37.516  1.00 22.07           H
ATOM   2778  HA  LEU A 178       8.036  -5.024  37.146  1.00 26.79           H
ATOM   2779  HB2 LEU A 178       8.604  -4.197  35.288  1.00 33.42           H
ATOM   2780  HB3 LEU A 178      10.127  -4.306  35.594  1.00 33.42           H
ATOM   2781  HG  LEU A 178      10.443  -5.573  34.035  1.00 36.56           H
ATOM   2782 HD11 LEU A 178       9.376  -7.479  33.543  1.00 40.37           H
ATOM   2783 HD12 LEU A 178       9.812  -7.423  35.070  1.00 40.37           H
ATOM   2784 HD13 LEU A 178       8.298  -7.160  34.666  1.00 40.37           H
ATOM   2785 HD21 LEU A 178       8.885  -5.590  32.289  1.00 27.71           H
ATOM   2786 HD22 LEU A 178       7.785  -5.022  33.285  1.00 27.71           H
ATOM   2787 HD23 LEU A 178       9.050  -4.137  32.911  1.00 27.71           H
ATOM   2788  N   LEU A 179      10.400  -6.890  38.034  1.00 23.11           N
ATOM   2789  CA  LEU A 179      10.629  -8.190  38.650  1.00 26.80           C
ATOM   2790  C   LEU A 179      10.011  -8.330  40.050  1.00 32.37           C
ATOM   2791  O   LEU A 179       9.807  -9.445  40.514  1.00 34.76           O
ATOM   2792  CB  LEU A 179      12.132  -8.470  38.737  1.00 26.35           C
ATOM   2793  CG  LEU A 179      12.899  -8.339  37.410  1.00 22.61           C
ATOM   2794  CD1 LEU A 179      14.336  -8.445  37.676  1.00 25.33           C
ATOM   2795  CD2 LEU A 179      12.442  -9.440  36.443  1.00 24.80           C
ATOM   2796  H   LEU A 179      11.052  -6.336  38.121  1.00 27.69           H
ATOM   2797  HA  LEU A 179      10.235  -8.873  38.085  1.00 32.13           H
ATOM   2798  HB2 LEU A 179      12.526  -7.844  39.365  1.00 31.58           H
ATOM   2799  HB3 LEU A 179      12.258  -9.376  39.059  1.00 31.58           H
ATOM   2800  HG  LEU A 179      12.717  -7.474  37.009  1.00 27.09           H
ATOM   2801 HD11 LEU A 179      14.818  -8.362  36.839  1.00 30.36           H
ATOM   2802 HD12 LEU A 179      14.598  -7.734  38.281  1.00 30.36           H
ATOM   2803 HD13 LEU A 179      14.519  -9.308  38.080  1.00 30.36           H
ATOM   2804 HD21 LEU A 179      12.930  -9.350  35.610  1.00 29.72           H
ATOM   2805 HD22 LEU A 179      12.624 -10.305  36.842  1.00 29.72           H
ATOM   2806 HD23 LEU A 179      11.490  -9.343  36.282  1.00 29.72           H
ATOM   2807  N   LYS A 180       9.750  -7.246  40.758  1.00 27.58           N
ATOM   2808  CA  LYS A 180       9.393  -7.335  42.175  1.00 28.22           C
ATOM   2809  C   LYS A 180       7.921  -7.078  42.480  1.00 31.47           C
ATOM   2810  O   LYS A 180       7.441  -7.527  43.521  1.00 28.05           O
ATOM   2811  CB  LYS A 180      10.216  -6.337  43.004  1.00 28.60           C
ATOM   2812  CG  LYS A 180      11.727  -6.517  42.946  1.00 38.81           C
ATOM   2813  CD  LYS A 180      12.476  -5.217  43.314  0.00 36.03           C
ATOM   2814  CE  LYS A 180      13.830  -5.446  44.019  0.26 37.99           C
ATOM   2815  NZ  LYS A 180      15.040  -5.347  43.135  0.66 36.13           N1+
ATOM   2816  H   LYS A 180       9.772  -6.444  40.449  1.00 33.06           H
ATOM   2817  HA  LYS A 180       9.606  -8.227  42.492  1.00 33.83           H
ATOM   2818  HB2 LYS A 180      10.019  -5.441  42.688  1.00 34.28           H
ATOM   2819  HB3 LYS A 180       9.949  -6.417  43.933  1.00 34.28           H
ATOM   2820  HG2 LYS A 180      11.991  -7.207  43.576  1.00 46.54           H
ATOM   2821  HG3 LYS A 180      11.984  -6.770  42.046  1.00 46.54           H
ATOM   2822  HD2 LYS A 180      12.647  -4.716  42.502  1.00 43.20           H
ATOM   2823  HD3 LYS A 180      11.917  -4.695  43.911  1.00 43.20           H
ATOM   2824  HE2 LYS A 180      13.927  -4.783  44.720  1.00 45.55           H
ATOM   2825  HE3 LYS A 180      13.827  -6.333  44.410  1.00 45.55           H
ATOM   2826  HZ1 LYS A 180      15.777  -5.490  43.612  1.00 43.32           H
ATOM   2827  HZ2 LYS A 180      14.992  -5.955  42.486  0.30 43.32           H
ATOM   2828  HZ3 LYS A 180      15.084  -4.537  42.769  0.00 43.32           H
ATOM   2829  N   ARG A 181       7.194  -6.376  41.620  1.00 26.16           N
ATOM   2830  CA  ARG A 181       5.882  -5.877  41.966  1.00 28.56           C
ATOM   2831  C   ARG A 181       4.863  -6.392  40.971  1.00 29.65           C
ATOM   2832  O   ARG A 181       5.187  -6.666  39.812  1.00 29.70           O
ATOM   2833  CB  ARG A 181       5.861  -4.345  41.995  1.00 28.80           C
ATOM   2834  CG  ARG A 181       7.160  -3.682  42.229  1.00 27.79           C
ATOM   2835  CD  ARG A 181       7.357  -3.019  43.542  1.00 37.57           C
ATOM   2836  NE  ARG A 181       7.157  -3.872  44.676  1.00 27.30           N
ATOM   2837  CZ  ARG A 181       7.803  -3.742  45.853  1.00 40.14           C
ATOM   2838  NH1 ARG A 181       7.513  -4.529  46.885  1.00 35.44           N
ATOM   2839  NH2 ARG A 181       8.752  -2.849  46.033  1.00 41.05           N1+
ATOM   2840  H   ARG A 181       7.445  -6.175  40.822  1.00 31.36           H
ATOM   2841  HA  ARG A 181       5.639  -6.201  42.847  1.00 34.24           H
ATOM   2842  HB2 ARG A 181       5.525  -4.029  41.142  1.00 34.52           H
ATOM   2843  HB3 ARG A 181       5.260  -4.062  42.702  1.00 34.52           H
ATOM   2844  HG2 ARG A 181       7.858  -4.349  42.139  1.00 33.31           H
ATOM   2845  HG3 ARG A 181       7.278  -3.003  41.546  1.00 33.31           H
ATOM   2846  HD2 ARG A 181       8.264  -2.680  43.585  1.00 45.05           H
ATOM   2847  HD3 ARG A 181       6.729  -2.283  43.615  1.00 45.05           H
ATOM   2848  HE  ARG A 181       6.587  -4.511  44.601  1.00 32.72           H
ATOM   2849 HH11 ARG A 181       6.913  -5.140  46.805  1.00 42.50           H
ATOM   2850 HH12 ARG A 181       7.957  -4.456  47.618  1.00 42.50           H
ATOM   2851 HH21 ARG A 181       8.959  -2.308  45.397  1.00 49.23           H
ATOM   2852 HH22 ARG A 181       9.155  -2.797  46.791  1.00 49.23           H
ATOM   2853  N   ARG A 182       3.618  -6.502  41.436  1.00 29.66           N
ATOM   2854  CA  ARG A 182       2.536  -6.984  40.575  1.00 34.81           C
ATOM   2855  C   ARG A 182       2.162  -5.937  39.534  1.00 26.33           C
ATOM   2856  O   ARG A 182       1.795  -6.277  38.406  1.00 31.71           O
ATOM   2857  CB  ARG A 182       1.305  -7.346  41.434  1.00 35.13           C
ATOM   2858  CG  ARG A 182       0.124  -7.889  40.612  1.00 43.78           C
ATOM   2859  CD  ARG A 182      -1.051  -8.373  41.498  1.00 47.06           C
ATOM   2860  NE  ARG A 182      -1.543  -7.341  42.427  1.00 50.37           N
ATOM   2861  CZ  ARG A 182      -2.511  -6.455  42.156  1.00 52.05           C
ATOM   2862  NH1 ARG A 182      -3.119  -6.434  40.965  1.00 47.22           N
ATOM   2863  NH2 ARG A 182      -2.875  -5.574  43.086  1.00 52.95           N1+
ATOM   2864  H   ARG A 182       3.375  -6.307  42.237  1.00 35.55           H
ATOM   2865  HA  ARG A 182       2.829  -7.783  40.110  1.00 41.74           H
ATOM   2866  HB2 ARG A 182       1.559  -8.028  42.075  1.00 42.12           H
ATOM   2867  HB3 ARG A 182       1.002  -6.551  41.900  1.00 42.12           H
ATOM   2868  HG2 ARG A 182      -0.208  -7.186  40.032  1.00 52.50           H
ATOM   2869  HG3 ARG A 182       0.428  -8.642  40.081  1.00 52.50           H
ATOM   2870  HD2 ARG A 182      -1.789  -8.634  40.925  1.00 56.44           H
ATOM   2871  HD3 ARG A 182      -0.756  -9.132  42.024  1.00 56.44           H
ATOM   2872  HE  ARG A 182      -1.179  -7.303  43.205  1.00 60.41           H
ATOM   2873 HH11 ARG A 182      -2.894  -7.000  40.357  1.00 56.63           H
ATOM   2874 HH12 ARG A 182      -3.737  -5.857  40.807  1.00 56.63           H
ATOM   2875 HH21 ARG A 182      -2.489  -5.576  43.855  1.00 63.51           H
ATOM   2876 HH22 ARG A 182      -3.492  -4.999  42.917  1.00 63.51           H
ATOM   2877  N   GLU A 183       2.217  -4.665  39.922  1.00 28.53           N
ATOM   2878  CA  GLU A 183       1.808  -3.540  39.095  1.00 30.84           C
ATOM   2879  C   GLU A 183       2.872  -2.461  39.191  1.00 25.82           C
ATOM   2880  O   GLU A 183       3.515  -2.293  40.225  1.00 27.15           O
ATOM   2881  CB  GLU A 183       0.447  -2.919  39.539  1.00 25.44           C
ATOM   2882  CG  GLU A 183      -0.747  -3.801  39.434  1.00 35.14           C
ATOM   2883  CD  GLU A 183      -2.020  -2.987  39.641  1.00 39.21           C
ATOM   2884  OE1 GLU A 183      -2.171  -2.354  40.719  1.00 39.05           O
ATOM   2885  OE2 GLU A 183      -2.812  -2.931  38.689  1.00 33.16           O1-
ATOM   2886  H   GLU A 183       2.501  -4.423  40.697  1.00 34.20           H
ATOM   2887  HA  GLU A 183       1.735  -3.824  38.170  1.00 36.97           H
ATOM   2888  HB2 GLU A 183       0.525  -2.648  40.467  1.00 30.49           H
ATOM   2889  HB3 GLU A 183       0.276  -2.137  38.990  1.00 30.49           H
ATOM   2890  HG2 GLU A 183      -0.777  -4.203  38.552  1.00 42.14           H
ATOM   2891  HG3 GLU A 183      -0.705  -4.487  40.119  1.00 42.14           H
ATOM   2892  N   PHE A 184       3.026  -1.692  38.126  1.00 27.18           N
ATOM   2893  CA  PHE A 184       4.060  -0.662  38.157  1.00 20.69           C
ATOM   2894  C   PHE A 184       3.716   0.399  37.116  1.00 22.02           C
ATOM   2895  O   PHE A 184       3.023   0.134  36.126  1.00 19.30           O
ATOM   2896  CB  PHE A 184       5.438  -1.309  37.937  1.00 21.65           C
ATOM   2897  CG  PHE A 184       5.442  -2.357  36.847  1.00 22.44           C
ATOM   2898  CD1 PHE A 184       5.630  -2.007  35.509  1.00 22.60           C
ATOM   2899  CD2 PHE A 184       5.239  -3.666  37.157  1.00 21.12           C
ATOM   2900  CE1 PHE A 184       5.608  -2.970  34.508  1.00 25.47           C
ATOM   2901  CE2 PHE A 184       5.214  -4.632  36.182  1.00 21.25           C
ATOM   2902  CZ  PHE A 184       5.406  -4.287  34.838  1.00 25.86           C
ATOM   2903  H   PHE A 184       2.569  -1.738  37.399  1.00 32.58           H
ATOM   2904  HA  PHE A 184       4.061  -0.238  39.029  1.00 24.80           H
ATOM   2905  HB2 PHE A 184       6.073  -0.619  37.690  1.00 25.94           H
ATOM   2906  HB3 PHE A 184       5.719  -1.736  38.762  1.00 25.94           H
ATOM   2907  HD1 PHE A 184       5.763  -1.114  35.284  1.00 27.08           H
ATOM   2908  HD2 PHE A 184       5.106  -3.910  38.045  1.00 25.31           H
ATOM   2909  HE1 PHE A 184       5.739  -2.725  33.620  1.00 30.53           H
ATOM   2910  HE2 PHE A 184       5.078  -5.522  36.415  1.00 25.47           H
ATOM   2911  HZ  PHE A 184       5.396  -4.941  34.178  1.00 30.99           H
ATOM   2912  N   HIS A 185       4.225   1.604  37.353  1.00 16.41           N
ATOM   2913  CA  HIS A 185       4.093   2.696  36.404  1.00 17.28           C
ATOM   2914  C   HIS A 185       4.959   2.476  35.156  1.00 19.31           C
ATOM   2915  O   HIS A 185       6.134   2.114  35.255  1.00 15.37           O
ATOM   2916  CB  HIS A 185       4.500   4.003  37.093  1.00 18.02           C
ATOM   2917  CG  HIS A 185       3.517   4.474  38.121  1.00 23.77           C
ATOM   2918  ND1 HIS A 185       2.372   5.167  37.790  1.00 21.98           N
ATOM   2919  CD2 HIS A 185       3.517   4.362  39.473  1.00 22.48           C
ATOM   2920  CE1 HIS A 185       1.720   5.471  38.895  1.00 25.51           C
ATOM   2921  NE2 HIS A 185       2.402   5.005  39.928  1.00 20.23           N
ATOM   2922  H   HIS A 185       4.656   1.814  38.067  1.00 19.66           H
ATOM   2923  HA  HIS A 185       3.167   2.772  36.125  1.00 20.70           H
ATOM   2924  HB2 HIS A 185       4.583   4.698  36.422  1.00 21.59           H
ATOM   2925  HB3 HIS A 185       5.353   3.870  37.537  1.00 21.59           H
ATOM   2926  HD1 HIS A 185       2.130   5.379  36.993  1.00 26.34           H
ATOM   2927  HD2 HIS A 185       4.170   3.952  39.993  1.00 26.94           H
ATOM   2928  HE1 HIS A 185       0.915   5.935  38.941  1.00 30.58           H
ATOM   2929  N   ALA A 186       4.403   2.811  33.976  1.00 15.77           N
ATOM   2930  CA  ALA A 186       5.116   2.570  32.724  1.00 14.49           C
ATOM   2931  C   ALA A 186       6.330   3.489  32.566  1.00 17.66           C
ATOM   2932  O   ALA A 186       7.389   3.037  32.132  1.00 14.94           O
ATOM   2933  CB  ALA A 186       4.173   2.750  31.525  1.00 18.24           C
ATOM   2934  H   ALA A 186       3.628   3.172  33.883  1.00 18.89           H
ATOM   2935  HA  ALA A 186       5.434   1.654  32.716  1.00 17.35           H
ATOM   2936  HB1 ALA A 186       4.668   2.585  30.707  1.00 21.86           H
ATOM   2937  HB2 ALA A 186       3.441   2.118  31.602  1.00 21.86           H
ATOM   2938  HB3 ALA A 186       3.830   3.657  31.527  1.00 21.86           H
ATOM   2939  N   GLU A 187       6.198   4.792  32.875  1.00 13.46           N
ATOM   2940  CA  GLU A 187       7.257   5.676  32.421  1.00 14.72           C
ATOM   2941  C   GLU A 187       8.615   5.461  33.118  1.00 15.04           C
ATOM   2942  O   GLU A 187       9.658   5.507  32.451  1.00 15.74           O
ATOM   2943  CB  GLU A 187       6.774   7.123  32.563  1.00 15.64           C
ATOM   2944  CG  GLU A 187       5.580   7.521  31.624  1.00 17.21           C
ATOM   2945  CD  GLU A 187       4.966   8.829  32.098  1.00 18.71           C
ATOM   2946  OE1 GLU A 187       5.316   9.886  31.547  1.00 20.90           O
ATOM   2947  OE2 GLU A 187       4.250   8.794  33.114  1.00 18.98           O1-
ATOM   2948  H   GLU A 187       5.553   5.156  33.312  1.00 16.11           H
ATOM   2949  HA  GLU A 187       7.397   5.515  31.475  1.00 17.63           H
ATOM   2950  HB2 GLU A 187       6.485   7.263  33.478  1.00 18.73           H
ATOM   2951  HB3 GLU A 187       7.515   7.716  32.361  1.00 18.73           H
ATOM   2952  HG2 GLU A 187       5.905   7.643  30.718  1.00 20.62           H
ATOM   2953  HG3 GLU A 187       4.899   6.831  31.652  1.00 20.62           H
ATOM   2954  N   PRO A 188       8.671   5.227  34.429  1.00 12.45           N
ATOM   2955  CA  PRO A 188       9.988   4.955  35.072  1.00 13.65           C
ATOM   2956  C   PRO A 188      10.703   3.721  34.528  1.00 14.30           C
ATOM   2957  O   PRO A 188      11.932   3.649  34.557  1.00 16.71           O
ATOM   2958  CB  PRO A 188       9.628   4.766  36.567  1.00 18.06           C
ATOM   2959  CG  PRO A 188       8.292   5.572  36.716  1.00 15.77           C
ATOM   2960  CD  PRO A 188       7.572   5.319  35.407  1.00 16.99           C
ATOM   2961  HA  PRO A 188      10.570   5.726  34.981  1.00 16.35           H
ATOM   2962  HB2 PRO A 188       9.491   3.826  36.760  1.00 21.63           H
ATOM   2963  HB3 PRO A 188      10.325   5.141  37.127  1.00 21.63           H
ATOM   2964  HG2 PRO A 188       7.780   5.229  37.466  1.00 18.89           H
ATOM   2965  HG3 PRO A 188       8.485   6.516  36.829  1.00 18.89           H
ATOM   2966  HD2 PRO A 188       7.083   4.482  35.446  1.00 20.35           H
ATOM   2967  HD3 PRO A 188       6.989   6.063  35.192  1.00 20.35           H
ATOM   2968  N   VAL A 189       9.959   2.769  33.986  1.00 15.74           N
ATOM   2969  CA  VAL A 189      10.558   1.591  33.384  1.00 12.74           C
ATOM   2970  C   VAL A 189      11.323   1.977  32.121  1.00 14.44           C
ATOM   2971  O   VAL A 189      12.472   1.558  31.905  1.00 15.35           O
ATOM   2972  CB  VAL A 189       9.467   0.538  33.095  1.00 17.66           C
ATOM   2973  CG1 VAL A 189      10.023  -0.660  32.387  1.00 19.49           C
ATOM   2974  CG2 VAL A 189       8.748   0.084  34.354  1.00 15.62           C
ATOM   2975  H   VAL A 189       9.100   2.781  33.955  1.00 18.85           H
ATOM   2976  HA  VAL A 189      11.190   1.204  34.010  1.00 15.26           H
ATOM   2977  HB  VAL A 189       8.804   0.938  32.511  1.00 21.15           H
ATOM   2978 HG11 VAL A 189       9.306  -1.292  32.226  1.00 23.35           H
ATOM   2979 HG12 VAL A 189      10.410  -0.377  31.544  1.00 23.35           H
ATOM   2980 HG13 VAL A 189      10.705  -1.067  32.944  1.00 23.35           H
ATOM   2981 HG21 VAL A 189       8.077  -0.574  34.113  1.00 18.71           H
ATOM   2982 HG22 VAL A 189       9.394  -0.309  34.962  1.00 18.71           H
ATOM   2983 HG23 VAL A 189       8.325   0.851  34.770  1.00 18.71           H
ATOM   2984  N   ASP A 190      10.717   2.797  31.273  1.00 14.64           N
ATOM   2985  CA  ASP A 190      11.447   3.271  30.091  1.00 14.79           C
ATOM   2986  C   ASP A 190      12.619   4.168  30.481  1.00 12.64           C
ATOM   2987  O   ASP A 190      13.659   4.124  29.831  1.00 16.64           O
ATOM   2988  CB  ASP A 190      10.519   4.008  29.106  1.00 15.92           C
ATOM   2989  CG  ASP A 190       9.612   3.074  28.307  1.00 15.81           C
ATOM   2990  OD1 ASP A 190       9.904   1.860  28.064  1.00 15.75           O
ATOM   2991  OD2 ASP A 190       8.584   3.611  27.864  1.00 16.64           O1-
ATOM   2992  H   ASP A 190       9.911   3.089  31.349  1.00 17.53           H
ATOM   2993  HA  ASP A 190      11.811   2.502  29.627  1.00 17.71           H
ATOM   2994  HB2 ASP A 190       9.952   4.618  29.605  1.00 19.06           H
ATOM   2995  HB3 ASP A 190      11.063   4.506  28.475  1.00 19.06           H
ATOM   2996  N   VAL A 191      12.494   4.968  31.547  1.00 13.56           N
ATOM   2997  CA  VAL A 191      13.615   5.779  32.009  1.00 15.53           C
ATOM   2998  C   VAL A 191      14.802   4.889  32.401  1.00 15.58           C
ATOM   2999  O   VAL A 191      15.969   5.143  32.023  1.00 10.15           O
ATOM   3000  CB  VAL A 191      13.166   6.674  33.187  1.00 18.70           C
ATOM   3001  CG1 VAL A 191      14.378   7.324  33.896  1.00 13.23           C
ATOM   3002  CG2 VAL A 191      12.241   7.744  32.697  1.00 13.86           C
ATOM   3003  H   VAL A 191      11.776   5.056  32.012  1.00 16.23           H
ATOM   3004  HA  VAL A 191      13.903   6.359  31.287  1.00 18.60           H
ATOM   3005  HB  VAL A 191      12.689   6.133  33.836  1.00 22.41           H
ATOM   3006 HG11 VAL A 191      14.057   7.876  34.626  1.00 15.84           H
ATOM   3007 HG12 VAL A 191      14.955   6.624  34.238  1.00 15.84           H
ATOM   3008 HG13 VAL A 191      14.862   7.869  33.256  1.00 15.84           H
ATOM   3009 HG21 VAL A 191      11.970   8.295  33.448  1.00 16.59           H
ATOM   3010 HG22 VAL A 191      12.705   8.285  32.039  1.00 16.59           H
ATOM   3011 HG23 VAL A 191      11.463   7.327  32.294  1.00 16.59           H
ATOM   3012  N   TRP A 192      14.506   3.828  33.167  1.00 12.34           N
ATOM   3013  CA  TRP A 192      15.536   2.904  33.624  1.00 13.43           C
ATOM   3014  C   TRP A 192      16.302   2.339  32.444  1.00 13.86           C
ATOM   3015  O   TRP A 192      17.538   2.380  32.418  1.00 15.21           O
ATOM   3016  CB  TRP A 192      14.894   1.783  34.445  1.00 13.60           C
ATOM   3017  CG  TRP A 192      15.880   0.812  34.937  1.00 12.49           C
ATOM   3018  CD1 TRP A 192      16.453  -0.200  34.218  1.00 15.37           C
ATOM   3019  CD2 TRP A 192      16.455   0.734  36.254  1.00 13.39           C
ATOM   3020  NE1 TRP A 192      17.312  -0.892  34.997  1.00 14.71           N
ATOM   3021  CE2 TRP A 192      17.343  -0.351  36.248  1.00 15.24           C
ATOM   3022  CE3 TRP A 192      16.278   1.453  37.432  1.00 16.10           C
ATOM   3023  CZ2 TRP A 192      18.087  -0.735  37.381  1.00 18.90           C
ATOM   3024  CZ3 TRP A 192      17.020   1.076  38.567  1.00 19.04           C
ATOM   3025  CH2 TRP A 192      17.890  -0.027  38.532  1.00 16.90           C
ATOM   3026  H   TRP A 192      13.713   3.627  33.432  1.00 14.77           H
ATOM   3027  HA  TRP A 192      16.162   3.379  34.194  1.00 16.08           H
ATOM   3028  HB2 TRP A 192      14.444   2.170  35.213  1.00 16.29           H
ATOM   3029  HB3 TRP A 192      14.256   1.309  33.890  1.00 16.29           H
ATOM   3030  HD1 TRP A 192      16.277  -0.384  33.324  1.00 18.41           H
ATOM   3031  HE1 TRP A 192      17.780  -1.565  34.739  1.00 17.62           H
ATOM   3032  HE3 TRP A 192      15.691   2.173  37.465  1.00 19.29           H
ATOM   3033  HZ2 TRP A 192      18.667  -1.462  37.355  1.00 22.64           H
ATOM   3034  HZ3 TRP A 192      16.914   1.550  39.361  1.00 22.82           H
ATOM   3035  HH2 TRP A 192      18.377  -0.247  39.292  1.00 20.25           H
ATOM   3036  N   SER A 193      15.578   1.747  31.479  1.00 12.39           N
ATOM   3037  CA  SER A 193      16.235   1.129  30.322  1.00 15.58           C
ATOM   3038  C   SER A 193      17.088   2.139  29.554  1.00 14.11           C
ATOM   3039  O   SER A 193      18.158   1.793  29.042  1.00 13.75           O
ATOM   3040  CB  SER A 193      15.192   0.474  29.409  1.00 13.74           C
ATOM   3041  OG  SER A 193      14.245   1.367  28.953  1.00 18.21           O
ATOM   3042  H   SER A 193      14.720   1.692  31.473  1.00 14.83           H
ATOM   3043  HA  SER A 193      16.826   0.430  30.640  1.00 18.66           H
ATOM   3044  HB2 SER A 193      15.648   0.089  28.644  1.00 16.45           H
ATOM   3045  HB3 SER A 193      14.742  -0.226  29.907  1.00 16.45           H
ATOM   3046  HG  SER A 193      13.834   1.708  29.602  1.00 21.82           H
ATOM   3047  N   CYS A 194      16.638   3.388  29.464  1.00 14.92           N
ATOM   3048  CA  CYS A 194      17.475   4.428  28.862  1.00 13.40           C
ATOM   3049  C   CYS A 194      18.759   4.620  29.644  1.00 12.59           C
ATOM   3050  O   CYS A 194      19.795   4.910  29.058  1.00  9.87           O
ATOM   3051  CB  CYS A 194      16.727   5.755  28.783  1.00 11.02           C
ATOM   3052  SG  CYS A 194      15.359   5.846  27.570  1.00 15.80           S
ATOM   3053  H   CYS A 194      15.868   3.658  29.737  1.00 17.87           H
ATOM   3054  HA  CYS A 194      17.710   4.162  27.960  1.00 16.04           H
ATOM   3055  HB2 CYS A 194      16.350   5.944  29.657  1.00 13.19           H
ATOM   3056  HB3 CYS A 194      17.363   6.449  28.551  1.00 13.19           H
ATOM   3057  HG  CYS A 194      14.538   5.014  27.844  1.00 18.92           H
ATOM   3058  N   GLY A 195      18.704   4.505  30.972  1.00 11.92           N
ATOM   3059  CA  GLY A 195      19.925   4.579  31.769  1.00 14.37           C
ATOM   3060  C   GLY A 195      20.871   3.413  31.522  1.00 15.48           C
ATOM   3061  O   GLY A 195      22.097   3.573  31.493  1.00 11.87           O
ATOM   3062  H   GLY A 195      17.985   4.385  31.428  1.00 14.27           H
ATOM   3063  HA2 GLY A 195      20.394   5.402  31.561  1.00 17.21           H
ATOM   3064  HA3 GLY A 195      19.693   4.589  32.711  1.00 17.21           H
ATOM   3065  N   ILE A 196      20.319   2.233  31.300  1.00 12.90           N
ATOM   3066  CA  ILE A 196      21.193   1.096  30.984  1.00 14.13           C
ATOM   3067  C   ILE A 196      21.814   1.303  29.604  1.00 13.21           C
ATOM   3068  O   ILE A 196      23.000   1.031  29.395  1.00 12.13           O
ATOM   3069  CB  ILE A 196      20.407  -0.230  31.062  1.00 12.17           C
ATOM   3070  CG1 ILE A 196      19.792  -0.466  32.445  1.00 10.24           C
ATOM   3071  CG2 ILE A 196      21.293  -1.432  30.621  1.00 11.50           C
ATOM   3072  CD1 ILE A 196      20.831  -0.732  33.604  1.00 14.75           C
ATOM   3073  H   ILE A 196      19.477   2.058  31.323  1.00 15.45           H
ATOM   3074  HA  ILE A 196      21.911   1.059  31.635  1.00 16.92           H
ATOM   3075  HB  ILE A 196      19.675  -0.166  30.429  1.00 14.57           H
ATOM   3076 HG12 ILE A 196      19.276   0.318  32.690  1.00 12.26           H
ATOM   3077 HG13 ILE A 196      19.207  -1.237  32.395  1.00 12.26           H
ATOM   3078 HG21 ILE A 196      20.771  -2.247  30.681  1.00 13.76           H
ATOM   3079 HG22 ILE A 196      21.583  -1.291  29.706  1.00 13.76           H
ATOM   3080 HG23 ILE A 196      22.063  -1.487  31.208  1.00 13.76           H
ATOM   3081 HD11 ILE A 196      20.349  -0.868  34.435  1.00 17.66           H
ATOM   3082 HD12 ILE A 196      21.349  -1.523  33.388  1.00 17.66           H
ATOM   3083 HD13 ILE A 196      21.418   0.036  33.684  1.00 17.66           H
ATOM   3084  N   VAL A 197      21.038   1.853  28.658  1.00 13.55           N
ATOM   3085  CA  VAL A 197      21.600   2.190  27.352  1.00 15.04           C
ATOM   3086  C   VAL A 197      22.747   3.198  27.508  1.00 13.83           C
ATOM   3087  O   VAL A 197      23.824   3.044  26.904  1.00 16.27           O
ATOM   3088  CB  VAL A 197      20.495   2.711  26.405  1.00 14.12           C
ATOM   3089  CG1 VAL A 197      21.103   3.353  25.122  1.00 17.77           C
ATOM   3090  CG2 VAL A 197      19.606   1.568  25.988  1.00 18.05           C
ATOM   3091  H   VAL A 197      20.202   2.035  28.749  1.00 16.22           H
ATOM   3092  HA  VAL A 197      21.969   1.385  26.956  1.00 18.01           H
ATOM   3093  HB  VAL A 197      19.957   3.376  26.862  1.00 16.91           H
ATOM   3094 HG11 VAL A 197      20.382   3.667  24.554  1.00 21.29           H
ATOM   3095 HG12 VAL A 197      21.670   4.097  25.380  1.00 21.29           H
ATOM   3096 HG13 VAL A 197      21.627   2.685  24.653  1.00 21.29           H
ATOM   3097 HG21 VAL A 197      18.916   1.906  25.395  1.00 21.62           H
ATOM   3098 HG22 VAL A 197      20.142   0.903  25.529  1.00 21.62           H
ATOM   3099 HG23 VAL A 197      19.201   1.179  26.779  1.00 21.62           H
ATOM   3100  N   LEU A 198      22.546   4.236  28.330  1.00 13.39           N
ATOM   3101  CA  LEU A 198      23.606   5.224  28.533  1.00 15.19           C
ATOM   3102  C   LEU A 198      24.865   4.580  29.111  1.00 17.62           C
ATOM   3103  O   LEU A 198      25.982   4.867  28.667  1.00 16.13           O
ATOM   3104  CB  LEU A 198      23.130   6.336  29.455  1.00 13.09           C
ATOM   3105  CG  LEU A 198      24.071   7.489  29.807  1.00 17.66           C
ATOM   3106  CD1 LEU A 198      24.717   8.061  28.522  1.00 16.05           C
ATOM   3107  CD2 LEU A 198      23.315   8.638  30.643  1.00 17.95           C
ATOM   3108  H   LEU A 198      21.823   4.386  28.771  1.00 16.03           H
ATOM   3109  HA  LEU A 198      23.837   5.620  27.678  1.00 18.19           H
ATOM   3110  HB2 LEU A 198      22.345   6.735  29.048  1.00 15.68           H
ATOM   3111  HB3 LEU A 198      22.870   5.926  30.295  1.00 15.68           H
ATOM   3112  HG  LEU A 198      24.785   7.145  30.365  1.00 21.16           H
ATOM   3113 HD11 LEU A 198      25.310   8.790  28.765  1.00 19.22           H
ATOM   3114 HD12 LEU A 198      25.221   7.358  28.083  1.00 19.22           H
ATOM   3115 HD13 LEU A 198      24.017   8.385  27.934  1.00 19.22           H
ATOM   3116 HD21 LEU A 198      23.946   9.347  30.844  1.00 21.50           H
ATOM   3117 HD22 LEU A 198      22.584   8.987  30.110  1.00 21.50           H
ATOM   3118 HD23 LEU A 198      22.973   8.256  31.466  1.00 21.50           H
ATOM   3119  N   THR A 199      24.697   3.735  30.136  1.00 16.41           N
ATOM   3120  CA  THR A 199      25.808   3.004  30.731  1.00 14.50           C
ATOM   3121  C   THR A 199      26.570   2.226  29.662  1.00 15.37           C
ATOM   3122  O   THR A 199      27.800   2.330  29.551  1.00 17.48           O
ATOM   3123  CB  THR A 199      25.294   2.044  31.808  1.00 14.74           C
ATOM   3124  OG1 THR A 199      24.562   2.737  32.823  1.00 15.19           O
ATOM   3125  CG2 THR A 199      26.508   1.353  32.465  1.00 20.71           C
ATOM   3126  H   THR A 199      23.937   3.571  30.504  1.00 19.65           H
ATOM   3127  HA  THR A 199      26.419   3.631  31.147  1.00 17.36           H
ATOM   3128  HB  THR A 199      24.731   1.366  31.402  1.00 17.65           H
ATOM   3129  HG1 THR A 199      23.901   3.128  32.485  1.00 18.19           H
ATOM   3130 HG21 THR A 199      26.208   0.738  33.152  1.00 24.82           H
ATOM   3131 HG22 THR A 199      27.009   0.859  31.797  1.00 24.82           H
ATOM   3132 HG23 THR A 199      27.089   2.017  32.867  1.00 24.82           H
ATOM   3133  N   ALA A 200      25.832   1.501  28.815  1.00 17.28           N
ATOM   3134  CA  ALA A 200      26.448   0.733  27.733  1.00 17.64           C
ATOM   3135  C   ALA A 200      27.232   1.631  26.791  1.00 24.03           C
ATOM   3136  O   ALA A 200      28.363   1.296  26.404  1.00 17.76           O
ATOM   3137  CB  ALA A 200      25.395  -0.056  26.952  1.00 16.86           C
ATOM   3138  H   ALA A 200      24.975   1.439  28.848  1.00 20.71           H
ATOM   3139  HA  ALA A 200      27.069   0.095  28.118  1.00 21.14           H
ATOM   3140  HB1 ALA A 200      25.834  -0.553  26.244  1.00 20.20           H
ATOM   3141  HB2 ALA A 200      24.946  -0.667  27.557  1.00 20.20           H
ATOM   3142  HB3 ALA A 200      24.753   0.565  26.573  1.00 20.20           H
ATOM   3143  N   MET A 201      26.642   2.776  26.394  1.00 20.63           N
ATOM   3144  CA  MET A 201      27.340   3.673  25.476  1.00 17.58           C
ATOM   3145  C   MET A 201      28.620   4.209  26.080  1.00 17.88           C
ATOM   3146  O   MET A 201      29.558   4.514  25.346  1.00 15.86           O
ATOM   3147  CB  MET A 201      26.475   4.878  25.053  1.00 15.26           C
ATOM   3148  CG  MET A 201      25.211   4.500  24.230  1.00 19.77           C
ATOM   3149  SD  MET A 201      24.458   5.966  23.451  1.00 16.67           S
ATOM   3150  CE  MET A 201      23.804   6.825  24.888  1.00 16.08           C
ATOM   3151  H   MET A 201      25.862   3.043  26.638  1.00 24.72           H
ATOM   3152  HA  MET A 201      27.562   3.177  24.673  1.00 21.06           H
ATOM   3153  HB2 MET A 201      26.180   5.344  25.851  1.00 18.27           H
ATOM   3154  HB3 MET A 201      27.015   5.472  24.508  1.00 18.27           H
ATOM   3155  HG2 MET A 201      25.459   3.878  23.529  1.00 23.69           H
ATOM   3156  HG3 MET A 201      24.554   4.097  24.819  1.00 23.69           H
ATOM   3157  HE1 MET A 201      23.369   7.641  24.596  1.00 19.26           H
ATOM   3158  HE2 MET A 201      23.163   6.249  25.335  1.00 19.26           H
ATOM   3159  HE3 MET A 201      24.535   7.036  25.489  1.00 19.26           H
ATOM   3160  N   LEU A 202      28.652   4.426  27.394  1.00 15.29           N
ATOM   3161  CA  LEU A 202      29.805   5.071  28.004  1.00 18.63           C
ATOM   3162  C   LEU A 202      30.863   4.088  28.503  1.00 21.92           C
ATOM   3163  O   LEU A 202      31.988   4.507  28.795  1.00 23.39           O
ATOM   3164  CB  LEU A 202      29.362   5.954  29.159  1.00 19.21           C
ATOM   3165  CG  LEU A 202      28.581   7.233  28.726  1.00 19.29           C
ATOM   3166  CD1 LEU A 202      28.175   7.978  29.896  1.00 14.28           C
ATOM   3167  CD2 LEU A 202      29.388   8.123  27.848  1.00 22.03           C
ATOM   3168  H   LEU A 202      28.027   4.211  27.945  1.00 18.31           H
ATOM   3169  HA  LEU A 202      30.225   5.642  27.342  1.00 22.33           H
ATOM   3170  HB2 LEU A 202      28.782   5.437  29.740  1.00 23.02           H
ATOM   3171  HB3 LEU A 202      30.147   6.240  29.650  1.00 23.02           H
ATOM   3172  HG  LEU A 202      27.783   6.971  28.241  1.00 23.11           H
ATOM   3173 HD11 LEU A 202      27.691   8.770  29.613  1.00 17.10           H
ATOM   3174 HD12 LEU A 202      27.603   7.417  30.443  1.00 17.10           H
ATOM   3175 HD13 LEU A 202      28.965   8.233  30.397  1.00 17.10           H
ATOM   3176 HD21 LEU A 202      28.856   8.898  27.610  1.00 26.40           H
ATOM   3177 HD22 LEU A 202      30.184   8.401  28.327  1.00 26.40           H
ATOM   3178 HD23 LEU A 202      29.637   7.634  27.047  1.00 26.40           H
ATOM   3179  N   ALA A 203      30.539   2.801  28.596  1.00 21.09           N
ATOM   3180  CA  ALA A 203      31.449   1.801  29.153  1.00 20.22           C
ATOM   3181  C   ALA A 203      31.587   0.564  28.289  1.00 23.49           C
ATOM   3182  O   ALA A 203      32.526  -0.212  28.500  1.00 21.56           O
ATOM   3183  CB  ALA A 203      30.989   1.374  30.551  1.00 23.16           C
ATOM   3184  H   ALA A 203      29.786   2.476  28.339  1.00 25.27           H
ATOM   3185  HA  ALA A 203      32.330   2.199  29.241  1.00 24.23           H
ATOM   3186  HB1 ALA A 203      31.608   0.712  30.897  1.00 27.76           H
ATOM   3187  HB2 ALA A 203      30.978   2.152  31.130  1.00 27.76           H
ATOM   3188  HB3 ALA A 203      30.099   0.995  30.487  1.00 27.76           H
ATOM   3189  N   GLY A 204      30.732   0.389  27.293  1.00 18.47           N
ATOM   3190  CA  GLY A 204      30.797  -0.766  26.431  1.00 22.57           C
ATOM   3191  C   GLY A 204      30.543  -2.051  27.154  1.00 24.81           C
ATOM   3192  O   GLY A 204      31.027  -3.106  26.729  1.00 24.61           O
ATOM   3193  H   GLY A 204      30.098   0.935  27.097  1.00 22.13           H
ATOM   3194  HA2 GLY A 204      30.137  -0.678  25.725  1.00 27.05           H
ATOM   3195  HA3 GLY A 204      31.676  -0.814  26.024  1.00 27.05           H
ATOM   3196  N   GLU A 205      29.785  -1.999  28.237  1.00 22.48           N
ATOM   3197  CA  GLU A 205      29.408  -3.215  28.933  1.00 26.86           C
ATOM   3198  C   GLU A 205      28.140  -2.914  29.709  1.00 23.75           C
ATOM   3199  O   GLU A 205      27.914  -1.785  30.169  1.00 24.42           O
ATOM   3200  CB  GLU A 205      30.537  -3.755  29.864  1.00 27.04           C
ATOM   3201  CG  GLU A 205      30.813  -2.913  31.056  1.00 30.21           C
ATOM   3202  CD  GLU A 205      31.858  -3.498  32.038  1.00 29.77           C
ATOM   3203  OE1 GLU A 205      31.768  -4.681  32.409  1.00 28.77           O
ATOM   3204  OE2 GLU A 205      32.736  -2.729  32.491  1.00 33.05           O1-
ATOM   3205  H   GLU A 205      29.477  -1.276  28.587  1.00 26.94           H
ATOM   3206  HA  GLU A 205      29.204  -3.903  28.280  1.00 32.19           H
ATOM   3207  HB2 GLU A 205      30.284  -4.637  30.179  1.00 32.42           H
ATOM   3208  HB3 GLU A 205      31.358  -3.815  29.351  1.00 32.42           H
ATOM   3209  HG2 GLU A 205      31.142  -2.052  30.757  1.00 36.22           H
ATOM   3210  HG3 GLU A 205      29.985  -2.793  31.547  1.00 36.22           H
ATOM   3211  N   LEU A 206      27.348  -3.929  29.866  1.00 22.90           N
ATOM   3212  CA  LEU A 206      26.140  -3.899  30.675  1.00 22.07           C
ATOM   3213  C   LEU A 206      26.479  -4.191  32.138  1.00 25.05           C
ATOM   3214  O   LEU A 206      27.307  -5.065  32.424  1.00 22.31           O
ATOM   3215  CB  LEU A 206      25.150  -4.920  30.160  1.00 18.85           C
ATOM   3216  CG  LEU A 206      24.068  -4.571  29.124  1.00 25.54           C
ATOM   3217  CD1 LEU A 206      24.077  -3.201  28.566  1.00 23.95           C
ATOM   3218  CD2 LEU A 206      24.056  -5.600  28.035  1.00 26.98           C
ATOM   3219  H   LEU A 206      27.486  -4.695  29.499  1.00 27.45           H
ATOM   3220  HA  LEU A 206      25.734  -3.020  30.621  1.00 26.45           H
ATOM   3221  HB2 LEU A 206      25.668  -5.642  29.771  1.00 22.59           H
ATOM   3222  HB3 LEU A 206      24.677  -5.268  30.933  1.00 22.59           H
ATOM   3223  HG  LEU A 206      23.215  -4.660  29.577  1.00 30.62           H
ATOM   3224 HD11 LEU A 206      23.349  -3.115  27.930  1.00 28.71           H
ATOM   3225 HD12 LEU A 206      23.962  -2.565  29.289  1.00 28.71           H
ATOM   3226 HD13 LEU A 206      24.925  -3.048  28.121  1.00 28.71           H
ATOM   3227 HD21 LEU A 206      23.371  -5.369  27.389  1.00 32.34           H
ATOM   3228 HD22 LEU A 206      24.926  -5.614  27.604  1.00 32.34           H
ATOM   3229 HD23 LEU A 206      23.866  -6.469  28.423  1.00 32.34           H
ATOM   3230  N   PRO A 207      25.843  -3.492  33.077  1.00 19.50           N
ATOM   3231  CA  PRO A 207      26.248  -3.609  34.485  1.00 21.39           C
ATOM   3232  C   PRO A 207      25.786  -4.882  35.180  1.00 23.53           C
ATOM   3233  O   PRO A 207      26.438  -5.314  36.120  1.00 27.89           O
ATOM   3234  CB  PRO A 207      25.616  -2.363  35.119  1.00 22.50           C
ATOM   3235  CG  PRO A 207      24.426  -2.077  34.257  1.00 18.23           C
ATOM   3236  CD  PRO A 207      24.848  -2.427  32.871  1.00 17.28           C
ATOM   3237  HA  PRO A 207      27.213  -3.543  34.558  1.00 25.63           H
ATOM   3238  HB2 PRO A 207      25.345  -2.558  36.030  1.00 26.96           H
ATOM   3239  HB3 PRO A 207      26.246  -1.626  35.095  1.00 26.96           H
ATOM   3240  HG2 PRO A 207      23.680  -2.630  34.538  1.00 21.84           H
ATOM   3241  HG3 PRO A 207      24.198  -1.137  34.318  1.00 21.84           H
ATOM   3242  HD2 PRO A 207      24.093  -2.763  32.362  1.00 20.70           H
ATOM   3243  HD3 PRO A 207      25.257  -1.661  32.438  1.00 20.70           H
ATOM   3244  N   TRP A 208      24.697  -5.506  34.752  1.00 27.13           N
ATOM   3245  CA  TRP A 208      24.255  -6.735  35.408  1.00 24.93           C
ATOM   3246  C   TRP A 208      23.366  -7.531  34.450  1.00 24.99           C
ATOM   3247  O   TRP A 208      22.780  -6.993  33.503  1.00 18.85           O
ATOM   3248  CB  TRP A 208      23.518  -6.424  36.725  1.00 24.37           C
ATOM   3249  CG  TRP A 208      22.585  -5.242  36.579  1.00 17.78           C
ATOM   3250  CD1 TRP A 208      21.413  -5.193  35.841  1.00 22.60           C
ATOM   3251  CD2 TRP A 208      22.751  -3.952  37.135  1.00 17.94           C
ATOM   3252  NE1 TRP A 208      20.877  -3.939  35.898  1.00 18.71           N
ATOM   3253  CE2 TRP A 208      21.675  -3.154  36.679  1.00 19.81           C
ATOM   3254  CE3 TRP A 208      23.730  -3.359  37.945  1.00 21.31           C
ATOM   3255  CZ2 TRP A 208      21.540  -1.824  37.038  1.00 21.00           C
ATOM   3256  CZ3 TRP A 208      23.576  -2.039  38.301  1.00 22.21           C
ATOM   3257  CH2 TRP A 208      22.495  -1.301  37.876  1.00 19.28           C
ATOM   3258  H   TRP A 208      24.203  -5.248  34.097  1.00 32.52           H
ATOM   3259  HA  TRP A 208      25.031  -7.278  35.619  1.00 29.88           H
ATOM   3260  HB2 TRP A 208      22.991  -7.195  36.986  1.00 29.21           H
ATOM   3261  HB3 TRP A 208      24.168  -6.213  37.413  1.00 29.21           H
ATOM   3262  HD1 TRP A 208      21.063  -5.900  35.350  1.00 27.09           H
ATOM   3263  HE1 TRP A 208      20.147  -3.690  35.519  1.00 22.42           H
ATOM   3264  HE3 TRP A 208      24.460  -3.850  38.246  1.00 25.54           H
ATOM   3265  HZ2 TRP A 208      20.810  -1.320  36.761  1.00 25.16           H
ATOM   3266  HZ3 TRP A 208      24.212  -1.639  38.849  1.00 26.62           H
ATOM   3267  HH2 TRP A 208      22.433  -0.407  38.127  1.00 23.10           H
ATOM   3268  N   ASP A 209      23.270  -8.836  34.724  1.00 27.51           N
ATOM   3269  CA  ASP A 209      22.350  -9.705  33.990  1.00 27.40           C
ATOM   3270  C   ASP A 209      20.901  -9.315  34.242  1.00 21.43           C
ATOM   3271  O   ASP A 209      20.047  -9.460  33.357  1.00 23.09           O
ATOM   3272  CB  ASP A 209      22.562 -11.160  34.413  1.00 34.16           C
ATOM   3273  CG  ASP A 209      23.954 -11.667  34.121  1.00 33.27           C
ATOM   3274  OD1 ASP A 209      24.631 -11.150  33.202  1.00 33.64           O
ATOM   3275  OD2 ASP A 209      24.361 -12.611  34.814  1.00 42.49           O1-
ATOM   3276  H   ASP A 209      23.727  -9.240  35.330  1.00 32.98           H
ATOM   3277  HA  ASP A 209      22.526  -9.633  33.039  1.00 32.85           H
ATOM   3278  HB2 ASP A 209      22.411 -11.235  35.369  1.00 40.96           H
ATOM   3279  HB3 ASP A 209      21.933 -11.722  33.935  1.00 40.96           H
ATOM   3280  N   GLN A 210      20.615  -8.806  35.423  1.00 24.20           N
ATOM   3281  CA  GLN A 210      19.268  -8.414  35.798  1.00 24.26           C
ATOM   3282  C   GLN A 210      19.332  -7.729  37.145  1.00 22.33           C
ATOM   3283  O   GLN A 210      20.191  -8.077  37.964  1.00 21.19           O
ATOM   3284  CB  GLN A 210      18.332  -9.621  35.893  1.00 22.51           C
ATOM   3285  CG  GLN A 210      18.897 -10.744  36.765  1.00 26.17           C
ATOM   3286  CD  GLN A 210      17.893 -11.852  36.928  1.00 31.56           C
ATOM   3287  OE1 GLN A 210      16.906 -11.692  37.637  1.00 40.14           O
ATOM   3288  NE2 GLN A 210      18.113 -12.955  36.257  1.00 33.45           N
ATOM   3289  H   GLN A 210      21.197  -8.673  36.043  1.00 29.00           H
ATOM   3290  HA  GLN A 210      18.911  -7.792  35.145  1.00 29.08           H
ATOM   3291  HB2 GLN A 210      17.489  -9.337  36.279  1.00 26.98           H
ATOM   3292  HB3 GLN A 210      18.186  -9.978  35.003  1.00 26.98           H
ATOM   3293  HG2 GLN A 210      19.691 -11.111  36.345  1.00 31.37           H
ATOM   3294  HG3 GLN A 210      19.111 -10.394  37.644  1.00 31.37           H
ATOM   3295 HE21 GLN A 210      18.806 -13.020  35.753  1.00 40.11           H
ATOM   3296 HE22 GLN A 210      17.564 -13.614  36.321  1.00 40.11           H
ATOM   3297  N   PRO A 211      18.445  -6.770  37.424  1.00 26.42           N
ATOM   3298  CA  PRO A 211      18.522  -5.988  38.690  1.00 21.43           C
ATOM   3299  C   PRO A 211      17.728  -6.666  39.797  1.00 29.42           C
ATOM   3300  O   PRO A 211      16.659  -6.224  40.215  1.00 23.87           O
ATOM   3301  CB  PRO A 211      17.928  -4.652  38.285  1.00 22.46           C
ATOM   3302  CG  PRO A 211      16.916  -5.018  37.285  1.00 21.49           C
ATOM   3303  CD  PRO A 211      17.365  -6.270  36.555  1.00 26.10           C
ATOM   3304  HA  PRO A 211      19.444  -5.869  38.967  1.00 25.68           H
ATOM   3305  HB2 PRO A 211      17.519  -4.224  39.054  1.00 26.92           H
ATOM   3306  HB3 PRO A 211      18.614  -4.088  37.895  1.00 26.92           H
ATOM   3307  HG2 PRO A 211      16.073  -5.183  37.736  1.00 25.75           H
ATOM   3308  HG3 PRO A 211      16.816  -4.286  36.656  1.00 25.75           H
ATOM   3309  HD2 PRO A 211      16.641  -6.914  36.505  1.00 31.29           H
ATOM   3310  HD3 PRO A 211      17.709  -6.047  35.676  1.00 31.29           H
ATOM   3311  N   SER A 212      18.249  -7.788  40.265  1.00 32.18           N
ATOM   3312  CA  SER A 212      17.597  -8.531  41.323  1.00 35.72           C
ATOM   3313  C   SER A 212      18.518  -8.614  42.533  1.00 32.88           C
ATOM   3314  O   SER A 212      19.731  -8.452  42.423  1.00 35.27           O
ATOM   3315  CB  SER A 212      17.212  -9.912  40.847  1.00 28.67           C
ATOM   3316  OG  SER A 212      18.352 -10.665  40.565  1.00 37.06           O
ATOM   3317  H   SER A 212      18.981  -8.141  39.984  1.00 38.58           H
ATOM   3318  HA  SER A 212      16.788  -8.065  41.589  1.00 42.83           H
ATOM   3319  HB2 SER A 212      16.702 -10.357  41.542  1.00 34.36           H
ATOM   3320  HB3 SER A 212      16.677  -9.832  40.041  1.00 34.36           H
ATOM   3321  HG  SER A 212      18.132 -11.431  40.300  1.00 44.43           H
ATOM   3322  N   ASP A 213      17.910  -8.872  43.699  1.00 44.20           N
ATOM   3323  CA  ASP A 213      18.678  -8.989  44.937  1.00 42.93           C
ATOM   3324  C   ASP A 213      19.711 -10.110  44.855  1.00 42.39           C
ATOM   3325  O   ASP A 213      20.768 -10.013  45.485  1.00 44.95           O
ATOM   3326  CB  ASP A 213      17.738  -9.220  46.121  1.00 47.43           C
ATOM   3327  CG  ASP A 213      16.855  -8.027  46.406  0.00 49.99           C
ATOM   3328  OD1 ASP A 213      15.776  -8.233  47.006  0.90 55.87           O
ATOM   3329  OD2 ASP A 213      17.230  -6.896  46.016  0.89 52.98           O1-
ATOM   3330  H   ASP A 213      17.062  -8.981  43.796  1.00 53.00           H
ATOM   3331  HA  ASP A 213      19.154  -8.157  45.092  1.00 51.48           H
ATOM   3332  HB2 ASP A 213      17.165  -9.978  45.926  1.00 56.88           H
ATOM   3333  HB3 ASP A 213      18.267  -9.399  46.914  1.00 56.88           H
ATOM   3334  N   SER A 214      19.428 -11.165  44.073  1.00 39.37           N
ATOM   3335  CA  SER A 214      20.324 -12.303  43.818  1.00 41.29           C
ATOM   3336  C   SER A 214      21.484 -12.005  42.854  1.00 41.89           C
ATOM   3337  O   SER A 214      22.237 -12.939  42.528  1.00 44.24           O
ATOM   3338  CB  SER A 214      19.526 -13.464  43.220  1.00 42.07           C
ATOM   3339  OG  SER A 214      19.277 -13.223  41.835  1.00 48.66           O
ATOM   3340  H   SER A 214      18.680 -11.243  43.657  1.00 47.21           H
ATOM   3341  HA  SER A 214      20.703 -12.601  44.660  1.00 49.51           H
ATOM   3342  HB2 SER A 214      20.037 -14.283  43.314  1.00 50.44           H
ATOM   3343  HB3 SER A 214      18.679 -13.542  43.686  1.00 50.44           H
ATOM   3344  HG  SER A 214      18.838 -12.513  41.742  1.00 58.36           H
ATOM   3345  N   CYS A 215      21.629 -10.782  42.332  1.00 36.59           N
ATOM   3346  CA  CYS A 215      22.652 -10.475  41.329  1.00 33.22           C
ATOM   3347  C   CYS A 215      23.732  -9.626  41.990  1.00 34.56           C
ATOM   3348  O   CYS A 215      23.486  -8.468  42.342  1.00 31.44           O
ATOM   3349  CB  CYS A 215      22.048  -9.746  40.133  1.00 35.16           C
ATOM   3350  SG  CYS A 215      23.230  -9.444  38.838  1.00 33.03           S
ATOM   3351  H   CYS A 215      21.142 -10.107  42.546  1.00 43.87           H
ATOM   3352  HA  CYS A 215      23.056 -11.299  41.015  1.00 39.83           H
ATOM   3353  HB2 CYS A 215      21.331 -10.284  39.764  1.00 42.16           H
ATOM   3354  HB3 CYS A 215      21.701  -8.889  40.428  1.00 42.16           H
ATOM   3355  HG  CYS A 215      24.122  -8.768  39.272  1.00 39.60           H
ATOM   3356  N   GLN A 216      24.930 -10.199  42.145  1.00 36.39           N
ATOM   3357  CA  GLN A 216      26.013  -9.522  42.863  1.00 36.33           C
ATOM   3358  C   GLN A 216      26.302  -8.138  42.295  1.00 29.07           C
ATOM   3359  O   GLN A 216      26.489  -7.175  43.047  1.00 31.73           O
ATOM   3360  CB  GLN A 216      27.297 -10.374  42.808  1.00 35.38           C
ATOM   3361  CG  GLN A 216      28.436  -9.846  43.707  1.00 34.40           C
ATOM   3362  CD  GLN A 216      27.969  -9.625  45.142  1.00 40.11           C
ATOM   3363  OE1 GLN A 216      27.319 -10.496  45.732  1.00 43.58           O
ATOM   3364  NE2 GLN A 216      28.246  -8.443  45.687  1.00 41.65           N
ATOM   3365  H   GLN A 216      25.140 -10.977  41.845  1.00 43.63           H
ATOM   3366  HA  GLN A 216      25.759  -9.418  43.794  1.00 43.57           H
ATOM   3367  HB2 GLN A 216      27.085 -11.276  43.097  1.00 42.43           H
ATOM   3368  HB3 GLN A 216      27.623 -10.390  41.895  1.00 42.43           H
ATOM   3369  HG2 GLN A 216      29.159 -10.493  43.720  1.00 41.25           H
ATOM   3370  HG3 GLN A 216      28.751  -8.998  43.357  1.00 41.25           H
ATOM   3371 HE21 GLN A 216      28.669  -7.848  45.232  1.00 49.95           H
ATOM   3372 HE22 GLN A 216      28.002  -8.274  46.494  1.00 49.95           H
ATOM   3373  N   GLU A 217      26.369  -8.020  40.966  1.00 28.88           N
ATOM   3374  CA  GLU A 217      26.731  -6.734  40.361  1.00 30.95           C
ATOM   3375  C   GLU A 217      25.676  -5.685  40.669  1.00 23.93           C
ATOM   3376  O   GLU A 217      26.001  -4.518  40.879  1.00 24.25           O
ATOM   3377  CB  GLU A 217      26.928  -6.884  38.841  1.00 27.40           C
ATOM   3378  CG  GLU A 217      28.152  -7.696  38.451  1.00 31.11           C
ATOM   3379  CD  GLU A 217      27.988  -9.171  38.777  1.00 35.53           C
ATOM   3380  OE1 GLU A 217      26.823  -9.677  38.879  1.00 26.73           O
ATOM   3381  OE2 GLU A 217      29.041  -9.816  38.950  1.00 41.68           O1-
ATOM   3382  H   GLU A 217      26.213  -8.652  40.404  1.00 34.62           H
ATOM   3383  HA  GLU A 217      27.571  -6.434  40.742  1.00 37.11           H
ATOM   3384  HB2 GLU A 217      26.149  -7.326  38.468  1.00 32.84           H
ATOM   3385  HB3 GLU A 217      27.022  -6.001  38.450  1.00 32.84           H
ATOM   3386  HG2 GLU A 217      28.299  -7.612  37.496  1.00 37.30           H
ATOM   3387  HG3 GLU A 217      28.923  -7.363  38.938  1.00 37.30           H
ATOM   3388  N   TYR A 218      24.417  -6.084  40.735  1.00 21.36           N
ATOM   3389  CA  TYR A 218      23.389  -5.129  41.132  1.00 25.31           C
ATOM   3390  C   TYR A 218      23.526  -4.738  42.602  1.00 26.06           C
ATOM   3391  O   TYR A 218      23.391  -3.559  42.945  1.00 22.11           O
ATOM   3392  CB  TYR A 218      21.997  -5.690  40.825  1.00 23.22           C
ATOM   3393  CG  TYR A 218      20.929  -4.653  41.097  1.00 27.92           C
ATOM   3394  CD1 TYR A 218      21.009  -3.394  40.507  1.00 24.24           C
ATOM   3395  CD2 TYR A 218      19.873  -4.905  41.965  1.00 32.67           C
ATOM   3396  CE1 TYR A 218      20.094  -2.442  40.752  1.00 27.33           C
ATOM   3397  CE2 TYR A 218      18.906  -3.919  42.219  1.00 27.23           C
ATOM   3398  CZ  TYR A 218      19.023  -2.714  41.611  1.00 27.24           C
ATOM   3399  OH  TYR A 218      18.119  -1.731  41.869  1.00 25.35           O
ATOM   3400  H   TYR A 218      24.134  -6.877  40.561  1.00 25.60           H
ATOM   3401  HA  TYR A 218      23.500  -4.322  40.606  1.00 30.33           H
ATOM   3402  HB2 TYR A 218      21.950  -5.941  39.890  1.00 27.83           H
ATOM   3403  HB3 TYR A 218      21.828  -6.460  41.391  1.00 27.83           H
ATOM   3404  HD1 TYR A 218      21.716  -3.207  39.933  1.00 29.06           H
ATOM   3405  HD2 TYR A 218      19.801  -5.737  42.374  1.00 39.16           H
ATOM   3406  HE1 TYR A 218      20.166  -1.609  40.345  1.00 32.76           H
ATOM   3407  HE2 TYR A 218      18.199  -4.089  42.799  1.00 32.65           H
ATOM   3408  HH  TYR A 218      17.528  -2.014  42.394  1.00 30.39           H
ATOM   3409  N   SER A 219      23.804  -5.702  43.499  1.00 29.26           N
ATOM   3410  CA  SER A 219      24.010  -5.340  44.909  1.00 33.60           C
ATOM   3411  C   SER A 219      25.171  -4.372  45.067  1.00 24.05           C
ATOM   3412  O   SER A 219      25.090  -3.420  45.851  1.00 26.56           O
ATOM   3413  CB  SER A 219      24.276  -6.581  45.780  1.00 30.06           C
ATOM   3414  OG  SER A 219      23.218  -7.496  45.655  1.00 38.45           O
ATOM   3415  H   SER A 219      23.875  -6.541  43.324  1.00 35.07           H
ATOM   3416  HA  SER A 219      23.210  -4.906  45.244  1.00 40.28           H
ATOM   3417  HB2 SER A 219      25.099  -7.004  45.488  1.00 36.04           H
ATOM   3418  HB3 SER A 219      24.353  -6.307  46.708  1.00 36.04           H
ATOM   3419  HG  SER A 219      23.366  -8.172  46.131  1.00 46.11           H
ATOM   3420  N   ASP A 220      26.273  -4.618  44.355  1.00 26.06           N
ATOM   3421  CA  ASP A 220      27.422  -3.714  44.414  1.00 26.40           C
ATOM   3422  C   ASP A 220      27.034  -2.286  44.072  1.00 29.19           C
ATOM   3423  O   ASP A 220      27.537  -1.332  44.696  1.00 24.13           O
ATOM   3424  CB  ASP A 220      28.514  -4.185  43.464  1.00 33.94           C
ATOM   3425  CG  ASP A 220      29.180  -5.474  43.940  1.00 32.23           C
ATOM   3426  OD1 ASP A 220      29.899  -6.082  43.145  1.00 31.21           O
ATOM   3427  OD2 ASP A 220      28.920  -5.876  45.083  1.00 27.47           O1-
ATOM   3428  H   ASP A 220      26.380  -5.295  43.836  1.00 31.24           H
ATOM   3429  HA  ASP A 220      27.784  -3.719  45.314  1.00 31.64           H
ATOM   3430  HB2 ASP A 220      28.125  -4.352  42.591  1.00 40.69           H
ATOM   3431  HB3 ASP A 220      29.197  -3.499  43.399  1.00 40.69           H
ATOM   3432  N   TRP A 221      26.214  -2.117  43.022  1.00 23.16           N
ATOM   3433  CA  TRP A 221      25.715  -0.788  42.657  1.00 21.90           C
ATOM   3434  C   TRP A 221      24.901  -0.177  43.784  1.00 23.40           C
ATOM   3435  O   TRP A 221      25.090   0.989  44.149  1.00 26.41           O
ATOM   3436  CB  TRP A 221      24.854  -0.890  41.379  1.00 21.43           C
ATOM   3437  CG  TRP A 221      24.099   0.356  41.013  1.00 21.05           C
ATOM   3438  CD1 TRP A 221      22.727   0.543  41.036  1.00 23.26           C
ATOM   3439  CD2 TRP A 221      24.658   1.587  40.545  1.00 23.49           C
ATOM   3440  NE1 TRP A 221      22.407   1.825  40.593  1.00 18.78           N
ATOM   3441  CE2 TRP A 221      23.574   2.481  40.288  1.00 19.62           C
ATOM   3442  CE3 TRP A 221      25.960   2.028  40.309  1.00 25.44           C
ATOM   3443  CZ2 TRP A 221      23.774   3.766  39.805  1.00 21.87           C
ATOM   3444  CZ3 TRP A 221      26.153   3.329  39.829  1.00 21.29           C
ATOM   3445  CH2 TRP A 221      25.060   4.180  39.595  1.00 20.66           C
ATOM   3446  H   TRP A 221      25.937  -2.752  42.512  1.00 27.75           H
ATOM   3447  HA  TRP A 221      26.467  -0.203  42.472  1.00 26.25           H
ATOM   3448  HB2 TRP A 221      25.434  -1.108  40.633  1.00 25.68           H
ATOM   3449  HB3 TRP A 221      24.203  -1.599  41.502  1.00 25.68           H
ATOM   3450  HD1 TRP A 221      22.107  -0.101  41.291  1.00 27.87           H
ATOM   3451  HE1 TRP A 221      21.614   2.150  40.526  1.00 22.51           H
ATOM   3452  HE3 TRP A 221      26.685   1.464  40.455  1.00 30.49           H
ATOM   3453  HZ2 TRP A 221      23.057   4.340  39.661  1.00 26.20           H
ATOM   3454  HZ3 TRP A 221      27.016   3.634  39.666  1.00 25.52           H
ATOM   3455  HH2 TRP A 221      25.214   5.042  39.280  1.00 24.75           H
ATOM   3456  N   LYS A 222      23.936  -0.931  44.304  1.00 21.49           N
ATOM   3457  CA  LYS A 222      23.137  -0.401  45.401  1.00 27.13           C
ATOM   3458  C   LYS A 222      24.008  -0.062  46.611  1.00 31.56           C
ATOM   3459  O   LYS A 222      23.671   0.849  47.377  1.00 34.23           O
ATOM   3460  CB  LYS A 222      22.052  -1.385  45.789  1.00 30.21           C
ATOM   3461  CG  LYS A 222      20.934  -1.549  44.731  1.00 30.86           C
ATOM   3462  CD  LYS A 222      19.722  -2.305  45.293  1.00 30.69           C
ATOM   3463  CE  LYS A 222      20.080  -3.770  45.487  1.00 35.66           C
ATOM   3464  NZ  LYS A 222      18.922  -4.568  45.962  1.00 47.60           N1+
ATOM   3465  H   LYS A 222      23.729  -1.726  44.050  1.00 25.76           H
ATOM   3466  HA  LYS A 222      22.706   0.417  45.108  1.00 32.52           H
ATOM   3467  HB2 LYS A 222      22.457  -2.256  45.927  1.00 36.22           H
ATOM   3468  HB3 LYS A 222      21.638  -1.083  46.612  1.00 36.22           H
ATOM   3469  HG2 LYS A 222      20.637  -0.672  44.443  1.00 36.99           H
ATOM   3470  HG3 LYS A 222      21.280  -2.050  43.976  1.00 36.99           H
ATOM   3471  HD2 LYS A 222      19.474  -1.930  46.152  1.00 36.80           H
ATOM   3472  HD3 LYS A 222      18.983  -2.247  44.668  1.00 36.80           H
ATOM   3473  HE2 LYS A 222      20.375  -4.141  44.641  1.00 42.75           H
ATOM   3474  HE3 LYS A 222      20.787  -3.841  46.148  1.00 42.75           H
ATOM   3475  HZ1 LYS A 222      19.161  -5.419  46.066  1.00 57.08           H
ATOM   3476  HZ2 LYS A 222      18.634  -4.251  46.742  1.00 57.08           H
ATOM   3477  HZ3 LYS A 222      18.259  -4.524  45.369  1.00 57.08           H
ATOM   3478  N   GLU A 223      25.137  -0.748  46.783  1.00 30.70           N
ATOM   3479  CA  GLU A 223      26.112  -0.402  47.831  1.00 31.54           C
ATOM   3480  C   GLU A 223      27.116   0.673  47.414  1.00 35.35           C
ATOM   3481  O   GLU A 223      28.060   0.953  48.166  1.00 37.09           O
ATOM   3482  CB  GLU A 223      26.876  -1.656  48.257  1.00 29.96           C
ATOM   3483  CG  GLU A 223      26.086  -2.689  49.016  1.00 36.51           C
ATOM   3484  CD  GLU A 223      26.989  -3.837  49.376  1.00 45.99           C
ATOM   3485  OE1 GLU A 223      27.623  -3.751  50.453  1.00 51.42           O
ATOM   3486  OE2 GLU A 223      27.135  -4.777  48.551  1.00 44.52           O1-
ATOM   3487  H   GLU A 223      25.368  -1.424  46.304  1.00 36.81           H
ATOM   3488  HA  GLU A 223      25.631  -0.072  48.606  1.00 37.81           H
ATOM   3489  HB2 GLU A 223      27.223  -2.086  47.460  1.00 35.92           H
ATOM   3490  HB3 GLU A 223      27.615  -1.384  48.824  1.00 35.92           H
ATOM   3491  HG2 GLU A 223      25.738  -2.300  49.833  1.00 43.78           H
ATOM   3492  HG3 GLU A 223      25.365  -3.023  48.459  1.00 43.78           H
ATOM   3493  N   LYS A 224      26.979   1.245  46.222  1.00 32.11           N
ATOM   3494  CA  LYS A 224      27.706   2.446  45.811  1.00 29.52           C
ATOM   3495  C   LYS A 224      29.179   2.176  45.535  1.00 31.95           C
ATOM   3496  O   LYS A 224      30.012   3.073  45.648  1.00 30.73           O
ATOM   3497  CB  LYS A 224      27.554   3.580  46.838  1.00 38.27           C
ATOM   3498  CG  LYS A 224      26.104   4.011  47.046  1.00 39.80           C
ATOM   3499  CD  LYS A 224      25.949   5.058  48.137  0.40 42.37           C
ATOM   3500  CE  LYS A 224      24.520   5.568  48.219  0.27 43.74           C
ATOM   3501  NZ  LYS A 224      24.178   6.331  46.993  0.51 42.25           N1+
ATOM   3502  H   LYS A 224      26.452   0.946  45.612  1.00 38.50           H
ATOM   3503  HA  LYS A 224      27.316   2.762  44.981  1.00 35.39           H
ATOM   3504  HB2 LYS A 224      27.901   3.279  47.693  1.00 45.89           H
ATOM   3505  HB3 LYS A 224      28.054   4.352  46.531  1.00 45.89           H
ATOM   3506  HG2 LYS A 224      25.765   4.388  46.219  1.00 47.72           H
ATOM   3507  HG3 LYS A 224      25.577   3.237  47.298  1.00 47.72           H
ATOM   3508  HD2 LYS A 224      26.181   4.665  48.993  0.29 50.81           H
ATOM   3509  HD3 LYS A 224      26.531   5.810  47.944  0.76 50.81           H
ATOM   3510  HE2 LYS A 224      23.911   4.817  48.294  1.00 52.45           H
ATOM   3511  HE3 LYS A 224      24.429   6.158  48.984  1.00 52.45           H
ATOM   3512  HZ1 LYS A 224      23.341   6.628  47.044  0.26 50.67           H
ATOM   3513  HZ2 LYS A 224      24.728   7.025  46.905  1.00 50.67           H
ATOM   3514  HZ3 LYS A 224      24.257   5.807  46.278  1.00 50.67           H
ATOM   3515  N   LYS A 225      29.487   0.964  45.097  1.00 27.98           N
ATOM   3516  CA  LYS A 225      30.850   0.548  44.799  1.00 36.19           C
ATOM   3517  C   LYS A 225      31.246   0.927  43.375  1.00 34.17           C
ATOM   3518  O   LYS A 225      31.522   0.085  42.518  1.00 28.85           O
ATOM   3519  CB  LYS A 225      30.968  -0.943  45.015  1.00 33.51           C
ATOM   3520  CG  LYS A 225      30.743  -1.263  46.476  1.00 35.67           C
ATOM   3521  CD  LYS A 225      30.228  -2.624  46.661  1.00 42.90           C
ATOM   3522  CE  LYS A 225      31.267  -3.576  47.075  1.00 41.10           C
ATOM   3523  NZ  LYS A 225      30.586  -4.675  47.825  1.00 47.26           N1+
ATOM   3524  H   LYS A 225      28.906   0.346  44.959  1.00 33.54           H
ATOM   3525  HA  LYS A 225      31.459   0.992  45.410  1.00 43.40           H
ATOM   3526  HB2 LYS A 225      30.295  -1.404  44.490  1.00 40.18           H
ATOM   3527  HB3 LYS A 225      31.858  -1.239  44.767  1.00 40.18           H
ATOM   3528  HG2 LYS A 225      31.585  -1.190  46.953  1.00 42.77           H
ATOM   3529  HG3 LYS A 225      30.095  -0.641  46.843  1.00 42.77           H
ATOM   3530  HD2 LYS A 225      29.543  -2.611  47.348  1.00 51.45           H
ATOM   3531  HD3 LYS A 225      29.852  -2.936  45.823  1.00 51.45           H
ATOM   3532  HE2 LYS A 225      31.706  -3.949  46.295  1.00 49.29           H
ATOM   3533  HE3 LYS A 225      31.905  -3.140  47.661  1.00 49.29           H
ATOM   3534  HZ1 LYS A 225      31.184  -5.275  48.094  1.00 56.68           H
ATOM   3535  HZ2 LYS A 225      30.168  -4.343  48.538  1.00 56.68           H
ATOM   3536  HZ3 LYS A 225      29.988  -5.076  47.301  1.00 56.68           H
ATOM   3537  N   THR A 226      31.302   2.233  43.138  1.00 32.44           N
ATOM   3538  CA  THR A 226      31.537   2.681  41.773  1.00 32.93           C
ATOM   3539  C   THR A 226      33.013   2.678  41.401  1.00 37.69           C
ATOM   3540  O   THR A 226      33.351   3.034  40.265  1.00 33.35           O
ATOM   3541  CB  THR A 226      30.917   4.060  41.575  1.00 34.18           C
ATOM   3542  OG1 THR A 226      31.387   4.955  42.581  1.00 32.78           O
ATOM   3543  CG2 THR A 226      29.404   3.964  41.671  1.00 29.68           C
ATOM   3544  H   THR A 226      31.211   2.856  43.724  1.00 38.89           H
ATOM   3545  HA  THR A 226      31.085   2.071  41.169  1.00 39.48           H
ATOM   3546  HB  THR A 226      31.152   4.402  40.698  1.00 40.98           H
ATOM   3547  HG1 THR A 226      31.046   5.714  42.472  1.00 39.31           H
ATOM   3548 HG21 THR A 226      29.008   4.841  41.545  1.00 35.58           H
ATOM   3549 HG22 THR A 226      29.066   3.365  40.987  1.00 35.58           H
ATOM   3550 HG23 THR A 226      29.148   3.625  42.542  1.00 35.58           H
ATOM   3551  N   TYR A 227      33.890   2.258  42.321  1.00 37.71           N
ATOM   3552  CA  TYR A 227      35.280   1.972  41.975  1.00 36.08           C
ATOM   3553  C   TYR A 227      35.402   0.714  41.137  1.00 34.35           C
ATOM   3554  O   TYR A 227      36.498   0.416  40.663  1.00 37.12           O
ATOM   3555  CB  TYR A 227      36.132   1.840  43.245  1.00 38.06           C
ATOM   3556  CG  TYR A 227      35.611   0.814  44.244  1.00 36.37           C
ATOM   3557  CD1 TYR A 227      35.912  -0.539  44.104  1.00 36.66           C
ATOM   3558  CD2 TYR A 227      34.814   1.196  45.318  1.00 32.48           C
ATOM   3559  CE1 TYR A 227      35.438  -1.481  45.009  1.00 36.18           C
ATOM   3560  CE2 TYR A 227      34.344   0.259  46.217  1.00 33.29           C
ATOM   3561  CZ  TYR A 227      34.669  -1.075  46.062  1.00 33.65           C
ATOM   3562  OH  TYR A 227      34.193  -2.031  46.941  1.00 45.93           O
ATOM   3563  H   TYR A 227      33.702   2.132  43.151  1.00 45.22           H
ATOM   3564  HA  TYR A 227      35.632   2.712  41.455  1.00 43.26           H
ATOM   3565  HB2 TYR A 227      37.030   1.575  42.991  1.00 45.64           H
ATOM   3566  HB3 TYR A 227      36.159   2.700  43.692  1.00 45.64           H
ATOM   3567  HD1 TYR A 227      36.443  -0.817  43.392  1.00 43.95           H
ATOM   3568  HD2 TYR A 227      34.598   2.093  45.434  1.00 38.95           H
ATOM   3569  HE1 TYR A 227      35.649  -2.381  44.903  1.00 43.38           H
ATOM   3570  HE2 TYR A 227      33.813   0.527  46.933  1.00 39.91           H
ATOM   3571  HH  TYR A 227      33.736  -1.665  47.543  1.00 55.08           H
ATOM   3572  N   LEU A 228      34.307  -0.021  40.940  1.00 35.74           N
ATOM   3573  CA  LEU A 228      34.264  -1.190  40.071  1.00 30.26           C
ATOM   3574  C   LEU A 228      33.738  -0.856  38.674  1.00 30.64           C
ATOM   3575  O   LEU A 228      33.064   0.157  38.451  1.00 30.33           O
ATOM   3576  CB  LEU A 228      33.365  -2.257  40.689  1.00 31.59           C
ATOM   3577  CG  LEU A 228      33.728  -2.666  42.120  1.00 36.34           C
ATOM   3578  CD1 LEU A 228      32.551  -3.414  42.707  1.00 39.33           C
ATOM   3579  CD2 LEU A 228      35.002  -3.525  42.139  1.00 33.80           C
ATOM   3580  H   LEU A 228      33.551   0.148  41.314  1.00 42.85           H
ATOM   3581  HA  LEU A 228      35.158  -1.556  39.982  1.00 36.28           H
ATOM   3582  HB2 LEU A 228      32.455  -1.923  40.703  1.00 37.87           H
ATOM   3583  HB3 LEU A 228      33.410  -3.054  40.138  1.00 37.87           H
ATOM   3584  HG  LEU A 228      33.884  -1.871  42.654  1.00 43.58           H
ATOM   3585 HD11 LEU A 228      32.767  -3.679  43.615  1.00 47.16           H
ATOM   3586 HD12 LEU A 228      31.776  -2.832  42.708  1.00 47.16           H
ATOM   3587 HD13 LEU A 228      32.375  -4.199  42.166  1.00 47.16           H
ATOM   3588 HD21 LEU A 228      35.205  -3.768  43.056  1.00 40.53           H
ATOM   3589 HD22 LEU A 228      34.851  -4.325  41.611  1.00 40.53           H
ATOM   3590 HD23 LEU A 228      35.734  -3.013  41.761  1.00 40.53           H
ATOM   3591  N   ASN A 229      33.997  -1.767  37.746  1.00 33.06           N
ATOM   3592  CA  ASN A 229      33.434  -1.658  36.416  1.00 31.11           C
ATOM   3593  C   ASN A 229      31.946  -2.014  36.467  1.00 32.90           C
ATOM   3594  O   ASN A 229      31.530  -2.866  37.251  1.00 34.82           O
ATOM   3595  CB  ASN A 229      34.141  -2.598  35.443  1.00 33.87           C
ATOM   3596  CG  ASN A 229      35.524  -2.089  34.998  1.00 39.69           C
ATOM   3597  OD1 ASN A 229      35.793  -0.885  34.977  1.00 35.69           O
ATOM   3598  ND2 ASN A 229      36.406  -3.023  34.637  1.00 47.58           N
ATOM   3599  H   ASN A 229      34.497  -2.457  37.865  1.00 39.64           H
ATOM   3600  HA  ASN A 229      33.527  -0.748  36.094  1.00 37.30           H
ATOM   3601  HB2 ASN A 229      34.265  -3.459  35.872  1.00 40.61           H
ATOM   3602  HB3 ASN A 229      33.592  -2.701  34.650  1.00 40.61           H
ATOM   3603 HD21 ASN A 229      37.194  -2.794  34.379  1.00 57.06           H
ATOM   3604 HD22 ASN A 229      36.187  -3.854  34.662  1.00 57.06           H
ATOM   3605  N   PRO A 230      31.120  -1.393  35.622  1.00 30.47           N
ATOM   3606  CA  PRO A 230      31.468  -0.453  34.540  1.00 26.06           C
ATOM   3607  C   PRO A 230      31.678   0.982  35.010  1.00 24.91           C
ATOM   3608  O   PRO A 230      32.169   1.835  34.258  1.00 23.97           O
ATOM   3609  CB  PRO A 230      30.258  -0.551  33.630  1.00 28.93           C
ATOM   3610  CG  PRO A 230      29.088  -0.701  34.637  1.00 23.15           C
ATOM   3611  CD  PRO A 230      29.666  -1.688  35.654  1.00 25.77           C
ATOM   3612  HA  PRO A 230      32.256  -0.758  34.065  1.00 31.24           H
ATOM   3613  HB2 PRO A 230      30.167   0.261  33.107  1.00 34.68           H
ATOM   3614  HB3 PRO A 230      30.332  -1.332  33.060  1.00 34.68           H
ATOM   3615  HG2 PRO A 230      28.889   0.154  35.050  1.00 27.75           H
ATOM   3616  HG3 PRO A 230      28.309  -1.070  34.193  1.00 27.75           H
ATOM   3617  HD2 PRO A 230      29.305  -1.515  36.537  1.00 30.89           H
ATOM   3618  HD3 PRO A 230      29.499  -2.601  35.373  1.00 30.89           H
ATOM   3619  N   TRP A 231      31.312   1.246  36.265  1.00 21.40           N
ATOM   3620  CA  TRP A 231      31.173   2.621  36.733  1.00 21.83           C
ATOM   3621  C   TRP A 231      32.508   3.365  36.690  1.00 27.70           C
ATOM   3622  O   TRP A 231      32.526   4.582  36.449  1.00 21.98           O
ATOM   3623  CB  TRP A 231      30.553   2.635  38.170  1.00 23.94           C
ATOM   3624  CG  TRP A 231      29.452   1.651  38.270  1.00 23.11           C
ATOM   3625  CD1 TRP A 231      29.448   0.517  39.002  1.00 26.74           C
ATOM   3626  CD2 TRP A 231      28.208   1.660  37.529  1.00 22.94           C
ATOM   3627  NE1 TRP A 231      28.289  -0.189  38.771  1.00 23.69           N
ATOM   3628  CE2 TRP A 231      27.519   0.488  37.870  1.00 22.65           C
ATOM   3629  CE3 TRP A 231      27.636   2.530  36.591  1.00 19.72           C
ATOM   3630  CZ2 TRP A 231      26.284   0.173  37.336  1.00 23.88           C
ATOM   3631  CZ3 TRP A 231      26.403   2.217  36.062  1.00 23.86           C
ATOM   3632  CH2 TRP A 231      25.743   1.047  36.427  1.00 24.39           C
ATOM   3633  H   TRP A 231      31.140   0.650  36.860  1.00 25.65           H
ATOM   3634  HA  TRP A 231      30.559   3.087  36.145  1.00 26.16           H
ATOM   3635  HB2 TRP A 231      31.234   2.400  38.819  1.00 28.70           H
ATOM   3636  HB3 TRP A 231      30.195   3.516  38.359  1.00 28.70           H
ATOM   3637  HD1 TRP A 231      30.134   0.246  39.568  1.00 32.05           H
ATOM   3638  HE1 TRP A 231      28.078  -0.934  39.145  1.00 28.40           H
ATOM   3639  HE3 TRP A 231      28.084   3.301  36.325  1.00 23.63           H
ATOM   3640  HZ2 TRP A 231      25.830  -0.597  37.593  1.00 28.62           H
ATOM   3641  HZ3 TRP A 231      26.012   2.790  35.443  1.00 28.60           H
ATOM   3642  HH2 TRP A 231      24.903   0.869  36.069  1.00 29.23           H
ATOM   3643  N   LYS A 232      33.630   2.660  36.911  1.00 28.27           N
ATOM   3644  CA  LYS A 232      34.935   3.326  36.977  1.00 33.83           C
ATOM   3645  C   LYS A 232      35.384   3.860  35.622  1.00 26.24           C
ATOM   3646  O   LYS A 232      36.176   4.797  35.581  1.00 30.10           O
ATOM   3647  CB  LYS A 232      36.021   2.389  37.569  1.00 35.03           C
ATOM   3648  CG  LYS A 232      36.245   1.042  36.891  1.00 34.27           C
ATOM   3649  CD  LYS A 232      37.405   0.264  37.596  0.49 36.71           C
ATOM   3650  CE  LYS A 232      37.281  -1.270  37.431  0.38 41.22           C
ATOM   3651  NZ  LYS A 232      37.695  -2.068  38.632  1.00 50.33           N1+
ATOM   3652  H   LYS A 232      33.660   1.808  37.025  1.00 33.89           H
ATOM   3653  HA  LYS A 232      34.857   4.087  37.573  1.00 40.56           H
ATOM   3654  HB2 LYS A 232      36.867   2.862  37.546  1.00 42.00           H
ATOM   3655  HB3 LYS A 232      35.785   2.206  38.492  1.00 42.00           H
ATOM   3656  HG2 LYS A 232      35.437   0.510  36.952  1.00 41.08           H
ATOM   3657  HG3 LYS A 232      36.489   1.183  35.963  1.00 41.08           H
ATOM   3658  HD2 LYS A 232      38.251   0.540  37.210  1.00 44.02           H
ATOM   3659  HD3 LYS A 232      37.391   0.466  38.544  1.00 44.02           H
ATOM   3660  HE2 LYS A 232      36.355  -1.487  37.239  0.00 49.43           H
ATOM   3661  HE3 LYS A 232      37.840  -1.548  36.688  1.00 49.43           H
ATOM   3662  HZ1 LYS A 232      37.598  -2.937  38.467  1.00 60.36           H
ATOM   3663  HZ2 LYS A 232      38.547  -1.904  38.827  1.00 60.36           H
ATOM   3664  HZ3 LYS A 232      37.190  -1.848  39.331  1.00 60.36           H
ATOM   3665  N   LYS A 233      34.867   3.320  34.523  1.00 24.42           N
ATOM   3666  CA  LYS A 233      35.133   3.833  33.186  1.00 25.27           C
ATOM   3667  C   LYS A 233      34.326   5.078  32.841  1.00 25.78           C
ATOM   3668  O   LYS A 233      34.528   5.637  31.759  1.00 25.24           O
ATOM   3669  CB  LYS A 233      34.856   2.741  32.159  1.00 27.80           C
ATOM   3670  CG  LYS A 233      35.625   1.494  32.477  1.00 30.17           C
ATOM   3671  CD  LYS A 233      35.533   0.399  31.395  1.00 31.66           C
ATOM   3672  CE  LYS A 233      34.301  -0.409  31.498  1.00 33.47           C
ATOM   3673  NZ  LYS A 233      34.308  -1.561  30.534  1.00 30.20           N1+
ATOM   3674  H   LYS A 233      34.344   2.636  34.528  1.00 29.26           H
ATOM   3675  HA  LYS A 233      36.073   4.065  33.125  1.00 30.29           H
ATOM   3676  HB2 LYS A 233      33.910   2.527  32.166  1.00 33.33           H
ATOM   3677  HB3 LYS A 233      35.125   3.050  31.280  1.00 33.33           H
ATOM   3678  HG2 LYS A 233      36.561   1.724  32.585  1.00 36.17           H
ATOM   3679  HG3 LYS A 233      35.283   1.120  33.305  1.00 36.17           H
ATOM   3680  HD2 LYS A 233      35.544   0.818  30.520  1.00 37.95           H
ATOM   3681  HD3 LYS A 233      36.291  -0.199  31.485  1.00 37.95           H
ATOM   3682  HE2 LYS A 233      34.227  -0.766  32.396  1.00 40.13           H
ATOM   3683  HE3 LYS A 233      33.534   0.151  31.296  1.00 40.13           H
ATOM   3684  HZ1 LYS A 233      33.556  -2.030  30.616  1.00 36.21           H
ATOM   3685  HZ2 LYS A 233      34.371  -1.259  29.699  1.00 36.21           H
ATOM   3686  HZ3 LYS A 233      35.001  -2.093  30.701  1.00 36.21           H
ATOM   3687  N   ILE A 234      33.447   5.547  33.727  1.00 23.14           N
ATOM   3688  CA  ILE A 234      32.508   6.617  33.403  1.00 24.17           C
ATOM   3689  C   ILE A 234      32.854   7.864  34.186  1.00 22.04           C
ATOM   3690  O   ILE A 234      33.034   7.824  35.405  1.00 25.41           O
ATOM   3691  CB  ILE A 234      31.056   6.201  33.699  1.00 19.31           C
ATOM   3692  CG1 ILE A 234      30.713   4.960  32.891  1.00 20.66           C
ATOM   3693  CG2 ILE A 234      30.126   7.317  33.407  1.00 20.92           C
ATOM   3694  CD1 ILE A 234      29.293   4.490  33.071  1.00 22.10           C
ATOM   3695  H   ILE A 234      33.376   5.258  34.534  1.00 27.73           H
ATOM   3696  HA  ILE A 234      32.576   6.824  32.458  1.00 28.97           H
ATOM   3697  HB  ILE A 234      30.985   5.982  34.641  1.00 23.13           H
ATOM   3698 HG12 ILE A 234      30.843   5.155  31.949  1.00 24.76           H
ATOM   3699 HG13 ILE A 234      31.302   4.238  33.162  1.00 24.76           H
ATOM   3700 HG21 ILE A 234      29.219   7.032  33.601  1.00 25.07           H
ATOM   3701 HG22 ILE A 234      30.360   8.077  33.963  1.00 25.07           H
ATOM   3702 HG23 ILE A 234      30.204   7.556  32.470  1.00 25.07           H
ATOM   3703 HD11 ILE A 234      29.151   3.699  32.527  1.00 26.48           H
ATOM   3704 HD12 ILE A 234      29.148   4.279  34.007  1.00 26.48           H
ATOM   3705 HD13 ILE A 234      28.689   5.196  32.793  1.00 26.48           H
ATOM   3706  N   ASP A 235      32.851   8.989  33.499  1.00 22.80           N
ATOM   3707  CA  ASP A 235      33.240  10.230  34.142  1.00 20.47           C
ATOM   3708  C   ASP A 235      32.207  10.640  35.188  1.00 27.45           C
ATOM   3709  O   ASP A 235      31.028  10.291  35.115  1.00 20.93           O
ATOM   3710  CB  ASP A 235      33.430  11.328  33.083  1.00 25.67           C
ATOM   3711  CG  ASP A 235      33.801  12.653  33.686  1.00 33.17           C
ATOM   3712  OD1 ASP A 235      32.909  13.548  33.790  1.00 31.63           O
ATOM   3713  OD2 ASP A 235      34.964  12.750  34.125  1.00 27.24           O1-
ATOM   3714  H   ASP A 235      32.632   9.063  32.671  1.00 27.33           H
ATOM   3715  HA  ASP A 235      34.088  10.100  34.594  1.00 24.53           H
ATOM   3716  HB2 ASP A 235      34.139  11.064  32.477  1.00 30.77           H
ATOM   3717  HB3 ASP A 235      32.600  11.442  32.593  1.00 30.77           H
ATOM   3718  N   SER A 236      32.666  11.425  36.160  1.00 25.06           N
ATOM   3719  CA  SER A 236      31.844  11.744  37.317  1.00 20.79           C
ATOM   3720  C   SER A 236      30.531  12.413  36.922  1.00 19.67           C
ATOM   3721  O   SER A 236      29.498  12.164  37.554  1.00 21.57           O
ATOM   3722  CB  SER A 236      32.619  12.647  38.282  1.00 25.99           C
ATOM   3723  OG  SER A 236      32.779  13.925  37.694  1.00 32.08           O
ATOM   3724  H   SER A 236      33.447  11.784  36.171  1.00 30.03           H
ATOM   3725  HA  SER A 236      31.630  10.922  37.785  1.00 24.91           H
ATOM   3726  HB2 SER A 236      32.120  12.735  39.110  1.00 31.15           H
ATOM   3727  HB3 SER A 236      33.492  12.261  38.454  1.00 31.15           H
ATOM   3728  HG  SER A 236      33.203  14.430  38.214  1.00 38.47           H
ATOM   3729  N   ALA A 237      30.537  13.256  35.868  1.00 22.55           N
ATOM   3730  CA  ALA A 237      29.306  13.979  35.515  1.00 22.90           C
ATOM   3731  C   ALA A 237      28.222  13.050  34.974  1.00 16.88           C
ATOM   3732  O   ALA A 237      27.104  13.073  35.511  1.00 17.37           O
ATOM   3733  CB  ALA A 237      29.616  15.120  34.542  1.00 23.81           C
ATOM   3734  H   ALA A 237      31.214  13.418  35.363  1.00 27.03           H
ATOM   3735  HA  ALA A 237      28.954  14.384  36.324  1.00 27.45           H
ATOM   3736  HB1 ALA A 237      28.792  15.582  34.324  1.00 28.54           H
ATOM   3737  HB2 ALA A 237      30.238  15.734  34.963  1.00 28.54           H
ATOM   3738  HB3 ALA A 237      30.011  14.750  33.737  1.00 28.54           H
ATOM   3739  N   PRO A 238      28.436  12.265  33.911  1.00 15.75           N
ATOM   3740  CA  PRO A 238      27.390  11.319  33.487  1.00 22.33           C
ATOM   3741  C   PRO A 238      27.060  10.295  34.549  1.00 17.56           C
ATOM   3742  O   PRO A 238      25.918   9.842  34.635  1.00 17.19           O
ATOM   3743  CB  PRO A 238      27.992  10.646  32.245  1.00 17.41           C
ATOM   3744  CG  PRO A 238      29.528  10.871  32.357  1.00 21.36           C
ATOM   3745  CD  PRO A 238      29.622  12.205  33.025  1.00 20.99           C
ATOM   3746  HA  PRO A 238      26.584  11.797  33.237  1.00 26.76           H
ATOM   3747  HB2 PRO A 238      27.784   9.698  32.254  1.00 20.86           H
ATOM   3748  HB3 PRO A 238      27.642  11.066  31.444  1.00 20.86           H
ATOM   3749  HG2 PRO A 238      29.928  10.177  32.904  1.00 25.59           H
ATOM   3750  HG3 PRO A 238      29.927  10.894  31.473  1.00 25.59           H
ATOM   3751  HD2 PRO A 238      30.435  12.259  33.550  1.00 25.16           H
ATOM   3752  HD3 PRO A 238      29.582  12.913  32.364  1.00 25.16           H
ATOM   3753  N   LEU A 239      28.047   9.911  35.351  1.00 20.47           N
ATOM   3754  CA  LEU A 239      27.814   8.933  36.420  1.00 24.82           C
ATOM   3755  C   LEU A 239      26.840   9.461  37.464  1.00 18.74           C
ATOM   3756  O   LEU A 239      26.004   8.701  37.994  1.00 18.10           O
ATOM   3757  CB  LEU A 239      29.137   8.574  37.101  1.00 22.83           C
ATOM   3758  CG  LEU A 239      29.440   7.155  37.586  1.00 31.71           C
ATOM   3759  CD1 LEU A 239      30.345   7.245  38.785  1.00 29.33           C
ATOM   3760  CD2 LEU A 239      28.272   6.310  37.851  1.00 25.81           C
ATOM   3761  H   LEU A 239      28.857  10.196  35.301  1.00 24.53           H
ATOM   3762  HA  LEU A 239      27.440   8.123  36.037  1.00 29.74           H
ATOM   3763  HB2 LEU A 239      29.847   8.802  36.480  1.00 27.36           H
ATOM   3764  HB3 LEU A 239      29.219   9.146  37.880  1.00 27.36           H
ATOM   3765  HG  LEU A 239      29.948   6.711  36.889  1.00 38.02           H
ATOM   3766 HD11 LEU A 239      30.543   6.348  39.099  1.00 35.16           H
ATOM   3767 HD12 LEU A 239      31.166   7.693  38.528  1.00 35.16           H
ATOM   3768 HD13 LEU A 239      29.897   7.748  39.482  1.00 35.16           H
ATOM   3769 HD21 LEU A 239      28.575   5.438  38.151  1.00 30.93           H
ATOM   3770 HD22 LEU A 239      27.731   6.727  38.539  1.00 30.93           H
ATOM   3771 HD23 LEU A 239      27.757   6.218  37.034  1.00 30.93           H
ATOM   3772  N   ALA A 240      26.938  10.757  37.776  1.00 17.22           N
ATOM   3773  CA  ALA A 240      25.962  11.411  38.654  1.00 17.85           C
ATOM   3774  C   ALA A 240      24.556  11.330  38.067  1.00 19.77           C
ATOM   3775  O   ALA A 240      23.578  11.182  38.802  1.00 17.47           O
ATOM   3776  CB  ALA A 240      26.358  12.884  38.889  1.00 18.63           C
ATOM   3777  H   ALA A 240      27.559  11.279  37.492  1.00 20.63           H
ATOM   3778  HA  ALA A 240      25.955  10.960  39.512  1.00 21.38           H
ATOM   3779  HB1 ALA A 240      25.701  13.298  39.471  1.00 22.32           H
ATOM   3780  HB2 ALA A 240      27.234  12.912  39.306  1.00 22.32           H
ATOM   3781  HB3 ALA A 240      26.382  13.345  38.036  1.00 22.32           H
ATOM   3782  N   LEU A 241      24.427  11.447  36.742  1.00 16.78           N
ATOM   3783  CA  LEU A 241      23.100  11.280  36.134  1.00 15.81           C
ATOM   3784  C   LEU A 241      22.620   9.842  36.297  1.00 17.87           C
ATOM   3785  O   LEU A 241      21.459   9.584  36.653  1.00 18.54           O
ATOM   3786  CB  LEU A 241      23.137  11.693  34.645  1.00 15.87           C
ATOM   3787  CG  LEU A 241      21.893  11.329  33.792  1.00 17.69           C
ATOM   3788  CD1 LEU A 241      20.615  11.902  34.401  1.00 20.82           C
ATOM   3789  CD2 LEU A 241      21.995  11.767  32.361  1.00 16.34           C
ATOM   3790  H   LEU A 241      25.064  11.615  36.190  1.00 20.10           H
ATOM   3791  HA  LEU A 241      22.469  11.860  36.590  1.00 18.94           H
ATOM   3792  HB2 LEU A 241      23.244  12.656  34.600  1.00 19.01           H
ATOM   3793  HB3 LEU A 241      23.904  11.267  34.231  1.00 19.01           H
ATOM   3794  HG  LEU A 241      21.801  10.363  33.789  1.00 21.19           H
ATOM   3795 HD11 LEU A 241      19.861  11.654  33.843  1.00 24.95           H
ATOM   3796 HD12 LEU A 241      20.500  11.538  35.293  1.00 24.95           H
ATOM   3797 HD13 LEU A 241      20.692  12.868  34.445  1.00 24.95           H
ATOM   3798 HD21 LEU A 241      21.186  11.506  31.893  1.00 19.58           H
ATOM   3799 HD22 LEU A 241      22.098  12.731  32.333  1.00 19.58           H
ATOM   3800 HD23 LEU A 241      22.765  11.339  31.955  1.00 19.58           H
ATOM   3801  N   LEU A 242      23.523   8.894  36.096  1.00 18.02           N
ATOM   3802  CA  LEU A 242      23.175   7.489  36.228  1.00 16.56           C
ATOM   3803  C   LEU A 242      22.788   7.144  37.661  1.00 19.69           C
ATOM   3804  O   LEU A 242      21.930   6.289  37.870  1.00 19.10           O
ATOM   3805  CB  LEU A 242      24.350   6.622  35.776  1.00 14.39           C
ATOM   3806  CG  LEU A 242      24.595   6.600  34.251  1.00 14.73           C
ATOM   3807  CD1 LEU A 242      25.901   5.843  33.889  1.00 18.72           C
ATOM   3808  CD2 LEU A 242      23.450   5.990  33.493  1.00 16.40           C
ATOM   3809  H   LEU A 242      24.344   9.038  35.882  1.00 21.59           H
ATOM   3810  HA  LEU A 242      22.417   7.294  35.655  1.00 19.83           H
ATOM   3811  HB2 LEU A 242      25.159   6.954  36.197  1.00 17.23           H
ATOM   3812  HB3 LEU A 242      24.187   5.709  36.059  1.00 17.23           H
ATOM   3813  HG  LEU A 242      24.694   7.514  33.942  1.00 17.64           H
ATOM   3814 HD11 LEU A 242      26.015   5.853  32.926  1.00 22.43           H
ATOM   3815 HD12 LEU A 242      26.651   6.285  34.316  1.00 22.43           H
ATOM   3816 HD13 LEU A 242      25.832   4.928  34.205  1.00 22.43           H
ATOM   3817 HD21 LEU A 242      23.657   6.002  32.545  1.00 19.65           H
ATOM   3818 HD22 LEU A 242      23.325   5.076  33.793  1.00 19.65           H
ATOM   3819 HD23 LEU A 242      22.648   6.507  33.663  1.00 19.65           H
ATOM   3820  N   HIS A 243      23.373   7.829  38.656  1.00 19.91           N
ATOM   3821  CA  HIS A 243      22.951   7.626  40.043  1.00 20.17           C
ATOM   3822  C   HIS A 243      21.494   8.024  40.246  1.00 17.16           C
ATOM   3823  O   HIS A 243      20.822   7.502  41.154  1.00 21.28           O
ATOM   3824  CB  HIS A 243      23.828   8.434  41.016  1.00 19.79           C
ATOM   3825  CG  HIS A 243      25.087   7.741  41.422  1.00 27.57           C
ATOM   3826  ND1 HIS A 243      25.111   6.704  42.327  1.00 29.14           N
ATOM   3827  CD2 HIS A 243      26.376   7.959  41.067  1.00 30.23           C
ATOM   3828  CE1 HIS A 243      26.354   6.295  42.494  1.00 28.62           C
ATOM   3829  NE2 HIS A 243      27.139   7.035  41.737  1.00 31.42           N
ATOM   3830  H   HIS A 243      24.004   8.404  38.554  1.00 23.86           H
ATOM   3831  HA  HIS A 243      23.040   6.686  40.266  1.00 24.17           H
ATOM   3832  HB2 HIS A 243      23.317   8.612  41.821  1.00 23.71           H
ATOM   3833  HB3 HIS A 243      24.074   9.270  40.592  1.00 23.71           H
ATOM   3834  HD2 HIS A 243      26.683   8.597  40.464  1.00 36.25           H
ATOM   3835  HE1 HIS A 243      26.629   5.603  43.051  1.00 34.31           H
ATOM   3836  HE2 HIS A 243      27.994   6.962  41.684  1.00 37.67           H
ATOM   3837  N   LYS A 244      21.009   8.972  39.463  1.00 15.94           N
ATOM   3838  CA  LYS A 244      19.624   9.434  39.581  1.00 18.27           C
ATOM   3839  C   LYS A 244      18.640   8.588  38.779  1.00 14.88           C
ATOM   3840  O   LYS A 244      17.479   8.459  39.184  1.00 13.91           O
ATOM   3841  CB  LYS A 244      19.533  10.902  39.164  1.00 18.31           C
ATOM   3842  CG  LYS A 244      20.294  11.831  40.127  1.00 19.28           C
ATOM   3843  CD  LYS A 244      20.168  13.318  39.803  1.00 24.54           C
ATOM   3844  CE  LYS A 244      20.903  13.658  38.484  1.00 19.98           C
ATOM   3845  NZ  LYS A 244      21.134  15.137  38.140  1.00 20.43           N1+
ATOM   3846  H   LYS A 244      21.459   9.370  38.848  1.00 19.10           H
ATOM   3847  HA  LYS A 244      19.361   9.380  40.513  1.00 21.89           H
ATOM   3848  HB2 LYS A 244      19.916  11.005  38.279  1.00 21.94           H
ATOM   3849  HB3 LYS A 244      18.601  11.173  39.157  1.00 21.94           H
ATOM   3850  HG2 LYS A 244      19.953  11.694  41.024  1.00 23.10           H
ATOM   3851  HG3 LYS A 244      21.237  11.602  40.098  1.00 23.10           H
ATOM   3852  HD2 LYS A 244      19.231  13.547  39.699  1.00 29.41           H
ATOM   3853  HD3 LYS A 244      20.565  13.839  40.518  1.00 29.41           H
ATOM   3854  HE2 LYS A 244      21.776  13.237  38.514  1.00 23.95           H
ATOM   3855  HE3 LYS A 244      20.393  13.276  37.753  1.00 23.95           H
ATOM   3856  HZ1 LYS A 244      21.563  15.205  37.364  1.00 24.48           H
ATOM   3857  HZ2 LYS A 244      20.353  15.560  38.077  1.00 24.48           H
ATOM   3858  HZ3 LYS A 244      21.622  15.524  38.776  1.00 24.48           H
ATOM   3859  N   ILE A 245      19.091   7.966  37.686  1.00 14.58           N
ATOM   3860  CA  ILE A 245      18.237   7.122  36.843  1.00 16.25           C
ATOM   3861  C   ILE A 245      18.139   5.703  37.397  1.00 14.28           C
ATOM   3862  O   ILE A 245      17.057   5.096  37.428  1.00 14.60           O
ATOM   3863  CB  ILE A 245      18.787   7.094  35.395  1.00 16.77           C
ATOM   3864  CG1 ILE A 245      18.677   8.473  34.693  1.00 15.98           C
ATOM   3865  CG2 ILE A 245      18.069   5.973  34.603  1.00 15.16           C
ATOM   3866  CD1 ILE A 245      19.373   8.525  33.332  1.00 14.15           C
ATOM   3867  H   ILE A 245      19.903   8.019  37.406  1.00 17.46           H
ATOM   3868  HA  ILE A 245      17.343   7.498  36.819  1.00 19.46           H
ATOM   3869  HB  ILE A 245      19.728   6.864  35.442  1.00 20.09           H
ATOM   3870 HG12 ILE A 245      17.739   8.680  34.556  1.00 19.14           H
ATOM   3871 HG13 ILE A 245      19.084   9.146  35.261  1.00 19.14           H
ATOM   3872 HG21 ILE A 245      18.414   5.956  33.697  1.00 18.16           H
ATOM   3873 HG22 ILE A 245      18.239   5.122  35.038  1.00 18.16           H
ATOM   3874 HG23 ILE A 245      17.117   6.155  34.592  1.00 18.16           H
ATOM   3875 HD11 ILE A 245      19.263   9.412  32.955  1.00 16.94           H
ATOM   3876 HD12 ILE A 245      20.316   8.330  33.452  1.00 16.94           H
ATOM   3877 HD13 ILE A 245      18.971   7.864  32.747  1.00 16.94           H
ATOM   3878  N   LEU A 246      19.257   5.147  37.838  1.00 15.88           N
ATOM   3879  CA  LEU A 246      19.312   3.740  38.263  1.00 15.84           C
ATOM   3880  C   LEU A 246      19.005   3.605  39.766  1.00 16.79           C
ATOM   3881  O   LEU A 246      19.757   3.017  40.542  1.00 17.15           O
ATOM   3882  CB  LEU A 246      20.673   3.145  37.895  1.00 15.57           C
ATOM   3883  CG  LEU A 246      21.001   3.117  36.364  1.00 15.91           C
ATOM   3884  CD1 LEU A 246      22.339   2.391  36.090  1.00 15.44           C
ATOM   3885  CD2 LEU A 246      19.919   2.478  35.590  1.00 17.71           C
ATOM   3886  H   LEU A 246      20.008   5.560  37.905  1.00 19.02           H
ATOM   3887  HA  LEU A 246      18.633   3.243  37.780  1.00 18.97           H
ATOM   3888  HB2 LEU A 246      21.365   3.667  38.331  1.00 18.64           H
ATOM   3889  HB3 LEU A 246      20.706   2.231  38.216  1.00 18.64           H
ATOM   3890  HG  LEU A 246      21.090   4.030  36.048  1.00 19.05           H
ATOM   3891 HD11 LEU A 246      22.509   2.393  35.135  1.00 18.49           H
ATOM   3892 HD12 LEU A 246      23.051   2.858  36.554  1.00 18.49           H
ATOM   3893 HD13 LEU A 246      22.274   1.479  36.413  1.00 18.49           H
ATOM   3894 HD21 LEU A 246      20.159   2.480  34.650  1.00 21.22           H
ATOM   3895 HD22 LEU A 246      19.806   1.565  35.901  1.00 21.22           H
ATOM   3896 HD23 LEU A 246      19.098   2.977  35.724  1.00 21.22           H
ATOM   3897  N   VAL A 247      17.884   4.205  40.149  1.00 14.79           N
ATOM   3898  CA  VAL A 247      17.373   4.231  41.518  1.00 17.13           C
ATOM   3899  C   VAL A 247      16.330   3.130  41.636  1.00 22.67           C
ATOM   3900  O   VAL A 247      15.409   3.058  40.815  1.00 16.71           O
ATOM   3901  CB  VAL A 247      16.772   5.616  41.837  1.00 18.05           C
ATOM   3902  CG1 VAL A 247      16.012   5.634  43.179  1.00 25.05           C
ATOM   3903  CG2 VAL A 247      17.837   6.711  41.845  1.00 18.85           C
ATOM   3904  H   VAL A 247      17.374   4.628  39.601  1.00 17.71           H
ATOM   3905  HA  VAL A 247      18.093   4.050  42.143  1.00 20.52           H
ATOM   3906  HB  VAL A 247      16.134   5.838  41.141  1.00 21.62           H
ATOM   3907 HG11 VAL A 247      15.657   6.524  43.328  1.00 30.02           H
ATOM   3908 HG12 VAL A 247      15.288   4.990  43.140  1.00 30.02           H
ATOM   3909 HG13 VAL A 247      16.626   5.399  43.892  1.00 30.02           H
ATOM   3910 HG21 VAL A 247      17.415   7.560  42.049  1.00 22.58           H
ATOM   3911 HG22 VAL A 247      18.501   6.501  42.520  1.00 22.58           H
ATOM   3912 HG23 VAL A 247      18.255   6.751  40.971  1.00 22.58           H
ATOM   3913  N   GLU A 248      16.461   2.280  42.666  1.00 18.65           N
ATOM   3914  CA  GLU A 248      15.607   1.100  42.778  1.00 20.08           C
ATOM   3915  C   GLU A 248      14.135   1.480  42.901  1.00 14.43           C
ATOM   3916  O   GLU A 248      13.274   0.885  42.251  1.00 16.94           O
ATOM   3917  CB  GLU A 248      16.038   0.279  43.983  1.00 24.32           C
ATOM   3918  CG  GLU A 248      14.971  -0.661  44.500  1.00 32.72           C
ATOM   3919  CD  GLU A 248      15.461  -2.029  44.465  0.52 36.67           C
ATOM   3920  OE1 GLU A 248      15.735  -2.584  45.547  0.89 37.68           O
ATOM   3921  OE2 GLU A 248      15.626  -2.503  43.337  0.78 35.54           O1-
ATOM   3922  H   GLU A 248      17.032   2.366  43.303  1.00 22.35           H
ATOM   3923  HA  GLU A 248      15.713   0.553  41.984  1.00 24.06           H
ATOM   3924  HB2 GLU A 248      16.809  -0.256  43.737  1.00 29.15           H
ATOM   3925  HB3 GLU A 248      16.275   0.883  44.704  1.00 29.15           H
ATOM   3926  HG2 GLU A 248      14.753  -0.433  45.418  1.00 39.23           H
ATOM   3927  HG3 GLU A 248      14.183  -0.600  43.938  1.00 39.23           H
ATOM   3928  N   ASN A 249      13.838   2.478  43.691  1.00 16.29           N
ATOM   3929  CA  ASN A 249      12.460   2.846  43.958  1.00 20.45           C
ATOM   3930  C   ASN A 249      11.947   3.700  42.804  1.00 16.29           C
ATOM   3931  O   ASN A 249      12.376   4.840  42.662  1.00 18.85           O
ATOM   3932  CB  ASN A 249      12.335   3.627  45.258  1.00 17.02           C
ATOM   3933  CG  ASN A 249      10.925   4.146  45.496  1.00 22.26           C
ATOM   3934  OD1 ASN A 249      10.005   3.926  44.690  1.00 20.57           O
ATOM   3935  ND2 ASN A 249      10.737   4.811  46.629  1.00 22.92           N
ATOM   3936  H   ASN A 249      14.418   2.969  44.093  1.00 19.51           H
ATOM   3937  HA  ASN A 249      11.914   2.047  44.021  1.00 24.50           H
ATOM   3938  HB2 ASN A 249      12.571   3.047  45.999  1.00 20.39           H
ATOM   3939  HB3 ASN A 249      12.935   4.389  45.229  1.00 20.39           H
ATOM   3940 HD21 ASN A 249       9.961   5.128  46.818  1.00 27.47           H
ATOM   3941 HD22 ASN A 249      11.393   4.925  47.174  1.00 27.47           H
ATOM   3942  N   PRO A 250      11.001   3.205  42.009  1.00 16.75           N
ATOM   3943  CA  PRO A 250      10.582   3.944  40.812  1.00 18.43           C
ATOM   3944  C   PRO A 250       9.917   5.273  41.135  1.00 20.50           C
ATOM   3945  O   PRO A 250       9.939   6.178  40.301  1.00 20.62           O
ATOM   3946  CB  PRO A 250       9.620   2.952  40.109  1.00 18.24           C
ATOM   3947  CG  PRO A 250       9.027   2.119  41.261  1.00 23.46           C
ATOM   3948  CD  PRO A 250      10.267   1.933  42.175  1.00 17.52           C
ATOM   3949  HA  PRO A 250      11.346   4.105  40.236  1.00 22.08           H
ATOM   3950  HB2 PRO A 250       8.925   3.441  39.642  1.00 21.85           H
ATOM   3951  HB3 PRO A 250      10.118   2.388  39.496  1.00 21.85           H
ATOM   3952  HG2 PRO A 250       8.327   2.617  41.711  1.00 28.12           H
ATOM   3953  HG3 PRO A 250       8.702   1.268  40.928  1.00 28.12           H
ATOM   3954  HD2 PRO A 250       9.993   1.818  43.099  1.00 20.99           H
ATOM   3955  HD3 PRO A 250      10.806   1.188  41.868  1.00 20.99           H
ATOM   3956  N   SER A 251       9.329   5.417  42.323  1.00 22.36           N
ATOM   3957  CA  SER A 251       8.719   6.683  42.734  1.00 23.23           C
ATOM   3958  C   SER A 251       9.761   7.712  43.117  1.00 23.36           C
ATOM   3959  O   SER A 251       9.493   8.917  43.054  1.00 25.35           O
ATOM   3960  CB  SER A 251       7.747   6.434  43.912  1.00 24.63           C
ATOM   3961  OG  SER A 251       6.811   5.414  43.560  1.00 25.97           O
ATOM   3962  H   SER A 251       9.270   4.794  42.912  1.00 26.79           H
ATOM   3963  HA  SER A 251       8.205   7.040  41.993  1.00 27.84           H
ATOM   3964  HB2 SER A 251       8.253   6.148  44.689  1.00 29.52           H
ATOM   3965  HB3 SER A 251       7.267   7.253  44.109  1.00 29.52           H
ATOM   3966  HG  SER A 251       7.217   4.700  43.384  1.00 31.13           H
ATOM   3967  N   ALA A 252      10.963   7.264  43.450  1.00 20.60           N
ATOM   3968  CA  ALA A 252      12.079   8.161  43.697  1.00 19.60           C
ATOM   3969  C   ALA A 252      12.955   8.400  42.461  1.00 23.03           C
ATOM   3970  O   ALA A 252      13.726   9.351  42.447  1.00 19.42           O
ATOM   3971  CB  ALA A 252      12.951   7.591  44.809  1.00 23.19           C
ATOM   3972  H   ALA A 252      11.160   6.432  43.540  1.00 24.69           H
ATOM   3973  HA  ALA A 252      11.736   9.019  43.993  1.00 23.49           H
ATOM   3974  HB1 ALA A 252      13.693   8.195  44.969  1.00 27.79           H
ATOM   3975  HB2 ALA A 252      12.417   7.502  45.615  1.00 27.79           H
ATOM   3976  HB3 ALA A 252      13.284   6.722  44.535  1.00 27.79           H
ATOM   3977  N   ARG A 253      12.849   7.570  41.437  1.00 17.61           N
ATOM   3978  CA  ARG A 253      13.702   7.674  40.260  1.00 16.81           C
ATOM   3979  C   ARG A 253      13.486   9.016  39.562  1.00 16.51           C
ATOM   3980  O   ARG A 253      12.383   9.561  39.540  1.00 15.92           O
ATOM   3981  CB  ARG A 253      13.403   6.467  39.348  1.00 16.75           C
ATOM   3982  CG  ARG A 253      14.272   6.298  38.106  1.00 16.40           C
ATOM   3983  CD  ARG A 253      13.947   5.022  37.411  1.00 14.38           C
ATOM   3984  NE  ARG A 253      13.949   3.932  38.348  1.00 13.73           N
ATOM   3985  CZ  ARG A 253      13.158   2.870  38.274  1.00 14.92           C
ATOM   3986  NH1 ARG A 253      13.205   1.952  39.238  1.00 14.91           N
ATOM   3987  NH2 ARG A 253      12.352   2.718  37.232  1.00 15.74           N1+
ATOM   3988  H   ARG A 253      12.282   6.926  41.396  1.00 21.10           H
ATOM   3989  HA  ARG A 253      14.631   7.623  40.534  1.00 20.13           H
ATOM   3990  HB2 ARG A 253      13.502   5.659  39.876  1.00 20.06           H
ATOM   3991  HB3 ARG A 253      12.485   6.539  39.045  1.00 20.06           H
ATOM   3992  HG2 ARG A 253      14.107   7.032  37.493  1.00 19.64           H
ATOM   3993  HG3 ARG A 253      15.207   6.277  38.365  1.00 19.64           H
ATOM   3994  HD2 ARG A 253      13.064   5.085  37.014  1.00 17.22           H
ATOM   3995  HD3 ARG A 253      14.614   4.844  36.730  1.00 17.22           H
ATOM   3996  HE  ARG A 253      14.503   3.972  39.004  1.00 16.44           H
ATOM   3997 HH11 ARG A 253      13.745   2.051  39.900  1.00 17.86           H
ATOM   3998 HH12 ARG A 253      12.720   1.244  39.180  1.00 17.86           H
ATOM   3999 HH21 ARG A 253      12.319   3.323  36.622  1.00 18.86           H
ATOM   4000 HH22 ARG A 253      11.849   2.023  37.176  1.00 18.86           H
ATOM   4001  N   ILE A 254      14.560   9.560  38.977  1.00 18.62           N
ATOM   4002  CA  ILE A 254      14.443  10.822  38.256  1.00 15.61           C
ATOM   4003  C   ILE A 254      13.456  10.682  37.100  1.00 16.53           C
ATOM   4004  O   ILE A 254      13.399   9.641  36.442  1.00 18.55           O
ATOM   4005  CB  ILE A 254      15.816  11.284  37.746  1.00 18.44           C
ATOM   4006  CG1 ILE A 254      15.784  12.735  37.301  1.00 20.03           C
ATOM   4007  CG2 ILE A 254      16.291  10.455  36.575  1.00 14.03           C
ATOM   4008  CD1 ILE A 254      17.167  13.298  36.966  1.00 16.66           C
ATOM   4009  H   ILE A 254      15.351   9.221  38.984  1.00 22.31           H
ATOM   4010  HA  ILE A 254      14.103  11.501  38.860  1.00 18.69           H
ATOM   4011  HB  ILE A 254      16.459  11.196  38.467  1.00 22.09           H
ATOM   4012 HG12 ILE A 254      15.232  12.807  36.506  1.00 24.00           H
ATOM   4013 HG13 ILE A 254      15.407  13.274  38.014  1.00 24.00           H
ATOM   4014 HG21 ILE A 254      17.158  10.781  36.288  1.00 16.80           H
ATOM   4015 HG22 ILE A 254      16.362   9.528  36.853  1.00 16.80           H
ATOM   4016 HG23 ILE A 254      15.651  10.536  35.851  1.00 16.80           H
ATOM   4017 HD11 ILE A 254      17.072  14.224  36.690  1.00 19.96           H
ATOM   4018 HD12 ILE A 254      17.729  13.243  37.754  1.00 19.96           H
ATOM   4019 HD13 ILE A 254      17.554  12.777  36.245  1.00 19.96           H
ATOM   4020  N   THR A 255      12.703  11.767  36.806  1.00 16.62           N
ATOM   4021  CA  THR A 255      11.782  11.821  35.675  1.00 18.69           C
ATOM   4022  C   THR A 255      12.484  12.480  34.502  1.00 17.83           C
ATOM   4023  O   THR A 255      13.507  13.142  34.659  1.00 17.87           O
ATOM   4024  CB  THR A 255      10.517  12.633  36.007  1.00 18.36           C
ATOM   4025  OG1 THR A 255      10.922  13.968  36.339  1.00 21.11           O
ATOM   4026  CG2 THR A 255       9.756  11.989  37.187  1.00 24.42           C
ATOM   4027  H   THR A 255      12.719  12.494  37.265  1.00 19.91           H
ATOM   4028  HA  THR A 255      11.520  10.923  35.419  1.00 22.39           H
ATOM   4029  HB  THR A 255       9.931  12.653  35.234  1.00 22.00           H
ATOM   4030  HG1 THR A 255      10.249  14.435  36.525  1.00 25.30           H
ATOM   4031 HG21 THR A 255       8.961  12.506  37.390  1.00 29.27           H
ATOM   4032 HG22 THR A 255       9.494  11.084  36.957  1.00 29.27           H
ATOM   4033 HG23 THR A 255      10.325  11.963  37.972  1.00 29.27           H
ATOM   4034  N   ILE A 256      11.873  12.383  33.329  1.00 16.89           N
ATOM   4035  CA  ILE A 256      12.523  12.984  32.161  1.00 16.22           C
ATOM   4036  C   ILE A 256      12.572  14.498  32.253  1.00 19.05           C
ATOM   4037  O   ILE A 256      13.600  15.059  31.881  1.00 16.45           O
ATOM   4038  CB  ILE A 256      11.878  12.566  30.844  1.00 18.25           C
ATOM   4039  CG1 ILE A 256      12.094  11.056  30.651  1.00 18.13           C
ATOM   4040  CG2 ILE A 256      12.539  13.322  29.706  1.00 20.78           C
ATOM   4041  CD1 ILE A 256      11.325  10.481  29.466  1.00 20.73           C
ATOM   4042  H   ILE A 256      11.120  11.997  33.180  1.00 20.24           H
ATOM   4043  HA  ILE A 256      13.441  12.672  32.138  1.00 19.43           H
ATOM   4044  HB  ILE A 256      10.929  12.764  30.864  1.00 21.87           H
ATOM   4045 HG12 ILE A 256      13.039  10.891  30.502  1.00 21.73           H
ATOM   4046 HG13 ILE A 256      11.800  10.592  31.451  1.00 21.73           H
ATOM   4047 HG21 ILE A 256      12.128  13.054  28.869  1.00 24.90           H
ATOM   4048 HG22 ILE A 256      12.416  14.274  29.846  1.00 24.90           H
ATOM   4049 HG23 ILE A 256      13.485  13.108  29.693  1.00 24.90           H
ATOM   4050 HD11 ILE A 256      11.507   9.530  29.404  1.00 24.84           H
ATOM   4051 HD12 ILE A 256      10.377  10.629  29.604  1.00 24.84           H
ATOM   4052 HD13 ILE A 256      11.615  10.927  28.655  1.00 24.84           H
ATOM   4053  N   PRO A 257      11.563  15.206  32.781  1.00 22.07           N
ATOM   4054  CA  PRO A 257      11.746  16.669  32.941  1.00 21.14           C
ATOM   4055  C   PRO A 257      12.994  17.017  33.724  1.00 21.07           C
ATOM   4056  O   PRO A 257      13.684  17.998  33.414  1.00 22.76           O
ATOM   4057  CB  PRO A 257      10.443  17.114  33.645  1.00 23.17           C
ATOM   4058  CG  PRO A 257       9.408  16.185  33.042  1.00 24.01           C
ATOM   4059  CD  PRO A 257      10.145  14.812  32.937  1.00 22.52           C
ATOM   4060  HA  PRO A 257      11.793  17.093  32.070  1.00 25.33           H
ATOM   4061  HB2 PRO A 257      10.518  16.979  34.603  1.00 27.76           H
ATOM   4062  HB3 PRO A 257      10.248  18.040  33.434  1.00 27.76           H
ATOM   4063  HG2 PRO A 257       8.639  16.121  33.629  1.00 28.78           H
ATOM   4064  HG3 PRO A 257       9.148  16.506  32.164  1.00 28.78           H
ATOM   4065  HD2 PRO A 257      10.023  14.299  33.751  1.00 26.98           H
ATOM   4066  HD3 PRO A 257       9.841  14.322  32.157  1.00 26.98           H
ATOM   4067  N   ASP A 258      13.336  16.200  34.712  1.00 19.26           N
ATOM   4068  CA  ASP A 258      14.490  16.497  35.529  1.00 17.27           C
ATOM   4069  C   ASP A 258      15.795  16.020  34.905  1.00 16.33           C
ATOM   4070  O   ASP A 258      16.839  16.628  35.140  1.00 19.52           O
ATOM   4071  CB  ASP A 258      14.259  15.888  36.905  1.00 24.31           C
ATOM   4072  CG  ASP A 258      13.297  16.756  37.753  1.00 29.92           C
ATOM   4073  OD1 ASP A 258      12.639  16.245  38.686  1.00 23.46           O
ATOM   4074  OD2 ASP A 258      13.204  17.961  37.434  1.00 29.90           O1-
ATOM   4075  H   ASP A 258      12.919  15.478  34.924  1.00 23.07           H
ATOM   4076  HA  ASP A 258      14.553  17.459  35.639  1.00 20.69           H
ATOM   4077  HB2 ASP A 258      13.865  15.007  36.804  1.00 29.13           H
ATOM   4078  HB3 ASP A 258      15.106  15.826  37.374  1.00 29.13           H
ATOM   4079  N   ILE A 259      15.758  14.941  34.123  1.00 15.58           N
ATOM   4080  CA  ILE A 259      16.919  14.566  33.312  1.00 16.99           C
ATOM   4081  C   ILE A 259      17.355  15.733  32.437  1.00 17.11           C
ATOM   4082  O   ILE A 259      18.541  16.022  32.320  1.00 18.01           O
ATOM   4083  CB  ILE A 259      16.605  13.307  32.484  1.00 14.31           C
ATOM   4084  CG1 ILE A 259      16.447  12.091  33.410  1.00 17.80           C
ATOM   4085  CG2 ILE A 259      17.680  13.083  31.411  1.00 19.72           C
ATOM   4086  CD1 ILE A 259      16.070  10.830  32.664  1.00 18.07           C
ATOM   4087  H   ILE A 259      15.082  14.414  34.044  1.00 18.66           H
ATOM   4088  HA  ILE A 259      17.656  14.352  33.906  1.00 20.36           H
ATOM   4089  HB  ILE A 259      15.759  13.450  32.033  1.00 17.14           H
ATOM   4090 HG12 ILE A 259      17.288  11.929  33.865  1.00 21.33           H
ATOM   4091 HG13 ILE A 259      15.749  12.276  34.057  1.00 21.33           H
ATOM   4092 HG21 ILE A 259      17.459  12.286  30.905  1.00 23.63           H
ATOM   4093 HG22 ILE A 259      17.702  13.854  30.822  1.00 23.63           H
ATOM   4094 HG23 ILE A 259      18.540  12.973  31.845  1.00 23.63           H
ATOM   4095 HD11 ILE A 259      15.985  10.102  33.299  1.00 21.65           H
ATOM   4096 HD12 ILE A 259      15.225  10.973  32.210  1.00 21.65           H
ATOM   4097 HD13 ILE A 259      16.764  10.627  32.018  1.00 21.65           H
ATOM   4098  N   LYS A 260      16.403  16.441  31.836  1.00 22.38           N
ATOM   4099  CA  LYS A 260      16.716  17.563  30.952  1.00 23.76           C
ATOM   4100  C   LYS A 260      17.342  18.737  31.669  1.00 18.81           C
ATOM   4101  O   LYS A 260      17.921  19.611  31.003  1.00 23.53           O
ATOM   4102  CB  LYS A 260      15.444  18.008  30.245  1.00 26.27           C
ATOM   4103  CG  LYS A 260      15.094  17.103  29.079  1.00 32.00           C
ATOM   4104  CD  LYS A 260      13.659  17.295  28.689  1.00 36.98           C
ATOM   4105  CE  LYS A 260      13.395  16.836  27.306  1.00 29.60           C
ATOM   4106  NZ  LYS A 260      12.052  17.386  26.932  1.00 39.45           N1+
ATOM   4107  H   LYS A 260      15.561  16.291  31.924  1.00 26.82           H
ATOM   4108  HA  LYS A 260      17.342  17.262  30.276  1.00 28.48           H
ATOM   4109  HB2 LYS A 260      14.706  17.988  30.874  1.00 31.49           H
ATOM   4110  HB3 LYS A 260      15.567  18.907  29.903  1.00 31.49           H
ATOM   4111  HG2 LYS A 260      15.653  17.324  28.318  1.00 38.36           H
ATOM   4112  HG3 LYS A 260      15.222  16.177  29.337  1.00 38.36           H
ATOM   4113  HD2 LYS A 260      13.094  16.784  29.290  1.00 44.34           H
ATOM   4114  HD3 LYS A 260      13.438  18.238  28.743  1.00 44.34           H
ATOM   4115  HE2 LYS A 260      14.065  17.190  26.700  1.00 35.49           H
ATOM   4116  HE3 LYS A 260      13.365  15.867  27.272  1.00 35.49           H
ATOM   4117  HZ1 LYS A 260      11.842  17.138  26.104  1.00 47.30           H
ATOM   4118  HZ2 LYS A 260      11.432  17.078  27.492  1.00 47.30           H
ATOM   4119  HZ3 LYS A 260      12.065  18.275  26.975  1.00 47.30           H
ATOM   4120  N   LYS A 261      17.265  18.758  32.990  1.00 22.14           N
ATOM   4121  CA  LYS A 261      17.900  19.761  33.833  1.00 23.77           C
ATOM   4122  C   LYS A 261      19.210  19.294  34.428  1.00 23.76           C
ATOM   4123  O   LYS A 261      19.871  20.076  35.112  1.00 20.51           O
ATOM   4124  CB  LYS A 261      16.941  20.165  34.960  1.00 23.42           C
ATOM   4125  CG  LYS A 261      15.621  20.751  34.454  1.00 29.65           C
ATOM   4126  CD  LYS A 261      14.606  20.894  35.659  1.00 33.78           C
ATOM   4127  CE  LYS A 261      13.172  21.140  35.197  0.07 35.11           C
ATOM   4128  NZ  LYS A 261      12.215  20.126  35.733  0.41 33.43           N1+
ATOM   4129  H   LYS A 261      16.829  18.172  33.443  1.00 26.53           H
ATOM   4130  HA  LYS A 261      18.081  20.550  33.299  1.00 28.49           H
ATOM   4131  HB2 LYS A 261      16.735  19.381  35.493  1.00 28.07           H
ATOM   4132  HB3 LYS A 261      17.372  20.836  35.513  1.00 28.07           H
ATOM   4133  HG2 LYS A 261      15.778  21.630  34.075  1.00 35.54           H
ATOM   4134  HG3 LYS A 261      15.234  20.157  33.792  1.00 35.54           H
ATOM   4135  HD2 LYS A 261      14.617  20.077  36.181  1.00 40.50           H
ATOM   4136  HD3 LYS A 261      14.876  21.645  36.212  1.00 40.50           H
ATOM   4137  HE2 LYS A 261      12.886  22.015  35.503  1.00 42.10           H
ATOM   4138  HE3 LYS A 261      13.140  21.100  34.228  1.00 42.10           H
ATOM   4139  HZ1 LYS A 261      11.392  20.301  35.443  1.00 40.08           H
ATOM   4140  HZ2 LYS A 261      12.450  19.312  35.461  0.00 40.08           H
ATOM   4141  HZ3 LYS A 261      12.218  20.145  36.623  0.68 40.08           H
ATOM   4142  N   ASP A 262      19.608  18.052  34.168  1.00 21.66           N
ATOM   4143  CA  ASP A 262      20.825  17.487  34.729  1.00 20.41           C
ATOM   4144  C   ASP A 262      22.059  18.152  34.137  1.00 20.13           C
ATOM   4145  O   ASP A 262      22.074  18.599  32.983  1.00 20.38           O
ATOM   4146  CB  ASP A 262      20.873  15.956  34.492  1.00 18.80           C
ATOM   4147  CG  ASP A 262      22.229  15.355  34.744  1.00 19.30           C
ATOM   4148  OD1 ASP A 262      22.986  15.165  33.750  1.00 18.34           O
ATOM   4149  OD2 ASP A 262      22.541  15.033  35.922  1.00 19.13           O1-
ATOM   4150  H   ASP A 262      19.179  17.508  33.658  1.00 25.95           H
ATOM   4151  HA  ASP A 262      20.832  17.643  35.686  1.00 24.46           H
ATOM   4152  HB2 ASP A 262      20.240  15.526  35.089  1.00 22.53           H
ATOM   4153  HB3 ASP A 262      20.633  15.773  33.570  1.00 22.53           H
ATOM   4154  N   ARG A 263      23.108  18.216  34.953  1.00 19.03           N
ATOM   4155  CA  ARG A 263      24.304  18.967  34.575  1.00 22.98           C
ATOM   4156  C   ARG A 263      25.030  18.341  33.386  1.00 22.25           C
ATOM   4157  O   ARG A 263      25.366  19.044  32.426  1.00 20.34           O
ATOM   4158  CB  ARG A 263      25.233  19.100  35.786  1.00 24.88           C
ATOM   4159  CG  ARG A 263      26.488  19.992  35.565  1.00 31.08           C
ATOM   4160  CD  ARG A 263      27.306  20.155  36.923  1.00 29.73           C
ATOM   4161  NE  ARG A 263      28.617  19.532  36.835  0.36 38.38           N
ATOM   4162  CZ  ARG A 263      28.868  18.242  37.060  0.84 35.77           C
ATOM   4163  NH1 ARG A 263      27.892  17.408  37.397  0.23 37.43           N
ATOM   4164  NH2 ARG A 263      30.109  17.786  36.931  0.21 39.84           N1+
ATOM   4165  H   ARG A 263      23.154  17.838  35.724  1.00 22.80           H
ATOM   4166  HA  ARG A 263      24.036  19.862  34.314  1.00 27.54           H
ATOM   4167  HB2 ARG A 263      24.728  19.483  36.520  1.00 29.83           H
ATOM   4168  HB3 ARG A 263      25.545  18.215  36.033  1.00 29.83           H
ATOM   4169  HG2 ARG A 263      27.067  19.578  34.906  1.00 37.26           H
ATOM   4170  HG3 ARG A 263      26.210  20.872  35.267  1.00 37.26           H
ATOM   4171  HD2 ARG A 263      27.430  21.099  37.110  0.06 35.64           H
ATOM   4172  HD3 ARG A 263      26.815  19.731  37.644  1.00 35.64           H
ATOM   4173  HE  ARG A 263      29.282  20.034  36.622  1.00 46.03           H
ATOM   4174 HH11 ARG A 263      27.086  17.698  37.475  1.00 44.88           H
ATOM   4175 HH12 ARG A 263      28.066  16.578  37.539  1.00 44.88           H
ATOM   4176 HH21 ARG A 263      30.744  18.324  36.715  1.00 47.77           H
ATOM   4177 HH22 ARG A 263      30.280  16.956  37.079  1.00 47.77           H
ATOM   4178  N   TRP A 264      25.279  17.021  33.408  1.00 18.79           N
ATOM   4179  CA  TRP A 264      25.907  16.400  32.247  1.00 18.95           C
ATOM   4180  C   TRP A 264      25.037  16.525  30.999  1.00 17.23           C
ATOM   4181  O   TRP A 264      25.547  16.763  29.899  1.00 16.69           O
ATOM   4182  CB  TRP A 264      26.205  14.932  32.511  1.00 19.89           C
ATOM   4183  CG  TRP A 264      26.866  14.319  31.341  1.00 19.60           C
ATOM   4184  CD1 TRP A 264      28.153  14.508  30.951  1.00 20.42           C
ATOM   4185  CD2 TRP A 264      26.283  13.421  30.389  1.00 21.90           C
ATOM   4186  NE1 TRP A 264      28.414  13.790  29.828  1.00 18.55           N
ATOM   4187  CE2 TRP A 264      27.289  13.104  29.456  1.00 17.16           C
ATOM   4188  CE3 TRP A 264      25.019  12.867  30.233  1.00 20.78           C
ATOM   4189  CZ2 TRP A 264      27.078  12.237  28.389  1.00 20.62           C
ATOM   4190  CZ3 TRP A 264      24.800  11.988  29.165  1.00 13.52           C
ATOM   4191  CH2 TRP A 264      25.819  11.713  28.242  1.00 20.39           C
ATOM   4192  H   TRP A 264      25.100  16.488  34.058  1.00 22.52           H
ATOM   4193  HA  TRP A 264      26.749  16.848  32.069  1.00 22.71           H
ATOM   4194  HB2 TRP A 264      26.799  14.855  33.275  1.00 23.83           H
ATOM   4195  HB3 TRP A 264      25.375  14.459  32.678  1.00 23.83           H
ATOM   4196  HD1 TRP A 264      28.769  15.047  31.393  1.00 24.47           H
ATOM   4197  HE1 TRP A 264      29.171  13.760  29.422  1.00 22.23           H
ATOM   4198  HE3 TRP A 264      24.340  13.054  30.841  1.00 24.90           H
ATOM   4199  HZ2 TRP A 264      27.753  12.051  27.777  1.00 24.71           H
ATOM   4200  HZ3 TRP A 264      23.958  11.611  29.047  1.00 16.19           H
ATOM   4201  HH2 TRP A 264      25.650  11.125  27.541  1.00 24.44           H
ATOM   4202  N   TYR A 265      23.725  16.307  31.141  1.00 16.70           N
ATOM   4203  CA  TYR A 265      22.819  16.398  30.004  1.00 16.06           C
ATOM   4204  C   TYR A 265      22.969  17.746  29.299  1.00 15.93           C
ATOM   4205  O   TYR A 265      22.879  17.838  28.068  1.00 18.10           O
ATOM   4206  CB  TYR A 265      21.397  16.193  30.497  1.00 17.49           C
ATOM   4207  CG  TYR A 265      20.372  16.049  29.401  1.00 18.69           C
ATOM   4208  CD1 TYR A 265      19.724  17.148  28.855  1.00 20.08           C
ATOM   4209  CD2 TYR A 265      20.028  14.791  28.948  1.00 20.76           C
ATOM   4210  CE1 TYR A 265      18.792  16.986  27.844  1.00 20.60           C
ATOM   4211  CE2 TYR A 265      19.098  14.613  27.993  1.00 15.94           C
ATOM   4212  CZ  TYR A 265      18.486  15.699  27.428  1.00 19.99           C
ATOM   4213  OH  TYR A 265      17.578  15.481  26.452  1.00 24.13           O
ATOM   4214  H   TYR A 265      23.341  16.106  31.884  1.00 20.00           H
ATOM   4215  HA  TYR A 265      23.027  15.695  29.368  1.00 19.23           H
ATOM   4216  HB2 TYR A 265      21.368  15.387  31.035  1.00 20.96           H
ATOM   4217  HB3 TYR A 265      21.143  16.957  31.038  1.00 20.96           H
ATOM   4218  HD1 TYR A 265      19.948  18.004  29.143  1.00 24.06           H
ATOM   4219  HD2 TYR A 265      20.443  14.047  29.321  1.00 24.87           H
ATOM   4220  HE1 TYR A 265      18.363  17.722  27.470  1.00 24.68           H
ATOM   4221  HE2 TYR A 265      18.897  13.756  27.693  1.00 19.09           H
ATOM   4222  HH  TYR A 265      17.269  16.213  26.178  1.00 28.92           H
ATOM   4223  N   ASN A 266      23.224  18.795  30.066  1.00 17.83           N
ATOM   4224  CA  ASN A 266      23.352  20.148  29.542  1.00 22.01           C
ATOM   4225  C   ASN A 266      24.795  20.594  29.347  1.00 22.24           C
ATOM   4226  O   ASN A 266      25.035  21.782  29.109  1.00 17.59           O
ATOM   4227  CB  ASN A 266      22.628  21.112  30.469  1.00 20.69           C
ATOM   4228  CG  ASN A 266      21.134  20.986  30.332  1.00 21.17           C
ATOM   4229  OD1 ASN A 266      20.552  21.339  29.297  1.00 19.84           O
ATOM   4230  ND2 ASN A 266      20.509  20.425  31.337  1.00 21.48           N
ATOM   4231  H   ASN A 266      23.329  18.748  30.918  1.00 21.36           H
ATOM   4232  HA  ASN A 266      22.915  20.187  28.677  1.00 26.37           H
ATOM   4233  HB2 ASN A 266      22.867  20.914  31.388  1.00 24.79           H
ATOM   4234  HB3 ASN A 266      22.878  22.022  30.244  1.00 24.79           H
ATOM   4235 HD21 ASN A 266      19.655  20.327  31.313  1.00 25.74           H
ATOM   4236 HD22 ASN A 266      20.953  20.154  32.022  1.00 25.74           H
ATOM   4237  N   LYS A 267      25.740  19.691  29.426  1.00 19.81           N
ATOM   4238  CA  LYS A 267      27.158  20.069  29.346  1.00 23.71           C
ATOM   4239  C   LYS A 267      27.603  20.210  27.885  1.00 25.35           C
ATOM   4240  O   LYS A 267      27.344  19.316  27.067  1.00 21.09           O
ATOM   4241  CB  LYS A 267      28.003  19.027  30.065  1.00 25.00           C
ATOM   4242  CG  LYS A 267      29.467  19.224  29.986  1.00 26.84           C
ATOM   4243  CD  LYS A 267      30.205  18.281  30.929  1.00 26.42           C
ATOM   4244  CE  LYS A 267      31.720  18.431  30.773  1.00 34.78           C
ATOM   4245  NZ  LYS A 267      32.455  17.636  31.762  1.00 33.03           N1+
ATOM   4246  H   LYS A 267      25.603  18.847  29.525  1.00 23.74           H
ATOM   4247  HA  LYS A 267      27.288  20.923  29.787  1.00 28.42           H
ATOM   4248  HB2 LYS A 267      27.760  19.030  31.004  1.00 29.97           H
ATOM   4249  HB3 LYS A 267      27.806  18.157  29.684  1.00 29.97           H
ATOM   4250  HG2 LYS A 267      29.767  19.046  29.081  1.00 32.17           H
ATOM   4251  HG3 LYS A 267      29.682  20.136  30.239  1.00 32.17           H
ATOM   4252  HD2 LYS A 267      29.969  18.492  31.846  1.00 31.67           H
ATOM   4253  HD3 LYS A 267      29.965  17.364  30.720  1.00 31.67           H
ATOM   4254  HE2 LYS A 267      31.980  18.130  29.889  1.00 41.70           H
ATOM   4255  HE3 LYS A 267      31.962  19.362  30.894  1.00 41.70           H
ATOM   4256  HZ1 LYS A 267      33.331  17.743  31.647  1.00 39.61           H
ATOM   4257  HZ2 LYS A 267      32.237  17.897  32.584  1.00 39.61           H
ATOM   4258  HZ3 LYS A 267      32.255  16.774  31.669  1.00 39.61           H
ATOM   4259  N   PRO A 268      28.256  21.310  27.506  1.00 22.33           N
ATOM   4260  CA  PRO A 268      28.660  21.439  26.100  1.00 25.93           C
ATOM   4261  C   PRO A 268      29.858  20.545  25.848  1.00 25.63           C
ATOM   4262  O   PRO A 268      30.839  20.567  26.595  1.00 23.09           O
ATOM   4263  CB  PRO A 268      28.986  22.931  25.938  1.00 24.13           C
ATOM   4264  CG  PRO A 268      28.320  23.602  27.061  1.00 23.49           C
ATOM   4265  CD  PRO A 268      28.436  22.591  28.211  1.00 25.21           C
ATOM   4266  HA  PRO A 268      27.933  21.193  25.507  1.00 31.08           H
ATOM   4267  HB2 PRO A 268      29.946  23.061  25.983  1.00 28.92           H
ATOM   4268  HB3 PRO A 268      28.636  23.251  25.092  1.00 28.92           H
ATOM   4269  HG2 PRO A 268      28.784  24.427  27.276  1.00 28.16           H
ATOM   4270  HG3 PRO A 268      27.391  23.773  26.841  1.00 28.16           H
ATOM   4271  HD2 PRO A 268      29.315  22.636  28.619  1.00 30.22           H
ATOM   4272  HD3 PRO A 268      27.728  22.727  28.859  1.00 30.22           H
ATOM   4273  N   LEU A 269      29.724  19.714  24.865  1.00 23.92           N
ATOM   4274  CA  LEU A 269      30.688  18.683  24.557  1.00 25.19           C
ATOM   4275  C   LEU A 269      31.016  18.650  23.080  1.00 32.43           C
ATOM   4276  O   LEU A 269      32.169  18.415  22.728  1.00 30.87           O
ATOM   4277  CB  LEU A 269      30.183  17.284  24.957  1.00 24.89           C
ATOM   4278  CG  LEU A 269      29.923  16.950  26.422  1.00 24.23           C
ATOM   4279  CD1 LEU A 269      29.372  15.548  26.573  1.00 28.56           C
ATOM   4280  CD2 LEU A 269      31.222  17.137  27.257  1.00 26.61           C
ATOM   4281  H   LEU A 269      29.052  19.719  24.328  1.00 28.67           H
ATOM   4282  HA  LEU A 269      31.508  18.859  25.045  1.00 30.20           H
ATOM   4283  HB2 LEU A 269      29.347  17.134  24.489  1.00 29.83           H
ATOM   4284  HB3 LEU A 269      30.836  16.640  24.641  1.00 29.83           H
ATOM   4285  HG  LEU A 269      29.259  17.566  26.768  1.00 29.04           H
ATOM   4286 HD11 LEU A 269      29.219  15.369  27.514  1.00 34.24           H
ATOM   4287 HD12 LEU A 269      28.538  15.483  26.083  1.00 34.24           H
ATOM   4288 HD13 LEU A 269      30.016  14.916  26.217  1.00 34.24           H
ATOM   4289 HD21 LEU A 269      31.035  16.919  28.184  1.00 31.89           H
ATOM   4290 HD22 LEU A 269      31.908  16.546  26.910  1.00 31.89           H
ATOM   4291 HD23 LEU A 269      31.512  18.060  27.186  1.00 31.89           H
ATOM   4292  N   LYS A 270      30.031  18.858  22.210  1.00 28.82           N
ATOM   4293  CA  LYS A 270      30.147  18.428  20.816  1.00 44.83           C
ATOM   4294  C   LYS A 270      29.868  19.558  19.827  1.00 47.86           C
ATOM   4295  O   LYS A 270      28.885  20.294  19.958  1.00 44.66           O
ATOM   4296  CB  LYS A 270      29.194  17.240  20.512  1.00 40.54           C
ATOM   4297  CG  LYS A 270      29.427  16.626  19.097  1.00 46.35           C
ATOM   4298  CD  LYS A 270      29.095  15.101  18.998  1.00 44.01           C
ATOM   4299  CE  LYS A 270      29.927  14.440  17.892  1.00 42.45           C
ATOM   4300  NZ  LYS A 270      29.162  13.573  16.968  1.00 48.09           N1+
ATOM   4301  H   LYS A 270      29.287  19.245  22.399  1.00 34.54           H
ATOM   4302  HA  LYS A 270      31.055  18.122  20.663  1.00 53.76           H
ATOM   4303  HB2 LYS A 270      29.339  16.542  21.169  1.00 48.61           H
ATOM   4304  HB3 LYS A 270      28.277  17.552  20.556  1.00 48.61           H
ATOM   4305  HG2 LYS A 270      28.865  17.092  18.459  1.00 55.58           H
ATOM   4306  HG3 LYS A 270      30.360  16.741  18.857  1.00 55.58           H
ATOM   4307  HD2 LYS A 270      29.305  14.669  19.840  1.00 52.78           H
ATOM   4308  HD3 LYS A 270      28.156  14.988  18.784  1.00 52.78           H
ATOM   4309  HE2 LYS A 270      30.345  15.136  17.362  1.00 50.91           H
ATOM   4310  HE3 LYS A 270      30.612  13.892  18.307  1.00 50.91           H
ATOM   4311  HZ1 LYS A 270      29.707  13.226  16.356  1.00 57.68           H
ATOM   4312  HZ2 LYS A 270      28.776  12.912  17.421  1.00 57.68           H
ATOM   4313  HZ3 LYS A 270      28.532  14.049  16.557  1.00 57.68           H
ATOM   4314  N   LYS A 271      30.707  19.649  18.808  0.69 49.51           N
ATOM   4315  CA  LYS A 271      30.493  20.591  17.729  0.69 45.54           C
ATOM   4316  C   LYS A 271      29.642  19.946  16.631  0.69 51.06           C
ATOM   4317  O   LYS A 271      29.352  18.747  16.650  0.69 48.49           O
ATOM   4318  CB  LYS A 271      31.854  21.067  17.201  0.69 47.79           C
ATOM   4319  CG  LYS A 271      32.808  21.545  18.335  0.69 43.47           C
ATOM   4320  CD  LYS A 271      33.553  22.837  18.014  0.69 38.71           C
ATOM   4321  CE  LYS A 271      34.482  23.220  19.186  0.69 38.46           C
ATOM   4322  NZ  LYS A 271      34.075  24.439  19.926  0.69 29.92           N1+
ATOM   4323  H   LYS A 271      31.415  19.170  18.719  0.69 59.38           H
ATOM   4324  HA  LYS A 271      30.014  21.363  18.070  0.69 54.61           H
ATOM   4325  HB2 LYS A 271      32.286  20.334  16.735  0.69 57.31           H
ATOM   4326  HB3 LYS A 271      31.715  21.811  16.594  0.69 57.31           H
ATOM   4327  HG2 LYS A 271      32.286  21.696  19.139  0.69 52.13           H
ATOM   4328  HG3 LYS A 271      33.469  20.854  18.498  0.69 52.13           H
ATOM   4329  HD2 LYS A 271      34.096  22.709  17.220  0.69 46.42           H
ATOM   4330  HD3 LYS A 271      32.915  23.555  17.878  0.69 46.42           H
ATOM   4331  HE2 LYS A 271      34.500  22.485  19.818  0.69 46.12           H
ATOM   4332  HE3 LYS A 271      35.374  23.372  18.837  0.69 46.12           H
ATOM   4333  HZ1 LYS A 271      34.652  24.601  20.584  0.69 35.87           H
ATOM   4334  HZ2 LYS A 271      34.062  25.138  19.375  0.69 35.87           H
ATOM   4335  HZ3 LYS A 271      33.263  24.328  20.272  0.69 35.87           H
ATOM   4336  N   GLY A 272      29.231  20.763  15.667  0.58 52.61           N
ATOM   4337  CA  GLY A 272      28.384  20.293  14.587  0.58 52.99           C
ATOM   4338  C   GLY A 272      28.903  19.076  13.840  0.58 59.38           C
ATOM   4339  O   GLY A 272      29.938  18.498  14.195  0.58 57.22           O
ATOM   4340  H   GLY A 272      29.432  21.598  15.618  0.58 63.10           H
ATOM   4341  HA2 GLY A 272      27.511  20.072  14.948  0.58 63.56           H
ATOM   4342  HA3 GLY A 272      28.269  21.011  13.945  0.58 63.56           H
ATOM   4343  N   ALA A 273      28.176  18.676  12.796  0.47 55.15           N
ATOM   4344  CA  ALA A 273      28.591  17.566  11.951  0.47 55.86           C
ATOM   4345  C   ALA A 273      29.674  18.022  10.981  0.47 55.63           C
ATOM   4346  O   ALA A 273      29.616  19.135  10.451  0.47 55.81           O
ATOM   4347  CB  ALA A 273      27.391  17.009  11.186  0.47 55.29           C
ATOM   4348  H   ALA A 273      27.433  19.037  12.558  0.47 66.14           H
ATOM   4349  HA  ALA A 273      28.956  16.858  12.506  0.47 67.00           H
ATOM   4350  HB1 ALA A 273      27.686  16.272  10.630  0.47 66.32           H
ATOM   4351  HB2 ALA A 273      26.727  16.700  11.823  0.47 66.32           H
ATOM   4352  HB3 ALA A 273      27.016  17.713  10.633  0.47 66.32           H
ATOM   4353  N   LYS A 274      30.660  17.149  10.748  0.31 55.79           N
ATOM   4354  CA  LYS A 274      31.858  17.480   9.975  0.39 55.91           C
ATOM   4355  C   LYS A 274      31.571  18.481   8.858  0.00 57.10           C
ATOM   4356  O   LYS A 274      31.232  18.086   7.737  0.49 57.14           O
ATOM   4357  CB  LYS A 274      32.475  16.199   9.395  0.40 55.13           C
ATOM   4358  CG  LYS A 274      33.780  16.410   8.618  0.37 56.37           C
ATOM   4359  CD  LYS A 274      34.314  15.089   8.054  0.21 56.68           C
ATOM   4360  CE  LYS A 274      35.285  15.306   6.892  0.00 57.67           C
ATOM   4361  NZ  LYS A 274      35.380  14.125   5.976  0.73 56.39           N1+
ATOM   4362  H   LYS A 274      30.654  16.339  11.036  1.00 66.92           H
ATOM   4363  HA  LYS A 274      32.512  17.880  10.569  0.87 67.06           H
ATOM   4364  HB2 LYS A 274      32.664  15.589  10.126  1.00 66.13           H
ATOM   4365  HB3 LYS A 274      31.835  15.794   8.790  0.12 66.13           H
ATOM   4366  HG2 LYS A 274      33.618  17.014   7.877  1.00 67.61           H
ATOM   4367  HG3 LYS A 274      34.451  16.780   9.213  1.00 67.61           H
ATOM   4368  HD2 LYS A 274      34.785  14.611   8.755  1.00 67.98           H
ATOM   4369  HD3 LYS A 274      33.570  14.558   7.730  1.00 67.98           H
ATOM   4370  HE2 LYS A 274      34.985  16.066   6.370  1.00 69.17           H
ATOM   4371  HE3 LYS A 274      36.170  15.479   7.250  0.82 69.17           H
ATOM   4372  HZ1 LYS A 274      35.953  14.296   5.318  1.00 67.63           H
ATOM   4373  HZ2 LYS A 274      35.662  13.412   6.428  1.00 67.63           H
ATOM   4374  HZ3 LYS A 274      34.581  13.947   5.625  1.00 67.63           H
ATOM   4375  N   ARG A 275      31.716  19.785   9.162  0.49 56.54           N
ATOM   4376  CA  ARG A 275      31.384  20.886   8.256  0.49 55.37           C
ATOM   4377  C   ARG A 275      29.874  20.904   8.036  0.49 55.10           C
ATOM   4378  O   ARG A 275      29.393  20.509   6.965  0.49 54.02           O
ATOM   4379  CB  ARG A 275      32.150  20.756   6.934  0.49 55.21           C
ATOM   4380  CG  ARG A 275      31.706  21.685   5.782  0.49 52.93           C
ATOM   4381  CD  ARG A 275      31.399  20.853   4.540  0.49 53.52           C
ATOM   4382  NE  ARG A 275      31.585  21.566   3.278  0.49 48.59           N
ATOM   4383  CZ  ARG A 275      31.970  20.985   2.140  0.49 51.10           C
ATOM   4384  NH1 ARG A 275      32.239  19.685   2.096  0.49 51.21           N
ATOM   4385  NH2 ARG A 275      32.101  21.704   1.032  0.49 49.65           N1+
ATOM   4386  H   ARG A 275      32.018  20.059   9.919  0.49 67.81           H
ATOM   4387  HA  ARG A 275      31.638  21.726   8.670  0.49 66.41           H
ATOM   4388  HB2 ARG A 275      33.086  20.941   7.107  0.49 66.21           H
ATOM   4389  HB3 ARG A 275      32.056  19.844   6.619  0.49 66.21           H
ATOM   4390  HG2 ARG A 275      30.903  22.164   6.040  0.49 63.49           H
ATOM   4391  HG3 ARG A 275      32.421  22.305   5.570  0.49 63.49           H
ATOM   4392  HD2 ARG A 275      31.985  20.080   4.532  0.49 64.19           H
ATOM   4393  HD3 ARG A 275      30.475  20.563   4.582  0.49 64.19           H
ATOM   4394  HE  ARG A 275      31.465  22.417   3.276  0.49 58.27           H
ATOM   4395 HH11 ARG A 275      32.155  19.204   2.804  0.49 61.42           H
ATOM   4396 HH12 ARG A 275      32.489  19.322   1.357  0.49 61.42           H
ATOM   4397 HH21 ARG A 275      31.936  22.548   1.045  0.49 59.54           H
ATOM   4398 HH22 ARG A 275      32.358  21.327   0.303  0.49 59.54           H
ATOM   4399  N   PRO A 276      29.089  21.356   9.033  0.47 53.80           N
ATOM   4400  CA  PRO A 276      27.629  21.310   8.946  0.47 52.09           C
ATOM   4401  C   PRO A 276      27.044  22.577   8.339  0.47 53.02           C
ATOM   4402  O   PRO A 276      26.009  22.479   7.676  0.47 55.19           O
ATOM   4403  CB  PRO A 276      27.199  21.156  10.410  0.47 52.96           C
ATOM   4404  CG  PRO A 276      28.424  21.581  11.245  0.47 54.13           C
ATOM   4405  CD  PRO A 276      29.516  21.981  10.298  0.47 53.62           C
ATOM   4406  HA  PRO A 276      27.339  20.537   8.436  0.47 62.47           H
ATOM   4407  HB2 PRO A 276      26.969  20.230  10.587  0.47 63.52           H
ATOM   4408  HB3 PRO A 276      26.443  21.737  10.591  0.47 63.52           H
ATOM   4409  HG2 PRO A 276      28.713  20.833  11.791  0.47 64.93           H
ATOM   4410  HG3 PRO A 276      28.180  22.332  11.809  0.47 64.93           H
ATOM   4411  HD2 PRO A 276      29.550  22.946  10.206  0.47 64.31           H
ATOM   4412  HD3 PRO A 276      30.367  21.618  10.587  0.47 64.31           H
ATOM   4413  HC  PRO A 276      27.489  23.463   8.471  0.47 63.59           H
TER
HETATM 4414  CAA PFP A1277      24.466  -1.914   7.807  1.00 46.83           C
HETATM 4415  CAB PFP A1277      18.599  -8.125  13.446  1.00 39.03           C
HETATM 4416  CAD PFP A1277      21.717  -1.290   8.280  1.00 33.32           C
HETATM 4417  CAE PFP A1277      21.490  -3.601   8.945  1.00 35.16           C
HETATM 4418  CAF PFP A1277      16.772  -6.291  10.904  1.00 32.55           C
HETATM 4419  CAG PFP A1277      18.490  -5.490  12.384  1.00 32.41           C
HETATM 4420  CAH PFP A1277      20.358  -1.078   8.549  1.00 30.48           C
HETATM 4421  CAI PFP A1277      20.159  -3.394   9.212  1.00 31.82           C
HETATM 4422  CAJ PFP A1277      16.682  -5.026  10.329  1.00 31.36           C
HETATM 4423  CAK PFP A1277      18.391  -4.207  11.792  1.00 29.26           C
HETATM 4424  CAL PFP A1277      14.390   0.057   9.407  1.00 24.57           C
HETATM 4425  CAM PFP A1277      12.438  -2.179  12.832  1.00 31.31           C
HETATM 4426  CAN PFP A1277      12.966  -3.097  11.715  1.00 27.27           C
HETATM 4427  CAU PFP A1277      22.278  -2.555   8.479  1.00 42.13           C
HETATM 4428  CAV PFP A1277      17.680  -6.546  11.945  1.00 38.11           C
HETATM 4429  CAW PFP A1277      19.590  -2.141   9.019  1.00 27.22           C
HETATM 4430  CAX PFP A1277      17.493  -3.962  10.753  1.00 29.43           C
HETATM 4431  CAY PFP A1277      14.787  -1.964  10.485  1.00 29.59           C
HETATM 4432  CAZ PFP A1277      18.210  -1.953   9.344  1.00 26.81           C
HETATM 4433  CBA PFP A1277      17.290  -2.658  10.092  1.00 27.23           C
HETATM 4434  CBB PFP A1277      16.413  -0.772   9.237  1.00 22.04           C
HETATM 4435  CBC PFP A1277      16.100  -1.885  10.005  1.00 26.38           C
HETATM 4436  NAO PFP A1277      13.930  -0.951  10.155  1.00 24.24           N
HETATM 4437  NAP PFP A1277      15.615   0.243   8.901  1.00 24.65           N
HETATM 4438  NAQ PFP A1277      14.348  -3.007  11.273  1.00 27.46           N
HETATM 4439  OAC PFP A1277      12.025  -0.859  12.405  1.00 35.85           O
HETATM 4440  OAR PFP A1277      23.576  -2.923   8.262  1.00 49.28           O
HETATM 4441  OAS PFP A1277      17.664  -7.834  12.425  1.00 35.00           O
HETATM 4442  OAT PFP A1277      17.685  -0.799   8.856  1.00 24.66           O
HETATM 4443  HAC PFP A1277      12.828  -0.361  12.177  1.00 42.98           H
HETATM 4444  HAD PFP A1277      22.306  -0.446   7.931  1.00 39.95           H
HETATM 4445  HAE PFP A1277      21.917  -4.590   9.096  1.00 42.16           H
HETATM 4446  HAF PFP A1277      16.121  -7.083  10.541  1.00 39.03           H
HETATM 4447  HAG PFP A1277      19.212  -5.620  13.185  1.00 38.86           H
HETATM 4448  HAH PFP A1277      19.938  -0.082   8.423  1.00 36.54           H
HETATM 4449  HAI PFP A1277      19.564  -4.236   9.558  1.00 38.15           H
HETATM 4450  HAJ PFP A1277      15.955  -4.873   9.536  1.00 37.60           H
HETATM 4451  HAK PFP A1277      19.036  -3.412  12.162  1.00 35.07           H
HETATM 4452  HAL PFP A1277      13.666   0.832   9.179  1.00 29.44           H
HETATM 4453  HAQ PFP A1277      15.029  -3.608  11.718  1.00 32.92           H
HETATM 4454 HAA1 PFP A1277      25.432  -2.388   7.605  1.00 56.16           H
HETATM 4455 HAA2 PFP A1277      24.624  -1.151   8.577  1.00 56.16           H
HETATM 4456 HAA3 PFP A1277      24.112  -1.468   6.872  1.00 56.16           H
HETATM 4457 HAB1 PFP A1277      18.335  -9.097  13.872  1.00 46.80           H
HETATM 4458 HAB2 PFP A1277      18.547  -7.384  14.251  1.00 46.80           H
HETATM 4459 HAB3 PFP A1277      19.613  -8.203  13.042  1.00 46.80           H
HETATM 4460 HAM1 PFP A1277      13.181  -2.058  13.626  1.00 37.54           H
HETATM 4461 HAM2 PFP A1277      11.555  -2.644  13.281  1.00 37.54           H
HETATM 4462 HAN1 PFP A1277      12.846  -4.124  12.079  1.00 32.69           H
HETATM 4463 HAN2 PFP A1277      12.303  -3.021  10.845  1.00 32.69           H
HETATM 4464  O1  SO4 A1278      -1.087  -3.598  27.779  0.77 62.35           O1-
HETATM 4465  O2  SO4 A1278       0.096  -4.944  29.340  0.77 61.62           O1-
HETATM 4466  O3  SO4 A1278      -1.932  -5.753  28.377  0.77 71.70           O1-
HETATM 4467  O4  SO4 A1278       0.007  -5.588  27.003  0.77 63.14           O1-
HETATM 4468  S   SO4 A1278      -0.718  -4.971  28.120  0.77 74.00           S2+
HETATM 4469  O1  SO4 A1279      27.706  -3.337  25.530  0.67 36.50           O1-
HETATM 4470  O2  SO4 A1279      26.540  -5.157  24.501  0.67 41.29           O1-
HETATM 4471  O3  SO4 A1279      25.618  -2.949  24.288  0.67 35.19           O1-
HETATM 4472  S   SO4 A1279      26.388  -3.857  25.150  0.67 48.20           S2+
HETATM 4473  O   HOH A2001       4.770   5.117  -4.778  1.00 58.32           O
HETATM 4474  H1  HOH A2001       4.175   4.920  -4.218  1.00 69.95           H
HETATM 4475  H2  HOH A2001       5.267   4.444  -4.851  1.00 69.95           H
HETATM 4476  O   HOH A2002       7.510  -5.193  -1.563  1.00 62.13           O
HETATM 4477  H1  HOH A2002       8.255  -5.367  -1.216  1.00 74.52           H
HETATM 4478  H2  HOH A2002       7.539  -5.473  -2.355  1.00 74.52           H
HETATM 4479  O   HOH A2003       5.936  20.190  16.686  1.00 70.26           O
HETATM 4480  H1  HOH A2003       5.596  19.697  17.274  1.00 84.27           H
HETATM 4481  H2  HOH A2003       6.625  20.532  17.024  1.00 84.27           H
HETATM 4482  O   HOH A2004       3.236  -1.735  -3.230  1.00 51.63           O
HETATM 4483  H1  HOH A2004       2.570  -1.268  -3.437  1.00 61.93           H
HETATM 4484  H2  HOH A2004       3.793  -1.655  -3.855  1.00 61.93           H
HETATM 4485  O   HOH A2005       5.871  -4.127  -5.918  1.00 60.21           O
HETATM 4486  H1  HOH A2005       5.364  -3.509  -5.661  1.00 72.22           H
HETATM 4487  H2  HOH A2005       5.636  -4.326  -6.699  1.00 72.22           H
HETATM 4488  O   HOH A2006       6.088  -5.901  -7.573  1.00 58.99           O
HETATM 4489  H1  HOH A2006       6.767  -6.395  -7.586  1.00 70.75           H
HETATM 4490  H2  HOH A2006       5.998  -5.592  -8.349  1.00 70.75           H
HETATM 4491  O   HOH A2007      21.621  -9.529  12.029  1.00 50.75           O
HETATM 4492  H1  HOH A2007      21.609  -8.844  11.544  1.00 60.87           H
HETATM 4493  H2  HOH A2007      22.079  -9.339  12.708  1.00 60.87           H
HETATM 4494  O   HOH A2008      14.497  -8.323  16.079  1.00 49.57           O
HETATM 4495  H1  HOH A2008      15.325  -8.189  16.119  1.00 59.45           H
HETATM 4496  H2  HOH A2008      14.126  -7.678  16.468  1.00 59.45           H
HETATM 4497  O   HOH A2009       7.834  -6.443  -4.750  1.00 69.13           O
HETATM 4498  H1  HOH A2009       7.096  -6.117  -4.985  1.00 82.93           H
HETATM 4499  H2  HOH A2009       8.431  -5.941  -5.062  1.00 82.93           H
HETATM 4500  O   HOH A2010       4.921   1.470   0.290  1.00 53.14           O
HETATM 4501  H1  HOH A2010       5.488   0.850   0.275  1.00 63.73           H
HETATM 4502  H2  HOH A2010       4.237   1.183  -0.105  1.00 63.73           H
HETATM 4503  O   HOH A2011      14.419  -0.852  -7.614  1.00 39.77           O
HETATM 4504  H1  HOH A2011      13.921  -1.038  -6.964  1.00 47.69           H
HETATM 4505  H2  HOH A2011      14.873  -1.540  -7.776  1.00 47.69           H
HETATM 4506  O   HOH A2012       9.817  -4.736  -8.496  1.00 58.71           O
HETATM 4507  H1  HOH A2012      10.608  -4.539  -8.292  1.00 70.41           H
HETATM 4508  H2  HOH A2012       9.371  -4.719  -7.785  1.00 70.41           H
HETATM 4509  O   HOH A2013       3.458  18.743  18.025  1.00 61.18           O
HETATM 4510  H1  HOH A2013       2.668  18.669  18.301  1.00 73.38           H
HETATM 4511  H2  HOH A2013       3.477  19.413  17.519  1.00 73.38           H
HETATM 4512  O   HOH A2014      11.783  -7.960  -5.646  1.00 55.86           O
HETATM 4513  H1  HOH A2014      12.392  -8.314  -6.103  1.00 67.00           H
HETATM 4514  H2  HOH A2014      11.195  -7.697  -6.186  1.00 67.00           H
HETATM 4515  O   HOH A2015      18.416  19.095  19.719  1.00 49.43           O
HETATM 4516  H1  HOH A2015      17.755  18.997  20.228  1.00 59.28           H
HETATM 4517  H2  HOH A2015      18.995  18.538  19.963  1.00 59.28           H
HETATM 4518  O   HOH A2016      21.025   7.700 -11.682  1.00 51.32           O
HETATM 4519  H1  HOH A2016      20.643   8.439 -11.566  1.00 61.55           H
HETATM 4520  H2  HOH A2016      20.573   7.279 -12.251  1.00 61.55           H
HETATM 4521  O   HOH A2017      19.266   9.070  -9.981  1.00 62.79           O
HETATM 4522  H1  HOH A2017      18.586   8.587 -10.083  1.00 75.31           H
HETATM 4523  H2  HOH A2017      19.698   8.747  -9.336  1.00 75.31           H
HETATM 4524  O   HOH A2018      19.497   1.950  -0.861  1.00 54.20           O
HETATM 4525  H1  HOH A2018      20.067   1.580  -1.356  1.00 65.00           H
HETATM 4526  H2  HOH A2018      18.983   2.383  -1.365  1.00 65.00           H
HETATM 4527  O   HOH A2019      21.833  -6.935  10.637  1.00 47.80           O
HETATM 4528  H1  HOH A2019      21.388  -6.749   9.949  1.00 57.32           H
HETATM 4529  H2  HOH A2019      21.720  -6.303  11.178  1.00 57.32           H
HETATM 4530  O   HOH A2020      19.623 -11.712  14.450  1.00 55.85           O
HETATM 4531  H1  HOH A2020      18.852 -11.685  14.118  1.00 66.98           H
HETATM 4532  H2  HOH A2020      20.149 -11.410  13.868  1.00 66.98           H
HETATM 4533  O   HOH A2021      17.019 -10.616  16.017  1.00 56.04           O
HETATM 4534  H1  HOH A2021      16.887 -10.615  15.187  1.00 67.21           H
HETATM 4535  H2  HOH A2021      17.523  -9.965  16.184  1.00 67.21           H
HETATM 4536  O   HOH A2022       9.204  -7.610  19.147  1.00 52.78           O
HETATM 4537  H1  HOH A2022       8.710  -6.964  19.357  1.00 63.30           H
HETATM 4538  H2  HOH A2022       9.528  -7.909  19.861  1.00 63.30           H
HETATM 4539  O   HOH A2023      -1.069 -17.468  18.907  1.00 64.04           O
HETATM 4540  H1  HOH A2023      -1.126 -17.851  18.161  1.00 76.82           H
HETATM 4541  H2  HOH A2023      -0.622 -17.975  19.406  1.00 76.82           H
HETATM 4542  O   HOH A2024       4.728  16.142  18.489  1.00 51.41           O
HETATM 4543  H1  HOH A2024       4.666  16.899  18.131  1.00 61.66           H
HETATM 4544  H2  HOH A2024       5.115  15.643  17.936  1.00 61.66           H
HETATM 4545  O   HOH A2025      17.597  16.288  20.370  1.00 44.55           O
HETATM 4546  H1  HOH A2025      18.337  16.536  20.060  1.00 53.43           H
HETATM 4547  H2  HOH A2025      17.355  15.623  19.917  1.00 53.43           H
HETATM 4548  O   HOH A2026      16.054   1.211  -8.825  1.00 50.76           O
HETATM 4549  H1  HOH A2026      15.538   1.870  -8.751  1.00 60.88           H
HETATM 4550  H2  HOH A2026      15.749   0.608  -8.325  1.00 60.88           H
HETATM 4551  O   HOH A2027       5.843  16.927  32.293  1.00 50.40           O
HETATM 4552  H1  HOH A2027       6.205  16.511  31.659  1.00 60.45           H
HETATM 4553  H2  HOH A2027       6.464  17.226  32.773  1.00 60.45           H
HETATM 4554  O   HOH A2028       6.307  -4.113 -15.271  1.00 40.30           O
HETATM 4555  H1  HOH A2028       6.520  -4.829 -14.887  1.00 48.33           H
HETATM 4556  H2  HOH A2028       5.567  -4.248 -15.644  1.00 48.33           H
HETATM 4557  O   HOH A2029      10.888  -0.311 -17.021  1.00 30.64           O
HETATM 4558  H1  HOH A2029      11.238  -0.008 -17.721  1.00 36.74           H
HETATM 4559  H2  HOH A2029      11.015   0.261 -16.419  1.00 36.74           H
HETATM 4560  O   HOH A2030      11.797   0.379 -14.505  1.00 25.11           O
HETATM 4561  H1  HOH A2030      12.195   1.011 -14.120  1.00 30.10           H
HETATM 4562  H2  HOH A2030      12.373  -0.213 -14.658  1.00 30.10           H
HETATM 4563  O   HOH A2031      15.097   0.765 -11.916  1.00 29.93           O
HETATM 4564  H1  HOH A2031      15.122   0.251 -11.252  1.00 35.88           H
HETATM 4565  H2  HOH A2031      14.428   1.263 -11.814  1.00 35.88           H
HETATM 4566  O   HOH A2032      16.257   8.629  -4.295  1.00 52.70           O
HETATM 4567  H1  HOH A2032      16.637   7.902  -4.115  1.00 63.20           H
HETATM 4568  H2  HOH A2032      15.658   8.458  -4.858  1.00 63.20           H
HETATM 4569  O   HOH A2033      11.678  10.949  -7.253  1.00 68.09           O
HETATM 4570  H1  HOH A2033      12.516  10.976  -7.207  1.00 81.68           H
HETATM 4571  H2  HOH A2033      11.391  10.985  -6.464  1.00 81.68           H
HETATM 4572  O   HOH A2034      19.896   5.722 -11.504  1.00 35.90           O
HETATM 4573  H1  HOH A2034      19.129   5.685 -11.162  1.00 43.05           H
HETATM 4574  H2  HOH A2034      20.446   5.653 -10.874  1.00 43.05           H
HETATM 4575  O   HOH A2035      18.179   3.409  -3.204  1.00 50.21           O
HETATM 4576  H1  HOH A2035      17.399   3.638  -3.414  1.00 60.22           H
HETATM 4577  H2  HOH A2035      18.684   4.047  -3.413  1.00 60.22           H
HETATM 4578  O   HOH A2036      22.048   5.853  -7.007  1.00 65.20           O
HETATM 4579  H1  HOH A2036      21.737   6.177  -6.296  1.00 78.21           H
HETATM 4580  H2  HOH A2036      21.399   5.741  -7.527  1.00 78.21           H
HETATM 4581  O   HOH A2037      10.108  11.390  10.136  1.00 49.10           O
HETATM 4582  H1  HOH A2037      10.652  10.844  10.471  1.00 58.88           H
HETATM 4583  H2  HOH A2037       9.561  11.590  10.741  1.00 58.88           H
HETATM 4584  O   HOH A2038      25.654  -1.619  11.165  1.00 42.05           O
HETATM 4585  H1  HOH A2038      25.162  -1.382  11.804  1.00 50.42           H
HETATM 4586  H2  HOH A2038      26.431  -1.700  11.474  1.00 50.42           H
HETATM 4587  O   HOH A2039      17.170  -7.035  16.803  1.00 44.73           O
HETATM 4588  H1  HOH A2039      17.912  -7.105  16.414  1.00 53.64           H
HETATM 4589  H2  HOH A2039      17.038  -6.214  16.926  1.00 53.64           H
HETATM 4590  O   HOH A2040       9.880   6.769   0.617  1.00 48.78           O
HETATM 4591  H1  HOH A2040       9.692   6.713  -0.200  1.00 58.51           H
HETATM 4592  H2  HOH A2040      10.447   7.383   0.695  1.00 58.51           H
HETATM 4593  O   HOH A2041       7.357   6.017   0.505  1.00 54.79           O
HETATM 4594  H1  HOH A2041       6.903   5.362   0.769  1.00 65.71           H
HETATM 4595  H2  HOH A2041       8.059   6.028   0.967  1.00 65.71           H
HETATM 4596  O   HOH A2042      15.512   6.522   0.161  1.00 43.83           O
HETATM 4597  H1  HOH A2042      16.180   6.811  -0.259  1.00 52.56           H
HETATM 4598  H2  HOH A2042      15.463   6.967   0.873  1.00 52.56           H
HETATM 4599  O   HOH A2043      12.863   4.989   4.234  1.00 30.71           O
HETATM 4600  H1  HOH A2043      12.187   5.477   4.340  1.00 36.82           H
HETATM 4601  H2  HOH A2043      12.896   4.796   3.417  1.00 36.82           H
HETATM 4602  O   HOH A2044       7.785  19.289  31.970  1.00 46.05           O
HETATM 4603  H1  HOH A2044       7.036  18.986  31.739  1.00 55.22           H
HETATM 4604  H2  HOH A2044       8.348  18.990  31.422  1.00 55.22           H
HETATM 4605  O   HOH A2045      29.556  -4.949  17.850  1.00 53.78           O
HETATM 4606  H1  HOH A2045      29.237  -4.720  18.592  1.00 64.51           H
HETATM 4607  H2  HOH A2045      28.937  -4.878  17.287  1.00 64.51           H
HETATM 4608  O   HOH A2046      11.174  -5.044  14.235  1.00 43.40           O
HETATM 4609  H1  HOH A2046      11.469  -4.896  15.007  1.00 52.04           H
HETATM 4610  H2  HOH A2046      11.824  -5.308  13.773  1.00 52.04           H
HETATM 4611  O   HOH A2047      10.683  -9.316  11.623  1.00 48.38           O
HETATM 4612  H1  HOH A2047      11.391  -9.095  11.229  1.00 58.02           H
HETATM 4613  H2  HOH A2047      10.212  -9.731  11.064  1.00 58.02           H
HETATM 4614  O   HOH A2048      27.828   9.861  16.335  1.00 38.25           O
HETATM 4615  H1  HOH A2048      28.558   9.847  16.750  1.00 45.87           H
HETATM 4616  H2  HOH A2048      27.989   9.603  15.552  1.00 45.87           H
HETATM 4617  O   HOH A2049      20.153  16.854  19.473  1.00 49.91           O
HETATM 4618  H1  HOH A2049      20.655  16.232  19.730  1.00 59.85           H
HETATM 4619  H2  HOH A2049      20.453  17.118  18.734  1.00 59.85           H
HETATM 4620  O   HOH A2050       7.549  15.692  22.253  1.00 31.16           O
HETATM 4621  H1  HOH A2050       7.013  15.894  22.868  1.00 37.36           H
HETATM 4622  H2  HOH A2050       7.265  16.060  21.553  1.00 37.36           H
HETATM 4623  O   HOH A2051       8.172  13.028  29.433  1.00 30.19           O
HETATM 4624  H1  HOH A2051       8.019  13.747  29.839  1.00 36.19           H
HETATM 4625  H2  HOH A2051       8.482  12.490  29.999  1.00 36.19           H
HETATM 4626  O   HOH A2052       5.409  15.790  26.684  1.00 32.90           O
HETATM 4627  H1  HOH A2052       5.582  15.170  27.224  1.00 39.45           H
HETATM 4628  H2  HOH A2052       4.626  16.046  26.852  1.00 39.45           H
HETATM 4629  O   HOH A2053       0.839  14.484  19.188  1.00 51.66           O
HETATM 4630  H1  HOH A2053       1.317  13.973  18.723  1.00 61.96           H
HETATM 4631  H2  HOH A2053       1.098  14.400  19.983  1.00 61.96           H
HETATM 4632  O   HOH A2054       2.800  15.008  20.637  1.00 37.92           O
HETATM 4633  H1  HOH A2054       3.346  15.167  20.019  1.00 45.47           H
HETATM 4634  H2  HOH A2054       3.034  15.476  21.294  1.00 45.47           H
HETATM 4635  O   HOH A2055       5.407  15.624  23.884  1.00 33.35           O
HETATM 4636  H1  HOH A2055       5.447  14.908  24.320  1.00 39.99           H
HETATM 4637  H2  HOH A2055       4.598  15.848  23.859  1.00 39.99           H
HETATM 4638  O   HOH A2056      -2.311 -15.150  19.222  1.00 70.15           O
HETATM 4639  H1  HOH A2056      -2.242 -14.754  19.960  1.00 84.15           H
HETATM 4640  H2  HOH A2056      -2.602 -15.920  19.387  1.00 84.15           H
HETATM 4641  O   HOH A2057       7.156  -2.298  31.069  1.00 16.74           O
HETATM 4642  H1  HOH A2057       7.150  -1.559  30.670  1.00 20.05           H
HETATM 4643  H2  HOH A2057       7.824  -2.721  30.788  1.00 20.05           H
HETATM 4644  O   HOH A2058      -1.077 -10.670  26.873  1.00 58.61           O
HETATM 4645  H1  HOH A2058      -0.848 -10.479  26.088  1.00 70.30           H
HETATM 4646  H2  HOH A2058      -1.292  -9.948  27.245  1.00 70.30           H
HETATM 4647  O   HOH A2059      12.183  -9.172  20.912  1.00 51.82           O
HETATM 4648  H1  HOH A2059      12.160  -9.502  21.684  1.00 62.14           H
HETATM 4649  H2  HOH A2059      12.824  -9.538  20.511  1.00 62.14           H
HETATM 4650  O   HOH A2060      16.411 -10.624  20.942  1.00 42.83           O
HETATM 4651  H1  HOH A2060      16.942 -10.819  20.320  1.00 51.36           H
HETATM 4652  H2  HOH A2060      15.985  -9.944  20.694  1.00 51.36           H
HETATM 4653  O   HOH A2061       4.456 -10.006  23.703  1.00 47.54           O
HETATM 4654  H1  HOH A2061       4.868 -10.650  23.355  1.00 57.01           H
HETATM 4655  H2  HOH A2061       3.645 -10.099  23.503  1.00 57.01           H
HETATM 4656  O   HOH A2062      20.885  -8.573  25.590  1.00 42.86           O
HETATM 4657  H1  HOH A2062      20.915  -7.777  25.322  1.00 51.39           H
HETATM 4658  H2  HOH A2062      21.678  -8.849  25.621  1.00 51.39           H
HETATM 4659  O   HOH A2063      -5.356  -5.545  19.046  1.00 54.95           O
HETATM 4660  H1  HOH A2063      -5.424  -5.491  19.882  1.00 65.91           H
HETATM 4661  H2  HOH A2063      -4.609  -5.893  18.885  1.00 65.91           H
HETATM 4662  O   HOH A2064      -2.009  -6.273  24.023  1.00 61.87           O
HETATM 4663  H1  HOH A2064      -1.784  -6.792  23.403  1.00 74.21           H
HETATM 4664  H2  HOH A2064      -2.199  -6.753  24.686  1.00 74.21           H
HETATM 4665  O   HOH A2065       7.289  -1.542  14.939  1.00 28.83           O
HETATM 4666  H1  HOH A2065       7.072  -2.351  14.870  1.00 34.56           H
HETATM 4667  H2  HOH A2065       7.723  -1.348  14.247  1.00 34.56           H
HETATM 4668  O   HOH A2066       8.308   1.968  13.631  1.00 29.56           O
HETATM 4669  H1  HOH A2066       8.662   2.590  13.191  1.00 35.44           H
HETATM 4670  H2  HOH A2066       7.503   2.179  13.745  1.00 35.44           H
HETATM 4671  O   HOH A2067       1.263  10.834  34.555  1.00 47.96           O
HETATM 4672  H1  HOH A2067       1.167   9.999  34.552  1.00 57.52           H
HETATM 4673  H2  HOH A2067       0.952  11.112  35.284  1.00 57.52           H
HETATM 4674  O   HOH A2068       1.676  14.799  28.563  1.00 47.21           O
HETATM 4675  H1  HOH A2068       1.042  14.743  29.112  1.00 56.62           H
HETATM 4676  H2  HOH A2068       2.296  14.317  28.859  1.00 56.62           H
HETATM 4677  O   HOH A2069      -5.704   5.745  20.206  1.00 50.54           O
HETATM 4678  H1  HOH A2069      -6.416   6.112  20.459  1.00 60.62           H
HETATM 4679  H2  HOH A2069      -5.552   6.019  19.427  1.00 60.62           H
HETATM 4680  O   HOH A2070      -0.695  10.524  17.924  1.00 49.54           O
HETATM 4681  H1  HOH A2070      -1.362  10.026  18.039  1.00 59.42           H
HETATM 4682  H2  HOH A2070      -0.165  10.107  17.423  1.00 59.42           H
HETATM 4683  O   HOH A2071       5.788   6.722  12.175  1.00 35.26           O
HETATM 4684  H1  HOH A2071       5.331   7.413  12.314  1.00 42.28           H
HETATM 4685  H2  HOH A2071       5.903   6.353  12.921  1.00 42.28           H
HETATM 4686  O   HOH A2072       3.185  11.207  37.085  1.00 52.68           O
HETATM 4687  H1  HOH A2072       2.734  11.522  36.451  1.00 63.19           H
HETATM 4688  H2  HOH A2072       2.743  10.568  37.403  1.00 63.19           H
HETATM 4689  O   HOH A2073       4.073   9.175   9.434  1.00 53.38           O
HETATM 4690  H1  HOH A2073       4.271   9.331  10.236  1.00 64.02           H
HETATM 4691  H2  HOH A2073       3.764   8.394   9.408  1.00 64.02           H
HETATM 4692  O   HOH A2074       6.047  15.088  16.314  1.00 45.58           O
HETATM 4693  H1  HOH A2074       6.201  14.311  16.034  1.00 54.66           H
HETATM 4694  H2  HOH A2074       6.761  15.370  16.654  1.00 54.66           H
HETATM 4695  O   HOH A2075      10.965  16.589  20.222  1.00 32.11           O
HETATM 4696  H1  HOH A2075      11.719  16.914  20.047  1.00 38.50           H
HETATM 4697  H2  HOH A2075      11.007  16.283  21.003  1.00 38.50           H
HETATM 4698  O   HOH A2076      10.795 -11.671  24.663  1.00 41.62           O
HETATM 4699  H1  HOH A2076      10.229 -11.128  24.365  1.00 49.91           H
HETATM 4700  H2  HOH A2076      11.534 -11.272  24.670  1.00 49.91           H
HETATM 4701  O   HOH A2077       8.020  16.733  16.590  1.00 50.16           O
HETATM 4702  H1  HOH A2077       8.601  16.290  16.176  1.00 60.16           H
HETATM 4703  H2  HOH A2077       8.277  17.533  16.586  1.00 60.16           H
HETATM 4704  O   HOH A2078      13.720  16.260  18.408  1.00 50.66           O
HETATM 4705  H1  HOH A2078      13.295  15.543  18.303  1.00 60.76           H
HETATM 4706  H2  HOH A2078      13.214  16.882  18.156  1.00 60.76           H
HETATM 4707  O   HOH A2079      15.999  12.683  13.481  1.00 27.02           O
HETATM 4708  H1  HOH A2079      16.027  12.663  12.641  1.00 32.39           H
HETATM 4709  H2  HOH A2079      15.564  12.008  13.726  1.00 32.39           H
HETATM 4710  O   HOH A2080      15.625  15.232  18.460  1.00 35.45           O
HETATM 4711  H1  HOH A2080      15.451  15.839  19.013  1.00 42.50           H
HETATM 4712  H2  HOH A2080      15.295  14.522  18.765  1.00 42.50           H
HETATM 4713  O   HOH A2081      17.314  13.727  15.474  1.00 36.09           O
HETATM 4714  H1  HOH A2081      18.060  13.816  15.098  1.00 43.27           H
HETATM 4715  H2  HOH A2081      16.886  13.155  15.031  1.00 43.27           H
HETATM 4716  O   HOH A2082       7.782   8.637  13.369  1.00 26.97           O
HETATM 4717  H1  HOH A2082       8.558   8.391  13.164  1.00 32.33           H
HETATM 4718  H2  HOH A2082       7.251   8.153  12.933  1.00 32.33           H
HETATM 4719  O   HOH A2083      13.728  -9.455  41.991  1.00 46.09           O
HETATM 4720  H1  HOH A2083      13.193  -9.292  41.365  1.00 55.28           H
HETATM 4721  H2  HOH A2083      13.618  -8.854  42.567  1.00 55.28           H
HETATM 4722  O   HOH A2084       6.076   4.567  13.611  1.00 33.27           O
HETATM 4723  H1  HOH A2084       6.878   4.494  13.371  1.00 39.88           H
HETATM 4724  H2  HOH A2084       5.868   3.844  13.984  1.00 39.88           H
HETATM 4725  O   HOH A2085      -0.338  -9.640  37.585  1.00 66.18           O
HETATM 4726  H1  HOH A2085       0.281  -9.540  37.026  1.00 79.39           H
HETATM 4727  H2  HOH A2085      -0.135 -10.304  38.057  1.00 79.39           H
HETATM 4728  O   HOH A2086       5.910   6.910  39.390  1.00 26.36           O
HETATM 4729  H1  HOH A2086       6.197   7.691  39.275  1.00 31.59           H
HETATM 4730  H2  HOH A2086       5.109   6.980  39.634  1.00 31.59           H
HETATM 4731  O   HOH A2087       6.936   9.129  36.125  1.00 21.63           O
HETATM 4732  H1  HOH A2087       6.900   9.906  35.808  1.00 25.92           H
HETATM 4733  H2  HOH A2087       7.092   9.209  36.947  1.00 25.92           H
HETATM 4734  O   HOH A2088       7.289  12.734  33.980  1.00 25.61           O
HETATM 4735  H1  HOH A2088       7.399  12.814  33.151  1.00 30.70           H
HETATM 4736  H2  HOH A2088       6.520  12.418  34.094  1.00 30.70           H
HETATM 4737  O   HOH A2089       2.111  13.093  33.353  1.00 35.92           O
HETATM 4738  H1  HOH A2089       1.849  13.891  33.345  1.00 43.07           H
HETATM 4739  H2  HOH A2089       1.718  12.714  33.991  1.00 43.07           H
HETATM 4740  O   HOH A2090       6.792  14.263  32.032  1.00 34.10           O
HETATM 4741  H1  HOH A2090       6.053  13.934  31.804  1.00 40.88           H
HETATM 4742  H2  HOH A2090       6.648  14.734  32.714  1.00 40.88           H
HETATM 4743  O   HOH A2091      27.785  -9.508  34.655  1.00 40.97           O
HETATM 4744  H1  HOH A2091      27.083  -9.315  35.075  1.00 49.13           H
HETATM 4745  H2  HOH A2091      27.724 -10.318  34.440  1.00 49.13           H
HETATM 4746  O   HOH A2092      22.047  -3.956  48.692  1.00 57.24           O
HETATM 4747  H1  HOH A2092      21.873  -4.690  49.062  1.00 68.66           H
HETATM 4748  H2  HOH A2092      22.868  -3.817  48.804  1.00 68.66           H
HETATM 4749  O   HOH A2093      20.193   4.819  44.923  1.00 41.84           O
HETATM 4750  H1  HOH A2093      20.741   4.238  44.663  1.00 50.18           H
HETATM 4751  H2  HOH A2093      19.573   4.839  44.356  1.00 50.18           H
HETATM 4752  O   HOH A2094       7.810 -11.265   0.045  1.00 60.14           O
HETATM 4753  H1  HOH A2094       8.301 -10.719  -0.363  1.00 72.13           H
HETATM 4754  H2  HOH A2094       7.932 -12.016  -0.310  1.00 72.13           H
HETATM 4755  O   HOH A2095      11.430   9.533  11.624  1.00 27.33           O
HETATM 4756  H1  HOH A2095      10.992   9.307  12.304  1.00 32.76           H
HETATM 4757  H2  HOH A2095      11.602   8.829  11.200  1.00 32.76           H
HETATM 4758  O   HOH A2096      31.550   9.889  41.211  1.00 54.26           O
HETATM 4759  H1  HOH A2096      31.686   9.281  40.647  1.00 65.08           H
HETATM 4760  H2  HOH A2096      31.067  10.465  40.836  1.00 65.08           H
HETATM 4761  O   HOH A2097      14.551   6.558   5.123  1.00 42.82           O
HETATM 4762  H1  HOH A2097      14.853   5.978   5.649  1.00 51.35           H
HETATM 4763  H2  HOH A2097      14.658   6.260   4.345  1.00 51.35           H
HETATM 4764  O   HOH A2098      22.009  11.430  43.349  1.00 44.61           O
HETATM 4765  H1  HOH A2098      21.464  10.799  43.245  1.00 53.50           H
HETATM 4766  H2  HOH A2098      21.606  12.031  43.776  1.00 53.50           H
HETATM 4767  O   HOH A2099      26.428  11.183  42.873  1.00 49.91           O
HETATM 4768  H1  HOH A2099      25.688  11.480  42.609  1.00 59.85           H
HETATM 4769  H2  HOH A2099      26.932  11.846  42.979  1.00 59.85           H
HETATM 4770  O   HOH A2100      24.327   5.134   6.213  1.00 46.00           O
HETATM 4771  H1  HOH A2100      24.844   5.159   6.875  1.00 55.16           H
HETATM 4772  H2  HOH A2100      23.702   4.610   6.413  1.00 55.16           H
HETATM 4773  O   HOH A2101      18.147  10.123  43.437  1.00 38.88           O
HETATM 4774  H1  HOH A2101      18.508  10.135  42.679  1.00 46.62           H
HETATM 4775  H2  HOH A2101      18.054  10.924  43.674  1.00 46.62           H
HETATM 4776  O   HOH A2102      16.896  12.660  41.009  1.00 37.18           O
HETATM 4777  H1  HOH A2102      17.576  12.166  40.980  1.00 44.59           H
HETATM 4778  H2  HOH A2102      16.702  12.757  41.821  1.00 44.59           H
HETATM 4779  O   HOH A2103      25.460   0.989  13.306  1.00 24.82           O
HETATM 4780  H1  HOH A2103      24.874   0.842  12.723  1.00 29.75           H
HETATM 4781  H2  HOH A2103      25.097   0.864  14.053  1.00 29.75           H
HETATM 4782  O   HOH A2104      12.362   0.176  47.162  1.00 42.26           O
HETATM 4783  H1  HOH A2104      12.861  -0.430  46.864  1.00 50.67           H
HETATM 4784  H2  HOH A2104      12.367   0.105  47.999  1.00 50.67           H
HETATM 4785  O   HOH A2105      22.215  -5.068  12.517  1.00 44.99           O
HETATM 4786  H1  HOH A2105      21.906  -5.316  13.258  1.00 53.96           H
HETATM 4787  H2  HOH A2105      22.294  -4.232  12.555  1.00 53.96           H
HETATM 4788  O   HOH A2106      22.532  -7.059  17.766  1.00 38.47           O
HETATM 4789  H1  HOH A2106      22.766  -6.480  17.204  1.00 46.12           H
HETATM 4790  H2  HOH A2106      23.097  -7.036  18.387  1.00 46.12           H
HETATM 4791  O   HOH A2107      20.509  -7.543  16.255  1.00 37.72           O
HETATM 4792  H1  HOH A2107      20.812  -7.103  15.607  1.00 45.23           H
HETATM 4793  H2  HOH A2107      20.791  -7.173  16.954  1.00 45.23           H
HETATM 4794  O   HOH A2108      14.642   2.040  47.626  1.00 39.81           O
HETATM 4795  H1  HOH A2108      14.077   1.482  47.901  1.00 47.74           H
HETATM 4796  H2  HOH A2108      14.634   1.999  46.787  1.00 47.74           H
HETATM 4797  O   HOH A2109       7.587   9.228  38.810  1.00 24.88           O
HETATM 4798  H1  HOH A2109       8.172   8.644  38.663  1.00 29.82           H
HETATM 4799  H2  HOH A2109       7.961   9.975  38.716  1.00 29.82           H
HETATM 4800  O   HOH A2110       7.271  14.618  36.181  1.00 41.52           O
HETATM 4801  H1  HOH A2110       6.873  13.941  36.479  1.00 49.79           H
HETATM 4802  H2  HOH A2110       7.768  14.353  35.558  1.00 49.79           H
HETATM 4803  O   HOH A2111      23.658  -2.823  12.522  1.00 31.68           O
HETATM 4804  H1  HOH A2111      24.050  -3.197  11.880  1.00 37.98           H
HETATM 4805  H2  HOH A2111      24.006  -3.122  13.226  1.00 37.98           H
HETATM 4806  O   HOH A2112      10.446  19.153  30.642  1.00 38.47           O
HETATM 4807  H1  HOH A2112      11.242  19.174  30.374  1.00 46.13           H
HETATM 4808  H2  HOH A2112      10.209  19.950  30.762  1.00 46.13           H
HETATM 4809  O   HOH A2113      15.046  14.000  40.952  1.00 42.96           O
HETATM 4810  H1  HOH A2113      15.443  13.602  40.328  1.00 51.52           H
HETATM 4811  H2  HOH A2113      14.390  14.397  40.608  1.00 51.52           H
HETATM 4812  O   HOH A2114      14.231  23.203  31.318  1.00 66.50           O
HETATM 4813  H1  HOH A2114      14.904  23.344  30.835  1.00 79.76           H
HETATM 4814  H2  HOH A2114      13.850  23.943  31.426  1.00 79.76           H
HETATM 4815  O   HOH A2115       7.218  17.508  27.655  1.00 52.24           O
HETATM 4816  H1  HOH A2115       6.824  17.002  28.198  1.00 62.65           H
HETATM 4817  H2  HOH A2115       6.774  17.491  26.942  1.00 62.65           H
HETATM 4818  O   HOH A2116       7.175  18.568  24.092  1.00 52.38           O
HETATM 4819  H1  HOH A2116       7.798  18.497  24.651  1.00 62.82           H
HETATM 4820  H2  HOH A2116       6.816  17.811  24.030  1.00 62.82           H
HETATM 4821  O   HOH A2117      29.810   6.538  17.793  1.00 46.28           O
HETATM 4822  H1  HOH A2117      30.381   7.150  17.722  1.00 55.50           H
HETATM 4823  H2  HOH A2117      29.877   6.233  18.573  1.00 55.50           H
HETATM 4824  O   HOH A2118      31.594   4.576  18.334  1.00 54.34           O
HETATM 4825  H1  HOH A2118      32.282   4.093  18.346  1.00 65.17           H
HETATM 4826  H2  HOH A2118      30.970   4.118  18.659  1.00 65.17           H
HETATM 4827  O   HOH A2119      28.304  -3.534  20.824  1.00 34.52           O
HETATM 4828  H1  HOH A2119      28.820  -2.895  20.650  1.00 41.39           H
HETATM 4829  H2  HOH A2119      28.203  -3.544  21.657  1.00 41.39           H
HETATM 4830  O   HOH A2120      33.221  -2.196  17.910  1.00 42.68           O
HETATM 4831  H1  HOH A2120      32.707  -2.860  17.896  1.00 51.18           H
HETATM 4832  H2  HOH A2120      32.753  -1.523  17.725  1.00 51.18           H
HETATM 4833  O   HOH A2121      39.317   2.268  20.445  1.00 43.59           O
HETATM 4834  H1  HOH A2121      38.489   2.324  20.573  1.00 52.27           H
HETATM 4835  H2  HOH A2121      39.502   1.450  20.409  1.00 52.27           H
HETATM 4836  O   HOH A2122      37.019  -3.943  22.074  1.00 43.36           O
HETATM 4837  H1  HOH A2122      37.310  -3.255  21.690  1.00 52.00           H
HETATM 4838  H2  HOH A2122      36.501  -3.681  22.681  1.00 52.00           H
HETATM 4839  O   HOH A2123      37.713   1.670  29.262  1.00 38.66           O
HETATM 4840  H1  HOH A2123      37.159   2.292  29.153  1.00 46.36           H
HETATM 4841  H2  HOH A2123      37.478   1.044  28.754  1.00 46.36           H
HETATM 4842  O   HOH A2124      37.188  -3.425  31.555  1.00 52.65           O
HETATM 4843  H1  HOH A2124      37.761  -3.294  30.955  1.00 63.15           H
HETATM 4844  H2  HOH A2124      36.556  -3.848  31.198  1.00 63.15           H
HETATM 4845  O   HOH A2125      36.620  -8.193  28.940  1.00 55.91           O
HETATM 4846  H1  HOH A2125      36.926  -7.423  28.809  1.00 67.06           H
HETATM 4847  H2  HOH A2125      35.978  -8.111  29.476  1.00 67.06           H
HETATM 4848  O   HOH A2126      35.294   3.343  28.506  1.00 36.07           O
HETATM 4849  H1  HOH A2126      34.644   3.446  27.983  1.00 43.24           H
HETATM 4850  H2  HOH A2126      35.330   4.031  28.986  1.00 43.24           H
HETATM 4851  O   HOH A2127      33.223   3.364  19.855  1.00 40.08           O
HETATM 4852  H1  HOH A2127      33.947   2.942  19.925  1.00 48.07           H
HETATM 4853  H2  HOH A2127      32.783   3.207  20.553  1.00 48.07           H
HETATM 4854  O   HOH A2128      31.679  14.831  31.499  1.00 24.61           O
HETATM 4855  H1  HOH A2128      31.700  14.377  30.793  1.00 29.50           H
HETATM 4856  H2  HOH A2128      31.947  14.331  32.118  1.00 29.50           H
HETATM 4857  O   HOH A2129      31.981   9.133  30.776  1.00 21.53           O
HETATM 4858  H1  HOH A2129      31.947   9.912  30.464  1.00 25.80           H
HETATM 4859  H2  HOH A2129      32.445   8.678  30.245  1.00 25.80           H
HETATM 4860  O   HOH A2130      34.574  12.955  30.425  1.00 24.22           O
HETATM 4861  H1  HOH A2130      34.189  12.578  29.781  1.00 29.03           H
HETATM 4862  H2  HOH A2130      35.135  12.408  30.727  1.00 29.03           H
HETATM 4863  O   HOH A2131      33.593  12.891  19.555  1.00 55.87           O
HETATM 4864  H1  HOH A2131      32.919  12.555  19.183  1.00 67.01           H
HETATM 4865  H2  HOH A2131      34.127  12.260  19.705  1.00 67.01           H
HETATM 4866  O   HOH A2132      26.812  16.007  22.152  1.00 34.60           O
HETATM 4867  H1  HOH A2132      26.619  16.211  22.943  1.00 41.49           H
HETATM 4868  H2  HOH A2132      27.199  15.262  22.180  1.00 41.49           H
HETATM 4869  O   HOH A2133      27.143  19.052  23.502  1.00 25.57           O
HETATM 4870  H1  HOH A2133      27.253  18.611  24.208  1.00 30.65           H
HETATM 4871  H2  HOH A2133      26.350  18.925  23.258  1.00 30.65           H
HETATM 4872  O   HOH A2134      26.082  10.888  18.170  1.00 23.16           O
HETATM 4873  H1  HOH A2134      25.837  10.621  18.928  1.00 27.76           H
HETATM 4874  H2  HOH A2134      26.581  10.292  17.853  1.00 27.76           H
HETATM 4875  O   HOH A2135      22.497  16.149  15.308  1.00 47.72           O
HETATM 4876  H1  HOH A2135      21.809  16.149  14.826  1.00 57.23           H
HETATM 4877  H2  HOH A2135      22.580  16.927  15.613  1.00 57.23           H
HETATM 4878  O   HOH A2136      16.362  16.072  23.233  1.00 34.53           O
HETATM 4879  H1  HOH A2136      16.433  15.235  23.239  1.00 41.40           H
HETATM 4880  H2  HOH A2136      16.750  16.343  22.539  1.00 41.40           H
HETATM 4881  O   HOH A2137      22.868  16.858  20.927  1.00 31.00           O
HETATM 4882  H1  HOH A2137      22.165  17.304  21.039  1.00 37.16           H
HETATM 4883  H2  HOH A2137      23.494  17.301  21.267  1.00 37.16           H
HETATM 4884  O   HOH A2138      18.008  16.143  16.314  1.00 51.15           O
HETATM 4885  H1  HOH A2138      17.936  16.718  16.923  1.00 61.35           H
HETATM 4886  H2  HOH A2138      17.314  15.671  16.343  1.00 61.35           H
HETATM 4887  O   HOH A2139      10.311  15.134  22.284  1.00 20.52           O
HETATM 4888  H1  HOH A2139      10.258  14.298  22.348  1.00 24.59           H
HETATM 4889  H2  HOH A2139       9.524  15.425  22.244  1.00 24.59           H
HETATM 4890  O   HOH A2140       6.017  13.201  27.683  1.00 19.90           O
HETATM 4891  H1  HOH A2140       6.793  13.318  27.981  1.00 23.85           H
HETATM 4892  H2  HOH A2140       6.097  12.981  26.877  1.00 23.85           H
HETATM 4893  O   HOH A2141       1.820  12.630  17.062  1.00 36.82           O
HETATM 4894  H1  HOH A2141       1.990  13.322  16.618  1.00 44.14           H
HETATM 4895  H2  HOH A2141       0.984  12.585  17.131  1.00 44.14           H
HETATM 4896  O   HOH A2142       3.898  13.619  22.623  1.00 24.74           O
HETATM 4897  H1  HOH A2142       4.365  12.948  22.816  1.00 29.65           H
HETATM 4898  H2  HOH A2142       3.696  13.548  21.811  1.00 29.65           H
HETATM 4899  O   HOH A2143      -1.316  12.901  23.864  1.00 46.73           O
HETATM 4900  H1  HOH A2143      -1.260  13.689  23.579  1.00 56.05           H
HETATM 4901  H2  HOH A2143      -0.789  12.840  24.515  1.00 56.05           H
HETATM 4902  O   HOH A2144       7.067   0.493  30.623  1.00 17.74           O
HETATM 4903  H1  HOH A2144       7.160   1.268  30.932  1.00 21.26           H
HETATM 4904  H2  HOH A2144       6.571   0.558  29.949  1.00 21.26           H
HETATM 4905  O   HOH A2145      11.995  -2.146  29.718  1.00 19.56           O
HETATM 4906  H1  HOH A2145      11.243  -2.283  30.067  1.00 23.43           H
HETATM 4907  H2  HOH A2145      11.913  -1.474  29.221  1.00 23.43           H
HETATM 4908  O   HOH A2146      12.006  -5.684  20.896  1.00 39.92           O
HETATM 4909  H1  HOH A2146      12.186  -6.086  21.612  1.00 47.87           H
HETATM 4910  H2  HOH A2146      11.291  -6.016  20.605  1.00 47.87           H
HETATM 4911  O   HOH A2147      13.185  -8.537  23.256  1.00 36.36           O
HETATM 4912  H1  HOH A2147      13.336  -8.281  24.042  1.00 43.59           H
HETATM 4913  H2  HOH A2147      12.861  -7.880  22.845  1.00 43.59           H
HETATM 4914  O   HOH A2148      15.288  -3.578  26.686  1.00 15.57           O
HETATM 4915  H1  HOH A2148      15.389  -3.197  25.944  1.00 18.65           H
[truncated: 36,586 more chars]
