# Supplementary material for: High-throughput quantum-mechanics/molecular-mechanics (ONIOM) macromolecular crystallographic refinement with PHENIX/DivCon: the impact of mixed Hamiltonian methods on ligand and protein structure
Source: Acta Crystallogr D Struct Biol. 2018 Oct 29;74(Pt 11):1063–77. doi: 10.1107/S2059798318012913 (PMC6213575; doi:10.1107/S2059798318012913)
Supplement: Supplementary file 4 [file d-74-01063-sup4.gz › results_PHENIX/2BSM-H_refine_001.pdb]

REMARK Date 2017-01-10 Time 18:42:44 EST -0500 (1484091764.95 s)
REMARK PHENIX refinement
REMARK 
REMARK ****************** INPUT FILES AND LABELS ******************************
REMARK Reflections:
REMARK   file name      : 2BSM.sf
REMARK   labels         : ['r2bsmsf,wavelength_id=1,_refln.intensity_meas,_refln.intensity_sigma']
REMARK R-free flags:
REMARK   file name      : 2BSM.sf
REMARK   label          : r2bsmsf,wavelength_id=1,_refln.status
REMARK   test_flag_value: 0
REMARK Model file name(s): 
REMARK   /scratch/oleg/2711127.gondor.quantumbioinc.com/2BSM-H.pdb
REMARK 
REMARK ******************** REFINEMENT SUMMARY: QUICK FACTS *******************
REMARK Start: r_work = 0.1945 r_free = 0.2379 bonds = 0.016 angles = 1.531
REMARK Final: r_work = 0.1713 r_free = 0.2338 bonds = 0.014 angles = 1.258
REMARK ************************************************************************
REMARK 
REMARK ****************** REFINEMENT STATISTICS STEP BY STEP ******************
REMARK leading digit, like 1_, means number of macro-cycle                     
REMARK 0    : statistics at the very beginning when nothing is done yet        
REMARK 1_bss: bulk solvent correction and/or (anisotropic) scaling             
REMARK 1_xyz: refinement of coordinates                                        
REMARK 1_adp: refinement of ADPs (Atomic Displacement Parameters)              
REMARK 1_occ: refinement of occupancies                                        
REMARK ------------------------------------------------------------------------
REMARK  stage       r-work r-free bonds angles b_min b_max b_ave n_water shift
REMARK       0    : 0.3119 0.4190 0.016  1.53  27.1  69.5  40.6 741      0.000
REMARK       1_bss: 0.1945 0.2379 0.016  1.53  26.0  68.3  39.4 741      0.000
REMARK 1_settarget: 0.1945 0.2379 0.016  1.53  26.0  68.3  39.4 741      0.000
REMARK       1_nqh: 0.1945 0.2379 0.016  1.53  26.0  68.3  39.4 741      0.000
REMARK    1_weight: 0.1945 0.2379 0.016  1.53  26.0  68.3  39.4 741      0.000
REMARK    1_checkH: 0.1943 0.2382 0.016  1.53  26.0  68.3  39.4 741      0.404
REMARK    1_xyzrec: 0.1875 0.2392 0.014  1.15  26.0  68.3  39.4 741      0.490
REMARK    1_checkH: 0.1875 0.2396 0.014  1.15  26.0  68.3  39.4 741      0.490
REMARK   1_regHxyz: 0.1880 0.2397 0.014  1.15  26.0  68.3  39.4 741      0.500
REMARK       1_adp: 0.1796 0.2399 0.014  1.15  23.9  66.7  39.5 741      0.500
REMARK   1_regHadp: 0.1793 0.2398 0.014  1.15  23.9  66.7  39.5 741      0.500
REMARK       1_occ: 0.1789 0.2401 0.014  1.15  23.9  66.7  39.5 741      0.500
REMARK       2_bss: 0.1788 0.2400 0.014  1.15  23.4  66.2  39.0 741      0.500
REMARK 2_settarget: 0.1788 0.2400 0.014  1.15  23.4  66.2  39.0 741      0.500
REMARK 2_updatecdl: 0.1788 0.2400 0.014  1.16  23.4  66.2  39.0 741      0.500
REMARK       2_nqh: 0.1788 0.2400 0.014  1.16  23.4  66.2  39.0 741      0.500
REMARK    2_weight: 0.1788 0.2400 0.014  1.16  23.4  66.2  39.0 741      0.500
REMARK    2_checkH: 0.1788 0.2398 0.014  1.16  23.4  66.2  39.0 741      0.500
REMARK    2_xyzrec: 0.1767 0.2345 0.014  1.21  23.4  66.2  39.0 741      0.502
REMARK    2_checkH: 0.1767 0.2345 0.014  1.21  23.4  66.2  39.0 741      0.502
REMARK   2_regHxyz: 0.1770 0.2343 0.014  1.21  23.4  66.2  39.0 741      0.504
REMARK       2_adp: 0.1734 0.2325 0.014  1.21  21.7  74.8  39.3 741      0.504
REMARK   2_regHadp: 0.1735 0.2327 0.014  1.21  21.7  74.8  39.3 741      0.504
REMARK       2_occ: 0.1736 0.2335 0.014  1.21  21.7  74.8  39.3 741      0.504
REMARK       3_bss: 0.1735 0.2331 0.014  1.21  21.4  74.5  38.9 741      0.504
REMARK 3_settarget: 0.1735 0.2331 0.014  1.21  21.4  74.5  38.9 741      0.504
REMARK 3_updatecdl: 0.1735 0.2331 0.014  1.21  21.4  74.5  38.9 741      0.504
REMARK       3_nqh: 0.1735 0.2331 0.014  1.21  21.4  74.5  38.9 741      0.504
REMARK    3_weight: 0.1735 0.2331 0.014  1.21  21.4  74.5  38.9 741      0.504
REMARK    3_checkH: 0.1735 0.2332 0.014  1.21  21.4  74.5  38.9 741      0.505
REMARK    3_xyzrec: 0.1709 0.2337 0.014  1.26  21.4  74.5  38.9 741      0.520
REMARK    3_checkH: 0.1709 0.2338 0.014  1.26  21.4  74.5  38.9 741      0.520
REMARK   3_regHxyz: 0.1712 0.2336 0.014  1.26  21.4  74.5  38.9 741      0.521
REMARK       3_adp: 0.1712 0.2336 0.014  1.26  21.4  74.5  38.9 741      0.521
REMARK   3_regHadp: 0.1712 0.2336 0.014  1.26  21.4  74.5  38.9 741      0.521
REMARK       3_occ: 0.1713 0.2338 0.014  1.26  21.4  74.5  38.9 741      0.521
REMARK         end: 0.1713 0.2338 0.014  1.26  21.0  74.1  38.5 741      0.521
REMARK ------------------------------------------------------------------------
REMARK MODEL CONTENT.
REMARK  ELEMENT        ATOM RECORD COUNT   OCCUPANCY SUM
REMARK        C                     1053         1047.89
REMARK       Cl                        1            1.00
REMARK        H                     2144         2140.24
REMARK        O                      542          541.78
REMARK        N                      272          271.34
REMARK        S                        5            5.00
REMARK      O1-                       29           29.00
REMARK    TOTAL                     4046         4036.24
REMARK -----------------------------------------------------------------------
REMARK r_free_flags.md5.hexdigest 4c5e9816fdf2de804399d23a04116f25
REMARK 
REMARK IF THIS FILE IS FOR PDB DEPOSITION: REMOVE ALL FROM THIS LINE UP.
REMARK   3
REMARK   3 REFINEMENT.
REMARK   3   PROGRAM     : PHENIX (1.11.1_2575: ???)
REMARK   3   AUTHORS     : Adams,Afonine,Bunkoczi,Burnley,Chen,Dar,Davis,
REMARK   3               : Draizen,Echols,Gildea,Gros,Grosse-Kunstleve,Headd,
REMARK   3               : Hintze,Hung,Ioerger,Liebschner,McCoy,McKee,Moriarty,
REMARK   3               : Oeffner,Poon,Read,Richardson,Richardson,Sacchettini,
REMARK   3               : Sauter,Sobolev,Storoni,Terwilliger,Williams,Zwart
REMARK   3
REMARK   3  REFINEMENT TARGET : ML
REMARK   3  
REMARK   3  DATA USED IN REFINEMENT.
REMARK   3   RESOLUTION RANGE HIGH (ANGSTROMS) : 2.050   
REMARK   3   RESOLUTION RANGE LOW  (ANGSTROMS) : 22.501  
REMARK   3   MIN(FOBS/SIGMA_FOBS)              : 1.37  
REMARK   3   COMPLETENESS FOR RANGE        (%) : 98.99 
REMARK   3   NUMBER OF REFLECTIONS             : 18305     
REMARK   3   NUMBER OF REFLECTIONS (NON-ANOMALOUS) : 18305     
REMARK   3  
REMARK   3  FIT TO DATA USED IN REFINEMENT.
REMARK   3   R VALUE     (WORKING + TEST SET) : 0.1744
REMARK   3   R VALUE            (WORKING SET) : 0.1713
REMARK   3   FREE R VALUE                     : 0.2338
REMARK   3   FREE R VALUE TEST SET SIZE   (%) : 5.10  
REMARK   3   FREE R VALUE TEST SET COUNT      : 934       
REMARK   3  
REMARK   3  FIT TO DATA USED IN REFINEMENT (IN BINS).
REMARK   3   BIN  RESOLUTION RANGE  COMPL.    NWORK NFREE   RWORK  RFREE  CCWORK CCFREE
REMARK   3     1 22.5020 -  3.9157    1.00     2635   125  0.1296 0.1625   0.962  0.942
REMARK   3     2  3.9157 -  3.1106    1.00     2511   140  0.1400 0.2369   0.956  0.861
REMARK   3     3  3.1106 -  2.7182    1.00     2530   123  0.1830 0.2461   0.913  0.847
REMARK   3     4  2.7182 -  2.4700    0.99     2449   134  0.2072 0.2823   0.872  0.761
REMARK   3     5  2.4700 -  2.2931    0.99     2474   138  0.2217 0.2881   0.818  0.669
REMARK   3     6  2.2931 -  2.1580    0.98     2415   141  0.2508 0.2934   0.752  0.688
REMARK   3     7  2.1580 -  2.0500    0.96     2357   133  0.2999 0.3377   0.626  0.536
REMARK   3  
REMARK   3  BULK SOLVENT MODELLING.
REMARK   3   METHOD USED        : FLAT BULK SOLVENT MODEL
REMARK   3   SOLVENT RADIUS     : 1.11    
REMARK   3   SHRINKAGE RADIUS   : 0.90    
REMARK   3   GRID STEP FACTOR   : 4.00    
REMARK   3  
REMARK   3  ERROR ESTIMATES.
REMARK   3   COORDINATE ERROR (MAXIMUM-LIKELIHOOD BASED)     : 0.26    
REMARK   3   PHASE ERROR (DEGREES, MAXIMUM-LIKELIHOOD BASED) : 22.45   
REMARK   3  
REMARK   3  STRUCTURE FACTORS CALCULATION ALGORITHM : FFT
REMARK   3  
REMARK   3  RESTRAINTS LIBRARY
REMARK   3    GEOSTD + MON.LIB. + CDL v1.2
REMARK   3  
REMARK   3  DEVIATIONS FROM IDEAL VALUES.
REMARK   3                 RMSD     MAX  COUNT
REMARK   3   BOND      :  0.014   0.092   1683
REMARK   3   ANGLE     :  1.258   7.552   2273
REMARK   3   CHIRALITY :  0.061   0.267    258
REMARK   3   PLANARITY :  0.006   0.020    289
REMARK   3   DIHEDRAL  : 13.951 163.565   1001
REMARK   3   MIN NONBONDED DISTANCE : 2.001 
REMARK   3  
REMARK   3  MOLPROBITY STATISTICS.
REMARK   3   ALL-ATOM CLASHSCORE : 2.73
REMARK   3   RAMACHANDRAN PLOT:
REMARK   3     OUTLIERS : 0.97  %
REMARK   3     ALLOWED  : 6.31  %
REMARK   3     FAVORED  : 92.72 %
REMARK   3   ROTAMER OUTLIERS : 2.26 %
REMARK   3   CBETA DEVIATIONS : 0
REMARK   3   PEPTIDE PLANE:
REMARK   3     CIS-PROLINE     : 0
REMARK   3     CIS-GENERAL     : 0
REMARK   3     TWISTED PROLINE : 0
REMARK   3     TWISTED GENERAL : 0
REMARK   3  
REMARK   3  ATOMIC DISPLACEMENT PARAMETERS.
REMARK   3   WILSON B : 32.71
REMARK   3   RMS(B_ISO_OR_EQUIVALENT_BONDED) : 4.81
REMARK   3   ATOMS          NUMBER OF ATOMS
REMARK   3                    ISO.  ANISO. 
REMARK   3    ALL         :   4046       0
REMARK   3    ALL (NO H)  :   1902       0
REMARK   3    SOLVENT     :    247       0
REMARK   3    NON-SOLVENT :   1655       0
REMARK   3    HYDROGENS   :   2144       0
REMARK   3
HELIX    1   1 ALA A   24  ASN A   35  1               Generated by MOE   12
HELIX    2   2 ILE A   43  SER A   63  1               Generated by MOE   21
HELIX    3   3 PRO A   67  LEU A   70  5               Generated by MOE    4
HELIX    4   4 LYS A  100  ILE A  104  1               Generated by MOE    5
HELIX    5   5 ASN A  106  GLY A  108  5               Generated by MOE    3
HELIX    6   6 ALA A  111  GLN A  123  1               Generated by MOE   13
HELIX    7   7 ILE A  128  PHE A  134  5               Generated by MOE    7
HELIX    8   8 GLY A  137  LEU A  143  5               Generated by MOE    7
HELIX    9   9 GLU A  192  LEU A  198  5               Generated by MOE    7
HELIX   10  10 GLU A  200  HIS A  210  1               Generated by MOE   11
SHEET    1       VAL A  17  ALA A  21                  Generated by MOE
SHEET    2       ILE A  78  LEU A  80                  Generated by MOE
SHEET    3       ILE A  81  ASN A  83                  Generated by MOE
SHEET    4       THR A  88  ASP A  93                  Generated by MOE
SHEET    5       ALA A 145  LYS A 153                  Generated by MOE
SHEET    6       TYR A 160  SER A 164                  Generated by MOE
SHEET    7       SER A 169  THR A 174                  Generated by MOE
SHEET    8       GLY A 183  LEU A 190                  Generated by MOE
SHEET    9       ILE A 218  LEU A 220                  Generated by MOE
CRYST1   65.398   88.841   99.273  90.00  90.00  90.00 I 2 2 2
SCALE1      0.015291  0.000000  0.000000        0.00000
SCALE2      0.000000  0.011256  0.000000        0.00000
SCALE3      0.000000  0.000000  0.010073        0.00000
ATOM      1  N   GLU A  16      38.612  27.897  39.797  1.00 61.95           N
ATOM      2  CA  GLU A  16      37.508  27.469  38.950  1.00 60.25           C
ATOM      3  C   GLU A  16      38.011  26.568  37.800  1.00 58.30           C
ATOM      4  O   GLU A  16      37.475  25.481  37.605  1.00 60.25           O
ATOM      5  CB  GLU A  16      36.757  28.690  38.399  1.00 53.45           C
ATOM      6  H1  GLU A  16      39.102  27.127  40.096  1.00 74.41           H
ATOM      7  H2  GLU A  16      38.267  28.372  40.556  1.00 74.41           H
ATOM      8  HA  GLU A  16      36.885  26.952  39.483  1.00 72.37           H
ATOM      9  HB1 GLU A  16      36.541  29.286  39.133  1.00 64.21           H
ATOM     10  HB3 GLU A  16      35.943  28.390  37.964  1.00 64.21           H
ATOM     11  N   VAL A  17      39.052  26.985  37.075  1.00 50.00           N
ATOM     12  CA  VAL A  17      39.405  26.392  35.786  1.00 40.26           C
ATOM     13  C   VAL A  17      40.815  25.802  35.835  1.00 45.18           C
ATOM     14  O   VAL A  17      41.793  26.521  36.062  1.00 48.46           O
ATOM     15  CB  VAL A  17      39.300  27.433  34.675  1.00 38.37           C
ATOM     16  CG1 VAL A  17      39.655  26.824  33.317  1.00 42.75           C
ATOM     17  CG2 VAL A  17      37.887  28.011  34.660  1.00 43.83           C
ATOM     18  H   VAL A  17      39.578  27.622  37.316  1.00 60.07           H
ATOM     19  HA  VAL A  17      38.784  25.674  35.587  1.00 48.39           H
ATOM     20  HB  VAL A  17      39.921  28.155  34.854  1.00 46.12           H
ATOM     21 HG11 VAL A  17      39.578  27.509  32.635  1.00 51.37           H
ATOM     22 HG12 VAL A  17      40.564  26.490  33.350  1.00 51.37           H
ATOM     23 HG13 VAL A  17      39.041  26.097  33.127  1.00 51.37           H
ATOM     24 HG21 VAL A  17      37.824  28.671  33.953  1.00 52.67           H
ATOM     25 HG22 VAL A  17      37.254  27.293  34.501  1.00 52.67           H
ATOM     26 HG23 VAL A  17      37.708  28.426  35.518  1.00 52.67           H
ATOM     27  N   GLU A  18      40.931  24.506  35.579  1.00 36.88           N
ATOM     28  CA  GLU A  18      42.233  23.869  35.520  1.00 34.68           C
ATOM     29  C   GLU A  18      42.663  23.715  34.070  1.00 35.60           C
ATOM     30  O   GLU A  18      41.842  23.478  33.181  1.00 30.03           O
ATOM     31  CB  GLU A  18      42.218  22.514  36.225  1.00 32.72           C
ATOM     32  CG  GLU A  18      41.829  22.571  37.684  1.00 28.58           C
ATOM     33  CD  GLU A  18      41.710  21.213  38.298  1.00 34.70           C
ATOM     34  OE1 GLU A  18      40.702  20.526  38.051  1.00 39.46           O
ATOM     35  OE2 GLU A  18      42.655  20.798  38.997  1.00 47.22           O1-
ATOM     36  H   GLU A  18      40.270  23.974  35.436  1.00 44.34           H
ATOM     37  HA  GLU A  18      42.882  24.434  35.968  1.00 41.69           H
ATOM     38  HB2 GLU A  18      41.582  21.936  35.774  1.00 39.34           H
ATOM     39  HB3 GLU A  18      43.105  22.127  36.172  1.00 39.34           H
ATOM     40  HG2 GLU A  18      42.506  23.064  38.174  1.00 34.37           H
ATOM     41  HG3 GLU A  18      40.970  23.014  37.766  1.00 34.37           H
ATOM     42  N   THR A  19      43.963  23.849  33.832  1.00 41.24           N
ATOM     43  CA  THR A  19      44.502  23.775  32.488  1.00 31.06           C
ATOM     44  C   THR A  19      45.507  22.645  32.399  1.00 31.24           C
ATOM     45  O   THR A  19      46.425  22.543  33.219  1.00 29.17           O
ATOM     46  CB  THR A  19      45.144  25.093  32.061  1.00 33.26           C
ATOM     47  OG1 THR A  19      44.187  26.149  32.209  1.00 36.38           O
ATOM     48  CG2 THR A  19      45.594  25.025  30.601  1.00 32.84           C
ATOM     49  H   THR A  19      44.556  23.985  34.440  1.00 49.56           H
ATOM     50  HA  THR A  19      43.780  23.582  31.870  1.00 37.34           H
ATOM     51  HB  THR A  19      45.918  25.275  32.616  1.00 39.99           H
ATOM     52  HG1 THR A  19      44.528  26.881  31.976  1.00 43.73           H
ATOM     53 HG21 THR A  19      45.999  25.867  30.340  1.00 39.48           H
ATOM     54 HG22 THR A  19      46.243  24.314  30.488  1.00 39.48           H
ATOM     55 HG23 THR A  19      44.831  24.852  30.027  1.00 39.48           H
ATOM     56  N   PHE A  20      45.317  21.802  31.394  1.00 33.49           N
ATOM     57  CA  PHE A  20      46.064  20.574  31.228  1.00 27.86           C
ATOM     58  C   PHE A  20      46.762  20.623  29.880  1.00 29.82           C
ATOM     59  O   PHE A  20      46.284  21.287  28.961  1.00 33.61           O
ATOM     60  CB  PHE A  20      45.106  19.380  31.281  1.00 33.61           C
ATOM     61  CG  PHE A  20      44.412  19.177  32.602  1.00 29.99           C
ATOM     62  CD1 PHE A  20      43.170  19.738  32.855  1.00 32.63           C
ATOM     63  CD2 PHE A  20      44.994  18.387  33.579  1.00 32.89           C
ATOM     64  CE1 PHE A  20      42.534  19.515  34.075  1.00 28.52           C
ATOM     65  CE2 PHE A  20      44.368  18.175  34.781  1.00 34.74           C
ATOM     66  CZ  PHE A  20      43.145  18.739  35.036  1.00 34.54           C
ATOM     67  H   PHE A  20      44.735  21.930  30.773  1.00 40.26           H
ATOM     68  HA  PHE A  20      46.727  20.485  31.930  1.00 33.51           H
ATOM     69  HB2 PHE A  20      44.420  19.505  30.607  1.00 40.41           H
ATOM     70  HB3 PHE A  20      45.608  18.573  31.088  1.00 40.41           H
ATOM     71  HD1 PHE A  20      42.758  20.263  32.208  1.00 39.23           H
ATOM     72  HD2 PHE A  20      45.825  18.000  33.421  1.00 39.54           H
ATOM     73  HE1 PHE A  20      41.706  19.901  34.245  1.00 34.30           H
ATOM     74  HE2 PHE A  20      44.778  17.649  35.428  1.00 41.77           H
ATOM     75  HZ  PHE A  20      42.725  18.591  35.852  1.00 41.52           H
ATOM     76  N   ALA A  21      47.878  19.898  29.749  1.00 27.94           N
ATOM     77  CA  ALA A  21      48.524  19.673  28.471  1.00 27.19           C
ATOM     78  C   ALA A  21      48.097  18.327  27.914  1.00 33.23           C
ATOM     79  O   ALA A  21      48.116  17.328  28.643  1.00 33.71           O
ATOM     80  CB  ALA A  21      50.034  19.703  28.626  1.00 26.71           C
ATOM     81  H   ALA A  21      48.282  19.520  30.408  1.00 33.60           H
ATOM     82  HA  ALA A  21      48.261  20.367  27.846  1.00 32.71           H
ATOM     83  HB1 ALA A  21      50.442  19.551  27.759  1.00 32.13           H
ATOM     84  HB2 ALA A  21      50.298  20.571  28.969  1.00 32.13           H
ATOM     85  HB3 ALA A  21      50.301  19.006  29.245  1.00 32.13           H
ATOM     86  N   PHE A  22      47.719  18.303  26.628  1.00 31.65           N
ATOM     87  CA  PHE A  22      47.533  17.042  25.919  1.00 32.08           C
ATOM     88  C   PHE A  22      48.828  16.239  26.022  1.00 27.17           C
ATOM     89  O   PHE A  22      49.918  16.793  25.898  1.00 31.47           O
ATOM     90  CB  PHE A  22      47.188  17.301  24.438  1.00 25.67           C
ATOM     91  CG  PHE A  22      45.806  17.846  24.203  1.00 28.39           C
ATOM     92  CD1 PHE A  22      44.679  17.060  24.440  1.00 30.54           C
ATOM     93  CD2 PHE A  22      45.631  19.126  23.722  1.00 30.23           C
ATOM     94  CE1 PHE A  22      43.401  17.531  24.211  1.00 27.21           C
ATOM     95  CE2 PHE A  22      44.361  19.613  23.481  1.00 27.39           C
ATOM     96  CZ  PHE A  22      43.223  18.806  23.754  1.00 31.15           C
ATOM     97  H   PHE A  22      47.565  19.003  26.152  1.00 38.06           H
ATOM     98  HA  PHE A  22      46.814  16.535  26.327  1.00 38.57           H
ATOM     99  HB2 PHE A  22      47.822  17.941  24.080  1.00 30.88           H
ATOM    100  HB3 PHE A  22      47.260  16.464  23.953  1.00 30.88           H
ATOM    101  HD1 PHE A  22      44.791  16.194  24.761  1.00 36.72           H
ATOM    102  HD2 PHE A  22      46.372  19.661  23.550  1.00 36.35           H
ATOM    103  HE1 PHE A  22      42.665  16.991  24.388  1.00 32.72           H
ATOM    104  HE2 PHE A  22      44.250  20.482  23.167  1.00 32.95           H
ATOM    105  HZ  PHE A  22      42.367  19.132  23.593  1.00 37.45           H
ATOM    106  N   GLN A  23      48.729  14.934  26.231  1.00 34.60           N
ATOM    107  CA  GLN A  23      49.904  14.100  25.971  1.00 35.27           C
ATOM    108  C   GLN A  23      50.448  14.391  24.581  1.00 37.62           C
ATOM    109  O   GLN A  23      49.705  14.793  23.680  1.00 32.46           O
ATOM    110  CB  GLN A  23      49.577  12.632  26.046  1.00 35.31           C
ATOM    111  CG  GLN A  23      49.151  12.187  27.363  1.00 34.48           C
ATOM    112  CD  GLN A  23      48.406  10.847  27.281  1.00 48.25           C
ATOM    113  OE1 GLN A  23      47.197  10.785  27.496  1.00 51.28           O
ATOM    114  NE2 GLN A  23      49.133   9.775  26.972  1.00 58.35           N
ATOM    115  H   GLN A  23      48.030  14.518  26.510  1.00 41.60           H
ATOM    116  HA  GLN A  23      50.595  14.297  26.622  1.00 42.40           H
ATOM    117  HB2 GLN A  23      48.859  12.440  25.423  1.00 42.45           H
ATOM    118  HB3 GLN A  23      50.367  12.124  25.803  1.00 42.45           H
ATOM    119  HG2 GLN A  23      49.930  12.069  27.929  1.00 41.45           H
ATOM    120  HG3 GLN A  23      48.552  12.847  27.747  1.00 41.45           H
ATOM    121 HE21 GLN A  23      49.977   9.855  26.830  1.00 70.10           H
ATOM    122 HE22 GLN A  23      48.758   9.003  26.915  1.00 70.10           H
ATOM    123  N   ALA A  24      51.763  14.179  24.414  1.00 32.73           N
ATOM    124  CA  ALA A  24      52.439  14.553  23.175  1.00 34.93           C
ATOM    125  C   ALA A  24      51.779  13.920  21.969  1.00 33.85           C
ATOM    126  O   ALA A  24      51.577  14.585  20.952  1.00 33.34           O
ATOM    127  CB  ALA A  24      53.899  14.136  23.215  1.00 41.90           C
ATOM    128  H   ALA A  24      52.278  13.823  25.003  1.00 39.35           H
ATOM    129  HA  ALA A  24      52.402  15.516  23.070  1.00 41.99           H
ATOM    130  HB1 ALA A  24      54.324  14.395  22.382  1.00 50.35           H
ATOM    131  HB2 ALA A  24      54.333  14.580  23.960  1.00 50.35           H
ATOM    132  HB3 ALA A  24      53.950  13.174  23.327  1.00 50.35           H
ATOM    133  N   GLU A  25      51.433  12.638  22.064  1.00 34.15           N
ATOM    134  CA  GLU A  25      50.796  11.951  20.941  1.00 36.71           C
ATOM    135  C   GLU A  25      49.425  12.550  20.597  1.00 39.61           C
ATOM    136  O   GLU A  25      49.086  12.692  19.413  1.00 39.77           O
ATOM    137  CB  GLU A  25      50.677  10.458  21.256  1.00 38.73           C
ATOM    138  CG  GLU A  25      52.038   9.763  21.489  1.00 42.77           C
ATOM    139  CD  GLU A  25      52.585   9.912  22.915  1.00 43.97           C
ATOM    140  OE1 GLU A  25      51.857  10.420  23.785  1.00 44.89           O
ATOM    141  OE2 GLU A  25      53.746   9.522  23.165  1.00 51.87           O1-
ATOM    142  H   GLU A  25      51.555  12.147  22.760  1.00 41.05           H
ATOM    143  HA  GLU A  25      51.362  12.044  20.159  1.00 44.12           H
ATOM    144  HB2 GLU A  25      50.146  10.349  22.061  1.00 46.55           H
ATOM    145  HB3 GLU A  25      50.241  10.014  20.512  1.00 46.55           H
ATOM    146  HG2 GLU A  25      51.938   8.815  21.309  1.00 51.40           H
ATOM    147  HG3 GLU A  25      52.690  10.145  20.882  1.00 51.40           H
ATOM    148  N   ILE A  26      48.618  12.915  21.603  1.00 35.28           N
ATOM    149  CA  ILE A  26      47.320  13.517  21.293  1.00 33.37           C
ATOM    150  C   ILE A  26      47.519  14.858  20.604  1.00 32.18           C
ATOM    151  O   ILE A  26      46.802  15.204  19.654  1.00 30.89           O
ATOM    152  CB  ILE A  26      46.441  13.654  22.554  1.00 29.06           C
ATOM    153  CG1 ILE A  26      45.900  12.289  23.035  1.00 28.99           C
ATOM    154  CG2 ILE A  26      45.205  14.529  22.260  1.00 29.10           C
ATOM    155  CD1 ILE A  26      46.932  11.246  23.320  1.00 40.66           C
ATOM    156  H   ILE A  26      48.791  12.829  22.441  1.00 42.41           H
ATOM    157  HA  ILE A  26      46.852  12.936  20.672  1.00 40.12           H
ATOM    158  HB  ILE A  26      46.961  14.061  23.265  1.00 34.95           H
ATOM    159 HG12 ILE A  26      45.396  12.430  23.852  1.00 34.87           H
ATOM    160 HG13 ILE A  26      45.311  11.935  22.350  1.00 34.87           H
ATOM    161 HG21 ILE A  26      44.670  14.600  23.067  1.00 34.99           H
ATOM    162 HG22 ILE A  26      45.501  15.409  21.981  1.00 34.99           H
ATOM    163 HG23 ILE A  26      44.686  14.114  21.554  1.00 34.99           H
ATOM    164 HD11 ILE A  26      46.488  10.435  23.613  1.00 48.87           H
ATOM    165 HD12 ILE A  26      47.438  11.074  22.511  1.00 48.87           H
ATOM    166 HD13 ILE A  26      47.523  11.571  24.018  1.00 48.87           H
ATOM    167  N   ALA A  27      48.472  15.652  21.091  1.00 34.52           N
ATOM    168  CA  ALA A  27      48.761  16.916  20.433  1.00 28.19           C
ATOM    169  C   ALA A  27      49.184  16.674  18.991  1.00 29.14           C
ATOM    170  O   ALA A  27      48.792  17.418  18.084  1.00 31.91           O
ATOM    171  CB  ALA A  27      49.839  17.659  21.199  1.00 33.58           C
ATOM    172  H   ALA A  27      48.952  15.484  21.784  1.00 41.51           H
ATOM    173  HA  ALA A  27      47.961  17.464  20.427  1.00 33.90           H
ATOM    174  HB1 ALA A  27      50.022  18.499  20.750  1.00 40.37           H
ATOM    175  HB2 ALA A  27      49.525  17.826  22.102  1.00 40.37           H
ATOM    176  HB3 ALA A  27      50.641  17.114  21.223  1.00 40.37           H
ATOM    177  N   GLN A  28      49.966  15.624  18.755  1.00 32.70           N
ATOM    178  CA  GLN A  28      50.398  15.319  17.392  1.00 34.02           C
ATOM    179  C   GLN A  28      49.219  14.915  16.525  1.00 31.22           C
ATOM    180  O   GLN A  28      49.123  15.343  15.375  1.00 31.30           O
ATOM    181  CB  GLN A  28      51.446  14.217  17.424  1.00 38.82           C
ATOM    182  CG  GLN A  28      52.748  14.657  18.123  1.00 48.82           C
ATOM    183  CD  GLN A  28      53.675  13.500  18.531  1.00 51.63           C
ATOM    184  OE1 GLN A  28      54.559  13.697  19.365  1.00 51.79           O
ATOM    185  NE2 GLN A  28      53.483  12.303  17.939  1.00 49.63           N
ATOM    186  H   GLN A  28      50.257  15.081  19.355  1.00 39.31           H
ATOM    187  HA  GLN A  28      50.803  16.109  17.002  1.00 40.90           H
ATOM    188  HB2 GLN A  28      51.089  13.455  17.906  1.00 46.66           H
ATOM    189  HB3 GLN A  28      51.665  13.962  16.514  1.00 46.66           H
ATOM    190  HG2 GLN A  28      53.244  15.233  17.521  1.00 58.66           H
ATOM    191  HG3 GLN A  28      52.518  15.147  18.928  1.00 58.66           H
ATOM    192 HE21 GLN A  28      52.859  12.207  17.356  1.00 59.63           H
ATOM    193 HE22 GLN A  28      53.985  11.636  18.146  1.00 59.63           H
ATOM    194  N   LEU A  29      48.304  14.096  17.069  1.00 27.30           N
ATOM    195  CA  LEU A  29      47.068  13.764  16.349  1.00 31.92           C
ATOM    196  C   LEU A  29      46.297  15.017  15.945  1.00 30.20           C
ATOM    197  O   LEU A  29      45.792  15.124  14.820  1.00 29.06           O
ATOM    198  CB  LEU A  29      46.188  12.877  17.219  1.00 33.11           C
ATOM    199  CG  LEU A  29      44.844  12.407  16.636  1.00 39.37           C
ATOM    200  CD1 LEU A  29      45.127  11.512  15.404  1.00 32.56           C
ATOM    201  CD2 LEU A  29      43.913  11.675  17.690  1.00 27.68           C
ATOM    202  H   LEU A  29      48.375  13.726  17.842  1.00 32.83           H
ATOM    203  HA  LEU A  29      47.290  13.272  15.544  1.00 38.38           H
ATOM    204  HB2 LEU A  29      46.694  12.080  17.442  1.00 39.81           H
ATOM    205  HB3 LEU A  29      45.988  13.363  18.035  1.00 39.81           H
ATOM    206  HG  LEU A  29      44.362  13.187  16.321  1.00 47.32           H
ATOM    207 HD11 LEU A  29      44.282  11.213  15.032  1.00 39.15           H
ATOM    208 HD12 LEU A  29      45.615  12.030  14.744  1.00 39.15           H
ATOM    209 HD13 LEU A  29      45.655  10.749  15.683  1.00 39.15           H
ATOM    210 HD21 LEU A  29      43.089  11.409  17.252  1.00 33.30           H
ATOM    211 HD22 LEU A  29      44.375  10.892  18.029  1.00 33.30           H
ATOM    212 HD23 LEU A  29      43.718  12.286  18.418  1.00 33.30           H
ATOM    213  N   MET A  30      46.171  15.956  16.862  1.00 30.47           N
ATOM    214  CA  MET A  30      45.351  17.138  16.627  1.00 31.73           C
ATOM    215  C   MET A  30      45.977  18.076  15.578  1.00 31.70           C
ATOM    216  O   MET A  30      45.255  18.692  14.785  1.00 32.36           O
ATOM    217  CB  MET A  30      45.113  17.827  17.975  1.00 28.35           C
ATOM    218  CG  MET A  30      44.221  17.022  18.880  1.00 31.78           C
ATOM    219  SD  MET A  30      43.920  17.771  20.491  1.00 29.57           S
ATOM    220  CE  MET A  30      43.039  19.275  20.102  1.00 30.00           C
ATOM    221  H   MET A  30      46.550  15.937  17.634  1.00 36.64           H
ATOM    222  HA  MET A  30      44.487  16.848  16.296  1.00 38.15           H
ATOM    223  HB2 MET A  30      45.965  17.950  18.423  1.00 34.09           H
ATOM    224  HB3 MET A  30      44.690  18.686  17.822  1.00 34.09           H
ATOM    225  HG2 MET A  30      43.363  16.905  18.445  1.00 38.22           H
ATOM    226  HG3 MET A  30      44.632  16.157  19.031  1.00 38.22           H
ATOM    227  HE1 MET A  30      42.836  19.743  20.927  1.00 36.07           H
ATOM    228  HE2 MET A  30      43.596  19.829  19.535  1.00 36.07           H
ATOM    229  HE3 MET A  30      42.217  19.048  19.640  1.00 36.07           H
ATOM    230  N   SER A  31      47.313  18.190  15.547  1.00 33.12           N
ATOM    231  CA  SER A  31      47.962  18.932  14.460  1.00 36.32           C
ATOM    232  C   SER A  31      47.764  18.235  13.129  1.00 31.27           C
ATOM    233  O   SER A  31      47.590  18.886  12.095  1.00 38.96           O
ATOM    234  CB  SER A  31      49.450  19.098  14.737  1.00 37.22           C
ATOM    235  OG  SER A  31      49.652  20.341  15.362  1.00 57.27           O
ATOM    236  H   SER A  31      47.852  17.856  16.127  1.00 39.83           H
ATOM    237  HA  SER A  31      47.566  19.816  14.399  1.00 43.66           H
ATOM    238  HB2 SER A  31      49.749  18.388  15.326  1.00 44.73           H
ATOM    239  HB3 SER A  31      49.939  19.073  13.900  1.00 44.73           H
ATOM    240  HG  SER A  31      50.469  20.452  15.524  1.00 68.80           H
ATOM    241  N   LEU A  32      47.796  16.907  13.133  1.00 37.23           N
ATOM    242  CA  LEU A  32      47.612  16.170  11.899  1.00 34.94           C
ATOM    243  C   LEU A  32      46.213  16.391  11.330  1.00 37.12           C
ATOM    244  O   LEU A  32      46.055  16.611  10.125  1.00 31.73           O
ATOM    245  CB  LEU A  32      47.879  14.700  12.161  1.00 39.82           C
ATOM    246  CG  LEU A  32      47.826  13.772  10.948  1.00 48.96           C
ATOM    247  CD1 LEU A  32      48.666  12.547  11.304  1.00 47.47           C
ATOM    248  CD2 LEU A  32      46.388  13.373  10.545  1.00 44.49           C
ATOM    249  H   LEU A  32      47.920  16.418  13.830  1.00 44.75           H
ATOM    250  HA  LEU A  32      48.256  16.482  11.244  1.00 42.01           H
ATOM    251  HB2 LEU A  32      48.765  14.617  12.548  1.00 47.86           H
ATOM    252  HB3 LEU A  32      47.220  14.380  12.797  1.00 47.86           H
ATOM    253  HG  LEU A  32      48.242  14.213  10.191  1.00 58.83           H
ATOM    254 HD11 LEU A  32      48.657  11.930  10.556  1.00 57.04           H
ATOM    255 HD12 LEU A  32      49.575  12.830  11.490  1.00 57.04           H
ATOM    256 HD13 LEU A  32      48.285  12.121  12.089  1.00 57.04           H
ATOM    257 HD21 LEU A  32      46.428  12.787   9.773  1.00 53.46           H
ATOM    258 HD22 LEU A  32      45.968  12.913  11.288  1.00 53.46           H
ATOM    259 HD23 LEU A  32      45.887  14.175  10.327  1.00 53.46           H
ATOM    260  N   ILE A  33      45.185  16.379  12.190  1.00 36.24           N
ATOM    261  CA  ILE A  33      43.824  16.594  11.717  1.00 35.94           C
ATOM    262  C   ILE A  33      43.620  18.037  11.260  1.00 35.87           C
ATOM    263  O   ILE A  33      42.874  18.305  10.313  1.00 36.93           O
ATOM    264  CB  ILE A  33      42.845  16.195  12.825  1.00 29.83           C
ATOM    265  CG1 ILE A  33      42.647  14.674  12.810  1.00 34.66           C
ATOM    266  CG2 ILE A  33      41.529  16.828  12.619  1.00 29.73           C
ATOM    267  CD1 ILE A  33      42.390  14.073  14.176  1.00 31.51           C
ATOM    268  H   ILE A  33      45.254  16.250  13.037  1.00 43.56           H
ATOM    269  HA  ILE A  33      43.662  16.016  10.956  1.00 43.21           H
ATOM    270  HB  ILE A  33      43.203  16.465  13.685  1.00 35.87           H
ATOM    271 HG12 ILE A  33      41.886  14.465  12.246  1.00 41.67           H
ATOM    272 HG13 ILE A  33      43.446  14.259  12.449  1.00 41.67           H
ATOM    273 HG21 ILE A  33      40.933  16.556  13.334  1.00 35.75           H
ATOM    274 HG22 ILE A  33      41.638  17.792  12.626  1.00 35.75           H
ATOM    275 HG23 ILE A  33      41.171  16.542  11.764  1.00 35.75           H
ATOM    276 HD11 ILE A  33      42.276  13.114  14.082  1.00 37.89           H
ATOM    277 HD12 ILE A  33      43.148  14.261  14.751  1.00 37.89           H
ATOM    278 HD13 ILE A  33      41.586  14.467  14.548  1.00 37.89           H
ATOM    279  N   ILE A  34      44.298  18.982  11.888  1.00 31.38           N
ATOM    280  CA  ILE A  34      44.075  20.387  11.570  1.00 30.71           C
ATOM    281  C   ILE A  34      44.828  20.793  10.305  1.00 38.10           C
ATOM    282  O   ILE A  34      44.378  21.674   9.558  1.00 39.66           O
ATOM    283  CB  ILE A  34      44.480  21.212  12.807  1.00 42.09           C
ATOM    284  CG1 ILE A  34      43.375  21.083  13.842  1.00 36.91           C
ATOM    285  CG2 ILE A  34      44.811  22.678  12.474  1.00 26.08           C
ATOM    286  CD1 ILE A  34      43.722  21.607  15.177  1.00 34.63           C
ATOM    287  H   ILE A  34      44.889  18.842  12.497  1.00 37.73           H
ATOM    288  HA  ILE A  34      43.128  20.528  11.413  1.00 36.93           H
ATOM    289  HB  ILE A  34      45.280  20.809  13.179  1.00 50.58           H
ATOM    290 HG12 ILE A  34      42.597  21.569  13.528  1.00 44.37           H
ATOM    291 HG13 ILE A  34      43.154  20.144  13.944  1.00 44.37           H
ATOM    292 HG21 ILE A  34      45.057  23.140  13.291  1.00 31.38           H
ATOM    293 HG22 ILE A  34      45.550  22.700  11.846  1.00 31.38           H
ATOM    294 HG23 ILE A  34      44.029  23.097  12.080  1.00 31.38           H
ATOM    295 HD11 ILE A  34      42.964  21.484  15.770  1.00 41.63           H
ATOM    296 HD12 ILE A  34      44.491  21.123  15.516  1.00 41.63           H
ATOM    297 HD13 ILE A  34      43.933  22.551  15.100  1.00 41.63           H
ATOM    298  N   ASN A  35      45.957  20.146  10.025  1.00 36.97           N
ATOM    299  CA  ASN A  35      46.904  20.648   9.034  1.00 45.26           C
ATOM    300  C   ASN A  35      46.979  19.828   7.744  1.00 45.76           C
ATOM    301  O   ASN A  35      47.377  20.371   6.707  1.00 43.74           O
ATOM    302  CB  ASN A  35      48.298  20.750   9.681  1.00 45.68           C
ATOM    303  CG  ASN A  35      48.365  21.886  10.697  1.00 44.66           C
ATOM    304  OD1 ASN A  35      47.925  23.017  10.429  1.00 43.66           O
ATOM    305  ND2 ASN A  35      48.874  21.586  11.863  1.00 47.47           N
ATOM    306  H   ASN A  35      46.199  19.411  10.399  1.00 44.43           H
ATOM    307  HA  ASN A  35      46.635  21.547   8.786  1.00 54.38           H
ATOM    308  HB2 ASN A  35      48.498  19.920  10.141  1.00 54.90           H
ATOM    309  HB3 ASN A  35      48.959  20.920   8.992  1.00 54.90           H
ATOM    310 HD21 ASN A  35      48.936  22.189  12.473  1.00 57.04           H
ATOM    311 HD22 ASN A  35      49.147  20.786  12.020  1.00 57.04           H
ATOM    312  N   THR A  36      46.591  18.558   7.779  1.00 35.55           N
ATOM    313  CA  THR A  36      46.524  17.741   6.580  1.00 39.30           C
ATOM    314  C   THR A  36      45.425  18.223   5.654  1.00 41.54           C
ATOM    315  O   THR A  36      44.270  18.318   6.059  1.00 39.94           O
ATOM    316  CB  THR A  36      46.258  16.292   6.976  1.00 36.99           C
ATOM    317  OG1 THR A  36      47.386  15.813   7.704  1.00 36.28           O
ATOM    318  CG2 THR A  36      46.021  15.398   5.781  1.00 45.40           C
ATOM    319  H   THR A  36      46.359  18.143   8.496  1.00 42.73           H
ATOM    320  HA  THR A  36      47.370  17.784   6.108  1.00 47.24           H
ATOM    321  HB  THR A  36      45.472  16.255   7.544  1.00 44.46           H
ATOM    322  HG1 THR A  36      47.502  16.280   8.393  1.00 43.61           H
ATOM    323 HG21 THR A  36      45.856  14.489   6.074  1.00 54.55           H
ATOM    324 HG22 THR A  36      45.251  15.712   5.280  1.00 54.55           H
ATOM    325 HG23 THR A  36      46.799  15.406   5.201  1.00 54.55           H
ATOM    326  N   PHE A  37      45.768  18.483   4.396  1.00 44.61           N
ATOM    327  CA  PHE A  37      44.728  18.727   3.412  1.00 40.99           C
ATOM    328  C   PHE A  37      43.917  17.452   3.227  1.00 38.12           C
ATOM    329  O   PHE A  37      44.445  16.397   2.846  1.00 36.58           O
ATOM    330  CB  PHE A  37      45.315  19.200   2.084  1.00 40.87           C
ATOM    331  CG  PHE A  37      44.272  19.360   0.997  1.00 38.64           C
ATOM    332  CD1 PHE A  37      43.502  20.503   0.916  1.00 43.00           C
ATOM    333  CD2 PHE A  37      44.048  18.354   0.082  1.00 36.07           C
ATOM    334  CE1 PHE A  37      42.534  20.645  -0.052  1.00 40.15           C
ATOM    335  CE2 PHE A  37      43.081  18.497  -0.889  1.00 40.08           C
ATOM    336  CZ  PHE A  37      42.327  19.644  -0.952  1.00 40.96           C
ATOM    337  H   PHE A  37      46.572  18.524   4.095  1.00 53.60           H
ATOM    338  HA  PHE A  37      44.133  19.418   3.742  1.00 49.26           H
ATOM    339  HB2 PHE A  37      45.741  20.061   2.217  1.00 49.12           H
ATOM    340  HB3 PHE A  37      45.968  18.551   1.779  1.00 49.12           H
ATOM    341  HD1 PHE A  37      43.635  21.187   1.532  1.00 51.68           H
ATOM    342  HD2 PHE A  37      44.551  17.573   0.122  1.00 43.36           H
ATOM    343  HE1 PHE A  37      42.028  21.424  -0.095  1.00 48.25           H
ATOM    344  HE2 PHE A  37      42.939  17.815  -1.505  1.00 48.17           H
ATOM    345  HZ  PHE A  37      41.680  19.739  -1.614  1.00 49.22           H
ATOM    346  N   TYR A  38      42.620  17.555   3.470  1.00 33.21           N
ATOM    347  CA  TYR A  38      41.779  16.368   3.433  1.00 40.31           C
ATOM    348  C   TYR A  38      40.318  16.819   3.356  1.00 36.76           C
ATOM    349  O   TYR A  38      39.795  17.410   4.307  1.00 31.50           O
ATOM    350  CB  TYR A  38      42.050  15.485   4.652  1.00 35.02           C
ATOM    351  CG  TYR A  38      41.012  14.414   4.817  1.00 37.51           C
ATOM    352  CD1 TYR A  38      41.083  13.207   4.111  1.00 41.84           C
ATOM    353  CD2 TYR A  38      39.953  14.615   5.656  1.00 34.59           C
ATOM    354  CE1 TYR A  38      40.118  12.234   4.271  1.00 38.81           C
ATOM    355  CE2 TYR A  38      38.991  13.667   5.821  1.00 40.59           C
ATOM    356  CZ  TYR A  38      39.069  12.481   5.116  1.00 44.53           C
ATOM    357  OH  TYR A  38      38.078  11.540   5.283  1.00 51.92           O
ATOM    358  H   TYR A  38      42.207  18.286   3.655  1.00 39.92           H
ATOM    359  HA  TYR A  38      41.982  15.855   2.635  1.00 48.45           H
ATOM    360  HB2 TYR A  38      42.913  15.056   4.548  1.00 42.10           H
ATOM    361  HB3 TYR A  38      42.045  16.036   5.451  1.00 42.10           H
ATOM    362  HD1 TYR A  38      41.797  13.054   3.535  1.00 50.29           H
ATOM    363  HD2 TYR A  38      39.890  15.414   6.127  1.00 41.59           H
ATOM    364  HE1 TYR A  38      40.167  11.436   3.796  1.00 46.64           H
ATOM    365  HE2 TYR A  38      38.275  13.824   6.392  1.00 48.79           H
ATOM    366  HH  TYR A  38      37.503  11.822   5.826  1.00 62.38           H
ATOM    367  N   SER A  39      39.661  16.543   2.227  1.00 35.55           N
ATOM    368  CA  SER A  39      38.431  17.258   1.890  1.00 37.08           C
ATOM    369  C   SER A  39      37.165  16.659   2.480  1.00 31.43           C
ATOM    370  O   SER A  39      36.189  17.393   2.665  1.00 28.76           O
ATOM    371  CB  SER A  39      38.280  17.327   0.378  1.00 30.74           C
ATOM    372  OG  SER A  39      39.036  18.415  -0.084  1.00 33.08           O
ATOM    373  H   SER A  39      39.903  15.955   1.648  1.00 42.74           H
ATOM    374  HA  SER A  39      38.504  18.167   2.219  1.00 44.57           H
ATOM    375  HB2 SER A  39      38.614  16.507  -0.020  1.00 36.96           H
ATOM    376  HB3 SER A  39      37.346  17.460   0.150  1.00 36.96           H
ATOM    377  HG  SER A  39      38.970  18.477  -0.919  1.00 39.77           H
ATOM    378  N   ASN A  40      37.178  15.368   2.796  1.00 27.72           N
ATOM    379  CA  ASN A  40      36.027  14.628   3.297  1.00 32.82           C
ATOM    380  C   ASN A  40      35.851  14.870   4.813  1.00 37.23           C
ATOM    381  O   ASN A  40      35.866  13.959   5.643  1.00 34.25           O
ATOM    382  CB  ASN A  40      36.234  13.158   2.923  1.00 29.78           C
ATOM    383  CG  ASN A  40      35.072  12.274   3.296  1.00 42.09           C
ATOM    384  OD1 ASN A  40      33.897  12.683   3.230  1.00 38.16           O
ATOM    385  ND2 ASN A  40      35.389  11.031   3.685  1.00 37.50           N
ATOM    386  H   ASN A  40      37.881  14.877   2.724  1.00 33.34           H
ATOM    387  HA  ASN A  40      35.227  14.943   2.847  1.00 39.46           H
ATOM    388  HB2 ASN A  40      36.360  13.094   1.963  1.00 35.81           H
ATOM    389  HB3 ASN A  40      37.021  12.826   3.382  1.00 35.81           H
ATOM    390 HD21 ASN A  40      34.769  10.480   3.911  1.00 45.07           H
ATOM    391 HD22 ASN A  40      36.213  10.786   3.709  1.00 45.07           H
ATOM    392  N   LYS A  41      35.694  16.159   5.172  1.00 34.20           N
ATOM    393  CA  LYS A  41      35.535  16.552   6.571  1.00 31.65           C
ATOM    394  C   LYS A  41      34.237  16.066   7.202  1.00 28.08           C
ATOM    395  O   LYS A  41      34.188  15.931   8.430  1.00 33.98           O
ATOM    396  CB  LYS A  41      35.587  18.061   6.717  1.00 30.00           C
ATOM    397  CG  LYS A  41      36.960  18.659   6.386  1.00 31.46           C
ATOM    398  CD  LYS A  41      36.870  20.159   6.289  1.00 33.13           C
ATOM    399  CE  LYS A  41      38.214  20.743   5.908  1.00 36.79           C
ATOM    400  NZ  LYS A  41      39.064  20.748   7.079  1.00 38.76           N1+
ATOM    401  H   LYS A  41      35.677  16.818   4.620  1.00 41.12           H
ATOM    402  HA  LYS A  41      36.270  16.179   7.083  1.00 38.05           H
ATOM    403  HB2 LYS A  41      34.937  18.457   6.115  1.00 36.08           H
ATOM    404  HB3 LYS A  41      35.373  18.295   7.634  1.00 36.08           H
ATOM    405  HG2 LYS A  41      37.589  18.434   7.089  1.00 37.83           H
ATOM    406  HG3 LYS A  41      37.266  18.314   5.533  1.00 37.83           H
ATOM    407  HD2 LYS A  41      36.224  20.402   5.607  1.00 39.83           H
ATOM    408  HD3 LYS A  41      36.609  20.524   7.149  1.00 39.83           H
ATOM    409  HE2 LYS A  41      38.628  20.195   5.223  1.00 44.23           H
ATOM    410  HE3 LYS A  41      38.101  21.655   5.599  1.00 44.23           H
ATOM    411  HZ1 LYS A  41      39.861  21.089   6.874  1.00 46.59           H
ATOM    412  HZ2 LYS A  41      38.695  21.242   7.720  1.00 46.59           H
ATOM    413  HZ3 LYS A  41      39.173  19.918   7.379  1.00 46.59           H
ATOM    414  N   GLU A  42      33.189  15.801   6.416  1.00 30.06           N
ATOM    415  CA  GLU A  42      31.875  15.521   7.005  1.00 32.13           C
ATOM    416  C   GLU A  42      31.862  14.295   7.885  1.00 32.56           C
ATOM    417  O   GLU A  42      30.902  14.105   8.620  1.00 34.19           O
ATOM    418  CB  GLU A  42      30.810  15.319   5.916  1.00 30.72           C
ATOM    419  CG  GLU A  42      31.084  14.141   5.042  1.00 27.39           C
ATOM    420  CD  GLU A  42      30.150  13.990   3.816  1.00 40.34           C
ATOM    421  OE1 GLU A  42      29.812  15.009   3.164  1.00 38.59           O
ATOM    422  OE2 GLU A  42      29.780  12.838   3.496  1.00 34.35           O1-
ATOM    423  H   GLU A  42      33.210  15.778   5.557  1.00 36.15           H
ATOM    424  HA  GLU A  42      31.607  16.279   7.547  1.00 38.64           H
ATOM    425  HB2 GLU A  42      29.948  15.182   6.340  1.00 36.94           H
ATOM    426  HB3 GLU A  42      30.781  16.108   5.354  1.00 36.94           H
ATOM    427  HG2 GLU A  42      31.992  14.211   4.709  1.00 32.95           H
ATOM    428  HG3 GLU A  42      30.996  13.336   5.576  1.00 32.95           H
ATOM    429  N   ILE A  43      32.863  13.422   7.792  1.00 37.52           N
ATOM    430  CA  ILE A  43      32.856  12.236   8.633  1.00 29.22           C
ATOM    431  C   ILE A  43      32.880  12.563  10.123  1.00 30.85           C
ATOM    432  O   ILE A  43      32.595  11.681  10.929  1.00 25.90           O
ATOM    433  CB  ILE A  43      34.022  11.258   8.308  1.00 31.43           C
ATOM    434  CG1 ILE A  43      35.416  11.947   8.344  1.00 29.67           C
ATOM    435  CG2 ILE A  43      33.758  10.575   6.983  1.00 39.26           C
ATOM    436  CD1 ILE A  43      36.234  11.657   9.571  1.00 38.16           C
ATOM    437  H   ILE A  43      33.539  13.492   7.265  1.00 45.10           H
ATOM    438  HA  ILE A  43      32.030  11.757   8.463  1.00 35.14           H
ATOM    439  HB  ILE A  43      34.022  10.571   8.992  1.00 37.79           H
ATOM    440 HG12 ILE A  43      35.927  11.650   7.575  1.00 35.68           H
ATOM    441 HG13 ILE A  43      35.287  12.907   8.299  1.00 35.68           H
ATOM    442 HG21 ILE A  43      34.490   9.968   6.790  1.00 47.19           H
ATOM    443 HG22 ILE A  43      32.926  10.081   7.043  1.00 47.19           H
ATOM    444 HG23 ILE A  43      33.694  11.248   6.288  1.00 47.19           H
ATOM    445 HD11 ILE A  43      37.080  12.126   9.504  1.00 45.87           H
ATOM    446 HD12 ILE A  43      35.748  11.960  10.353  1.00 45.87           H
ATOM    447 HD13 ILE A  43      36.389  10.701   9.628  1.00 45.87           H
ATOM    448  N   PHE A  44      33.198  13.799  10.523  1.00 26.95           N
ATOM    449  CA  PHE A  44      33.185  14.107  11.951  1.00 27.85           C
ATOM    450  C   PHE A  44      31.808  13.783  12.586  1.00 28.29           C
ATOM    451  O   PHE A  44      31.713  13.385  13.751  1.00 27.19           O
ATOM    452  CB  PHE A  44      33.542  15.600  12.146  1.00 29.99           C
ATOM    453  CG  PHE A  44      32.372  16.515  11.923  1.00 25.57           C
ATOM    454  CD1 PHE A  44      32.043  16.944  10.654  1.00 29.63           C
ATOM    455  CD2 PHE A  44      31.550  16.885  12.981  1.00 29.91           C
ATOM    456  CE1 PHE A  44      30.907  17.768  10.447  1.00 28.57           C
ATOM    457  CE2 PHE A  44      30.458  17.694  12.769  1.00 25.31           C
ATOM    458  CZ  PHE A  44      30.140  18.121  11.512  1.00 22.27           C
ATOM    459  H   PHE A  44      33.416  14.452  10.008  1.00 32.42           H
ATOM    460  HA  PHE A  44      33.859  13.572  12.399  1.00 33.49           H
ATOM    461  HB2 PHE A  44      33.857  15.733  13.053  1.00 36.07           H
ATOM    462  HB3 PHE A  44      34.237  15.843  11.514  1.00 36.07           H
ATOM    463  HD1 PHE A  44      32.569  16.692   9.930  1.00 35.64           H
ATOM    464  HD2 PHE A  44      31.750  16.597  13.842  1.00 35.96           H
ATOM    465  HE1 PHE A  44      30.693  18.069   9.594  1.00 34.36           H
ATOM    466  HE2 PHE A  44      29.923  17.943  13.488  1.00 30.45           H
ATOM    467  HZ  PHE A  44      29.402  18.672  11.385  1.00 26.80           H
ATOM    468  N   LEU A  45      30.723  13.991  11.852  1.00 26.22           N
ATOM    469  CA  LEU A  45      29.414  13.877  12.481  1.00 27.69           C
ATOM    470  C   LEU A  45      29.109  12.423  12.808  1.00 28.78           C
ATOM    471  O   LEU A  45      28.608  12.102  13.898  1.00 28.98           O
ATOM    472  CB  LEU A  45      28.346  14.477  11.574  1.00 23.65           C
ATOM    473  CG  LEU A  45      26.947  14.528  12.218  1.00 21.86           C
ATOM    474  CD1 LEU A  45      26.894  15.401  13.429  1.00 26.77           C
ATOM    475  CD2 LEU A  45      25.938  15.026  11.255  1.00 32.92           C
ATOM    476  H   LEU A  45      30.714  14.192  11.016  1.00 31.54           H
ATOM    477  HA  LEU A  45      29.418  14.377  13.312  1.00 33.31           H
ATOM    478  HB2 LEU A  45      28.601  15.385  11.348  1.00 28.45           H
ATOM    479  HB3 LEU A  45      28.282  13.942  10.768  1.00 28.45           H
ATOM    480  HG  LEU A  45      26.690  13.631  12.484  1.00 26.31           H
ATOM    481 HD11 LEU A  45      25.992  15.391  13.786  1.00 32.20           H
ATOM    482 HD12 LEU A  45      27.516  15.060  14.091  1.00 32.20           H
ATOM    483 HD13 LEU A  45      27.140  16.305  13.178  1.00 32.20           H
ATOM    484 HD21 LEU A  45      25.071  15.046  11.690  1.00 39.58           H
ATOM    485 HD22 LEU A  45      26.187  15.919  10.972  1.00 39.58           H
ATOM    486 HD23 LEU A  45      25.912  14.431  10.490  1.00 39.58           H
ATOM    487  N   ARG A  46      29.453  11.532  11.884  1.00 30.24           N
ATOM    488  CA  ARG A  46      29.354  10.099  12.119  1.00 29.91           C
ATOM    489  C   ARG A  46      30.158   9.693  13.357  1.00 34.45           C
ATOM    490  O   ARG A  46      29.695   8.907  14.187  1.00 33.23           O
ATOM    491  CB  ARG A  46      29.860   9.360  10.867  1.00 30.47           C
ATOM    492  CG  ARG A  46      29.818   7.798  10.958  1.00 37.51           C
ATOM    493  CD  ARG A  46      30.673   7.069   9.874  1.00 43.82           C
ATOM    494  NE  ARG A  46      32.080   7.506   9.839  1.00 46.75           N
ATOM    495  CZ  ARG A  46      32.931   7.232   8.846  1.00 48.52           C
ATOM    496  NH1 ARG A  46      32.525   6.511   7.805  1.00 47.69           N
ATOM    497  NH2 ARG A  46      34.191   7.677   8.890  1.00 39.84           N1+
ATOM    498  H   ARG A  46      29.750  11.737  11.104  1.00 36.36           H
ATOM    499  HA  ARG A  46      28.426   9.858  12.263  1.00 35.97           H
ATOM    500  HB2 ARG A  46      29.313   9.624  10.111  1.00 36.64           H
ATOM    501  HB3 ARG A  46      30.782   9.619  10.707  1.00 36.64           H
ATOM    502  HG2 ARG A  46      30.151   7.528  11.827  1.00 45.09           H
ATOM    503  HG3 ARG A  46      28.899   7.505  10.854  1.00 45.09           H
ATOM    504  HD2 ARG A  46      30.662   6.116  10.055  1.00 52.66           H
ATOM    505  HD3 ARG A  46      30.286   7.242   9.001  1.00 52.66           H
ATOM    506  HE  ARG A  46      32.373   7.969  10.502  1.00 56.17           H
ATOM    507 HH11 ARG A  46      31.715   6.225   7.770  1.00 57.31           H
ATOM    508 HH12 ARG A  46      33.072   6.333   7.166  1.00 57.31           H
ATOM    509 HH21 ARG A  46      34.459   8.141   9.563  1.00 47.88           H
ATOM    510 HH22 ARG A  46      34.735   7.493   8.250  1.00 47.88           H
ATOM    511  N   GLU A  47      31.382  10.193  13.479  1.00 28.04           N
ATOM    512  CA  GLU A  47      32.222   9.809  14.620  1.00 34.38           C
ATOM    513  C   GLU A  47      31.629  10.260  15.949  1.00 25.78           C
ATOM    514  O   GLU A  47      31.683   9.526  16.935  1.00 25.35           O
ATOM    515  CB  GLU A  47      33.628  10.381  14.458  1.00 32.14           C
ATOM    516  CG  GLU A  47      34.343   9.937  13.172  1.00 34.25           C
ATOM    517  CD  GLU A  47      34.448   8.424  13.014  1.00 35.20           C
ATOM    518  OE1 GLU A  47      34.501   7.738  14.051  1.00 31.96           O
ATOM    519  OE2 GLU A  47      34.494   7.925  11.853  1.00 36.08           O1-
ATOM    520  H   GLU A  47      31.748  10.745  12.930  1.00 33.73           H
ATOM    521  HA  GLU A  47      32.296   8.842  14.641  1.00 41.33           H
ATOM    522  HB2 GLU A  47      33.570  11.350  14.445  1.00 38.64           H
ATOM    523  HB3 GLU A  47      34.169  10.095  15.211  1.00 38.64           H
ATOM    524  HG2 GLU A  47      33.854  10.281  12.408  1.00 41.17           H
ATOM    525  HG3 GLU A  47      35.244  10.297  13.175  1.00 41.17           H
ATOM    526  N   LEU A  48      31.057  11.458  15.998  1.00 30.23           N
ATOM    527  CA  LEU A  48      30.485  11.963  17.246  1.00 26.53           C
ATOM    528  C   LEU A  48      29.145  11.287  17.591  1.00 32.23           C
ATOM    529  O   LEU A  48      28.896  10.956  18.760  1.00 29.52           O
ATOM    530  CB  LEU A  48      30.331  13.476  17.139  1.00 28.74           C
ATOM    531  CG  LEU A  48      31.673  14.214  17.036  1.00 26.18           C
ATOM    532  CD1 LEU A  48      31.406  15.690  16.780  1.00 25.49           C
ATOM    533  CD2 LEU A  48      32.600  14.023  18.232  1.00 22.95           C
ATOM    534  H   LEU A  48      30.987  11.995  15.330  1.00 36.35           H
ATOM    535  HA  LEU A  48      31.104  11.779  17.970  1.00 31.91           H
ATOM    536  HB2 LEU A  48      29.815  13.684  16.344  1.00 34.56           H
ATOM    537  HB3 LEU A  48      29.871  13.803  17.927  1.00 34.56           H
ATOM    538  HG  LEU A  48      32.142  13.873  16.259  1.00 31.50           H
ATOM    539 HD11 LEU A  48      32.253  16.157  16.715  1.00 30.67           H
ATOM    540 HD12 LEU A  48      30.913  15.782  15.950  1.00 30.67           H
ATOM    541 HD13 LEU A  48      30.885  16.049  17.516  1.00 30.67           H
ATOM    542 HD21 LEU A  48      33.418  14.522  18.080  1.00 27.62           H
ATOM    543 HD22 LEU A  48      32.157  14.349  19.030  1.00 27.62           H
ATOM    544 HD23 LEU A  48      32.802  13.078  18.326  1.00 27.62           H
ATOM    545  N   ILE A  49      28.280  11.059  16.590  1.00 30.94           N
ATOM    546  CA  ILE A  49      27.057  10.277  16.794  1.00 26.54           C
ATOM    547  C   ILE A  49      27.383   8.867  17.267  1.00 27.60           C
ATOM    548  O   ILE A  49      26.686   8.280  18.110  1.00 26.55           O
ATOM    549  CB  ILE A  49      26.243  10.268  15.484  1.00 29.05           C
ATOM    550  CG1 ILE A  49      25.621  11.653  15.259  1.00 22.83           C
ATOM    551  CG2 ILE A  49      25.168   9.151  15.506  1.00 29.69           C
ATOM    552  CD1 ILE A  49      24.943  11.882  13.905  1.00 31.46           C
ATOM    553  H   ILE A  49      28.381  11.348  15.787  1.00 37.20           H
ATOM    554  HA  ILE A  49      26.519  10.705  17.478  1.00 31.92           H
ATOM    555  HB  ILE A  49      26.852  10.088  14.751  1.00 34.93           H
ATOM    556 HG12 ILE A  49      24.950  11.799  15.944  1.00 27.47           H
ATOM    557 HG13 ILE A  49      26.321  12.318  15.346  1.00 27.47           H
ATOM    558 HG21 ILE A  49      24.675   9.172  14.671  1.00 35.71           H
ATOM    559 HG22 ILE A  49      25.608   8.293  15.610  1.00 35.71           H
ATOM    560 HG23 ILE A  49      24.567   9.308  16.251  1.00 35.71           H
ATOM    561 HD11 ILE A  49      24.590  12.784  13.878  1.00 37.83           H
ATOM    562 HD12 ILE A  49      25.599  11.761  13.200  1.00 37.83           H
ATOM    563 HD13 ILE A  49      24.223  11.241  13.800  1.00 37.83           H
ATOM    564  N   SER A  50      28.409   8.273  16.682  1.00 27.41           N
ATOM    565  CA  SER A  50      28.754   6.917  17.039  1.00 24.52           C
ATOM    566  C   SER A  50      29.293   6.857  18.479  1.00 33.33           C
ATOM    567  O   SER A  50      28.978   5.930  19.239  1.00 26.73           O
ATOM    568  CB  SER A  50      29.709   6.391  15.956  1.00 29.34           C
ATOM    569  OG  SER A  50      30.637   5.449  16.442  1.00 36.08           O
ATOM    570  H   SER A  50      28.913   8.629  16.084  1.00 32.96           H
ATOM    571  HA  SER A  50      27.950   6.376  17.007  1.00 29.50           H
ATOM    572  HB2 SER A  50      29.182   5.972  15.258  1.00 35.28           H
ATOM    573  HB3 SER A  50      30.199   7.142  15.586  1.00 35.28           H
ATOM    574  HG  SER A  50      31.110   5.796  17.044  1.00 43.37           H
ATOM    575  N   ASN A  51      30.040   7.874  18.912  1.00 32.42           N
ATOM    576  CA  ASN A  51      30.439   7.933  20.315  1.00 31.39           C
ATOM    577  C   ASN A  51      29.217   8.024  21.229  1.00 30.84           C
ATOM    578  O   ASN A  51      29.159   7.380  22.292  1.00 30.63           O
ATOM    579  CB  ASN A  51      31.364   9.133  20.528  1.00 29.66           C
ATOM    580  CG  ASN A  51      32.808   8.858  20.085  1.00 31.52           C
ATOM    581  OD1 ASN A  51      33.147   7.792  19.545  1.00 32.43           O
ATOM    582  ND2 ASN A  51      33.661   9.820  20.334  1.00 31.21           N
ATOM    583  H   ASN A  51      30.322   8.525  18.426  1.00 38.98           H
ATOM    584  HA  ASN A  51      30.928   7.127  20.543  1.00 37.74           H
ATOM    585  HB2 ASN A  51      31.031   9.884  20.013  1.00 35.67           H
ATOM    586  HB3 ASN A  51      31.378   9.358  21.472  1.00 35.67           H
ATOM    587 HD21 ASN A  51      34.487   9.730  20.111  1.00 37.52           H
ATOM    588 HD22 ASN A  51      33.396  10.541  20.720  1.00 37.52           H
ATOM    589  N   SER A  52      28.260   8.875  20.851  1.00 26.00           N
ATOM    590  CA  SER A  52      27.022   9.023  21.595  1.00 22.31           C
ATOM    591  C   SER A  52      26.330   7.670  21.755  1.00 29.24           C
ATOM    592  O   SER A  52      25.942   7.275  22.860  1.00 27.81           O
ATOM    593  CB  SER A  52      26.121  10.023  20.872  1.00 23.64           C
ATOM    594  OG  SER A  52      26.576  11.381  20.965  1.00 27.89           O
ATOM    595  H   SER A  52      28.312   9.381  20.158  1.00 31.27           H
ATOM    596  HA  SER A  52      27.218   9.371  22.478  1.00 26.85           H
ATOM    597  HB2 SER A  52      26.080   9.777  19.935  1.00 28.44           H
ATOM    598  HB3 SER A  52      25.233   9.970  21.259  1.00 28.44           H
ATOM    599  HG  SER A  52      26.610  11.618  21.770  1.00 33.54           H
ATOM    600  N   SER A  53      26.211   6.939  20.654  1.00 27.58           N
ATOM    601  CA  SER A  53      25.619   5.610  20.664  1.00 30.23           C
ATOM    602  C   SER A  53      26.328   4.667  21.659  1.00 31.51           C
ATOM    603  O   SER A  53      25.679   3.968  22.453  1.00 29.35           O
ATOM    604  CB  SER A  53      25.665   5.074  19.220  1.00 26.46           C
ATOM    605  OG  SER A  53      25.109   3.754  19.060  1.00 27.00           O
ATOM    606  H   SER A  53      26.470   7.196  19.875  1.00 33.17           H
ATOM    607  HA  SER A  53      24.688   5.680  20.929  1.00 36.35           H
ATOM    608  HB2 SER A  53      25.168   5.685  18.653  1.00 31.82           H
ATOM    609  HB3 SER A  53      26.591   5.052  18.934  1.00 31.82           H
ATOM    610  HG  SER A  53      25.531   3.204  19.535  1.00 32.48           H
ATOM    611  N   ASP A  54      27.665   4.612  21.608  1.00 30.25           N
ATOM    612  CA  ASP A  54      28.443   3.830  22.573  1.00 26.57           C
ATOM    613  C   ASP A  54      28.105   4.189  24.024  1.00 28.52           C
ATOM    614  O   ASP A  54      27.946   3.312  24.874  1.00 27.36           O
ATOM    615  CB  ASP A  54      29.929   4.041  22.318  1.00 20.99           C
ATOM    616  CG  ASP A  54      30.393   3.391  21.044  1.00 28.03           C
ATOM    617  OD1 ASP A  54      29.581   2.690  20.403  1.00 27.66           O
ATOM    618  OD2 ASP A  54      31.565   3.615  20.666  1.00 29.24           O1-
ATOM    619  H   ASP A  54      28.144   5.021  21.022  1.00 36.38           H
ATOM    620  HA  ASP A  54      28.249   2.889  22.446  1.00 31.96           H
ATOM    621  HB2 ASP A  54      30.107   4.992  22.252  1.00 25.26           H
ATOM    622  HB3 ASP A  54      30.434   3.658  23.052  1.00 25.26           H
ATOM    623  N   ALA A  55      28.048   5.484  24.329  1.00 30.86           N
ATOM    624  CA  ALA A  55      27.703   5.930  25.681  1.00 30.90           C
ATOM    625  C   ALA A  55      26.271   5.565  26.030  1.00 27.37           C
ATOM    626  O   ALA A  55      25.958   5.300  27.191  1.00 26.08           O
ATOM    627  CB  ALA A  55      27.893   7.448  25.808  1.00 27.95           C
ATOM    628  H   ALA A  55      28.203   6.123  23.774  1.00 37.11           H
ATOM    629  HA  ALA A  55      28.290   5.496  26.320  1.00 37.16           H
ATOM    630  HB1 ALA A  55      27.659   7.720  26.709  1.00 33.61           H
ATOM    631  HB2 ALA A  55      28.820   7.666  25.626  1.00 33.61           H
ATOM    632  HB3 ALA A  55      27.316   7.892  25.168  1.00 33.61           H
ATOM    633  N   LEU A  56      25.382   5.585  25.044  1.00 28.35           N
ATOM    634  CA  LEU A  56      24.004   5.198  25.297  1.00 26.42           C
ATOM    635  C   LEU A  56      23.923   3.707  25.557  1.00 29.77           C
ATOM    636  O   LEU A  56      23.141   3.262  26.402  1.00 35.39           O
ATOM    637  CB  LEU A  56      23.118   5.594  24.121  1.00 26.48           C
ATOM    638  CG  LEU A  56      22.864   7.096  24.096  1.00 27.16           C
ATOM    639  CD1 LEU A  56      22.525   7.582  22.735  1.00 23.02           C
ATOM    640  CD2 LEU A  56      21.752   7.375  25.035  1.00 29.16           C
ATOM    641  H   LEU A  56      25.548   5.815  24.232  1.00 34.09           H
ATOM    642  HA  LEU A  56      23.683   5.660  26.087  1.00 31.77           H
ATOM    643  HB2 LEU A  56      23.556   5.345  23.292  1.00 31.85           H
ATOM    644  HB3 LEU A  56      22.263   5.142  24.198  1.00 31.85           H
ATOM    645  HG  LEU A  56      23.655   7.566  24.404  1.00 32.67           H
ATOM    646 HD11 LEU A  56      22.373   8.539  22.771  1.00 27.70           H
ATOM    647 HD12 LEU A  56      23.263   7.386  22.137  1.00 27.70           H
ATOM    648 HD13 LEU A  56      21.722   7.130  22.430  1.00 27.70           H
ATOM    649 HD21 LEU A  56      21.571   8.328  25.036  1.00 35.06           H
ATOM    650 HD22 LEU A  56      20.964   6.889  24.744  1.00 35.06           H
ATOM    651 HD23 LEU A  56      22.010   7.085  25.924  1.00 35.06           H
ATOM    652  N   ASP A  57      24.730   2.920  24.839  1.00 31.71           N
ATOM    653  CA  ASP A  57      24.725   1.483  25.061  1.00 27.29           C
ATOM    654  C   ASP A  57      25.136   1.192  26.473  1.00 34.43           C
ATOM    655  O   ASP A  57      24.600   0.282  27.108  1.00 31.34           O
ATOM    656  CB  ASP A  57      25.684   0.777  24.105  1.00 30.99           C
ATOM    657  CG  ASP A  57      25.156   0.677  22.694  1.00 34.37           C
ATOM    658  OD1 ASP A  57      23.991   1.008  22.409  1.00 30.77           O
ATOM    659  OD2 ASP A  57      25.943   0.243  21.852  1.00 35.70           O1-
ATOM    660  H   ASP A  57      25.276   3.191  24.232  1.00 38.12           H
ATOM    661  HA  ASP A  57      23.832   1.133  24.919  1.00 32.83           H
ATOM    662  HB2 ASP A  57      26.518   1.270  24.077  1.00 37.27           H
ATOM    663  HB3 ASP A  57      25.843  -0.124  24.428  1.00 37.27           H
ATOM    664  N   LYS A  58      26.101   1.970  26.971  1.00 32.76           N
ATOM    665  CA  LYS A  58      26.679   1.737  28.282  1.00 30.98           C
ATOM    666  C   LYS A  58      25.678   1.987  29.385  1.00 26.59           C
ATOM    667  O   LYS A  58      25.590   1.195  30.313  1.00 28.03           O
ATOM    668  CB  LYS A  58      27.907   2.620  28.454  1.00 35.85           C
ATOM    669  CG  LYS A  58      29.152   2.105  27.718  1.00 34.71           C
ATOM    670  CD  LYS A  58      30.391   2.820  28.242  1.00 35.64           C
ATOM    671  CE  LYS A  58      31.697   2.322  27.599  1.00 42.32           C
ATOM    672  NZ  LYS A  58      31.979   3.160  26.386  1.00 60.98           N1+
ATOM    673  H   LYS A  58      26.438   2.645  26.557  1.00 39.39           H
ATOM    674  HA  LYS A  58      26.965   0.812  28.341  1.00 37.25           H
ATOM    675  HB2 LYS A  58      27.705   3.505  28.111  1.00 43.10           H
ATOM    676  HB3 LYS A  58      28.122   2.675  29.398  1.00 43.10           H
ATOM    677  HG2 LYS A  58      29.253   1.154  27.876  1.00 41.73           H
ATOM    678  HG3 LYS A  58      29.068   2.287  26.769  1.00 41.73           H
ATOM    679  HD2 LYS A  58      30.309   3.768  28.055  1.00 42.84           H
ATOM    680  HD3 LYS A  58      30.455   2.676  29.199  1.00 42.84           H
ATOM    681  HE2 LYS A  58      32.431   2.421  28.225  1.00 50.86           H
ATOM    682  HE3 LYS A  58      31.598   1.397  27.325  1.00 50.86           H
ATOM    683  HZ1 LYS A  58      32.733   2.888  25.998  1.00 73.25           H
ATOM    684  HZ2 LYS A  58      31.311   3.086  25.803  1.00 73.25           H
ATOM    685  HZ3 LYS A  58      32.066   4.014  26.620  1.00 73.25           H
ATOM    686  N   ILE A  59      24.891   3.068  29.308  1.00 27.33           N
ATOM    687  CA  ILE A  59      23.910   3.283  30.370  1.00 32.98           C
ATOM    688  C   ILE A  59      22.758   2.296  30.241  1.00 34.49           C
ATOM    689  O   ILE A  59      22.201   1.851  31.245  1.00 40.46           O
ATOM    690  CB  ILE A  59      23.393   4.738  30.415  1.00 32.67           C
ATOM    691  CG1 ILE A  59      22.622   4.985  31.745  1.00 27.88           C
ATOM    692  CG2 ILE A  59      22.501   5.087  29.176  1.00 30.64           C
ATOM    693  CD1 ILE A  59      23.360   4.634  33.038  1.00 30.18           C
ATOM    694  H   ILE A  59      24.904   3.660  28.685  1.00 32.88           H
ATOM    695  HA  ILE A  59      24.342   3.108  31.221  1.00 39.66           H
ATOM    696  HB  ILE A  59      24.163   5.328  30.403  1.00 39.29           H
ATOM    697 HG12 ILE A  59      22.393   5.926  31.792  1.00 33.53           H
ATOM    698 HG13 ILE A  59      21.809   4.457  31.726  1.00 33.53           H
ATOM    699 HG21 ILE A  59      22.203   6.007  29.251  1.00 36.84           H
ATOM    700 HG22 ILE A  59      23.025   4.973  28.368  1.00 36.84           H
ATOM    701 HG23 ILE A  59      21.736   4.491  29.161  1.00 36.84           H
ATOM    702 HD11 ILE A  59      22.784   4.829  33.793  1.00 36.30           H
ATOM    703 HD12 ILE A  59      23.584   3.690  33.027  1.00 36.30           H
ATOM    704 HD13 ILE A  59      24.170   5.165  33.093  1.00 36.30           H
ATOM    705  N   ARG A  60      22.385   1.927  29.023  1.00 36.56           N
ATOM    706  CA  ARG A  60      21.376   0.901  28.871  1.00 36.34           C
ATOM    707  C   ARG A  60      21.858  -0.411  29.463  1.00 34.30           C
ATOM    708  O   ARG A  60      21.131  -1.046  30.215  1.00 33.65           O
ATOM    709  CB  ARG A  60      20.978   0.725  27.411  1.00 33.75           C
ATOM    710  CG  ARG A  60      19.683  -0.131  27.297  1.00 35.51           C
ATOM    711  CD  ARG A  60      19.306  -0.346  25.864  1.00 46.94           C
ATOM    712  NE  ARG A  60      18.240   0.566  25.441  1.00 53.23           N
ATOM    713  CZ  ARG A  60      18.016   0.923  24.175  1.00 45.29           C
ATOM    714  NH1 ARG A  60      18.772   0.451  23.194  1.00 51.25           N
ATOM    715  NH2 ARG A  60      17.058   1.785  23.888  1.00 45.05           N1+
ATOM    716  H   ARG A  60      22.694   2.249  28.287  1.00 43.95           H
ATOM    717  HA  ARG A  60      20.584   1.171  29.361  1.00 43.68           H
ATOM    718  HB2 ARG A  60      20.807   1.595  27.016  1.00 40.58           H
ATOM    719  HB3 ARG A  60      21.690   0.271  26.935  1.00 40.58           H
ATOM    720  HG2 ARG A  60      19.833  -0.998  27.706  1.00 42.69           H
ATOM    721  HG3 ARG A  60      18.953   0.329  27.739  1.00 42.69           H
ATOM    722  HD2 ARG A  60      20.081  -0.187  25.303  1.00 56.40           H
ATOM    723  HD3 ARG A  60      18.990  -1.255  25.749  1.00 56.40           H
ATOM    724  HE  ARG A  60      17.725   0.892  26.047  1.00 63.95           H
ATOM    725 HH11 ARG A  60      19.409  -0.100  23.368  1.00 61.57           H
ATOM    726 HH12 ARG A  60      18.620   0.688  22.381  1.00 61.57           H
ATOM    727 HH21 ARG A  60      16.558   2.096  24.515  1.00 54.14           H
ATOM    728 HH22 ARG A  60      16.909   2.005  23.071  1.00 54.14           H
ATOM    729  N   TYR A  61      23.078  -0.837  29.141  1.00 34.85           N
ATOM    730  CA  TYR A  61      23.597  -2.082  29.723  1.00 35.40           C
ATOM    731  C   TYR A  61      23.610  -2.026  31.244  1.00 38.30           C
ATOM    732  O   TYR A  61      23.314  -3.023  31.923  1.00 35.00           O
ATOM    733  CB  TYR A  61      25.011  -2.385  29.216  1.00 37.21           C
ATOM    734  CG  TYR A  61      25.517  -3.720  29.689  1.00 32.23           C
ATOM    735  CD1 TYR A  61      25.012  -4.902  29.163  1.00 30.97           C
ATOM    736  CD2 TYR A  61      26.491  -3.800  30.684  1.00 39.10           C
ATOM    737  CE1 TYR A  61      25.462  -6.125  29.618  1.00 31.52           C
ATOM    738  CE2 TYR A  61      26.940  -5.019  31.146  1.00 36.21           C
ATOM    739  CZ  TYR A  61      26.428  -6.173  30.600  1.00 29.77           C
ATOM    740  OH  TYR A  61      26.876  -7.390  31.046  1.00 39.79           O
ATOM    741  H   TYR A  61      23.616  -0.438  28.602  1.00 41.90           H
ATOM    742  HA  TYR A  61      23.022  -2.817  29.457  1.00 42.55           H
ATOM    743  HB2 TYR A  61      25.006  -2.391  28.246  1.00 44.73           H
ATOM    744  HB3 TYR A  61      25.618  -1.701  29.542  1.00 44.73           H
ATOM    745  HD1 TYR A  61      24.358  -4.869  28.502  1.00 37.24           H
ATOM    746  HD2 TYR A  61      26.833  -3.018  31.052  1.00 47.00           H
ATOM    747  HE1 TYR A  61      25.122  -6.912  29.258  1.00 37.90           H
ATOM    748  HE2 TYR A  61      27.594  -5.060  31.806  1.00 43.53           H
ATOM    749  HH  TYR A  61      27.460  -7.281  31.641  1.00 47.82           H
ATOM    750  N   GLU A  62      23.970  -0.878  31.808  1.00 35.53           N
ATOM    751  CA  GLU A  62      23.962  -0.765  33.265  1.00 35.02           C
ATOM    752  C   GLU A  62      22.546  -0.852  33.823  1.00 37.54           C
ATOM    753  O   GLU A  62      22.296  -1.607  34.772  1.00 43.93           O
ATOM    754  CB  GLU A  62      24.642   0.516  33.694  1.00 37.36           C
ATOM    755  CG  GLU A  62      26.123   0.395  33.728  1.00 43.66           C
ATOM    756  CD  GLU A  62      26.750   1.530  34.505  1.00 51.83           C
ATOM    757  OE1 GLU A  62      26.015   2.505  34.820  1.00 50.77           O
ATOM    758  OE2 GLU A  62      27.964   1.439  34.811  1.00 50.86           O1-
ATOM    759  H   GLU A  62      24.216  -0.170  31.386  1.00 42.71           H
ATOM    760  HA  GLU A  62      24.469  -1.505  33.635  1.00 42.10           H
ATOM    761  HB2 GLU A  62      24.412   1.221  33.069  1.00 44.91           H
ATOM    762  HB3 GLU A  62      24.339   0.752  34.585  1.00 44.91           H
ATOM    763  HG2 GLU A  62      26.367  -0.439  34.158  1.00 52.46           H
ATOM    764  HG3 GLU A  62      26.468   0.420  32.822  1.00 52.46           H
ATOM    765  N   SER A  63      21.593  -0.124  33.230  1.00 41.05           N
ATOM    766  CA  SER A  63      20.207  -0.213  33.692  1.00 35.52           C
ATOM    767  C   SER A  63      19.660  -1.635  33.677  1.00 41.27           C
ATOM    768  O   SER A  63      18.625  -1.889  34.304  1.00 41.34           O
ATOM    769  CB  SER A  63      19.283   0.645  32.849  1.00 34.86           C
ATOM    770  OG  SER A  63      18.892   0.010  31.640  1.00 33.97           O
ATOM    771  H   SER A  63      21.720   0.415  32.573  1.00 49.34           H
ATOM    772  HA  SER A  63      20.162   0.112  34.605  1.00 42.70           H
ATOM    773  HB2 SER A  63      18.487   0.842  33.366  1.00 41.91           H
ATOM    774  HB3 SER A  63      19.743   1.471  32.630  1.00 41.91           H
ATOM    775  HG  SER A  63      19.570  -0.164  31.174  1.00 40.84           H
ATOM    776  N   LEU A  64      20.287  -2.565  32.957  1.00 41.20           N
ATOM    777  CA  LEU A  64      19.671  -3.878  32.810  1.00 44.86           C
ATOM    778  C   LEU A  64      19.605  -4.565  34.157  1.00 47.14           C
ATOM    779  O   LEU A  64      18.631  -5.271  34.470  1.00 48.64           O
ATOM    780  CB  LEU A  64      20.448  -4.736  31.814  1.00 40.56           C
ATOM    781  CG  LEU A  64      20.339  -4.340  30.346  1.00 45.19           C
ATOM    782  CD1 LEU A  64      21.009  -5.353  29.432  1.00 35.22           C
ATOM    783  CD2 LEU A  64      18.911  -4.218  29.987  1.00 38.05           C
ATOM    784  H   LEU A  64      21.043  -2.466  32.558  1.00 49.52           H
ATOM    785  HA  LEU A  64      18.766  -3.772  32.479  1.00 53.90           H
ATOM    786  HB2 LEU A  64      21.388  -4.702  32.052  1.00 48.75           H
ATOM    787  HB3 LEU A  64      20.132  -5.650  31.889  1.00 48.75           H
ATOM    788  HG  LEU A  64      20.764  -3.478  30.212  1.00 54.30           H
ATOM    789 HD11 LEU A  64      20.914  -5.059  28.512  1.00 42.34           H
ATOM    790 HD12 LEU A  64      21.949  -5.415  29.664  1.00 42.34           H
ATOM    791 HD13 LEU A  64      20.581  -6.216  29.550  1.00 42.34           H
ATOM    792 HD21 LEU A  64      18.842  -3.966  29.053  1.00 45.74           H
ATOM    793 HD22 LEU A  64      18.475  -5.072  30.133  1.00 45.74           H
ATOM    794 HD23 LEU A  64      18.502  -3.538  30.545  1.00 45.74           H
ATOM    795  N   THR A  65      20.633  -4.338  34.973  1.00 42.83           N
ATOM    796  CA  THR A  65      20.755  -4.927  36.295  1.00 45.64           C
ATOM    797  C   THR A  65      20.448  -3.951  37.431  1.00 52.69           C
ATOM    798  O   THR A  65      20.207  -4.399  38.556  1.00 45.62           O
ATOM    799  CB  THR A  65      22.175  -5.497  36.484  1.00 42.52           C
ATOM    800  OG1 THR A  65      23.134  -4.445  36.459  1.00 52.95           O
ATOM    801  CG2 THR A  65      22.514  -6.484  35.377  1.00 48.82           C
ATOM    802  H   THR A  65      21.294  -3.826  34.770  1.00 51.47           H
ATOM    803  HA  THR A  65      20.130  -5.665  36.365  1.00 54.84           H
ATOM    804  HB  THR A  65      22.226  -5.960  37.335  1.00 51.10           H
ATOM    805  HG1 THR A  65      23.907  -4.759  36.563  1.00 63.61           H
ATOM    806 HG21 THR A  65      23.409  -6.835  35.508  1.00 58.66           H
ATOM    807 HG22 THR A  65      21.882  -7.221  35.385  1.00 58.66           H
ATOM    808 HG23 THR A  65      22.471  -6.042  34.514  1.00 58.66           H
ATOM    809  N   ASP A  66      20.442  -2.645  37.162  1.00 46.87           N
ATOM    810  CA  ASP A  66      20.158  -1.632  38.171  1.00 40.62           C
ATOM    811  C   ASP A  66      19.322  -0.551  37.518  1.00 46.62           C
ATOM    812  O   ASP A  66      19.853   0.436  36.988  1.00 41.38           O
ATOM    813  CB  ASP A  66      21.433  -1.031  38.756  1.00 49.57           C
ATOM    814  CG  ASP A  66      21.134  -0.019  39.853  1.00 42.37           C
ATOM    815  OD1 ASP A  66      19.946   0.122  40.218  1.00 39.88           O
ATOM    816  OD2 ASP A  66      22.088   0.634  40.334  1.00 51.88           O1-
ATOM    817  H   ASP A  66      20.604  -2.317  36.383  1.00 56.32           H
ATOM    818  HA  ASP A  66      19.644  -2.027  38.892  1.00 48.81           H
ATOM    819  HB2 ASP A  66      21.974  -1.741  39.137  1.00 59.56           H
ATOM    820  HB3 ASP A  66      21.924  -0.579  38.052  1.00 59.56           H
ATOM    821  N   PRO A  67      18.001  -0.690  37.546  1.00 41.35           N
ATOM    822  CA  PRO A  67      17.160   0.299  36.863  1.00 45.17           C
ATOM    823  C   PRO A  67      17.255   1.698  37.451  1.00 42.47           C
ATOM    824  O   PRO A  67      16.924   2.662  36.754  1.00 45.00           O
ATOM    825  CB  PRO A  67      15.744  -0.283  37.002  1.00 49.84           C
ATOM    826  CG  PRO A  67      15.957  -1.751  37.322  1.00 50.83           C
ATOM    827  CD  PRO A  67      17.229  -1.822  38.075  1.00 39.65           C
ATOM    828  HA  PRO A  67      17.393   0.337  35.922  1.00 54.28           H
ATOM    829  HB2 PRO A  67      15.277   0.163  37.726  1.00 59.89           H
ATOM    830  HB3 PRO A  67      15.264  -0.179  36.166  1.00 59.89           H
ATOM    831  HG2 PRO A  67      15.221  -2.074  37.865  1.00 61.07           H
ATOM    832  HG3 PRO A  67      16.021  -2.257  36.497  1.00 61.07           H
ATOM    833  HD2 PRO A  67      17.067  -1.707  39.024  1.00 47.65           H
ATOM    834  HD3 PRO A  67      17.685  -2.658  37.890  1.00 47.65           H
ATOM    835  N   SER A  68      17.694   1.860  38.698  1.00 47.18           N
ATOM    836  CA  SER A  68      17.830   3.216  39.227  1.00 46.91           C
ATOM    837  C   SER A  68      18.858   4.039  38.452  1.00 51.46           C
ATOM    838  O   SER A  68      18.841   5.274  38.532  1.00 47.65           O
ATOM    839  CB  SER A  68      18.218   3.180  40.697  1.00 37.42           C
ATOM    840  OG  SER A  68      19.464   2.528  40.862  1.00 47.58           O
ATOM    841  H   SER A  68      17.913   1.229  39.240  1.00 56.69           H
ATOM    842  HA  SER A  68      16.974   3.667  39.155  1.00 56.36           H
ATOM    843  HB2 SER A  68      18.289   4.089  41.029  1.00 44.98           H
ATOM    844  HB3 SER A  68      17.538   2.697  41.193  1.00 44.98           H
ATOM    845  HG  SER A  68      19.416   1.739  40.576  1.00 57.17           H
ATOM    846  N   LYS A  69      19.755   3.389  37.705  1.00 45.38           N
ATOM    847  CA  LYS A  69      20.712   4.113  36.882  1.00 39.72           C
ATOM    848  C   LYS A  69      20.034   5.088  35.939  1.00 37.70           C
ATOM    849  O   LYS A  69      20.675   6.029  35.459  1.00 46.84           O
ATOM    850  CB  LYS A  69      21.514   3.108  36.100  1.00 40.79           C
ATOM    851  CG  LYS A  69      22.240   2.162  36.969  1.00 40.38           C
ATOM    852  CD  LYS A  69      23.556   2.755  37.357  1.00 40.96           C
ATOM    853  CE  LYS A  69      24.494   1.700  37.875  1.00 40.84           C
ATOM    854  NZ  LYS A  69      25.926   2.171  37.861  1.00 46.44           N1+
ATOM    855  H   LYS A  69      19.825   2.533  37.661  1.00 54.53           H
ATOM    856  HA  LYS A  69      21.318   4.610  37.454  1.00 47.73           H
ATOM    857  HB2 LYS A  69      20.914   2.596  35.534  1.00 49.02           H
ATOM    858  HB3 LYS A  69      22.165   3.577  35.556  1.00 49.02           H
ATOM    859  HG2 LYS A  69      21.725   1.996  37.774  1.00 48.53           H
ATOM    860  HG3 LYS A  69      22.401   1.335  36.489  1.00 48.53           H
ATOM    861  HD2 LYS A  69      23.963   3.170  36.580  1.00 49.22           H
ATOM    862  HD3 LYS A  69      23.419   3.412  38.057  1.00 49.22           H
ATOM    863  HE2 LYS A  69      24.256   1.482  38.789  1.00 49.09           H
ATOM    864  HE3 LYS A  69      24.429   0.912  37.314  1.00 49.09           H
ATOM    865  HZ1 LYS A  69      26.459   1.529  38.172  1.00 55.80           H
ATOM    866  HZ2 LYS A  69      26.171   2.374  37.030  1.00 55.80           H
ATOM    867  HZ3 LYS A  69      26.013   2.893  38.373  1.00 55.80           H
ATOM    868  N   LEU A  70      18.750   4.872  35.648  1.00 43.05           N
ATOM    869  CA  LEU A  70      17.975   5.711  34.750  1.00 38.69           C
ATOM    870  C   LEU A  70      17.147   6.749  35.494  1.00 43.56           C
ATOM    871  O   LEU A  70      16.320   7.428  34.879  1.00 43.49           O
ATOM    872  CB  LEU A  70      17.063   4.846  33.877  1.00 42.82           C
ATOM    873  CG  LEU A  70      17.699   3.995  32.764  1.00 36.92           C
ATOM    874  CD1 LEU A  70      16.583   3.535  31.804  1.00 36.69           C
ATOM    875  CD2 LEU A  70      18.827   4.695  31.970  1.00 37.36           C
ATOM    876  H   LEU A  70      18.295   4.219  35.973  1.00 51.74           H
ATOM    877  HA  LEU A  70      18.585   6.185  34.163  1.00 46.51           H
ATOM    878  HB2 LEU A  70      16.589   4.234  34.461  1.00 51.45           H
ATOM    879  HB3 LEU A  70      16.421   5.433  33.448  1.00 51.45           H
ATOM    880  HG  LEU A  70      18.080   3.200  33.168  1.00 44.38           H
ATOM    881 HD11 LEU A  70      16.976   2.998  31.098  1.00 44.10           H
ATOM    882 HD12 LEU A  70      15.937   3.009  32.300  1.00 44.10           H
ATOM    883 HD13 LEU A  70      16.152   4.317  31.424  1.00 44.10           H
ATOM    884 HD21 LEU A  70      19.163   4.084  31.295  1.00 44.91           H
ATOM    885 HD22 LEU A  70      18.468   5.491  31.547  1.00 44.91           H
ATOM    886 HD23 LEU A  70      19.540   4.938  32.581  1.00 44.91           H
ATOM    887  N   ASP A  71      17.345   6.884  36.805  1.00 44.63           N
ATOM    888  CA  ASP A  71      16.604   7.881  37.561  1.00 40.29           C
ATOM    889  C   ASP A  71      16.905   9.289  37.071  1.00 39.58           C
ATOM    890  O   ASP A  71      16.012  10.143  37.060  1.00 42.27           O
ATOM    891  CB  ASP A  71      16.928   7.739  39.043  1.00 40.06           C
ATOM    892  CG  ASP A  71      16.313   6.502  39.670  1.00 45.75           C
ATOM    893  OD1 ASP A  71      15.450   5.825  39.035  1.00 47.58           O
ATOM    894  OD2 ASP A  71      16.727   6.207  40.816  1.00 46.92           O1-
ATOM    895  H   ASP A  71      17.896   6.416  37.271  1.00 53.64           H
ATOM    896  HA  ASP A  71      15.654   7.722  37.446  1.00 48.43           H
ATOM    897  HB2 ASP A  71      17.891   7.681  39.151  1.00 48.15           H
ATOM    898  HB3 ASP A  71      16.588   8.514  39.516  1.00 48.15           H
ATOM    899  N   SER A  72      18.150   9.538  36.632  1.00 40.36           N
ATOM    900  CA  SER A  72      18.615  10.744  35.908  1.00 38.89           C
ATOM    901  C   SER A  72      18.032  10.928  34.448  1.00 43.97           C
ATOM    902  O   SER A  72      18.484  11.873  33.793  1.00 47.43           O
ATOM    903  CB  SER A  72      20.132  10.707  35.839  1.00 36.19           C
ATOM    904  OG  SER A  72      20.575   9.400  35.558  1.00 37.19           O
ATOM    905  H   SER A  72      18.791   8.978  36.751  1.00 48.51           H
ATOM    906  HA  SER A  72      18.364  11.527  36.423  1.00 46.74           H
ATOM    907  HB2 SER A  72      20.432  11.303  35.135  1.00 43.50           H
ATOM    908  HB3 SER A  72      20.496  10.989  36.693  1.00 43.50           H
ATOM    909  HG  SER A  72      21.414   9.384  35.520  1.00 44.70           H
ATOM    910  N   GLY A  73      17.094  10.105  33.975  1.00 46.14           N
ATOM    911  CA  GLY A  73      16.470  10.213  32.660  1.00 37.47           C
ATOM    912  C   GLY A  73      16.314   8.848  32.002  1.00 39.39           C
ATOM    913  O   GLY A  73      17.312   8.155  31.766  1.00 46.76           O
ATOM    914  H   GLY A  73      16.790   9.440  34.427  1.00 55.44           H
ATOM    915  HA2 GLY A  73      15.593  10.618  32.747  1.00 45.04           H
ATOM    916  HA3 GLY A  73      17.015  10.774  32.086  1.00 45.04           H
ATOM    917  N   LYS A  74      15.075   8.452  31.688  1.00 44.25           N
ATOM    918  CA  LYS A  74      14.820   7.218  30.940  1.00 39.25           C
ATOM    919  C   LYS A  74      14.997   7.373  29.415  1.00 44.39           C
ATOM    920  O   LYS A  74      15.234   6.360  28.749  1.00 39.43           O
ATOM    921  CB  LYS A  74      13.407   6.695  31.235  1.00 43.99           C
ATOM    922  CG  LYS A  74      13.104   6.331  32.712  1.00 47.23           C
ATOM    923  CD  LYS A  74      11.753   5.616  32.862  0.65 52.52           C
ATOM    924  CE  LYS A  74      10.546   6.472  32.387  0.00 59.01           C
ATOM    925  NZ  LYS A  74       9.830   6.000  31.139  0.73 54.41           N1+
ATOM    926  H   LYS A  74      14.362   8.884  31.899  1.00 53.18           H
ATOM    927  HA  LYS A  74      15.449   6.543  31.238  1.00 47.17           H
ATOM    928  HB2 LYS A  74      12.770   7.377  30.971  1.00 52.87           H
ATOM    929  HB3 LYS A  74      13.262   5.896  30.706  1.00 52.87           H
ATOM    930  HG2 LYS A  74      13.798   5.739  33.042  1.00 56.76           H
ATOM    931  HG3 LYS A  74      13.077   7.143  33.241  1.00 56.76           H
ATOM    932  HD2 LYS A  74      11.767   4.802  32.333  0.00 63.10           H
ATOM    933  HD3 LYS A  74      11.615   5.399  33.797  1.00 63.10           H
ATOM    934  HE2 LYS A  74       9.891   6.496  33.102  0.61 70.88           H
ATOM    935  HE3 LYS A  74      10.863   7.372  32.214  0.00 70.88           H
ATOM    936  HZ1 LYS A  74       9.158   6.551  30.947  1.00 65.36           H
ATOM    937  HZ2 LYS A  74      10.396   5.983  30.452  1.00 65.36           H
ATOM    938  HZ3 LYS A  74       9.506   5.181  31.266  1.00 65.36           H
ATOM    939  N   GLU A  75      14.876   8.592  28.844  1.00 41.10           N
ATOM    940  CA  GLU A  75      14.968   8.786  27.393  1.00 38.94           C
ATOM    941  C   GLU A  75      16.395   8.558  26.906  1.00 38.15           C
ATOM    942  O   GLU A  75      17.341   9.154  27.431  1.00 40.06           O
ATOM    943  CB  GLU A  75      14.569  10.205  26.987  1.00 48.68           C
ATOM    944  CG  GLU A  75      13.167  10.720  27.340  1.00 61.03           C
ATOM    945  CD  GLU A  75      12.989  12.204  26.883  0.00 53.04           C
ATOM    946  OE1 GLU A  75      12.737  12.455  25.683  0.97 59.15           O
ATOM    947  OE2 GLU A  75      13.135  13.138  27.703  1.00 53.67           O1-
ATOM    948  H   GLU A  75      14.740   9.319  29.283  1.00 49.40           H
ATOM    949  HA  GLU A  75      14.383   8.158  26.942  1.00 46.81           H
ATOM    950  HB2 GLU A  75      15.200  10.816  27.398  1.00 58.49           H
ATOM    951  HB3 GLU A  75      14.654  10.270  26.023  1.00 58.49           H
ATOM    952  HG2 GLU A  75      12.502  10.179  26.887  1.00 73.31           H
ATOM    953  HG3 GLU A  75      13.040  10.679  28.300  1.00 73.31           H
ATOM    954  N   LEU A  76      16.564   7.723  25.886  1.00 42.81           N
ATOM    955  CA  LEU A  76      17.895   7.431  25.338  1.00 33.65           C
ATOM    956  C   LEU A  76      17.873   7.919  23.899  1.00 35.68           C
ATOM    957  O   LEU A  76      17.281   7.283  23.028  1.00 33.73           O
ATOM    958  CB  LEU A  76      18.237   5.950  25.458  1.00 34.21           C
ATOM    959  CG  LEU A  76      18.315   5.373  26.892  1.00 36.92           C
ATOM    960  CD1 LEU A  76      18.842   3.971  26.900  1.00 36.61           C
ATOM    961  CD2 LEU A  76      19.133   6.182  27.840  1.00 34.56           C
ATOM    962  H   LEU A  76      15.924   7.309  25.488  1.00 51.44           H
ATOM    963  HA  LEU A  76      18.563   7.940  25.824  1.00 40.45           H
ATOM    964  HB2 LEU A  76      17.561   5.443  24.981  1.00 41.12           H
ATOM    965  HB3 LEU A  76      19.101   5.804  25.042  1.00 41.12           H
ATOM    966  HG  LEU A  76      17.414   5.341  27.251  1.00 44.38           H
ATOM    967 HD11 LEU A  76      18.873   3.651  27.815  1.00 44.01           H
ATOM    968 HD12 LEU A  76      18.252   3.410  26.373  1.00 44.01           H
ATOM    969 HD13 LEU A  76      19.733   3.967  26.516  1.00 44.01           H
ATOM    970 HD21 LEU A  76      19.127   5.750  28.708  1.00 41.55           H
ATOM    971 HD22 LEU A  76      20.041   6.238  27.504  1.00 41.55           H
ATOM    972 HD23 LEU A  76      18.749   7.070  27.909  1.00 41.55           H
ATOM    973  N   HIS A  77      18.497   9.066  23.649  1.00 34.36           N
ATOM    974  CA  HIS A  77      18.430   9.654  22.324  1.00 32.29           C
ATOM    975  C   HIS A  77      19.601  10.596  22.093  1.00 27.02           C
ATOM    976  O   HIS A  77      20.416  10.845  22.983  1.00 26.13           O
ATOM    977  CB  HIS A  77      17.092  10.399  22.090  1.00 40.55           C
ATOM    978  CG  HIS A  77      16.815  11.531  23.046  1.00 36.01           C
ATOM    979  ND1 HIS A  77      17.741  12.020  23.940  1.00 40.03           N
ATOM    980  CD2 HIS A  77      15.693  12.253  23.256  1.00 47.87           C
ATOM    981  CE1 HIS A  77      17.205  12.983  24.657  1.00 32.76           C
ATOM    982  NE2 HIS A  77      15.962  13.143  24.263  1.00 48.47           N
ATOM    983  H   HIS A  77      18.958   9.514  24.220  1.00 41.30           H
ATOM    984  HA  HIS A  77      18.490   8.944  21.666  1.00 38.82           H
ATOM    985  HB2 HIS A  77      16.366   9.761  22.175  1.00 48.74           H
ATOM    986  HB3 HIS A  77      17.097  10.768  21.193  1.00 48.74           H
ATOM    987  HD2 HIS A  77      14.883  12.156  22.809  1.00 57.52           H
ATOM    988  HE1 HIS A  77      17.634  13.473  25.321  1.00 39.39           H
ATOM    989  HE2 HIS A  77      15.410  13.723  24.577  1.00 58.24           H
ATOM    990  N   ILE A  78      19.662  11.095  20.856  1.00 22.69           N
ATOM    991  CA  ILE A  78      20.704  11.967  20.325  1.00 27.70           C
ATOM    992  C   ILE A  78      19.979  13.133  19.669  1.00 25.05           C
ATOM    993  O   ILE A  78      19.090  12.922  18.839  1.00 30.22           O
ATOM    994  CB  ILE A  78      21.604  11.229  19.294  1.00 31.30           C
ATOM    995  CG1 ILE A  78      22.224   9.976  19.914  1.00 26.25           C
ATOM    996  CG2 ILE A  78      22.724  12.128  18.722  1.00 27.39           C
ATOM    997  CD1 ILE A  78      22.773   8.955  18.935  1.00 33.39           C
ATOM    998  H   ILE A  78      19.060  10.924  20.266  1.00 27.31           H
ATOM    999  HA  ILE A  78      21.258  12.303  21.047  1.00 33.32           H
ATOM   1000  HB  ILE A  78      21.041  10.948  18.555  1.00 37.64           H
ATOM   1001 HG12 ILE A  78      22.956  10.250  20.488  1.00 31.58           H
ATOM   1002 HG13 ILE A  78      21.545   9.532  20.446  1.00 31.58           H
ATOM   1003 HG21 ILE A  78      23.248  11.614  18.088  1.00 32.94           H
ATOM   1004 HG22 ILE A  78      22.320  12.890  18.277  1.00 32.94           H
ATOM   1005 HG23 ILE A  78      23.288  12.431  19.450  1.00 32.94           H
ATOM   1006 HD11 ILE A  78      23.139   8.207  19.432  1.00 40.14           H
ATOM   1007 HD12 ILE A  78      22.053   8.651  18.361  1.00 40.14           H
ATOM   1008 HD13 ILE A  78      23.469   9.372  18.403  1.00 40.14           H
ATOM   1009  N   ASN A  79      20.328  14.355  20.048  1.00 30.31           N
ATOM   1010  CA  ASN A  79      19.793  15.536  19.380  1.00 32.85           C
ATOM   1011  C   ASN A  79      20.923  16.269  18.686  1.00 25.33           C
ATOM   1012  O   ASN A  79      22.057  16.304  19.190  1.00 27.87           O
ATOM   1013  CB  ASN A  79      19.089  16.494  20.356  1.00 31.53           C
ATOM   1014  CG  ASN A  79      17.850  15.875  21.016  1.00 32.22           C
ATOM   1015  OD1 ASN A  79      17.200  14.987  20.475  1.00 27.56           O
ATOM   1016  ND2 ASN A  79      17.549  16.346  22.205  1.00 28.35           N
ATOM   1017  H   ASN A  79      20.874  14.529  20.690  1.00 36.45           H
ATOM   1018  HA  ASN A  79      19.151  15.260  18.708  1.00 39.49           H
ATOM   1019  HB2 ASN A  79      19.710  16.742  21.058  1.00 37.91           H
ATOM   1020  HB3 ASN A  79      18.805  17.285  19.871  1.00 37.91           H
ATOM   1021 HD21 ASN A  79      16.866  16.040  22.628  1.00 34.10           H
ATOM   1022 HD22 ASN A  79      18.036  16.960  22.560  1.00 34.10           H
ATOM   1023  N   LEU A  80      20.596  16.842  17.527  1.00 30.28           N
ATOM   1024  CA  LEU A  80      21.503  17.653  16.723  1.00 24.37           C
ATOM   1025  C   LEU A  80      20.964  19.083  16.673  1.00 27.05           C
ATOM   1026  O   LEU A  80      19.913  19.311  16.079  1.00 29.23           O
ATOM   1027  CB  LEU A  80      21.606  17.079  15.322  1.00 24.37           C
ATOM   1028  CG  LEU A  80      22.013  15.603  15.185  1.00 27.21           C
ATOM   1029  CD1 LEU A  80      22.158  15.220  13.712  1.00 28.14           C
ATOM   1030  CD2 LEU A  80      23.284  15.286  15.888  1.00 27.02           C
ATOM   1031  H   LEU A  80      19.815  16.768  17.172  1.00 36.41           H
ATOM   1032  HA  LEU A  80      22.385  17.662  17.126  1.00 29.32           H
ATOM   1033  HB2 LEU A  80      20.741  17.175  14.895  1.00 29.32           H
ATOM   1034  HB3 LEU A  80      22.261  17.600  14.833  1.00 29.32           H
ATOM   1035  HG  LEU A  80      21.315  15.049  15.568  1.00 32.73           H
ATOM   1036 HD11 LEU A  80      22.415  14.286  13.652  1.00 33.85           H
ATOM   1037 HD12 LEU A  80      21.309  15.359  13.264  1.00 33.85           H
ATOM   1038 HD13 LEU A  80      22.841  15.777  13.307  1.00 33.85           H
ATOM   1039 HD21 LEU A  80      23.487  14.345  15.765  1.00 32.50           H
ATOM   1040 HD22 LEU A  80      23.996  15.829  15.515  1.00 32.50           H
ATOM   1041 HD23 LEU A  80      23.179  15.481  16.833  1.00 32.50           H
ATOM   1042  N   ILE A  81      21.700  20.043  17.218  1.00 28.17           N
ATOM   1043  CA  ILE A  81      21.208  21.413  17.383  1.00 28.77           C
ATOM   1044  C   ILE A  81      22.132  22.394  16.653  1.00 31.53           C
ATOM   1045  O   ILE A  81      23.174  22.796  17.182  1.00 25.30           O
ATOM   1046  CB  ILE A  81      21.067  21.791  18.865  1.00 28.33           C
ATOM   1047  CG1 ILE A  81      20.287  20.718  19.602  1.00 31.98           C
ATOM   1048  CG2 ILE A  81      20.384  23.146  18.975  1.00 27.28           C
ATOM   1049  CD1 ILE A  81      20.614  20.624  20.981  1.00 34.56           C
ATOM   1050  H   ILE A  81      22.502  19.928  17.506  1.00 33.88           H
ATOM   1051  HA  ILE A  81      20.329  21.479  16.978  1.00 34.60           H
ATOM   1052  HB  ILE A  81      21.953  21.856  19.255  1.00 34.08           H
ATOM   1053 HG12 ILE A  81      19.340  20.916  19.533  1.00 38.45           H
ATOM   1054 HG13 ILE A  81      20.473  19.858  19.193  1.00 38.45           H
ATOM   1055 HG21 ILE A  81      20.297  23.380  19.912  1.00 32.81           H
ATOM   1056 HG22 ILE A  81      20.922  23.809  18.516  1.00 32.81           H
ATOM   1057 HG23 ILE A  81      19.506  23.090  18.565  1.00 32.81           H
ATOM   1058 HD11 ILE A  81      20.080  19.922  21.385  1.00 41.54           H
ATOM   1059 HD12 ILE A  81      21.557  20.415  21.068  1.00 41.54           H
ATOM   1060 HD13 ILE A  81      20.422  21.474  21.409  1.00 41.54           H
ATOM   1061  N   PRO A  82      21.731  22.869  15.475  1.00 32.42           N
ATOM   1062  CA  PRO A  82      22.473  23.930  14.783  1.00 26.42           C
ATOM   1063  C   PRO A  82      22.064  25.324  15.233  1.00 36.71           C
ATOM   1064  O   PRO A  82      20.900  25.607  15.523  1.00 30.29           O
ATOM   1065  CB  PRO A  82      22.078  23.714  13.323  1.00 28.08           C
ATOM   1066  CG  PRO A  82      20.675  23.176  13.403  1.00 41.40           C
ATOM   1067  CD  PRO A  82      20.601  22.354  14.672  1.00 29.13           C
ATOM   1068  HA  PRO A  82      23.430  23.812  14.889  1.00 31.78           H
ATOM   1069  HB2 PRO A  82      22.098  24.558  12.847  1.00 33.77           H
ATOM   1070  HB3 PRO A  82      22.673  23.068  12.912  1.00 33.77           H
ATOM   1071  HG2 PRO A  82      20.048  23.915  13.442  1.00 49.76           H
ATOM   1072  HG3 PRO A  82      20.498  22.620  12.629  1.00 49.76           H
ATOM   1073  HD2 PRO A  82      19.761  22.512  15.130  1.00 35.04           H
ATOM   1074  HD3 PRO A  82      20.728  21.413  14.474  1.00 35.04           H
ATOM   1075  N   ASN A  83      23.054  26.217  15.270  1.00 31.64           N
ATOM   1076  CA  ASN A  83      22.812  27.602  15.658  1.00 33.17           C
ATOM   1077  C   ASN A  83      23.685  28.507  14.795  1.00 31.31           C
ATOM   1078  O   ASN A  83      24.880  28.667  15.053  1.00 31.33           O
ATOM   1079  CB  ASN A  83      23.068  27.814  17.146  1.00 30.98           C
ATOM   1080  CG  ASN A  83      22.526  29.144  17.637  1.00 35.05           C
ATOM   1081  OD1 ASN A  83      22.728  30.177  17.009  1.00 37.28           O
ATOM   1082  ND2 ASN A  83      21.804  29.116  18.732  1.00 36.19           N
ATOM   1083  H   ASN A  83      23.873  26.044  15.074  1.00 38.04           H
ATOM   1084  HA  ASN A  83      21.884  27.823  15.479  1.00 39.88           H
ATOM   1085  HB2 ASN A  83      22.632  27.107  17.648  1.00 37.25           H
ATOM   1086  HB3 ASN A  83      24.024  27.799  17.310  1.00 37.25           H
ATOM   1087 HD21 ASN A  83      21.475  29.845  19.049  1.00 43.50           H
ATOM   1088 HD22 ASN A  83      21.660  28.369  19.134  1.00 43.50           H
ATOM   1089  N   LYS A  84      23.076  29.117  13.790  1.00 36.69           N
ATOM   1090  CA  LYS A  84      23.842  29.949  12.866  1.00 35.95           C
ATOM   1091  C   LYS A  84      24.314  31.249  13.505  1.00 36.01           C
ATOM   1092  O   LYS A  84      25.391  31.732  13.165  1.00 40.95           O
ATOM   1093  CB  LYS A  84      23.009  30.237  11.634  1.00 36.34           C
ATOM   1094  CG  LYS A  84      22.674  28.986  10.917  1.00 37.36           C
ATOM   1095  CD  LYS A  84      22.041  29.208   9.568  1.00 42.22           C
ATOM   1096  CE  LYS A  84      21.183  28.023   9.202  1.00 43.45           C
ATOM   1097  NZ  LYS A  84      20.984  27.997   7.756  1.00 47.24           N1+
ATOM   1098  H   LYS A  84      22.235  29.069  13.619  1.00 44.10           H
ATOM   1099  HA  LYS A  84      24.628  29.457  12.583  1.00 43.22           H
ATOM   1100  HB2 LYS A  84      22.181  30.669  11.898  1.00 43.68           H
ATOM   1101  HB3 LYS A  84      23.511  30.809  11.032  1.00 43.68           H
ATOM   1102  HG2 LYS A  84      23.489  28.476  10.782  1.00 44.91           H
ATOM   1103  HG3 LYS A  84      22.052  28.474  11.457  1.00 44.91           H
ATOM   1104  HD2 LYS A  84      21.480  29.998   9.599  1.00 50.74           H
ATOM   1105  HD3 LYS A  84      22.734  29.307   8.897  1.00 50.74           H
ATOM   1106  HE2 LYS A  84      21.627  27.203   9.469  1.00 52.22           H
ATOM   1107  HE3 LYS A  84      20.318  28.101   9.633  1.00 52.22           H
ATOM   1108  HZ1 LYS A  84      20.478  27.300   7.531  1.00 56.76           H
ATOM   1109  HZ2 LYS A  84      20.580  28.744   7.491  1.00 56.76           H
ATOM   1110  HZ3 LYS A  84      21.769  27.929   7.342  1.00 56.76           H
ATOM   1111  N   GLN A  85      23.554  31.796  14.451  1.00 35.96           N
ATOM   1112  CA  GLN A  85      23.952  33.005  15.171  1.00 36.52           C
ATOM   1113  C   GLN A  85      25.235  32.795  15.973  1.00 38.46           C
ATOM   1114  O   GLN A  85      26.166  33.607  15.913  1.00 40.21           O
ATOM   1115  CB  GLN A  85      22.814  33.451  16.103  1.00 43.19           C
ATOM   1116  CG  GLN A  85      21.565  34.040  15.388  1.00 46.64           C
ATOM   1117  CD  GLN A  85      20.725  33.019  14.619  0.18 44.09           C
ATOM   1118  OE1 GLN A  85      20.298  31.981  15.158  0.80 53.89           O
ATOM   1119  NE2 GLN A  85      20.463  33.328  13.344  0.60 41.54           N
ATOM   1120  H   GLN A  85      22.792  31.482  14.698  1.00 43.22           H
ATOM   1121  HA  GLN A  85      24.112  33.716  14.530  1.00 43.90           H
ATOM   1122  HB2 GLN A  85      22.520  32.683  16.618  1.00 51.90           H
ATOM   1123  HB3 GLN A  85      23.156  34.132  16.702  1.00 51.90           H
ATOM   1124  HG2 GLN A  85      20.991  34.449  16.055  1.00 56.04           H
ATOM   1125  HG3 GLN A  85      21.860  34.714  14.755  1.00 56.04           H
ATOM   1126 HE21 GLN A  85      20.763  34.061  13.009  1.00 49.92           H
ATOM   1127 HE22 GLN A  85      19.996  32.793  12.859  1.00 49.92           H
ATOM   1128  N   ASP A  86      25.286  31.736  16.773  1.00 36.47           N
ATOM   1129  CA  ASP A  86      26.506  31.389  17.508  1.00 33.55           C
ATOM   1130  C   ASP A  86      27.546  30.652  16.661  1.00 34.19           C
ATOM   1131  O   ASP A  86      28.676  30.450  17.142  1.00 31.58           O
ATOM   1132  CB  ASP A  86      26.129  30.533  18.721  1.00 34.01           C
ATOM   1133  CG  ASP A  86      25.187  31.247  19.655  1.00 37.78           C
ATOM   1134  OD1 ASP A  86      25.036  32.461  19.472  1.00 46.93           O
ATOM   1135  OD2 ASP A  86      24.570  30.598  20.529  1.00 40.77           O1-
ATOM   1136  H   ASP A  86      24.629  31.199  16.911  1.00 43.84           H
ATOM   1137  HA  ASP A  86      26.915  32.205  17.835  1.00 40.33           H
ATOM   1138  HB2 ASP A  86      25.694  29.722  18.415  1.00 40.89           H
ATOM   1139  HB3 ASP A  86      26.934  30.313  19.216  1.00 40.89           H
ATOM   1140  N   ARG A  87      27.169  30.240  15.440  1.00 33.37           N
ATOM   1141  CA  ARG A  87      27.959  29.389  14.544  1.00 34.80           C
ATOM   1142  C   ARG A  87      28.407  28.094  15.258  1.00 30.41           C
ATOM   1143  O   ARG A  87      29.577  27.705  15.268  1.00 34.68           O
ATOM   1144  CB  ARG A  87      29.134  30.191  13.954  1.00 25.91           C
ATOM   1145  CG  ARG A  87      29.617  29.674  12.629  1.00 37.92           C
ATOM   1146  CD  ARG A  87      31.104  29.773  12.533  1.00 40.20           C
ATOM   1147  NE  ARG A  87      31.495  31.126  12.190  1.00 47.34           N
ATOM   1148  CZ  ARG A  87      32.712  31.638  12.377  1.00 49.48           C
ATOM   1149  NH1 ARG A  87      33.688  30.933  12.931  1.00 35.92           N
ATOM   1150  NH2 ARG A  87      32.942  32.888  12.021  1.00 55.44           N1+
ATOM   1151  H   ARG A  87      26.412  30.457  15.094  1.00 40.12           H
ATOM   1152  HA  ARG A  87      27.394  29.124  13.802  1.00 41.84           H
ATOM   1153  HB2 ARG A  87      28.852  31.110  13.829  1.00 31.16           H
ATOM   1154  HB3 ARG A  87      29.879  30.157  14.575  1.00 31.16           H
ATOM   1155  HG2 ARG A  87      29.365  28.742  12.535  1.00 45.58           H
ATOM   1156  HG3 ARG A  87      29.228  30.203  11.916  1.00 45.58           H
ATOM   1157  HD2 ARG A  87      31.501  29.546  13.389  1.00 48.31           H
ATOM   1158  HD3 ARG A  87      31.425  29.175  11.840  1.00 48.31           H
ATOM   1159  HE  ARG A  87      30.898  31.636  11.840  1.00 56.88           H
ATOM   1160 HH11 ARG A  87      33.548  30.118  13.168  1.00 43.18           H
ATOM   1161 HH12 ARG A  87      34.463  31.286  13.045  1.00 43.18           H
ATOM   1162 HH21 ARG A  87      32.314  33.355  11.664  1.00 66.60           H
ATOM   1163 HH22 ARG A  87      33.720  33.233  12.140  1.00 66.60           H
ATOM   1164  N   THR A  88      27.458  27.418  15.869  1.00 33.03           N
ATOM   1165  CA  THR A  88      27.747  26.182  16.592  1.00 33.75           C
ATOM   1166  C   THR A  88      26.845  25.064  16.115  1.00 28.39           C
ATOM   1167  O   THR A  88      25.699  25.303  15.769  1.00 33.77           O
ATOM   1168  CB  THR A  88      27.536  26.312  18.086  1.00 26.93           C
ATOM   1169  OG1 THR A  88      26.206  26.785  18.341  1.00 27.98           O
ATOM   1170  CG2 THR A  88      28.617  27.202  18.732  1.00 33.45           C
ATOM   1171  H   THR A  88      26.630  27.650  15.885  1.00 39.72           H
ATOM   1172  HA  THR A  88      28.668  25.923  16.433  1.00 40.58           H
ATOM   1173  HB  THR A  88      27.622  25.429  18.480  1.00 32.39           H
ATOM   1174  HG1 THR A  88      26.082  26.859  19.169  1.00 33.65           H
ATOM   1175 HG21 THR A  88      28.463  27.271  19.687  1.00 40.21           H
ATOM   1176 HG22 THR A  88      29.496  26.819  18.582  1.00 40.21           H
ATOM   1177 HG23 THR A  88      28.590  28.091  18.344  1.00 40.21           H
ATOM   1178  N   LEU A  89      27.388  23.854  16.067  1.00 32.51           N
ATOM   1179  CA  LEU A  89      26.611  22.635  15.965  1.00 26.73           C
ATOM   1180  C   LEU A  89      26.795  21.864  17.268  1.00 24.41           C
ATOM   1181  O   LEU A  89      27.931  21.586  17.679  1.00 28.27           O
ATOM   1182  CB  LEU A  89      27.052  21.810  14.758  1.00 33.54           C
ATOM   1183  CG  LEU A  89      26.244  20.517  14.555  1.00 32.88           C
ATOM   1184  CD1 LEU A  89      24.769  20.819  14.254  1.00 28.53           C
ATOM   1185  CD2 LEU A  89      26.824  19.658  13.434  1.00 30.70           C
ATOM   1186  H   LEU A  89      28.236  23.713  16.094  1.00 39.09           H
ATOM   1187  HA  LEU A  89      25.671  22.854  15.864  1.00 32.15           H
ATOM   1188  HB2 LEU A  89      26.952  22.350  13.958  1.00 40.32           H
ATOM   1189  HB3 LEU A  89      27.983  21.563  14.873  1.00 40.32           H
ATOM   1190  HG  LEU A  89      26.279  19.997  15.373  1.00 39.53           H
ATOM   1191 HD11 LEU A  89      24.294  19.982  14.133  1.00 34.31           H
ATOM   1192 HD12 LEU A  89      24.389  21.310  15.000  1.00 34.31           H
ATOM   1193 HD13 LEU A  89      24.715  21.351  13.445  1.00 34.31           H
ATOM   1194 HD21 LEU A  89      26.286  18.856  13.341  1.00 36.91           H
ATOM   1195 HD22 LEU A  89      26.809  20.165  12.608  1.00 36.91           H
ATOM   1196 HD23 LEU A  89      27.737  19.420  13.659  1.00 36.91           H
ATOM   1197  N   THR A  90      25.694  21.568  17.949  1.00 29.19           N
ATOM   1198  CA  THR A  90      25.746  20.853  19.220  1.00 29.39           C
ATOM   1199  C   THR A  90      25.129  19.475  19.043  1.00 26.08           C
ATOM   1200  O   THR A  90      24.068  19.350  18.424  1.00 29.01           O
ATOM   1201  CB  THR A  90      25.045  21.642  20.329  1.00 31.97           C
ATOM   1202  OG1 THR A  90      25.717  22.898  20.488  1.00 33.05           O
ATOM   1203  CG2 THR A  90      25.068  20.923  21.653  1.00 29.24           C
ATOM   1204  H   THR A  90      24.898  21.772  17.694  1.00 35.10           H
ATOM   1205  HA  THR A  90      26.673  20.735  19.478  1.00 35.35           H
ATOM   1206  HB  THR A  90      24.121  21.799  20.080  1.00 38.44           H
ATOM   1207  HG1 THR A  90      25.687  23.333  19.770  1.00 39.74           H
ATOM   1208 HG21 THR A  90      24.616  21.454  22.327  1.00 35.16           H
ATOM   1209 HG22 THR A  90      24.619  20.067  21.573  1.00 35.16           H
ATOM   1210 HG23 THR A  90      25.985  20.774  21.933  1.00 35.16           H
ATOM   1211  N   ILE A  91      25.837  18.452  19.538  1.00 29.37           N
ATOM   1212  CA  ILE A  91      25.359  17.076  19.624  1.00 27.71           C
ATOM   1213  C   ILE A  91      25.126  16.733  21.101  1.00 23.72           C
ATOM   1214  O   ILE A  91      26.049  16.804  21.926  1.00 27.19           O
ATOM   1215  CB  ILE A  91      26.354  16.097  18.986  1.00 28.11           C
ATOM   1216  CG1 ILE A  91      26.632  16.455  17.531  1.00 28.71           C
ATOM   1217  CG2 ILE A  91      25.786  14.725  18.962  1.00 23.42           C
ATOM   1218  CD1 ILE A  91      27.962  17.236  17.259  1.00 39.44           C
ATOM   1219  H   ILE A  91      26.636  18.543  19.843  1.00 35.32           H
ATOM   1220  HA  ILE A  91      24.512  17.000  19.156  1.00 33.33           H
ATOM   1221  HB  ILE A  91      27.184  16.100  19.488  1.00 33.81           H
ATOM   1222 HG12 ILE A  91      26.668  15.634  17.016  1.00 34.53           H
ATOM   1223 HG13 ILE A  91      25.901  17.006  17.207  1.00 34.53           H
ATOM   1224 HG21 ILE A  91      26.431  14.124  18.555  1.00 28.17           H
ATOM   1225 HG22 ILE A  91      25.600  14.444  19.872  1.00 28.17           H
ATOM   1226 HG23 ILE A  91      24.967  14.732  18.443  1.00 28.17           H
ATOM   1227 HD11 ILE A  91      28.036  17.410  16.308  1.00 47.41           H
ATOM   1228 HD12 ILE A  91      27.941  18.073  17.748  1.00 47.41           H
ATOM   1229 HD13 ILE A  91      28.711  16.696  17.557  1.00 47.41           H
ATOM   1230  N   VAL A  92      23.893  16.382  21.433  1.00 30.04           N
ATOM   1231  CA  VAL A  92      23.485  16.029  22.794  1.00 29.58           C
ATOM   1232  C   VAL A  92      23.032  14.589  22.787  1.00 25.49           C
ATOM   1233  O   VAL A  92      22.256  14.181  21.911  1.00 26.24           O
ATOM   1234  CB  VAL A  92      22.334  16.918  23.315  1.00 30.47           C
ATOM   1235  CG1 VAL A  92      22.152  16.774  24.846  1.00 26.42           C
ATOM   1236  CG2 VAL A  92      22.573  18.292  22.915  1.00 29.28           C
ATOM   1237  H   VAL A  92      23.247  16.339  20.868  1.00 36.12           H
ATOM   1238  HA  VAL A  92      24.241  16.115  23.395  1.00 35.57           H
ATOM   1239  HB  VAL A  92      21.508  16.631  22.895  1.00 36.64           H
ATOM   1240 HG11 VAL A  92      21.423  17.346  25.133  1.00 31.78           H
ATOM   1241 HG12 VAL A  92      21.949  15.849  25.054  1.00 31.78           H
ATOM   1242 HG13 VAL A  92      22.974  17.040  25.287  1.00 31.78           H
ATOM   1243 HG21 VAL A  92      21.849  18.847  23.243  1.00 35.22           H
ATOM   1244 HG22 VAL A  92      23.416  18.588  23.294  1.00 35.22           H
ATOM   1245 HG23 VAL A  92      22.612  18.336  21.946  1.00 35.22           H
ATOM   1246  N   ASP A  93      23.489  13.841  23.786  1.00 31.01           N
ATOM   1247  CA  ASP A  93      23.007  12.494  24.047  1.00 32.10           C
ATOM   1248  C   ASP A  93      22.740  12.299  25.542  1.00 32.22           C
ATOM   1249  O   ASP A  93      23.295  12.984  26.420  1.00 25.68           O
ATOM   1250  CB  ASP A  93      24.002  11.441  23.539  1.00 30.01           C
ATOM   1251  CG  ASP A  93      25.248  11.366  24.371  1.00 27.01           C
ATOM   1252  OD1 ASP A  93      25.150  10.840  25.505  1.00 28.00           O
ATOM   1253  OD2 ASP A  93      26.329  11.821  23.877  1.00 29.85           O1-
ATOM   1254  H   ASP A  93      24.094  14.101  24.339  1.00 37.29           H
ATOM   1255  HA  ASP A  93      22.169  12.364  23.575  1.00 38.60           H
ATOM   1256  HB2 ASP A  93      23.576  10.570  23.558  1.00 36.09           H
ATOM   1257  HB3 ASP A  93      24.261  11.664  22.631  1.00 36.09           H
ATOM   1258  N   THR A  94      21.875  11.336  25.821  1.00 29.19           N
ATOM   1259  CA  THR A  94      21.558  10.966  27.194  1.00 34.79           C
ATOM   1260  C   THR A  94      22.247   9.657  27.600  1.00 29.79           C
ATOM   1261  O   THR A  94      21.702   8.868  28.354  1.00 26.77           O
ATOM   1262  CB  THR A  94      20.047  10.889  27.383  1.00 26.23           C
ATOM   1263  OG1 THR A  94      19.498  10.037  26.380  1.00 30.47           O
ATOM   1264  CG2 THR A  94      19.400  12.319  27.300  1.00 22.90           C
ATOM   1265  H   THR A  94      21.453  10.877  25.229  1.00 35.10           H
ATOM   1266  HA  THR A  94      21.889  11.662  27.782  1.00 41.83           H
ATOM   1267  HB  THR A  94      19.853  10.518  28.258  1.00 31.55           H
ATOM   1268  HG1 THR A  94      18.665   9.985  26.472  1.00 36.64           H
ATOM   1269 HG21 THR A  94      18.440  12.256  27.422  1.00 27.56           H
ATOM   1270 HG22 THR A  94      19.769  12.890  27.992  1.00 27.56           H
ATOM   1271 HG23 THR A  94      19.582  12.715  26.434  1.00 27.56           H
ATOM   1272  N   GLY A  95      23.488   9.451  27.162  1.00 32.23           N
ATOM   1273  CA  GLY A  95      24.281   8.295  27.545  1.00 30.33           C
ATOM   1274  C   GLY A  95      24.806   8.359  28.971  1.00 28.91           C
ATOM   1275  O   GLY A  95      24.367   9.163  29.795  1.00 30.36           O
ATOM   1276  H   GLY A  95      23.899   9.984  26.627  1.00 38.75           H
ATOM   1277  HA2 GLY A  95      23.740   7.494  27.457  1.00 36.47           H
ATOM   1278  HA3 GLY A  95      25.040   8.216  26.946  1.00 36.47           H
ATOM   1279  N   ILE A  96      25.790   7.502  29.251  1.00 28.54           N
ATOM   1280  CA  ILE A  96      26.312   7.305  30.606  1.00 31.65           C
ATOM   1281  C   ILE A  96      27.102   8.513  31.134  1.00 36.68           C
ATOM   1282  O   ILE A  96      27.257   8.671  32.356  1.00 36.22           O
ATOM   1283  CB  ILE A  96      27.182   6.014  30.643  1.00 31.27           C
ATOM   1284  CG1 ILE A  96      27.524   5.599  32.080  1.00 31.65           C
ATOM   1285  CG2 ILE A  96      28.475   6.174  29.848  1.00 24.64           C
ATOM   1286  CD1 ILE A  96      27.628   4.126  32.241  1.00 34.26           C
ATOM   1287  H   ILE A  96      26.180   7.014  28.660  1.00 34.32           H
ATOM   1288  HA  ILE A  96      25.562   7.166  31.205  1.00 38.05           H
ATOM   1289  HB  ILE A  96      26.669   5.297  30.239  1.00 37.60           H
ATOM   1290 HG12 ILE A  96      28.376   5.989  32.328  1.00 38.06           H
ATOM   1291 HG13 ILE A  96      26.827   5.917  32.676  1.00 38.06           H
ATOM   1292 HG21 ILE A  96      28.982   5.348  29.900  1.00 29.64           H
ATOM   1293 HG22 ILE A  96      28.255   6.370  28.924  1.00 29.64           H
ATOM   1294 HG23 ILE A  96      28.991   6.903  30.228  1.00 29.64           H
ATOM   1295 HD11 ILE A  96      27.845   3.925  33.164  1.00 41.18           H
ATOM   1296 HD12 ILE A  96      26.779   3.722  32.004  1.00 41.18           H
ATOM   1297 HD13 ILE A  96      28.328   3.794  31.656  1.00 41.18           H
ATOM   1298  N   GLY A  97      27.611   9.359  30.250  1.00 32.44           N
ATOM   1299  CA  GLY A  97      28.406  10.496  30.655  1.00 32.02           C
ATOM   1300  C   GLY A  97      29.800  10.121  31.078  1.00 28.49           C
ATOM   1301  O   GLY A  97      30.188   8.969  31.065  1.00 33.32           O
ATOM   1302  H   GLY A  97      27.505   9.292  29.399  1.00 39.00           H
ATOM   1303  HA2 GLY A  97      28.470  11.123  29.917  1.00 38.50           H
ATOM   1304  HA3 GLY A  97      27.972  10.943  31.398  1.00 38.50           H
ATOM   1305  N   MET A  98      30.582  11.142  31.431  1.00 31.96           N
ATOM   1306  CA  MET A  98      31.961  10.962  31.866  1.00 34.14           C
ATOM   1307  C   MET A  98      32.215  11.717  33.175  1.00 36.41           C
ATOM   1308  O   MET A  98      31.755  12.855  33.356  1.00 31.68           O
ATOM   1309  CB  MET A  98      32.945  11.449  30.779  1.00 31.05           C
ATOM   1310  CG  MET A  98      33.083  10.584  29.561  1.00 33.82           C
ATOM   1311  SD  MET A  98      34.056  11.384  28.294  1.00 33.92           S
ATOM   1312  CE  MET A  98      32.895  12.531  27.552  1.00 27.73           C
ATOM   1313  H   MET A  98      30.327  11.963  31.426  1.00 38.43           H
ATOM   1314  HA  MET A  98      32.122  10.017  32.013  1.00 41.04           H
ATOM   1315  HB2 MET A  98      32.655  12.324  30.478  1.00 37.33           H
ATOM   1316  HB3 MET A  98      33.825  11.524  31.179  1.00 37.33           H
ATOM   1317  HG2 MET A  98      33.525   9.756  29.805  1.00 40.65           H
ATOM   1318  HG3 MET A  98      32.203  10.400  29.197  1.00 40.65           H
ATOM   1319  HE1 MET A  98      33.343  13.018  26.842  1.00 33.35           H
ATOM   1320  HE2 MET A  98      32.146  12.033  27.191  1.00 33.35           H
ATOM   1321  HE3 MET A  98      32.585  13.149  28.232  1.00 33.35           H
ATOM   1322  N   THR A  99      32.932  11.061  34.088  1.00 32.11           N
ATOM   1323  CA  THR A  99      33.549  11.707  35.247  1.00 39.04           C
ATOM   1324  C   THR A  99      34.704  12.640  34.845  1.00 35.78           C
ATOM   1325  O   THR A  99      35.253  12.574  33.735  1.00 31.33           O
ATOM   1326  CB  THR A  99      34.111  10.657  36.233  1.00 33.86           C
ATOM   1327  OG1 THR A  99      35.266  10.015  35.663  1.00 33.97           O
ATOM   1328  CG2 THR A  99      33.058   9.608  36.587  1.00 36.35           C
ATOM   1329  H   THR A  99      33.078  10.214  34.056  1.00 38.60           H
ATOM   1330  HA  THR A  99      32.881  12.234  35.713  1.00 46.92           H
ATOM   1331  HB  THR A  99      34.372  11.104  37.053  1.00 40.71           H
ATOM   1332  HG1 THR A  99      35.057   9.631  34.946  1.00 40.84           H
ATOM   1333 HG21 THR A  99      33.430   8.960  37.205  1.00 43.70           H
ATOM   1334 HG22 THR A  99      32.291  10.034  37.001  1.00 43.70           H
ATOM   1335 HG23 THR A  99      32.767   9.147  35.784  1.00 43.70           H
ATOM   1336  N   LYS A 100      35.099  13.491  35.807  1.00 37.48           N
ATOM   1337  CA  LYS A 100      36.238  14.399  35.620  1.00 32.28           C
ATOM   1338  C   LYS A 100      37.495  13.659  35.189  1.00 31.08           C
ATOM   1339  O   LYS A 100      38.241  14.133  34.333  1.00 35.49           O
ATOM   1340  CB  LYS A 100      36.500  15.162  36.920  1.00 42.66           C
ATOM   1341  CG  LYS A 100      37.587  16.206  36.784  1.00 46.08           C
ATOM   1342  CD  LYS A 100      37.814  16.976  38.075  1.00 42.07           C
ATOM   1343  CE  LYS A 100      38.826  18.083  37.897  1.00 37.62           C
ATOM   1344  NZ  LYS A 100      39.410  18.506  39.198  1.00 52.02           N1+
ATOM   1345  H   LYS A 100      34.722  13.560  36.577  1.00 45.06           H
ATOM   1346  HA  LYS A 100      36.018  15.045  34.931  1.00 38.81           H
ATOM   1347  HB2 LYS A 100      35.685  15.611  37.192  1.00 51.27           H
ATOM   1348  HB3 LYS A 100      36.775  14.532  37.605  1.00 51.27           H
ATOM   1349  HG2 LYS A 100      38.418  15.770  36.544  1.00 55.38           H
ATOM   1350  HG3 LYS A 100      37.332  16.841  36.096  1.00 55.38           H
ATOM   1351  HD2 LYS A 100      36.977  17.373  38.361  1.00 50.56           H
ATOM   1352  HD3 LYS A 100      38.146  16.368  38.755  1.00 50.56           H
ATOM   1353  HE2 LYS A 100      39.546  17.769  37.328  1.00 45.23           H
ATOM   1354  HE3 LYS A 100      38.391  18.851  37.495  1.00 45.23           H
ATOM   1355  HZ1 LYS A 100      40.002  19.158  39.068  1.00 62.50           H
ATOM   1356  HZ2 LYS A 100      38.767  18.802  39.738  1.00 62.50           H
ATOM   1357  HZ3 LYS A 100      39.819  17.817  39.586  1.00 62.50           H
ATOM   1358  N   ALA A 101      37.767  12.504  35.806  1.00 34.87           N
ATOM   1359  CA  ALA A 101      38.923  11.706  35.427  1.00 33.95           C
ATOM   1360  C   ALA A 101      38.806  11.213  33.990  1.00 33.75           C
ATOM   1361  O   ALA A 101      39.797  11.190  33.255  1.00 34.36           O
ATOM   1362  CB  ALA A 101      39.081  10.524  36.400  1.00 28.89           C
ATOM   1363  H   ALA A 101      37.297  12.167  36.443  1.00 41.92           H
ATOM   1364  HA  ALA A 101      39.720  12.255  35.491  1.00 40.82           H
ATOM   1365  HB1 ALA A 101      39.854  10.000  36.137  1.00 34.74           H
ATOM   1366  HB2 ALA A 101      39.204  10.869  37.298  1.00 34.74           H
ATOM   1367  HB3 ALA A 101      38.281   9.976  36.362  1.00 34.74           H
ATOM   1368  N   ASP A 102      37.603  10.804  33.569  1.00 36.84           N
ATOM   1369  CA  ASP A 102      37.424  10.365  32.186  1.00 32.19           C
ATOM   1370  C   ASP A 102      37.734  11.491  31.211  1.00 32.54           C
ATOM   1371  O   ASP A 102      38.407  11.275  30.199  1.00 32.14           O
ATOM   1372  CB  ASP A 102      36.001   9.870  31.946  1.00 36.47           C
ATOM   1373  CG  ASP A 102      35.713   8.555  32.638  1.00 30.65           C
ATOM   1374  OD1 ASP A 102      36.579   7.660  32.589  1.00 43.52           O
ATOM   1375  OD2 ASP A 102      34.639   8.438  33.275  1.00 42.76           O1-
ATOM   1376  H   ASP A 102      36.892  10.774  34.053  1.00 44.28           H
ATOM   1377  HA  ASP A 102      38.033   9.632  32.004  1.00 38.70           H
ATOM   1378  HB2 ASP A 102      35.376  10.530  32.284  1.00 43.84           H
ATOM   1379  HB3 ASP A 102      35.867   9.743  30.993  1.00 43.84           H
ATOM   1380  N   LEU A 103      37.213  12.697  31.483  1.00 29.42           N
ATOM   1381  CA  LEU A 103      37.499  13.838  30.625  1.00 32.32           C
ATOM   1382  C   LEU A 103      39.002  14.034  30.471  1.00 31.08           C
ATOM   1383  O   LEU A 103      39.513  14.163  29.350  1.00 32.99           O
ATOM   1384  CB  LEU A 103      36.839  15.086  31.205  1.00 27.89           C
ATOM   1385  CG  LEU A 103      35.340  15.196  31.041  1.00 30.86           C
ATOM   1386  CD1 LEU A 103      34.931  16.509  31.642  1.00 36.19           C
ATOM   1387  CD2 LEU A 103      34.873  15.161  29.603  1.00 27.21           C
ATOM   1388  H   LEU A 103      36.698  12.871  32.150  1.00 35.38           H
ATOM   1389  HA  LEU A 103      37.122  13.677  29.746  1.00 38.86           H
ATOM   1390  HB2 LEU A 103      37.027  15.114  32.156  1.00 33.55           H
ATOM   1391  HB3 LEU A 103      37.233  15.863  30.777  1.00 33.55           H
ATOM   1392  HG  LEU A 103      34.903  14.480  31.529  1.00 37.11           H
ATOM   1393 HD11 LEU A 103      33.971  16.611  31.554  1.00 43.51           H
ATOM   1394 HD12 LEU A 103      35.180  16.517  32.580  1.00 43.51           H
ATOM   1395 HD13 LEU A 103      35.386  17.226  31.172  1.00 43.51           H
ATOM   1396 HD21 LEU A 103      33.906  15.236  29.584  1.00 32.73           H
ATOM   1397 HD22 LEU A 103      35.273  15.903  29.124  1.00 32.73           H
ATOM   1398 HD23 LEU A 103      35.149  14.321  29.203  1.00 32.73           H
ATOM   1399  N   ILE A 104      39.733  13.991  31.594  1.00 37.79           N
ATOM   1400  CA  ILE A 104      41.176  14.244  31.599  1.00 33.26           C
ATOM   1401  C   ILE A 104      41.926  13.159  30.834  1.00 34.59           C
ATOM   1402  O   ILE A 104      42.806  13.471  30.012  1.00 26.45           O
ATOM   1403  CB  ILE A 104      41.649  14.364  33.052  1.00 34.98           C
ATOM   1404  CG1 ILE A 104      41.011  15.596  33.664  1.00 31.28           C
ATOM   1405  CG2 ILE A 104      43.147  14.501  33.128  1.00 33.57           C
ATOM   1406  CD1 ILE A 104      41.163  15.663  35.185  1.00 36.74           C
ATOM   1407  H   ILE A 104      39.411  13.816  32.372  1.00 45.42           H
ATOM   1408  HA  ILE A 104      41.348  15.091  31.159  1.00 39.99           H
ATOM   1409  HB  ILE A 104      41.372  13.578  33.548  1.00 42.05           H
ATOM   1410 HG12 ILE A 104      41.428  16.387  33.287  1.00 37.61           H
ATOM   1411 HG13 ILE A 104      40.063  15.594  33.458  1.00 37.61           H
ATOM   1412 HG21 ILE A 104      43.410  14.575  34.058  1.00 40.36           H
ATOM   1413 HG22 ILE A 104      43.556  13.718  32.729  1.00 40.36           H
ATOM   1414 HG23 ILE A 104      43.415  15.298  32.643  1.00 40.36           H
ATOM   1415 HD11 ILE A 104      40.734  16.471  35.510  1.00 44.16           H
ATOM   1416 HD12 ILE A 104      40.741  14.884  35.579  1.00 44.16           H
ATOM   1417 HD13 ILE A 104      42.107  15.677  35.408  1.00 44.16           H
ATOM   1418  N   ASN A 105      41.581  11.881  31.076  1.00 24.69           N
ATOM   1419  CA  ASN A 105      42.091  10.735  30.307  1.00 35.70           C
ATOM   1420  C   ASN A 105      41.447  10.627  28.924  1.00 36.57           C
ATOM   1421  O   ASN A 105      40.834   9.621  28.559  1.00 30.29           O
ATOM   1422  CB  ASN A 105      41.903   9.432  31.076  1.00 38.86           C
ATOM   1423  CG  ASN A 105      42.936   9.283  32.159  1.00 45.06           C
ATOM   1424  OD1 ASN A 105      44.055   8.856  31.897  1.00 52.37           O
ATOM   1425  ND2 ASN A 105      42.590   9.690  33.377  1.00 47.71           N
ATOM   1426  H   ASN A 105      41.036  11.650  31.700  1.00 29.70           H
ATOM   1427  HA  ASN A 105      43.044  10.858  30.173  1.00 42.92           H
ATOM   1428  HB2 ASN A 105      41.025   9.428  31.490  1.00 46.71           H
ATOM   1429  HB3 ASN A 105      41.991   8.684  30.466  1.00 46.71           H
ATOM   1430 HD21 ASN A 105      43.149   9.624  34.028  1.00 57.32           H
ATOM   1431 HD22 ASN A 105      41.808  10.019  33.515  1.00 57.32           H
ATOM   1432  N   ASN A 106      41.645  11.690  28.150  1.00 32.96           N
ATOM   1433  CA  ASN A 106      41.335  11.754  26.735  1.00 36.29           C
ATOM   1434  C   ASN A 106      39.888  11.361  26.437  1.00 32.00           C
ATOM   1435  O   ASN A 106      39.603  10.566  25.546  1.00 34.06           O
ATOM   1436  CB  ASN A 106      42.332  10.901  25.943  1.00 32.32           C
ATOM   1437  CG  ASN A 106      43.770  11.361  26.167  1.00 41.24           C
ATOM   1438  OD1 ASN A 106      44.106  12.535  25.954  1.00 32.08           O
ATOM   1439  ND2 ASN A 106      44.605  10.453  26.660  1.00 37.50           N
ATOM   1440  H   ASN A 106      41.979  12.425  28.447  1.00 39.63           H
ATOM   1441  HA  ASN A 106      41.448  12.672  26.442  1.00 43.62           H
ATOM   1442  HB2 ASN A 106      42.261   9.978  26.230  1.00 38.86           H
ATOM   1443  HB3 ASN A 106      42.134  10.975  24.997  1.00 38.86           H
ATOM   1444 HD21 ASN A 106      45.427  10.659  26.806  1.00 45.08           H
ATOM   1445 HD22 ASN A 106      44.323   9.659  26.834  1.00 45.08           H
ATOM   1446  N   LEU A 107      38.966  11.969  27.165  1.00 33.68           N
ATOM   1447  CA  LEU A 107      37.537  11.757  26.959  1.00 39.24           C
ATOM   1448  C   LEU A 107      37.209  10.270  26.845  1.00 32.72           C
ATOM   1449  O   LEU A 107      36.456   9.846  25.980  1.00 32.77           O
ATOM   1450  CB  LEU A 107      37.038  12.536  25.732  1.00 43.05           C
ATOM   1451  CG  LEU A 107      37.429  14.020  25.894  1.00 41.40           C
ATOM   1452  CD1 LEU A 107      38.696  14.353  25.095  1.00 41.39           C
ATOM   1453  CD2 LEU A 107      36.343  14.938  25.479  1.00 36.48           C
ATOM   1454  H   LEU A 107      39.144  12.521  27.800  1.00 40.49           H
ATOM   1455  HA  LEU A 107      37.062  12.099  27.732  1.00 47.17           H
ATOM   1456  HB2 LEU A 107      37.457  12.188  24.929  1.00 51.74           H
ATOM   1457  HB3 LEU A 107      36.072  12.472  25.672  1.00 51.74           H
ATOM   1458  HG  LEU A 107      37.618  14.191  26.830  1.00 49.75           H
ATOM   1459 HD11 LEU A 107      38.910  15.291  25.220  1.00 49.74           H
ATOM   1460 HD12 LEU A 107      39.425  13.800  25.415  1.00 49.74           H
ATOM   1461 HD13 LEU A 107      38.532  14.174  24.156  1.00 49.74           H
ATOM   1462 HD21 LEU A 107      36.640  15.853  25.600  1.00 43.86           H
ATOM   1463 HD22 LEU A 107      36.135  14.779  24.545  1.00 43.86           H
ATOM   1464 HD23 LEU A 107      35.560  14.768  26.026  1.00 43.86           H
ATOM   1465  N   GLY A 108      37.742   9.489  27.785  1.00 29.80           N
ATOM   1466  CA  GLY A 108      37.364   8.106  27.975  1.00 30.22           C
ATOM   1467  C   GLY A 108      37.914   7.163  26.942  1.00 37.68           C
ATOM   1468  O   GLY A 108      37.450   6.017  26.854  1.00 38.49           O
ATOM   1469  H   GLY A 108      38.345   9.755  28.339  1.00 35.84           H
ATOM   1470  HA2 GLY A 108      37.672   7.810  28.846  1.00 36.34           H
ATOM   1471  HA3 GLY A 108      36.396   8.038  27.959  1.00 36.34           H
ATOM   1472  N   THR A 109      38.889   7.612  26.158  1.00 39.79           N
ATOM   1473  CA  THR A 109      39.476   6.823  25.087  1.00 30.88           C
ATOM   1474  C   THR A 109      40.824   6.306  25.546  1.00 34.67           C
ATOM   1475  O   THR A 109      41.327   6.691  26.595  1.00 34.37           O
ATOM   1476  CB  THR A 109      39.654   7.658  23.811  1.00 35.16           C
ATOM   1477  OG1 THR A 109      40.616   8.694  24.044  1.00 37.30           O
ATOM   1478  CG2 THR A 109      38.370   8.308  23.358  1.00 34.25           C
ATOM   1479  H   THR A 109      39.236   8.395  26.232  1.00 47.82           H
ATOM   1480  HA  THR A 109      38.904   6.066  24.887  1.00 37.13           H
ATOM   1481  HB  THR A 109      39.971   7.084  23.096  1.00 42.27           H
ATOM   1482  HG1 THR A 109      40.354   9.195  24.666  1.00 44.84           H
ATOM   1483 HG21 THR A 109      38.526   8.824  22.552  1.00 41.17           H
ATOM   1484 HG22 THR A 109      37.702   7.630  23.174  1.00 41.17           H
ATOM   1485 HG23 THR A 109      38.036   8.900  24.051  1.00 41.17           H
ATOM   1486  N   ILE A 110      41.411   5.448  24.716  1.00 34.56           N
ATOM   1487  CA  ILE A 110      42.774   4.947  24.860  1.00 37.28           C
ATOM   1488  C   ILE A 110      43.621   5.664  23.809  1.00 36.68           C
ATOM   1489  O   ILE A 110      44.343   5.050  23.012  1.00 34.74           O
ATOM   1490  CB  ILE A 110      42.827   3.411  24.722  1.00 43.54           C
ATOM   1491  CG1 ILE A 110      42.024   2.944  23.502  1.00 39.68           C
ATOM   1492  CG2 ILE A 110      42.292   2.769  26.004  1.00 29.48           C
ATOM   1493  CD1 ILE A 110      42.766   2.089  22.604  1.00 50.78           C
ATOM   1494  H   ILE A 110      41.015   5.127  24.023  1.00 41.55           H
ATOM   1495  HA  ILE A 110      43.112   5.185  25.738  1.00 44.81           H
ATOM   1496  HB  ILE A 110      43.751   3.143  24.604  1.00 52.32           H
ATOM   1497 HG12 ILE A 110      41.248   2.449  23.809  1.00 47.69           H
ATOM   1498 HG13 ILE A 110      41.738   3.723  22.999  1.00 47.69           H
ATOM   1499 HG21 ILE A 110      42.327   1.804  25.911  1.00 35.45           H
ATOM   1500 HG22 ILE A 110      42.843   3.050  26.751  1.00 35.45           H
ATOM   1501 HG23 ILE A 110      41.376   3.055  26.142  1.00 35.45           H
ATOM   1502 HD11 ILE A 110      42.193   1.838  21.863  1.00 61.01           H
ATOM   1503 HD12 ILE A 110      43.540   2.573  22.276  1.00 61.01           H
ATOM   1504 HD13 ILE A 110      43.050   1.297  23.087  1.00 61.01           H
ATOM   1505  N   ALA A 111      43.554   6.994  23.850  1.00 38.72           N
ATOM   1506  CA  ALA A 111      43.981   7.840  22.743  1.00 38.02           C
ATOM   1507  C   ALA A 111      45.465   7.716  22.415  1.00 31.94           C
ATOM   1508  O   ALA A 111      45.840   7.915  21.257  1.00 34.77           O
ATOM   1509  CB  ALA A 111      43.663   9.305  23.064  1.00 35.46           C
ATOM   1510  H   ALA A 111      43.258   7.437  24.526  1.00 46.53           H
ATOM   1511  HA  ALA A 111      43.480   7.593  21.950  1.00 45.70           H
ATOM   1512  HB1 ALA A 111      43.950   9.860  22.322  1.00 42.63           H
ATOM   1513  HB2 ALA A 111      42.707   9.398  23.197  1.00 42.63           H
ATOM   1514  HB3 ALA A 111      44.136   9.560  23.872  1.00 42.63           H
ATOM   1515  N   LYS A 112      46.329   7.451  23.400  1.00 32.98           N
ATOM   1516  CA  LYS A 112      47.769   7.420  23.124  1.00 39.22           C
ATOM   1517  C   LYS A 112      48.147   6.254  22.212  1.00 38.14           C
ATOM   1518  O   LYS A 112      48.830   6.440  21.193  1.00 39.72           O
ATOM   1519  CB  LYS A 112      48.557   7.348  24.430  1.00 44.32           C
ATOM   1520  CG  LYS A 112      50.052   7.032  24.223  1.00 46.72           C
ATOM   1521  CD  LYS A 112      50.905   7.572  25.375  1.00 48.55           C
ATOM   1522  CE  LYS A 112      52.346   7.054  25.345  1.00 50.79           C
ATOM   1523  NZ  LYS A 112      53.102   7.544  26.564  1.00 58.98           N1+
ATOM   1524  H   LYS A 112      46.114   7.290  24.217  1.00 39.65           H
ATOM   1525  HA  LYS A 112      48.018   8.241  22.672  1.00 47.14           H
ATOM   1526  HB2 LYS A 112      48.494   8.204  24.883  1.00 53.26           H
ATOM   1527  HB3 LYS A 112      48.179   6.650  24.988  1.00 53.26           H
ATOM   1528  HG2 LYS A 112      50.172   6.070  24.180  1.00 56.14           H
ATOM   1529  HG3 LYS A 112      50.355   7.445  23.400  1.00 56.14           H
ATOM   1530  HD2 LYS A 112      50.934   8.540  25.318  1.00 58.34           H
ATOM   1531  HD3 LYS A 112      50.507   7.301  26.216  1.00 58.34           H
ATOM   1532  HE2 LYS A 112      52.342   6.084  25.354  1.00 61.02           H
ATOM   1533  HE3 LYS A 112      52.793   7.385  24.551  1.00 61.02           H
ATOM   1534  HZ1 LYS A 112      53.939   7.241  26.544  1.00 70.85           H
ATOM   1535  HZ2 LYS A 112      53.117   8.433  26.575  1.00 70.85           H
ATOM   1536  HZ3 LYS A 112      52.706   7.251  27.305  1.00 70.85           H
ATOM   1537  N   SER A 113      47.742   5.038  22.580  1.00 38.78           N
ATOM   1538  CA  SER A 113      47.974   3.875  21.726  1.00 40.02           C
ATOM   1539  C   SER A 113      47.098   3.929  20.475  1.00 41.91           C
ATOM   1540  O   SER A 113      47.539   3.534  19.395  1.00 39.29           O
ATOM   1541  CB  SER A 113      47.725   2.566  22.512  1.00 40.42           C
ATOM   1542  OG  SER A 113      46.402   2.444  23.051  1.00 45.66           O
ATOM   1543  H   SER A 113      47.333   4.861  23.316  1.00 46.62           H
ATOM   1544  HA  SER A 113      48.900   3.877  21.439  1.00 48.10           H
ATOM   1545  HB2 SER A 113      47.881   1.818  21.915  1.00 48.58           H
ATOM   1546  HB3 SER A 113      48.358   2.527  23.247  1.00 48.58           H
ATOM   1547  HG  SER A 113      46.248   3.077  23.581  1.00 54.87           H
ATOM   1548  N   GLY A 114      45.871   4.431  20.597  1.00 35.45           N
ATOM   1549  CA  GLY A 114      45.029   4.584  19.418  1.00 32.46           C
ATOM   1550  C   GLY A 114      45.602   5.554  18.396  1.00 35.09           C
ATOM   1551  O   GLY A 114      45.503   5.323  17.195  1.00 38.45           O
ATOM   1552  H   GLY A 114      45.509   4.684  21.335  1.00 42.61           H
ATOM   1553  HA2 GLY A 114      44.918   3.721  18.989  1.00 39.02           H
ATOM   1554  HA3 GLY A 114      44.155   4.906  19.687  1.00 39.02           H
ATOM   1555  N   THR A 115      46.199   6.661  18.858  1.00 35.81           N
ATOM   1556  CA  THR A 115      46.934   7.551  17.947  1.00 40.87           C
ATOM   1557  C   THR A 115      48.097   6.834  17.243  1.00 44.52           C
ATOM   1558  O   THR A 115      48.309   7.021  16.036  1.00 47.95           O
ATOM   1559  CB  THR A 115      47.464   8.774  18.712  1.00 39.47           C
ATOM   1560  OG1 THR A 115      46.374   9.544  19.243  1.00 40.18           O
ATOM   1561  CG2 THR A 115      48.279   9.662  17.813  1.00 38.54           C
ATOM   1562  H   THR A 115      46.194   6.916  19.679  1.00 43.05           H
ATOM   1563  HA  THR A 115      46.324   7.870  17.263  1.00 49.12           H
ATOM   1564  HB  THR A 115      48.030   8.475  19.441  1.00 47.44           H
ATOM   1565  HG1 THR A 115      45.919   9.073  19.769  1.00 48.29           H
ATOM   1566 HG21 THR A 115      48.606  10.427  18.311  1.00 46.33           H
ATOM   1567 HG22 THR A 115      49.037   9.169  17.460  1.00 46.33           H
ATOM   1568 HG23 THR A 115      47.735   9.975  17.074  1.00 46.33           H
ATOM   1569  N   LYS A 116      48.902   6.070  17.989  1.00 38.80           N
ATOM   1570  CA  LYS A 116      50.032   5.343  17.399  1.00 47.03           C
ATOM   1571  C   LYS A 116      49.568   4.422  16.275  1.00 46.03           C
ATOM   1572  O   LYS A 116      50.101   4.462  15.160  1.00 45.56           O
ATOM   1573  CB  LYS A 116      50.748   4.544  18.498  1.00 46.29           C
ATOM   1574  CG  LYS A 116      51.908   3.645  18.082  0.30 54.33           C
ATOM   1575  CD  LYS A 116      52.334   2.835  19.311  0.59 51.14           C
ATOM   1576  CE  LYS A 116      53.753   2.354  19.215  0.53 58.89           C
ATOM   1577  NZ  LYS A 116      53.907   1.524  18.018  1.00 60.22           N1+
ATOM   1578  H   LYS A 116      48.815   5.955  18.837  1.00 46.63           H
ATOM   1579  HA  LYS A 116      50.662   5.980  17.028  1.00 56.52           H
ATOM   1580  HB2 LYS A 116      51.098   5.175  19.146  1.00 55.62           H
ATOM   1581  HB3 LYS A 116      50.092   3.977  18.931  1.00 55.62           H
ATOM   1582  HG2 LYS A 116      51.621   3.034  17.386  1.00 65.27           H
ATOM   1583  HG3 LYS A 116      52.657   4.185  17.785  1.00 65.27           H
ATOM   1584  HD2 LYS A 116      52.258   3.394  20.101  1.00 61.45           H
ATOM   1585  HD3 LYS A 116      51.758   2.059  19.395  1.00 61.45           H
ATOM   1586  HE2 LYS A 116      54.352   3.114  19.145  1.00 70.74           H
ATOM   1587  HE3 LYS A 116      53.970   1.818  19.994  1.00 70.74           H
ATOM   1588  HZ1 LYS A 116      53.361   0.822  18.062  1.00 72.34           H
ATOM   1589  HZ2 LYS A 116      53.708   1.999  17.291  1.00 72.34           H
ATOM   1590  HZ3 LYS A 116      54.746   1.235  17.954  1.00 72.34           H
ATOM   1591  N   ALA A 117      48.584   3.566  16.568  1.00 43.97           N
ATOM   1592  CA  ALA A 117      47.963   2.723  15.546  1.00 43.31           C
ATOM   1593  C   ALA A 117      47.488   3.530  14.326  1.00 47.16           C
ATOM   1594  O   ALA A 117      47.868   3.242  13.187  1.00 47.77           O
ATOM   1595  CB  ALA A 117      46.803   1.963  16.182  1.00 42.37           C
ATOM   1596  H   ALA A 117      48.258   3.455  17.356  1.00 52.84           H
ATOM   1597  HA  ALA A 117      48.613   2.073  15.238  1.00 52.05           H
ATOM   1598  HB1 ALA A 117      46.387   1.403  15.510  1.00 50.91           H
ATOM   1599  HB2 ALA A 117      47.145   1.415  16.906  1.00 50.91           H
ATOM   1600  HB3 ALA A 117      46.159   2.602  16.526  1.00 50.91           H
ATOM   1601  N   PHE A 118      46.646   4.541  14.546  1.00 45.71           N
ATOM   1602  CA  PHE A 118      46.148   5.366  13.442  1.00 44.70           C
ATOM   1603  C   PHE A 118      47.284   5.889  12.575  1.00 45.03           C
ATOM   1604  O   PHE A 118      47.194   5.880  11.339  1.00 44.43           O
ATOM   1605  CB  PHE A 118      45.313   6.510  14.025  1.00 41.84           C
ATOM   1606  CG  PHE A 118      44.624   7.397  13.012  1.00 36.69           C
ATOM   1607  CD1 PHE A 118      44.096   6.906  11.839  1.00 40.04           C
ATOM   1608  CD2 PHE A 118      44.435   8.738  13.292  1.00 35.33           C
ATOM   1609  CE1 PHE A 118      43.430   7.749  10.955  1.00 39.28           C
ATOM   1610  CE2 PHE A 118      43.772   9.565  12.406  1.00 35.49           C
ATOM   1611  CZ  PHE A 118      43.271   9.074  11.257  1.00 32.31           C
ATOM   1612  H   PHE A 118      46.349   4.770  15.320  1.00 54.93           H
ATOM   1613  HA  PHE A 118      45.568   4.826  12.882  1.00 53.72           H
ATOM   1614  HB2 PHE A 118      44.625   6.129  14.593  1.00 50.28           H
ATOM   1615  HB3 PHE A 118      45.896   7.075  14.557  1.00 50.28           H
ATOM   1616  HD1 PHE A 118      44.194   6.005  11.631  1.00 48.12           H
ATOM   1617  HD2 PHE A 118      44.769   9.091  14.086  1.00 42.47           H
ATOM   1618  HE1 PHE A 118      43.089   7.410  10.159  1.00 47.21           H
ATOM   1619  HE2 PHE A 118      43.667  10.467  12.607  1.00 42.67           H
ATOM   1620  HZ  PHE A 118      42.834   9.639  10.660  1.00 38.85           H
ATOM   1621  N   MET A 119      48.379   6.317  13.197  1.00 46.73           N
ATOM   1622  CA  MET A 119      49.461   6.902  12.415  1.00 52.89           C
ATOM   1623  C   MET A 119      50.235   5.843  11.638  1.00 56.20           C
ATOM   1624  O   MET A 119      50.615   6.077  10.484  1.00 53.56           O
ATOM   1625  CB  MET A 119      50.378   7.694  13.320  1.00 45.38           C
ATOM   1626  CG  MET A 119      50.052   9.147  13.303  1.00 45.07           C
ATOM   1627  SD  MET A 119      50.852   9.979  14.647  1.00 69.13           S
ATOM   1628  CE  MET A 119      50.146  11.587  14.323  1.00 51.69           C
ATOM   1629  H   MET A 119      48.517   6.282  14.045  1.00 56.15           H
ATOM   1630  HA  MET A 119      49.075   7.524  11.779  1.00 63.55           H
ATOM   1631  HB2 MET A 119      50.284   7.373  14.231  1.00 54.53           H
ATOM   1632  HB3 MET A 119      51.295   7.586  13.020  1.00 54.53           H
ATOM   1633  HG2 MET A 119      50.361   9.539  12.472  1.00 54.16           H
ATOM   1634  HG3 MET A 119      49.093   9.264  13.397  1.00 54.16           H
ATOM   1635  HE1 MET A 119      50.478  12.216  14.983  1.00 62.10           H
ATOM   1636  HE2 MET A 119      50.408  11.873  13.433  1.00 62.10           H
ATOM   1637  HE3 MET A 119      49.180  11.525  14.380  1.00 62.10           H
ATOM   1638  N   GLU A 120      50.477   4.675  12.242  1.00 55.14           N
ATOM   1639  CA  GLU A 120      51.039   3.557  11.478  1.00 59.06           C
ATOM   1640  C   GLU A 120      50.167   3.226  10.262  1.00 56.77           C
ATOM   1641  O   GLU A 120      50.683   2.920   9.181  1.00 63.41           O
ATOM   1642  CB  GLU A 120      51.185   2.304  12.361  1.00 60.93           C
ATOM   1643  CG  GLU A 120      52.243   2.334  13.477  1.00 64.27           C
ATOM   1644  CD  GLU A 120      52.074   1.154  14.463  1.00 65.41           C
ATOM   1645  OE1 GLU A 120      51.731   0.045  13.998  1.00 70.82           O
ATOM   1646  OE2 GLU A 120      52.253   1.331  15.699  1.00 70.26           O1-
ATOM   1647  H   GLU A 120      50.328   4.506  13.072  1.00 66.24           H
ATOM   1648  HA  GLU A 120      51.920   3.804  11.157  1.00 70.95           H
ATOM   1649  HB2 GLU A 120      50.330   2.136  12.786  1.00 73.19           H
ATOM   1650  HB3 GLU A 120      51.405   1.555  11.783  1.00 73.19           H
ATOM   1651  HG2 GLU A 120      53.126   2.273  13.081  1.00 77.20           H
ATOM   1652  HG3 GLU A 120      52.156   3.161  13.976  1.00 77.20           H
ATOM   1653  N   ALA A 121      48.838   3.244  10.424  1.00 58.61           N
ATOM   1654  CA  ALA A 121      47.960   2.955   9.292  1.00 56.51           C
ATOM   1655  C   ALA A 121      48.082   4.032   8.217  1.00 53.27           C
ATOM   1656  O   ALA A 121      48.203   3.726   7.024  1.00 53.23           O
ATOM   1657  CB  ALA A 121      46.512   2.806   9.772  1.00 47.24           C
ATOM   1658  H   ALA A 121      48.432   3.417  11.162  1.00 70.41           H
ATOM   1659  HA  ALA A 121      48.228   2.111   8.896  1.00 67.89           H
ATOM   1660  HB1 ALA A 121      45.945   2.615   9.009  1.00 56.76           H
ATOM   1661  HB2 ALA A 121      46.465   2.077  10.410  1.00 56.76           H
ATOM   1662  HB3 ALA A 121      46.233   3.634  10.194  1.00 56.76           H
ATOM   1663  N   LEU A 122      48.103   5.295   8.613  1.00 49.09           N
ATOM   1664  CA  LEU A 122      48.209   6.345   7.610  1.00 55.66           C
ATOM   1665  C   LEU A 122      49.459   6.160   6.749  1.00 65.09           C
ATOM   1666  O   LEU A 122      49.406   6.340   5.522  1.00 66.91           O
ATOM   1667  CB  LEU A 122      48.186   7.708   8.291  1.00 51.34           C
ATOM   1668  CG  LEU A 122      46.852   8.071   8.931  1.00 55.78           C
ATOM   1669  CD1 LEU A 122      47.021   9.374   9.711  1.00 47.06           C
ATOM   1670  CD2 LEU A 122      45.729   8.175   7.872  1.00 48.41           C
ATOM   1671  H   LEU A 122      48.059   5.567   9.427  1.00 58.98           H
ATOM   1672  HA  LEU A 122      47.437   6.294   7.024  1.00 66.87           H
ATOM   1673  HB2 LEU A 122      48.860   7.717   8.989  1.00 61.69           H
ATOM   1674  HB3 LEU A 122      48.391   8.388   7.630  1.00 61.69           H
ATOM   1675  HG  LEU A 122      46.606   7.376   9.561  1.00 67.01           H
ATOM   1676 HD11 LEU A 122      46.174   9.608  10.120  1.00 56.55           H
ATOM   1677 HD12 LEU A 122      47.696   9.246  10.396  1.00 56.55           H
ATOM   1678 HD13 LEU A 122      47.299  10.073   9.099  1.00 56.55           H
ATOM   1679 HD21 LEU A 122      44.898   8.407   8.315  1.00 58.17           H
ATOM   1680 HD22 LEU A 122      45.965   8.862   7.229  1.00 58.17           H
ATOM   1681 HD23 LEU A 122      45.638   7.319   7.424  1.00 58.17           H
ATOM   1682  N   GLN A 123      50.584   5.765   7.365  1.00 69.40           N
ATOM   1683  CA  GLN A 123      51.801   5.471   6.604  1.00 63.75           C
ATOM   1684  C   GLN A 123      51.531   4.377   5.578  1.00 64.29           C
ATOM   1685  O   GLN A 123      51.827   4.537   4.384  1.00 68.54           O
ATOM   1686  CB  GLN A 123      52.932   5.068   7.560  1.00 66.23           C
ATOM   1687  H   GLN A 123      50.665   5.663   8.215  1.00 83.35           H
ATOM   1688  HA  GLN A 123      52.079   6.269   6.128  1.00 76.58           H
ATOM   1689  HB1 GLN A 123      53.134   5.816   8.143  1.00 79.55           H
ATOM   1690  HB3 GLN A 123      53.716   4.831   7.040  1.00 79.55           H
ATOM   1691  N   ALA A 124      50.922   3.275   6.031  1.00 62.41           N
ATOM   1692  CA  ALA A 124      50.442   2.175   5.194  1.00 57.97           C
ATOM   1693  C   ALA A 124      49.238   2.476   4.281  1.00 62.53           C
ATOM   1694  O   ALA A 124      48.566   1.538   3.833  1.00 62.00           O
ATOM   1695  CB  ALA A 124      50.079   0.986   6.105  1.00 55.59           C
ATOM   1696  H   ALA A 124      50.769   3.139   6.866  1.00 74.97           H
ATOM   1697  HA  ALA A 124      51.171   1.889   4.622  1.00 69.64           H
ATOM   1698  HB1 ALA A 124      49.760   0.253   5.555  1.00 66.78           H
ATOM   1699  HB2 ALA A 124      50.870   0.712   6.596  1.00 66.78           H
ATOM   1700  HB3 ALA A 124      49.385   1.263   6.723  1.00 66.78           H
ATOM   1701  N   GLY A 125      48.921   3.750   4.001  1.00 63.96           N
ATOM   1702  CA  GLY A 125      47.940   4.095   2.974  1.00 57.37           C
ATOM   1703  C   GLY A 125      46.550   4.526   3.448  1.00 60.77           C
ATOM   1704  O   GLY A 125      45.883   5.293   2.730  1.00 56.48           O
ATOM   1705  H   GLY A 125      49.266   4.431   4.396  1.00 76.82           H
ATOM   1706  HA2 GLY A 125      48.301   4.818   2.438  1.00 68.92           H
ATOM   1707  HA3 GLY A 125      47.824   3.328   2.392  1.00 68.92           H
ATOM   1708  N   ALA A 126      46.068   4.031   4.602  1.00 61.34           N
ATOM   1709  CA  ALA A 126      44.744   4.409   5.114  1.00 54.62           C
ATOM   1710  C   ALA A 126      44.562   5.923   5.137  1.00 51.52           C
ATOM   1711  O   ALA A 126      45.555   6.666   5.075  1.00 45.71           O
ATOM   1712  CB  ALA A 126      44.521   3.863   6.520  1.00 52.02           C
ATOM   1713  H   ALA A 126      46.491   3.475   5.104  1.00 73.68           H
ATOM   1714  HA  ALA A 126      44.062   4.034   4.535  1.00 65.62           H
ATOM   1715  HB1 ALA A 126      43.641   4.130   6.827  1.00 62.50           H
ATOM   1716  HB2 ALA A 126      44.584   2.895   6.496  1.00 62.50           H
ATOM   1717  HB3 ALA A 126      45.202   4.223   7.110  1.00 62.50           H
ATOM   1718  N   ASP A 127      43.311   6.402   5.237  1.00 50.85           N
ATOM   1719  CA  ASP A 127      43.077   7.844   5.360  1.00 52.99           C
ATOM   1720  C   ASP A 127      42.222   8.169   6.577  1.00 41.51           C
ATOM   1721  O   ASP A 127      41.687   7.295   7.264  1.00 34.31           O
ATOM   1722  CB  ASP A 127      42.422   8.465   4.118  1.00 48.73           C
ATOM   1723  CG  ASP A 127      41.127   7.830   3.783  1.00 45.02           C
ATOM   1724  OD1 ASP A 127      41.151   6.777   3.112  1.00 51.30           O
ATOM   1725  OD2 ASP A 127      40.089   8.380   4.196  1.00 48.16           O1-
ATOM   1726  H   ASP A 127      42.598   5.921   5.235  1.00 61.09           H
ATOM   1727  HA  ASP A 127      43.934   8.281   5.483  1.00 63.67           H
ATOM   1728  HB2 ASP A 127      42.261   9.408   4.283  1.00 58.55           H
ATOM   1729  HB3 ASP A 127      43.016   8.357   3.359  1.00 58.55           H
ATOM   1730  N   ILE A 128      42.097   9.483   6.788  1.00 40.74           N
ATOM   1731  CA  ILE A 128      41.544  10.066   7.995  1.00 37.45           C
ATOM   1732  C   ILE A 128      40.109   9.632   8.250  1.00 39.77           C
ATOM   1733  O   ILE A 128      39.664   9.648   9.392  1.00 39.11           O
ATOM   1734  CB  ILE A 128      41.697  11.595   7.874  1.00 41.75           C
ATOM   1735  CG1 ILE A 128      43.203  11.965   7.969  1.00 42.29           C
ATOM   1736  CG2 ILE A 128      40.857  12.320   8.915  1.00 32.12           C
ATOM   1737  CD1 ILE A 128      43.550  13.458   7.739  1.00 44.56           C
ATOM   1738  H   ILE A 128      42.340  10.075   6.213  1.00 48.97           H
ATOM   1739  HA  ILE A 128      42.077   9.777   8.752  1.00 45.01           H
ATOM   1740  HB  ILE A 128      41.379  11.859   6.996  1.00 50.18           H
ATOM   1741 HG12 ILE A 128      43.520  11.728   8.855  1.00 50.82           H
ATOM   1742 HG13 ILE A 128      43.687  11.450   7.305  1.00 50.82           H
ATOM   1743 HG21 ILE A 128      40.979  13.276   8.808  1.00 38.62           H
ATOM   1744 HG22 ILE A 128      39.925  12.088   8.785  1.00 38.62           H
ATOM   1745 HG23 ILE A 128      41.147  12.046   9.800  1.00 38.62           H
ATOM   1746 HD11 ILE A 128      44.509  13.575   7.821  1.00 53.55           H
ATOM   1747 HD12 ILE A 128      43.259  13.715   6.850  1.00 53.55           H
ATOM   1748 HD13 ILE A 128      43.092  13.994   8.405  1.00 53.55           H
ATOM   1749  N   SER A 129      39.367   9.233   7.219  1.00 37.63           N
ATOM   1750  CA  SER A 129      37.994   8.771   7.424  1.00 40.04           C
ATOM   1751  C   SER A 129      37.937   7.499   8.261  1.00 40.98           C
ATOM   1752  O   SER A 129      36.860   7.143   8.763  1.00 36.90           O
ATOM   1753  CB  SER A 129      37.273   8.560   6.062  1.00 39.97           C
ATOM   1754  OG  SER A 129      37.523   7.291   5.479  1.00 36.78           O
ATOM   1755  H   SER A 129      39.630   9.220   6.400  1.00 45.23           H
ATOM   1756  HA  SER A 129      37.508   9.459   7.906  1.00 48.13           H
ATOM   1757  HB2 SER A 129      36.317   8.649   6.203  1.00 48.05           H
ATOM   1758  HB3 SER A 129      37.574   9.246   5.445  1.00 48.05           H
ATOM   1759  HG  SER A 129      38.346   7.196   5.340  1.00 44.21           H
ATOM   1760  N   MET A 130      39.069   6.836   8.467  1.00 35.25           N
ATOM   1761  CA  MET A 130      39.132   5.610   9.251  1.00 40.08           C
ATOM   1762  C   MET A 130      39.543   5.845  10.705  1.00 37.90           C
ATOM   1763  O   MET A 130      39.763   4.878  11.438  1.00 37.83           O
ATOM   1764  CB  MET A 130      40.096   4.640   8.565  1.00 45.39           C
ATOM   1765  CG  MET A 130      39.613   4.271   7.145  1.00 54.71           C
ATOM   1766  SD  MET A 130      40.904   4.010   5.923  1.00 57.02           S
ATOM   1767  CE  MET A 130      40.965   2.257   6.203  1.00 52.77           C
ATOM   1768  H   MET A 130      39.832   7.083   8.154  1.00 42.37           H
ATOM   1769  HA  MET A 130      38.254   5.199   9.245  1.00 48.17           H
ATOM   1770  HB2 MET A 130      40.970   5.056   8.490  1.00 54.54           H
ATOM   1771  HB3 MET A 130      40.156   3.825   9.087  1.00 54.54           H
ATOM   1772  HG2 MET A 130      39.097   3.451   7.201  1.00 65.73           H
ATOM   1773  HG3 MET A 130      39.046   4.987   6.819  1.00 65.73           H
ATOM   1774  HE1 MET A 130      41.635   1.868   5.620  1.00 63.40           H
ATOM   1775  HE2 MET A 130      41.199   2.094   7.131  1.00 63.40           H
ATOM   1776  HE3 MET A 130      40.094   1.877   6.009  1.00 63.40           H
ATOM   1777  N   ILE A 131      39.608   7.109  11.145  1.00 37.91           N
ATOM   1778  CA  ILE A 131      40.082   7.459  12.488  1.00 33.10           C
ATOM   1779  C   ILE A 131      39.315   6.719  13.583  1.00 32.16           C
ATOM   1780  O   ILE A 131      39.879   6.354  14.615  1.00 33.43           O
ATOM   1781  CB  ILE A 131      39.986   8.986  12.681  1.00 36.57           C
ATOM   1782  CG1 ILE A 131      40.504   9.404  14.063  1.00 27.89           C
ATOM   1783  CG2 ILE A 131      38.531   9.467  12.443  1.00 34.55           C
ATOM   1784  CD1 ILE A 131      40.615  10.883  14.223  1.00 24.33           C
ATOM   1785  H   ILE A 131      39.378   7.791  10.674  1.00 45.57           H
ATOM   1786  HA  ILE A 131      41.016   7.210  12.563  1.00 39.80           H
ATOM   1787  HB  ILE A 131      40.551   9.405  12.013  1.00 43.96           H
ATOM   1788 HG12 ILE A 131      39.894   9.075  14.741  1.00 33.54           H
ATOM   1789 HG13 ILE A 131      41.386   9.022  14.197  1.00 33.54           H
ATOM   1790 HG21 ILE A 131      38.492  10.428  12.568  1.00 41.54           H
ATOM   1791 HG22 ILE A 131      38.269   9.240  11.537  1.00 41.54           H
ATOM   1792 HG23 ILE A 131      37.946   9.025  13.078  1.00 41.54           H
ATOM   1793 HD11 ILE A 131      40.946  11.079  15.114  1.00 29.28           H
ATOM   1794 HD12 ILE A 131      41.230  11.227  13.558  1.00 29.28           H
ATOM   1795 HD13 ILE A 131      39.738  11.279  14.101  1.00 29.28           H
ATOM   1796  N   GLY A 132      38.019   6.522  13.402  1.00 36.32           N
ATOM   1797  CA  GLY A 132      37.247   5.856  14.437  1.00 37.39           C
ATOM   1798  C   GLY A 132      37.649   4.407  14.632  1.00 38.73           C
ATOM   1799  O   GLY A 132      37.470   3.844  15.718  1.00 29.58           O
ATOM   1800  H   GLY A 132      37.571   6.756  12.706  1.00 43.66           H
ATOM   1801  HA2 GLY A 132      37.367   6.323  15.278  1.00 44.94           H
ATOM   1802  HA3 GLY A 132      36.305   5.884  14.204  1.00 44.94           H
ATOM   1803  N   GLN A 133      38.209   3.777  13.599  1.00 34.47           N
ATOM   1804  CA  GLN A 133      38.585   2.381  13.798  1.00 41.74           C
ATOM   1805  C   GLN A 133      39.672   2.216  14.859  1.00 40.87           C
ATOM   1806  O   GLN A 133      39.943   1.088  15.290  1.00 42.62           O
ATOM   1807  CB  GLN A 133      39.014   1.798  12.469  1.00 41.31           C
ATOM   1808  CG  GLN A 133      37.850   1.532  11.544  1.00 43.84           C
ATOM   1809  CD  GLN A 133      38.312   1.216  10.153  1.00 55.24           C
ATOM   1810  OE1 GLN A 133      37.765   1.741   9.176  1.00 60.46           O
ATOM   1811  NE2 GLN A 133      39.350   0.358  10.040  1.00 65.75           N
ATOM   1812  H   GLN A 133      38.374   4.110  12.824  1.00 41.43           H
ATOM   1813  HA  GLN A 133      37.805   1.889  14.098  1.00 50.16           H
ATOM   1814  HB2 GLN A 133      39.611   2.423  12.028  1.00 49.65           H
ATOM   1815  HB3 GLN A 133      39.471   0.957  12.626  1.00 49.65           H
ATOM   1816  HG2 GLN A 133      37.345   0.774  11.877  1.00 52.68           H
ATOM   1817  HG3 GLN A 133      37.286   2.320  11.505  1.00 52.68           H
ATOM   1818 HE21 GLN A 133      39.711   0.024  10.745  1.00 78.98           H
ATOM   1819 HE22 GLN A 133      39.650   0.147   9.262  1.00 78.98           H
ATOM   1820  N   PHE A 134      40.279   3.323  15.296  1.00 40.18           N
ATOM   1821  CA  PHE A 134      41.396   3.345  16.237  1.00 37.40           C
ATOM   1822  C   PHE A 134      41.010   4.011  17.553  1.00 37.12           C
ATOM   1823  O   PHE A 134      41.880   4.287  18.386  1.00 44.81           O
ATOM   1824  CB  PHE A 134      42.603   4.063  15.611  1.00 35.59           C
ATOM   1825  CG  PHE A 134      42.914   3.612  14.228  1.00 47.57           C
ATOM   1826  CD1 PHE A 134      43.624   2.440  14.010  1.00 50.49           C
ATOM   1827  CD2 PHE A 134      42.464   4.335  13.137  1.00 46.19           C
ATOM   1828  CE1 PHE A 134      43.886   2.009  12.724  1.00 53.62           C
ATOM   1829  CE2 PHE A 134      42.719   3.897  11.832  1.00 51.90           C
ATOM   1830  CZ  PHE A 134      43.439   2.745  11.630  1.00 47.45           C
ATOM   1831  H   PHE A 134      40.044   4.112  15.046  1.00 48.29           H
ATOM   1832  HA  PHE A 134      41.660   2.432  16.431  1.00 44.96           H
ATOM   1833  HB2 PHE A 134      42.418   5.015  15.578  1.00 42.78           H
ATOM   1834  HB3 PHE A 134      43.385   3.898  16.160  1.00 42.78           H
ATOM   1835  HD1 PHE A 134      43.926   1.942  14.734  1.00 60.67           H
ATOM   1836  HD2 PHE A 134      41.976   5.115  13.273  1.00 55.51           H
ATOM   1837  HE1 PHE A 134      44.370   1.227  12.588  1.00 64.42           H
ATOM   1838  HE2 PHE A 134      42.422   4.395  11.106  1.00 62.35           H
ATOM   1839  HZ  PHE A 134      43.619   2.454  10.766  1.00 57.01           H
ATOM   1840  N   GLY A 135      39.734   4.297  17.747  1.00 33.70           N
ATOM   1841  CA  GLY A 135      39.243   4.749  19.026  1.00 32.64           C
ATOM   1842  C   GLY A 135      39.356   6.249  19.295  1.00 28.56           C
ATOM   1843  O   GLY A 135      38.992   6.695  20.380  1.00 28.64           O
ATOM   1844  H   GLY A 135      39.127   4.235  17.141  1.00 40.51           H
ATOM   1845  HA2 GLY A 135      38.307   4.505  19.102  1.00 39.25           H
ATOM   1846  HA3 GLY A 135      39.728   4.286  19.726  1.00 39.25           H
ATOM   1847  N   VAL A 136      39.792   7.043  18.337  1.00 30.80           N
ATOM   1848  CA  VAL A 136      40.043   8.440  18.612  1.00 34.00           C
ATOM   1849  C   VAL A 136      39.236   9.307  17.667  1.00 30.21           C
ATOM   1850  O   VAL A 136      39.655  10.415  17.335  1.00 28.86           O
ATOM   1851  CB  VAL A 136      41.551   8.727  18.528  1.00 30.09           C
ATOM   1852  CG1 VAL A 136      42.221   8.074  19.722  1.00 26.51           C
ATOM   1853  CG2 VAL A 136      42.119   8.231  17.207  1.00 32.69           C
ATOM   1854  H   VAL A 136      39.949   6.801  17.527  1.00 37.04           H
ATOM   1855  HA  VAL A 136      39.754   8.638  19.517  1.00 40.87           H
ATOM   1856  HB  VAL A 136      41.698   9.684  18.582  1.00 36.18           H
ATOM   1857 HG11 VAL A 136      43.175   8.247  19.682  1.00 31.89           H
ATOM   1858 HG12 VAL A 136      41.850   8.450  20.536  1.00 31.89           H
ATOM   1859 HG13 VAL A 136      42.056   7.119  19.693  1.00 31.89           H
ATOM   1860 HG21 VAL A 136      43.069   8.424  17.180  1.00 39.30           H
ATOM   1861 HG22 VAL A 136      41.973   7.275  17.140  1.00 39.30           H
ATOM   1862 HG23 VAL A 136      41.667   8.687  16.479  1.00 39.30           H
ATOM   1863  N   GLY A 137      38.059   8.820  17.262  1.00 29.66           N
ATOM   1864  CA  GLY A 137      37.214   9.577  16.354  1.00 33.14           C
ATOM   1865  C   GLY A 137      36.779  10.947  16.845  1.00 29.34           C
ATOM   1866  O   GLY A 137      36.519  11.829  16.031  1.00 30.77           O
ATOM   1867  H   GLY A 137      37.735   8.059  17.500  1.00 35.66           H
ATOM   1868  HA2 GLY A 137      37.689   9.700  15.517  1.00 39.85           H
ATOM   1869  HA3 GLY A 137      36.414   9.061  16.169  1.00 39.85           H
ATOM   1870  N   PHE A 138      36.656  11.141  18.163  1.00 28.00           N
ATOM   1871  CA  PHE A 138      36.316  12.473  18.703  1.00 33.38           C
ATOM   1872  C   PHE A 138      37.129  13.597  18.062  1.00 29.04           C
ATOM   1873  O   PHE A 138      36.590  14.648  17.702  1.00 23.60           O
ATOM   1874  CB  PHE A 138      36.521  12.508  20.231  1.00 27.64           C
ATOM   1875  CG  PHE A 138      36.580  13.922  20.821  1.00 26.10           C
ATOM   1876  CD1 PHE A 138      35.407  14.673  20.995  1.00 22.89           C
ATOM   1877  CD2 PHE A 138      37.783  14.492  21.197  1.00 24.42           C
ATOM   1878  CE1 PHE A 138      35.449  15.947  21.473  1.00 28.49           C
ATOM   1879  CE2 PHE A 138      37.827  15.765  21.678  1.00 25.48           C
ATOM   1880  CZ  PHE A 138      36.658  16.504  21.822  1.00 26.66           C
ATOM   1881  H   PHE A 138      36.763  10.531  18.760  1.00 33.67           H
ATOM   1882  HA  PHE A 138      35.379  12.649  18.527  1.00 40.14           H
ATOM   1883  HB2 PHE A 138      35.784  12.041  20.656  1.00 33.25           H
ATOM   1884  HB3 PHE A 138      37.357  12.063  20.444  1.00 33.25           H
ATOM   1885  HD1 PHE A 138      34.591  14.309  20.738  1.00 27.54           H
ATOM   1886  HD2 PHE A 138      38.574  14.015  21.083  1.00 29.38           H
ATOM   1887  HE1 PHE A 138      34.663  16.433  21.578  1.00 34.26           H
ATOM   1888  HE2 PHE A 138      38.643  16.139  21.923  1.00 30.65           H
ATOM   1889  HZ  PHE A 138      36.691  17.363  22.174  1.00 32.07           H
ATOM   1890  N   TYR A 139      38.444  13.402  17.936  1.00 27.58           N
ATOM   1891  CA  TYR A 139      39.341  14.484  17.510  1.00 27.09           C
ATOM   1892  C   TYR A 139      39.109  14.891  16.073  1.00 23.95           C
ATOM   1893  O   TYR A 139      39.617  15.932  15.673  1.00 28.51           O
ATOM   1894  CB  TYR A 139      40.800  14.068  17.735  1.00 24.76           C
ATOM   1895  CG  TYR A 139      41.069  13.723  19.185  1.00 28.47           C
ATOM   1896  CD1 TYR A 139      41.508  14.694  20.075  1.00 24.68           C
ATOM   1897  CD2 TYR A 139      40.830  12.424  19.683  1.00 27.58           C
ATOM   1898  CE1 TYR A 139      41.705  14.417  21.402  1.00 26.29           C
ATOM   1899  CE2 TYR A 139      41.030  12.125  21.013  1.00 26.47           C
ATOM   1900  CZ  TYR A 139      41.485  13.138  21.886  1.00 36.78           C
ATOM   1901  OH  TYR A 139      41.735  12.903  23.219  1.00 33.47           O
ATOM   1902  H   TYR A 139      38.842  12.656  18.091  1.00 33.17           H
ATOM   1903  HA  TYR A 139      39.170  15.261  18.065  1.00 32.58           H
ATOM   1904  HB2 TYR A 139      40.996  13.287  17.195  1.00 29.78           H
ATOM   1905  HB3 TYR A 139      41.383  14.803  17.485  1.00 29.78           H
ATOM   1906  HD1 TYR A 139      41.654  15.559  19.766  1.00 29.69           H
ATOM   1907  HD2 TYR A 139      40.524  11.762  19.106  1.00 33.17           H
ATOM   1908  HE1 TYR A 139      42.015  15.082  21.973  1.00 31.62           H
ATOM   1909  HE2 TYR A 139      40.883  11.263  21.329  1.00 31.85           H
ATOM   1910  HH  TYR A 139      41.569  12.101  23.406  1.00 40.24           H
ATOM   1911  N   SER A 140      38.363  14.103  15.276  1.00 26.60           N
ATOM   1912  CA  SER A 140      37.982  14.547  13.939  1.00 30.94           C
ATOM   1913  C   SER A 140      37.094  15.773  14.009  1.00 31.15           C
ATOM   1914  O   SER A 140      36.886  16.422  12.980  1.00 28.33           O
ATOM   1915  CB  SER A 140      37.260  13.436  13.153  1.00 30.83           C
ATOM   1916  OG  SER A 140      35.962  13.203  13.688  1.00 31.16           O
ATOM   1917  H   SER A 140      38.073  13.322  15.489  1.00 32.00           H
ATOM   1918  HA  SER A 140      38.784  14.786  13.448  1.00 37.20           H
ATOM   1919  HB2 SER A 140      37.176  13.708  12.226  1.00 37.08           H
ATOM   1920  HB3 SER A 140      37.778  12.618  13.214  1.00 37.08           H
ATOM   1921  HG  SER A 140      36.021  12.968  14.492  1.00 37.47           H
ATOM   1922  N   ALA A 141      36.582  16.090  15.210  1.00 26.44           N
ATOM   1923  CA  ALA A 141      35.828  17.324  15.430  1.00 30.17           C
ATOM   1924  C   ALA A 141      36.629  18.522  14.962  1.00 31.02           C
ATOM   1925  O   ALA A 141      36.059  19.489  14.437  1.00 27.05           O
ATOM   1926  CB  ALA A 141      35.458  17.495  16.911  1.00 27.17           C
ATOM   1927  H   ALA A 141      36.660  15.600  15.913  1.00 31.80           H
ATOM   1928  HA  ALA A 141      35.007  17.291  14.915  1.00 36.28           H
ATOM   1929  HB1 ALA A 141      34.961  18.321  17.018  1.00 32.68           H
ATOM   1930  HB2 ALA A 141      34.913  16.742  17.188  1.00 32.68           H
ATOM   1931  HB3 ALA A 141      36.272  17.527  17.438  1.00 32.68           H
ATOM   1932  N   TYR A 142      37.966  18.468  15.141  1.00 28.25           N
ATOM   1933  CA  TYR A 142      38.834  19.565  14.725  1.00 30.81           C
ATOM   1934  C   TYR A 142      39.070  19.616  13.186  1.00 33.62           C
ATOM   1935  O   TYR A 142      39.829  20.477  12.701  1.00 30.60           O
ATOM   1936  CB  TYR A 142      40.151  19.506  15.540  1.00 30.99           C
ATOM   1937  CG  TYR A 142      39.911  19.783  17.013  1.00 27.22           C
ATOM   1938  CD1 TYR A 142      39.930  21.090  17.507  1.00 26.86           C
ATOM   1939  CD2 TYR A 142      39.602  18.746  17.904  1.00 30.60           C
ATOM   1940  CE1 TYR A 142      39.664  21.353  18.823  1.00 30.45           C
ATOM   1941  CE2 TYR A 142      39.346  19.005  19.246  1.00 30.03           C
ATOM   1942  CZ  TYR A 142      39.389  20.305  19.696  1.00 31.52           C
ATOM   1943  OH  TYR A 142      39.111  20.562  21.018  1.00 25.03           O
ATOM   1944  H   TYR A 142      38.383  17.806  15.500  1.00 33.97           H
ATOM   1945  HA  TYR A 142      38.394  20.396  14.965  1.00 37.05           H
ATOM   1946  HB2 TYR A 142      40.539  18.620  15.457  1.00 37.26           H
ATOM   1947  HB3 TYR A 142      40.767  20.175  15.201  1.00 37.26           H
ATOM   1948  HD1 TYR A 142      40.115  21.794  16.929  1.00 32.31           H
ATOM   1949  HD2 TYR A 142      39.576  17.869  17.594  1.00 36.79           H
ATOM   1950  HE1 TYR A 142      39.691  22.227  19.138  1.00 36.61           H
ATOM   1951  HE2 TYR A 142      39.148  18.310  19.831  1.00 36.12           H
ATOM   1952  HH  TYR A 142      39.140  21.389  21.163  1.00 30.11           H
ATOM   1953  N   LEU A 143      38.389  18.763  12.406  1.00 30.06           N
ATOM   1954  CA  LEU A 143      38.298  18.976  10.964  1.00 30.55           C
ATOM   1955  C   LEU A 143      37.430  20.185  10.639  1.00 32.96           C
ATOM   1956  O   LEU A 143      37.688  20.880   9.656  1.00 25.77           O
ATOM   1957  CB  LEU A 143      37.735  17.723  10.279  1.00 31.66           C
ATOM   1958  CG  LEU A 143      38.594  16.451  10.251  1.00 31.08           C
ATOM   1959  CD1 LEU A 143      37.787  15.310   9.711  1.00 28.31           C
ATOM   1960  CD2 LEU A 143      39.879  16.662   9.413  1.00 29.73           C
ATOM   1961  H   LEU A 143      37.977  18.063  12.689  1.00 36.14           H
ATOM   1962  HA  LEU A 143      39.187  19.139  10.611  1.00 36.73           H
ATOM   1963  HB2 LEU A 143      36.905  17.491  10.724  1.00 38.07           H
ATOM   1964  HB3 LEU A 143      37.544  17.952   9.356  1.00 38.07           H
ATOM   1965  HG  LEU A 143      38.859  16.229  11.157  1.00 37.37           H
ATOM   1966 HD11 LEU A 143      38.339  14.512   9.698  1.00 34.05           H
ATOM   1967 HD12 LEU A 143      37.016  15.170  10.283  1.00 34.05           H
ATOM   1968 HD13 LEU A 143      37.497  15.527   8.811  1.00 34.05           H
ATOM   1969 HD21 LEU A 143      40.396  15.841   9.417  1.00 35.75           H
ATOM   1970 HD22 LEU A 143      39.629  16.892   8.505  1.00 35.75           H
ATOM   1971 HD23 LEU A 143      40.397  17.382   9.806  1.00 35.75           H
ATOM   1972  N   VAL A 144      36.409  20.461  11.456  1.00 32.02           N
ATOM   1973  CA  VAL A 144      35.467  21.539  11.195  1.00 30.32           C
ATOM   1974  C   VAL A 144      35.426  22.593  12.299  1.00 24.85           C
ATOM   1975  O   VAL A 144      34.922  23.694  12.060  1.00 32.93           O
ATOM   1976  CB  VAL A 144      34.032  20.990  10.975  1.00 25.13           C
ATOM   1977  CG1 VAL A 144      33.893  20.175   9.698  1.00 27.33           C
ATOM   1978  CG2 VAL A 144      33.556  20.189  12.221  1.00 28.62           C
ATOM   1979  H   VAL A 144      36.244  20.027  12.180  1.00 38.50           H
ATOM   1980  HA  VAL A 144      35.735  21.987  10.377  1.00 36.46           H
ATOM   1981  HB  VAL A 144      33.436  21.750  10.887  1.00 30.23           H
ATOM   1982 HG11 VAL A 144      32.978  19.863   9.621  1.00 32.87           H
ATOM   1983 HG12 VAL A 144      34.117  20.737   8.939  1.00 32.87           H
ATOM   1984 HG13 VAL A 144      34.499  19.418   9.739  1.00 32.87           H
ATOM   1985 HG21 VAL A 144      32.659  19.857  12.059  1.00 34.41           H
ATOM   1986 HG22 VAL A 144      34.163  19.447  12.369  1.00 34.41           H
ATOM   1987 HG23 VAL A 144      33.558  20.777  12.992  1.00 34.41           H
ATOM   1988  N   ALA A 145      35.863  22.289  13.516  1.00 34.08           N
ATOM   1989  CA  ALA A 145      35.660  23.149  14.674  1.00 31.90           C
ATOM   1990  C   ALA A 145      36.961  23.794  15.099  1.00 32.87           C
ATOM   1991  O   ALA A 145      37.985  23.115  15.242  1.00 33.07           O
ATOM   1992  CB  ALA A 145      35.111  22.346  15.842  1.00 30.63           C
ATOM   1993  H   ALA A 145      36.293  21.568  13.700  1.00 40.98           H
ATOM   1994  HA  ALA A 145      35.025  23.848  14.454  1.00 38.36           H
ATOM   1995  HB1 ALA A 145      34.985  22.938  16.600  1.00 36.84           H
ATOM   1996  HB2 ALA A 145      34.263  21.953  15.583  1.00 36.84           H
ATOM   1997  HB3 ALA A 145      35.745  21.647  16.069  1.00 36.84           H
ATOM   1998  N   GLU A 146      36.923  25.099  15.326  1.00 34.15           N
ATOM   1999  CA  GLU A 146      38.113  25.753  15.857  1.00 36.54           C
ATOM   2000  C   GLU A 146      38.206  25.627  17.365  1.00 35.87           C
ATOM   2001  O   GLU A 146      39.314  25.658  17.912  1.00 38.47           O
ATOM   2002  CB  GLU A 146      38.127  27.220  15.478  1.00 35.41           C
ATOM   2003  CG  GLU A 146      36.886  27.931  15.885  1.00 41.09           C
ATOM   2004  CD  GLU A 146      36.909  29.391  15.544  1.00 53.86           C
ATOM   2005  OE1 GLU A 146      37.865  29.819  14.851  1.00 59.85           O
ATOM   2006  OE2 GLU A 146      35.954  30.094  15.977  1.00 57.66           O1-
ATOM   2007  H   GLU A 146      36.249  25.615  15.187  1.00 41.05           H
ATOM   2008  HA  GLU A 146      38.900  25.336  15.473  1.00 43.92           H
ATOM   2009  HB2 GLU A 146      38.878  27.652  15.915  1.00 42.57           H
ATOM   2010  HB3 GLU A 146      38.215  27.296  14.515  1.00 42.57           H
ATOM   2011  HG2 GLU A 146      36.129  27.530  15.431  1.00 49.38           H
ATOM   2012  HG3 GLU A 146      36.776  27.850  16.846  1.00 49.38           H
ATOM   2013  N   LYS A 147      37.066  25.491  18.040  1.00 30.67           N
ATOM   2014  CA  LYS A 147      37.007  25.222  19.466  1.00 34.21           C
ATOM   2015  C   LYS A 147      35.950  24.146  19.713  1.00 27.92           C
ATOM   2016  O   LYS A 147      34.925  24.116  19.034  1.00 32.21           O
ATOM   2017  CB  LYS A 147      36.682  26.520  20.261  1.00 32.99           C
ATOM   2018  CG  LYS A 147      36.658  26.328  21.760  1.00 34.59           C
ATOM   2019  CD  LYS A 147      36.695  27.623  22.583  1.00 41.37           C
ATOM   2020  CE  LYS A 147      35.409  28.336  22.556  1.00 33.77           C
ATOM   2021  NZ  LYS A 147      35.370  29.345  23.577  1.00 54.10           N1+
ATOM   2022  H   LYS A 147      36.289  25.554  17.676  1.00 36.88           H
ATOM   2023  HA  LYS A 147      37.865  24.884  19.767  1.00 41.13           H
ATOM   2024  HB2 LYS A 147      37.356  27.188  20.059  1.00 39.66           H
ATOM   2025  HB3 LYS A 147      35.808  26.843  19.990  1.00 39.66           H
ATOM   2026  HG2 LYS A 147      35.845  25.854  21.997  1.00 41.58           H
ATOM   2027  HG3 LYS A 147      37.429  25.798  22.015  1.00 41.58           H
ATOM   2028  HD2 LYS A 147      36.900  27.407  23.506  1.00 49.72           H
ATOM   2029  HD3 LYS A 147      37.374  28.212  22.219  1.00 49.72           H
ATOM   2030  HE2 LYS A 147      35.297  28.767  21.694  1.00 40.60           H
ATOM   2031  HE3 LYS A 147      34.688  27.708  22.717  1.00 40.60           H
ATOM   2032  HZ1 LYS A 147      34.589  29.771  23.554  1.00 64.99           H
ATOM   2033  HZ2 LYS A 147      35.471  28.971  24.378  1.00 64.99           H
ATOM   2034  HZ3 LYS A 147      36.025  29.934  23.448  1.00 64.99           H
ATOM   2035  N   VAL A 148      36.196  23.249  20.675  1.00 28.96           N
ATOM   2036  CA  VAL A 148      35.193  22.251  21.064  1.00 29.95           C
ATOM   2037  C   VAL A 148      35.001  22.312  22.576  1.00 33.21           C
ATOM   2038  O   VAL A 148      35.968  22.383  23.341  1.00 29.34           O
ATOM   2039  CB  VAL A 148      35.570  20.812  20.617  1.00 30.71           C
ATOM   2040  CG1 VAL A 148      34.519  19.825  21.069  1.00 29.21           C
ATOM   2041  CG2 VAL A 148      35.800  20.703  19.062  1.00 32.45           C
ATOM   2042  H   VAL A 148      36.933  23.198  21.116  1.00 34.83           H
ATOM   2043  HA  VAL A 148      34.348  22.479  20.647  1.00 36.02           H
ATOM   2044  HB  VAL A 148      36.403  20.567  21.050  1.00 36.93           H
ATOM   2045 HG11 VAL A 148      34.776  18.936  20.778  1.00 35.13           H
ATOM   2046 HG12 VAL A 148      34.456  19.852  22.036  1.00 35.13           H
ATOM   2047 HG13 VAL A 148      33.667  20.069  20.674  1.00 35.13           H
ATOM   2048 HG21 VAL A 148      36.032  19.787  18.841  1.00 39.02           H
ATOM   2049 HG22 VAL A 148      34.984  20.958  18.604  1.00 39.02           H
ATOM   2050 HG23 VAL A 148      36.523  21.298  18.807  1.00 39.02           H
ATOM   2051  N   THR A 149      33.741  22.259  22.997  1.00 34.49           N
ATOM   2052  CA  THR A 149      33.345  22.268  24.397  1.00 28.47           C
ATOM   2053  C   THR A 149      32.575  20.990  24.680  1.00 30.37           C
ATOM   2054  O   THR A 149      31.607  20.674  23.974  1.00 35.77           O
ATOM   2055  CB  THR A 149      32.439  23.475  24.701  1.00 38.31           C
ATOM   2056  OG1 THR A 149      33.009  24.658  24.137  1.00 34.00           O
ATOM   2057  CG2 THR A 149      32.234  23.650  26.167  1.00 34.41           C
ATOM   2058  H   THR A 149      33.069  22.216  22.462  1.00 41.46           H
ATOM   2059  HA  THR A 149      34.128  22.303  24.968  1.00 34.24           H
ATOM   2060  HB  THR A 149      31.570  23.323  24.297  1.00 46.05           H
ATOM   2061  HG1 THR A 149      33.770  24.796  24.466  1.00 40.87           H
ATOM   2062 HG21 THR A 149      31.661  24.415  26.333  1.00 41.37           H
ATOM   2063 HG22 THR A 149      31.817  22.857  26.540  1.00 41.37           H
ATOM   2064 HG23 THR A 149      33.087  23.794  26.606  1.00 41.37           H
ATOM   2065  N   VAL A 150      32.974  20.257  25.710  1.00 31.78           N
ATOM   2066  CA  VAL A 150      32.287  19.014  26.052  1.00 33.30           C
ATOM   2067  C   VAL A 150      31.712  19.158  27.453  1.00 28.37           C
ATOM   2068  O   VAL A 150      32.455  19.321  28.432  1.00 30.93           O
ATOM   2069  CB  VAL A 150      33.214  17.801  25.938  1.00 26.85           C
ATOM   2070  CG1 VAL A 150      32.520  16.582  26.409  1.00 24.53           C
ATOM   2071  CG2 VAL A 150      33.642  17.624  24.512  1.00 27.52           C
ATOM   2072  H   VAL A 150      33.635  20.453  26.225  1.00 38.21           H
ATOM   2073  HA  VAL A 150      31.548  18.884  25.438  1.00 40.03           H
ATOM   2074  HB  VAL A 150      34.003  17.940  26.484  1.00 32.30           H
ATOM   2075 HG11 VAL A 150      33.122  15.825  26.329  1.00 29.51           H
ATOM   2076 HG12 VAL A 150      32.263  16.704  27.336  1.00 29.51           H
ATOM   2077 HG13 VAL A 150      31.731  16.437  25.863  1.00 29.51           H
ATOM   2078 HG21 VAL A 150      34.228  16.853  24.453  1.00 33.10           H
ATOM   2079 HG22 VAL A 150      32.856  17.486  23.962  1.00 33.10           H
ATOM   2080 HG23 VAL A 150      34.113  18.421  24.223  1.00 33.10           H
ATOM   2081  N   ILE A 151      30.392  19.114  27.544  1.00 28.73           N
ATOM   2082  CA  ILE A 151      29.683  19.207  28.809  1.00 32.53           C
ATOM   2083  C   ILE A 151      29.097  17.834  29.111  1.00 33.46           C
ATOM   2084  O   ILE A 151      28.380  17.274  28.280  1.00 30.53           O
ATOM   2085  CB  ILE A 151      28.619  20.314  28.739  1.00 39.71           C
ATOM   2086  CG1 ILE A 151      29.355  21.594  28.331  1.00 31.42           C
ATOM   2087  CG2 ILE A 151      27.878  20.455  30.086  1.00 40.06           C
ATOM   2088  CD1 ILE A 151      28.650  22.837  28.516  1.00 41.60           C
ATOM   2089  H   ILE A 151      29.871  19.028  26.866  1.00 34.55           H
ATOM   2090  HA  ILE A 151      30.311  19.432  29.514  1.00 39.11           H
ATOM   2091  HB  ILE A 151      27.976  20.088  28.049  1.00 47.73           H
ATOM   2092 HG12 ILE A 151      30.173  21.649  28.849  1.00 37.78           H
ATOM   2093 HG13 ILE A 151      29.577  21.527  27.389  1.00 37.78           H
ATOM   2094 HG21 ILE A 151      27.215  21.159  30.009  1.00 48.15           H
ATOM   2095 HG22 ILE A 151      27.444  19.613  30.297  1.00 48.15           H
ATOM   2096 HG23 ILE A 151      28.520  20.678  30.778  1.00 48.15           H
ATOM   2097 HD11 ILE A 151      29.218  23.568  28.223  1.00 50.00           H
ATOM   2098 HD12 ILE A 151      27.836  22.819  27.990  1.00 50.00           H
ATOM   2099 HD13 ILE A 151      28.435  22.941  29.456  1.00 50.00           H
ATOM   2100  N   THR A 152      29.412  17.272  30.286  1.00 34.55           N
ATOM   2101  CA  THR A 152      29.078  15.880  30.544  1.00 33.00           C
ATOM   2102  C   THR A 152      28.635  15.712  31.989  1.00 31.82           C
ATOM   2103  O   THR A 152      29.087  16.418  32.884  1.00 32.65           O
ATOM   2104  CB  THR A 152      30.269  14.947  30.228  1.00 34.24           C
ATOM   2105  OG1 THR A 152      29.856  13.563  30.208  1.00 28.44           O
ATOM   2106  CG2 THR A 152      31.373  15.145  31.249  1.00 26.68           C
ATOM   2107  H   THR A 152      29.811  17.673  30.934  1.00 41.53           H
ATOM   2108  HA  THR A 152      28.338  15.622  29.973  1.00 39.68           H
ATOM   2109  HB  THR A 152      30.626  15.180  29.357  1.00 41.16           H
ATOM   2110  HG1 THR A 152      29.267  13.448  29.620  1.00 34.20           H
ATOM   2111 HG21 THR A 152      32.119  14.558  31.048  1.00 32.10           H
ATOM   2112 HG22 THR A 152      31.681  16.064  31.230  1.00 32.10           H
ATOM   2113 HG23 THR A 152      31.042  14.941  32.138  1.00 32.10           H
ATOM   2114  N   LYS A 153      27.732  14.766  32.209  1.00 37.71           N
ATOM   2115  CA  LYS A 153      27.226  14.475  33.539  1.00 27.94           C
ATOM   2116  C   LYS A 153      27.118  12.961  33.687  1.00 26.24           C
ATOM   2117  O   LYS A 153      26.342  12.311  32.999  1.00 31.88           O
ATOM   2118  CB  LYS A 153      25.880  15.176  33.771  1.00 31.87           C
ATOM   2119  CG  LYS A 153      25.187  14.921  35.133  1.00 32.38           C
ATOM   2120  CD  LYS A 153      26.000  15.357  36.361  1.00 36.10           C
ATOM   2121  CE  LYS A 153      25.219  15.160  37.675  1.00 39.57           C
ATOM   2122  NZ  LYS A 153      25.187  13.734  38.089  1.00 32.88           N1+
ATOM   2123  H   LYS A 153      27.392  14.272  31.593  1.00 45.33           H
ATOM   2124  HA  LYS A 153      27.857  14.802  34.200  1.00 33.60           H
ATOM   2125  HB2 LYS A 153      26.021  16.133  33.697  1.00 38.32           H
ATOM   2126  HB3 LYS A 153      25.266  14.888  33.078  1.00 38.32           H
ATOM   2127  HG2 LYS A 153      24.348  15.407  35.149  1.00 38.93           H
ATOM   2128  HG3 LYS A 153      25.014  13.970  35.218  1.00 38.93           H
ATOM   2129  HD2 LYS A 153      26.811  14.827  36.409  1.00 43.40           H
ATOM   2130  HD3 LYS A 153      26.221  16.298  36.278  1.00 43.40           H
ATOM   2131  HE2 LYS A 153      25.646  15.672  38.380  1.00 47.56           H
ATOM   2132  HE3 LYS A 153      24.305  15.460  37.550  1.00 47.56           H
ATOM   2133  HZ1 LYS A 153      24.731  13.648  38.848  1.00 39.53           H
ATOM   2134  HZ2 LYS A 153      24.795  13.243  37.459  1.00 39.53           H
ATOM   2135  HZ3 LYS A 153      26.016  13.436  38.214  1.00 39.53           H
ATOM   2136  N   HIS A 154      27.895  12.404  34.584  1.00 31.29           N
ATOM   2137  CA  HIS A 154      27.844  10.989  34.903  1.00 34.15           C
ATOM   2138  C   HIS A 154      27.148  10.840  36.253  1.00 37.60           C
ATOM   2139  O   HIS A 154      27.129  11.767  37.064  1.00 37.38           O
ATOM   2140  CB  HIS A 154      29.272  10.423  34.915  1.00 32.77           C
ATOM   2141  CG  HIS A 154      29.372   8.943  35.130  1.00 36.69           C
ATOM   2142  ND1 HIS A 154      29.099   8.341  36.343  1.00 33.34           N
ATOM   2143  CD2 HIS A 154      29.773   7.951  34.300  1.00 31.49           C
ATOM   2144  CE1 HIS A 154      29.284   7.042  36.236  1.00 34.99           C
ATOM   2145  NE2 HIS A 154      29.692   6.777  35.006  1.00 38.36           N
ATOM   2146  H   HIS A 154      28.482  12.836  35.040  1.00 37.62           H
ATOM   2147  HA  HIS A 154      27.327  10.518  34.230  1.00 41.05           H
ATOM   2148  HB2 HIS A 154      29.768  10.855  35.628  1.00 39.40           H
ATOM   2149  HB3 HIS A 154      29.690  10.623  34.062  1.00 39.40           H
ATOM   2150  HD2 HIS A 154      30.026   8.044  33.410  1.00 37.86           H
ATOM   2151  HE1 HIS A 154      29.157   6.417  36.913  1.00 42.06           H
ATOM   2152  HE2 HIS A 154      29.887   5.997  34.701  1.00 46.11           H
ATOM   2153  N   ASN A 155      26.528   9.688  36.471  1.00 35.49           N
ATOM   2154  CA  ASN A 155      25.740   9.492  37.691  1.00 33.78           C
ATOM   2155  C   ASN A 155      26.604   9.639  38.951  1.00 34.34           C
ATOM   2156  O   ASN A 155      26.123  10.132  39.983  1.00 39.75           O
ATOM   2157  CB  ASN A 155      25.040   8.109  37.663  1.00 28.05           C
ATOM   2158  CG  ASN A 155      23.731   8.091  36.852  1.00 30.74           C
ATOM   2159  OD1 ASN A 155      23.072   9.116  36.645  1.00 30.42           O
ATOM   2160  ND2 ASN A 155      23.332   6.899  36.423  1.00 31.24           N
ATOM   2161  H   ASN A 155      26.544   9.011  35.940  1.00 42.67           H
ATOM   2162  HA  ASN A 155      25.049  10.171  37.727  1.00 40.61           H
ATOM   2163  HB2 ASN A 155      25.643   7.462  37.266  1.00 33.73           H
ATOM   2164  HB3 ASN A 155      24.828   7.847  38.572  1.00 33.73           H
ATOM   2165 HD21 ASN A 155      22.607   6.827  35.965  1.00 37.56           H
ATOM   2166 HD22 ASN A 155      23.798   6.198  36.603  1.00 37.56           H
ATOM   2167  N   ASP A 156      27.885   9.263  38.873  1.00 37.07           N
ATOM   2168  CA  ASP A 156      28.815   9.178  40.009  1.00 46.24           C
ATOM   2169  C   ASP A 156      29.657  10.465  40.233  1.00 50.08           C
ATOM   2170  O   ASP A 156      30.766  10.376  40.802  1.00 44.97           O
ATOM   2171  CB  ASP A 156      29.823   8.016  39.801  1.00 44.79           C
ATOM   2172  CG  ASP A 156      29.204   6.619  39.781  1.00 44.10           C
ATOM   2173  OD1 ASP A 156      28.011   6.433  40.099  1.00 48.09           O
ATOM   2174  OD2 ASP A 156      29.967   5.683  39.439  1.00 53.42           O1-
ATOM   2175  H   ASP A 156      28.257   9.040  38.130  1.00 44.56           H
ATOM   2176  HA  ASP A 156      28.312   9.001  40.819  1.00 55.56           H
ATOM   2177  HB2 ASP A 156      30.275   8.148  38.954  1.00 53.82           H
ATOM   2178  HB3 ASP A 156      30.471   8.038  40.523  1.00 53.82           H
ATOM   2179  N   ASP A 157      29.204  11.632  39.774  1.00 41.67           N
ATOM   2180  CA  ASP A 157      30.080  12.804  39.757  1.00 39.49           C
ATOM   2181  C   ASP A 157      29.215  14.010  39.395  1.00 34.63           C
ATOM   2182  O   ASP A 157      28.027  13.876  39.088  1.00 37.60           O
ATOM   2183  CB  ASP A 157      31.274  12.565  38.794  1.00 41.92           C
ATOM   2184  CG  ASP A 157      32.513  13.437  39.124  1.00 46.73           C
ATOM   2185  OD1 ASP A 157      32.356  14.390  39.912  1.00 43.26           O
ATOM   2186  OD2 ASP A 157      33.643  13.173  38.601  1.00 40.39           O1-
ATOM   2187  H   ASP A 157      28.410  11.771  39.474  1.00 50.08           H
ATOM   2188  HA  ASP A 157      30.436  12.946  40.647  1.00 47.46           H
ATOM   2189  HB2 ASP A 157      31.541  11.634  38.850  1.00 50.38           H
ATOM   2190  HB3 ASP A 157      30.994  12.775  37.889  1.00 50.38           H
ATOM   2191  N   GLU A 158      29.830  15.196  39.428  1.00 38.53           N
ATOM   2192  CA  GLU A 158      29.146  16.441  39.125  1.00 38.90           C
ATOM   2193  C   GLU A 158      29.294  16.767  37.637  1.00 36.38           C
ATOM   2194  O   GLU A 158      29.977  16.072  36.885  1.00 34.66           O
ATOM   2195  CB  GLU A 158      29.690  17.565  40.024  1.00 45.10           C
ATOM   2196  CG  GLU A 158      29.416  17.396  41.600  1.00 52.87           C
ATOM   2197  CD  GLU A 158      27.927  16.968  41.993  1.00 70.45           C
ATOM   2198  OE1 GLU A 158      26.944  17.228  41.218  1.00 58.59           O
ATOM   2199  OE2 GLU A 158      27.748  16.366  43.097  1.00 66.95           O1-
ATOM   2200  H   GLU A 158      30.660  15.299  39.628  1.00 46.31           H
ATOM   2201  HA  GLU A 158      28.201  16.336  39.316  1.00 46.75           H
ATOM   2202  HB2 GLU A 158      30.651  17.617  39.901  1.00 54.19           H
ATOM   2203  HB3 GLU A 158      29.284  18.401  39.747  1.00 54.19           H
ATOM   2204  HG2 GLU A 158      30.015  16.716  41.945  1.00 63.52           H
ATOM   2205  HG3 GLU A 158      29.600  18.243  42.037  1.00 63.52           H
ATOM   2206  N   GLN A 159      28.632  17.829  37.208  1.00 31.67           N
ATOM   2207  CA  GLN A 159      28.647  18.257  35.819  1.00 32.19           C
ATOM   2208  C   GLN A 159      29.908  19.069  35.516  1.00 36.35           C
ATOM   2209  O   GLN A 159      30.151  20.087  36.159  1.00 36.20           O
ATOM   2210  CB  GLN A 159      27.401  19.078  35.532  1.00 36.08           C
ATOM   2211  CG  GLN A 159      27.215  19.393  34.081  1.00 30.80           C
ATOM   2212  CD  GLN A 159      25.833  19.825  33.770  1.00 38.36           C
ATOM   2213  OE1 GLN A 159      24.883  19.103  34.036  1.00 41.38           O
ATOM   2214  NE2 GLN A 159      25.695  21.016  33.197  1.00 34.32           N
ATOM   2215  H   GLN A 159      28.153  18.332  37.715  1.00 38.08           H
ATOM   2216  HA  GLN A 159      28.640  17.477  35.242  1.00 38.71           H
ATOM   2217  HB2 GLN A 159      26.623  18.582  35.831  1.00 43.37           H
ATOM   2218  HB3 GLN A 159      27.461  19.918  36.013  1.00 43.37           H
ATOM   2219  HG2 GLN A 159      27.819  20.111  33.833  1.00 37.03           H
ATOM   2220  HG3 GLN A 159      27.408  18.600  33.557  1.00 37.03           H
ATOM   2221 HE21 GLN A 159      26.389  21.493  33.025  1.00 41.26           H
ATOM   2222 HE22 GLN A 159      24.911  21.309  32.998  1.00 41.26           H
ATOM   2223  N   TYR A 160      30.699  18.628  34.521  1.00 36.41           N
ATOM   2224  CA  TYR A 160      31.940  19.276  34.117  1.00 31.06           C
ATOM   2225  C   TYR A 160      31.868  19.778  32.684  1.00 27.10           C
ATOM   2226  O   TYR A 160      31.138  19.252  31.841  1.00 30.90           O
ATOM   2227  CB  TYR A 160      33.156  18.326  34.263  1.00 34.76           C
ATOM   2228  CG  TYR A 160      33.477  18.011  35.695  1.00 36.37           C
ATOM   2229  CD1 TYR A 160      34.277  18.856  36.457  1.00 42.43           C
ATOM   2230  CD2 TYR A 160      32.943  16.887  36.304  1.00 41.26           C
ATOM   2231  CE1 TYR A 160      34.534  18.581  37.791  1.00 41.12           C
ATOM   2232  CE2 TYR A 160      33.193  16.612  37.625  1.00 41.06           C
ATOM   2233  CZ  TYR A 160      33.985  17.459  38.358  1.00 42.37           C
ATOM   2234  OH  TYR A 160      34.217  17.149  39.669  1.00 60.52           O
ATOM   2235  H   TYR A 160      30.521  17.927  34.055  1.00 43.77           H
ATOM   2236  HA  TYR A 160      32.093  20.042  34.692  1.00 37.34           H
ATOM   2237  HB2 TYR A 160      32.961  17.492  33.808  1.00 41.78           H
ATOM   2238  HB3 TYR A 160      33.935  18.747  33.866  1.00 41.78           H
ATOM   2239  HD1 TYR A 160      34.635  19.621  36.069  1.00 50.99           H
ATOM   2240  HD2 TYR A 160      32.395  16.317  35.814  1.00 49.58           H
ATOM   2241  HE1 TYR A 160      35.072  19.149  38.294  1.00 49.41           H
ATOM   2242  HE2 TYR A 160      32.830  15.852  38.021  1.00 49.35           H
ATOM   2243  HH  TYR A 160      33.818  16.438  39.871  1.00 72.69           H
ATOM   2244  N   ALA A 161      32.650  20.816  32.406  1.00 32.85           N
ATOM   2245  CA  ALA A 161      32.893  21.266  31.036  1.00 27.99           C
ATOM   2246  C   ALA A 161      34.379  21.143  30.715  1.00 31.12           C
ATOM   2247  O   ALA A 161      35.244  21.646  31.454  1.00 28.06           O
ATOM   2248  CB  ALA A 161      32.380  22.687  30.824  1.00 30.62           C
ATOM   2249  H   ALA A 161      33.057  21.284  33.001  1.00 39.49           H
ATOM   2250  HA  ALA A 161      32.411  20.685  30.427  1.00 33.67           H
ATOM   2251  HB1 ALA A 161      32.557  22.953  29.908  1.00 36.82           H
ATOM   2252  HB2 ALA A 161      31.425  22.707  30.996  1.00 36.82           H
ATOM   2253  HB3 ALA A 161      32.839  23.283  31.436  1.00 36.82           H
ATOM   2254  N   TRP A 162      34.659  20.415  29.647  1.00 30.86           N
ATOM   2255  CA  TRP A 162      35.969  20.287  29.025  1.00 29.45           C
ATOM   2256  C   TRP A 162      35.984  21.185  27.803  1.00 27.83           C
ATOM   2257  O   TRP A 162      34.955  21.333  27.138  1.00 30.65           O
ATOM   2258  CB  TRP A 162      36.192  18.827  28.620  1.00 34.56           C
ATOM   2259  CG  TRP A 162      37.432  18.473  27.850  1.00 31.24           C
ATOM   2260  CD1 TRP A 162      38.525  17.835  28.353  1.00 32.83           C
ATOM   2261  CD2 TRP A 162      37.699  18.674  26.444  1.00 30.91           C
ATOM   2262  NE1 TRP A 162      39.451  17.627  27.365  1.00 28.31           N
ATOM   2263  CE2 TRP A 162      38.977  18.129  26.185  1.00 22.94           C
ATOM   2264  CE3 TRP A 162      36.983  19.250  25.382  1.00 30.76           C
ATOM   2265  CZ2 TRP A 162      39.555  18.138  24.908  1.00 29.07           C
ATOM   2266  CZ3 TRP A 162      37.549  19.289  24.135  1.00 29.38           C
ATOM   2267  CH2 TRP A 162      38.828  18.723  23.893  1.00 30.91           C
ATOM   2268  H   TRP A 162      34.062  19.953  29.236  1.00 37.11           H
ATOM   2269  HA  TRP A 162      36.666  20.564  29.640  1.00 35.42           H
ATOM   2270  HB2 TRP A 162      36.206  18.294  29.431  1.00 41.54           H
ATOM   2271  HB3 TRP A 162      35.437  18.552  28.077  1.00 41.54           H
ATOM   2272  HD1 TRP A 162      38.623  17.569  29.238  1.00 39.47           H
ATOM   2273  HE1 TRP A 162      40.213  17.242  27.471  1.00 34.05           H
ATOM   2274  HE3 TRP A 162      36.137  19.610  25.525  1.00 36.99           H
ATOM   2275  HZ2 TRP A 162      40.404  17.790  24.759  1.00 34.96           H
ATOM   2276  HZ3 TRP A 162      37.075  19.665  23.429  1.00 35.33           H
ATOM   2277  HH2 TRP A 162      39.191  18.765  23.038  1.00 37.17           H
ATOM   2278  N   GLU A 163      37.139  21.786  27.501  1.00 29.19           N
ATOM   2279  CA  GLU A 163      37.205  22.676  26.348  1.00 30.54           C
ATOM   2280  C   GLU A 163      38.613  22.747  25.756  1.00 27.33           C
ATOM   2281  O   GLU A 163      39.603  22.721  26.490  1.00 30.43           O
ATOM   2282  CB  GLU A 163      36.721  24.070  26.761  1.00 33.12           C
ATOM   2283  CG  GLU A 163      36.672  25.109  25.626  1.00 38.42           C
ATOM   2284  CD  GLU A 163      35.798  26.339  25.977  1.00 39.86           C
ATOM   2285  OE1 GLU A 163      36.204  27.114  26.870  1.00 41.16           O
ATOM   2286  OE2 GLU A 163      34.695  26.508  25.387  1.00 38.22           O1-
ATOM   2287  H   GLU A 163      37.875  21.697  27.936  1.00 35.10           H
ATOM   2288  HA  GLU A 163      36.608  22.344  25.659  1.00 36.72           H
ATOM   2289  HB2 GLU A 163      35.824  23.989  27.123  1.00 39.82           H
ATOM   2290  HB3 GLU A 163      37.317  24.413  27.446  1.00 39.82           H
ATOM   2291  HG2 GLU A 163      37.572  25.423  25.446  1.00 46.18           H
ATOM   2292  HG3 GLU A 163      36.300  24.693  24.833  1.00 46.18           H
ATOM   2293  N   SER A 164      38.705  22.846  24.430  1.00 25.38           N
ATOM   2294  CA  SER A 164      40.013  23.023  23.792  1.00 32.09           C
ATOM   2295  C   SER A 164      39.913  23.666  22.415  1.00 31.85           C
ATOM   2296  O   SER A 164      38.995  23.389  21.637  1.00 30.61           O
ATOM   2297  CB  SER A 164      40.771  21.701  23.641  1.00 29.77           C
ATOM   2298  OG  SER A 164      42.051  21.915  23.066  1.00 34.03           O
ATOM   2299  H   SER A 164      38.040  22.814  23.885  1.00 30.53           H
ATOM   2300  HA  SER A 164      40.551  23.607  24.350  1.00 38.58           H
ATOM   2301  HB2 SER A 164      40.882  21.299  24.517  1.00 35.80           H
ATOM   2302  HB3 SER A 164      40.261  21.109  23.066  1.00 35.80           H
ATOM   2303  HG  SER A 164      42.504  22.427  23.554  1.00 40.91           H
ATOM   2304  N   SER A 165      40.869  24.540  22.123  1.00 31.76           N
ATOM   2305  CA  SER A 165      41.082  25.039  20.768  1.00 26.13           C
ATOM   2306  C   SER A 165      42.395  24.506  20.208  1.00 29.04           C
ATOM   2307  O   SER A 165      43.007  25.130  19.353  1.00 31.73           O
ATOM   2308  CB  SER A 165      41.081  26.558  20.719  1.00 29.78           C
ATOM   2309  OG  SER A 165      39.970  27.085  21.408  1.00 37.69           O
ATOM   2310  H   SER A 165      41.418  24.864  22.701  1.00 38.19           H
ATOM   2311  HA  SER A 165      40.364  24.722  20.199  1.00 31.44           H
ATOM   2312  HB2 SER A 165      41.894  26.887  21.132  1.00 35.82           H
ATOM   2313  HB3 SER A 165      41.041  26.843  19.792  1.00 35.82           H
ATOM   2314  HG  SER A 165      39.992  26.845  22.213  1.00 45.30           H
ATOM   2315  N   ALA A 166      42.820  23.337  20.690  1.00 33.03           N
ATOM   2316  CA  ALA A 166      44.030  22.672  20.235  1.00 34.64           C
ATOM   2317  C   ALA A 166      45.216  23.514  20.683  1.00 34.28           C
ATOM   2318  O   ALA A 166      45.186  24.085  21.779  1.00 35.42           O
ATOM   2319  CB  ALA A 166      44.000  22.436  18.725  1.00 35.91           C
ATOM   2320  H   ALA A 166      42.405  22.899  21.303  1.00 39.71           H
ATOM   2321  HA  ALA A 166      44.096  21.808  20.670  1.00 41.64           H
ATOM   2322  HB1 ALA A 166      44.821  21.993  18.459  1.00 43.17           H
ATOM   2323  HB2 ALA A 166      43.237  21.879  18.508  1.00 43.17           H
ATOM   2324  HB3 ALA A 166      43.925  23.292  18.273  1.00 43.17           H
ATOM   2325  N   GLY A 167      46.277  23.584  19.894  1.00 38.19           N
ATOM   2326  CA  GLY A 167      47.466  24.243  20.413  1.00 40.06           C
ATOM   2327  C   GLY A 167      48.036  23.656  21.694  1.00 35.53           C
ATOM   2328  O   GLY A 167      48.774  24.336  22.410  1.00 32.97           O
ATOM   2329  H   GLY A 167      46.337  23.275  19.094  1.00 45.90           H
ATOM   2330  HA2 GLY A 167      48.161  24.210  19.737  1.00 48.15           H
ATOM   2331  HA3 GLY A 167      47.258  25.175  20.582  1.00 48.15           H
ATOM   2332  N   GLY A 168      47.699  22.426  22.025  1.00 34.27           N
ATOM   2333  CA  GLY A 168      48.452  21.692  23.009  1.00 30.65           C
ATOM   2334  C   GLY A 168      47.858  21.655  24.392  1.00 28.61           C
ATOM   2335  O   GLY A 168      48.488  21.087  25.290  1.00 30.22           O
ATOM   2336  H   GLY A 168      47.034  21.995  21.692  1.00 41.20           H
ATOM   2337  HA2 GLY A 168      48.553  20.777  22.705  1.00 36.85           H
ATOM   2338  HA3 GLY A 168      49.338  22.082  23.078  1.00 36.85           H
ATOM   2339  N   SER A 169      46.671  22.220  24.592  1.00 34.97           N
ATOM   2340  CA  SER A 169      46.122  22.316  25.938  1.00 35.19           C
ATOM   2341  C   SER A 169      44.606  22.234  25.920  1.00 30.62           C
ATOM   2342  O   SER A 169      43.964  22.639  24.950  1.00 32.53           O
ATOM   2343  CB  SER A 169      46.535  23.632  26.604  1.00 36.14           C
ATOM   2344  OG  SER A 169      45.653  24.698  26.265  1.00 35.85           O
ATOM   2345  H   SER A 169      46.171  22.551  23.975  1.00 42.03           H
ATOM   2346  HA  SER A 169      46.461  21.583  26.476  1.00 42.30           H
ATOM   2347  HB2 SER A 169      46.525  23.512  27.566  1.00 43.44           H
ATOM   2348  HB3 SER A 169      47.430  23.863  26.311  1.00 43.44           H
ATOM   2349  HG  SER A 169      44.872  24.515  26.515  1.00 43.09           H
ATOM   2350  N   PHE A 170      44.049  21.726  27.019  1.00 32.46           N
ATOM   2351  CA  PHE A 170      42.621  21.757  27.272  1.00 32.00           C
ATOM   2352  C   PHE A 170      42.338  22.219  28.711  1.00 32.97           C
ATOM   2353  O   PHE A 170      43.180  22.129  29.606  1.00 30.50           O
ATOM   2354  CB  PHE A 170      41.970  20.384  27.022  1.00 29.39           C
ATOM   2355  CG  PHE A 170      42.434  19.314  27.961  1.00 31.91           C
ATOM   2356  CD1 PHE A 170      41.788  19.102  29.165  1.00 28.71           C
ATOM   2357  CD2 PHE A 170      43.505  18.530  27.644  1.00 26.74           C
ATOM   2358  CE1 PHE A 170      42.223  18.134  30.025  1.00 24.11           C
ATOM   2359  CE2 PHE A 170      43.942  17.561  28.500  1.00 22.35           C
ATOM   2360  CZ  PHE A 170      43.293  17.349  29.680  1.00 26.83           C
ATOM   2361  H   PHE A 170      44.498  21.348  27.648  1.00 39.03           H
ATOM   2362  HA  PHE A 170      42.210  22.395  26.668  1.00 38.48           H
ATOM   2363  HB2 PHE A 170      41.009  20.471  27.124  1.00 35.34           H
ATOM   2364  HB3 PHE A 170      42.180  20.098  26.120  1.00 35.34           H
ATOM   2365  HD1 PHE A 170      41.058  19.631  29.396  1.00 34.52           H
ATOM   2366  HD2 PHE A 170      43.949  18.664  26.838  1.00 32.16           H
ATOM   2367  HE1 PHE A 170      41.781  17.992  30.831  1.00 29.01           H
ATOM   2368  HE2 PHE A 170      44.670  17.031  28.268  1.00 26.90           H
ATOM   2369  HZ  PHE A 170      43.592  16.690  30.263  1.00 32.27           H
ATOM   2370  N   THR A 171      41.125  22.714  28.932  1.00 31.54           N
ATOM   2371  CA  THR A 171      40.668  23.069  30.266  1.00 34.73           C
ATOM   2372  C   THR A 171      39.534  22.166  30.727  1.00 31.01           C
ATOM   2373  O   THR A 171      38.766  21.633  29.924  1.00 29.66           O
ATOM   2374  CB  THR A 171      40.140  24.497  30.328  1.00 32.21           C
ATOM   2375  OG1 THR A 171      39.062  24.609  29.418  1.00 38.75           O
ATOM   2376  CG2 THR A 171      41.190  25.494  29.966  1.00 34.41           C
ATOM   2377  H   THR A 171      40.542  22.854  28.316  1.00 37.93           H
ATOM   2378  HA  THR A 171      41.403  22.985  30.893  1.00 41.75           H
ATOM   2379  HB  THR A 171      39.828  24.690  31.226  1.00 38.72           H
ATOM   2380  HG1 THR A 171      38.452  24.071  29.627  1.00 46.58           H
ATOM   2381 HG21 THR A 171      40.825  26.392  30.014  1.00 41.37           H
ATOM   2382 HG22 THR A 171      41.938  25.424  30.579  1.00 41.37           H
ATOM   2383 HG23 THR A 171      41.505  25.330  29.063  1.00 41.37           H
ATOM   2384  N   VAL A 172      39.418  22.068  32.041  1.00 26.52           N
ATOM   2385  CA  VAL A 172      38.304  21.439  32.719  1.00 32.31           C
ATOM   2386  C   VAL A 172      37.843  22.375  33.850  1.00 35.18           C
ATOM   2387  O   VAL A 172      38.660  22.855  34.641  1.00 35.48           O
ATOM   2388  CB  VAL A 172      38.693  20.054  33.275  1.00 43.63           C
ATOM   2389  CG1 VAL A 172      37.520  19.433  34.007  1.00 32.30           C
ATOM   2390  CG2 VAL A 172      39.211  19.143  32.158  1.00 32.62           C
ATOM   2391  H   VAL A 172      40.007  22.376  32.586  1.00 31.90           H
ATOM   2392  HA  VAL A 172      37.570  21.324  32.096  1.00 38.84           H
ATOM   2393  HB  VAL A 172      39.411  20.170  33.917  1.00 52.43           H
ATOM   2394 HG11 VAL A 172      37.785  18.565  34.348  1.00 38.83           H
ATOM   2395 HG12 VAL A 172      37.263  20.014  34.741  1.00 38.83           H
ATOM   2396 HG13 VAL A 172      36.780  19.334  33.388  1.00 38.83           H
ATOM   2397 HG21 VAL A 172      39.447  18.282  32.538  1.00 39.22           H
ATOM   2398 HG22 VAL A 172      38.514  19.032  31.493  1.00 39.22           H
ATOM   2399 HG23 VAL A 172      39.992  19.552  31.755  1.00 39.22           H
ATOM   2400  N   ARG A 173      36.535  22.619  33.927  1.00 38.67           N
ATOM   2401  CA  ARG A 173      35.911  23.290  35.059  1.00 36.57           C
ATOM   2402  C   ARG A 173      34.634  22.560  35.444  1.00 37.08           C
ATOM   2403  O   ARG A 173      34.004  21.905  34.612  1.00 34.82           O
ATOM   2404  CB  ARG A 173      35.551  24.731  34.747  1.00 35.10           C
ATOM   2405  CG  ARG A 173      34.681  24.844  33.529  1.00 36.11           C
ATOM   2406  CD  ARG A 173      34.184  26.258  33.238  1.00 42.40           C
ATOM   2407  NE  ARG A 173      33.430  26.322  31.974  1.00 63.02           N
ATOM   2408  CZ  ARG A 173      32.093  26.236  31.859  1.00 62.99           C
ATOM   2409  NH1 ARG A 173      31.336  26.094  32.937  1.00 54.92           N
ATOM   2410  NH2 ARG A 173      31.498  26.291  30.657  1.00 53.46           N1+
ATOM   2411  H   ARG A 173      35.974  22.396  33.314  1.00 46.47           H
ATOM   2412  HA  ARG A 173      36.515  23.279  35.818  1.00 43.96           H
ATOM   2413  HB2 ARG A 173      35.069  25.109  35.499  1.00 42.20           H
ATOM   2414  HB3 ARG A 173      36.365  25.234  34.585  1.00 42.20           H
ATOM   2415  HG2 ARG A 173      35.187  24.545  32.757  1.00 43.41           H
ATOM   2416  HG3 ARG A 173      33.903  24.277  33.650  1.00 43.41           H
ATOM   2417  HD2 ARG A 173      33.598  26.545  33.955  1.00 50.96           H
ATOM   2418  HD3 ARG A 173      34.945  26.856  33.167  1.00 50.96           H
ATOM   2419  HE  ARG A 173      33.882  26.424  31.250  1.00 75.69           H
ATOM   2420 HH11 ARG A 173      31.700  26.053  33.716  1.00 65.98           H
ATOM   2421 HH12 ARG A 173      30.481  26.041  32.859  1.00 65.98           H
ATOM   2422 HH21 ARG A 173      31.973  26.386  29.946  1.00 64.23           H
ATOM   2423 HH22 ARG A 173      30.642  26.240  30.599  1.00 64.23           H
ATOM   2424  N   THR A 174      34.257  22.677  36.714  1.00 45.65           N
ATOM   2425  CA  THR A 174      32.915  22.298  37.134  1.00 41.36           C
ATOM   2426  C   THR A 174      31.900  23.255  36.514  1.00 47.46           C
ATOM   2427  O   THR A 174      31.976  24.471  36.709  1.00 48.95           O
ATOM   2428  CB  THR A 174      32.810  22.353  38.638  1.00 45.95           C
ATOM   2429  OG1 THR A 174      32.902  23.724  39.009  1.00 59.27           O
ATOM   2430  CG2 THR A 174      33.923  21.554  39.292  1.00 37.33           C
ATOM   2431  H   THR A 174      34.758  22.972  37.348  1.00 54.86           H
ATOM   2432  HA  THR A 174      32.718  21.395  36.838  1.00 49.71           H
ATOM   2433  HB  THR A 174      31.956  21.992  38.922  1.00 55.22           H
ATOM   2434  HG1 THR A 174      32.278  24.161  38.654  1.00 71.20           H
ATOM   2435 HG21 THR A 174      33.840  21.601  40.257  1.00 44.87           H
ATOM   2436 HG22 THR A 174      33.871  20.626  39.015  1.00 44.87           H
ATOM   2437 HG23 THR A 174      34.785  21.913  39.032  1.00 44.87           H
ATOM   2438  N   ASP A 175      30.937  22.705  35.787  1.00 43.40           N
ATOM   2439  CA  ASP A 175      29.945  23.503  35.079  1.00 47.52           C
ATOM   2440  C   ASP A 175      28.761  23.791  36.006  1.00 47.83           C
ATOM   2441  O   ASP A 175      28.010  22.886  36.390  1.00 47.29           O
ATOM   2442  CB  ASP A 175      29.513  22.765  33.816  1.00 41.59           C
ATOM   2443  CG  ASP A 175      28.548  23.555  32.991  1.00 46.00           C
ATOM   2444  OD1 ASP A 175      28.773  24.770  32.803  1.00 60.12           O
ATOM   2445  OD2 ASP A 175      27.565  22.965  32.518  1.00 43.34           O1-
ATOM   2446  H   ASP A 175      30.835  21.857  35.687  1.00 52.16           H
ATOM   2447  HA  ASP A 175      30.341  24.349  34.818  1.00 57.10           H
ATOM   2448  HB2 ASP A 175      30.295  22.584  33.272  1.00 49.98           H
ATOM   2449  HB3 ASP A 175      29.083  21.933  34.067  1.00 49.98           H
ATOM   2450  N   THR A 176      28.578  25.054  36.359  1.00 58.90           N
ATOM   2451  CA  THR A 176      27.444  25.452  37.188  1.00 70.21           C
ATOM   2452  C   THR A 176      26.245  25.899  36.356  1.00 70.98           C
ATOM   2453  O   THR A 176      25.150  26.085  36.911  1.00 61.87           O
ATOM   2454  CB  THR A 176      27.856  26.578  38.156  1.00 65.31           C
ATOM   2455  OG1 THR A 176      28.485  27.638  37.416  1.00 65.10           O
ATOM   2456  CG2 THR A 176      28.816  26.040  39.244  1.00 60.39           C
ATOM   2457  H   THR A 176      29.096  25.703  36.133  1.00 70.76           H
ATOM   2458  HA  THR A 176      27.167  24.691  37.722  1.00 84.32           H
ATOM   2459  HB  THR A 176      27.064  26.924  38.596  1.00 78.45           H
ATOM   2460  HG1 THR A 176      28.712  28.256  37.937  1.00 78.20           H
ATOM   2461 HG21 THR A 176      29.069  26.757  39.847  1.00 72.54           H
ATOM   2462 HG22 THR A 176      28.380  25.339  39.753  1.00 72.54           H
ATOM   2463 HG23 THR A 176      29.616  25.679  38.831  1.00 72.54           H
ATOM   2464  N   GLY A 177      26.421  26.047  35.042  1.00 66.55           N
ATOM   2465  CA  GLY A 177      25.320  26.403  34.181  1.00 66.08           C
ATOM   2466  C   GLY A 177      24.209  25.370  34.136  1.00 68.48           C
ATOM   2467  O   GLY A 177      23.840  24.752  35.145  1.00 66.69           O
ATOM   2468  H   GLY A 177      27.171  25.945  34.635  1.00 79.94           H
ATOM   2469  HA2 GLY A 177      24.939  27.242  34.483  1.00 79.37           H
ATOM   2470  HA3 GLY A 177      25.652  26.529  33.278  1.00 79.37           H
ATOM   2471  N   GLU A 178      23.683  25.187  32.936  1.00 64.54           N
ATOM   2472  CA  GLU A 178      22.464  24.439  32.666  1.00 60.92           C
ATOM   2473  C   GLU A 178      22.596  22.995  33.134  1.00 50.56           C
ATOM   2474  O   GLU A 178      23.233  22.203  32.440  1.00 55.84           O
ATOM   2475  CB  GLU A 178      22.169  24.481  31.151  1.00 62.77           C
ATOM   2476  CG  GLU A 178      20.689  24.407  30.749  1.00 66.55           C
ATOM   2477  CD  GLU A 178      19.809  25.153  31.726  1.00 64.89           C
ATOM   2478  OE1 GLU A 178      19.014  24.477  32.428  1.00 65.75           O
ATOM   2479  OE2 GLU A 178      19.972  26.399  31.841  1.00 63.04           O1-
ATOM   2480  H   GLU A 178      24.036  25.507  32.220  1.00 77.53           H
ATOM   2481  HA  GLU A 178      21.722  24.849  33.137  1.00 73.18           H
ATOM   2482  HB2 GLU A 178      22.524  25.310  30.794  1.00 75.40           H
ATOM   2483  HB3 GLU A 178      22.620  23.731  30.732  1.00 75.40           H
ATOM   2484  HG2 GLU A 178      20.576  24.806  29.872  1.00 79.94           H
ATOM   2485  HG3 GLU A 178      20.408  23.479  30.734  1.00 79.94           H
ATOM   2486  N   PRO A 179      22.015  22.592  34.262  1.00 52.41           N
ATOM   2487  CA  PRO A 179      22.083  21.165  34.622  1.00 54.03           C
ATOM   2488  C   PRO A 179      21.435  20.306  33.538  1.00 53.37           C
ATOM   2489  O   PRO A 179      20.468  20.715  32.888  1.00 53.78           O
ATOM   2490  CB  PRO A 179      21.332  21.086  35.961  1.00 49.33           C
ATOM   2491  CG  PRO A 179      20.440  22.300  36.005  1.00 62.54           C
ATOM   2492  CD  PRO A 179      21.174  23.374  35.196  1.00 58.19           C
ATOM   2493  HA  PRO A 179      23.004  20.890  34.750  1.00 64.91           H
ATOM   2494  HB2 PRO A 179      20.803  20.273  35.989  1.00 59.27           H
ATOM   2495  HB3 PRO A 179      21.969  21.104  36.692  1.00 59.27           H
ATOM   2496  HG2 PRO A 179      19.584  22.091  35.599  1.00 75.12           H
ATOM   2497  HG3 PRO A 179      20.322  22.585  36.925  1.00 75.12           H
ATOM   2498  HD2 PRO A 179      20.539  23.919  34.704  1.00 69.90           H
ATOM   2499  HD3 PRO A 179      21.729  23.915  35.779  1.00 69.90           H
ATOM   2500  N   MET A 180      21.996  19.111  33.310  1.00 53.72           N
ATOM   2501  CA  MET A 180      21.516  18.268  32.224  1.00 49.92           C
ATOM   2502  C   MET A 180      21.134  16.844  32.630  1.00 45.99           C
ATOM   2503  O   MET A 180      20.621  16.101  31.785  1.00 51.58           O
ATOM   2504  CB  MET A 180      22.553  18.228  31.083  1.00 57.24           C
ATOM   2505  CG  MET A 180      23.843  17.487  31.344  1.00 50.97           C
ATOM   2506  SD  MET A 180      25.001  17.823  30.002  1.00 51.76           S
ATOM   2507  CE  MET A 180      24.187  17.010  28.675  1.00 45.48           C
ATOM   2508  H   MET A 180      22.645  18.776  33.765  1.00 64.54           H
ATOM   2509  HA  MET A 180      20.721  18.689  31.860  1.00 59.98           H
ATOM   2510  HB2 MET A 180      22.137  17.811  30.313  1.00 68.76           H
ATOM   2511  HB3 MET A 180      22.790  19.142  30.861  1.00 68.76           H
ATOM   2512  HG2 MET A 180      24.234  17.794  32.176  1.00 61.24           H
ATOM   2513  HG3 MET A 180      23.672  16.533  31.376  1.00 61.24           H
ATOM   2514  HE1 MET A 180      24.717  17.114  27.869  1.00 54.66           H
ATOM   2515  HE2 MET A 180      24.095  16.069  28.890  1.00 54.66           H
ATOM   2516  HE3 MET A 180      23.312  17.409  28.550  1.00 54.66           H
ATOM   2517  N   GLY A 181      21.355  16.435  33.871  1.00 44.62           N
ATOM   2518  CA  GLY A 181      20.766  15.178  34.308  1.00 38.32           C
ATOM   2519  C   GLY A 181      21.686  13.992  34.145  1.00 42.01           C
ATOM   2520  O   GLY A 181      22.123  13.409  35.139  1.00 47.20           O
ATOM   2521  H   GLY A 181      21.824  16.849  34.461  1.00 53.61           H
ATOM   2522  HA2 GLY A 181      20.524  15.248  35.245  1.00 46.06           H
ATOM   2523  HA3 GLY A 181      19.959  15.009  33.798  1.00 46.06           H
ATOM   2524  N   ARG A 182      21.962  13.615  32.896  1.00 38.42           N
ATOM   2525  CA  ARG A 182      22.961  12.611  32.562  1.00 38.69           C
ATOM   2526  C   ARG A 182      23.194  12.692  31.065  1.00 32.05           C
ATOM   2527  O   ARG A 182      22.256  12.897  30.303  1.00 30.80           O
ATOM   2528  CB  ARG A 182      22.520  11.200  32.971  1.00 30.64           C
ATOM   2529  CG  ARG A 182      23.612  10.128  32.825  1.00 32.83           C
ATOM   2530  CD  ARG A 182      23.030   8.749  32.810  1.00 28.05           C
ATOM   2531  NE  ARG A 182      22.141   8.569  31.658  1.00 31.91           N
ATOM   2532  CZ  ARG A 182      20.811   8.471  31.699  1.00 32.03           C
ATOM   2533  NH1 ARG A 182      20.148   8.502  32.841  1.00 35.91           N
ATOM   2534  NH2 ARG A 182      20.137   8.318  30.572  1.00 34.16           N1+
ATOM   2535  H   ARG A 182      21.568  13.941  32.205  1.00 46.18           H
ATOM   2536  HA  ARG A 182      23.794  12.817  33.016  1.00 46.50           H
ATOM   2537  HB2 ARG A 182      22.246  11.217  33.901  1.00 36.84           H
ATOM   2538  HB3 ARG A 182      21.771  10.935  32.414  1.00 36.84           H
ATOM   2539  HG2 ARG A 182      24.087  10.266  31.991  1.00 39.47           H
ATOM   2540  HG3 ARG A 182      24.224  10.191  33.575  1.00 39.47           H
ATOM   2541  HD2 ARG A 182      23.746   8.097  32.749  1.00 33.73           H
ATOM   2542  HD3 ARG A 182      22.513   8.608  33.619  1.00 33.73           H
ATOM   2543  HE  ARG A 182      22.512   8.523  30.883  1.00 38.37           H
ATOM   2544 HH11 ARG A 182      20.572   8.602  33.583  1.00 43.17           H
ATOM   2545 HH12 ARG A 182      19.291   8.433  32.843  1.00 43.17           H
ATOM   2546 HH21 ARG A 182      20.555   8.290  29.821  1.00 41.07           H
ATOM   2547 HH22 ARG A 182      19.280   8.246  30.590  1.00 41.07           H
ATOM   2548  N   GLY A 183      24.445  12.611  30.668  1.00 34.77           N
ATOM   2549  CA  GLY A 183      24.818  12.493  29.282  1.00 30.22           C
ATOM   2550  C   GLY A 183      26.002  13.359  28.969  1.00 29.74           C
ATOM   2551  O   GLY A 183      26.744  13.768  29.856  1.00 25.54           O
ATOM   2552  H   GLY A 183      25.118  12.623  31.204  1.00 41.79           H
ATOM   2553  HA2 GLY A 183      25.043  11.572  29.080  1.00 36.34           H
ATOM   2554  HA3 GLY A 183      24.076  12.764  28.719  1.00 36.34           H
ATOM   2555  N   THR A 184      26.137  13.633  27.673  1.00 34.90           N
ATOM   2556  CA  THR A 184      27.231  14.401  27.111  1.00 25.45           C
ATOM   2557  C   THR A 184      26.673  15.322  26.030  1.00 29.60           C
ATOM   2558  O   THR A 184      25.834  14.917  25.210  1.00 32.65           O
ATOM   2559  CB  THR A 184      28.309  13.418  26.570  1.00 28.48           C
ATOM   2560  OG1 THR A 184      28.769  12.554  27.631  1.00 28.93           O
ATOM   2561  CG2 THR A 184      29.499  14.120  25.939  1.00 29.54           C
ATOM   2562  H   THR A 184      25.575  13.369  27.077  1.00 41.96           H
ATOM   2563  HA  THR A 184      27.633  14.948  27.804  1.00 30.61           H
ATOM   2564  HB  THR A 184      27.902  12.867  25.883  1.00 34.25           H
ATOM   2565  HG1 THR A 184      29.350  12.024  27.338  1.00 34.79           H
ATOM   2566 HG21 THR A 184      30.139  13.465  25.619  1.00 35.53           H
ATOM   2567 HG22 THR A 184      29.204  14.664  25.191  1.00 35.53           H
ATOM   2568 HG23 THR A 184      29.932  14.691  26.592  1.00 35.53           H
ATOM   2569  N   LYS A 185      27.162  16.558  26.035  1.00 28.52           N
ATOM   2570  CA  LYS A 185      26.839  17.609  25.081  1.00 32.11           C
ATOM   2571  C   LYS A 185      28.157  18.037  24.444  1.00 31.99           C
ATOM   2572  O   LYS A 185      29.089  18.446  25.154  1.00 33.42           O
ATOM   2573  CB  LYS A 185      26.183  18.807  25.780  1.00 37.31           C
ATOM   2574  CG  LYS A 185      25.172  19.644  25.011  1.00 47.40           C
ATOM   2575  CD  LYS A 185      24.775  20.967  25.745  1.00 57.01           C
ATOM   2576  CE  LYS A 185      23.492  20.780  26.595  1.00 56.79           C
ATOM   2577  NZ  LYS A 185      22.871  22.088  26.983  1.00 63.87           N1+
ATOM   2578  H   LYS A 185      27.725  16.825  26.629  1.00 34.30           H
ATOM   2579  HA  LYS A 185      26.244  17.270  24.394  1.00 38.61           H
ATOM   2580  HB2 LYS A 185      25.727  18.474  26.569  1.00 44.85           H
ATOM   2581  HB3 LYS A 185      26.891  19.409  26.058  1.00 44.85           H
ATOM   2582  HG2 LYS A 185      25.552  19.883  24.151  1.00 56.95           H
ATOM   2583  HG3 LYS A 185      24.365  19.121  24.881  1.00 56.95           H
ATOM   2584  HD2 LYS A 185      25.496  21.234  26.336  1.00 68.49           H
ATOM   2585  HD3 LYS A 185      24.605  21.660  25.087  1.00 68.49           H
ATOM   2586  HE2 LYS A 185      22.840  20.278  26.082  1.00 68.22           H
ATOM   2587  HE3 LYS A 185      23.717  20.301  27.408  1.00 68.22           H
ATOM   2588  HZ1 LYS A 185      22.139  21.945  27.468  1.00 76.73           H
ATOM   2589  HZ2 LYS A 185      23.447  22.568  27.462  1.00 76.73           H
ATOM   2590  HZ3 LYS A 185      22.648  22.547  26.253  1.00 76.73           H
ATOM   2591  N   VAL A 186      28.254  17.918  23.124  1.00 31.11           N
ATOM   2592  CA  VAL A 186      29.431  18.362  22.379  1.00 30.61           C
ATOM   2593  C   VAL A 186      29.089  19.596  21.553  1.00 32.88           C
ATOM   2594  O   VAL A 186      28.295  19.540  20.606  1.00 25.12           O
ATOM   2595  CB  VAL A 186      29.988  17.264  21.468  1.00 29.75           C
ATOM   2596  CG1 VAL A 186      31.244  17.787  20.665  1.00 26.01           C
ATOM   2597  CG2 VAL A 186      30.337  16.096  22.294  1.00 30.93           C
ATOM   2598  H   VAL A 186      27.640  17.577  22.627  1.00 37.40           H
ATOM   2599  HA  VAL A 186      30.127  18.608  23.009  1.00 36.81           H
ATOM   2600  HB  VAL A 186      29.306  16.997  20.832  1.00 35.77           H
ATOM   2601 HG11 VAL A 186      31.575  17.073  20.098  1.00 31.29           H
ATOM   2602 HG12 VAL A 186      30.978  18.545  20.122  1.00 31.29           H
ATOM   2603 HG13 VAL A 186      31.931  18.056  21.295  1.00 31.29           H
ATOM   2604 HG21 VAL A 186      30.689  15.398  21.719  1.00 37.19           H
ATOM   2605 HG22 VAL A 186      31.005  16.358  22.945  1.00 37.19           H
ATOM   2606 HG23 VAL A 186      29.539  15.780  22.746  1.00 37.19           H
ATOM   2607  N   ILE A 187      29.769  20.685  21.843  1.00 33.50           N
ATOM   2608  CA  ILE A 187      29.491  21.954  21.199  1.00 34.73           C
ATOM   2609  C   ILE A 187      30.649  22.255  20.258  1.00 28.72           C
ATOM   2610  O   ILE A 187      31.782  22.488  20.704  1.00 22.72           O
ATOM   2611  CB  ILE A 187      29.291  23.074  22.239  1.00 35.13           C
ATOM   2612  CG1 ILE A 187      28.223  22.688  23.266  1.00 29.55           C
ATOM   2613  CG2 ILE A 187      28.898  24.328  21.544  1.00 30.52           C
ATOM   2614  CD1 ILE A 187      28.236  23.568  24.513  1.00 41.57           C
ATOM   2615  H   ILE A 187      30.407  20.719  22.418  1.00 40.28           H
ATOM   2616  HA  ILE A 187      28.680  21.878  20.672  1.00 41.75           H
ATOM   2617  HB  ILE A 187      30.130  23.223  22.702  1.00 42.23           H
ATOM   2618 HG12 ILE A 187      27.349  22.767  22.854  1.00 35.54           H
ATOM   2619 HG13 ILE A 187      28.375  21.771  23.546  1.00 35.54           H
ATOM   2620 HG21 ILE A 187      28.774  25.029  22.204  1.00 36.70           H
ATOM   2621 HG22 ILE A 187      29.601  24.579  20.924  1.00 36.70           H
ATOM   2622 HG23 ILE A 187      28.070  24.176  21.063  1.00 36.70           H
ATOM   2623 HD11 ILE A 187      27.538  23.269  25.117  1.00 49.96           H
ATOM   2624 HD12 ILE A 187      29.102  23.493  24.944  1.00 49.96           H
ATOM   2625 HD13 ILE A 187      28.075  24.488  24.251  1.00 49.96           H
ATOM   2626  N   LEU A 188      30.357  22.253  18.951  1.00 28.85           N
ATOM   2627  CA  LEU A 188      31.347  22.537  17.916  1.00 25.36           C
ATOM   2628  C   LEU A 188      31.226  24.007  17.525  1.00 32.41           C
ATOM   2629  O   LEU A 188      30.235  24.404  16.903  1.00 31.71           O
ATOM   2630  CB  LEU A 188      31.142  21.656  16.685  1.00 27.63           C
ATOM   2631  CG  LEU A 188      31.068  20.139  16.954  1.00 27.15           C
ATOM   2632  CD1 LEU A 188      30.826  19.484  15.648  1.00 27.44           C
ATOM   2633  CD2 LEU A 188      32.344  19.615  17.581  1.00 30.85           C
ATOM   2634  H   LEU A 188      29.574  22.085  18.638  1.00 34.70           H
ATOM   2635  HA  LEU A 188      32.238  22.381  18.264  1.00 30.51           H
ATOM   2636  HB2 LEU A 188      30.310  21.915  16.257  1.00 33.24           H
ATOM   2637  HB3 LEU A 188      31.880  21.807  16.074  1.00 33.24           H
ATOM   2638  HG  LEU A 188      30.324  19.945  17.545  1.00 32.65           H
ATOM   2639 HD11 LEU A 188      30.774  18.525  15.781  1.00 33.01           H
ATOM   2640 HD12 LEU A 188      29.991  19.813  15.280  1.00 33.01           H
ATOM   2641 HD13 LEU A 188      31.558  19.696  15.048  1.00 33.01           H
ATOM   2642 HD21 LEU A 188      32.252  18.661  17.732  1.00 37.10           H
ATOM   2643 HD22 LEU A 188      33.085  19.786  16.979  1.00 37.10           H
ATOM   2644 HD23 LEU A 188      32.491  20.071  18.425  1.00 37.10           H
ATOM   2645  N   HIS A 189      32.239  24.803  17.878  1.00 31.13           N
ATOM   2646  CA  HIS A 189      32.376  26.171  17.382  1.00 37.59           C
ATOM   2647  C   HIS A 189      33.026  26.080  16.016  1.00 37.55           C
ATOM   2648  O   HIS A 189      34.227  25.892  15.911  1.00 30.04           O
ATOM   2649  CB  HIS A 189      33.205  27.030  18.329  1.00 35.84           C
ATOM   2650  CG  HIS A 189      32.744  26.966  19.750  1.00 39.62           C
ATOM   2651  ND1 HIS A 189      31.947  27.935  20.320  1.00 39.55           N
ATOM   2652  CD2 HIS A 189      32.928  26.017  20.705  1.00 40.60           C
ATOM   2653  CE1 HIS A 189      31.660  27.583  21.561  1.00 38.86           C
ATOM   2654  NE2 HIS A 189      32.257  26.434  21.826  1.00 33.89           N
ATOM   2655  H   HIS A 189      32.869  24.567  18.413  1.00 37.43           H
ATOM   2656  HA  HIS A 189      31.499  26.573  17.283  1.00 45.19           H
ATOM   2657  HB2 HIS A 189      33.153  27.955  18.041  1.00 43.08           H
ATOM   2658  HB3 HIS A 189      34.127  26.728  18.301  1.00 43.08           H
ATOM   2659  HD2 HIS A 189      33.424  25.235  20.618  1.00 48.80           H
ATOM   2660  HE1 HIS A 189      31.151  28.080  22.161  1.00 46.71           H
ATOM   2661  HE2 HIS A 189      32.223  26.012  22.575  1.00 40.74           H
ATOM   2662  N   LEU A 190      32.225  26.218  14.967  1.00 31.03           N
ATOM   2663  CA  LEU A 190      32.689  25.908  13.627  1.00 29.59           C
ATOM   2664  C   LEU A 190      33.695  26.927  13.098  1.00 31.94           C
ATOM   2665  O   LEU A 190      33.565  28.129  13.319  1.00 36.56           O
ATOM   2666  CB  LEU A 190      31.471  25.847  12.709  1.00 33.12           C
ATOM   2667  CG  LEU A 190      30.501  24.682  13.013  1.00 31.16           C
ATOM   2668  CD1 LEU A 190      29.409  24.532  11.965  1.00 29.30           C
ATOM   2669  CD2 LEU A 190      31.292  23.404  13.076  1.00 28.93           C
ATOM   2670  H   LEU A 190      31.410  26.490  15.006  1.00 37.31           H
ATOM   2671  HA  LEU A 190      33.113  25.035  13.629  1.00 35.58           H
ATOM   2672  HB2 LEU A 190      30.973  26.674  12.798  1.00 39.82           H
ATOM   2673  HB3 LEU A 190      31.776  25.745  11.794  1.00 39.82           H
ATOM   2674  HG  LEU A 190      30.082  24.826  13.875  1.00 37.46           H
ATOM   2675 HD11 LEU A 190      28.837  23.788  12.210  1.00 35.23           H
ATOM   2676 HD12 LEU A 190      28.891  25.351  11.929  1.00 35.23           H
ATOM   2677 HD13 LEU A 190      29.821  24.362  11.103  1.00 35.23           H
ATOM   2678 HD21 LEU A 190      30.688  22.669  13.266  1.00 34.80           H
ATOM   2679 HD22 LEU A 190      31.729  23.261  12.222  1.00 34.80           H
ATOM   2680 HD23 LEU A 190      31.956  23.478  13.779  1.00 34.80           H
ATOM   2681  N   LYS A 191      34.695  26.428  12.377  1.00 29.18           N
ATOM   2682  CA  LYS A 191      35.505  27.268  11.505  1.00 36.78           C
ATOM   2683  C   LYS A 191      34.626  28.058  10.539  1.00 32.78           C
ATOM   2684  O   LYS A 191      33.599  27.587  10.069  1.00 35.81           O
ATOM   2685  CB  LYS A 191      36.490  26.414  10.694  1.00 40.51           C
ATOM   2686  CG  LYS A 191      37.633  25.719  11.489  1.00 39.51           C
ATOM   2687  CD  LYS A 191      38.521  24.825  10.535  1.00 44.91           C
ATOM   2688  CE  LYS A 191      39.559  23.957  11.305  1.00 51.81           C
ATOM   2689  NZ  LYS A 191      40.141  22.722  10.551  1.00 50.91           N1+
ATOM   2690  H   LYS A 191      34.924  25.599  12.375  1.00 35.09           H
ATOM   2691  HA  LYS A 191      36.013  27.896  12.043  1.00 44.21           H
ATOM   2692  HB2 LYS A 191      35.987  25.716  10.246  1.00 48.69           H
ATOM   2693  HB3 LYS A 191      36.909  26.984  10.030  1.00 48.69           H
ATOM   2694  HG2 LYS A 191      38.201  26.393  11.893  1.00 47.48           H
ATOM   2695  HG3 LYS A 191      37.248  25.148  12.172  1.00 47.48           H
ATOM   2696  HD2 LYS A 191      37.944  24.227  10.035  1.00 53.97           H
ATOM   2697  HD3 LYS A 191      39.008  25.401   9.926  1.00 53.97           H
ATOM   2698  HE2 LYS A 191      40.307  24.525  11.546  1.00 62.24           H
ATOM   2699  HE3 LYS A 191      39.135  23.626  12.112  1.00 62.24           H
ATOM   2700  HZ1 LYS A 191      40.722  22.294  11.072  1.00 61.17           H
ATOM   2701  HZ2 LYS A 191      39.485  22.164  10.329  1.00 61.17           H
ATOM   2702  HZ3 LYS A 191      40.558  22.987   9.811  1.00 61.17           H
ATOM   2703  N   GLU A 192      35.086  29.256  10.209  1.00 39.77           N
ATOM   2704  CA  GLU A 192      34.351  30.202   9.366  1.00 45.03           C
ATOM   2705  C   GLU A 192      33.905  29.604   8.035  1.00 38.70           C
ATOM   2706  O   GLU A 192      32.803  29.894   7.559  1.00 39.85           O
ATOM   2707  CB  GLU A 192      35.261  31.405   9.096  1.00 50.44           C
ATOM   2708  CG  GLU A 192      34.598  32.664   8.595  1.00 59.35           C
ATOM   2709  CD  GLU A 192      35.600  33.827   8.543  1.00 73.16           C
ATOM   2710  OE1 GLU A 192      35.302  34.850   7.862  1.00 74.08           O
ATOM   2711  OE2 GLU A 192      36.689  33.691   9.178  1.00 67.41           O1-
ATOM   2712  H   GLU A 192      35.848  29.558  10.469  1.00 47.81           H
ATOM   2713  HA  GLU A 192      33.564  30.513   9.841  1.00 54.11           H
ATOM   2714  HB2 GLU A 192      35.715  31.631   9.923  1.00 60.61           H
ATOM   2715  HB3 GLU A 192      35.918  31.143   8.432  1.00 60.61           H
ATOM   2716  HG2 GLU A 192      34.258  32.513   7.699  1.00 71.30           H
ATOM   2717  HG3 GLU A 192      33.876  32.908   9.194  1.00 71.30           H
ATOM   2718  N   ASP A 193      34.766  28.826   7.378  1.00 39.15           N
ATOM   2719  CA  ASP A 193      34.418  28.253   6.088  1.00 37.59           C
ATOM   2720  C   ASP A 193      33.724  26.891   6.196  1.00 40.29           C
ATOM   2721  O   ASP A 193      33.628  26.178   5.195  1.00 33.93           O
ATOM   2722  CB  ASP A 193      35.664  28.147   5.218  1.00 41.63           C
ATOM   2723  CG  ASP A 193      36.724  27.274   5.823  1.00 45.59           C
ATOM   2724  OD1 ASP A 193      36.748  27.093   7.061  1.00 50.91           O
ATOM   2725  OD2 ASP A 193      37.544  26.769   5.044  1.00 53.75           O1-
ATOM   2726  H   ASP A 193      35.551  28.618   7.660  1.00 47.05           H
ATOM   2727  HA  ASP A 193      33.803  28.857   5.642  1.00 45.18           H
ATOM   2728  HB2 ASP A 193      35.418  27.768   4.359  1.00 50.03           H
ATOM   2729  HB3 ASP A 193      36.040  29.032   5.094  1.00 50.03           H
ATOM   2730  N   GLN A 194      33.229  26.515   7.377  1.00 39.16           N
ATOM   2731  CA  GLN A 194      32.638  25.195   7.572  1.00 30.41           C
ATOM   2732  C   GLN A 194      31.173  25.291   7.998  1.00 30.49           C
ATOM   2733  O   GLN A 194      30.640  24.360   8.610  1.00 31.25           O
ATOM   2734  CB  GLN A 194      33.456  24.392   8.585  1.00 33.53           C
ATOM   2735  CG  GLN A 194      34.871  24.125   8.146  1.00 28.19           C
ATOM   2736  CD  GLN A 194      34.985  23.301   6.859  1.00 35.22           C
ATOM   2737  OE1 GLN A 194      34.203  22.381   6.595  1.00 28.63           O
ATOM   2738  NE2 GLN A 194      35.967  23.647   6.042  1.00 34.09           N
ATOM   2739  H   GLN A 194      33.226  27.009   8.081  1.00 47.07           H
ATOM   2740  HA  GLN A 194      32.666  24.717   6.729  1.00 36.57           H
ATOM   2741  HB2 GLN A 194      33.493  24.886   9.419  1.00 40.32           H
ATOM   2742  HB3 GLN A 194      33.023  23.536   8.729  1.00 40.32           H
ATOM   2743  HG2 GLN A 194      35.315  24.974   7.992  1.00 33.90           H
ATOM   2744  HG3 GLN A 194      35.329  23.639   8.849  1.00 33.90           H
ATOM   2745 HE21 GLN A 194      36.490  24.298   6.249  1.00 40.98           H
ATOM   2746 HE22 GLN A 194      36.082  23.221   5.304  1.00 40.98           H
ATOM   2747  N   THR A 195      30.489  26.388   7.628  1.00 34.40           N
ATOM   2748  CA  THR A 195      29.112  26.641   8.069  1.00 39.08           C
ATOM   2749  C   THR A 195      28.072  25.822   7.316  1.00 36.68           C
ATOM   2750  O   THR A 195      26.884  25.888   7.665  1.00 34.24           O
ATOM   2751  CB  THR A 195      28.731  28.120   7.931  1.00 38.38           C
ATOM   2752  OG1 THR A 195      28.776  28.504   6.539  1.00 45.65           O
ATOM   2753  CG2 THR A 195      29.668  29.021   8.783  1.00 36.88           C
ATOM   2754  H   THR A 195      30.806  27.004   7.117  1.00 41.36           H
ATOM   2755  HA  THR A 195      29.043  26.408   9.008  1.00 46.97           H
ATOM   2756  HB  THR A 195      27.826  28.241   8.259  1.00 46.13           H
ATOM   2757  HG1 THR A 195      28.569  29.314   6.458  1.00 54.85           H
ATOM   2758 HG21 THR A 195      29.413  29.951   8.683  1.00 44.33           H
ATOM   2759 HG22 THR A 195      29.604  28.774   9.719  1.00 44.33           H
ATOM   2760 HG23 THR A 195      30.587  28.912   8.491  1.00 44.33           H
ATOM   2761  N   GLU A 196      28.479  25.045   6.312  1.00 34.42           N
ATOM   2762  CA  GLU A 196      27.531  24.169   5.628  1.00 33.82           C
ATOM   2763  C   GLU A 196      26.943  23.141   6.589  1.00 34.99           C
ATOM   2764  O   GLU A 196      25.863  22.593   6.322  1.00 35.25           O
ATOM   2765  CB  GLU A 196      28.227  23.464   4.450  1.00 32.96           C
ATOM   2766  CG  GLU A 196      29.142  22.381   4.895  1.00 30.23           C
ATOM   2767  CD  GLU A 196      30.117  21.871   3.829  1.00 38.37           C
ATOM   2768  OE1 GLU A 196      31.186  22.501   3.650  1.00 38.39           O
ATOM   2769  OE2 GLU A 196      29.821  20.821   3.190  1.00 35.63           O1-
ATOM   2770  H   GLU A 196      29.284  25.007   6.013  1.00 41.38           H
ATOM   2771  HA  GLU A 196      26.803  24.703   5.274  1.00 40.66           H
ATOM   2772  HB2 GLU A 196      27.554  23.071   3.873  1.00 39.62           H
ATOM   2773  HB3 GLU A 196      28.750  24.115   3.955  1.00 39.62           H
ATOM   2774  HG2 GLU A 196      29.670  22.711   5.639  1.00 36.35           H
ATOM   2775  HG3 GLU A 196      28.607  21.626   5.186  1.00 36.35           H
ATOM   2776  N   TYR A 197      27.646  22.849   7.700  1.00 27.99           N
ATOM   2777  CA  TYR A 197      27.186  21.856   8.676  1.00 32.76           C
ATOM   2778  C   TYR A 197      26.185  22.449   9.684  1.00 34.05           C
ATOM   2779  O   TYR A 197      25.801  21.761  10.633  1.00 34.80           O
ATOM   2780  CB  TYR A 197      28.382  21.188   9.388  1.00 30.64           C
ATOM   2781  CG  TYR A 197      29.328  20.566   8.371  1.00 31.10           C
ATOM   2782  CD1 TYR A 197      28.954  19.440   7.664  1.00 31.97           C
ATOM   2783  CD2 TYR A 197      30.558  21.130   8.077  1.00 31.60           C
ATOM   2784  CE1 TYR A 197      29.777  18.884   6.733  1.00 33.62           C
ATOM   2785  CE2 TYR A 197      31.381  20.566   7.158  1.00 34.68           C
ATOM   2786  CZ  TYR A 197      30.979  19.443   6.469  1.00 32.98           C
ATOM   2787  OH  TYR A 197      31.776  18.864   5.496  1.00 30.07           O
ATOM   2788  H   TYR A 197      28.396  23.217   7.907  1.00 33.66           H
ATOM   2789  HA  TYR A 197      26.718  21.156   8.193  1.00 39.38           H
ATOM   2790  HB2 TYR A 197      28.871  21.856   9.893  1.00 36.84           H
ATOM   2791  HB3 TYR A 197      28.059  20.487   9.975  1.00 36.84           H
ATOM   2792  HD1 TYR A 197      28.127  19.049   7.833  1.00 38.44           H
ATOM   2793  HD2 TYR A 197      30.834  21.890   8.535  1.00 38.00           H
ATOM   2794  HE1 TYR A 197      29.505  18.126   6.268  1.00 40.42           H
ATOM   2795  HE2 TYR A 197      32.203  20.958   6.969  1.00 41.69           H
ATOM   2796  HH  TYR A 197      32.493  19.294   5.419  1.00 36.16           H
ATOM   2797  N   LEU A 198      25.720  23.683   9.446  1.00 35.04           N
ATOM   2798  CA  LEU A 198      24.573  24.256  10.128  1.00 27.87           C
ATOM   2799  C   LEU A 198      23.334  24.241   9.264  1.00 32.24           C
ATOM   2800  O   LEU A 198      22.276  24.687   9.720  1.00 36.15           O
ATOM   2801  CB  LEU A 198      24.873  25.707  10.546  1.00 37.24           C
ATOM   2802  CG  LEU A 198      26.113  25.833  11.446  1.00 33.73           C
ATOM   2803  CD1 LEU A 198      26.354  27.226  11.881  1.00 30.88           C
ATOM   2804  CD2 LEU A 198      26.008  24.968  12.700  1.00 33.65           C
ATOM   2805  H   LEU A 198      26.071  24.217   8.871  1.00 42.12           H
ATOM   2806  HA  LEU A 198      24.389  23.742  10.930  1.00 33.53           H
ATOM   2807  HB2 LEU A 198      25.028  26.239   9.749  1.00 44.77           H
ATOM   2808  HB3 LEU A 198      24.113  26.058  11.035  1.00 44.77           H
ATOM   2809  HG  LEU A 198      26.892  25.539  10.948  1.00 40.55           H
ATOM   2810 HD11 LEU A 198      27.144  27.249  12.444  1.00 37.13           H
ATOM   2811 HD12 LEU A 198      26.489  27.782  11.098  1.00 37.13           H
ATOM   2812 HD13 LEU A 198      25.583  27.538  12.380  1.00 37.13           H
ATOM   2813 HD21 LEU A 198      26.812  25.083  13.231  1.00 40.46           H
ATOM   2814 HD22 LEU A 198      25.232  25.245  13.211  1.00 40.46           H
ATOM   2815 HD23 LEU A 198      25.916  24.039  12.436  1.00 40.46           H
ATOM   2816  N   GLU A 199      23.452  23.781   8.025  1.00 30.30           N
ATOM   2817  CA  GLU A 199      22.335  23.752   7.080  1.00 37.50           C
ATOM   2818  C   GLU A 199      21.538  22.466   7.242  1.00 36.59           C
ATOM   2819  O   GLU A 199      22.129  21.388   7.248  1.00 36.43           O
ATOM   2820  CB  GLU A 199      22.853  23.833   5.647  1.00 40.16           C
ATOM   2821  CG  GLU A 199      23.473  25.150   5.300  1.00 40.29           C
ATOM   2822  CD  GLU A 199      22.455  26.296   5.307  1.00 50.96           C
ATOM   2823  OE1 GLU A 199      21.244  26.036   5.084  1.00 56.69           O
ATOM   2824  OE2 GLU A 199      22.869  27.465   5.518  1.00 57.32           O1-
ATOM   2825  H   GLU A 199      24.186  23.473   7.699  1.00 36.43           H
ATOM   2826  HA  GLU A 199      21.747  24.506   7.243  1.00 45.08           H
ATOM   2827  HB2 GLU A 199      23.525  23.146   5.519  1.00 48.27           H
ATOM   2828  HB3 GLU A 199      22.112  23.685   5.039  1.00 48.27           H
ATOM   2829  HG2 GLU A 199      24.163  25.356   5.950  1.00 48.43           H
ATOM   2830  HG3 GLU A 199      23.858  25.094   4.412  1.00 48.43           H
ATOM   2831  N   GLU A 200      20.204  22.577   7.352  1.00 35.80           N
ATOM   2832  CA  GLU A 200      19.372  21.391   7.597  1.00 36.48           C
ATOM   2833  C   GLU A 200      19.567  20.329   6.516  1.00 36.15           C
ATOM   2834  O   GLU A 200      19.741  19.142   6.815  1.00 32.26           O
ATOM   2835  CB  GLU A 200      17.898  21.784   7.683  1.00 31.93           C
ATOM   2836  CG  GLU A 200      16.946  20.586   7.983  1.00 44.28           C
ATOM   2837  CD  GLU A 200      15.457  20.950   8.095  1.00 44.27           C
ATOM   2838  OE1 GLU A 200      15.099  22.140   7.917  1.00 46.08           O
ATOM   2839  OE2 GLU A 200      14.644  20.033   8.383  1.00 49.76           O1-
ATOM   2840  H   GLU A 200      19.765  23.314   7.289  1.00 43.04           H
ATOM   2841  HA  GLU A 200      19.626  21.000   8.447  1.00 43.86           H
ATOM   2842  HB2 GLU A 200      17.788  22.435   8.394  1.00 38.40           H
ATOM   2843  HB3 GLU A 200      17.628  22.174   6.837  1.00 38.40           H
ATOM   2844  HG2 GLU A 200      17.034  19.936   7.268  1.00 53.21           H
ATOM   2845  HG3 GLU A 200      17.212  20.183   8.824  1.00 53.21           H
ATOM   2846  N   ARG A 201      19.480  20.741   5.253  1.00 33.77           N
ATOM   2847  CA  ARG A 201      19.670  19.851   4.110  1.00 33.48           C
ATOM   2848  C   ARG A 201      20.935  19.029   4.225  1.00 31.85           C
ATOM   2849  O   ARG A 201      20.933  17.812   3.973  1.00 27.37           O
ATOM   2850  CB  ARG A 201      19.749  20.680   2.820  1.00 40.87           C
ATOM   2851  CG  ARG A 201      18.418  21.143   2.279  1.00 56.05           C
ATOM   2852  CD  ARG A 201      18.563  21.626   0.864  1.00 57.54           C
ATOM   2853  NE  ARG A 201      19.724  22.503   0.688  1.00 58.05           N
ATOM   2854  CZ  ARG A 201      19.962  23.164  -0.444  1.00 59.01           C
ATOM   2855  NH1 ARG A 201      19.124  23.028  -1.474  1.00 46.48           N
ATOM   2856  NH2 ARG A 201      21.024  23.951  -0.554  1.00 54.02           N1+
ATOM   2857  H   ARG A 201      19.307  21.553   5.028  1.00 40.60           H
ATOM   2858  HA  ARG A 201      18.914  19.246   4.041  1.00 40.25           H
ATOM   2859  HB2 ARG A 201      20.285  21.470   2.993  1.00 49.12           H
ATOM   2860  HB3 ARG A 201      20.173  20.143   2.133  1.00 49.12           H
ATOM   2861  HG2 ARG A 201      17.791  20.403   2.288  1.00 67.33           H
ATOM   2862  HG3 ARG A 201      18.086  21.876   2.821  1.00 67.33           H
ATOM   2863  HD2 ARG A 201      18.672  20.861   0.277  1.00 69.13           H
ATOM   2864  HD3 ARG A 201      17.769  22.125   0.616  1.00 69.13           H
ATOM   2865  HE  ARG A 201      20.161  22.738   1.391  1.00 69.73           H
ATOM   2866 HH11 ARG A 201      18.435  22.519  -1.403  1.00 55.85           H
ATOM   2867 HH12 ARG A 201      19.272  23.451  -2.208  1.00 55.85           H
ATOM   2868 HH21 ARG A 201      21.565  24.038   0.108  1.00 64.90           H
ATOM   2869 HH22 ARG A 201      21.172  24.373  -1.289  1.00 64.90           H
ATOM   2870  N   ARG A 202      22.036  19.695   4.569  1.00 31.05           N
ATOM   2871  CA  ARG A 202      23.337  19.044   4.635  1.00 30.77           C
ATOM   2872  C   ARG A 202      23.449  18.105   5.831  1.00 31.61           C
ATOM   2873  O   ARG A 202      24.040  17.027   5.714  1.00 33.89           O
ATOM   2874  CB  ARG A 202      24.422  20.111   4.689  1.00 33.87           C
ATOM   2875  CG  ARG A 202      25.880  19.608   4.690  1.00 31.55           C
ATOM   2876  CD  ARG A 202      26.335  19.090   3.340  1.00 31.45           C
ATOM   2877  NE  ARG A 202      27.769  18.778   3.349  1.00 28.28           N
ATOM   2878  CZ  ARG A 202      28.304  17.572   3.229  1.00 33.28           C
ATOM   2879  NH1 ARG A 202      27.533  16.493   3.030  1.00 30.99           N
ATOM   2880  NH2 ARG A 202      29.631  17.461   3.244  1.00 30.40           N1+
ATOM   2881  H   ARG A 202      22.053  20.531   4.771  1.00 37.33           H
ATOM   2882  HA  ARG A 202      23.469  18.520   3.829  1.00 37.00           H
ATOM   2883  HB2 ARG A 202      24.318  20.690   3.917  1.00 40.72           H
ATOM   2884  HB3 ARG A 202      24.297  20.631   5.499  1.00 40.72           H
ATOM   2885  HG2 ARG A 202      26.465  20.340   4.941  1.00 37.93           H
ATOM   2886  HG3 ARG A 202      25.962  18.885   5.331  1.00 37.93           H
ATOM   2887  HD2 ARG A 202      25.848  18.279   3.126  1.00 37.82           H
ATOM   2888  HD3 ARG A 202      26.175  19.768   2.665  1.00 37.82           H
ATOM   2889  HE  ARG A 202      28.312  19.439   3.441  1.00 34.01           H
ATOM   2890 HH11 ARG A 202      26.677  16.574   3.013  1.00 37.26           H
ATOM   2891 HH12 ARG A 202      27.893  15.717   2.945  1.00 37.26           H
ATOM   2892 HH21 ARG A 202      30.120  18.159   3.363  1.00 36.56           H
ATOM   2893 HH22 ARG A 202      29.999  16.688   3.160  1.00 36.56           H
ATOM   2894  N   ILE A 203      22.965  18.515   7.010  1.00 33.46           N
ATOM   2895  CA  ILE A 203      23.028  17.621   8.170  1.00 34.86           C
ATOM   2896  C   ILE A 203      22.211  16.359   7.902  1.00 26.94           C
ATOM   2897  O   ILE A 203      22.665  15.237   8.159  1.00 30.74           O
ATOM   2898  CB  ILE A 203      22.553  18.330   9.453  1.00 31.67           C
ATOM   2899  CG1 ILE A 203      23.351  19.594   9.734  1.00 30.38           C
ATOM   2900  CG2 ILE A 203      22.662  17.382  10.690  1.00 30.26           C
ATOM   2901  CD1 ILE A 203      22.733  20.450  10.819  1.00 30.44           C
ATOM   2902  H   ILE A 203      22.607  19.282   7.160  1.00 40.23           H
ATOM   2903  HA  ILE A 203      23.950  17.352   8.306  1.00 41.91           H
ATOM   2904  HB  ILE A 203      21.622  18.577   9.338  1.00 38.08           H
ATOM   2905 HG12 ILE A 203      24.244  19.346  10.021  1.00 36.53           H
ATOM   2906 HG13 ILE A 203      23.398  20.125   8.924  1.00 36.53           H
ATOM   2907 HG21 ILE A 203      22.357  17.857  11.479  1.00 36.38           H
ATOM   2908 HG22 ILE A 203      22.108  16.601  10.538  1.00 36.38           H
ATOM   2909 HG23 ILE A 203      23.588  17.115  10.802  1.00 36.38           H
ATOM   2910 HD11 ILE A 203      23.284  21.237  10.952  1.00 36.60           H
ATOM   2911 HD12 ILE A 203      21.841  20.713  10.543  1.00 36.60           H
ATOM   2912 HD13 ILE A 203      22.687  19.934  11.639  1.00 36.60           H
ATOM   2913  N   LYS A 204      20.997  16.529   7.363  1.00 31.38           N
ATOM   2914  CA  LYS A 204      20.136  15.401   7.000  1.00 34.13           C
ATOM   2915  C   LYS A 204      20.848  14.419   6.092  1.00 35.35           C
ATOM   2916  O   LYS A 204      20.782  13.200   6.285  1.00 34.46           O
ATOM   2917  CB  LYS A 204      18.886  15.899   6.284  1.00 37.45           C
ATOM   2918  CG  LYS A 204      17.820  16.377   7.170  1.00 42.80           C
ATOM   2919  CD  LYS A 204      16.615  16.863   6.350  1.00 49.12           C
ATOM   2920  CE  LYS A 204      15.457  17.351   7.292  1.00 55.60           C
ATOM   2921  NZ  LYS A 204      14.401  18.162   6.598  1.00 60.91           N1+
ATOM   2922  H   LYS A 204      20.648  17.297   7.198  1.00 37.73           H
ATOM   2923  HA  LYS A 204      19.862  14.932   7.804  1.00 41.03           H
ATOM   2924  HB2 LYS A 204      19.135  16.635   5.702  1.00 45.01           H
ATOM   2925  HB3 LYS A 204      18.523  15.173   5.753  1.00 45.01           H
ATOM   2926  HG2 LYS A 204      17.528  15.652   7.745  1.00 51.44           H
ATOM   2927  HG3 LYS A 204      18.149  17.119   7.702  1.00 51.44           H
ATOM   2928  HD2 LYS A 204      16.887  17.606   5.789  1.00 59.02           H
ATOM   2929  HD3 LYS A 204      16.280  16.133   5.806  1.00 59.02           H
ATOM   2930  HE2 LYS A 204      15.025  16.575   7.682  1.00 66.79           H
ATOM   2931  HE3 LYS A 204      15.838  17.901   7.995  1.00 66.79           H
ATOM   2932  HZ1 LYS A 204      13.775  18.408   7.180  1.00 73.17           H
ATOM   2933  HZ2 LYS A 204      14.765  18.890   6.238  1.00 73.17           H
ATOM   2934  HZ3 LYS A 204      14.023  17.679   5.953  1.00 73.17           H
ATOM   2935  N   GLU A 205      21.509  14.948   5.068  1.00 35.51           N
ATOM   2936  CA  GLU A 205      22.203  14.111   4.105  1.00 28.76           C
ATOM   2937  C   GLU A 205      23.305  13.331   4.781  1.00 31.24           C
ATOM   2938  O   GLU A 205      23.487  12.140   4.519  1.00 31.54           O
ATOM   2939  CB  GLU A 205      22.748  15.017   2.986  1.00 35.75           C
ATOM   2940  CG  GLU A 205      23.719  14.381   2.042  1.00 33.02           C
ATOM   2941  CD  GLU A 205      24.365  15.425   1.143  1.00 37.27           C
ATOM   2942  OE1 GLU A 205      24.803  16.484   1.652  1.00 28.86           O
ATOM   2943  OE2 GLU A 205      24.410  15.174  -0.073  1.00 36.18           O1-
ATOM   2944  H   GLU A 205      21.570  15.791   4.911  1.00 42.68           H
ATOM   2945  HA  GLU A 205      21.577  13.482   3.713  1.00 34.59           H
ATOM   2946  HB2 GLU A 205      21.998  15.334   2.458  1.00 42.97           H
ATOM   2947  HB3 GLU A 205      23.195  15.773   3.396  1.00 42.97           H
ATOM   2948  HG2 GLU A 205      24.419  13.940   2.549  1.00 39.70           H
ATOM   2949  HG3 GLU A 205      23.253  13.742   1.482  1.00 39.70           H
ATOM   2950  N   ILE A 206      24.057  13.983   5.660  1.00 30.85           N
ATOM   2951  CA  ILE A 206      25.136  13.283   6.335  1.00 29.15           C
ATOM   2952  C   ILE A 206      24.589  12.196   7.254  1.00 31.29           C
ATOM   2953  O   ILE A 206      25.139  11.090   7.320  1.00 36.64           O
ATOM   2954  CB  ILE A 206      26.021  14.278   7.099  1.00 36.81           C
ATOM   2955  CG1 ILE A 206      26.658  15.281   6.123  1.00 32.37           C
ATOM   2956  CG2 ILE A 206      27.123  13.529   7.847  1.00 30.50           C
ATOM   2957  CD1 ILE A 206      27.452  16.308   6.820  1.00 33.80           C
ATOM   2958  H   ILE A 206      23.966  14.810   5.877  1.00 37.10           H
ATOM   2959  HA  ILE A 206      25.691  12.851   5.667  1.00 35.06           H
ATOM   2960  HB  ILE A 206      25.475  14.761   7.738  1.00 44.24           H
ATOM   2961 HG12 ILE A 206      27.246  14.804   5.516  1.00 38.92           H
ATOM   2962 HG13 ILE A 206      25.956  15.728   5.625  1.00 38.92           H
ATOM   2963 HG21 ILE A 206      27.672  14.171   8.324  1.00 36.68           H
ATOM   2964 HG22 ILE A 206      26.714  12.913   8.475  1.00 36.68           H
ATOM   2965 HG23 ILE A 206      27.663  13.041   7.207  1.00 36.68           H
ATOM   2966 HD11 ILE A 206      27.831  16.914   6.164  1.00 40.64           H
ATOM   2967 HD12 ILE A 206      26.874  16.797   7.426  1.00 40.64           H
ATOM   2968 HD13 ILE A 206      28.162  15.874   7.318  1.00 40.64           H
ATOM   2969  N   VAL A 207      23.539  12.499   8.024  1.00 35.83           N
ATOM   2970  CA  VAL A 207      23.000  11.487   8.943  1.00 36.18           C
ATOM   2971  C   VAL A 207      22.445  10.311   8.167  1.00 31.17           C
ATOM   2972  O   VAL A 207      22.638   9.156   8.558  1.00 30.98           O
ATOM   2973  CB  VAL A 207      21.927  12.086   9.882  1.00 35.64           C
ATOM   2974  CG1 VAL A 207      21.212  10.989  10.674  1.00 41.93           C
ATOM   2975  CG2 VAL A 207      22.532  13.140  10.847  1.00 29.42           C
ATOM   2976  H   VAL A 207      23.132  13.257   8.035  1.00 43.08           H
ATOM   2977  HA  VAL A 207      23.723  11.157   9.498  1.00 43.49           H
ATOM   2978  HB  VAL A 207      21.260  12.536   9.339  1.00 42.84           H
ATOM   2979 HG11 VAL A 207      20.548  11.398  11.250  1.00 50.39           H
ATOM   2980 HG12 VAL A 207      20.781  10.381  10.052  1.00 50.39           H
ATOM   2981 HG13 VAL A 207      21.864  10.509  11.208  1.00 50.39           H
ATOM   2982 HG21 VAL A 207      21.827  13.489  11.415  1.00 35.38           H
ATOM   2983 HG22 VAL A 207      23.215  12.717  11.389  1.00 35.38           H
ATOM   2984 HG23 VAL A 207      22.921  13.859  10.325  1.00 35.38           H
ATOM   2985  N   LYS A 208      21.727  10.583   7.065  1.00 32.37           N
ATOM   2986  CA  LYS A 208      21.209   9.507   6.215  1.00 34.53           C
ATOM   2987  C   LYS A 208      22.337   8.648   5.643  1.00 39.00           C
ATOM   2988  O   LYS A 208      22.215   7.419   5.578  1.00 41.96           O
ATOM   2989  CB  LYS A 208      20.380  10.094   5.073  1.00 41.23           C
ATOM   2990  CG  LYS A 208      19.496   9.090   4.392  1.00 51.60           C
ATOM   2991  CD  LYS A 208      19.390   9.362   2.903  1.00 62.29           C
ATOM   2992  CE  LYS A 208      18.703   8.192   2.182  1.00 59.63           C
ATOM   2993  NZ  LYS A 208      17.528   8.645   1.356  1.00 66.82           N1+
ATOM   2994  H   LYS A 208      21.531  11.374   6.793  1.00 38.91           H
ATOM   2995  HA  LYS A 208      20.632   8.935   6.744  1.00 41.51           H
ATOM   2996  HB2 LYS A 208      19.813  10.796   5.428  1.00 49.55           H
ATOM   2997  HB3 LYS A 208      20.981  10.461   4.407  1.00 49.55           H
ATOM   2998  HG2 LYS A 208      19.868   8.202   4.513  1.00 62.00           H
ATOM   2999  HG3 LYS A 208      18.606   9.136   4.774  1.00 62.00           H
ATOM   3000  HD2 LYS A 208      18.862  10.163   2.759  1.00 74.83           H
ATOM   3001  HD3 LYS A 208      20.279   9.471   2.531  1.00 74.83           H
ATOM   3002  HE2 LYS A 208      19.341   7.764   1.591  1.00 71.63           H
ATOM   3003  HE3 LYS A 208      18.381   7.557   2.842  1.00 71.63           H
ATOM   3004  HZ1 LYS A 208      17.153   7.946   0.952  1.00 80.26           H
ATOM   3005  HZ2 LYS A 208      16.922   9.037   1.877  1.00 80.26           H
ATOM   3006  HZ3 LYS A 208      17.797   9.226   0.738  1.00 80.26           H
ATOM   3007  N   LYS A 209      23.454   9.283   5.262  1.00 36.60           N
ATOM   3008  CA  LYS A 209      24.561   8.618   4.562  1.00 37.69           C
ATOM   3009  C   LYS A 209      25.374   7.725   5.483  1.00 38.03           C
ATOM   3010  O   LYS A 209      25.765   6.626   5.092  1.00 37.40           O
ATOM   3011  CB  LYS A 209      25.467   9.682   3.955  1.00 36.23           C
ATOM   3012  CG  LYS A 209      26.630   9.211   3.100  1.00 45.95           C
ATOM   3013  CD  LYS A 209      27.462  10.472   2.740  1.00 51.44           C
ATOM   3014  CE  LYS A 209      27.905  10.586   1.292  1.00 56.29           C
ATOM   3015  NZ  LYS A 209      28.111  12.044   0.919  1.00 62.89           N1+
ATOM   3016  H   LYS A 209      23.595  10.120   5.402  1.00 44.00           H
ATOM   3017  HA  LYS A 209      24.205   8.073   3.843  1.00 45.30           H
ATOM   3018  HB2 LYS A 209      24.921  10.258   3.398  1.00 43.55           H
ATOM   3019  HB3 LYS A 209      25.842  10.205   4.680  1.00 43.55           H
ATOM   3020  HG2 LYS A 209      27.187   8.595   3.601  1.00 55.21           H
ATOM   3021  HG3 LYS A 209      26.302   8.803   2.283  1.00 55.21           H
ATOM   3022  HD2 LYS A 209      26.928  11.256   2.942  1.00 61.81           H
ATOM   3023  HD3 LYS A 209      28.262  10.476   3.289  1.00 61.81           H
ATOM   3024  HE2 LYS A 209      28.745  10.116   1.173  1.00 67.62           H
ATOM   3025  HE3 LYS A 209      27.222  10.213   0.714  1.00 67.62           H
ATOM   3026  HZ1 LYS A 209      27.350  12.495   1.023  1.00 75.55           H
ATOM   3027  HZ2 LYS A 209      28.735  12.406   1.440  1.00 75.55           H
ATOM   3028  HZ3 LYS A 209      28.370  12.107   0.070  1.00 75.55           H
ATOM   3029  N   HIS A 210      25.665   8.195   6.702  1.00 43.89           N
ATOM   3030  CA  HIS A 210      26.709   7.631   7.556  1.00 43.39           C
ATOM   3031  C   HIS A 210      26.205   7.113   8.875  1.00 36.38           C
ATOM   3032  O   HIS A 210      26.989   6.538   9.625  1.00 46.01           O
ATOM   3033  CB  HIS A 210      27.772   8.670   7.870  1.00 42.47           C
ATOM   3034  CG  HIS A 210      28.647   8.986   6.716  1.00 45.47           C
ATOM   3035  ND1 HIS A 210      29.364   8.017   6.051  1.00 45.42           N
ATOM   3036  CD2 HIS A 210      28.922  10.159   6.098  1.00 42.96           C
ATOM   3037  CE1 HIS A 210      30.052   8.584   5.075  1.00 48.37           C
ATOM   3038  NE2 HIS A 210      29.806   9.883   5.083  1.00 47.13           N
ATOM   3039  H   HIS A 210      25.256   8.860   7.063  1.00 52.75           H
ATOM   3040  HA  HIS A 210      27.136   6.896   7.088  1.00 52.15           H
ATOM   3041  HB2 HIS A 210      28.334   8.337   8.587  1.00 51.04           H
ATOM   3042  HB3 HIS A 210      27.336   9.491   8.147  1.00 51.04           H
ATOM   3043  HD2 HIS A 210      28.586  10.996   6.325  1.00 51.62           H
ATOM   3044  HE1 HIS A 210      30.616   8.142   4.481  1.00 58.11           H
ATOM   3045  HE2 HIS A 210      30.137  10.459   4.536  1.00 56.63           H
ATOM   3046  N   SER A 211      24.917   7.272   9.157  1.00 42.77           N
ATOM   3047  CA  SER A 211      24.393   7.057  10.492  1.00 42.48           C
ATOM   3048  C   SER A 211      22.965   6.528  10.431  1.00 41.93           C
ATOM   3049  O   SER A 211      22.157   6.810  11.322  1.00 41.86           O
ATOM   3050  CB  SER A 211      24.475   8.385  11.290  1.00 49.34           C
ATOM   3051  OG  SER A 211      25.836   8.782  11.568  1.00 38.20           O
ATOM   3052  H   SER A 211      24.321   7.506   8.583  1.00 51.40           H
ATOM   3053  HA  SER A 211      24.940   6.398  10.947  1.00 51.05           H
ATOM   3054  HB2 SER A 211      24.047   9.085  10.772  1.00 59.28           H
ATOM   3055  HB3 SER A 211      24.007   8.270  12.132  1.00 59.28           H
ATOM   3056  HG  SER A 211      26.221   8.189  12.021  1.00 45.92           H
ATOM   3057  N   GLN A 212      22.644   5.765   9.386  1.00 50.65           N
ATOM   3058  CA  GLN A 212      21.289   5.255   9.179  1.00 57.47           C
ATOM   3059  C   GLN A 212      20.925   4.078  10.116  1.00 47.79           C
ATOM   3060  O   GLN A 212      19.741   3.857  10.375  1.00 50.40           O
ATOM   3061  CB  GLN A 212      21.123   4.898   7.673  1.00 55.27           C
ATOM   3062  CG  GLN A 212      22.040   3.785   7.108  1.00 64.51           C
ATOM   3063  CD  GLN A 212      23.375   4.299   6.481  1.00 72.17           C
ATOM   3064  OE1 GLN A 212      24.202   4.946   7.153  1.00 67.79           O
ATOM   3065  NE2 GLN A 212      23.583   3.989   5.180  1.00 71.31           N
ATOM   3066  H   GLN A 212      23.201   5.526   8.775  1.00 60.85           H
ATOM   3067  HA  GLN A 212      20.665   5.972   9.371  1.00 69.04           H
ATOM   3068  HB2 GLN A 212      20.207   4.612   7.530  1.00 66.40           H
ATOM   3069  HB3 GLN A 212      21.293   5.699   7.153  1.00 66.40           H
ATOM   3070  HG2 GLN A 212      22.269   3.177   7.828  1.00 77.48           H
ATOM   3071  HG3 GLN A 212      21.557   3.306   6.417  1.00 77.48           H
ATOM   3072 HE21 GLN A 212      22.996   3.533   4.747  1.00 85.65           H
ATOM   3073 HE22 GLN A 212      24.302   4.248   4.786  1.00 85.65           H
ATOM   3074  N   PHE A 213      21.910   3.367  10.681  1.00 51.17           N
ATOM   3075  CA  PHE A 213      21.696   2.214  11.562  1.00 48.82           C
ATOM   3076  C   PHE A 213      22.248   2.481  12.960  1.00 55.86           C
ATOM   3077  O   PHE A 213      23.067   1.724  13.503  1.00 57.82           O
ATOM   3078  CB  PHE A 213      22.358   0.976  10.965  1.00 63.90           C
ATOM   3079  CG  PHE A 213      21.985   0.739   9.532  1.00 60.36           C
ATOM   3080  CD1 PHE A 213      20.662   0.925   9.112  1.00 64.57           C
ATOM   3081  CD2 PHE A 213      22.946   0.362   8.604  1.00 58.83           C
ATOM   3082  CE1 PHE A 213      20.289   0.724   7.789  1.00 60.20           C
ATOM   3083  CE2 PHE A 213      22.584   0.159   7.282  1.00 63.22           C
ATOM   3084  CZ  PHE A 213      21.241   0.344   6.875  1.00 66.46           C
ATOM   3085  H   PHE A 213      22.743   3.543  10.562  1.00 61.48           H
ATOM   3086  HA  PHE A 213      20.745   2.042  11.639  1.00 58.66           H
ATOM   3087  HB2 PHE A 213      23.321   1.081  11.010  1.00 76.75           H
ATOM   3088  HB3 PHE A 213      22.087   0.197  11.476  1.00 76.75           H
ATOM   3089  HD1 PHE A 213      20.019   1.182   9.733  1.00 77.56           H
ATOM   3090  HD2 PHE A 213      23.829   0.240   8.870  1.00 70.67           H
ATOM   3091  HE1 PHE A 213      19.406   0.846   7.525  1.00 72.31           H
ATOM   3092  HE2 PHE A 213      23.226  -0.099   6.659  1.00 75.94           H
ATOM   3093  HZ  PHE A 213      21.002   0.206   5.987  1.00 79.83           H
ATOM   3094  N   ILE A 214      21.848   3.607  13.508  1.00 40.64           N
ATOM   3095  CA  ILE A 214      22.089   3.953  14.889  1.00 38.53           C
ATOM   3096  C   ILE A 214      20.815   3.588  15.635  1.00 36.78           C
ATOM   3097  O   ILE A 214      19.704   3.883  15.170  1.00 38.92           O
ATOM   3098  CB  ILE A 214      22.454   5.449  15.014  1.00 40.88           C
ATOM   3099  CG1 ILE A 214      23.817   5.750  14.316  1.00 36.64           C
ATOM   3100  CG2 ILE A 214      22.385   5.945  16.493  1.00 42.21           C
ATOM   3101  CD1 ILE A 214      25.060   5.326  15.081  1.00 33.07           C
ATOM   3102  H   ILE A 214      21.415   4.214  13.079  1.00 48.84           H
ATOM   3103  HA  ILE A 214      22.821   3.422  15.239  1.00 46.31           H
ATOM   3104  HB  ILE A 214      21.777   5.942  14.524  1.00 49.13           H
ATOM   3105 HG12 ILE A 214      23.832   5.290  13.462  1.00 44.04           H
ATOM   3106 HG13 ILE A 214      23.880   6.706  14.168  1.00 44.04           H
ATOM   3107 HG21 ILE A 214      22.622   6.886  16.521  1.00 50.73           H
ATOM   3108 HG22 ILE A 214      21.483   5.820  16.826  1.00 50.73           H
ATOM   3109 HG23 ILE A 214      23.010   5.431  17.028  1.00 50.73           H
ATOM   3110 HD11 ILE A 214      25.845   5.558  14.561  1.00 39.76           H
ATOM   3111 HD12 ILE A 214      25.079   5.789  15.933  1.00 39.76           H
ATOM   3112 HD13 ILE A 214      25.030   4.367  15.225  1.00 39.76           H
ATOM   3113  N   GLY A 215      20.964   2.908  16.755  1.00 33.10           N
ATOM   3114  CA  GLY A 215      19.828   2.296  17.400  1.00 33.76           C
ATOM   3115  C   GLY A 215      19.123   3.168  18.414  1.00 38.10           C
ATOM   3116  O   GLY A 215      18.416   2.647  19.287  1.00 36.76           O
ATOM   3117  H   GLY A 215      21.713   2.786  17.160  1.00 39.79           H
ATOM   3118  HA2 GLY A 215      19.181   2.043  16.723  1.00 40.59           H
ATOM   3119  HA3 GLY A 215      20.120   1.489  17.852  1.00 40.59           H
ATOM   3120  N   TYR A 216      19.272   4.484  18.275  1.00 33.42           N
ATOM   3121  CA  TYR A 216      18.656   5.492  19.123  1.00 33.46           C
ATOM   3122  C   TYR A 216      18.096   6.560  18.208  1.00 30.88           C
ATOM   3123  O   TYR A 216      18.656   6.805  17.134  1.00 40.05           O
ATOM   3124  CB  TYR A 216      19.671   6.113  20.114  1.00 28.06           C
ATOM   3125  CG  TYR A 216      20.284   5.047  20.998  1.00 25.00           C
ATOM   3126  CD1 TYR A 216      19.636   4.630  22.148  1.00 30.74           C
ATOM   3127  CD2 TYR A 216      21.469   4.415  20.647  1.00 29.80           C
ATOM   3128  CE1 TYR A 216      20.160   3.631  22.929  1.00 34.66           C
ATOM   3129  CE2 TYR A 216      21.999   3.395  21.430  1.00 27.02           C
ATOM   3130  CZ  TYR A 216      21.342   3.006  22.550  1.00 25.34           C
ATOM   3131  OH  TYR A 216      21.847   2.002  23.330  1.00 33.75           O
ATOM   3132  H   TYR A 216      19.758   4.831  17.656  1.00 40.18           H
ATOM   3133  HA  TYR A 216      17.928   5.097  19.627  1.00 40.23           H
ATOM   3134  HB2 TYR A 216      20.383   6.545  19.617  1.00 33.75           H
ATOM   3135  HB3 TYR A 216      19.216   6.756  20.680  1.00 33.75           H
ATOM   3136  HD1 TYR A 216      18.834   5.032  22.395  1.00 36.97           H
ATOM   3137  HD2 TYR A 216      21.909   4.668  19.868  1.00 35.84           H
ATOM   3138  HE1 TYR A 216      19.714   3.358  23.698  1.00 41.66           H
ATOM   3139  HE2 TYR A 216      22.794   2.979  21.184  1.00 32.50           H
ATOM   3140  HH  TYR A 216      22.559   1.709  22.995  1.00 40.57           H
ATOM   3141  N   PRO A 217      17.001   7.207  18.596  1.00 31.36           N
ATOM   3142  CA  PRO A 217      16.466   8.284  17.752  1.00 32.39           C
ATOM   3143  C   PRO A 217      17.423   9.463  17.675  1.00 34.55           C
ATOM   3144  O   PRO A 217      18.067   9.846  18.653  1.00 34.53           O
ATOM   3145  CB  PRO A 217      15.137   8.650  18.425  1.00 32.30           C
ATOM   3146  CG  PRO A 217      15.196   8.082  19.777  1.00 37.63           C
ATOM   3147  CD  PRO A 217      16.129   6.905  19.744  1.00 35.63           C
ATOM   3148  HA  PRO A 217      16.291   7.954  16.857  1.00 38.95           H
ATOM   3149  HB2 PRO A 217      15.048   9.615  18.465  1.00 38.83           H
ATOM   3150  HB3 PRO A 217      14.403   8.261  17.925  1.00 38.83           H
ATOM   3151  HG2 PRO A 217      15.529   8.755  20.391  1.00 45.23           H
ATOM   3152  HG3 PRO A 217      14.307   7.797  20.043  1.00 45.23           H
ATOM   3153  HD2 PRO A 217      16.648   6.860  20.562  1.00 42.83           H
ATOM   3154  HD3 PRO A 217      15.635   6.085  19.588  1.00 42.83           H
ATOM   3155  N   ILE A 218      17.550  10.001  16.470  1.00 35.43           N
ATOM   3156  CA  ILE A 218      18.338  11.194  16.207  1.00 30.98           C
ATOM   3157  C   ILE A 218      17.366  12.265  15.749  1.00 25.74           C
ATOM   3158  O   ILE A 218      16.745  12.133  14.689  1.00 27.96           O
ATOM   3159  CB  ILE A 218      19.422  10.943  15.149  1.00 33.28           C
ATOM   3160  CG1 ILE A 218      20.381   9.829  15.612  1.00 34.45           C
ATOM   3161  CG2 ILE A 218      20.158  12.211  14.850  1.00 29.74           C
ATOM   3162  CD1 ILE A 218      21.349   9.305  14.502  1.00 26.18           C
ATOM   3163  H   ILE A 218      17.174   9.680  15.766  1.00 42.59           H
ATOM   3164  HA  ILE A 218      18.766  11.491  17.025  1.00 37.25           H
ATOM   3165  HB  ILE A 218      18.987  10.648  14.334  1.00 40.01           H
ATOM   3166 HG12 ILE A 218      20.924  10.169  16.339  1.00 41.42           H
ATOM   3167 HG13 ILE A 218      19.854   9.075  15.922  1.00 41.42           H
ATOM   3168 HG21 ILE A 218      20.837  12.031  14.180  1.00 35.77           H
ATOM   3169 HG22 ILE A 218      19.529  12.869  14.515  1.00 35.77           H
ATOM   3170 HG23 ILE A 218      20.574  12.534  15.664  1.00 35.77           H
ATOM   3171 HD11 ILE A 218      21.912   8.610  14.877  1.00 31.50           H
ATOM   3172 HD12 ILE A 218      20.824   8.946  13.769  1.00 31.50           H
ATOM   3173 HD13 ILE A 218      21.896  10.041  14.188  1.00 31.50           H
ATOM   3174  N   THR A 219      17.221  13.315  16.554  1.00 23.70           N
ATOM   3175  CA  THR A 219      16.372  14.440  16.226  1.00 22.23           C
ATOM   3176  C   THR A 219      17.240  15.587  15.740  1.00 25.32           C
ATOM   3177  O   THR A 219      18.138  16.052  16.457  1.00 27.48           O
ATOM   3178  CB  THR A 219      15.552  14.865  17.441  1.00 27.11           C
ATOM   3179  OG1 THR A 219      14.840  13.740  17.935  1.00 32.43           O
ATOM   3180  CG2 THR A 219      14.560  15.956  17.071  1.00 32.53           C
ATOM   3181  H   THR A 219      17.618  13.394  17.313  1.00 28.52           H
ATOM   3182  HA  THR A 219      15.763  14.190  15.514  1.00 26.75           H
ATOM   3183  HB  THR A 219      16.144  15.204  18.131  1.00 32.61           H
ATOM   3184  HG1 THR A 219      15.378  13.134  18.158  1.00 38.99           H
ATOM   3185 HG21 THR A 219      14.047  16.216  17.852  1.00 39.11           H
ATOM   3186 HG22 THR A 219      15.033  16.733  16.732  1.00 39.11           H
ATOM   3187 HG23 THR A 219      13.953  15.634  16.387  1.00 39.11           H
ATOM   3188  N   LEU A 220      16.959  16.040  14.533  1.00 28.92           N
ATOM   3189  CA  LEU A 220      17.594  17.220  13.988  1.00 27.41           C
ATOM   3190  C   LEU A 220      16.688  18.406  14.324  1.00 32.10           C
ATOM   3191  O   LEU A 220      15.570  18.525  13.816  1.00 28.81           O
ATOM   3192  CB  LEU A 220      17.846  17.046  12.490  1.00 29.54           C
ATOM   3193  CG  LEU A 220      18.394  18.288  11.765  1.00 25.63           C
ATOM   3194  CD1 LEU A 220      19.670  18.817  12.478  1.00 27.64           C
ATOM   3195  CD2 LEU A 220      18.641  18.085  10.246  1.00 32.85           C
ATOM   3196  H   LEU A 220      16.393  15.673  14.000  1.00 34.78           H
ATOM   3197  HA  LEU A 220      18.448  17.355  14.426  1.00 32.97           H
ATOM   3198  HB2 LEU A 220      18.489  16.330  12.367  1.00 35.52           H
ATOM   3199  HB3 LEU A 220      17.009  16.806  12.063  1.00 35.52           H
ATOM   3200  HG  LEU A 220      17.726  18.987  11.843  1.00 30.83           H
ATOM   3201 HD11 LEU A 220      19.995  19.598  12.003  1.00 33.24           H
ATOM   3202 HD12 LEU A 220      19.446  19.054  13.391  1.00 33.24           H
ATOM   3203 HD13 LEU A 220      20.346  18.121  12.473  1.00 33.24           H
ATOM   3204 HD21 LEU A 220      18.984  18.911   9.869  1.00 39.49           H
ATOM   3205 HD22 LEU A 220      19.287  17.372  10.124  1.00 39.49           H
ATOM   3206 HD23 LEU A 220      17.803  17.849   9.819  1.00 39.49           H
ATOM   3207  N   PHE A 221      17.149  19.246  15.236  1.00 26.36           N
ATOM   3208  CA  PHE A 221      16.414  20.447  15.546  1.00 31.90           C
ATOM   3209  C   PHE A 221      16.452  21.395  14.364  1.00 31.99           C
ATOM   3210  O   PHE A 221      17.351  21.367  13.532  1.00 30.48           O
ATOM   3211  CB  PHE A 221      16.988  21.152  16.762  1.00 26.08           C
ATOM   3212  CG  PHE A 221      16.751  20.441  18.022  1.00 25.65           C
ATOM   3213  CD1 PHE A 221      16.573  19.064  18.050  1.00 26.78           C
ATOM   3214  CD2 PHE A 221      16.693  21.146  19.197  1.00 30.05           C
ATOM   3215  CE1 PHE A 221      16.352  18.445  19.189  1.00 26.02           C
ATOM   3216  CE2 PHE A 221      16.481  20.517  20.352  1.00 26.74           C
ATOM   3217  CZ  PHE A 221      16.289  19.160  20.356  1.00 32.00           C
ATOM   3218  H   PHE A 221      17.876  19.142  15.683  1.00 31.71           H
ATOM   3219  HA  PHE A 221      15.489  20.221  15.730  1.00 38.36           H
ATOM   3220  HB2 PHE A 221      17.947  21.242  16.648  1.00 31.37           H
ATOM   3221  HB3 PHE A 221      16.582  22.030  16.836  1.00 31.37           H
ATOM   3222  HD1 PHE A 221      16.604  18.578  17.257  1.00 32.21           H
ATOM   3223  HD2 PHE A 221      16.813  22.068  19.189  1.00 36.14           H
ATOM   3224  HE1 PHE A 221      16.231  17.523  19.201  1.00 31.30           H
ATOM   3225  HE2 PHE A 221      16.438  20.998  21.146  1.00 32.16           H
ATOM   3226  HZ  PHE A 221      16.143  18.717  21.161  1.00 38.48           H
ATOM   3227  N   VAL A 222      15.466  22.264  14.328  1.00 31.71           N
ATOM   3228  CA  VAL A 222      15.342  23.247  13.280  1.00 27.48           C
ATOM   3229  C   VAL A 222      15.487  24.630  13.904  1.00 30.27           C
ATOM   3230  O   VAL A 222      15.463  24.779  15.127  1.00 30.90           O
ATOM   3231  CB  VAL A 222      14.012  23.020  12.561  1.00 30.29           C
ATOM   3232  CG1 VAL A 222      13.094  24.105  12.786  1.00 43.90           C
ATOM   3233  CG2 VAL A 222      14.296  22.763  11.105  1.00 43.41           C
ATOM   3234  H   VAL A 222      14.839  22.305  14.915  1.00 38.12           H
ATOM   3235  HA  VAL A 222      16.060  23.125  12.639  1.00 33.06           H
ATOM   3236  HB  VAL A 222      13.603  22.218  12.921  1.00 36.42           H
ATOM   3237 HG11 VAL A 222      12.267  23.921  12.314  1.00 52.75           H
ATOM   3238 HG12 VAL A 222      12.922  24.180  13.738  1.00 52.75           H
ATOM   3239 HG13 VAL A 222      13.489  24.926  12.455  1.00 52.75           H
ATOM   3240 HG21 VAL A 222      13.457  22.618  10.640  1.00 52.16           H
ATOM   3241 HG22 VAL A 222      14.753  23.533  10.731  1.00 52.16           H
ATOM   3242 HG23 VAL A 222      14.857  21.975  11.028  1.00 52.16           H
ATOM   3243  N   GLU A 223      15.751  25.633  13.069  1.00 33.94           N
ATOM   3244  CA  GLU A 223      15.927  27.010  13.584  1.00 36.27           C
ATOM   3245  C   GLU A 223      14.768  27.968  13.262  1.00 31.31           C
ATOM   3246  O   GLU A 223      14.117  27.816  12.249  1.00 41.89           O
ATOM   3247  CB  GLU A 223      17.233  27.583  13.053  1.00 39.89           C
ATOM   3248  CG  GLU A 223      18.466  26.902  13.684  1.00 42.11           C
ATOM   3249  CD  GLU A 223      19.818  27.454  13.205  1.00 39.44           C
ATOM   3250  OE1 GLU A 223      20.238  28.517  13.718  1.00 40.15           O
ATOM   3251  OE2 GLU A 223      20.477  26.802  12.351  1.00 44.64           O1-
ATOM   3252  H   GLU A 223      15.832  25.556  12.216  1.00 40.80           H
ATOM   3253  HA  GLU A 223      16.003  26.966  14.550  1.00 43.59           H
ATOM   3254  HB2 GLU A 223      17.272  27.449  12.093  1.00 47.94           H
ATOM   3255  HB3 GLU A 223      17.272  28.530  13.259  1.00 47.94           H
ATOM   3256  HG2 GLU A 223      18.425  27.018  14.646  1.00 50.61           H
ATOM   3257  HG3 GLU A 223      18.442  25.956  13.468  1.00 50.61           H
ATOM   3258  N   LYS A 224      14.493  28.937  14.141  1.00 37.59           N
ATOM   3259  H1  LYS A 224      13.869  29.647  13.975  1.00 45.19           H
ATOM   3260  H2  LYS A 224      14.789  28.978  15.054  1.00 45.19           H
TER
HETATM 3261  C11 BSM A1224      32.099  11.017  24.225  1.00 27.23           C
HETATM 3262  C12 BSM A1224      32.105  11.783  23.058  1.00 26.70           C
HETATM 3263  C13 BSM A1224      30.929  12.049  22.389  1.00 28.20           C
HETATM 3264  C14 BSM A1224      29.709  11.546  22.871  1.00 28.09           C
HETATM 3265  C15 BSM A1224      29.736  10.794  24.040  1.00 27.39           C
HETATM 3266  C16 BSM A1224      33.982   7.794  25.592  1.00 38.44           C
HETATM 3267  C17 BSM A1224      34.855   7.173  24.692  1.00 30.70           C
HETATM 3268  C18 BSM A1224      34.432   6.716  23.443  1.00 31.34           C
HETATM 3269  C19 BSM A1224      33.075   6.855  23.097  1.00 31.10           C
HETATM 3270  C2  BSM A1224      30.898   9.723  25.936  1.00 32.70           C
HETATM 3271  C20 BSM A1224      32.176   7.447  24.013  1.00 30.79           C
HETATM 3272  C22 BSM A1224      35.296   5.568  21.440  1.00 29.45           C
HETATM 3273  C26 BSM A1224      32.005   6.150  30.605  1.00 30.90           C
HETATM 3274  C27 BSM A1224      33.384   5.532  30.483  0.63 34.19           C
HETATM 3275  C3  BSM A1224      31.699   8.552  26.170  1.00 35.49           C
HETATM 3276  C4  BSM A1224      31.393   8.115  27.444  1.00 26.23           C
HETATM 3277  C6  BSM A1224      30.906  10.515  24.723  1.00 21.54           C
HETATM 3278  C7  BSM A1224      32.632   7.924  25.260  1.00 34.56           C
HETATM 3279  C8  BSM A1224      31.922   7.030  28.235  1.00 28.74           C
HETATM 3280  N1  BSM A1224      30.120   9.988  26.982  1.00 32.95           N
HETATM 3281  N10 BSM A1224      31.736   7.190  29.601  1.00 29.54           N
HETATM 3282  N5  BSM A1224      30.467   9.029  27.866  1.00 32.94           N
HETATM 3283  O21 BSM A1224      35.471   6.149  22.736  1.00 29.22           O
HETATM 3284  O23 BSM A1224      28.582  10.550  24.652  1.00 24.55           O
HETATM 3285  O24 BSM A1224      30.982  12.766  21.252  1.00 24.97           O
HETATM 3286  O9  BSM A1224      32.482   6.047  27.755  1.00 31.44           O
HETATM 3287 CL25 BSM A1224      33.572  12.429  22.451  1.00 31.84          Cl
HETATM 3288  H10 BSM A1224      31.391   8.073  29.961  1.00 35.53           H
HETATM 3289  H11 BSM A1224      33.034  10.827  24.748  1.00 32.75           H
HETATM 3290  H14 BSM A1224      28.766  11.854  22.428  1.00 33.78           H
HETATM 3291  H16 BSM A1224      34.363   8.148  26.546  1.00 46.20           H
HETATM 3292  H17 BSM A1224      35.900   7.064  24.977  1.00 36.92           H
HETATM 3293  H19 BSM A1224      32.680   6.502  22.149  1.00 37.40           H
HETATM 3294  H20 BSM A1224      31.128   7.537  23.735  1.00 37.03           H
HETATM 3295  H23 BSM A1224      27.854  10.720  24.028  1.00 29.53           H
HETATM 3296  H24 BSM A1224      30.074  12.953  20.957  1.00 30.04           H
HETATM 3297  H5  BSM A1224      29.996   9.045  28.762  1.00 39.60           H
HETATM 3298 H221 BSM A1224      36.283   5.277  21.069  1.00 35.42           H
HETATM 3299 H222 BSM A1224      34.876   6.293  20.736  1.00 35.42           H
HETATM 3300 H223 BSM A1224      34.681   4.663  21.493  1.00 35.42           H
HETATM 3301 H261 BSM A1224      31.241   5.371  30.516  1.00 37.15           H
HETATM 3302 H262 BSM A1224      31.895   6.620  31.586  1.00 37.15           H
HETATM 3303 H271 BSM A1224      33.459   4.904  29.589  1.00 41.10           H
HETATM 3304 H272 BSM A1224      33.603   4.911  31.357  0.00 41.10           H
HETATM 3305 H273 BSM A1224      34.155   6.307  30.410  0.63 41.10           H
HETATM 3306  O   HOH A2001      35.660  24.167  38.729  1.00 43.86           O
HETATM 3307  H1  HOH A2001      35.221  24.628  39.278  1.00 52.71           H
HETATM 3308  H2  HOH A2001      35.795  24.653  38.058  1.00 52.71           H
HETATM 3309  O   HOH A2002      39.752  24.862  40.291  1.00 61.24           O
HETATM 3310  H1  HOH A2002      40.526  24.655  40.038  1.00 73.57           H
HETATM 3311  H2  HOH A2002      39.216  24.506  39.750  1.00 73.57           H
HETATM 3312  O   HOH A2003      41.911  26.858  39.477  1.00 61.78           O
HETATM 3313  H1  HOH A2003      41.339  27.342  39.857  1.00 74.21           H
HETATM 3314  H2  HOH A2003      41.766  26.914  38.652  1.00 74.21           H
HETATM 3315  O   HOH A2004      40.534  29.226  37.896  1.00 52.18           O
HETATM 3316  H1  HOH A2004      41.313  29.489  37.724  1.00 62.69           H
HETATM 3317  H2  HOH A2004      40.298  29.611  38.603  1.00 62.69           H
HETATM 3318  O   HOH A2005      38.351  21.824  37.245  1.00 47.24           O
HETATM 3319  H1  HOH A2005      38.995  21.520  37.689  1.00 56.77           H
HETATM 3320  H2  HOH A2005      38.637  21.967  36.468  1.00 56.77           H
HETATM 3321  O   HOH A2006      43.690  23.141  40.584  1.00 56.81           O
HETATM 3322  H1  HOH A2006      43.673  22.503  40.037  1.00 68.24           H
HETATM 3323  H2  HOH A2006      43.361  22.854  41.302  1.00 68.24           H
HETATM 3324  O   HOH A2007      44.310  26.989  34.533  1.00 44.81           O
HETATM 3325  H1  HOH A2007      44.519  27.782  34.349  1.00 53.85           H
HETATM 3326  H2  HOH A2007      43.633  27.026  35.028  1.00 53.85           H
HETATM 3327  O   HOH A2008      43.840  28.335  30.065  1.00 46.77           O
HETATM 3328  H1  HOH A2008      43.975  27.841  29.399  1.00 56.20           H
HETATM 3329  H2  HOH A2008      43.335  27.909  30.584  1.00 56.20           H
HETATM 3330  O   HOH A2009      46.966  15.908  30.415  1.00 36.18           O
HETATM 3331  H1  HOH A2009      47.579  15.369  30.613  1.00 43.49           H
HETATM 3332  H2  HOH A2009      47.092  16.136  29.616  1.00 43.49           H
HETATM 3333  O   HOH A2010      50.462  14.830  29.769  1.00 53.20           O
HETATM 3334  H1  HOH A2010      49.858  15.358  29.523  1.00 63.91           H
HETATM 3335  H2  HOH A2010      51.113  14.947  29.251  1.00 63.91           H
HETATM 3336  O   HOH A2011      52.270  16.478  27.352  1.00 46.60           O
HETATM 3337  H1  HOH A2011      51.556  16.600  27.778  1.00 55.99           H
HETATM 3338  H2  HOH A2011      52.077  16.526  26.536  1.00 55.99           H
HETATM 3339  O   HOH A2012      44.619  25.283  38.367  1.00 50.21           O
HETATM 3340  H1  HOH A2012      43.832  25.557  38.267  1.00 60.33           H
HETATM 3341  H2  HOH A2012      44.627  24.818  39.066  1.00 60.33           H
HETATM 3342  O   HOH A2013      46.505  11.068  29.533  1.00 46.23           O
HETATM 3343  H1  HOH A2013      46.045  11.399  28.913  1.00 55.55           H
HETATM 3344  H2  HOH A2013      46.609  11.672  30.107  1.00 55.55           H
HETATM 3345  O   HOH A2014      48.553   6.964  28.211  1.00 48.40           O
HETATM 3346  H1  HOH A2014      48.538   6.144  28.390  1.00 58.15           H
HETATM 3347  H2  HOH A2014      47.964   7.328  28.687  1.00 58.15           H
HETATM 3348  O   HOH A2015      44.514  30.166  34.590  1.00 67.13           O
HETATM 3349  H1  HOH A2015      44.229  30.738  35.135  1.00 80.63           H
HETATM 3350  H2  HOH A2015      44.226  30.387  33.833  1.00 80.63           H
HETATM 3351  O   HOH A2016      53.442  13.672  26.869  1.00 42.76           O
HETATM 3352  H1  HOH A2016      53.092  14.429  26.969  1.00 51.38           H
HETATM 3353  H2  HOH A2016      53.970  13.562  27.513  1.00 51.38           H
HETATM 3354  O   HOH A2017      54.347  17.704  25.044  1.00 48.37           O
HETATM 3355  H1  HOH A2017      54.002  17.348  25.722  1.00 58.12           H
HETATM 3356  H2  HOH A2017      54.392  18.528  25.199  1.00 58.12           H
HETATM 3357  O   HOH A2018      48.058   7.595  30.525  1.00 64.38           O
HETATM 3358  H1  HOH A2018      47.227   7.658  30.626  1.00 77.33           H
HETATM 3359  H2  HOH A2018      48.409   8.160  31.038  1.00 77.33           H
HETATM 3360  O   HOH A2019      53.088  10.948  26.156  1.00 45.69           O
HETATM 3361  H1  HOH A2019      53.704  11.089  25.604  1.00 54.90           H
HETATM 3362  H2  HOH A2019      52.424  10.680  25.716  1.00 54.90           H
HETATM 3363  O   HOH A2020      56.901  16.249  25.121  1.00 58.05           O
HETATM 3364  H1  HOH A2020      56.095  16.455  25.237  1.00 69.74           H
HETATM 3365  H2  HOH A2020      56.923  15.711  24.476  1.00 69.74           H
HETATM 3366  O   HOH A2021      53.081   5.018  21.597  1.00 57.42           O
HETATM 3367  H1  HOH A2021      52.477   5.476  21.235  1.00 68.98           H
HETATM 3368  H2  HOH A2021      53.681   5.554  21.839  1.00 68.98           H
HETATM 3369  O   HOH A2022      48.062  20.011  18.702  1.00 35.03           O
HETATM 3370  H1  HOH A2022      48.839  20.224  18.465  1.00 42.12           H
HETATM 3371  H2  HOH A2022      47.884  19.283  18.324  1.00 42.12           H
HETATM 3372  O   HOH A2023      55.661  11.862  20.603  1.00 61.61           O
HETATM 3373  H1  HOH A2023      55.110  11.927  21.234  1.00 74.01           H
HETATM 3374  H2  HOH A2023      55.829  12.644  20.346  1.00 74.01           H
HETATM 3375  O   HOH A2024      51.611  15.853  13.608  1.00 53.92           O
HETATM 3376  H1  HOH A2024      50.911  15.746  14.059  1.00 64.78           H
HETATM 3377  H2  HOH A2024      51.584  15.294  12.981  1.00 64.78           H
HETATM 3378  O   HOH A2025      43.957  22.354   4.413  1.00 57.72           O
HETATM 3379  H1  HOH A2025      44.726  22.658   4.564  1.00 69.34           H
HETATM 3380  H2  HOH A2025      43.662  22.064   5.144  1.00 69.34           H
HETATM 3381  O   HOH A2026      48.369  18.452   0.068  1.00 53.36           O
HETATM 3382  H1  HOH A2026      48.727  19.205  -0.035  1.00 64.11           H
HETATM 3383  H2  HOH A2026      48.505  18.225   0.865  1.00 64.11           H
HETATM 3384  O   HOH A2027      50.098  17.977   4.776  1.00 50.98           O
HETATM 3385  H1  HOH A2027      50.619  17.703   5.375  1.00 61.25           H
HETATM 3386  H2  HOH A2027      49.331  17.695   4.972  1.00 61.25           H
HETATM 3387  O   HOH A2028      39.869  21.374   2.760  1.00 50.15           O
HETATM 3388  H1  HOH A2028      39.197  21.878   2.769  1.00 60.25           H
HETATM 3389  H2  HOH A2028      39.917  21.048   1.987  1.00 60.25           H
HETATM 3390  O   HOH A2029      47.253  21.906  16.698  1.00 40.59           O
HETATM 3391  H1  HOH A2029      47.866  21.839  16.127  1.00 48.79           H
HETATM 3392  H2  HOH A2029      47.403  21.324  17.285  1.00 48.79           H
HETATM 3393  O   HOH A2030      42.530  17.033   7.822  1.00 41.91           O
HETATM 3394  H1  HOH A2030      43.058  17.464   7.331  1.00 50.37           H
HETATM 3395  H2  HOH A2030      42.635  17.321   8.604  1.00 50.37           H
HETATM 3396  O   HOH A2031      51.737  21.507  10.173  1.00 55.57           O
HETATM 3397  H1  HOH A2031      52.449  21.584   9.734  1.00 66.76           H
HETATM 3398  H2  HOH A2031      51.452  22.284  10.313  1.00 66.76           H
HETATM 3399  O   HOH A2032      44.986  26.195  12.424  1.00 47.78           O
HETATM 3400  H1  HOH A2032      44.643  25.996  13.164  1.00 57.41           H
HETATM 3401  H2  HOH A2032      45.430  25.527  12.175  1.00 57.41           H
HETATM 3402  O   HOH A2033      43.036  20.935   6.769  1.00 46.90           O
HETATM 3403  H1  HOH A2033      43.379  20.290   6.355  1.00 56.36           H
HETATM 3404  H2  HOH A2033      43.666  21.345   7.145  1.00 56.36           H
HETATM 3405  O   HOH A2034      47.084  15.223   2.488  1.00 45.56           O
HETATM 3406  H1  HOH A2034      46.301  15.528   2.502  1.00 54.75           H
HETATM 3407  H2  HOH A2034      47.131  14.704   1.829  1.00 54.75           H
HETATM 3408  O   HOH A2035      48.261  17.629   3.397  1.00 47.26           O
HETATM 3409  H1  HOH A2035      48.230  16.798   3.276  1.00 56.79           H
HETATM 3410  H2  HOH A2035      48.892  17.920   2.925  1.00 56.79           H
HETATM 3411  O   HOH A2036      29.070  -2.042  20.147  1.00 59.61           O
HETATM 3412  H1  HOH A2036      28.824  -1.293  19.857  1.00 71.61           H
HETATM 3413  H2  HOH A2036      29.123  -1.973  20.983  1.00 71.61           H
HETATM 3414  O   HOH A2037      41.772  19.963   4.046  1.00 39.65           O
HETATM 3415  H1  HOH A2037      42.023  20.664   4.436  1.00 47.65           H
HETATM 3416  H2  HOH A2037      41.076  20.159   3.619  1.00 47.65           H
HETATM 3417  O   HOH A2038      30.394   1.135  31.551  1.00 54.74           O
HETATM 3418  H1  HOH A2038      30.388   1.670  32.199  1.00 65.76           H
HETATM 3419  H2  HOH A2038      29.818   0.546  31.716  1.00 65.76           H
HETATM 3420  O   HOH A2039      27.874  -2.026  33.629  1.00 56.68           O
HETATM 3421  H1  HOH A2039      27.993  -1.501  32.983  1.00 68.09           H
HETATM 3422  H2  HOH A2039      28.260  -1.685  34.292  1.00 68.09           H
HETATM 3423  O   HOH A2040      36.912   1.958  28.202  1.00 53.45           O
HETATM 3424  H1  HOH A2040      37.497   1.712  28.752  1.00 64.21           H
HETATM 3425  H2  HOH A2040      36.730   2.758  28.382  1.00 64.21           H
HETATM 3426  O   HOH A2041      44.850   8.794   1.392  1.00 64.06           O
HETATM 3427  H1  HOH A2041      45.311   8.282   1.872  1.00 76.94           H
HETATM 3428  H2  HOH A2041      44.455   8.311   0.829  1.00 76.94           H
HETATM 3429  O   HOH A2042      34.478  17.870   0.044  1.00 36.36           O
HETATM 3430  H1  HOH A2042      33.999  18.046   0.711  1.00 43.71           H
HETATM 3431  H2  HOH A2042      34.373  18.498  -0.503  1.00 43.71           H
HETATM 3432  O   HOH A2043      38.565  20.665   0.004  1.00 45.93           O
HETATM 3433  H1  HOH A2043      38.529  20.114   0.637  1.00 55.19           H
HETATM 3434  H2  HOH A2043      37.791  20.712  -0.320  1.00 55.19           H
HETATM 3435  O   HOH A2044      35.641  20.093   2.653  1.00 35.12           O
HETATM 3436  H1  HOH A2044      35.012  20.230   3.192  1.00 42.23           H
HETATM 3437  H2  HOH A2044      35.725  19.260   2.584  1.00 42.23           H
HETATM 3438  O   HOH A2045      33.995   8.571   4.057  1.00 46.78           O
HETATM 3439  H1  HOH A2045      33.927   8.580   3.220  1.00 56.21           H
HETATM 3440  H2  HOH A2045      33.214   8.531   4.364  1.00 56.21           H
HETATM 3441  O   HOH A2046      33.286  14.364   1.201  1.00 43.13           O
HETATM 3442  H1  HOH A2046      33.606  13.797   0.671  1.00 51.83           H
HETATM 3443  H2  HOH A2046      33.142  13.965   1.926  1.00 51.83           H
HETATM 3444  O   HOH A2047      41.173  20.458   9.153  1.00 50.44           O
HETATM 3445  H1  HOH A2047      41.537  19.753   9.429  1.00 60.60           H
HETATM 3446  H2  HOH A2047      41.771  20.908   8.772  1.00 60.60           H
HETATM 3447  O   HOH A2048      40.452  23.099   7.097  1.00 46.25           O
HETATM 3448  H1  HOH A2048      39.816  23.647   7.061  1.00 55.58           H
HETATM 3449  H2  HOH A2048      41.132  23.497   6.805  1.00 55.58           H
HETATM 3450  O   HOH A2049      40.558  18.812   6.503  1.00 44.82           O
HETATM 3451  H1  HOH A2049      41.394  18.834   6.430  1.00 53.86           H
HETATM 3452  H2  HOH A2049      40.256  18.569   5.757  1.00 53.86           H
HETATM 3453  O   HOH A2050      29.822  14.911   0.312  1.00 37.40           O
HETATM 3454  H1  HOH A2050      29.509  15.690   0.316  1.00 44.95           H
HETATM 3455  H2  HOH A2050      29.802  14.637   1.106  1.00 44.95           H
HETATM 3456  O   HOH A2051      31.736  10.764   2.899  1.00 45.54           O
HETATM 3457  H1  HOH A2051      31.187  11.395   2.977  1.00 54.73           H
HETATM 3458  H2  HOH A2051      32.468  11.039   3.206  1.00 54.73           H
HETATM 3459  O   HOH A2052      29.466  11.924   8.997  1.00 40.55           O
HETATM 3460  H1  HOH A2052      29.545  12.757   8.918  1.00 48.73           H
HETATM 3461  H2  HOH A2052      28.687  11.780   9.278  1.00 48.73           H
HETATM 3462  O   HOH A2053      32.885  16.597   3.328  1.00 33.96           O
HETATM 3463  H1  HOH A2053      32.367  16.054   2.951  1.00 40.83           H
HETATM 3464  H2  HOH A2053      33.603  16.591   2.892  1.00 40.83           H
HETATM 3465  O   HOH A2054      13.342   5.921  21.813  1.00 50.49           O
HETATM 3466  H1  HOH A2054      13.917   5.401  21.489  1.00 60.66           H
HETATM 3467  H2  HOH A2054      13.740   6.408  22.369  1.00 60.66           H
HETATM 3468  O   HOH A2055      33.448   6.468   5.465  1.00 47.95           O
HETATM 3469  H1  HOH A2055      34.163   6.729   5.110  1.00 57.61           H
HETATM 3470  H2  HOH A2055      32.927   6.263   4.839  1.00 57.61           H
HETATM 3471  O   HOH A2056      18.328  29.203  16.862  1.00 48.40           O
HETATM 3472  H1  HOH A2056      18.754  28.529  17.125  1.00 58.16           H
HETATM 3473  H2  HOH A2056      18.683  29.449  16.142  1.00 58.16           H
HETATM 3474  O   HOH A2057      22.665  25.923  20.653  1.00 39.51           O
HETATM 3475  H1  HOH A2057      22.961  26.672  20.891  1.00 47.48           H
HETATM 3476  H2  HOH A2057      21.867  25.884  20.911  1.00 47.48           H
HETATM 3477  O   HOH A2058      25.223  30.200   8.891  1.00 43.25           O
HETATM 3478  H1  HOH A2058      25.558  30.617   8.244  1.00 51.97           H
HETATM 3479  H2  HOH A2058      25.506  29.411   8.845  1.00 51.97           H
HETATM 3480  O   HOH A2059      36.104   5.839  11.175  1.00 35.93           O
HETATM 3481  H1  HOH A2059      35.487   6.222  11.597  1.00 43.19           H
HETATM 3482  H2  HOH A2059      36.193   6.250  10.448  1.00 43.19           H
HETATM 3483  O   HOH A2060      33.409   5.115  13.923  1.00 47.88           O
HETATM 3484  H1  HOH A2060      33.614   5.891  14.170  1.00 57.54           H
HETATM 3485  H2  HOH A2060      34.030   4.847  13.425  1.00 57.54           H
HETATM 3486  O   HOH A2061      25.793  26.750  22.711  1.00 54.33           O
HETATM 3487  H1  HOH A2061      25.992  27.430  23.163  1.00 65.27           H
HETATM 3488  H2  HOH A2061      26.339  26.715  22.074  1.00 65.27           H
HETATM 3489  O   HOH A2062      22.664  23.793  23.093  1.00 48.00           O
HETATM 3490  H1  HOH A2062      23.333  23.318  22.914  1.00 57.67           H
HETATM 3491  H2  HOH A2062      22.630  24.395  22.508  1.00 57.67           H
HETATM 3492  O   HOH A2063      15.547  33.623  10.304  1.00 47.66           O
HETATM 3493  H1  HOH A2063      16.285  33.915  10.577  1.00 57.27           H
HETATM 3494  H2  HOH A2063      15.687  32.849  10.008  1.00 57.27           H
HETATM 3495  O   HOH A2064      33.429   4.159  16.417  1.00 47.41           O
HETATM 3496  H1  HOH A2064      33.769   4.924  16.481  1.00 56.97           H
HETATM 3497  H2  HOH A2064      33.306   4.015  15.598  1.00 56.97           H
HETATM 3498  O   HOH A2065      32.609   5.330  18.602  1.00 37.05           O
HETATM 3499  H1  HOH A2065      32.375   4.548  18.402  1.00 44.53           H
HETATM 3500  H2  HOH A2065      32.793   5.326  19.422  1.00 44.53           H
HETATM 3501  O   HOH A2066      27.577   2.947  16.087  1.00 44.88           O
HETATM 3502  H1  HOH A2066      28.356   3.228  16.229  1.00 53.93           H
HETATM 3503  H2  HOH A2066      27.330   2.551  16.785  1.00 53.93           H
HETATM 3504  O   HOH A2067      34.172   7.759  16.953  1.00 32.03           O
HETATM 3505  H1  HOH A2067      33.429   7.813  17.340  1.00 38.51           H
HETATM 3506  H2  HOH A2067      34.013   7.611  16.142  1.00 38.51           H
HETATM 3507  O   HOH A2068      38.807   7.092  35.880  1.00 48.48           O
HETATM 3508  H1  HOH A2068      38.481   7.432  35.185  1.00 58.25           H
HETATM 3509  H2  HOH A2068      38.939   6.279  35.715  1.00 58.25           H
HETATM 3510  O   HOH A2069      36.991   9.346  39.114  1.00 51.28           O
HETATM 3511  H1  HOH A2069      36.361   9.650  38.650  1.00 61.61           H
HETATM 3512  H2  HOH A2069      36.663   9.128  39.856  1.00 61.61           H
HETATM 3513  O   HOH A2070      23.549   2.104  17.626  1.00 35.38           O
HETATM 3514  H1  HOH A2070      23.672   2.056  18.456  1.00 42.54           H
HETATM 3515  H2  HOH A2070      24.146   1.637  17.265  1.00 42.54           H
HETATM 3516  O   HOH A2071      26.978   1.968  19.823  1.00 35.42           O
HETATM 3517  H1  HOH A2071      27.746   2.309  19.850  1.00 42.58           H
HETATM 3518  H2  HOH A2071      26.763   1.791  20.615  1.00 42.58           H
HETATM 3519  O   HOH A2072      42.602  13.504  37.184  1.00 52.44           O
HETATM 3520  H1  HOH A2072      42.022  13.100  37.638  1.00 63.01           H
HETATM 3521  H2  HOH A2072      43.176  12.933  36.960  1.00 63.01           H
HETATM 3522  O   HOH A2073      29.570   0.939  24.606  1.00 39.58           O
HETATM 3523  H1  HOH A2073      29.004   1.465  24.277  1.00 47.57           H
HETATM 3524  H2  HOH A2073      30.137   0.786  24.005  1.00 47.57           H
HETATM 3525  O   HOH A2074      48.958   3.287  26.075  1.00 47.01           O
HETATM 3526  H1  HOH A2074      48.303   3.790  25.918  1.00 56.49           H
HETATM 3527  H2  HOH A2074      48.647   2.518  26.208  1.00 56.49           H
HETATM 3528  O   HOH A2075      23.072   0.156  19.717  1.00 44.79           O
HETATM 3529  H1  HOH A2075      23.568   0.447  20.328  1.00 53.82           H
HETATM 3530  H2  HOH A2075      23.576  -0.095  19.093  1.00 53.82           H
HETATM 3531  O   HOH A2076      28.654  -0.204  22.615  1.00 36.35           O
HETATM 3532  H1  HOH A2076      27.825  -0.183  22.481  1.00 43.70           H
HETATM 3533  H2  HOH A2076      29.023  -0.072  21.872  1.00 43.70           H
HETATM 3534  O   HOH A2077      27.833  -0.412  30.881  1.00 43.90           O
HETATM 3535  H1  HOH A2077      27.016  -0.288  30.729  1.00 52.76           H
HETATM 3536  H2  HOH A2077      28.248  -0.170  30.192  1.00 52.76           H
HETATM 3537  O   HOH A2078      34.753   1.033  26.647  1.00 37.52           O
HETATM 3538  H1  HOH A2078      35.044   1.599  27.194  1.00 45.10           H
HETATM 3539  H2  HOH A2078      35.389   0.513  26.474  1.00 45.10           H
HETATM 3540  O   HOH A2079      16.740   1.223  27.606  1.00 52.43           O
HETATM 3541  H1  HOH A2079      16.716   2.060  27.681  1.00 62.99           H
HETATM 3542  H2  HOH A2079      16.569   0.906  28.365  1.00 62.99           H
HETATM 3543  O   HOH A2080      43.527  11.535   1.805  1.00 37.45           O
HETATM 3544  H1  HOH A2080      42.858  11.075   2.020  1.00 45.01           H
HETATM 3545  H2  HOH A2080      44.082  11.009   1.458  1.00 45.01           H
HETATM 3546  O   HOH A2081      46.342  11.323   5.131  1.00 51.94           O
HETATM 3547  H1  HOH A2081      47.062  11.708   5.326  1.00 62.41           H
HETATM 3548  H2  HOH A2081      46.521  10.507   5.039  1.00 62.41           H
HETATM 3549  O   HOH A2082      25.568  -7.288  33.838  1.00 43.67           O
HETATM 3550  H1  HOH A2082      25.786  -7.614  33.095  1.00 52.48           H
HETATM 3551  H2  HOH A2082      24.866  -6.845  33.713  1.00 52.48           H
HETATM 3552  O   HOH A2083      24.406  -4.703  33.835  1.00 46.49           O
HETATM 3553  H1  HOH A2083      25.191  -4.777  33.546  1.00 55.86           H
HETATM 3554  H2  HOH A2083      23.982  -4.245  33.274  1.00 55.86           H
HETATM 3555  O   HOH A2084      29.283   3.657  35.685  1.00 61.90           O
HETATM 3556  H1  HOH A2084      28.942   2.933  35.432  1.00 74.35           H
HETATM 3557  H2  HOH A2084      29.702   3.492  36.395  1.00 74.35           H
HETATM 3558  O   HOH A2085      26.067   5.284  35.821  1.00 32.80           O
HETATM 3559  H1  HOH A2085      26.506   5.271  36.537  1.00 39.44           H
HETATM 3560  H2  HOH A2085      26.131   4.517  35.484  1.00 39.44           H
HETATM 3561  O   HOH A2086      24.324  -1.715  36.545  1.00 47.15           O
HETATM 3562  H1  HOH A2086      24.314  -2.177  37.247  1.00 56.65           H
HETATM 3563  H2  HOH A2086      23.550  -1.753  36.220  1.00 56.65           H
HETATM 3564  O   HOH A2087      16.871  -0.151  30.029  1.00 47.81           O
HETATM 3565  H1  HOH A2087      16.618  -0.783  30.521  1.00 57.45           H
HETATM 3566  H2  HOH A2087      17.650   0.049  30.271  1.00 57.45           H
HETATM 3567  O   HOH A2088      16.270  -5.190  37.103  1.00 50.82           O
HETATM 3568  H1  HOH A2088      16.578  -5.178  36.322  1.00 61.06           H
HETATM 3569  H2  HOH A2088      16.928  -5.155  37.625  1.00 61.06           H
HETATM 3570  O   HOH A2089      14.731   2.841  35.406  1.00 48.93           O
HETATM 3571  H1  HOH A2089      14.506   2.905  36.213  1.00 58.79           H
HETATM 3572  H2  HOH A2089      15.428   2.374  35.385  1.00 58.79           H
HETATM 3573  O   HOH A2090      14.390   2.041  39.712  1.00 53.16           O
HETATM 3574  H1  HOH A2090      14.047   1.913  40.468  1.00 63.87           H
HETATM 3575  H2  HOH A2090      14.499   2.870  39.632  1.00 63.87           H
HETATM 3576  O   HOH A2091      20.488   8.067  38.425  1.00 47.12           O
HETATM 3577  H1  HOH A2091      21.065   8.191  37.828  1.00 56.62           H
HETATM 3578  H2  HOH A2091      20.426   7.236  38.535  1.00 56.62           H
HETATM 3579  O   HOH A2092      38.402  13.333  39.930  1.00 46.68           O
HETATM 3580  H1  HOH A2092      38.784  12.635  40.201  1.00 56.09           H
HETATM 3581  H2  HOH A2092      37.819  13.091  39.376  1.00 56.09           H
HETATM 3582  O   HOH A2093      14.532  12.362  35.337  1.00 57.11           O
HETATM 3583  H1  HOH A2093      14.882  13.013  35.736  1.00 68.60           H
HETATM 3584  H2  HOH A2093      14.786  11.668  35.736  1.00 68.60           H
HETATM 3585  O   HOH A2094      19.482  12.081  31.110  1.00 40.83           O
HETATM 3586  H1  HOH A2094      18.882  11.799  30.594  1.00 49.07           H
HETATM 3587  H2  HOH A2094      19.176  12.025  31.891  1.00 49.07           H
HETATM 3588  O   HOH A2095      53.243  21.103  26.064  1.00 51.65           O
HETATM 3589  H1  HOH A2095      52.991  20.398  25.684  1.00 62.06           H
HETATM 3590  H2  HOH A2095      52.652  21.300  26.628  1.00 62.06           H
HETATM 3591  O   HOH A2096      17.309  10.960  29.586  1.00 42.29           O
HETATM 3592  H1  HOH A2096      17.015  11.667  29.239  1.00 50.82           H
HETATM 3593  H2  HOH A2096      17.506  10.443  28.955  1.00 50.82           H
HETATM 3594  O   HOH A2097      15.024   5.209  25.460  1.00 45.69           O
HETATM 3595  H1  HOH A2097      14.470   4.849  24.942  1.00 54.90           H
HETATM 3596  H2  HOH A2097      14.695   5.171  26.232  1.00 54.90           H
HETATM 3597  O   HOH A2098      15.568   5.098  22.643  1.00 40.01           O
HETATM 3598  H1  HOH A2098      16.134   4.491  22.769  1.00 48.08           H
HETATM 3599  H2  HOH A2098      15.940   5.823  22.846  1.00 48.08           H
HETATM 3600  O   HOH A2099      18.271  15.990  25.966  1.00 47.82           O
HETATM 3601  H1  HOH A2099      17.582  15.904  26.440  1.00 57.47           H
HETATM 3602  H2  HOH A2099      18.929  15.845  26.467  1.00 57.47           H
HETATM 3603  O   HOH A2100      14.256  15.345  22.519  1.00 42.46           O
HETATM 3604  H1  HOH A2100      14.078  15.017  21.766  1.00 51.03           H
HETATM 3605  H2  HOH A2100      13.575  15.233  22.999  1.00 51.03           H
HETATM 3606  O   HOH A2101      13.611  10.244  23.594  1.00 50.14           O
HETATM 3607  H1  HOH A2101      14.331   9.870  23.812  1.00 60.24           H
HETATM 3608  H2  HOH A2101      13.460  10.835  24.172  1.00 60.24           H
HETATM 3609  O   HOH A2102      20.558  26.126  27.114  1.00 59.87           O
HETATM 3610  H1  HOH A2102      20.839  25.932  27.882  1.00 71.92           H
HETATM 3611  H2  HOH A2102      20.903  26.864  26.908  1.00 71.92           H
HETATM 3612  O   HOH A2103      19.056  18.158  23.993  1.00 43.89           O
HETATM 3613  H1  HOH A2103      19.394  18.925  24.044  1.00 52.74           H
HETATM 3614  H2  HOH A2103      19.005  17.861  24.777  1.00 52.74           H
HETATM 3615  O   HOH A2104      27.283  26.285  26.371  1.00 54.54           O
HETATM 3616  H1  HOH A2104      27.728  26.156  27.072  1.00 65.52           H
HETATM 3617  H2  HOH A2104      27.824  26.550  25.786  1.00 65.52           H
HETATM 3618  O   HOH A2105      19.297  26.200  17.512  1.00 36.47           O
HETATM 3619  H1  HOH A2105      18.584  26.328  17.088  1.00 43.84           H
HETATM 3620  H2  HOH A2105      19.924  26.256  16.956  1.00 43.84           H
HETATM 3621  O   HOH A2106      20.465  26.765  19.905  1.00 40.37           O
HETATM 3622  H1  HOH A2106      19.993  26.384  19.323  1.00 48.52           H
HETATM 3623  H2  HOH A2106      20.035  27.439  20.163  1.00 48.52           H
HETATM 3624  O   HOH A2107      20.665  31.831  19.763  1.00 51.30           O
HETATM 3625  H1  HOH A2107      21.455  31.731  20.031  1.00 61.63           H
HETATM 3626  H2  HOH A2107      20.702  32.302  19.069  1.00 61.63           H
HETATM 3627  O   HOH A2108      30.098  26.677   2.986  1.00 48.65           O
HETATM 3628  H1  HOH A2108      29.501  27.255   3.109  1.00 58.46           H
HETATM 3629  H2  HOH A2108      29.932  26.041   3.509  1.00 58.46           H
HETATM 3630  O   HOH A2109      26.781  30.853  10.936  1.00 39.01           O
HETATM 3631  H1  HOH A2109      26.581  31.091  11.716  1.00 46.89           H
HETATM 3632  H2  HOH A2109      26.065  30.838  10.496  1.00 46.89           H
HETATM 3633  O   HOH A2110      19.305  25.330   7.580  1.00 47.66           O
HETATM 3634  H1  HOH A2110      19.401  25.335   8.414  1.00 57.27           H
HETATM 3635  H2  HOH A2110      18.501  25.517   7.427  1.00 57.27           H
HETATM 3636  O   HOH A2111      31.796  20.824  -1.002  1.00 54.99           O
HETATM 3637  H1  HOH A2111      31.054  20.450  -1.124  1.00 66.06           H
HETATM 3638  H2  HOH A2111      31.671  21.435  -0.440  1.00 66.06           H
HETATM 3639  O   HOH A2112      17.443  28.235   9.403  1.00 56.00           O
HETATM 3640  H1  HOH A2112      17.427  28.822  10.004  1.00 67.28           H
HETATM 3641  H2  HOH A2112      16.680  27.885   9.385  1.00 67.28           H
HETATM 3642  O   HOH A2113      15.023  15.633  10.044  1.00 54.91           O
HETATM 3643  H1  HOH A2113      15.153  16.404  10.350  1.00 65.96           H
HETATM 3644  H2  HOH A2113      15.545  15.117  10.454  1.00 65.96           H
HETATM 3645  O   HOH A2114      16.188  17.866   3.297  1.00 58.48           O
HETATM 3646  H1  HOH A2114      15.778  17.881   2.564  1.00 70.25           H
HETATM 3647  H2  HOH A2114      16.952  17.553   3.141  1.00 70.25           H
HETATM 3648  O   HOH A2115      27.453  34.407  19.483  1.00 51.86           O
HETATM 3649  H1  HOH A2115      26.766  34.124  19.876  1.00 62.30           H
HETATM 3650  H2  HOH A2115      27.215  34.627  18.707  1.00 62.30           H
HETATM 3651  O   HOH A2116      31.435  29.479  17.288  1.00 41.65           O
HETATM 3652  H1  HOH A2116      30.705  29.763  16.983  1.00 50.05           H
HETATM 3653  H2  HOH A2116      31.314  29.330  18.106  1.00 50.05           H
HETATM 3654  O   HOH A2117      25.289  27.917  20.704  1.00 39.20           O
HETATM 3655  H1  HOH A2117      24.825  28.271  20.100  1.00 47.12           H
HETATM 3656  H2  HOH A2117      25.136  28.345  21.410  1.00 47.12           H
HETATM 3657  O   HOH A2118      17.061  11.484   6.467  1.00 60.30           O
HETATM 3658  H1  HOH A2118      16.391  10.979   6.498  1.00 72.44           H
HETATM 3659  H2  HOH A2118      16.778  12.270   6.558  1.00 72.44           H
HETATM 3660  O   HOH A2119      18.144   9.182   8.391  1.00 48.67           O
HETATM 3661  H1  HOH A2119      18.519   9.712   8.924  1.00 58.47           H
HETATM 3662  H2  HOH A2119      18.188   8.418   8.738  1.00 58.47           H
HETATM 3663  O   HOH A2120      17.956  13.708  10.443  1.00 51.54           O
HETATM 3664  H1  HOH A2120      18.402  14.419  10.486  1.00 61.92           H
HETATM 3665  H2  HOH A2120      18.252  13.274   9.788  1.00 61.92           H
HETATM 3666  O   HOH A2121      20.203  12.645   1.104  1.00 44.93           O
HETATM 3667  H1  HOH A2121      20.644  12.423   1.784  1.00 53.99           H
HETATM 3668  H2  HOH A2121      20.761  12.859   0.514  1.00 53.99           H
HETATM 3669  O   HOH A2122      29.338  32.314  10.657  1.00 48.08           O
HETATM 3670  H1  HOH A2122      29.258  32.506   9.844  1.00 57.78           H
HETATM 3671  H2  HOH A2122      28.566  32.152  10.946  1.00 57.78           H
HETATM 3672  O   HOH A2123      24.524  24.549  18.825  1.00 31.12           O
HETATM 3673  H1  HOH A2123      24.092  24.223  18.183  1.00 37.42           H
HETATM 3674  H2  HOH A2123      23.993  25.044  19.248  1.00 37.42           H
HETATM 3675  O   HOH A2124      24.777  24.478  22.933  1.00 44.64           O
HETATM 3676  H1  HOH A2124      25.231  25.087  23.291  1.00 53.65           H
HETATM 3677  H2  HOH A2124      25.259  24.133  22.338  1.00 53.65           H
HETATM 3678  O   HOH A2125      13.774  10.466  14.957  1.00 51.48           O
HETATM 3679  H1  HOH A2125      14.321  10.831  15.480  1.00 61.85           H
HETATM 3680  H2  HOH A2125      13.025  10.485  15.337  1.00 61.85           H
HETATM 3681  O   HOH A2126      27.313  14.288  22.601  1.00 28.35           O
HETATM 3682  H1  HOH A2126      26.870  14.998  22.532  1.00 34.09           H
HETATM 3683  H2  HOH A2126      26.943  13.829  23.200  1.00 34.09           H
HETATM 3684  O   HOH A2127      27.071  10.196  27.316  1.00 27.33           O
HETATM 3685  H1  HOH A2127      27.848  10.394  27.067  1.00 32.87           H
HETATM 3686  H2  HOH A2127      26.541  10.577  26.788  1.00 32.87           H
HETATM 3687  O   HOH A2128      22.068  15.134  28.213  1.00 49.27           O
HETATM 3688  H1  HOH A2128      22.400  14.669  27.597  1.00 59.20           H
HETATM 3689  H2  HOH A2128      22.063  14.655  28.903  1.00 59.20           H
HETATM 3690  O   HOH A2129      13.884  32.406  10.672  1.00 43.53           O
HETATM 3691  H1  HOH A2129      13.464  32.989  11.107  1.00 52.31           H
HETATM 3692  H2  HOH A2129      13.447  32.266   9.969  1.00 52.31           H
HETATM 3693  O   HOH A2130      25.892   7.779  34.386  1.00 30.41           O
HETATM 3694  H1  HOH A2130      26.562   7.958  33.913  1.00 36.57           H
HETATM 3695  H2  HOH A2130      26.061   7.058  34.784  1.00 36.57           H
HETATM 3696  O   HOH A2131      36.361   8.056  37.201  1.00 53.57           O
HETATM 3697  H1  HOH A2131      35.825   8.426  36.670  1.00 64.36           H
HETATM 3698  H2  HOH A2131      36.736   7.437  36.774  1.00 64.36           H
HETATM 3699  O   HOH A2132      41.312  16.095  39.184  1.00 56.38           O
HETATM 3700  H1  HOH A2132      41.959  16.626  39.259  1.00 67.73           H
HETATM 3701  H2  HOH A2132      41.630  15.359  38.934  1.00 67.73           H
HETATM 3702  O   HOH A2133      41.382  15.451  27.680  1.00 28.03           O
HETATM 3703  H1  HOH A2133      42.140  15.362  28.031  1.00 33.72           H
HETATM 3704  H2  HOH A2133      40.823  15.154  28.232  1.00 33.72           H
HETATM 3705  O   HOH A2134      45.400  13.892  29.715  1.00 34.01           O
HETATM 3706  H1  HOH A2134      44.588  13.838  29.506  1.00 40.89           H
HETATM 3707  H2  HOH A2134      45.570  14.707  29.824  1.00 40.89           H
HETATM 3708  O   HOH A2135      42.344  11.004  35.095  1.00 51.71           O
HETATM 3709  H1  HOH A2135      42.563  11.811  35.019  1.00 62.13           H
HETATM 3710  H2  HOH A2135      41.937  10.930  35.826  1.00 62.13           H
HETATM 3711  O   HOH A2136      45.187   8.717  29.862  1.00 49.22           O
HETATM 3712  H1  HOH A2136      45.484   8.911  30.624  1.00 59.14           H
HETATM 3713  H2  HOH A2136      45.680   9.105  29.304  1.00 59.14           H
HETATM 3714  O   HOH A2137      46.174  14.086  26.822  1.00 27.87           O
HETATM 3715  H1  HOH A2137      45.515  13.853  26.356  1.00 33.52           H
HETATM 3716  H2  HOH A2137      46.123  13.660  27.544  1.00 33.52           H
HETATM 3717  O   HOH A2138      44.050   7.814  27.239  1.00 40.67           O
HETATM 3718  H1  HOH A2138      44.185   7.957  28.055  1.00 48.89           H
HETATM 3719  H2  HOH A2138      43.220   7.859  27.119  1.00 48.89           H
HETATM 3720  O   HOH A2139      35.812   9.990  23.027  1.00 40.75           O
HETATM 3721  H1  HOH A2139      35.422   9.284  22.792  1.00 48.97           H
HETATM 3722  H2  HOH A2139      35.888   9.959  23.863  1.00 48.97           H
HETATM 3723  O   HOH A2140      37.724   2.430  25.698  1.00 48.06           O
HETATM 3724  H1  HOH A2140      37.597   3.258  25.759  1.00 57.75           H
HETATM 3725  H2  HOH A2140      37.664   2.117  26.475  1.00 57.75           H
HETATM 3726  O   HOH A2141      46.054   6.447  26.313  1.00 40.22           O
HETATM 3727  H1  HOH A2141      45.408   6.963  26.167  1.00 48.34           H
HETATM 3728  H2  HOH A2141      46.017   6.236  27.125  1.00 48.34           H
HETATM 3729  O   HOH A2142      51.461   4.024  23.181  1.00 60.94           O
HETATM 3730  H1  HOH A2142      51.387   3.623  23.916  1.00 73.20           H
HETATM 3731  H2  HOH A2142      52.260   4.277  23.123  1.00 73.20           H
HETATM 3732  O   HOH A2143      44.395   0.953  20.373  1.00 47.47           O
HETATM 3733  H1  HOH A2143      43.894   0.396  20.753  1.00 57.04           H
HETATM 3734  H2  HOH A2143      45.045   1.086  20.888  1.00 57.04           H
HETATM 3735  O   HOH A2144      46.384   4.067  25.443  1.00 36.51           O
HETATM 3736  H1  HOH A2144      45.807   3.884  26.025  1.00 43.89           H
HETATM 3737  H2  HOH A2144      46.358   4.899  25.329  1.00 43.89           H
HETATM 3738  O   HOH A2145      49.107   0.894  19.399  1.00 44.94           O
HETATM 3739  H1  HOH A2145      48.432   1.285  19.086  1.00 54.00           H
HETATM 3740  H2  HOH A2145      49.503   0.536  18.751  1.00 54.00           H
HETATM 3741  O   HOH A2146      51.847   8.242  18.234  1.00 50.28           O
HETATM 3742  H1  HOH A2146      51.439   8.346  17.507  1.00 60.42           H
HETATM 3743  H2  HOH A2146      52.575   8.655  18.165  1.00 60.42           H
HETATM 3744  O   HOH A2147      52.702   5.370  14.609  1.00 54.88           O
HETATM 3745  H1  HOH A2147      51.877   5.315  14.759  1.00 65.94           H
HETATM 3746  H2  HOH A2147      53.051   5.711  15.293  1.00 65.94           H
HETATM 3747  O   HOH A2148      50.048  -0.606  17.396  1.00 50.95           O
HETATM 3748  H1  HOH A2148      50.484  -0.067  16.923  1.00 61.21           H
HETATM 3749  H2  HOH A2148      49.539  -1.028  16.878  1.00 61.21           H
HETATM 3750  O   HOH A2149      54.583   3.152  14.902  1.00 57.72           O
HETATM 3751  H1  HOH A2149      54.410   3.774  14.365  1.00 69.34           H
HETATM 3752  H2  HOH A2149      54.109   3.281  15.583  1.00 69.34           H
HETATM 3753  O   HOH A2150      42.943   5.230   1.530  1.00 52.63           O
HETATM 3754  H1  HOH A2150      42.287   5.576   1.925  1.00 63.23           H
HETATM 3755  H2  HOH A2150      43.634   5.570   1.864  1.00 63.23           H
HETATM 3756  O   HOH A2151      43.908  11.185   4.994  1.00 41.00           O
HETATM 3757  H1  HOH A2151      44.525  11.712   5.210  1.00 49.28           H
HETATM 3758  H2  HOH A2151      44.200  10.715   4.362  1.00 49.28           H
HETATM 3759  O   HOH A2152      35.914   3.846  18.450  1.00 39.79           O
HETATM 3760  H1  HOH A2152      35.126   4.125  18.530  1.00 47.82           H
HETATM 3761  H2  HOH A2152      35.962   3.468  17.701  1.00 47.82           H
HETATM 3762  O   HOH A2153      35.928   3.856   8.683  1.00 51.48           O
HETATM 3763  H1  HOH A2153      36.225   3.089   8.853  1.00 61.85           H
HETATM 3764  H2  HOH A2153      36.014   4.310   9.385  1.00 61.85           H
HETATM 3765  O   HOH A2154      34.853   2.919  12.563  1.00 48.08           O
HETATM 3766  H1  HOH A2154      34.298   2.310  12.400  1.00 57.77           H
HETATM 3767  H2  HOH A2154      34.937   2.954  13.398  1.00 57.77           H
HETATM 3768  O   HOH A2155      39.029   4.722  22.732  1.00 37.12           O
HETATM 3769  H1  HOH A2155      38.785   5.140  22.045  1.00 44.62           H
HETATM 3770  H2  HOH A2155      38.344   4.611  23.205  1.00 44.62           H
HETATM 3771  O   HOH A2156      36.146   6.782  18.014  1.00 30.48           O
HETATM 3772  H1  HOH A2156      35.356   6.976  18.223  1.00 36.65           H
HETATM 3773  H2  HOH A2156      36.114   6.061  17.585  1.00 36.65           H
HETATM 3774  O   HOH A2157      36.603   9.158  20.303  1.00 33.34           O
HETATM 3775  H1  HOH A2157      36.796   9.171  21.120  1.00 40.09           H
HETATM 3776  H2  HOH A2157      36.680   8.361  20.048  1.00 40.09           H
HETATM 3777  O   HOH A2158      42.404  14.819  25.174  1.00 30.49           O
HETATM 3778  H1  HOH A2158      42.182  15.164  25.907  1.00 36.66           H
HETATM 3779  H2  HOH A2158      42.906  14.169  25.354  1.00 36.66           H
HETATM 3780  O   HOH A2159      40.410  23.136  14.185  1.00 37.12           O
HETATM 3781  H1  HOH A2159      39.732  23.274  14.662  1.00 44.62           H
HETATM 3782  H2  HOH A2159      40.361  22.341  13.918  1.00 44.62           H
HETATM 3783  O   HOH A2160      41.622  26.497  16.841  1.00 43.17           O
HETATM 3784  H1  HOH A2160      41.023  26.362  17.414  1.00 51.88           H
HETATM 3785  H2  HOH A2160      42.347  26.249  17.185  1.00 51.88           H
HETATM 3786  O   HOH A2161      34.762  33.138  16.410  1.00 55.26           O
HETATM 3787  H1  HOH A2161      35.434  33.641  16.442  1.00 66.38           H
HETATM 3788  H2  HOH A2161      35.042  32.370  16.218  1.00 66.38           H
HETATM 3789  O   HOH A2162      33.147  29.704  15.888  1.00 47.32           O
HETATM 3790  H1  HOH A2162      32.731  28.995  16.057  1.00 56.86           H
HETATM 3791  H2  HOH A2162      33.832  29.705  16.374  1.00 56.86           H
HETATM 3792  O   HOH A2163      24.150  14.048  40.794  1.00 54.42           O
HETATM 3793  H1  HOH A2163      24.405  13.313  41.110  1.00 65.38           H
HETATM 3794  H2  HOH A2163      24.779  14.593  40.908  1.00 65.38           H
HETATM 3795  O   HOH A2164      30.895   4.091  33.805  1.00 46.42           O
HETATM 3796  H1  HOH A2164      31.641   4.455  33.679  1.00 55.78           H
HETATM 3797  H2  HOH A2164      30.942   3.689  34.540  1.00 55.78           H
HETATM 3798  O   HOH A2165      26.340   5.036  38.724  1.00 55.09           O
HETATM 3799  H1  HOH A2165      26.952   5.069  39.298  1.00 66.19           H
HETATM 3800  H2  HOH A2165      25.642   5.320  39.097  1.00 66.19           H
HETATM 3801  O   HOH A2166      36.106  12.026  38.506  1.00 45.45           O
HETATM 3802  H1  HOH A2166      35.403  12.486  38.542  1.00 54.62           H
HETATM 3803  H2  HOH A2166      36.190  11.654  39.254  1.00 54.62           H
HETATM 3804  O   HOH A2167      26.822  19.446  39.196  1.00 54.71           O
HETATM 3805  H1  HOH A2167      26.178  19.958  39.366  1.00 65.73           H
HETATM 3806  H2  HOH A2167      26.776  18.809  39.741  1.00 65.73           H
HETATM 3807  O   HOH A2168      30.215  13.663  35.697  1.00 33.39           O
HETATM 3808  H1  HOH A2168      30.099  14.447  35.975  1.00 40.14           H
HETATM 3809  H2  HOH A2168      30.862  13.688  35.162  1.00 40.14           H
HETATM 3810  O   HOH A2169      31.150  19.608  41.537  1.00 44.49           O
HETATM 3811  H1  HOH A2169      31.092  19.843  40.732  1.00 53.46           H
HETATM 3812  H2  HOH A2169      31.958  19.431  41.681  1.00 53.46           H
HETATM 3813  O   HOH A2170      22.983  17.768  36.164  1.00 56.26           O
HETATM 3814  H1  HOH A2170      23.686  18.007  35.771  1.00 67.59           H
HETATM 3815  H2  HOH A2170      23.021  18.081  36.943  1.00 67.59           H
HETATM 3816  O   HOH A2171      34.957  15.697  40.830  1.00 51.93           O
HETATM 3817  H1  HOH A2171      35.716  16.012  40.658  1.00 62.39           H
HETATM 3818  H2  HOH A2171      34.988  14.877  40.650  1.00 62.39           H
HETATM 3819  O   HOH A2172      40.989  25.800  25.480  1.00 42.05           O
HETATM 3820  H1  HOH A2172      41.223  25.272  26.091  1.00 50.54           H
HETATM 3821  H2  HOH A2172      40.205  26.045  25.658  1.00 50.54           H
HETATM 3822  O   HOH A2173      35.025  25.887  29.489  1.00 49.81           O
HETATM 3823  H1  HOH A2173      35.458  25.182  29.631  1.00 59.85           H
HETATM 3824  H2  HOH A2173      35.370  26.253  28.816  1.00 59.85           H
HETATM 3825  O   HOH A2174      39.077  29.656  20.623  1.00 48.73           O
HETATM 3826  H1  HOH A2174      39.321  28.900  20.898  1.00 58.56           H
HETATM 3827  H2  HOH A2174      38.855  29.561  19.819  1.00 58.56           H
HETATM 3828  O   HOH A2175      39.998  27.574  23.944  1.00 34.65           O
HETATM 3829  H1  HOH A2175      39.453  28.202  23.820  1.00 41.66           H
HETATM 3830  H2  HOH A2175      40.541  27.835  24.529  1.00 41.66           H
HETATM 3831  O   HOH A2176      44.854  27.441  19.445  1.00 55.75           O
HETATM 3832  H1  HOH A2176      44.526  27.930  18.846  1.00 66.98           H
HETATM 3833  H2  HOH A2176      44.396  26.737  19.461  1.00 66.98           H
HETATM 3834  O   HOH A2177      43.010  25.083  23.504  1.00 37.78           O
HETATM 3835  H1  HOH A2177      43.511  24.893  22.857  1.00 45.41           H
HETATM 3836  H2  HOH A2177      43.406  24.830  24.200  1.00 45.41           H
HETATM 3837  O   HOH A2178      49.319  25.310  25.284  1.00 42.12           O
HETATM 3838  H1  HOH A2178      49.198  25.001  24.512  1.00 50.62           H
HETATM 3839  H2  HOH A2178      48.888  26.030  25.328  1.00 50.62           H
HETATM 3840  O   HOH A2179      46.390  20.474  20.622  1.00 30.23           O
HETATM 3841  H1  HOH A2179      45.977  19.880  21.049  1.00 36.35           H
HETATM 3842  H2  HOH A2179      46.667  20.116  19.914  1.00 36.35           H
HETATM 3843  O   HOH A2180      50.654  19.341  24.687  1.00 37.50           O
HETATM 3844  H1  HOH A2180      49.997  19.777  24.975  1.00 45.07           H
HETATM 3845  H2  HOH A2180      50.531  18.540  24.911  1.00 45.07           H
HETATM 3846  O   HOH A2181      43.141  25.348  26.569  1.00 34.78           O
HETATM 3847  H1  HOH A2181      43.416  26.051  26.201  1.00 41.82           H
HETATM 3848  H2  HOH A2181      43.215  25.463  27.398  1.00 41.82           H
HETATM 3849  O   HOH A2182      39.025  26.449  27.562  1.00 41.11           O
HETATM 3850  H1  HOH A2182      38.352  26.836  27.241  1.00 49.41           H
HETATM 3851  H2  HOH A2182      38.881  26.354  28.384  1.00 49.41           H
HETATM 3852  O   HOH A2183      36.729  24.135  30.551  1.00 30.56           O
HETATM 3853  H1  HOH A2183      37.034  24.487  31.250  1.00 36.75           H
HETATM 3854  H2  HOH A2183      36.370  23.411  30.781  1.00 36.75           H
HETATM 3855  O   HOH A2184      36.247  27.665  31.477  1.00 48.59           O
HETATM 3856  H1  HOH A2184      36.630  28.044  30.833  1.00 58.39           H
HETATM 3857  H2  HOH A2184      36.300  26.838  31.339  1.00 58.39           H
HETATM 3858  O   HOH A2185      27.999  25.635  30.228  1.00 67.28           O
HETATM 3859  H1  HOH A2185      27.171  25.530  30.317  1.00 80.82           H
HETATM 3860  H2  HOH A2185      28.292  25.902  30.968  1.00 80.82           H
HETATM 3861  O   HOH A2186      25.403  22.585  36.365  1.00 52.58           O
HETATM 3862  H1  HOH A2186      26.174  22.683  36.045  1.00 63.17           H
HETATM 3863  H2  HOH A2186      24.917  23.173  36.013  1.00 63.17           H
HETATM 3864  O   HOH A2187      29.190  27.435  34.976  1.00 63.55           O
HETATM 3865  H1  HOH A2187      28.808  27.835  34.344  1.00 76.34           H
HETATM 3866  H2  HOH A2187      29.052  27.889  35.669  1.00 76.34           H
HETATM 3867  O   HOH A2188      22.841  24.155  38.525  1.00 60.19           O
HETATM 3868  H1  HOH A2188      23.308  23.468  38.397  1.00 72.30           H
HETATM 3869  H2  HOH A2188      23.059  24.710  37.933  1.00 72.30           H
HETATM 3870  O   HOH A2189      27.196  28.187  41.415  1.00 60.65           O
HETATM 3871  H1  HOH A2189      26.430  28.530  41.366  1.00 72.86           H
HETATM 3872  H2  HOH A2189      27.218  27.743  42.127  1.00 72.86           H
HETATM 3873  O   HOH A2190      21.140  27.131  29.293  1.00 55.10           O
HETATM 3874  H1  HOH A2190      20.579  27.719  29.081  1.00 66.19           H
HETATM 3875  H2  HOH A2190      21.178  27.123  30.132  1.00 66.19           H
HETATM 3876  O   HOH A2191      20.246  26.835  34.505  1.00 62.96           O
HETATM 3877  H1  HOH A2191      20.431  27.043  33.713  1.00 75.63           H
HETATM 3878  H2  HOH A2191      19.423  26.666  34.526  1.00 75.63           H
HETATM 3879  O   HOH A2192      17.665  22.708  29.951  1.00 42.59           O
HETATM 3880  H1  HOH A2192      17.323  23.302  29.466  1.00 51.19           H
HETATM 3881  H2  HOH A2192      17.917  23.087  30.657  1.00 51.19           H
HETATM 3882  O   HOH A2193      18.252  19.733  30.508  1.00 61.98           O
HETATM 3883  H1  HOH A2193      17.711  20.360  30.369  1.00 74.45           H
HETATM 3884  H2  HOH A2193      18.686  19.935  31.199  1.00 74.45           H
HETATM 3885  O   HOH A2194      23.703  12.002  36.522  1.00 31.62           O
HETATM 3886  H1  HOH A2194      22.967  12.403  36.464  1.00 38.02           H
HETATM 3887  H2  HOH A2194      23.588  11.235  36.201  1.00 38.02           H
HETATM 3888  O   HOH A2195      21.690  14.634  37.716  1.00 52.91           O
HETATM 3889  H1  HOH A2195      21.260  14.010  38.078  1.00 63.57           H
HETATM 3890  H2  HOH A2195      21.959  14.346  36.975  1.00 63.57           H
HETATM 3891  O   HOH A2196      20.815  21.468  24.771  1.00 57.56           O
HETATM 3892  H1  HOH A2196      20.033  21.677  24.549  1.00 69.15           H
HETATM 3893  H2  HOH A2196      21.323  21.748  24.164  1.00 69.15           H
HETATM 3894  O   HOH A2197      24.768  22.475  29.549  1.00 49.69           O
HETATM 3895  H1  HOH A2197      25.433  22.846  29.903  1.00 59.70           H
HETATM 3896  H2  HOH A2197      24.255  22.248  30.175  1.00 59.70           H
HETATM 3897  O   HOH A2198      25.100  24.772  27.008  1.00 65.97           O
HETATM 3898  H1  HOH A2198      25.540  25.297  27.494  1.00 79.23           H
HETATM 3899  H2  HOH A2198      25.340  24.918  26.216  1.00 79.23           H
HETATM 3900  O   HOH A2199      21.184  20.901  28.910  1.00 58.07           O
HETATM 3901  H1  HOH A2199      20.408  20.664  29.129  1.00 69.76           H
HETATM 3902  H2  HOH A2199      21.587  21.098  29.620  1.00 69.76           H
HETATM 3903  O   HOH A2200      37.299  30.298  11.594  1.00 43.12           O
HETATM 3904  H1  HOH A2200      37.512  31.031  11.243  1.00 51.82           H
HETATM 3905  H2  HOH A2200      37.699  30.257  12.331  1.00 51.82           H
HETATM 3906  O   HOH A2201      31.606  32.307   7.391  1.00 55.57           O
HETATM 3907  H1  HOH A2201      32.068  32.985   7.213  1.00 66.76           H
HETATM 3908  H2  HOH A2201      32.113  31.642   7.319  1.00 66.76           H
HETATM 3909  O   HOH A2202      34.080  25.595   2.673  1.00 54.00           O
HETATM 3910  H1  HOH A2202      33.938  25.440   3.486  1.00 64.88           H
HETATM 3911  H2  HOH A2202      34.864  25.893   2.615  1.00 64.88           H
HETATM 3912  O   HOH A2203      32.348  28.768   3.175  1.00 50.50           O
HETATM 3913  H1  HOH A2203      32.943  28.640   2.597  1.00 60.67           H
HETATM 3914  H2  HOH A2203      31.765  28.174   3.060  1.00 60.67           H
HETATM 3915  O   HOH A2204      36.752  22.487   3.410  1.00 43.87           O
HETATM 3916  H1  HOH A2204      36.658  23.236   3.041  1.00 52.72           H
HETATM 3917  H2  HOH A2204      36.279  21.943   2.979  1.00 52.72           H
HETATM 3918  O   HOH A2205      31.157  28.883   5.557  1.00 49.60           O
HETATM 3919  H1  HOH A2205      31.534  29.200   4.877  1.00 59.59           H
HETATM 3920  H2  HOH A2205      31.623  29.107   6.220  1.00 59.59           H
HETATM 3921  O   HOH A2206      25.174  28.003   7.687  1.00 38.11           O
HETATM 3922  H1  HOH A2206      25.598  27.279   7.641  1.00 45.80           H
HETATM 3923  H2  HOH A2206      24.687  28.042   7.004  1.00 45.80           H
HETATM 3924  O   HOH A2207      29.492  20.917   0.440  1.00 41.74           O
HETATM 3925  H1  HOH A2207      29.566  21.753   0.394  1.00 50.16           H
HETATM 3926  H2  HOH A2207      29.766  20.690   1.201  1.00 50.16           H
HETATM 3927  O   HOH A2208      31.111  24.883   4.613  1.00 40.45           O
HETATM 3928  H1  HOH A2208      31.696  25.484   4.667  1.00 48.62           H
HETATM 3929  H2  HOH A2208      31.507  24.179   4.384  1.00 48.62           H
HETATM 3930  O   HOH A2209      33.641  20.481   4.481  1.00 35.76           O
HETATM 3931  H1  HOH A2209      34.007  21.117   4.891  1.00 42.98           H
HETATM 3932  H2  HOH A2209      33.124  20.823   3.915  1.00 42.98           H
HETATM 3933  O   HOH A2210      15.016  18.390  10.867  1.00 51.13           O
HETATM 3934  H1  HOH A2210      14.922  18.935  10.234  1.00 61.43           H
HETATM 3935  H2  HOH A2210      15.471  18.780  11.456  1.00 61.43           H
HETATM 3936  O   HOH A2211      19.057  16.674   2.423  1.00 40.75           O
HETATM 3937  H1  HOH A2211      19.187  15.977   1.973  1.00 48.97           H
HETATM 3938  H2  HOH A2211      19.806  16.917   2.717  1.00 48.97           H
HETATM 3939  O   HOH A2212      18.969  23.588   4.357  1.00 47.32           O
HETATM 3940  H1  HOH A2212      18.192  23.860   4.523  1.00 56.86           H
HETATM 3941  H2  HOH A2212      19.489  24.228   4.515  1.00 56.86           H
HETATM 3942  O   HOH A2213      32.636  18.540   2.060  1.00 45.96           O
HETATM 3943  H1  HOH A2213      32.424  19.335   1.892  1.00 55.23           H
HETATM 3944  H2  HOH A2213      32.185  18.305   2.728  1.00 55.23           H
HETATM 3945  O   HOH A2214      18.661  12.213   8.028  1.00 37.94           O
HETATM 3946  H1  HOH A2214      18.364  11.468   7.778  1.00 45.60           H
HETATM 3947  H2  HOH A2214      19.308  12.398   7.525  1.00 45.60           H
HETATM 3948  O   HOH A2215      26.417  13.553  -0.944  1.00 34.27           O
HETATM 3949  H1  HOH A2215      26.968  14.137  -0.695  1.00 41.20           H
HETATM 3950  H2  HOH A2215      25.651  13.877  -0.829  1.00 41.20           H
HETATM 3951  O   HOH A2216      22.203  10.873   2.090  1.00 43.78           O
HETATM 3952  H1  HOH A2216      22.533  11.079   2.835  1.00 52.62           H
HETATM 3953  H2  HOH A2216      22.825  10.548   1.629  1.00 52.62           H
HETATM 3954  O   HOH A2217      22.106  14.080  -1.050  1.00 37.17           O
HETATM 3955  H1  HOH A2217      22.933  14.217  -0.990  1.00 44.67           H
HETATM 3956  H2  HOH A2217      21.803  14.657  -1.580  1.00 44.67           H
HETATM 3957  O   HOH A2218      19.140  14.259   3.064  1.00 53.99           O
HETATM 3958  H1  HOH A2218      18.387  14.163   3.423  1.00 64.87           H
HETATM 3959  H2  HOH A2218      19.147  13.772   2.380  1.00 64.87           H
HETATM 3960  O   HOH A2219      26.676  11.039   9.910  1.00 48.62           O
HETATM 3961  H1  HOH A2219      26.054  10.922   9.357  1.00 58.42           H
HETATM 3962  H2  HOH A2219      26.320  11.084  10.670  1.00 58.42           H
HETATM 3963  O   HOH A2220      21.434   6.276   2.706  1.00 57.99           O
HETATM 3964  H1  HOH A2220      21.709   6.364   3.495  1.00 69.66           H
HETATM 3965  H2  HOH A2220      22.093   6.031   2.246  1.00 69.66           H
HETATM 3966  O   HOH A2221      18.131  11.144   0.339  1.00 57.26           O
HETATM 3967  H1  HOH A2221      17.473  11.631   0.151  1.00 68.79           H
HETATM 3968  H2  HOH A2221      18.789  11.655   0.443  1.00 68.79           H
HETATM 3969  O   HOH A2222      25.476   5.146   2.766  1.00 46.48           O
HETATM 3970  H1  HOH A2222      26.165   4.797   2.437  1.00 55.85           H
HETATM 3971  H2  HOH A2222      25.647   5.309   3.572  1.00 55.85           H
HETATM 3972  O   HOH A2223      29.749   5.470   6.148  1.00 56.70           O
HETATM 3973  H1  HOH A2223      29.484   4.784   5.743  1.00 68.11           H
HETATM 3974  H2  HOH A2223      29.281   5.539   6.843  1.00 68.11           H
HETATM 3975  O   HOH A2224      27.803   4.718  12.364  1.00 42.25           O
HETATM 3976  H1  HOH A2224      27.775   5.400  12.855  1.00 50.78           H
HETATM 3977  H2  HOH A2224      27.706   4.985  11.573  1.00 50.78           H
HETATM 3978  O   HOH A2225      27.486   7.369  13.107  1.00 38.35           O
HETATM 3979  H1  HOH A2225      28.236   7.679  13.323  1.00 46.09           H
HETATM 3980  H2  HOH A2225      27.008   7.389  13.798  1.00 46.09           H
HETATM 3981  O   HOH A2226      20.018   6.034  12.548  1.00 60.83           O
HETATM 3982  H1  HOH A2226      19.503   6.552  12.963  1.00 73.08           H
HETATM 3983  H2  HOH A2226      20.431   6.502  11.986  1.00 73.08           H
HETATM 3984  O   HOH A2227      17.845   3.768  12.527  1.00 57.02           O
HETATM 3985  H1  HOH A2227      18.328   3.614  13.197  1.00 68.50           H
HETATM 3986  H2  HOH A2227      18.354   3.786  11.859  1.00 68.50           H
HETATM 3987  O   HOH A2228      24.217   4.018  10.754  1.00 49.44           O
HETATM 3988  H1  HOH A2228      24.788   3.986  10.139  1.00 59.40           H
HETATM 3989  H2  HOH A2228      24.618   3.834  11.468  1.00 59.40           H
HETATM 3990  O   HOH A2229      17.237   1.526  15.437  1.00 56.90           O
HETATM 3991  H1  HOH A2229      17.434   2.120  14.876  1.00 68.35           H
HETATM 3992  H2  HOH A2229      17.086   0.823  15.003  1.00 68.35           H
HETATM 3993  O   HOH A2230      16.656   2.805  21.433  1.00 34.55           O
HETATM 3994  H1  HOH A2230      15.926   3.131  21.175  1.00 41.54           H
HETATM 3995  H2  HOH A2230      17.213   2.942  20.820  1.00 41.54           H
HETATM 3996  O   HOH A2231      18.497   0.121  20.130  1.00 53.43           O
HETATM 3997  H1  HOH A2231      18.254   0.818  19.729  1.00 64.19           H
HETATM 3998  H2  HOH A2231      18.818  -0.393  19.549  1.00 64.19           H
HETATM 3999  O   HOH A2232      18.050   6.407  14.387  1.00 50.65           O
HETATM 4000  H1  HOH A2232      18.235   5.590  14.334  1.00 60.85           H
HETATM 4001  H2  HOH A2232      18.486   6.713  15.036  1.00 60.85           H
HETATM 4002  O   HOH A2233      15.425   4.413  17.252  1.00 49.18           O
HETATM 4003  H1  HOH A2233      16.025   4.027  16.809  1.00 59.09           H
HETATM 4004  H2  HOH A2233      15.584   5.237  17.210  1.00 59.09           H
HETATM 4005  O   HOH A2234      16.510   8.467  14.135  1.00 49.98           O
HETATM 4006  H1  HOH A2234      17.183   7.989  13.980  1.00 60.05           H
HETATM 4007  H2  HOH A2234      16.331   8.872  13.421  1.00 60.05           H
HETATM 4008  O   HOH A2235      17.516  10.462  11.353  1.00 54.83           O
HETATM 4009  H1  HOH A2235      17.461  11.168  10.901  1.00 65.87           H
HETATM 4010  H2  HOH A2235      17.412  10.681  12.158  1.00 65.87           H
HETATM 4011  O   HOH A2236      16.344  12.486  19.703  1.00 37.37           O
HETATM 4012  H1  HOH A2236      17.115  12.378  19.388  1.00 44.91           H
HETATM 4013  H2  HOH A2236      16.334  13.244  20.066  1.00 44.91           H
HETATM 4014  O   HOH A2237      12.919  11.852  16.609  1.00 52.75           O
HETATM 4015  H1  HOH A2237      12.712  11.424  17.302  1.00 63.38           H
HETATM 4016  H2  HOH A2237      13.218  12.595  16.862  1.00 63.38           H
HETATM 4017  O   HOH A2238      12.832  19.226  14.002  1.00 31.52           O
HETATM 4018  H1  HOH A2238      12.722  19.367  13.181  1.00 37.90           H
HETATM 4019  H2  HOH A2238      13.581  18.856  14.086  1.00 37.90           H
HETATM 4020  O   HOH A2239      14.826  14.610  13.216  1.00 42.97           O
HETATM 4021  H1  HOH A2239      14.079  14.648  13.598  1.00 51.64           H
HETATM 4022  H2  HOH A2239      15.071  13.807  13.238  1.00 51.64           H
HETATM 4023  O   HOH A2240      18.037  22.059  10.948  1.00 40.46           O
HETATM 4024  H1  HOH A2240      17.598  21.805  11.617  1.00 48.63           H
HETATM 4025  H2  HOH A2240      18.101  22.895  11.003  1.00 48.63           H
HETATM 4026  O   HOH A2241      16.499  25.488  17.337  1.00 32.03           O
HETATM 4027  H1  HOH A2241      17.023  24.846  17.476  1.00 38.51           H
HETATM 4028  H2  HOH A2241      16.420  25.561  16.504  1.00 38.51           H
HETATM 4029  O   HOH A2242      19.007  24.583  10.533  1.00 42.05           O
HETATM 4030  H1  HOH A2242      19.173  25.043  11.217  1.00 50.53           H
HETATM 4031  H2  HOH A2242      19.701  24.142  10.363  1.00 50.53           H
HETATM 4032  O   HOH A2243      11.284  27.788  11.348  1.00 50.07           O
HETATM 4033  H1  HOH A2243      11.995  27.601  11.754  1.00 60.16           H
HETATM 4034  H2  HOH A2243      11.334  27.427  10.591  1.00 60.16           H
HETATM 4035  O   HOH A2244      15.864  28.395  16.617  1.00 38.81           O
HETATM 4036  H1  HOH A2244      16.366  28.633  17.247  1.00 46.65           H
HETATM 4037  H2  HOH A2244      15.301  27.863  16.943  1.00 46.65           H
HETATM 4038  O   HOH A2245      14.366  30.782  12.559  1.00 48.52           O
HETATM 4039  H1  HOH A2245      14.509  31.557  12.268  1.00 58.30           H
HETATM 4040  H2  HOH A2245      14.239  30.290  11.890  1.00 58.30           H
HETATM 4041  O   HOH A2246      28.688  13.429  20.251  1.00 30.20           O
HETATM 4042  H1  HOH A2246      28.118  13.951  20.581  1.00 36.32           H
HETATM 4043  H2  HOH A2246      28.265  12.872  19.786  1.00 36.32           H
HETATM 4044  O   HOH A2247      34.849   4.867  27.758  1.00 57.52           O
HETATM 4045  H1  HOH A2247      34.188   5.149  27.323  1.00 69.10           H
HETATM 4046  H2  HOH A2247      35.476   5.411  27.629  1.00 69.10           H
TER
END
